# Supplementary material for: Integrated fibre-specific methylome and proteome profiling of human skeletal muscle across males and females with fibre-type deconvolution
Source: Skelet Muscle. 2025 Oct 10;15:28. doi: 10.1186/s13395-025-00396-0 (PMC12512927; doi:10.1186/s13395-025-00396-0)
Supplement: Supplementary file 2 — Additional file 2. Unique peptides used for myosin isoform analysis. [file 13395_2025_396_MOESM2_ESM.tsv]

Spectrum	Spectrum.File	Peptide	Modified.Peptide	Prev.AA	Next.AA	Peptide.Length	Charge	Retention	Observed.Mass	Calibrated.Observed.Mass	Observed.M.Z	Calibrated.Observed.M.Z	Calculated.Peptide.Mass	Calculated.M.Z	Delta.Mass	SpectralSim	RTScore	Expectation	Hyperscore	Nextscore	PeptideProphet.Probability	Number.of.Enzymatic.Termini	Number.of.Missed.Cleavages	Protein.Start	Protein.End	Intensity	Assigned.Modifications	Observed.Modifications	Is.Unique	Protein	Protein.ID	Entry.Name	Gene	Protein.Description	Mapped.Genes	Mapped.Proteins
HF1JS20220502_P22_0579_Exp2_AndrewP_S01.04657.04657.2	D:\Analysis_Data\hlee\Andrew.palmer\Experiment_2\HF1JS20220502_P22_0579_Exp2_AndrewP_S01\interact-HF1JS20220502_P22_0579_Exp2_AndrewP_S01.pep.xml	EKEMASMK	EKEMASM[147]K	R	E	8	2	1077.8611	968.4307	968.4304	485.2226	485.2225	968.4307	485.2226	-3e-04	0.9163	-0.4968	0.09381019	15.611	10.828	0.9902	2	1	846	853	167173408	7M(15.9949)	NA	TRUE	sp|P12883|MYH7_HUMAN	P12883	MYH7_HUMAN	MYH7	Myosin-7
HF1JS20220502_P22_0579_Exp2_AndrewP_S01.04836.04836.2	D:\Analysis_Data\hlee\Andrew.palmer\Experiment_2\HF1JS20220502_P22_0579_Exp2_AndrewP_S01\interact-HF1JS20220502_P22_0579_Exp2_AndrewP_S01.pep.xml	QREEQAEPDGTEEADK		K	S	16	2	1099.0646	1830.7828	1830.7839	916.3987	916.3992	1830.7866	916.4006	-0.0026	0.9862	-0.7069	2.96e-12	57.613	16.42	1	2	1	368	383	3817061120		NA	TRUE	sp|P12883|MYH7_HUMAN	P12883	MYH7_HUMAN	MYH7	Myosin-7
HF1JS20220502_P22_0579_Exp2_AndrewP_S01.05111.05111.0	D:\Analysis_Data\hlee\Andrew.palmer\Experiment_2\HF1JS20220502_P22_0579_Exp2_AndrewP_S01\interact-HF1JS20220502_P22_0579_Exp2_AndrewP_S01.pep.xml	SANFQKPR		K	N	8	1	1124.8785	946.4966	946.4971	947.5039	947.5044	946.4984	947.5057	-0.0012	0.7984	-0.6584	0.0531802	15.597	0	0.997	2	1	560	567	1328434940		NA	TRUE	sp|P12883|MYH7_HUMAN	P12883	MYH7_HUMAN	MYH7	Myosin-7
HF1JS20220502_P22_0579_Exp2_AndrewP_S01.06689.06689.0	D:\Analysis_Data\hlee\Andrew.palmer\Experiment_2\HF1JS20220502_P22_0579_Exp2_AndrewP_S01\interact-HF1JS20220502_P22_0579_Exp2_AndrewP_S01.pep.xml	RQLEEEVK		K	A	8	2	1277.4243	1029.5468	1029.5463	515.7807	515.7804	1029.5454	515.78	8e-04	0.9762	-0.6627	0.001366875	22.701	15.586	0.9997	2	1	1317	1324	379911712		NA	TRUE	sp|P12883|MYH7_HUMAN	P12883	MYH7_HUMAN	MYH7	Myosin-7
HF1JS20220502_P22_0579_Exp2_AndrewP_S01.07923.07923.0	D:\Analysis_Data\hlee\Andrew.palmer\Experiment_2\HF1JS20220502_P22_0579_Exp2_AndrewP_S01\interact-HF1JS20220502_P22_0579_Exp2_AndrewP_S01.pep.xml	LQTESGEYSR		R	Q	10	2	1395.782	1168.5375	1168.5359	585.276	585.2752	1168.5359	585.2752	0	0.9719	-0.673	0.002262069	19.593	10.139	1	2	0	1284	1293	25780314		NA	TRUE	sp|P12882|MYH1_HUMAN	P12882	MYH1_HUMAN	MYH1	Myosin-1
HF1JS20220502_P22_0579_Exp2_AndrewP_S01.09063.09063.2	D:\Analysis_Data\hlee\Andrew.palmer\Experiment_2\HF1JS20220502_P22_0579_Exp2_AndrewP_S01\interact-HF1JS20220502_P22_0579_Exp2_AndrewP_S01.pep.xml	IEAQNRPFDAK		R	T	11	2	1504.0694	1287.6597	1287.6567	644.8371	644.8356	1287.657	644.8358	-2e-04	0.8816	-0.6053	1.269252e-06	30.955	15.818	1	2	1	25	35	656285630		NA	TRUE	sp|Q9UKX2|MYH2_HUMAN	Q9UKX2	MYH2_HUMAN	MYH2	Myosin-2
HF1JS20220502_P22_0579_Exp2_AndrewP_S01.10127.10127.3	D:\Analysis_Data\hlee\Andrew.palmer\Experiment_2\HF1JS20220502_P22_0579_Exp2_AndrewP_S01\interact-HF1JS20220502_P22_0579_Exp2_AndrewP_S01.pep.xml	LQAAEEHVEAVNAK		R	C	14	3	1604.9141	1507.7638	1507.7625	503.5952	503.5948	1507.763	503.5949	-4e-04	0.6269	-0.6017	8.490034e-07	28.585	13.045	1	2	0	1403	1416	2496809220		NA	TRUE	sp|Q9UKX2|MYH2_HUMAN	Q9UKX2	MYH2_HUMAN	MYH2	Myosin-2
HF1JS20220502_P22_0579_Exp2_AndrewP_S01.10328.10328.2	D:\Analysis_Data\hlee\Andrew.palmer\Experiment_2\HF1JS20220502_P22_0579_Exp2_AndrewP_S01\interact-HF1JS20220502_P22_0579_Exp2_AndrewP_S01.pep.xml	LQDAEEHVEAVNAK		R	C	14	2	1623.9872	1551.7546	1551.7532	776.8846	776.8839	1551.7528	776.8837	3e-04	0.8854	-0.559	2.46204e-09	38.739	12.514	1	2	0	1401	1414	71389224		NA	TRUE	sp|P12882|MYH1_HUMAN	P12882	MYH1_HUMAN	MYH1	Myosin-1
HF1JS20220502_P22_0579_Exp2_AndrewP_S01.11327.11327.3	D:\Analysis_Data\hlee\Andrew.palmer\Experiment_2\HF1JS20220502_P22_0579_Exp2_AndrewP_S01\interact-HF1JS20220502_P22_0579_Exp2_AndrewP_S01.pep.xml	ELENELEAEQKR		R	N	12	3	1719.0118	1487.7146	1487.7117	496.9121	496.9112	1486.7262	496.5827	0.9854	0.6528	-0.4671	0.0002469219	21.615	13.094	0.9999	2	1	1821	1832	0		NA	TRUE	sp|P12883|MYH7_HUMAN	P12883	MYH7_HUMAN	MYH7	Myosin-7
HF1JS20220502_P22_0579_Exp2_AndrewP_S01.11469.11469.2	D:\Analysis_Data\hlee\Andrew.palmer\Experiment_2\HF1JS20220502_P22_0579_Exp2_AndrewP_S01\interact-HF1JS20220502_P22_0579_Exp2_AndrewP_S01.pep.xml	LTGAVMHYGNLK	LTGAVM[147]HYGNLK	K	F	12	2	1732.6358	1318.6736	1318.6704	660.3441	660.3425	1318.6703	660.3424	1e-04	0.8151	-0.5174	1.09163e-09	35.402	14.784	1	2	0	355	366	180421792	6M(15.9949)	NA	TRUE	sp|Q9UKX2|MYH2_HUMAN	Q9UKX2	MYH2_HUMAN	MYH2	Myosin-2
HF1JS20220502_P22_0579_Exp2_AndrewP_S01.11639.11639.0	D:\Analysis_Data\hlee\Andrew.palmer\Experiment_2\HF1JS20220502_P22_0579_Exp2_AndrewP_S01\interact-HF1JS20220502_P22_0579_Exp2_AndrewP_S01.pep.xml	LQTESGEFSR		R	Q	10	2	1748.7087	1152.5419	1152.5403	577.2782	577.2774	1152.541	577.2778	-7e-04	0.99	-0.6412	1.116884e-06	23.914	17.409	1	2	0	1286	1295	1039609090		NA	TRUE	sp|Q9UKX2|MYH2_HUMAN	Q9UKX2	MYH2_HUMAN	MYH2	Myosin-2
HF1JS20220502_P22_0579_Exp2_AndrewP_S01.11699.11699.3	D:\Analysis_Data\hlee\Andrew.palmer\Experiment_2\HF1JS20220502_P22_0579_Exp2_AndrewP_S01\interact-HF1JS20220502_P22_0579_Exp2_AndrewP_S01.pep.xml	KKEFEISNLQSK		K	I	12	3	1754.5184	1449.7844	1449.7825	484.2687	484.2681	1449.7826	484.2681	-1e-04	0.9469	-0.5379	0.0001033296	24.212	14.932	1	2	2	1088	1099	74943600		NA	TRUE	sp|Q9UKX2|MYH2_HUMAN	Q9UKX2	MYH2_HUMAN	MYH2	Myosin-2
HF1JS20220502_P22_0579_Exp2_AndrewP_S01.12261.12261.3	D:\Analysis_Data\hlee\Andrew.palmer\Experiment_2\HF1JS20220502_P22_0579_Exp2_AndrewP_S01\interact-HF1JS20220502_P22_0579_Exp2_AndrewP_S01.pep.xml	TVTVKEDQVMQQNPPK		K	F	16	3	1808.298	1840.9392	1840.9347	614.6537	614.6522	1840.9352	614.6523	-4e-04	0.6985	-0.6999	0.001306841	17.758	11.02	1	2	1	68	83	34659744		NA	TRUE	sp|P12883|MYH7_HUMAN	P12883	MYH7_HUMAN	MYH7	Myosin-7
HF1JS20220502_P22_0579_Exp2_AndrewP_S01.14291.14291.3	D:\Analysis_Data\hlee\Andrew.palmer\Experiment_2\HF1JS20220502_P22_0579_Exp2_AndrewP_S01\interact-HF1JS20220502_P22_0579_Exp2_AndrewP_S01.pep.xml	IEDEQALGSQLQKK		R	L	14	3	2000.9839	1585.8335	1585.8303	529.6184	529.6174	1585.831	529.6176	-7e-04	0.751	-0.707	0.0001246319	22.329	13.591	1	2	1	1094	1107	68830144		NA	TRUE	sp|P12883|MYH7_HUMAN	P12883	MYH7_HUMAN	MYH7	Myosin-7
HF1JS20220502_P22_0579_Exp2_AndrewP_S01.14615.14615.2	D:\Analysis_Data\hlee\Andrew.palmer\Experiment_2\HF1JS20220502_P22_0579_Exp2_AndrewP_S01\interact-HF1JS20220502_P22_0579_Exp2_AndrewP_S01.pep.xml	KKDFELNALNAR		K	I	12	2	2031.7248	1417.7693	1417.7678	709.8919	709.8912	1417.7677	709.8911	1e-04	0.8343	-0.4993	0.4324079	21.116	11.102	0.9913	2	2	1082	1093	985821950		NA	TRUE	sp|P12883|MYH7_HUMAN	P12883	MYH7_HUMAN	MYH7	Myosin-7
HF1JS20220502_P22_0579_Exp2_AndrewP_S01.16330.16330.2	D:\Analysis_Data\hlee\Andrew.palmer\Experiment_2\HF1JS20220502_P22_0579_Exp2_AndrewP_S01\interact-HF1JS20220502_P22_0579_Exp2_AndrewP_S01.pep.xml	KEFEISNLQSK		K	I	11	2	2195.8976	1321.6892	1321.6871	661.8519	661.8508	1321.6876	661.8511	-4e-04	0.9614	-0.6131	1.25689e-08	32.615	14.823	1	2	1	1089	1099	82582488		NA	TRUE	sp|Q9UKX2|MYH2_HUMAN	Q9UKX2	MYH2_HUMAN	MYH2	Myosin-2
HF1JS20220502_P22_0579_Exp2_AndrewP_S01.21490.21490.3	D:\Analysis_Data\hlee\Andrew.palmer\Experiment_2\HF1JS20220502_P22_0579_Exp2_AndrewP_S01\interact-HF1JS20220502_P22_0579_Exp2_AndrewP_S01.pep.xml	GKLTYTQQLEDLK		R	R	13	3	2685.6047	1535.8218	1535.8195	512.9479	512.9471	1535.8195	512.9471	0	0.9703	-0.6138	2.296019e-06	27.963	14.898	1	2	1	1304	1316	79513872		NA	TRUE	sp|P12883|MYH7_HUMAN	P12883	MYH7_HUMAN	MYH7	Myosin-7
HF1JS20220502_P22_0579_Exp2_AndrewP_S01.21606.21606.2	D:\Analysis_Data\hlee\Andrew.palmer\Experiment_2\HF1JS20220502_P22_0579_Exp2_AndrewP_S01\interact-HF1JS20220502_P22_0579_Exp2_AndrewP_S01.pep.xml	LAQESIMDIENEK	LAQESIM[147]DIENEK	K	Q	13	2	2696.5743	1534.7214	1534.7189	768.368	768.3667	1534.7184	768.3665	4e-04	0.9755	-0.555	9.2399e-09	32.677	13.922	1	2	0	1067	1079	90607920	7M(15.9949)	NA	TRUE	sp|Q9UKX2|MYH2_HUMAN	Q9UKX2	MYH2_HUMAN	MYH2	Myosin-2
HF1JS20220502_P22_0579_Exp2_AndrewP_S01.22604.22604.0	D:\Analysis_Data\hlee\Andrew.palmer\Experiment_2\HF1JS20220502_P22_0579_Exp2_AndrewP_S01\interact-HF1JS20220502_P22_0579_Exp2_AndrewP_S01.pep.xml	KGAEKLLSSLDIDHNQYK		R	F	18	4	2790.2802	2059.059	2059.0562	515.772	515.7713	2058.0745	515.5259	0.9816	0.4015	-0.5785	0.01877154	18.406	10.652	0.9902	2	2	740	757	0		NA	TRUE	sp|P12883|MYH7_HUMAN	P12883	MYH7_HUMAN	MYH7	Myosin-7
HF1JS20220502_P22_0579_Exp2_AndrewP_S01.24423.24423.3	D:\Analysis_Data\hlee\Andrew.palmer\Experiment_2\HF1JS20220502_P22_0579_Exp2_AndrewP_S01\interact-HF1JS20220502_P22_0579_Exp2_AndrewP_S01.pep.xml	QLDEKDTLVSQLSR		R	G	14	3	2962.513	1632.8516	1632.8514	545.2911	545.2911	1630.8525	544.6248	1.9989	0.9361	-0.6416	0.009888835	21.244	15.368	1	2	1	1294	1307	0		NA	TRUE	sp|P12882|MYH1_HUMAN	P12882	MYH1_HUMAN	MYH1	Myosin-1
HF1JS20220502_P22_0579_Exp2_AndrewP_S01.25337.25337.3	D:\Analysis_Data\hlee\Andrew.palmer\Experiment_2\HF1JS20220502_P22_0579_Exp2_AndrewP_S01\interact-HF1JS20220502_P22_0579_Exp2_AndrewP_S01.pep.xml	LLGSIEIDHTQYK		K	F	13	3	3049.4888	1515.797	1515.792	506.2729	506.2713	1515.7932	506.2717	-0.0012	0.4132	-0.6334	0.0497078	15.694	11.907	0.9904	2	0	749	761	447372544		NA	TRUE	sp|Q9Y623|MYH4_HUMAN	Q9Y623	MYH4_HUMAN	MYH4	Myosin-4
HF1JS20220502_P22_0579_Exp2_AndrewP_S01.29287.29287.2	D:\Analysis_Data\hlee\Andrew.palmer\Experiment_2\HF1JS20220502_P22_0579_Exp2_AndrewP_S01\interact-HF1JS20220502_P22_0579_Exp2_AndrewP_S01.pep.xml	GQTVEQVSNAVGALAK		K	A	16	2	3424.3508	1570.8353	1570.831	786.4249	786.4228	1570.8314	786.423	-3e-04	0.9792	-0.6698	4e-14	43.996	16.111	1	2	0	417	432	573442500		NA	TRUE	sp|Q9UKX2|MYH2_HUMAN	Q9UKX2	MYH2_HUMAN	MYH2	Myosin-2
HF1JS20220502_P22_0579_Exp2_AndrewP_S01.35437.35437.3	D:\Analysis_Data\hlee\Andrew.palmer\Experiment_2\HF1JS20220502_P22_0579_Exp2_AndrewP_S01\interact-HF1JS20220502_P22_0579_Exp2_AndrewP_S01.pep.xml	EEQAEPDGTEEADKSAYLMGLNSADLLK	EEQAEPDGTEEADKSAYLM[147]GLNSADLLK	R	G	28	3	4013.3826	3039.392	3039.3853	1014.1379	1014.1357	3039.3865	1014.1361	-0.0012	0.883	-0.406	1.3e-13	49.773	18.18	1	2	1	370	397	233796080	19M(15.9949)	NA	TRUE	sp|P12883|MYH7_HUMAN	P12883	MYH7_HUMAN	MYH7	Myosin-7
HF1JS20220502_P22_0579_Exp2_AndrewP_S01.41014.41014.3	D:\Analysis_Data\hlee\Andrew.palmer\Experiment_2\HF1JS20220502_P22_0579_Exp2_AndrewP_S01\interact-HF1JS20220502_P22_0579_Exp2_AndrewP_S01.pep.xml	KMDADLSQLQTEVEEAVQECR	KM[147]DADLSQLQTEVEEAVQECR	K	N	21	3	4550.8315	2494.1387	2494.1304	832.3868	832.3841	2494.1313	832.3844	-9e-04	0.9946	-0.6736	0	55.563	13.756	1	2	1	1729	1749	14500522000	20C(57.0215),2M(15.9949)	NA	TRUE	sp|P12883|MYH7_HUMAN	P12883	MYH7_HUMAN	MYH7	Myosin-7
HF1JS20220502_P22_0579_Exp2_AndrewP_S01.41760.41760.3	D:\Analysis_Data\hlee\Andrew.palmer\Experiment_2\HF1JS20220502_P22_0579_Exp2_AndrewP_S01\interact-HF1JS20220502_P22_0579_Exp2_AndrewP_S01.pep.xml	IEDMAMLTFLHEPAVLYNLK	IEDM[147]AM[147]LTFLHEPAVLYNLK	K	D	20	3	4622.9443	2381.1982	2381.1895	794.74	794.7371	2379.1853	794.069	2.0041	0.8704	-0.5442	4.8e-13	45.229	12.922	1	2	0	87	106	6917771300	4M(15.9949),6M(15.9949)	NA	TRUE	sp|P12883|MYH7_HUMAN	P12883	MYH7_HUMAN	MYH7	Myosin-7
HF1JS20220502_P22_0579_Exp2_AndrewP_S01.43278.43278.4	D:\Analysis_Data\hlee\Andrew.palmer\Experiment_2\HF1JS20220502_P22_0579_Exp2_AndrewP_S01\interact-HF1JS20220502_P22_0579_Exp2_AndrewP_S01.pep.xml	KKLETDISQIQGEMEDIIQEAR		K	N	22	4	4771.7793	2573.308	2573.3013	644.3343	644.3326	2573.3005	644.3324	7e-04	0.8051	-0.3762	1.50884e-09	26.783	11.568	1	2	2	1732	1753	38649588		NA	TRUE	sp|P12882|MYH1_HUMAN	P12882	MYH1_HUMAN	MYH1	Myosin-1
HF1JS20220502_P22_0579_Exp2_AndrewP_S01.43802.43802.4	D:\Analysis_Data\hlee\Andrew.palmer\Experiment_2\HF1JS20220502_P22_0579_Exp2_AndrewP_S01\interact-HF1JS20220502_P22_0579_Exp2_AndrewP_S01.pep.xml	NLQEEISDLTEQLGSSGKTIHELEK		K	V	25	4	4823.2214	2798.407	2798.4001	700.609	700.6073	2797.398	700.3568	1.0022	0.5867	-0.4966	2.182e-11	35.141	12.595	1	2	1	1504	1528	56048824		NA	TRUE	sp|P12883|MYH7_HUMAN	P12883	MYH7_HUMAN	MYH7	Myosin-7
HF1JS20220502_P22_0579_Exp2_AndrewP_S01.47463.47463.2	D:\Analysis_Data\hlee\Andrew.palmer\Experiment_2\HF1JS20220502_P22_0579_Exp2_AndrewP_S01\interact-HF1JS20220502_P22_0579_Exp2_AndrewP_S01.pep.xml	NLQEEISDLTEQLGSSGK		K	T	18	2	5182.554	1946.9521	1946.9413	974.4833	974.4779	1946.9431	974.4788	-0.0018	0.995	-0.6688	7e-14	47.975	12.326	1	2	0	1504	1521	17158303700		NA	TRUE	sp|P12883|MYH7_HUMAN	P12883	MYH7_HUMAN	MYH7	Myosin-7
HF1JS20220502_P22_0579_Exp2_AndrewP_S01.47812.47812.2	D:\Analysis_Data\hlee\Andrew.palmer\Experiment_2\HF1JS20220502_P22_0579_Exp2_AndrewP_S01\interact-HF1JS20220502_P22_0579_Exp2_AndrewP_S01.pep.xml	DSLLVIQWNIR		R	A	11	2	5216.6359	1355.7615	1355.7572	678.888	678.8859	1355.7561	678.8853	0.0011	0.993	-0.5301	3.496553e-06	27.541	17.237	1	2	0	809	819	5542164500		NA	TRUE	sp|P12883|MYH7_HUMAN	P12883	MYH7_HUMAN	MYH7	Myosin-7
HF1JS20220502_P22_0579_Exp2_AndrewP_S01.47831.47831.3	D:\Analysis_Data\hlee\Andrew.palmer\Experiment_2\HF1JS20220502_P22_0579_Exp2_AndrewP_S01\interact-HF1JS20220502_P22_0579_Exp2_AndrewP_S01.pep.xml	MDADLSQLQTEVEEAVQECR	M[147]DADLSQLQTEVEEAVQECR	K	N	20	3	5218.4203	2366.043	2366.0393	789.6883	789.687	2366.0364	789.6861	0.0029	0.9953	-0.5478	1.52e-12	43.016	12.085	1	2	0	1730	1749	1757066620	19C(57.0215),1M(15.9949)	NA	TRUE	sp|P12883|MYH7_HUMAN	P12883	MYH7_HUMAN	MYH7	Myosin-7
HF1JS20220502_P22_0579_Exp2_AndrewP_S02.04413.04413.0	D:\Analysis_Data\hlee\Andrew.palmer\Experiment_2\HF1JS20220502_P22_0579_Exp2_AndrewP_S02\interact-HF1JS20220502_P22_0579_Exp2_AndrewP_S02.pep.xml	KIAEKDEEIDQMK	KIAEKDEEIDQM[147]K	R	R	13	3	1176.684	1592.7777	1592.7771	531.9332	531.933	1591.7761	531.5993	1.0009	0.3877	-0.547	1.916456	11.968	10.351	0.6384	2	2	1579	1591	20480804	12M(15.9949)	NA	TRUE	sp|P12882|MYH1_HUMAN	P12882	MYH1_HUMAN	MYH1	Myosin-1
HF1JS20220502_P22_0579_Exp2_AndrewP_S02.06425.06425.3	D:\Analysis_Data\hlee\Andrew.palmer\Experiment_2\HF1JS20220502_P22_0579_Exp2_AndrewP_S02\interact-HF1JS20220502_P22_0579_Exp2_AndrewP_S02.pep.xml	KLEDECSELKR	KLEDECSELKR	R	D	11	3	1373.4127	1405.6901	1405.6902	469.5706	469.5707	1405.687	469.5696	0.0031	0.7071	-0.668	2.211769e-07	30.489	20.222	0.9999	2	2	942	952	853779330	6C(57.0215)	NA	TRUE	sp|P12883|MYH7_HUMAN	P12883	MYH7_HUMAN	MYH7	Myosin-7
HF1JS20220502_P22_0579_Exp2_AndrewP_S02.07002.07002.0	D:\Analysis_Data\hlee\Andrew.palmer\Experiment_2\HF1JS20220502_P22_0579_Exp2_AndrewP_S02\interact-HF1JS20220502_P22_0579_Exp2_AndrewP_S02.pep.xml	QAEEAEEQSNTNLAK		R	F	15	2	1429.2438	1660.7567	1660.7537	831.3856	831.3841	1660.7539	831.3842	-2e-04	0.9957	-0.6681	0	41.538	29.206	1	2	0	1887	1901	1706132860		NA	TRUE	sp|Q9UKX2|MYH2_HUMAN	Q9UKX2	MYH2_HUMAN	MYH2	Myosin-2
HF1JS20220502_P22_0579_Exp2_AndrewP_S02.08404.08404.2	D:\Analysis_Data\hlee\Andrew.palmer\Experiment_2\HF1JS20220502_P22_0579_Exp2_AndrewP_S02\interact-HF1JS20220502_P22_0579_Exp2_AndrewP_S02.pep.xml	LQAAEEHVEAVNAK		R	C	14	2	1564.3958	1507.7673	1507.7632	754.8909	754.8889	1507.763	754.8888	2e-04	0.882	-0.5132	3.856284e-05	27.438	11.547	1	2	0	1403	1416	30117344		NA	TRUE	sp|Q9UKX2|MYH2_HUMAN	Q9UKX2	MYH2_HUMAN	MYH2	Myosin-2
HF1JS20220502_P22_0579_Exp2_AndrewP_S02.08467.08467.2	D:\Analysis_Data\hlee\Andrew.palmer\Experiment_2\HF1JS20220502_P22_0579_Exp2_AndrewP_S02\interact-HF1JS20220502_P22_0579_Exp2_AndrewP_S02.pep.xml	TLEDQMNEHR		R	S	10	2	1570.4247	1271.5602	1271.5569	636.7874	636.7857	1271.5564	636.7855	4e-04	0.8994	-0.6218	0.0006032536	22.378	0	1	2	0	1251	1260	416736416		NA	TRUE	sp|P12883|MYH7_HUMAN	P12883	MYH7_HUMAN	MYH7	Myosin-7
HF1JS20220502_P22_0579_Exp2_AndrewP_S02.09112.09112.2	D:\Analysis_Data\hlee\Andrew.palmer\Experiment_2\HF1JS20220502_P22_0579_Exp2_AndrewP_S02\interact-HF1JS20220502_P22_0579_Exp2_AndrewP_S02.pep.xml	EDQVMQQNPPKFDK	EDQVM[147]QQNPPKFDK	K	I	14	2	1632.082	1718.7959	1718.7943	860.4052	860.4044	1718.7932	860.4039	0.0011	0.6129	-0.64	1.854599	8.427	0	0.9779	2	1	73	86	22244862	5M(15.9949)	NA	TRUE	sp|P12883|MYH7_HUMAN	P12883	MYH7_HUMAN	MYH7	Myosin-7
HF1JS20220502_P22_0579_Exp2_AndrewP_S02.10130.10130.2	D:\Analysis_Data\hlee\Andrew.palmer\Experiment_2\HF1JS20220502_P22_0579_Exp2_AndrewP_S02\interact-HF1JS20220502_P22_0579_Exp2_AndrewP_S02.pep.xml	LTGAVMHYGNLK	LTGAVM[147]HYGNLK	K	F	12	2	1730.1632	1318.675	1318.6697	660.3448	660.3421	1318.6703	660.3424	-6e-04	0.7958	-0.493	1.1447e-10	40.072	20.564	1	2	0	355	366	10579963900	6M(15.9949)	NA	TRUE	sp|Q9UKX2|MYH2_HUMAN	Q9UKX2	MYH2_HUMAN	MYH2	Myosin-2
HF1JS20220502_P22_0579_Exp2_AndrewP_S02.10943.10943.3	D:\Analysis_Data\hlee\Andrew.palmer\Experiment_2\HF1JS20220502_P22_0579_Exp2_AndrewP_S02\interact-HF1JS20220502_P22_0579_Exp2_AndrewP_S02.pep.xml	VRELENELEAEQKR		R	N	14	3	1808.562	1741.8997	1741.8959	581.6405	581.6392	1741.8958	581.6392	1e-04	0.9362	-0.6392	0.0008217696	22.841	0	1	2	2	1819	1832	122431304		NA	TRUE	sp|P12883|MYH7_HUMAN	P12883	MYH7_HUMAN	MYH7	Myosin-7
HF1JS20220502_P22_0579_Exp2_AndrewP_S02.19412.19412.3	D:\Analysis_Data\hlee\Andrew.palmer\Experiment_2\HF1JS20220502_P22_0579_Exp2_AndrewP_S02\interact-HF1JS20220502_P22_0579_Exp2_AndrewP_S02.pep.xml	KDFELNALNAR		K	I	11	3	2621.0978	1289.6772	1289.6747	430.8997	430.8988	1289.6727	430.8982	0.0019	0.9817	-0.5935	2.070513e-08	26.635	11.62	1	2	1	1083	1093	133763696		NA	TRUE	sp|P12883|MYH7_HUMAN	P12883	MYH7_HUMAN	MYH7	Myosin-7
HF1JS20220502_P22_0579_Exp2_AndrewP_S02.20287.20287.3	D:\Analysis_Data\hlee\Andrew.palmer\Experiment_2\HF1JS20220502_P22_0579_Exp2_AndrewP_S02\interact-HF1JS20220502_P22_0579_Exp2_AndrewP_S02.pep.xml	LTYTQQLEDLKR		K	Q	12	3	2704.555	1506.8062	1506.8032	503.276	503.275	1506.8041	503.2753	-8e-04	0.8074	-0.5839	1.017632e-07	29.754	14.459	1	2	1	1306	1317	4182218750		NA	TRUE	sp|P12883|MYH7_HUMAN	P12883	MYH7_HUMAN	MYH7	Myosin-7
HF1JS20220502_P22_0579_Exp2_AndrewP_S02.21160.21160.4	D:\Analysis_Data\hlee\Andrew.palmer\Experiment_2\HF1JS20220502_P22_0579_Exp2_AndrewP_S02\interact-HF1JS20220502_P22_0579_Exp2_AndrewP_S02.pep.xml	ALQEAHQQALDDLQAEEDKVNTLTK		K	A	25	4	2787.4306	2807.404	2807.3955	702.8583	702.8562	2807.3936	702.8557	0.0019	0.552	-0.1838	1.71449e-09	30.511	14.771	1	2	1	998	1022	79805176		NA	TRUE	sp|P12883|MYH7_HUMAN	P12883	MYH7_HUMAN	MYH7	Myosin-7
HF1JS20220502_P22_0579_Exp2_AndrewP_S02.21414.21414.2	D:\Analysis_Data\hlee\Andrew.palmer\Experiment_2\HF1JS20220502_P22_0579_Exp2_AndrewP_S02\interact-HF1JS20220502_P22_0579_Exp2_AndrewP_S02.pep.xml	GQTVEQVSNAVGALAK		K	A	16	2	2811.6405	1571.8184	1571.8154	786.9165	786.915	1570.8314	786.423	0.984	0.4852	-0.0676	0.0003499323	26.425	14.848	0.9997	2	0	417	432	0		NA	TRUE	sp|Q9UKX2|MYH2_HUMAN	Q9UKX2	MYH2_HUMAN	MYH2	Myosin-2
HF1JS20220502_P22_0579_Exp2_AndrewP_S02.21993.21993.2	D:\Analysis_Data\hlee\Andrew.palmer\Experiment_2\HF1JS20220502_P22_0579_Exp2_AndrewP_S02\interact-HF1JS20220502_P22_0579_Exp2_AndrewP_S02.pep.xml	QLDEKEALVSQLSR		R	G	14	2	2866.7805	1614.8611	1614.8567	808.4378	808.4356	1614.8575	808.436	-8e-04	0.9326	-0.5589	9e-14	40.243	13.852	1	2	1	1296	1309	387476768		NA	TRUE	sp|Q9UKX2|MYH2_HUMAN	Q9UKX2	MYH2_HUMAN	MYH2	Myosin-2
HF1JS20220502_P22_0579_Exp2_AndrewP_S02.23942.23942.3	D:\Analysis_Data\hlee\Andrew.palmer\Experiment_2\HF1JS20220502_P22_0579_Exp2_AndrewP_S02\interact-HF1JS20220502_P22_0579_Exp2_AndrewP_S02.pep.xml	KLETDISQMQGEMEDILQEAR	KLETDISQM[147]QGEM[147]EDILQEAR	K	N	21	3	3051.8724	2495.1604	2495.1519	832.7274	832.7246	2495.1519	832.7246	0	0.9963	-0.6238	0	53.032	14.569	1	2	1	1735	1755	6035462100	13M(15.9949),9M(15.9949)	NA	TRUE	sp|Q9UKX2|MYH2_HUMAN	Q9UKX2	MYH2_HUMAN	MYH2	Myosin-2
HF1JS20220502_P22_0579_Exp2_AndrewP_S02.23988.23988.2	D:\Analysis_Data\hlee\Andrew.palmer\Experiment_2\HF1JS20220502_P22_0579_Exp2_AndrewP_S02\interact-HF1JS20220502_P22_0579_Exp2_AndrewP_S02.pep.xml	ALEDQLSEIK		R	T	10	2	3056.3862	1144.601	1144.5972	573.3078	573.3059	1144.5974	573.306	-2e-04	0.9742	-0.4279	0.0001424167	22.421	11.96	0.9999	2	0	1255	1264	480913664		NA	TRUE	sp|P12882|MYH1_HUMAN	P12882	MYH1_HUMAN	MYH1	Myosin-1
HF1JS20220502_P22_0579_Exp2_AndrewP_S02.28768.28768.4	D:\Analysis_Data\hlee\Andrew.palmer\Experiment_2\HF1JS20220502_P22_0579_Exp2_AndrewP_S02\interact-HF1JS20220502_P22_0579_Exp2_AndrewP_S02.pep.xml	LAQESIMDIENEKQQLDEKLK		K	K	21	4	3513.1824	2501.2773	2501.2715	626.3266	626.3252	2501.2683	626.3244	0.0031	0.3325	-0.6287	1.369613e-06	25.634	11.928	1	2	2	1067	1087	262153584		NA	TRUE	sp|Q9UKX2|MYH2_HUMAN	Q9UKX2	MYH2_HUMAN	MYH2	Myosin-2
HF1JS20220502_P22_0579_Exp2_AndrewP_S02.29869.29869.0	D:\Analysis_Data\hlee\Andrew.palmer\Experiment_2\HF1JS20220502_P22_0579_Exp2_AndrewP_S02\interact-HF1JS20220502_P22_0579_Exp2_AndrewP_S02.pep.xml	EKNDLQLQVQAEAEGLADAEER		K	C	22	3	3619.5074	2456.192	2456.186	819.7379	819.7359	2455.1826	819.4015	1.0034	0.9322	-0.3991	2e-14	39.252	13.73	1	2	1	889	910	460976576		NA	TRUE	sp|Q9UKX2|MYH2_HUMAN	Q9UKX2	MYH2_HUMAN	MYH2	Myosin-2
HF1JS20220502_P22_0579_Exp2_AndrewP_S02.30176.30176.2	D:\Analysis_Data\hlee\Andrew.palmer\Experiment_2\HF1JS20220502_P22_0579_Exp2_AndrewP_S02\interact-HF1JS20220502_P22_0579_Exp2_AndrewP_S02.pep.xml	GQNVQQVIYATGALAK		K	A	16	2	3648.9464	1659.8994	1659.8944	830.957	830.9545	1659.8943	830.9544	1e-04	0.9877	-0.5235	0	43.953	11.644	1	2	0	414	429	505276928		NA	TRUE	sp|P12883|MYH7_HUMAN	P12883	MYH7_HUMAN	MYH7	Myosin-7
HF1JS20220502_P22_0579_Exp2_AndrewP_S02.30274.30274.3	D:\Analysis_Data\hlee\Andrew.palmer\Experiment_2\HF1JS20220502_P22_0579_Exp2_AndrewP_S02\interact-HF1JS20220502_P22_0579_Exp2_AndrewP_S02.pep.xml	WLPVYKPEVVTAYR		K	G	14	3	3658.244	1719.9397	1719.939	574.3205	574.3203	1719.9347	574.3188	0.0042	0.6771	-0.6463	0.00204402	18.686	11.379	0.9999	2	1	131	144	26104692		NA	TRUE	sp|Q9UKX2|MYH2_HUMAN	Q9UKX2	MYH2_HUMAN	MYH2	Myosin-2
HF1JS20220502_P22_0579_Exp2_AndrewP_S02.33613.33613.0	D:\Analysis_Data\hlee\Andrew.palmer\Experiment_2\HF1JS20220502_P22_0579_Exp2_AndrewP_S02\interact-HF1JS20220502_P22_0579_Exp2_AndrewP_S02.pep.xml	AAYLQNLNSADLLK		K	A	14	2	3980.7724	1532.8228	1532.819	767.4187	767.4168	1532.8197	767.4171	-7e-04	0.9785	-0.4937	5.83944e-09	37.225	15.193	1	2	0	387	400	533178336		NA	TRUE	sp|P12882|MYH1_HUMAN	P12882	MYH1_HUMAN	MYH1	Myosin-1
HF1JS20220502_P22_0579_Exp2_AndrewP_S02.36044.36044.2	D:\Analysis_Data\hlee\Andrew.palmer\Experiment_2\HF1JS20220502_P22_0579_Exp2_AndrewP_S02\interact-HF1JS20220502_P22_0579_Exp2_AndrewP_S02.pep.xml	ILNPAAIPEGQFIDSR		R	K	16	2	4216.3161	1739.9272	1739.9211	870.9709	870.9678	1739.9205	870.9675	6e-04	0.9804	-0.4744	9e-14	42.841	12.412	1	2	0	724	739	1070480770		NA	TRUE	sp|P12883|MYH7_HUMAN	P12883	MYH7_HUMAN	MYH7	Myosin-7
HF1JS20220502_P22_0579_Exp2_AndrewP_S02.37950.37950.5	D:\Analysis_Data\hlee\Andrew.palmer\Experiment_2\HF1JS20220502_P22_0579_Exp2_AndrewP_S02\interact-HF1JS20220502_P22_0579_Exp2_AndrewP_S02.pep.xml	GKPEAHFSLIHYAGTVDYNIAGWLDK		K	N	26	5	4402.0157	2901.457	2901.4458	581.2987	581.2964	2901.4448	581.2962	9e-04	0.9079	-0.1832	2.524372e-07	29.113	12.835	1	2	1	574	599	444633024		NA	TRUE	sp|P12882|MYH1_HUMAN	P12882	MYH1_HUMAN	MYH1	Myosin-1
HF1JS20220502_P22_0579_Exp2_AndrewP_S02.38098.38098.2	D:\Analysis_Data\hlee\Andrew.palmer\Experiment_2\HF1JS20220502_P22_0579_Exp2_AndrewP_S02\interact-HF1JS20220502_P22_0579_Exp2_AndrewP_S02.pep.xml	NDLQLQVQAEAEGLADAEER		K	C	20	2	4416.2311	2199.0503	2199.0474	1100.5324	1100.531	2198.045	1100.0298	1.0024	0.9925	-0.5856	0	52.272	49.423	1	2	0	891	910	662227840		NA	TRUE	sp|Q9UKX2|MYH2_HUMAN	Q9UKX2	MYH2_HUMAN	MYH2	Myosin-2
HF1JS20220502_P22_0579_Exp2_AndrewP_S02.42678.42678.0	D:\Analysis_Data\hlee\Andrew.palmer\Experiment_2\HF1JS20220502_P22_0579_Exp2_AndrewP_S02\interact-HF1JS20220502_P22_0579_Exp2_AndrewP_S02.pep.xml	QLEAEKMELQSALEEAEASLEHEEGK	QLEAEKM[147]ELQSALEEAEASLEHEEGK	K	I	26	4	4867.207	2944.3757	2944.3682	737.1012	737.0993	2943.3652	736.8486	1.0029	0.8349	-0.3288	1.15e-12	35.052	12.092	1	2	1	1532	1557	61469360	7M(15.9949)	NA	TRUE	sp|P12883|MYH7_HUMAN	P12883	MYH7_HUMAN	MYH7	Myosin-7
HF1JS20220502_P22_0579_Exp2_AndrewP_S02.46015.46015.0	D:\Analysis_Data\hlee\Andrew.palmer\Experiment_2\HF1JS20220502_P22_0579_Exp2_AndrewP_S02\interact-HF1JS20220502_P22_0579_Exp2_AndrewP_S02.pep.xml	DSLLVIQWNIR		R	A	11	2	5199.1539	1355.7616	1355.7576	678.8881	678.8861	1355.7561	678.8853	0.0014	0.9869	-0.4996	1.796537e-07	25.367	15.596	1	2	0	809	819	88094832		NA	TRUE	sp|P12883|MYH7_HUMAN	P12883	MYH7_HUMAN	MYH7	Myosin-7
HF1JS20220502_P22_0579_Exp2_AndrewP_S03.05989.05989.2	D:\Analysis_Data\hlee\Andrew.palmer\Experiment_2\HF1JS20220502_P22_0579_Exp2_AndrewP_S03\interact-HF1JS20220502_P22_0579_Exp2_AndrewP_S03.pep.xml	RQLEEEVK		K	A	8	2	1267.4664	1029.5459	1029.5463	515.7802	515.7804	1029.5454	515.78	8e-04	0.9807	-0.6316	0.002683994	22.726	15.587	0.9996	2	1	1317	1324	277993632		NA	TRUE	sp|P12883|MYH7_HUMAN	P12883	MYH7_HUMAN	MYH7	Myosin-7
HF1JS20220502_P22_0579_Exp2_AndrewP_S03.06397.06397.3	D:\Analysis_Data\hlee\Andrew.palmer\Experiment_2\HF1JS20220502_P22_0579_Exp2_AndrewP_S03\interact-HF1JS20220502_P22_0579_Exp2_AndrewP_S03.pep.xml	KLEDECSELKR	KLEDECSELKR	R	D	11	3	1306.9876	1405.689	1405.6863	469.5703	469.5694	1405.687	469.5696	-7e-04	0.7016	-0.6001	1.032e-11	28.526	18.749	1	2	2	942	952	47921224	6C(57.0215)	NA	TRUE	sp|P12883|MYH7_HUMAN	P12883	MYH7_HUMAN	MYH7	Myosin-7
HF1JS20220502_P22_0579_Exp2_AndrewP_S03.07337.07337.3	D:\Analysis_Data\hlee\Andrew.palmer\Experiment_2\HF1JS20220502_P22_0579_Exp2_AndrewP_S03\interact-HF1JS20220502_P22_0579_Exp2_AndrewP_S03.pep.xml	AKLQTENGELSR		R	Q	12	3	1397.1386	1344.7029	1344.7156	449.2416	449.2458	1344.6997	449.2405	0.0158	0.9435	-0.6164	0.003425624	18.28	11.605	1	2	1	1278	1289	0		NA	TRUE	sp|P12883|MYH7_HUMAN	P12883	MYH7_HUMAN	MYH7	Myosin-7
HF1JS20220502_P22_0579_Exp2_AndrewP_S03.08161.08161.3	D:\Analysis_Data\hlee\Andrew.palmer\Experiment_2\HF1JS20220502_P22_0579_Exp2_AndrewP_S03\interact-HF1JS20220502_P22_0579_Exp2_AndrewP_S03.pep.xml	IKELTYQTEEDRK		R	N	13	3	1476.0618	1651.8447	1651.8418	551.6222	551.6212	1651.8416	551.6211	2e-04	0.6431	-0.5293	1.628127e-06	25.567	10.596	1	2	2	1847	1859	2580444160		NA	TRUE	sp|P12883|MYH7_HUMAN	P12883	MYH7_HUMAN	MYH7	Myosin-7
HF1JS20220502_P22_0579_Exp2_AndrewP_S03.08423.08423.2	D:\Analysis_Data\hlee\Andrew.palmer\Experiment_2\HF1JS20220502_P22_0579_Exp2_AndrewP_S03\interact-HF1JS20220502_P22_0579_Exp2_AndrewP_S03.pep.xml	IEAQNRPFDAK		R	T	11	2	1501.1505	1287.6592	1287.6564	644.8369	644.8355	1287.657	644.8358	-6e-04	0.8423	-0.5643	4.486759e-06	25.063	14.214	1	2	1	25	35	85496400		NA	TRUE	sp|Q9UKX2|MYH2_HUMAN	Q9UKX2	MYH2_HUMAN	MYH2	Myosin-2
HF1JS20220502_P22_0579_Exp2_AndrewP_S03.09421.09421.3	D:\Analysis_Data\hlee\Andrew.palmer\Experiment_2\HF1JS20220502_P22_0579_Exp2_AndrewP_S03\interact-HF1JS20220502_P22_0579_Exp2_AndrewP_S03.pep.xml	LQAAEEHVEAVNAK		R	C	14	3	1596.4902	1507.7646	1507.7634	503.5955	503.5951	1507.763	503.5949	4e-04	0.5592	-0.5456	1.69801e-05	21.575	12.846	1	2	0	1403	1416	457814752		NA	TRUE	sp|Q9UKX2|MYH2_HUMAN	Q9UKX2	MYH2_HUMAN	MYH2	Myosin-2
HF1JS20220502_P22_0579_Exp2_AndrewP_S03.09658.09658.3	D:\Analysis_Data\hlee\Andrew.palmer\Experiment_2\HF1JS20220502_P22_0579_Exp2_AndrewP_S03\interact-HF1JS20220502_P22_0579_Exp2_AndrewP_S03.pep.xml	LQDAEEHVEAVNAK		R	C	14	3	1619.2756	1551.7549	1551.7568	518.2589	518.2595	1551.7528	518.2582	0.004	0.5405	-0.5078	1.168855e-05	17.443	12.029	1	2	0	1401	1414	34997024		NA	TRUE	sp|P12882|MYH1_HUMAN	P12882	MYH1_HUMAN	MYH1	Myosin-1
HF1JS20220502_P22_0579_Exp2_AndrewP_S03.14208.14208.2	D:\Analysis_Data\hlee\Andrew.palmer\Experiment_2\HF1JS20220502_P22_0579_Exp2_AndrewP_S03\interact-HF1JS20220502_P22_0579_Exp2_AndrewP_S03.pep.xml	ELENELEAEQK		R	R	11	2	2054.1602	1331.6104	1331.6101	666.8125	666.8123	1330.6251	666.3198	0.9849	0.7622	-0.5559	0.0006828865	17.334	11.711	0.9992	2	0	1821	1831	0		NA	TRUE	sp|P12883|MYH7_HUMAN	P12883	MYH7_HUMAN	MYH7	Myosin-7
HF1JS20220502_P22_0579_Exp2_AndrewP_S03.18691.18691.4	D:\Analysis_Data\hlee\Andrew.palmer\Experiment_2\HF1JS20220502_P22_0579_Exp2_AndrewP_S03\interact-HF1JS20220502_P22_0579_Exp2_AndrewP_S03.pep.xml	KALQEAHQQALDDLQAEEDKVNTLTK		K	A	26	4	2482.2681	2935.4944	2935.49	734.8809	734.8798	2935.4885	734.8794	0.0014	0.8008	-0.0408	6.86e-12	49.343	29.733	1	2	2	997	1022	416383840		NA	TRUE	sp|P12883|MYH7_HUMAN	P12883	MYH7_HUMAN	MYH7	Myosin-7
HF1JS20220502_P22_0579_Exp2_AndrewP_S03.19109.19109.2	D:\Analysis_Data\hlee\Andrew.palmer\Experiment_2\HF1JS20220502_P22_0579_Exp2_AndrewP_S03\interact-HF1JS20220502_P22_0579_Exp2_AndrewP_S03.pep.xml	DVFVPDDK		K	Q	8	2	2522.14	933.4453	933.4451	467.7299	467.7298	933.4443	467.7294	7e-04	0.9647	-0.5143	0.006408188	16.901	10.742	0.9988	2	0	36	43	1061159230		NA	TRUE	sp|P12883|MYH7_HUMAN	P12883	MYH7_HUMAN	MYH7	Myosin-7
HF1JS20220502_P22_0579_Exp2_AndrewP_S03.20458.20458.2	D:\Analysis_Data\hlee\Andrew.palmer\Experiment_2\HF1JS20220502_P22_0579_Exp2_AndrewP_S03\interact-HF1JS20220502_P22_0579_Exp2_AndrewP_S03.pep.xml	KDFELNALNAR		K	I	11	2	2650.7913	1289.6752	1289.6732	645.8449	645.8439	1289.6727	645.8436	4e-04	0.9887	-0.6205	5.825117e-08	31.304	12.558	1	2	1	1083	1093	1516195710		NA	TRUE	sp|P12883|MYH7_HUMAN	P12883	MYH7_HUMAN	MYH7	Myosin-7
HF1JS20220502_P22_0579_Exp2_AndrewP_S03.29944.29944.0	D:\Analysis_Data\hlee\Andrew.palmer\Experiment_2\HF1JS20220502_P22_0579_Exp2_AndrewP_S03\interact-HF1JS20220502_P22_0579_Exp2_AndrewP_S03.pep.xml	ILNPAAIPEGQFIDSRK		R	G	17	3	3552.9559	1868.02	1868.0176	623.6806	623.6798	1868.0155	623.6791	0.002	0.6515	-0.6819	0.01073842	14.205	10.293	0.9993	2	1	724	740	423696864		NA	TRUE	sp|P12883|MYH7_HUMAN	P12883	MYH7_HUMAN	MYH7	Myosin-7
HF1JS20220502_P22_0579_Exp2_AndrewP_S03.31279.31279.3	D:\Analysis_Data\hlee\Andrew.palmer\Experiment_2\HF1JS20220502_P22_0579_Exp2_AndrewP_S03\interact-HF1JS20220502_P22_0579_Exp2_AndrewP_S03.pep.xml	AERDYHIFYQILSNK		K	K	15	3	3681.4323	1895.9563	1895.9519	632.9927	632.9912	1895.9529	632.9916	-9e-04	0.8658	-0.6448	4.384e-11	34.953	27.505	1	2	1	279	293	101181136		NA	TRUE	sp|P12883|MYH7_HUMAN	P12883	MYH7_HUMAN	MYH7	Myosin-7
HF1JS20220502_P22_0579_Exp2_AndrewP_S03.33868.33868.3	D:\Analysis_Data\hlee\Andrew.palmer\Experiment_2\HF1JS20220502_P22_0579_Exp2_AndrewP_S03\interact-HF1JS20220502_P22_0579_Exp2_AndrewP_S03.pep.xml	AGLLGLLEEMRDDK	AGLLGLLEEM[147]RDDK	K	L	14	3	3930.9045	1574.803	1574.7981	525.9416	525.94	1574.7972	525.9397	8e-04	0.4733	-0.4116	0.00369524	17.53	12.668	0.999	2	1	773	786	96363888	10M(15.9949)	NA	TRUE	sp|Q9UKX2|MYH2_HUMAN	Q9UKX2	MYH2_HUMAN	MYH2	Myosin-2
HF1JS20220502_P22_0579_Exp2_AndrewP_S03.36233.36233.3	D:\Analysis_Data\hlee\Andrew.palmer\Experiment_2\HF1JS20220502_P22_0579_Exp2_AndrewP_S03\interact-HF1JS20220502_P22_0579_Exp2_AndrewP_S03.pep.xml	MVSLLQEKNDLQLQVQAEQDNLADAEER	M[147]VSLLQEKNDLQLQVQAEQDNLADAEER	K	C	28	3	4158.517	3243.5664	3243.5586	1082.1961	1082.1935	3242.5723	1081.8647	0.9863	0.9918	-0.5413	1e-13	46.269	12.523	1	2	1	877	904	0	1M(15.9949)	NA	TRUE	sp|P12883|MYH7_HUMAN	P12883	MYH7_HUMAN	MYH7	Myosin-7
HF1JS20220502_P22_0579_Exp2_AndrewP_S03.36882.36882.2	D:\Analysis_Data\hlee\Andrew.palmer\Experiment_2\HF1JS20220502_P22_0579_Exp2_AndrewP_S03\interact-HF1JS20220502_P22_0579_Exp2_AndrewP_S03.pep.xml	MFLWMVAR	MFLWM[147]VAR	K	I	8	2	4220.8067	1068.5267	1068.5244	535.2706	535.2695	1068.5248	535.2697	-3e-04	0.9359	-0.5854	3.14563e-05	19.124	9.218	1	2	0	438	445	107265160	5M(15.9949)	NA	TRUE	sp|Q9UKX2|MYH2_HUMAN	Q9UKX2	MYH2_HUMAN	MYH2	Myosin-2
HF1JS20220502_P22_0579_Exp2_AndrewP_S03.40251.40251.3	D:\Analysis_Data\hlee\Andrew.palmer\Experiment_2\HF1JS20220502_P22_0579_Exp2_AndrewP_S03\interact-HF1JS20220502_P22_0579_Exp2_AndrewP_S03.pep.xml	KMDADLSQLQTEVEEAVQECR	KM[147]DADLSQLQTEVEEAVQECR	K	N	21	3	4546.3939	2495.1409	2495.131	832.7209	832.7176	2494.1313	832.3844	0.9997	0.9947	-0.6376	0	47.917	13.048	1	2	1	1729	1749	18064384000	20C(57.0215),2M(15.9949)	NA	TRUE	sp|P12883|MYH7_HUMAN	P12883	MYH7_HUMAN	MYH7	Myosin-7
HF1JS20220502_P22_0579_Exp2_AndrewP_S03.40258.40258.4	D:\Analysis_Data\hlee\Andrew.palmer\Experiment_2\HF1JS20220502_P22_0579_Exp2_AndrewP_S03\interact-HF1JS20220502_P22_0579_Exp2_AndrewP_S03.pep.xml	FDKIEDMAMLTFLHEPAVLYNLK	FDKIEDM[147]AM[147]LTFLHEPAVLYNLK	K	D	23	4	4547.1643	2769.3816	2769.3733	693.3527	693.3506	2769.3755	693.3512	-0.0022	0.8884	-0.3832	0	47.357	18.033	1	2	1	84	106	1726901630	7M(15.9949),9M(15.9949)	NA	TRUE	sp|P12883|MYH7_HUMAN	P12883	MYH7_HUMAN	MYH7	Myosin-7
HF1JS20220502_P22_0579_Exp2_AndrewP_S03.40991.40991.0	D:\Analysis_Data\hlee\Andrew.palmer\Experiment_2\HF1JS20220502_P22_0579_Exp2_AndrewP_S03\interact-HF1JS20220502_P22_0579_Exp2_AndrewP_S03.pep.xml	IEDMAMLTFLHEPAVLYNLK	IEDM[147]AM[147]LTFLHEPAVLYNLK	K	D	20	3	4618.0225	2380.1948	2380.191	794.4055	794.4043	2379.1853	794.069	1.0056	0.8773	-0.5285	1e-14	48.059	16.745	1	2	0	87	106	7678954500	4M(15.9949),6M(15.9949)	NA	TRUE	sp|P12883|MYH7_HUMAN	P12883	MYH7_HUMAN	MYH7	Myosin-7
HF1JS20220502_P22_0579_Exp2_AndrewP_S03.41223.41223.2	D:\Analysis_Data\hlee\Andrew.palmer\Experiment_2\HF1JS20220502_P22_0579_Exp2_AndrewP_S03\interact-HF1JS20220502_P22_0579_Exp2_AndrewP_S03.pep.xml	LLSTLFANYAGADAPIEK		K	G	18	2	4640.7884	1892.9899	1892.9885	947.5022	947.5015	1892.9883	947.5014	2e-04	0.9889	-0.6001	0	45.641	12.703	1	2	0	616	633	729033150		NA	TRUE	sp|P12883|MYH7_HUMAN	P12883	MYH7_HUMAN	MYH7	Myosin-7
HF1JS20220502_P22_0579_Exp2_AndrewP_S03.42026.42026.3	D:\Analysis_Data\hlee\Andrew.palmer\Experiment_2\HF1JS20220502_P22_0579_Exp2_AndrewP_S03\interact-HF1JS20220502_P22_0579_Exp2_AndrewP_S03.pep.xml	MDADLSQLQTEVEEAVQECRNAEEK	M[147]DADLSQLQTEVEEAVQECRNAEEK	K	A	25	3	4719.4455	2938.2886	2938.2822	980.4368	980.4347	2937.2966	980.1061	0.9856	0.5203	-0.5107	5.281321e-06	19.562	11.991	1	2	1	1730	1754	0	19C(57.0215),1M(15.9949)	NA	TRUE	sp|P12883|MYH7_HUMAN	P12883	MYH7_HUMAN	MYH7	Myosin-7
HF1JS20220502_P22_0579_Exp2_AndrewP_S03.43447.43447.0	D:\Analysis_Data\hlee\Andrew.palmer\Experiment_2\HF1JS20220502_P22_0579_Exp2_AndrewP_S03\interact-HF1JS20220502_P22_0579_Exp2_AndrewP_S03.pep.xml	QLEAEKMELQSALEEAEASLEHEEGK	QLEAEKM[147]ELQSALEEAEASLEHEEGK	K	I	26	4	4859.138	2945.3745	2945.3699	737.3509	737.3498	2943.3652	736.8486	2.0046	0.7985	-0.3491	8.4918e-10	32.896	12.155	1	2	1	1532	1557	0	7M(15.9949)	NA	TRUE	sp|P12883|MYH7_HUMAN	P12883	MYH7_HUMAN	MYH7	Myosin-7
HF1JS20220502_P22_0579_Exp2_AndrewP_S03.45895.45895.0	D:\Analysis_Data\hlee\Andrew.palmer\Experiment_2\HF1JS20220502_P22_0579_Exp2_AndrewP_S03\interact-HF1JS20220502_P22_0579_Exp2_AndrewP_S03.pep.xml	SSLKLLSTLFANYAGADAPIEK		K	G	22	3	5099.2969	2309.238	2309.2346	770.7533	770.7521	2308.2312	770.4177	1.0034	0.9765	-0.2184	0	48.867	13.132	1	2	1	612	633	487185472		NA	TRUE	sp|P12883|MYH7_HUMAN	P12883	MYH7_HUMAN	MYH7	Myosin-7
HF1JS20220502_P22_0579_Exp2_AndrewP_S03.53244.53244.3	D:\Analysis_Data\hlee\Andrew.palmer\Experiment_2\HF1JS20220502_P22_0579_Exp2_AndrewP_S03\interact-HF1JS20220502_P22_0579_Exp2_AndrewP_S03.pep.xml	QVEQEKSELQAALEEAEASLEHEEGK		K	I	26	3	5827.8809	2910.3496	2910.3447	971.1238	971.1222	2910.3728	971.1315	-0.028	0.9183	0.4103	0.0007075384	24.101	10.766	1	2	1	1536	1561	23965620		NA	TRUE	sp|P12882|MYH1_HUMAN	P12882	MYH1_HUMAN	MYH1	Myosin-1
HF1JS20220502_P22_0579_Exp2_AndrewP_S04.04600.04600.2	D:\Analysis_Data\hlee\Andrew.palmer\Experiment_2\HF1JS20220502_P22_0579_Exp2_AndrewP_S04\interact-HF1JS20220502_P22_0579_Exp2_AndrewP_S04.pep.xml	KKEEITSGK		K	I	9	2	1061.1286	1018.5651	1018.5653	510.2898	510.2899	1018.5659	510.2902	-5e-04	0.9014	-0.29	0.1604808	22.918	11.182	0.9974	2	2	206	214	22865206		NA	TRUE	sp|Q9UKX2|MYH2_HUMAN	Q9UKX2	MYH2_HUMAN	MYH2	Myosin-2
HF1JS20220502_P22_0579_Exp2_AndrewP_S04.07112.07112.2	D:\Analysis_Data\hlee\Andrew.palmer\Experiment_2\HF1JS20220502_P22_0579_Exp2_AndrewP_S04\interact-HF1JS20220502_P22_0579_Exp2_AndrewP_S04.pep.xml	IAEKDEEIDQMK	IAEKDEEIDQM[147]K	K	R	12	2	1311.3654	1463.6824	1463.682	732.8485	732.8483	1463.6813	732.8479	7e-04	0.779	-0.6833	1.267652e-05	30.088	0	1	2	1	1580	1591	121783752	11M(15.9949)	NA	TRUE	sp|P12882|MYH1_HUMAN	P12882	MYH1_HUMAN	MYH1	Myosin-1
HF1JS20220502_P22_0579_Exp2_AndrewP_S04.08589.08589.4	D:\Analysis_Data\hlee\Andrew.palmer\Experiment_2\HF1JS20220502_P22_0579_Exp2_AndrewP_S04\interact-HF1JS20220502_P22_0579_Exp2_AndrewP_S04.pep.xml	ERIEAQNRPFDAK		R	T	13	4	1452.4963	1572.8026	1572.8058	394.2079	394.2087	1572.8008	394.2075	0.005	0.6982	-0.606	0.0002590748	20.021	12.692	1	2	2	23	35	192714080		NA	TRUE	sp|Q9UKX2|MYH2_HUMAN	Q9UKX2	MYH2_HUMAN	MYH2	Myosin-2
HF1JS20220502_P22_0579_Exp2_AndrewP_S04.08842.08842.3	D:\Analysis_Data\hlee\Andrew.palmer\Experiment_2\HF1JS20220502_P22_0579_Exp2_AndrewP_S04\interact-HF1JS20220502_P22_0579_Exp2_AndrewP_S04.pep.xml	IKELTYQTEEDRK		R	N	13	3	1476.5504	1651.845	1651.8433	551.6223	551.6217	1651.8416	551.6211	0.0017	0.641	-0.5802	0.0001368563	23.886	11.814	1	2	2	1847	1859	36468668		NA	TRUE	sp|P12883|MYH7_HUMAN	P12883	MYH7_HUMAN	MYH7	Myosin-7
HF1JS20220502_P22_0579_Exp2_AndrewP_S04.09369.09369.2	D:\Analysis_Data\hlee\Andrew.palmer\Experiment_2\HF1JS20220502_P22_0579_Exp2_AndrewP_S04\interact-HF1JS20220502_P22_0579_Exp2_AndrewP_S04.pep.xml	NTQAILK		R	D	7	2	1526.7843	786.4599	786.4589	394.2372	394.2367	786.46	394.2373	-0.001	0.9713	-0.5678	0.04151016	17.863	13.111	0.99	2	0	1649	1655	160230432		NA	TRUE	sp|P12882|MYH1_HUMAN	P12882	MYH1_HUMAN	MYH1	Myosin-1
HF1JS20220502_P22_0579_Exp2_AndrewP_S04.12229.12229.3	D:\Analysis_Data\hlee\Andrew.palmer\Experiment_2\HF1JS20220502_P22_0579_Exp2_AndrewP_S04\interact-HF1JS20220502_P22_0579_Exp2_AndrewP_S04.pep.xml	EKEMASMKEEFTR		R	L	13	3	1797.9787	1614.741	1614.7372	539.2543	539.253	1614.738	539.2533	-8e-04	0.6187	-0.4916	4.684879e-05	19.826	10.231	1	2	2	846	858	35636932		NA	TRUE	sp|P12883|MYH7_HUMAN	P12883	MYH7_HUMAN	MYH7	Myosin-7
HF1JS20220502_P22_0579_Exp2_AndrewP_S04.12963.12963.0	D:\Analysis_Data\hlee\Andrew.palmer\Experiment_2\HF1JS20220502_P22_0579_Exp2_AndrewP_S04\interact-HF1JS20220502_P22_0579_Exp2_AndrewP_S04.pep.xml	PEVVTAYR		K	G	8	2	1867.9367	933.4933	933.4924	467.7539	467.7535	933.4919	467.7532	4e-04	0.9932	-0.5749	0.0002758491	20.188	11.795	0.9999	2	0	137	144	113270000		NA	TRUE	sp|Q9UKX2|MYH2_HUMAN	Q9UKX2	MYH2_HUMAN	MYH2	Myosin-2
HF1JS20220502_P22_0579_Exp2_AndrewP_S04.14934.14934.3	D:\Analysis_Data\hlee\Andrew.palmer\Experiment_2\HF1JS20220502_P22_0579_Exp2_AndrewP_S04\interact-HF1JS20220502_P22_0579_Exp2_AndrewP_S04.pep.xml	KKDFELNALNAR		K	I	12	3	2055.2657	1417.7683	1417.7683	473.5967	473.5967	1417.7677	473.5965	6e-04	0.9672	-0.5386	2.80852e-09	28.812	12.187	1	2	2	1082	1093	148032048		NA	TRUE	sp|P12883|MYH7_HUMAN	P12883	MYH7_HUMAN	MYH7	Myosin-7
HF1JS20220502_P22_0579_Exp2_AndrewP_S04.18403.18403.3	D:\Analysis_Data\hlee\Andrew.palmer\Experiment_2\HF1JS20220502_P22_0579_Exp2_AndrewP_S04\interact-HF1JS20220502_P22_0579_Exp2_AndrewP_S04.pep.xml	LEAQTRPFDLK		R	K	11	3	2383.7789	1316.71	1316.7087	439.9106	439.9102	1316.7087	439.9102	0	0.528	-0.6155	0.0003218146	21.265	12.029	0.9999	2	1	24	34	1063169150		NA	TRUE	sp|P12883|MYH7_HUMAN	P12883	MYH7_HUMAN	MYH7	Myosin-7
HF1JS20220502_P22_0579_Exp2_AndrewP_S04.20189.20189.4	D:\Analysis_Data\hlee\Andrew.palmer\Experiment_2\HF1JS20220502_P22_0579_Exp2_AndrewP_S04\interact-HF1JS20220502_P22_0579_Exp2_AndrewP_S04.pep.xml	HDCDLLREQYEEEQESKAELQR	HDCDLLREQYEEEQESKAELQR	R	A	22	4	2553.8052	2804.271	2804.2673	702.075	702.0741	2804.267	702.074	2e-04	0.8584	-0.6019	8.94423e-09	34.784	11.106	1	2	2	1344	1365	91592568	3C(57.0215)	NA	TRUE	sp|Q9UKX2|MYH2_HUMAN	Q9UKX2	MYH2_HUMAN	MYH2	Myosin-2
HF1JS20220502_P22_0579_Exp2_AndrewP_S04.21672.21672.2	D:\Analysis_Data\hlee\Andrew.palmer\Experiment_2\HF1JS20220502_P22_0579_Exp2_AndrewP_S04\interact-HF1JS20220502_P22_0579_Exp2_AndrewP_S04.pep.xml	LAQESIMDIENEK	LAQESIM[147]DIENEK	K	Q	13	2	2693.3972	1534.7213	1534.7186	768.3679	768.3666	1534.7184	768.3665	2e-04	0.9491	-0.5655	3.96299e-09	30.068	12.725	1	2	0	1067	1079	0	7M(15.9949)	NA	TRUE	sp|Q9UKX2|MYH2_HUMAN	Q9UKX2	MYH2_HUMAN	MYH2	Myosin-2
HF1JS20220502_P22_0579_Exp2_AndrewP_S04.24577.24577.3	D:\Analysis_Data\hlee\Andrew.palmer\Experiment_2\HF1JS20220502_P22_0579_Exp2_AndrewP_S04\interact-HF1JS20220502_P22_0579_Exp2_AndrewP_S04.pep.xml	QLDEKDTLVSQLSR		R	G	14	3	2968.5718	1630.8534	1630.8479	544.6251	544.6232	1630.8525	544.6248	-0.0046	0.9502	-0.6436	2.693055e-05	23.373	11.107	1	2	1	1294	1307	0		NA	TRUE	sp|P12882|MYH1_HUMAN	P12882	MYH1_HUMAN	MYH1	Myosin-1
HF1JS20220502_P22_0579_Exp2_AndrewP_S04.25567.25567.3	D:\Analysis_Data\hlee\Andrew.palmer\Experiment_2\HF1JS20220502_P22_0579_Exp2_AndrewP_S04\interact-HF1JS20220502_P22_0579_Exp2_AndrewP_S04.pep.xml	SEMKMEIDDLASNVETVSK	SEM[147]KM[147]EIDDLASNVETVSK	K	A	19	3	3062.3737	2156.9868	2156.982	720.0029	720.0013	2156.9814	720.0011	4e-04	0.9591	-0.3465	1.65918e-09	40.515	14.899	1	2	1	1228	1246	552743680	3M(15.9949),5M(15.9949)	NA	TRUE	sp|Q9UKX2|MYH2_HUMAN	Q9UKX2	MYH2_HUMAN	MYH2	Myosin-2
HF1JS20220502_P22_0579_Exp2_AndrewP_S04.27801.27801.2	D:\Analysis_Data\hlee\Andrew.palmer\Experiment_2\HF1JS20220502_P22_0579_Exp2_AndrewP_S04\interact-HF1JS20220502_P22_0579_Exp2_AndrewP_S04.pep.xml	IEDEQALGIQLQK		K	K	13	2	3273.9601	1483.7897	1483.7883	742.9021	742.9014	1483.7881	742.9013	2e-04	0.9873	-0.621	3.88585e-09	40.546	16.64	1	2	0	1100	1112	9004788700		NA	TRUE	sp|Q9UKX2|MYH2_HUMAN	Q9UKX2	MYH2_HUMAN	MYH2	Myosin-2
HF1JS20220502_P22_0579_Exp2_AndrewP_S04.30644.30644.0	D:\Analysis_Data\hlee\Andrew.palmer\Experiment_2\HF1JS20220502_P22_0579_Exp2_AndrewP_S04\interact-HF1JS20220502_P22_0579_Exp2_AndrewP_S04.pep.xml	LAQESIMDIENEKQQLDEKLK		K	K	21	4	3545.0594	2501.272	2501.2678	626.3253	626.3242	2501.2683	626.3244	-4e-04	0.3332	-0.6641	4.798728e-07	26.893	22.347	1	2	2	1067	1087	0		NA	TRUE	sp|Q9UKX2|MYH2_HUMAN	Q9UKX2	MYH2_HUMAN	MYH2	Myosin-2
HF1JS20220502_P22_0579_Exp2_AndrewP_S04.32825.32825.0	D:\Analysis_Data\hlee\Andrew.palmer\Experiment_2\HF1JS20220502_P22_0579_Exp2_AndrewP_S04\interact-HF1JS20220502_P22_0579_Exp2_AndrewP_S04.pep.xml	TLAQLFSGAQTAEGEGAGGGAK		K	K	22	2	3753.9853	2020.9893	2020.9875	1011.5019	1011.501	2019.9861	1011.0003	1.0014	0.9945	-0.6258	0	60.577	13.227	1	2	0	619	640	119277856		NA	TRUE	sp|Q9UKX2|MYH2_HUMAN	Q9UKX2	MYH2_HUMAN	MYH2	Myosin-2
HF1JS20220502_P22_0579_Exp2_AndrewP_S04.34837.34837.3	D:\Analysis_Data\hlee\Andrew.palmer\Experiment_2\HF1JS20220502_P22_0579_Exp2_AndrewP_S04\interact-HF1JS20220502_P22_0579_Exp2_AndrewP_S04.pep.xml	AGLLGLLEEMRDDK	AGLLGLLEEM[147]RDDK	K	L	14	3	3946.8677	1574.8003	1574.7974	525.9407	525.9397	1574.7972	525.9397	1e-04	0.5626	-0.4631	4.105598e-08	31.851	12.763	1	2	1	773	786	8596701200	10M(15.9949)	NA	TRUE	sp|Q9UKX2|MYH2_HUMAN	Q9UKX2	MYH2_HUMAN	MYH2	Myosin-2
HF1JS20220502_P22_0579_Exp2_AndrewP_S04.34916.34916.4	D:\Analysis_Data\hlee\Andrew.palmer\Experiment_2\HF1JS20220502_P22_0579_Exp2_AndrewP_S04\interact-HF1JS20220502_P22_0579_Exp2_AndrewP_S04.pep.xml	QREEQAEPDGTEEADKSAYLMGLNSADLLK		K	G	30	4	3954.4739	3307.5552	3307.5762	827.8961	827.9013	3307.5513	827.8951	0.0249	0.9608	-0.6418	0	76.798	31.695	1	2	2	368	397	215130608		NA	TRUE	sp|P12883|MYH7_HUMAN	P12883	MYH7_HUMAN	MYH7	Myosin-7
HF1JS20220502_P22_0579_Exp2_AndrewP_S04.39905.39905.2	D:\Analysis_Data\hlee\Andrew.palmer\Experiment_2\HF1JS20220502_P22_0579_Exp2_AndrewP_S04\interact-HF1JS20220502_P22_0579_Exp2_AndrewP_S04.pep.xml	NDLQLQVQAEAEGLADAEER		K	C	20	2	4433.1166	2198.0474	2198.0454	1100.031	1100.03	2198.045	1100.0298	4e-04	0.9919	-0.6439	0	52.148	49.303	1	2	0	891	910	373387840		NA	TRUE	sp|Q9UKX2|MYH2_HUMAN	Q9UKX2	MYH2_HUMAN	MYH2	Myosin-2
HF1JS20220502_P22_0579_Exp2_AndrewP_S05.05936.05936.2	D:\Analysis_Data\hlee\Andrew.palmer\Experiment_2\HF1JS20220502_P22_0579_Exp2_AndrewP_S05\interact-HF1JS20220502_P22_0579_Exp2_AndrewP_S05.pep.xml	EMASMKEEFTR	EM[147]ASM[147]KEEFTR	K	L	11	2	1275.9657	1389.5919	1389.5902	695.8032	695.8024	1389.5903	695.8024	-1e-04	0.8321	-0.5647	0.0005467013	24.549	0	1	2	1	848	858	523558880	2M(15.9949),5M(15.9949)	NA	TRUE	sp|P12883|MYH7_HUMAN	P12883	MYH7_HUMAN	MYH7	Myosin-7
HF1JS20220502_P22_0579_Exp2_AndrewP_S05.09903.09903.3	D:\Analysis_Data\hlee\Andrew.palmer\Experiment_2\HF1JS20220502_P22_0579_Exp2_AndrewP_S05\interact-HF1JS20220502_P22_0579_Exp2_AndrewP_S05.pep.xml	EQYEEEQESKAELQR		R	A	15	3	1653.4267	1894.857	1894.8534	632.6263	632.6251	1894.8544	632.6254	-9e-04	0.7581	-0.6466	1.174405e-07	33.381	12.261	1	2	1	1351	1365	93244240		NA	TRUE	sp|Q9UKX2|MYH2_HUMAN	Q9UKX2	MYH2_HUMAN	MYH2	Myosin-2
HF1JS20220502_P22_0579_Exp2_AndrewP_S05.13169.13169.2	D:\Analysis_Data\hlee\Andrew.palmer\Experiment_2\HF1JS20220502_P22_0579_Exp2_AndrewP_S05\interact-HF1JS20220502_P22_0579_Exp2_AndrewP_S05.pep.xml	KEFEMSGLQSK		K	I	11	2	1963.2154	1282.6245	1282.6226	642.3195	642.3186	1282.6227	642.3186	-1e-04	0.9695	-0.6062	2.118791e-08	34.709	13.579	1	2	1	1087	1097	69026744		NA	TRUE	sp|P12882|MYH1_HUMAN	P12882	MYH1_HUMAN	MYH1	Myosin-1
HF1JS20220502_P22_0579_Exp2_AndrewP_S05.13591.13591.2	D:\Analysis_Data\hlee\Andrew.palmer\Experiment_2\HF1JS20220502_P22_0579_Exp2_AndrewP_S05\interact-HF1JS20220502_P22_0579_Exp2_AndrewP_S05.pep.xml	KKDFELNALNAR		K	I	12	2	2003.0081	1417.7692	1417.7671	709.8919	709.8908	1417.7677	709.8911	-6e-04	0.9326	-0.5073	1.505e-11	44.513	11.896	1	2	2	1082	1093	5216728100		NA	TRUE	sp|P12883|MYH7_HUMAN	P12883	MYH7_HUMAN	MYH7	Myosin-7
HF1JS20220502_P22_0579_Exp2_AndrewP_S05.20395.20395.2	D:\Analysis_Data\hlee\Andrew.palmer\Experiment_2\HF1JS20220502_P22_0579_Exp2_AndrewP_S05\interact-HF1JS20220502_P22_0579_Exp2_AndrewP_S05.pep.xml	GKLTYTQQLEDLK		R	R	13	2	2647.7829	1535.8217	1535.8193	768.9181	768.9169	1535.8195	768.917	-1e-04	0.9943	-0.6215	1.4e-12	41.772	18.068	1	2	1	1304	1316	73286280		NA	TRUE	sp|P12883|MYH7_HUMAN	P12883	MYH7_HUMAN	MYH7	Myosin-7
HF1JS20220502_P22_0579_Exp2_AndrewP_S05.21083.21083.2	D:\Analysis_Data\hlee\Andrew.palmer\Experiment_2\HF1JS20220502_P22_0579_Exp2_AndrewP_S05\interact-HF1JS20220502_P22_0579_Exp2_AndrewP_S05.pep.xml	LAQESIMDIENEK	LAQESIM[147]DIENEK	K	Q	13	2	2712.5157	1534.7206	1534.7188	768.3676	768.3667	1534.7184	768.3665	3e-04	0.9809	-0.4669	2.4906e-10	35.147	13.378	1	2	0	1067	1079	86295040	7M(15.9949)	NA	TRUE	sp|Q9UKX2|MYH2_HUMAN	Q9UKX2	MYH2_HUMAN	MYH2	Myosin-2
HF1JS20220502_P22_0579_Exp2_AndrewP_S05.32324.32324.2	D:\Analysis_Data\hlee\Andrew.palmer\Experiment_2\HF1JS20220502_P22_0579_Exp2_AndrewP_S05\interact-HF1JS20220502_P22_0579_Exp2_AndrewP_S05.pep.xml	DFELNALNAR		K	I	10	2	3776.9932	1161.5802	1161.5763	581.7974	581.7954	1161.5778	581.7962	-0.0014	0.9957	-0.4884	1.85457e-07	24.381	12.222	1	2	0	1084	1093	28006654000		NA	TRUE	sp|P12883|MYH7_HUMAN	P12883	MYH7_HUMAN	MYH7	Myosin-7
HF1JS20220502_P22_0579_Exp2_AndrewP_S05.32615.32615.2	D:\Analysis_Data\hlee\Andrew.palmer\Experiment_2\HF1JS20220502_P22_0579_Exp2_AndrewP_S05\interact-HF1JS20220502_P22_0579_Exp2_AndrewP_S05.pep.xml	TLAQLFSGAQTAEGEGAGGGAK		K	K	22	2	3804.9703	2019.9924	2019.9874	1011.0035	1011.001	2019.9861	1011.0003	0.0013	0.9944	-0.6848	0	50.793	12.344	1	2	0	619	640	1297498370		NA	TRUE	sp|Q9UKX2|MYH2_HUMAN	Q9UKX2	MYH2_HUMAN	MYH2	Myosin-2
HF1JS20220502_P22_0579_Exp2_AndrewP_S05.36280.36280.3	D:\Analysis_Data\hlee\Andrew.palmer\Experiment_2\HF1JS20220502_P22_0579_Exp2_AndrewP_S05\interact-HF1JS20220502_P22_0579_Exp2_AndrewP_S05.pep.xml	DYHIFYQILSNK		R	K	12	3	4157.0952	1539.7773	1539.7725	514.2664	514.2648	1539.7721	514.2646	3e-04	0.9103	-0.5304	1.603099e-06	18.011	10.976	1	2	0	282	293	29430676		NA	TRUE	sp|P12883|MYH7_HUMAN	P12883	MYH7_HUMAN	MYH7	Myosin-7
HF1JS20220502_P22_0579_Exp2_AndrewP_S05.39390.39390.3	D:\Analysis_Data\hlee\Andrew.palmer\Experiment_2\HF1JS20220502_P22_0579_Exp2_AndrewP_S05\interact-HF1JS20220502_P22_0579_Exp2_AndrewP_S05.pep.xml	RVIQYFAVIAAIGDR		K	S	15	3	4458.1302	1690.959	1690.9524	564.6603	564.6581	1690.9518	564.6579	6e-04	0.9678	-0.4069	1.7589e-09	26.568	10.001	1	2	1	190	204	101059256		NA	TRUE	sp|P12883|MYH7_HUMAN	P12883	MYH7_HUMAN	MYH7	Myosin-7
HF1JS20220502_P22_0579_Exp2_AndrewP_S05.40452.40452.3	D:\Analysis_Data\hlee\Andrew.palmer\Experiment_2\HF1JS20220502_P22_0579_Exp2_AndrewP_S05\interact-HF1JS20220502_P22_0579_Exp2_AndrewP_S05.pep.xml	VIQYFAVIAAIGDRSK		R	K	16	3	4561.5179	1749.9832	1749.9788	584.335	584.3335	1749.9777	584.3332	0.0011	0.7978	-0.4395	5.1213e-10	26.089	10.285	1	2	1	191	206	47258676		NA	TRUE	sp|P12883|MYH7_HUMAN	P12883	MYH7_HUMAN	MYH7	Myosin-7
HF1JS20220502_P22_0579_Exp2_AndrewP_S05.42011.42011.4	D:\Analysis_Data\hlee\Andrew.palmer\Experiment_2\HF1JS20220502_P22_0579_Exp2_AndrewP_S05\interact-HF1JS20220502_P22_0579_Exp2_AndrewP_S05.pep.xml	KKLETDISQIQGEMEDIIQEAR		K	N	22	4	4714.4531	2573.309	2573.3003	644.3345	644.3324	2573.3005	644.3324	-2e-04	0.8086	-0.3778	2.395e-11	30.573	11.351	1	2	2	1732	1753	438597504		NA	TRUE	sp|P12882|MYH1_HUMAN	P12882	MYH1_HUMAN	MYH1	Myosin-1
HF1JS20220502_P22_0579_Exp2_AndrewP_S05.43858.43858.3	D:\Analysis_Data\hlee\Andrew.palmer\Experiment_2\HF1JS20220502_P22_0579_Exp2_AndrewP_S05\interact-HF1JS20220502_P22_0579_Exp2_AndrewP_S05.pep.xml	SELQAALEEAEASLEHEEGK		K	I	20	3	4896.0141	2169.0159	2169.0073	724.0126	724.0097	2169.007	724.0096	2e-04	0.7583	-0.6154	0	39.714	11.559	1	2	0	1542	1561	3086990850		NA	TRUE	sp|P12882|MYH1_HUMAN	P12882	MYH1_HUMAN	MYH1	Myosin-1
HF1JS20220502_P22_0579_Exp2_AndrewP_S05.47055.47055.0	D:\Analysis_Data\hlee\Andrew.palmer\Experiment_2\HF1JS20220502_P22_0579_Exp2_AndrewP_S05\interact-HF1JS20220502_P22_0579_Exp2_AndrewP_S05.pep.xml	MDADLSQLQTEVEEAVQECR	M[147]DADLSQLQTEVEEAVQECR	K	N	20	3	5209.2027	2367.0474	2367.0422	790.0231	790.0213	2366.0364	789.6861	1.0058	0.9949	-0.4619	3.29e-10	42.703	13.009	1	2	0	1730	1749	905849600	19C(57.0215),1M(15.9949)	NA	TRUE	sp|P12883|MYH7_HUMAN	P12883	MYH7_HUMAN	MYH7	Myosin-7
HF1JS20220502_P22_0579_Exp2_AndrewP_S05.50292.50292.4	D:\Analysis_Data\hlee\Andrew.palmer\Experiment_2\HF1JS20220502_P22_0579_Exp2_AndrewP_S05\interact-HF1JS20220502_P22_0579_Exp2_AndrewP_S05.pep.xml	PEAHFSLIHYAGIVDYNIIGWLQK		K	N	24	4	5529.2088	2783.4521	2783.4446	696.8703	696.8684	2783.4434	696.8681	0.0012	0.7689	-0.1547	0	41.789	12.495	1	2	0	573	596	194445344		NA	TRUE	sp|P12883|MYH7_HUMAN	P12883	MYH7_HUMAN	MYH7	Myosin-7
HF1JS20220502_P22_0579_Exp2_AndrewP_S06.05523.05523.0	D:\Analysis_Data\hlee\Andrew.palmer\Experiment_2\HF1JS20220502_P22_0579_Exp2_AndrewP_S06\interact-HF1JS20220502_P22_0579_Exp2_AndrewP_S06.pep.xml	KIAEKDEEIDQMK	KIAEKDEEIDQM[147]K	R	R	13	3	1173.0302	1592.7808	1592.7799	531.9342	531.9339	1591.7761	531.5993	1.0037	0.3877	-0.6341	0.7217612	12.826	10.152	0.8054	2	2	1579	1591	87426768	12M(15.9949)	NA	TRUE	sp|P12882|MYH1_HUMAN	P12882	MYH1_HUMAN	MYH1	Myosin-1
HF1JS20220502_P22_0579_Exp2_AndrewP_S06.08694.08694.3	D:\Analysis_Data\hlee\Andrew.palmer\Experiment_2\HF1JS20220502_P22_0579_Exp2_AndrewP_S06\interact-HF1JS20220502_P22_0579_Exp2_AndrewP_S06.pep.xml	IKELTYQTEEDRK		R	N	13	3	1478.0895	1651.8453	1651.8417	551.6224	551.6212	1651.8416	551.6211	1e-04	0.6215	-0.609	0.0001367643	20.874	10.573	1	2	2	1847	1859	79983624		NA	TRUE	sp|P12883|MYH7_HUMAN	P12883	MYH7_HUMAN	MYH7	Myosin-7
HF1JS20220502_P22_0579_Exp2_AndrewP_S06.08828.08828.2	D:\Analysis_Data\hlee\Andrew.palmer\Experiment_2\HF1JS20220502_P22_0579_Exp2_AndrewP_S06\interact-HF1JS20220502_P22_0579_Exp2_AndrewP_S06.pep.xml	IEAQNRPFDAK		R	T	11	2	1490.9055	1287.6588	1287.6571	644.8367	644.8358	1287.657	644.8358	1e-04	0.934	-0.6246	4.653789e-08	35.209	15.711	1	2	1	25	35	25966579700		NA	TRUE	sp|Q9UKX2|MYH2_HUMAN	Q9UKX2	MYH2_HUMAN	MYH2	Myosin-2
HF1JS20220502_P22_0579_Exp2_AndrewP_S06.10153.10153.2	D:\Analysis_Data\hlee\Andrew.palmer\Experiment_2\HF1JS20220502_P22_0579_Exp2_AndrewP_S06\interact-HF1JS20220502_P22_0579_Exp2_AndrewP_S06.pep.xml	LQDAEEHVEAVNAK		R	C	14	2	1616.7627	1551.7561	1551.7528	776.8853	776.8837	1551.7528	776.8837	0	0.8957	-0.5801	1.11e-12	47.706	15.672	1	2	0	1401	1414	6233108000		NA	TRUE	sp|P12882|MYH1_HUMAN	P12882	MYH1_HUMAN	MYH1	Myosin-1
HF1JS20220502_P22_0579_Exp2_AndrewP_S06.10271.10271.0	D:\Analysis_Data\hlee\Andrew.palmer\Experiment_2\HF1JS20220502_P22_0579_Exp2_AndrewP_S06\interact-HF1JS20220502_P22_0579_Exp2_AndrewP_S06.pep.xml	TEGGATLTVK		K	D	10	2	1627.9827	975.5242	975.523	488.7694	488.7688	975.5237	488.7691	-7e-04	0.9774	-0.6629	0.0002583494	20.282	14.148	1	2	0	64	73	2011747070		NA	TRUE	sp|Q9UKX2|MYH2_HUMAN	Q9UKX2	MYH2_HUMAN	MYH2	Myosin-2
HF1JS20220502_P22_0579_Exp2_AndrewP_S06.14575.14575.2	D:\Analysis_Data\hlee\Andrew.palmer\Experiment_2\HF1JS20220502_P22_0579_Exp2_AndrewP_S06\interact-HF1JS20220502_P22_0579_Exp2_AndrewP_S06.pep.xml	EMASMKEEFTR		K	L	11	2	2040.4914	1357.604	1357.5992	679.8093	679.8069	1357.6006	679.8076	-0.0013	0.7497	-0.6274	0.05413773	16.566	11.133	0.9932	2	1	848	858	34064000		NA	TRUE	sp|P12883|MYH7_HUMAN	P12883	MYH7_HUMAN	MYH7	Myosin-7
HF1JS20220502_P22_0579_Exp2_AndrewP_S06.21506.21506.0	D:\Analysis_Data\hlee\Andrew.palmer\Experiment_2\HF1JS20220502_P22_0579_Exp2_AndrewP_S06\interact-HF1JS20220502_P22_0579_Exp2_AndrewP_S06.pep.xml	RIQHELEEAEERADIAESQVNK		R	L	22	4	2700.951	2594.2766	2594.273	649.5764	649.5755	2593.2732	649.3256	0.9997	0.6435	-0.5066	5.564709e-06	23.878	12.574	1	2	2	1902	1923	97507928		NA	TRUE	sp|P12882|MYH1_HUMAN	P12882	MYH1_HUMAN	MYH1	Myosin-1
HF1JS20220502_P22_0579_Exp2_AndrewP_S06.26432.26432.4	D:\Analysis_Data\hlee\Andrew.palmer\Experiment_2\HF1JS20220502_P22_0579_Exp2_AndrewP_S06\interact-HF1JS20220502_P22_0579_Exp2_AndrewP_S06.pep.xml	KALQEAHQQALDDLQAEEDKVNTLTK		K	A	26	4	3167.0446	2935.492	2935.4912	734.8803	734.8801	2935.4885	734.8794	0.0026	0.5358	-0.6734	2.1348e-10	29.192	14.81	1	2	2	997	1022	812572030		NA	TRUE	sp|P12883|MYH7_HUMAN	P12883	MYH7_HUMAN	MYH7	Myosin-7
HF1JS20220502_P22_0579_Exp2_AndrewP_S06.27218.27218.3	D:\Analysis_Data\hlee\Andrew.palmer\Experiment_2\HF1JS20220502_P22_0579_Exp2_AndrewP_S06\interact-HF1JS20220502_P22_0579_Exp2_AndrewP_S06.pep.xml	RESIFCIQYNVR	RESIFCIQYNVR	R	A	12	3	3242.2588	1583.7905	1583.7883	528.9374	528.9367	1583.7877	528.9365	6e-04	0.9717	-0.6003	3.3329e-10	26.114	9.639	1	2	1	812	823	1039670340	6C(57.0215)	NA	TRUE	sp|P12882|MYH1_HUMAN	P12882	MYH1_HUMAN	MYH1	Myosin-1
HF1JS20220502_P22_0579_Exp2_AndrewP_S06.39073.39073.4	D:\Analysis_Data\hlee\Andrew.palmer\Experiment_2\HF1JS20220502_P22_0579_Exp2_AndrewP_S06\interact-HF1JS20220502_P22_0579_Exp2_AndrewP_S06.pep.xml	GKPEAHFSLIHYAGTVDYNIAGWLDK		K	N	26	4	4378.1808	2901.4507	2901.451	726.37	726.37	2901.4448	726.3685	0.0061	0.8908	-0.2471	6.31e-12	38.828	12.977	1	2	1	574	599	15045988400		NA	TRUE	sp|P12882|MYH1_HUMAN	P12882	MYH1_HUMAN	MYH1	Myosin-1
HF1JS20220502_P22_0579_Exp2_AndrewP_S06.41400.41400.4	D:\Analysis_Data\hlee\Andrew.palmer\Experiment_2\HF1JS20220502_P22_0579_Exp2_AndrewP_S06\interact-HF1JS20220502_P22_0579_Exp2_AndrewP_S06.pep.xml	GKAEAHFALIHYAGVVDYNITGWLEK		K	N	26	4	4603.2491	2901.493	2901.4868	726.3805	726.379	2901.4812	726.3776	0.0056	0.937	-0.2555	0	65.775	18.773	1	2	1	574	599	7905171500		NA	TRUE	sp|Q9UKX2|MYH2_HUMAN	Q9UKX2	MYH2_HUMAN	MYH2	Myosin-2
HF1JS20220502_P22_0579_Exp2_AndrewP_S06.41687.41687.2	D:\Analysis_Data\hlee\Andrew.palmer\Experiment_2\HF1JS20220502_P22_0579_Exp2_AndrewP_S06\interact-HF1JS20220502_P22_0579_Exp2_AndrewP_S06.pep.xml	LLSTLFANYAGADAPIEK		K	G	18	2	4631.5137	1892.9938	1892.9883	947.5042	947.5014	1892.9883	947.5014	0	0.9886	-0.6218	2e-13	40.136	12.408	1	2	0	616	633	1061986560		NA	TRUE	sp|P12883|MYH7_HUMAN	P12883	MYH7_HUMAN	MYH7	Myosin-7
HF1JS20220502_P22_0579_Exp2_AndrewP_S06.51801.51801.3	D:\Analysis_Data\hlee\Andrew.palmer\Experiment_2\HF1JS20220502_P22_0579_Exp2_AndrewP_S06\interact-HF1JS20220502_P22_0579_Exp2_AndrewP_S06.pep.xml	IQGTLEDQIISANPLLEAFGNAK		K	T	23	3	5631.595	2441.2832	2441.2778	814.7683	814.7665	2441.28	814.7673	-0.0022	0.9566	-0.6942	8e-14	40.717	12.371	1	2	0	215	237	61333932		NA	TRUE	sp|Q9UKX2|MYH2_HUMAN	Q9UKX2	MYH2_HUMAN	MYH2	Myosin-2
HF1JS20220502_P22_0579_Exp2_AndrewP_S07.04885.04885.3	D:\Analysis_Data\hlee\Andrew.palmer\Experiment_2\HF1JS20220502_P22_0579_Exp2_AndrewP_S07\interact-HF1JS20220502_P22_0579_Exp2_AndrewP_S07.pep.xml	LKQREEQAEPDGTEEADK		K	S	18	3	1113.0127	2071.9653	2071.963	691.6624	691.6616	2071.9656	691.6625	-0.0026	0.5943	-0.6709	0.1406858	13.907	0	0.9994	2	2	366	383	12294407		NA	TRUE	sp|P12883|MYH7_HUMAN	P12883	MYH7_HUMAN	MYH7	Myosin-7
HF1JS20220502_P22_0579_Exp2_AndrewP_S07.06478.06478.3	D:\Analysis_Data\hlee\Andrew.palmer\Experiment_2\HF1JS20220502_P22_0579_Exp2_AndrewP_S07\interact-HF1JS20220502_P22_0579_Exp2_AndrewP_S07.pep.xml	RQAEEAEEQSNTNLAK		K	F	16	3	1267.1424	1816.8579	1816.8564	606.6266	606.6261	1816.855	606.6256	0.0014	0.9222	-0.6214	0.002051161	23.252	17.916	1	2	1	1886	1901	25133512		NA	TRUE	sp|Q9UKX2|MYH2_HUMAN	Q9UKX2	MYH2_HUMAN	MYH2	Myosin-2
HF1JS20220502_P22_0579_Exp2_AndrewP_S07.06741.06741.2	D:\Analysis_Data\hlee\Andrew.palmer\Experiment_2\HF1JS20220502_P22_0579_Exp2_AndrewP_S07\interact-HF1JS20220502_P22_0579_Exp2_AndrewP_S07.pep.xml	EGGKVTAETEYGK		R	T	13	2	1292.4756	1367.6598	1367.6581	684.8372	684.8363	1367.6567	684.8356	0.0013	0.8655	-0.6135	0.083632	18.757	10.329	0.999	2	1	55	67	21887686		NA	TRUE	sp|P12883|MYH7_HUMAN	P12883	MYH7_HUMAN	MYH7	Myosin-7
HF1JS20220502_P22_0579_Exp2_AndrewP_S07.11208.11208.3	D:\Analysis_Data\hlee\Andrew.palmer\Experiment_2\HF1JS20220502_P22_0579_Exp2_AndrewP_S07\interact-HF1JS20220502_P22_0579_Exp2_AndrewP_S07.pep.xml	LTGAVMHYGNLK	LTGAVM[147]HYGNLK	K	F	12	3	1718.8329	1318.673	1318.6708	440.5649	440.5642	1318.6703	440.564	4e-04	0.6128	-0.4889	0.06213041	15.335	10.35	0.9977	2	0	355	366	303905504	6M(15.9949)	NA	TRUE	sp|Q9UKX2|MYH2_HUMAN	Q9UKX2	MYH2_HUMAN	MYH2	Myosin-2
HF1JS20220502_P22_0579_Exp2_AndrewP_S07.17800.17800.3	D:\Analysis_Data\hlee\Andrew.palmer\Experiment_2\HF1JS20220502_P22_0579_Exp2_AndrewP_S07\interact-HF1JS20220502_P22_0579_Exp2_AndrewP_S07.pep.xml	KDVFVPDDKQEFVK		K	A	14	3	2346.6529	1692.8774	1692.8712	565.2997	565.2977	1692.8722	565.298	-9e-04	0.724	-0.6271	1.6413e-10	32.835	11.979	1	2	2	35	48	3140379650		NA	TRUE	sp|P12883|MYH7_HUMAN	P12883	MYH7_HUMAN	MYH7	Myosin-7
HF1JS20220502_P22_0579_Exp2_AndrewP_S07.19049.19049.4	D:\Analysis_Data\hlee\Andrew.palmer\Experiment_2\HF1JS20220502_P22_0579_Exp2_AndrewP_S07\interact-HF1JS20220502_P22_0579_Exp2_AndrewP_S07.pep.xml	KALQEAHQQALDDLQAEEDKVNTLTK		K	A	26	4	2465.4135	2935.4966	2935.4895	734.8814	734.8797	2935.4885	734.8794	9e-04	0.6022	-0.0597	8.5e-13	39.673	21.352	1	2	2	997	1022	452225792		NA	TRUE	sp|P12883|MYH7_HUMAN	P12883	MYH7_HUMAN	MYH7	Myosin-7
HF1JS20220502_P22_0579_Exp2_AndrewP_S07.23561.23561.3	D:\Analysis_Data\hlee\Andrew.palmer\Experiment_2\HF1JS20220502_P22_0579_Exp2_AndrewP_S07\interact-HF1JS20220502_P22_0579_Exp2_AndrewP_S07.pep.xml	TEAGATVTVKDDQVFPMNPPK	TEAGATVTVKDDQVFPM[147]NPPK	K	Y	21	3	2893.559	2260.1138	2260.108	754.3785	754.3766	2260.1045	754.3754	0.0034	0.6544	-0.3685	0.0619798	16.331	16.331	0.9855	2	1	64	84	98773112	17M(15.9949)	NA	TRUE	sp|P12882|MYH1_HUMAN	P12882	MYH1_HUMAN	MYH1	Myosin-1
HF1JS20220502_P22_0579_Exp2_AndrewP_S07.25281.25281.3	D:\Analysis_Data\hlee\Andrew.palmer\Experiment_2\HF1JS20220502_P22_0579_Exp2_AndrewP_S07\interact-HF1JS20220502_P22_0579_Exp2_AndrewP_S07.pep.xml	KLETDISQMQGEMEDILQEAR	KLETDISQM[147]QGEM[147]EDILQEAR	K	N	21	3	3057.1108	2495.1587	2495.1538	832.7268	832.7252	2495.1519	832.7246	0.0019	0.9942	-0.6227	0	47.786	13.092	1	2	1	1735	1755	109010528	13M(15.9949),9M(15.9949)	NA	TRUE	sp|Q9UKX2|MYH2_HUMAN	Q9UKX2	MYH2_HUMAN	MYH2	Myosin-2
HF1JS20220502_P22_0579_Exp2_AndrewP_S07.28967.28967.2	D:\Analysis_Data\hlee\Andrew.palmer\Experiment_2\HF1JS20220502_P22_0579_Exp2_AndrewP_S07\interact-HF1JS20220502_P22_0579_Exp2_AndrewP_S07.pep.xml	GQTVEQVSNAVGALAK		K	A	16	2	3406.7576	1570.8335	1570.8309	786.424	786.4227	1570.8314	786.423	-4e-04	0.9903	-0.6682	6.04e-12	44.088	14.776	1	2	0	417	432	259372624		NA	TRUE	sp|Q9UKX2|MYH2_HUMAN	Q9UKX2	MYH2_HUMAN	MYH2	Myosin-2
HF1JS20220502_P22_0579_Exp2_AndrewP_S07.36819.36819.3	D:\Analysis_Data\hlee\Andrew.palmer\Experiment_2\HF1JS20220502_P22_0579_Exp2_AndrewP_S07\interact-HF1JS20220502_P22_0579_Exp2_AndrewP_S07.pep.xml	RDSLLVIQWNIR		R	A	12	3	4159.5534	1511.8602	1511.856	504.9607	504.9593	1511.8572	504.9597	-0.0012	0.9831	-0.5263	6.967034e-06	28.907	10.851	1	2	1	808	819	6414740500		NA	TRUE	sp|P12883|MYH7_HUMAN	P12883	MYH7_HUMAN	MYH7	Myosin-7
HF1JS20220502_P22_0579_Exp2_AndrewP_S07.39979.39979.3	D:\Analysis_Data\hlee\Andrew.palmer\Experiment_2\HF1JS20220502_P22_0579_Exp2_AndrewP_S07\interact-HF1JS20220502_P22_0579_Exp2_AndrewP_S07.pep.xml	KMDADLSQLQTEVEEAVQECRNAEEK	KMDADLSQLQTEVEEAVQECRNAEEK	K	A	26	3	4463.1752	3050.3884	3050.381	1017.8034	1017.8009	3049.3967	1017.4728	0.9843	0.5642	-0.6381	5.3846e-10	39.682	15.135	1	2	2	1729	1754	0	20C(57.0215)	NA	TRUE	sp|P12883|MYH7_HUMAN	P12883	MYH7_HUMAN	MYH7	Myosin-7
HF1JS20220502_P22_0579_Exp2_AndrewP_S07.40174.40174.3	D:\Analysis_Data\hlee\Andrew.palmer\Experiment_2\HF1JS20220502_P22_0579_Exp2_AndrewP_S07\interact-HF1JS20220502_P22_0579_Exp2_AndrewP_S07.pep.xml	RVIQYFAVIAAIGDR		K	S	15	3	4482.1239	1690.9553	1690.953	564.659	564.6583	1690.9518	564.6579	0.0012	0.9712	-0.4277	1e-14	30.841	10.054	1	2	1	190	204	88816520		NA	TRUE	sp|P12883|MYH7_HUMAN	P12883	MYH7_HUMAN	MYH7	Myosin-7
HF1JS20220502_P22_0579_Exp2_AndrewP_S07.41286.41286.3	D:\Analysis_Data\hlee\Andrew.palmer\Experiment_2\HF1JS20220502_P22_0579_Exp2_AndrewP_S07\interact-HF1JS20220502_P22_0579_Exp2_AndrewP_S07.pep.xml	VIQYFAVIAAIGDRSK		R	K	16	3	4589.7258	1749.9839	1749.9774	584.3352	584.3331	1749.9777	584.3332	-2e-04	0.7876	-0.4478	7.962326e-08	23.697	11.8	1	2	1	191	206	51253096		NA	TRUE	sp|P12883|MYH7_HUMAN	P12883	MYH7_HUMAN	MYH7	Myosin-7
HF1JS20220502_P22_0579_Exp2_AndrewP_S07.43098.43098.3	D:\Analysis_Data\hlee\Andrew.palmer\Experiment_2\HF1JS20220502_P22_0579_Exp2_AndrewP_S07\interact-HF1JS20220502_P22_0579_Exp2_AndrewP_S07.pep.xml	ENKNLQEEISDLTEQLGSSGK		R	T	21	3	4767.2346	2319.1147	2319.1084	774.0455	774.0434	2318.1235	773.7151	0.9848	0.9485	-0.4805	2.92072e-09	30.952	13.668	1	2	1	1501	1521	0		NA	TRUE	sp|P12883|MYH7_HUMAN	P12883	MYH7_HUMAN	MYH7	Myosin-7
HF1JS20220502_P22_0579_Exp2_AndrewP_S07.44677.44677.0	D:\Analysis_Data\hlee\Andrew.palmer\Experiment_2\HF1JS20220502_P22_0579_Exp2_AndrewP_S07\interact-HF1JS20220502_P22_0579_Exp2_AndrewP_S07.pep.xml	SELQAALEEAEASLEHEEGK		K	I	20	3	4921.815	2169.0112	2169.0063	724.011	724.0094	2169.007	724.0096	-7e-04	0.7494	-0.5831	1.9404e-10	37.024	14.143	1	2	0	1542	1561	933828100		NA	TRUE	sp|P12882|MYH1_HUMAN	P12882	MYH1_HUMAN	MYH1	Myosin-1
HF1JS20220502_P22_0579_Exp2_AndrewP_S08.09123.09123.2	D:\Analysis_Data\hlee\Andrew.palmer\Experiment_2\HF1JS20220502_P22_0579_Exp2_AndrewP_S08\interact-HF1JS20220502_P22_0579_Exp2_AndrewP_S08.pep.xml	NTQAILK		R	D	7	2	1517.0859	786.4604	786.4593	394.2375	394.237	786.46	394.2373	-6e-04	0.9694	-0.5441	0.008319873	18.436	12.675	0.9954	2	0	1649	1655	431063296		NA	TRUE	sp|P12882|MYH1_HUMAN	P12882	MYH1_HUMAN	MYH1	Myosin-1
HF1JS20220502_P22_0579_Exp2_AndrewP_S08.10163.10163.2	D:\Analysis_Data\hlee\Andrew.palmer\Experiment_2\HF1JS20220502_P22_0579_Exp2_AndrewP_S08\interact-HF1JS20220502_P22_0579_Exp2_AndrewP_S08.pep.xml	SALAHALQSSR		K	H	11	2	1615.1296	1139.6058	1139.6042	570.8102	570.8094	1139.6046	570.8096	-3e-04	0.8714	-0.5903	2.647387e-06	33.24	11.14	1	2	0	1331	1341	8147967000		NA	TRUE	sp|P12882|MYH1_HUMAN	P12882	MYH1_HUMAN	MYH1	Myosin-1
HF1JS20220502_P22_0579_Exp2_AndrewP_S08.15743.15743.3	D:\Analysis_Data\hlee\Andrew.palmer\Experiment_2\HF1JS20220502_P22_0579_Exp2_AndrewP_S08\interact-HF1JS20220502_P22_0579_Exp2_AndrewP_S08.pep.xml	HDCDLLREQYEEEQESK	HDCDLLREQYEEEQESK	R	A	17	3	2146.739	2206.9487	2206.9424	736.6568	736.6547	2206.9436	736.6551	-0.0012	0	-0.6151	2.243882	11.096	0	0.5949	2	1	1344	1360	1590773630	3C(57.0215)	NA	TRUE	sp|Q9UKX2|MYH2_HUMAN	Q9UKX2	MYH2_HUMAN	MYH2	Myosin-2
HF1JS20220502_P22_0579_Exp2_AndrewP_S08.21806.21806.4	D:\Analysis_Data\hlee\Andrew.palmer\Experiment_2\HF1JS20220502_P22_0579_Exp2_AndrewP_S08\interact-HF1JS20220502_P22_0579_Exp2_AndrewP_S08.pep.xml	RIQHELEEAEERADIAESQVNK		R	L	22	4	2719.2751	2593.2751	2593.2727	649.3261	649.3255	2593.2732	649.3256	-4e-04	0.5135	-0.4832	0.971036	12.525	10.954	0.662	2	2	1902	1923	45892000		NA	TRUE	sp|P12882|MYH1_HUMAN	P12882	MYH1_HUMAN	MYH1	Myosin-1
HF1JS20220502_P22_0579_Exp2_AndrewP_S08.23444.23444.3	D:\Analysis_Data\hlee\Andrew.palmer\Experiment_2\HF1JS20220502_P22_0579_Exp2_AndrewP_S08\interact-HF1JS20220502_P22_0579_Exp2_AndrewP_S08.pep.xml	TEGGATLTVKDDQVFPMNPPK	TEGGATLTVKDDQVFPM[147]NPPK	K	Y	21	3	2874.5789	2260.1086	2260.1045	754.3768	754.3754	2260.1045	754.3754	0	0.7047	-0.626	0.001019297	19.433	18.462	0.9999	2	1	64	84	2659679740	17M(15.9949)	NA	TRUE	sp|Q9UKX2|MYH2_HUMAN	Q9UKX2	MYH2_HUMAN	MYH2	Myosin-2
HF1JS20220502_P22_0579_Exp2_AndrewP_S08.25339.25339.2	D:\Analysis_Data\hlee\Andrew.palmer\Experiment_2\HF1JS20220502_P22_0579_Exp2_AndrewP_S08\interact-HF1JS20220502_P22_0579_Exp2_AndrewP_S08.pep.xml	KLETDISQMQGEMEDILQEAR	KLETDISQM[147]QGEM[147]EDILQEAR	K	N	21	2	3053.6781	2495.156	2495.1514	1248.5853	1248.583	2495.1519	1248.5832	-4e-04	0.9957	-0.6455	2e-14	64.041	11.851	1	2	1	1735	1755	432283136	13M(15.9949),9M(15.9949)	NA	TRUE	sp|Q9UKX2|MYH2_HUMAN	Q9UKX2	MYH2_HUMAN	MYH2	Myosin-2
HF1JS20220502_P22_0579_Exp2_AndrewP_S08.27664.27664.3	D:\Analysis_Data\hlee\Andrew.palmer\Experiment_2\HF1JS20220502_P22_0579_Exp2_AndrewP_S08\interact-HF1JS20220502_P22_0579_Exp2_AndrewP_S08.pep.xml	RESIFCIQYNVR	RESIFCIQYNVR	R	A	12	3	3273.9709	1583.7915	1583.7871	528.9378	528.9363	1583.7877	528.9365	-6e-04	0.9741	-0.5915	2.1736e-10	30.411	10.635	1	2	1	812	823	779869060	6C(57.0215)	NA	TRUE	sp|P12882|MYH1_HUMAN	P12882	MYH1_HUMAN	MYH1	Myosin-1
HF1JS20220502_P22_0579_Exp2_AndrewP_S08.44164.44164.4	D:\Analysis_Data\hlee\Andrew.palmer\Experiment_2\HF1JS20220502_P22_0579_Exp2_AndrewP_S08\interact-HF1JS20220502_P22_0579_Exp2_AndrewP_S08.pep.xml	AGLLGLLEEMRDDKLAQLITR	AGLLGLLEEM[147]RDDKLAQLITR	K	T	21	4	4855.6673	2371.2988	2371.2905	593.832	593.8299	2370.294	593.5808	0.9965	0.8044	-0.2535	6.9465e-10	33.544	12.48	1	2	2	773	793	46551188	10M(15.9949)	NA	TRUE	sp|Q9UKX2|MYH2_HUMAN	Q9UKX2	MYH2_HUMAN	MYH2	Myosin-2
HF1JS20220502_P22_0579_Exp2_AndrewP_S09.04408.04408.2	D:\Analysis_Data\hlee\Andrew.palmer\Experiment_2\HF1JS20220502_P22_0579_Exp2_AndrewP_S09\interact-HF1JS20220502_P22_0579_Exp2_AndrewP_S09.pep.xml	EKEMASMK	EKEMASM[147]K	R	E	8	2	1053.3503	968.4299	968.4289	485.2222	485.2217	968.4307	485.2226	-0.0017	0.9165	-0.4509	0.2186503	14.141	10.801	0.9858	2	1	846	853	89297000	7M(15.9949)	NA	TRUE	sp|P12883|MYH7_HUMAN	P12883	MYH7_HUMAN	MYH7	Myosin-7
HF1JS20220502_P22_0579_Exp2_AndrewP_S09.04765.04765.2	D:\Analysis_Data\hlee\Andrew.palmer\Experiment_2\HF1JS20220502_P22_0579_Exp2_AndrewP_S09\interact-HF1JS20220502_P22_0579_Exp2_AndrewP_S09.pep.xml	TLEDQMNEHR	TLEDQM[147]NEHR	R	S	10	2	1089.9354	1287.5488	1287.5486	644.7817	644.7816	1287.5513	644.7829	-0.0026	0.8772	-0.676	0.0002784517	23.721	8.775	1	2	0	1251	1260	2133094910	6M(15.9949)	NA	TRUE	sp|P12883|MYH7_HUMAN	P12883	MYH7_HUMAN	MYH7	Myosin-7
HF1JS20220502_P22_0579_Exp2_AndrewP_S09.09494.09494.2	D:\Analysis_Data\hlee\Andrew.palmer\Experiment_2\HF1JS20220502_P22_0579_Exp2_AndrewP_S09\interact-HF1JS20220502_P22_0579_Exp2_AndrewP_S09.pep.xml	LQTENGELSR		K	Q	10	2	1540.0168	1145.5686	1145.5675	573.7916	573.791	1145.5676	573.7911	-1e-04	0.9839	-0.6063	2.478297e-06	23.889	16.251	1	2	0	1280	1289	7118267400		NA	TRUE	sp|P12883|MYH7_HUMAN	P12883	MYH7_HUMAN	MYH7	Myosin-7
HF1JS20220502_P22_0579_Exp2_AndrewP_S09.12778.12778.2	D:\Analysis_Data\hlee\Andrew.palmer\Experiment_2\HF1JS20220502_P22_0579_Exp2_AndrewP_S09\interact-HF1JS20220502_P22_0579_Exp2_AndrewP_S09.pep.xml	LFDNHLGK		K	S	8	2	1852.1504	942.4936	942.4915	472.2541	472.253	942.4923	472.2534	-7e-04	0.9101	-0.6563	6.01975e-05	21.388	10.575	0.9999	2	0	552	559	35480707000		NA	TRUE	sp|P12883|MYH7_HUMAN	P12883	MYH7_HUMAN	MYH7	Myosin-7
HF1JS20220502_P22_0579_Exp2_AndrewP_S09.25629.25629.3	D:\Analysis_Data\hlee\Andrew.palmer\Experiment_2\HF1JS20220502_P22_0579_Exp2_AndrewP_S09\interact-HF1JS20220502_P22_0579_Exp2_AndrewP_S09.pep.xml	LLGSIEIDHTQYK		K	F	13	3	3071.41	1515.7961	1515.7922	506.2726	506.2713	1515.7932	506.2717	-9e-04	0.3865	-0.5876	1.903851	12.006	10.805	0.6474	2	0	749	761	1769049220		NA	TRUE	sp|Q9Y623|MYH4_HUMAN	Q9Y623	MYH4_HUMAN	MYH4	Myosin-4
HF1JS20220502_P22_0579_Exp2_AndrewP_S09.33341.33341.2	D:\Analysis_Data\hlee\Andrew.palmer\Experiment_2\HF1JS20220502_P22_0579_Exp2_AndrewP_S09\interact-HF1JS20220502_P22_0579_Exp2_AndrewP_S09.pep.xml	MFLWMVAR	M[147]FLWM[147]VAR	K	I	8	2	3805.3809	1084.5205	1084.5194	543.2675	543.267	1084.5197	543.2671	-2e-04	0.9645	-0.6634	1.721622e-06	21.113	11.144	1	2	0	438	445	82923376	1M(15.9949),5M(15.9949)	NA	TRUE	sp|Q9UKX2|MYH2_HUMAN	Q9UKX2	MYH2_HUMAN	MYH2	Myosin-2
HF1JS20220502_P22_0579_Exp2_AndrewP_S09.37141.37141.3	D:\Analysis_Data\hlee\Andrew.palmer\Experiment_2\HF1JS20220502_P22_0579_Exp2_AndrewP_S09\interact-HF1JS20220502_P22_0579_Exp2_AndrewP_S09.pep.xml	MVSLLQEKNDLQLQVQAEQDNLADAEER	M[147]VSLLQEKNDLQLQVQAEQDNLADAEER	K	C	28	3	4170.6294	3243.5588	3243.5588	1082.1935	1082.1935	3242.5723	1081.8647	0.9865	0.9935	-0.5098	3e-14	42.353	12.59	1	2	1	877	904	0	1M(15.9949)	NA	TRUE	sp|P12883|MYH7_HUMAN	P12883	MYH7_HUMAN	MYH7	Myosin-7
HF1JS20220502_P22_0579_Exp2_AndrewP_S09.42437.42437.4	D:\Analysis_Data\hlee\Andrew.palmer\Experiment_2\HF1JS20220502_P22_0579_Exp2_AndrewP_S09\interact-HF1JS20220502_P22_0579_Exp2_AndrewP_S09.pep.xml	MVSLLQEKNDLQLQVQAEQDNLADAEERCDQLIK	MVSLLQEKNDLQLQVQAEQDNLADAEERCDQLIK	K	N	34	4	4682.509	3984.9622	3984.9548	997.2478	997.246	3983.9568	996.9965	0.998	0.8571	-0.6479	0	44.621	13.163	1	2	2	877	910	0	29C(57.0215)	NA	TRUE	sp|P12883|MYH7_HUMAN	P12883	MYH7_HUMAN	MYH7	Myosin-7
HF1JS20220502_P22_0579_Exp2_AndrewP_S09.44232.44232.4	D:\Analysis_Data\hlee\Andrew.palmer\Experiment_2\HF1JS20220502_P22_0579_Exp2_AndrewP_S09\interact-HF1JS20220502_P22_0579_Exp2_AndrewP_S09.pep.xml	NLQEEISDLTEQLGSSGKTIHELEK		K	V	25	4	4858.5187	2797.4014	2797.377	700.3576	700.3515	2797.398	700.3568	-0.021	0.7264	-0.5023	2.73e-12	42.571	13.918	1	2	1	1504	1528	97693712		NA	TRUE	sp|P12883|MYH7_HUMAN	P12883	MYH7_HUMAN	MYH7	Myosin-7
HF1JS20220502_P22_0579_Exp2_AndrewP_S10.04890.04890.0	D:\Analysis_Data\hlee\Andrew.palmer\Experiment_2\HF1JS20220502_P22_0579_Exp2_AndrewP_S10\interact-HF1JS20220502_P22_0579_Exp2_AndrewP_S10.pep.xml	QREEQAEPDGTEEADK		K	S	16	3	1113.9759	1830.7844	1830.7839	611.2687	611.2686	1830.7866	611.2695	-0.0026	0.8425	-0.5991	0.0001157444	27.246	10.764	1	2	1	368	383	51312788		NA	TRUE	sp|P12883|MYH7_HUMAN	P12883	MYH7_HUMAN	MYH7	Myosin-7
HF1JS20220502_P22_0579_Exp2_AndrewP_S10.08021.08021.0	D:\Analysis_Data\hlee\Andrew.palmer\Experiment_2\HF1JS20220502_P22_0579_Exp2_AndrewP_S10\interact-HF1JS20220502_P22_0579_Exp2_AndrewP_S10.pep.xml	QAEEAEEQSNTNLAK		R	F	15	3	1415.1259	1660.7559	1660.7544	554.5926	554.5921	1660.7539	554.5919	4e-04	0.9547	-0.68	6.266077e-06	29.05	23.176	1	2	0	1887	1901	164330912		NA	TRUE	sp|Q9UKX2|MYH2_HUMAN	Q9UKX2	MYH2_HUMAN	MYH2	Myosin-2
HF1JS20220502_P22_0579_Exp2_AndrewP_S10.12742.12742.0	D:\Analysis_Data\hlee\Andrew.palmer\Experiment_2\HF1JS20220502_P22_0579_Exp2_AndrewP_S10\interact-HF1JS20220502_P22_0579_Exp2_AndrewP_S10.pep.xml	LFDNHLGK		K	S	8	2	1863.5888	942.4945	942.4927	472.2545	472.2536	942.4923	472.2534	4e-04	0.8805	-0.6752	5.614433e-05	18.535	10.378	1	2	0	552	559	308417344		NA	TRUE	sp|P12883|MYH7_HUMAN	P12883	MYH7_HUMAN	MYH7	Myosin-7
HF1JS20220502_P22_0579_Exp2_AndrewP_S10.15921.15921.4	D:\Analysis_Data\hlee\Andrew.palmer\Experiment_2\HF1JS20220502_P22_0579_Exp2_AndrewP_S10\interact-HF1JS20220502_P22_0579_Exp2_AndrewP_S10.pep.xml	HDCDLLREQYEEEQESK	HDCDLLREQYEEEQESK	R	A	17	4	2167.1017	2206.9487	2206.9438	552.7445	552.7432	2206.9436	552.7432	2e-04	0.6696	-0.6021	9.156933e-05	27.653	10.159	1	2	1	1344	1360	1341470590	3C(57.0215)	NA	TRUE	sp|Q9UKX2|MYH2_HUMAN	Q9UKX2	MYH2_HUMAN	MYH2	Myosin-2
HF1JS20220502_P22_0579_Exp2_AndrewP_S10.22215.22215.3	D:\Analysis_Data\hlee\Andrew.palmer\Experiment_2\HF1JS20220502_P22_0579_Exp2_AndrewP_S10\interact-HF1JS20220502_P22_0579_Exp2_AndrewP_S10.pep.xml	EKSEMKMEIDDLASNVETVSK	EKSEM[147]KM[147]EIDDLASNVETVSK	K	A	21	3	2762.9041	2414.1167	2414.1172	805.7128	805.713	2414.1191	805.7136	-0.0019	0.8342	-0.3789	0.006089466	21.17	10.801	1	2	2	1226	1246	23882966	5M(15.9949),7M(15.9949)	NA	TRUE	sp|Q9UKX2|MYH2_HUMAN	Q9UKX2	MYH2_HUMAN	MYH2	Myosin-2
HF1JS20220502_P22_0579_Exp2_AndrewP_S10.23594.23594.3	D:\Analysis_Data\hlee\Andrew.palmer\Experiment_2\HF1JS20220502_P22_0579_Exp2_AndrewP_S10\interact-HF1JS20220502_P22_0579_Exp2_AndrewP_S10.pep.xml	TEGGATLTVKDDQVFPMNPPK	TEGGATLTVKDDQVFPM[147]NPPK	K	Y	21	3	2893.7226	2260.1086	2260.1074	754.3768	754.3764	2260.1045	754.3754	0.0029	0.743	-0.6423	1.48e-12	37.315	31.522	1	2	1	64	84	6003033100	17M(15.9949)	NA	TRUE	sp|Q9UKX2|MYH2_HUMAN	Q9UKX2	MYH2_HUMAN	MYH2	Myosin-2
HF1JS20220502_P22_0579_Exp2_AndrewP_S10.46759.46759.4	D:\Analysis_Data\hlee\Andrew.palmer\Experiment_2\HF1JS20220502_P22_0579_Exp2_AndrewP_S10\interact-HF1JS20220502_P22_0579_Exp2_AndrewP_S10.pep.xml	VFFKAGLLGLLEEMRDDK		K	L	18	4	5119.6129	2080.1099	2080.1023	521.0348	521.0329	2080.1025	521.0329	-2e-04	0.4808	-0.1833	0.006906374	19.143	9.887	0.9946	2	2	769	786	61099596		NA	TRUE	sp|Q9UKX2|MYH2_HUMAN	Q9UKX2	MYH2_HUMAN	MYH2	Myosin-2
HF1JS20220502_P22_0579_Exp2_AndrewP_S11.10223.10223.2	D:\Analysis_Data\hlee\Andrew.palmer\Experiment_2\HF1JS20220502_P22_0579_Exp2_AndrewP_S11\interact-HF1JS20220502_P22_0579_Exp2_AndrewP_S11.pep.xml	LTGAVMHYGNLK	LTGAVM[147]HYGNLK	K	F	12	2	1725.33	1318.6726	1318.67	660.3436	660.3423	1318.6703	660.3424	-2e-04	0.3664	-0.4529	0.4190348	12.011	0	0.9905	2	0	355	366	27730294	6M(15.9949)	NA	TRUE	sp|Q9UKX2|MYH2_HUMAN	Q9UKX2	MYH2_HUMAN	MYH2	Myosin-2
HF1JS20220502_P22_0579_Exp2_AndrewP_S11.17060.17060.3	D:\Analysis_Data\hlee\Andrew.palmer\Experiment_2\HF1JS20220502_P22_0579_Exp2_AndrewP_S11\interact-HF1JS20220502_P22_0579_Exp2_AndrewP_S11.pep.xml	LAQESTMDIENDKQQLDEK		K	L	19	3	2385.2591	2234.0398	2234.0369	745.6872	745.6862	2234.037	745.6863	-2e-04	0.3706	-0.5584	0.7552862	15.466	0	0.9984	2	1	1065	1083	297942784		NA	TRUE	sp|P12882|MYH1_HUMAN	P12882	MYH1_HUMAN	MYH1	Myosin-1
HF1JS20220502_P22_0579_Exp2_AndrewP_S11.27759.27759.2	D:\Analysis_Data\hlee\Andrew.palmer\Experiment_2\HF1JS20220502_P22_0579_Exp2_AndrewP_S11\interact-HF1JS20220502_P22_0579_Exp2_AndrewP_S11.pep.xml	RDIDDLELTLAK		K	V	12	2	3414.4354	1400.7518	1400.7499	701.3832	701.3822	1400.751	701.3828	-0.0011	0.9464	-0.6012	1.02627e-06	31.292	15.741	1	2	1	952	963	383461120		NA	TRUE	sp|P12883|MYH7_HUMAN	P12883	MYH7_HUMAN	MYH7	Myosin-7
HF1JS20220502_P22_0579_Exp2_AndrewP_S11.35605.35605.3	D:\Analysis_Data\hlee\Andrew.palmer\Experiment_2\HF1JS20220502_P22_0579_Exp2_AndrewP_S11\interact-HF1JS20220502_P22_0579_Exp2_AndrewP_S11.pep.xml	DYHIFYQILSNK		R	K	12	3	4173.5481	1539.7771	1539.7723	514.2663	514.2647	1539.7721	514.2646	2e-04	0.899	-0.4673	2.343836e-06	17.798	10.611	1	2	0	282	293	29024338		NA	TRUE	sp|P12883|MYH7_HUMAN	P12883	MYH7_HUMAN	MYH7	Myosin-7
HF1JS20220502_P22_0579_Exp2_AndrewP_S11.40491.40491.0	D:\Analysis_Data\hlee\Andrew.palmer\Experiment_2\HF1JS20220502_P22_0579_Exp2_AndrewP_S11\interact-HF1JS20220502_P22_0579_Exp2_AndrewP_S11.pep.xml	GQNVQQVIYATGALAKAVYER		K	M	21	3	4650.5777	2279.2168	2279.2122	760.7462	760.7447	2278.2068	760.4095	1.0053	0.7052	-0.4179	2.704e-11	41.444	14.413	1	2	1	414	434	104747752		NA	TRUE	sp|P12883|MYH7_HUMAN	P12883	MYH7_HUMAN	MYH7	Myosin-7
HF1JS20220502_P22_0579_Exp2_AndrewP_S12.10780.10780.3	D:\Analysis_Data\hlee\Andrew.palmer\Experiment_2\HF1JS20220502_P22_0579_Exp2_AndrewP_S12\interact-HF1JS20220502_P22_0579_Exp2_AndrewP_S12.pep.xml	LTGAVMHYGNLK	LTGAVM[147]HYGNLK	K	F	12	3	1720.8691	1318.6718	1318.6693	440.5645	440.5637	1318.6703	440.564	-9e-04	0.6439	-0.4842	0.0005494023	20.705	12.356	0.9999	2	0	355	366	16977753100	6M(15.9949)	NA	TRUE	sp|Q9UKX2|MYH2_HUMAN	Q9UKX2	MYH2_HUMAN	MYH2	Myosin-2
HF1JS20220502_P22_0579_Exp2_AndrewP_S12.40648.40648.0	D:\Analysis_Data\hlee\Andrew.palmer\Experiment_2\HF1JS20220502_P22_0579_Exp2_AndrewP_S12\interact-HF1JS20220502_P22_0579_Exp2_AndrewP_S12.pep.xml	KMDADLSQLQTEVEEAVQECR	KM[147]DADLSQLQTEVEEAVQECR	K	N	21	3	4570.8051	2495.1365	2495.135	832.7194	832.7189	2494.1313	832.3844	1.0036	0.9952	-0.6578	0	45.429	13.487	1	2	1	1729	1749	391372352	20C(57.0215),2M(15.9949)	NA	TRUE	sp|P12883|MYH7_HUMAN	P12883	MYH7_HUMAN	MYH7	Myosin-7
HF1JS20220502_P22_0579_Exp2_AndrewP_S12.41460.41460.3	D:\Analysis_Data\hlee\Andrew.palmer\Experiment_2\HF1JS20220502_P22_0579_Exp2_AndrewP_S12\interact-HF1JS20220502_P22_0579_Exp2_AndrewP_S12.pep.xml	IEDMAMLTFLHEPAVLYNLK	IEDM[147]AM[147]LTFLHEPAVLYNLK	K	D	20	3	4649.8421	2379.1895	2379.1858	794.0704	794.0692	2379.1853	794.069	4e-04	0.8143	-0.5359	6.79256e-09	27.723	11.288	1	2	0	87	106	143724288	4M(15.9949),6M(15.9949)	NA	TRUE	sp|P12883|MYH7_HUMAN	P12883	MYH7_HUMAN	MYH7	Myosin-7
HF1JS20220502_P22_0579_Exp2_AndrewP_S12.41988.41988.0	D:\Analysis_Data\hlee\Andrew.palmer\Experiment_2\HF1JS20220502_P22_0579_Exp2_AndrewP_S12\interact-HF1JS20220502_P22_0579_Exp2_AndrewP_S12.pep.xml	GKAEAHFALIHYAGVVDYNITGWLEK		K	N	26	4	4700.9418	2903.4304	2903.4312	726.8649	726.8651	2901.4812	726.3776	1.9499	0.7159	-0.255	3.048133e-08	36.586	36.147	1	2	1	574	599	5318753300		NA	TRUE	sp|Q9UKX2|MYH2_HUMAN	Q9UKX2	MYH2_HUMAN	MYH2	Myosin-2
HF1JS20220502_P22_0579_Exp2_AndrewP_S12.44320.44320.4	D:\Analysis_Data\hlee\Andrew.palmer\Experiment_2\HF1JS20220502_P22_0579_Exp2_AndrewP_S12\interact-HF1JS20220502_P22_0579_Exp2_AndrewP_S12.pep.xml	AEAHFALIHYAGVVDYNITGWLEK		K	N	24	4	4929.8424	2716.3733	2716.3662	680.1006	680.0988	2716.3647	680.0985	0.0014	0.8067	-0.1171	0	44.667	12.207	1	2	0	576	599	252916176		NA	TRUE	sp|Q9UKX2|MYH2_HUMAN	Q9UKX2	MYH2_HUMAN	MYH2	Myosin-2
HF1JS20220502_P22_0579_Exp2_AndrewP_S12.47152.47152.0	D:\Analysis_Data\hlee\Andrew.palmer\Experiment_2\HF1JS20220502_P22_0579_Exp2_AndrewP_S12\interact-HF1JS20220502_P22_0579_Exp2_AndrewP_S12.pep.xml	NLQEEISDLTEQLGSSGK		K	T	18	2	5208.3073	1947.9469	1947.9459	974.9807	974.9802	1946.9431	974.4788	1.0028	0.996	-0.6403	0	56.159	13.887	1	2	0	1504	1521	0		NA	TRUE	sp|P12883|MYH7_HUMAN	P12883	MYH7_HUMAN	MYH7	Myosin-7
HF1JS20220502_P22_0579_Exp2_AndrewP_S12.48690.48690.3	D:\Analysis_Data\hlee\Andrew.palmer\Experiment_2\HF1JS20220502_P22_0579_Exp2_AndrewP_S12\interact-HF1JS20220502_P22_0579_Exp2_AndrewP_S12.pep.xml	VIQYFAVIAAIGDR		R	S	14	3	5360.663	1534.854	1534.8512	512.6253	512.6243	1534.8506	512.6241	6e-04	0.9859	-0.6757	3.758372e-06	33.2	10.839	1	2	0	191	204	165079328		NA	TRUE	sp|P12883|MYH7_HUMAN	P12883	MYH7_HUMAN	MYH7	Myosin-7
HF1JS20220502_P22_0579_Exp2_AndrewP_S12.50203.50203.3	D:\Analysis_Data\hlee\Andrew.palmer\Experiment_2\HF1JS20220502_P22_0579_Exp2_AndrewP_S12\interact-HF1JS20220502_P22_0579_Exp2_AndrewP_S12.pep.xml	QLDHEKSELQTSLEEAEASLEHEEGK		K	I	26	3	5511.1121	2967.3496	2967.347	990.1238	990.1229	2965.3787	989.4668	1.9682	0.9797	0.7713	3.5648e-10	38.591	15.234	1	2	1	1536	1561	0		NA	TRUE	sp|Q9Y623|MYH4_HUMAN	Q9Y623	MYH4_HUMAN	MYH4	Myosin-4
HF1JS20220502_P22_0579_Exp2_AndrewP_S12.51744.51744.3	D:\Analysis_Data\hlee\Andrew.palmer\Experiment_2\HF1JS20220502_P22_0579_Exp2_AndrewP_S12\interact-HF1JS20220502_P22_0579_Exp2_AndrewP_S12.pep.xml	IQGTLEDQIISANPLLEAFGNAK		K	T	23	3	5665.5565	2441.2861	2441.2798	814.7693	814.7672	2441.28	814.7673	-2e-04	0.8951	-0.6639	0.0007843317	22.922	0	1	2	0	215	237	112694320		NA	TRUE	sp|Q9UKX2|MYH2_HUMAN	Q9UKX2	MYH2_HUMAN	MYH2	Myosin-2
HF1JS20220502_P22_0579_Exp2_AndrewP_S13.03657.03657.2	D:\Analysis_Data\hlee\Andrew.palmer\Experiment_2\HF1JS20220502_P22_0579_Exp2_AndrewP_S13\interact-HF1JS20220502_P22_0579_Exp2_AndrewP_S13.pep.xml	TLEDQMNEHR	TLEDQM[147]NEHR	R	S	10	2	1097.4483	1287.5496	1287.5492	644.7821	644.7819	1287.5513	644.7829	-0.002	0.867	-0.6387	0.0003773547	22.193	0	1	2	0	1251	1260	391769760	6M(15.9949)	NA	TRUE	sp|P12883|MYH7_HUMAN	P12883	MYH7_HUMAN	MYH7	Myosin-7
HF1JS20220502_P22_0579_Exp2_AndrewP_S13.03801.03801.2	D:\Analysis_Data\hlee\Andrew.palmer\Experiment_2\HF1JS20220502_P22_0579_Exp2_AndrewP_S13\interact-HF1JS20220502_P22_0579_Exp2_AndrewP_S13.pep.xml	EKEMASMK		R	E	8	2	1110.8018	952.4346	952.4343	477.2246	477.2244	952.4358	477.2252	-0.0014	0.9223	-0.5711	0.003089054	17.965	13.164	0.9992	2	1	846	853	435805344		NA	TRUE	sp|P12883|MYH7_HUMAN	P12883	MYH7_HUMAN	MYH7	Myosin-7
HF1JS20220502_P22_0579_Exp2_AndrewP_S13.03891.03891.2	D:\Analysis_Data\hlee\Andrew.palmer\Experiment_2\HF1JS20220502_P22_0579_Exp2_AndrewP_S13\interact-HF1JS20220502_P22_0579_Exp2_AndrewP_S13.pep.xml	SANFQKPR		K	N	8	2	1119.5365	946.4969	946.4967	474.2558	474.2556	946.4984	474.2565	-0.0017	0.8508	-0.6608	4.630972e-05	20.983	10.348	1	2	1	560	567	5453436400		NA	TRUE	sp|P12883|MYH7_HUMAN	P12883	MYH7_HUMAN	MYH7	Myosin-7
HF1JS20220502_P22_0579_Exp2_AndrewP_S13.04103.04103.3	D:\Analysis_Data\hlee\Andrew.palmer\Experiment_2\HF1JS20220502_P22_0579_Exp2_AndrewP_S13\interact-HF1JS20220502_P22_0579_Exp2_AndrewP_S13.pep.xml	EKEMASMKEEFTR	EKEM[147]ASM[147]KEEFTR	R	L	13	3	1140.088	1646.7263	1646.7256	549.916	549.9158	1646.7278	549.9165	-0.0022	0.7016	-0.4972	0.01291189	15.827	10.385	0.9996	2	2	846	858	79474688	4M(15.9949),7M(15.9949)	NA	TRUE	sp|P12883|MYH7_HUMAN	P12883	MYH7_HUMAN	MYH7	Myosin-7
HF1JS20220502_P22_0579_Exp2_AndrewP_S13.04914.04914.0	D:\Analysis_Data\hlee\Andrew.palmer\Experiment_2\HF1JS20220502_P22_0579_Exp2_AndrewP_S13\interact-HF1JS20220502_P22_0579_Exp2_AndrewP_S13.pep.xml	IKDELAK		K	S	7	2	1219.3967	815.4753	815.475	408.7449	408.7448	815.4752	408.7449	-2e-04	0.9228	-0.6561	2.080717	15.619	14.399	0.9701	2	1	865	871	130877912		NA	TRUE	sp|Q9UKX2|MYH2_HUMAN	Q9UKX2	MYH2_HUMAN	MYH2	Myosin-2
HF1JS20220502_P22_0579_Exp2_AndrewP_S13.05765.05765.3	D:\Analysis_Data\hlee\Andrew.palmer\Experiment_2\HF1JS20220502_P22_0579_Exp2_AndrewP_S13\interact-HF1JS20220502_P22_0579_Exp2_AndrewP_S13.pep.xml	KLEDECSELKR	KLEDECSELKR	R	D	11	3	1302.9079	1405.6887	1405.6882	469.5702	469.57	1405.687	469.5696	0.0012	0.7477	-0.5756	2.898e-10	28.436	18.566	1	2	2	942	952	0	6C(57.0215)	NA	TRUE	sp|P12883|MYH7_HUMAN	P12883	MYH7_HUMAN	MYH7	Myosin-7
HF1JS20220502_P22_0579_Exp2_AndrewP_S13.05892.05892.0	D:\Analysis_Data\hlee\Andrew.palmer\Experiment_2\HF1JS20220502_P22_0579_Exp2_AndrewP_S13\interact-HF1JS20220502_P22_0579_Exp2_AndrewP_S13.pep.xml	IAEKDEEIDQMK	IAEKDEEIDQM[147]K	K	R	12	3	1315.4227	1463.6831	1463.682	488.9016	488.9013	1463.6813	488.901	7e-04	0.4419	-0.6309	1.792668	9.486	0	0.9943	2	1	1580	1591	32438200	11M(15.9949)	NA	TRUE	sp|P12882|MYH1_HUMAN	P12882	MYH1_HUMAN	MYH1	Myosin-1
HF1JS20220502_P22_0579_Exp2_AndrewP_S13.06673.06673.2	D:\Analysis_Data\hlee\Andrew.palmer\Experiment_2\HF1JS20220502_P22_0579_Exp2_AndrewP_S13\interact-HF1JS20220502_P22_0579_Exp2_AndrewP_S13.pep.xml	LQTESGEYSR		R	Q	10	2	1391.648	1168.5388	1168.537	585.2767	585.2758	1168.5359	585.2752	0.0011	0.9898	-0.6196	0.0002555641	23.87	7.853	1	2	0	1284	1293	108065296		NA	TRUE	sp|P12882|MYH1_HUMAN	P12882	MYH1_HUMAN	MYH1	Myosin-1
HF1JS20220502_P22_0579_Exp2_AndrewP_S13.10096.10096.0	D:\Analysis_Data\hlee\Andrew.palmer\Experiment_2\HF1JS20220502_P22_0579_Exp2_AndrewP_S13\interact-HF1JS20220502_P22_0579_Exp2_AndrewP_S13.pep.xml	ELENELEAEQKR		R	N	12	3	1723.2935	1487.7134	1487.7106	496.9117	496.9108	1486.7262	496.5827	0.9843	0.6078	-0.4005	7.406302e-05	19.495	14.078	0.9997	2	1	1821	1832	0		NA	TRUE	sp|P12883|MYH7_HUMAN	P12883	MYH7_HUMAN	MYH7	Myosin-7
HF1JS20220502_P22_0579_Exp2_AndrewP_S13.10121.10121.2	D:\Analysis_Data\hlee\Andrew.palmer\Experiment_2\HF1JS20220502_P22_0579_Exp2_AndrewP_S13\interact-HF1JS20220502_P22_0579_Exp2_AndrewP_S13.pep.xml	KDVFVPDDK		K	Q	9	2	1725.7742	1061.5415	1061.5396	531.778	531.7771	1061.5392	531.7769	3e-04	0.796	-0.5876	0.2860659	17.589	10.784	0.9969	2	1	35	43	61116628		NA	TRUE	sp|P12883|MYH7_HUMAN	P12883	MYH7_HUMAN	MYH7	Myosin-7
HF1JS20220502_P22_0579_Exp2_AndrewP_S13.11032.11032.2	D:\Analysis_Data\hlee\Andrew.palmer\Experiment_2\HF1JS20220502_P22_0579_Exp2_AndrewP_S13\interact-HF1JS20220502_P22_0579_Exp2_AndrewP_S13.pep.xml	LEAQTRPFDLKK		R	D	12	2	1814.5102	1444.8038	1444.8019	723.4092	723.4082	1444.8037	723.4091	-0.0018	0.5944	-0.3608	7.386667	11.648	0	0.7933	2	2	24	35	76445448		NA	TRUE	sp|P12883|MYH7_HUMAN	P12883	MYH7_HUMAN	MYH7	Myosin-7
HF1JS20220502_P22_0579_Exp2_AndrewP_S13.12673.12673.2	D:\Analysis_Data\hlee\Andrew.palmer\Experiment_2\HF1JS20220502_P22_0579_Exp2_AndrewP_S13\interact-HF1JS20220502_P22_0579_Exp2_AndrewP_S13.pep.xml	KEFEMSGLQSK		K	I	11	2	1973.2745	1282.6243	1282.6224	642.3194	642.3185	1282.6227	642.3186	-2e-04	0.7201	-0.5447	0.28119	12.704	11.068	0.9078	2	1	1087	1097	14778924		NA	TRUE	sp|P12882|MYH1_HUMAN	P12882	MYH1_HUMAN	MYH1	Myosin-1
HF1JS20220502_P22_0579_Exp2_AndrewP_S13.12930.12930.3	D:\Analysis_Data\hlee\Andrew.palmer\Experiment_2\HF1JS20220502_P22_0579_Exp2_AndrewP_S13\interact-HF1JS20220502_P22_0579_Exp2_AndrewP_S13.pep.xml	IEDEQALGSQLQKK		R	L	14	3	1998.0835	1585.8337	1585.832	529.6185	529.6179	1585.831	529.6176	9e-04	0.645	-0.6399	0.1994345	13.339	10.68	0.9981	2	1	1094	1107	32868876		NA	TRUE	sp|P12883|MYH7_HUMAN	P12883	MYH7_HUMAN	MYH7	Myosin-7
HF1JS20220502_P22_0579_Exp2_AndrewP_S13.16553.16553.3	D:\Analysis_Data\hlee\Andrew.palmer\Experiment_2\HF1JS20220502_P22_0579_Exp2_AndrewP_S13\interact-HF1JS20220502_P22_0579_Exp2_AndrewP_S13.pep.xml	KDVFVPDDKQEFVK		K	A	14	3	2348.5952	1692.8762	1692.8718	565.2993	565.2979	1692.8722	565.298	-3e-04	0.6874	-0.5922	6.737611e-08	30.585	12.064	1	2	2	35	48	2824863230		NA	TRUE	sp|P12883|MYH7_HUMAN	P12883	MYH7_HUMAN	MYH7	Myosin-7
HF1JS20220502_P22_0579_Exp2_AndrewP_S13.22715.22715.3	D:\Analysis_Data\hlee\Andrew.palmer\Experiment_2\HF1JS20220502_P22_0579_Exp2_AndrewP_S13\interact-HF1JS20220502_P22_0579_Exp2_AndrewP_S13.pep.xml	QLDEKDTLVSQLSR		R	G	14	3	2940.2138	1630.8564	1630.857	544.6261	544.6263	1630.8525	544.6248	0.0045	0.9411	-0.5825	3.20502e-07	21.303	12.915	1	2	1	1294	1307	0		NA	TRUE	sp|P12882|MYH1_HUMAN	P12882	MYH1_HUMAN	MYH1	Myosin-1
HF1JS20220502_P22_0579_Exp2_AndrewP_S13.26108.26108.3	D:\Analysis_Data\hlee\Andrew.palmer\Experiment_2\HF1JS20220502_P22_0579_Exp2_AndrewP_S13\interact-HF1JS20220502_P22_0579_Exp2_AndrewP_S13.pep.xml	RESIFCIQYNVR	RESIFCIQYNVR	R	A	12	3	3265.2054	1583.7915	1583.7893	528.9378	528.937	1583.7877	528.9365	0.0015	0.9728	-0.5186	0.0004147154	24.029	9.833	1	2	1	812	823	63859016	6C(57.0215)	NA	TRUE	sp|P12882|MYH1_HUMAN	P12882	MYH1_HUMAN	MYH1	Myosin-1
HF1JS20220502_P22_0579_Exp2_AndrewP_S13.27597.27597.0	D:\Analysis_Data\hlee\Andrew.palmer\Experiment_2\HF1JS20220502_P22_0579_Exp2_AndrewP_S13\interact-HF1JS20220502_P22_0579_Exp2_AndrewP_S13.pep.xml	GQTVEQVSNAVGALAK		K	A	16	2	3408.7205	1570.8323	1570.8297	786.4234	786.4221	1570.8314	786.423	-0.0017	0.9897	-0.6231	2.99e-12	40.481	14.029	1	2	0	417	432	80653336		NA	TRUE	sp|Q9UKX2|MYH2_HUMAN	Q9UKX2	MYH2_HUMAN	MYH2	Myosin-2
HF1JS20220502_P22_0579_Exp2_AndrewP_S13.30099.30099.2	D:\Analysis_Data\hlee\Andrew.palmer\Experiment_2\HF1JS20220502_P22_0579_Exp2_AndrewP_S13\interact-HF1JS20220502_P22_0579_Exp2_AndrewP_S13.pep.xml	GQNVQQVIYATGALAK		K	A	16	2	3649.338	1659.8982	1659.8928	830.9564	830.9537	1659.8943	830.9544	-0.0014	0.9935	-0.4907	4e-14	45.983	12.838	1	2	0	414	429	7627950100		NA	TRUE	sp|P12883|MYH7_HUMAN	P12883	MYH7_HUMAN	MYH7	Myosin-7
HF1JS20220502_P22_0579_Exp2_AndrewP_S13.30310.30310.3	D:\Analysis_Data\hlee\Andrew.palmer\Experiment_2\HF1JS20220502_P22_0579_Exp2_AndrewP_S13\interact-HF1JS20220502_P22_0579_Exp2_AndrewP_S13.pep.xml	NDLQLQVQAEQDNLADAEER		K	C	20	3	3669.6091	2298.0767	2298.0725	767.0328	767.0314	2298.0723	767.0314	2e-04	0.991	-0.4795	0	38.971	12.302	1	2	0	885	904	2119596540		NA	TRUE	sp|P12883|MYH7_HUMAN	P12883	MYH7_HUMAN	MYH7	Myosin-7
HF1JS20220502_P22_0579_Exp2_AndrewP_S13.33315.33315.3	D:\Analysis_Data\hlee\Andrew.palmer\Experiment_2\HF1JS20220502_P22_0579_Exp2_AndrewP_S13\interact-HF1JS20220502_P22_0579_Exp2_AndrewP_S13.pep.xml	EKNDLQLQVQAEAEGLADAEER		K	C	22	3	3961.9299	2455.1892	2455.1836	819.4037	819.4018	2455.1826	819.4015	9e-04	0.9886	-0.5553	5e-14	47.702	13.453	1	2	1	889	910	307144192		NA	TRUE	sp|Q9UKX2|MYH2_HUMAN	Q9UKX2	MYH2_HUMAN	MYH2	Myosin-2
HF1JS20220502_P22_0579_Exp2_AndrewP_S13.33743.33743.3	D:\Analysis_Data\hlee\Andrew.palmer\Experiment_2\HF1JS20220502_P22_0579_Exp2_AndrewP_S13\interact-HF1JS20220502_P22_0579_Exp2_AndrewP_S13.pep.xml	TLALLFVGATGAEAEAGGGKK		K	G	21	3	4003.4088	1960.0686	1960.0632	654.3635	654.3617	1960.0627	654.3615	4e-04	0.741	-0.267	0	37.949	10.782	1	2	1	619	639	396977792		NA	TRUE	sp|P12882|MYH1_HUMAN	P12882	MYH1_HUMAN	MYH1	Myosin-1
HF1JS20220502_P22_0579_Exp2_AndrewP_S13.33754.33754.3	D:\Analysis_Data\hlee\Andrew.palmer\Experiment_2\HF1JS20220502_P22_0579_Exp2_AndrewP_S13\interact-HF1JS20220502_P22_0579_Exp2_AndrewP_S13.pep.xml	EEQAEPDGTEEADKSAYLMGLNSADLLK	EEQAEPDGTEEADKSAYLM[147]GLNSADLLK	R	G	28	3	4004.5285	3039.3945	3039.3887	1014.1388	1014.1368	3039.3865	1014.1361	0.0022	0.7527	-0.3066	0.0003100987	24.534	14.768	1	2	1	370	397	129589792	19M(15.9949)	NA	TRUE	sp|P12883|MYH7_HUMAN	P12883	MYH7_HUMAN	MYH7	Myosin-7
HF1JS20220502_P22_0579_Exp2_AndrewP_S13.38138.38138.3	D:\Analysis_Data\hlee\Andrew.palmer\Experiment_2\HF1JS20220502_P22_0579_Exp2_AndrewP_S13\interact-HF1JS20220502_P22_0579_Exp2_AndrewP_S13.pep.xml	DYHIFYQILSNK		R	K	12	3	4430.6978	1539.7753	1539.7715	514.2657	514.2644	1539.7721	514.2646	-6e-04	0.9269	-0.5597	3.85402e-09	20.094	10.083	1	2	0	282	293	47066948000		NA	TRUE	sp|P12883|MYH7_HUMAN	P12883	MYH7_HUMAN	MYH7	Myosin-7
HF1JS20220502_P22_0579_Exp2_AndrewP_S13.40242.40242.4	D:\Analysis_Data\hlee\Andrew.palmer\Experiment_2\HF1JS20220502_P22_0579_Exp2_AndrewP_S13\interact-HF1JS20220502_P22_0579_Exp2_AndrewP_S13.pep.xml	GKAEAHFALIHYAGVVDYNITGWLEK		K	N	26	4	4636.7093	2901.4998	2901.486	726.3822	726.3788	2901.4812	726.3776	0.0048	0.7311	-0.1723	4.13768e-09	25.617	10.61	1	2	1	574	599	56855304		NA	TRUE	sp|Q9UKX2|MYH2_HUMAN	Q9UKX2	MYH2_HUMAN	MYH2	Myosin-2
HF1JS20220502_P22_0579_Exp2_AndrewP_S13.41060.41060.3	D:\Analysis_Data\hlee\Andrew.palmer\Experiment_2\HF1JS20220502_P22_0579_Exp2_AndrewP_S13\interact-HF1JS20220502_P22_0579_Exp2_AndrewP_S13.pep.xml	MDADLSQLQTEVEEAVQECRNAEEK	M[147]DADLSQLQTEVEEAVQECRNAEEK	K	A	25	3	4717.4588	2938.2832	2938.2793	980.435	980.4337	2937.2966	980.1061	0.9826	0.4683	-0.5126	0.1096478	14.34	0	0.9987	2	1	1730	1754	0	19C(57.0215),1M(15.9949)	NA	TRUE	sp|P12883|MYH7_HUMAN	P12883	MYH7_HUMAN	MYH7	Myosin-7
HF1JS20220502_P22_0579_Exp2_AndrewP_S13.43004.43004.0	D:\Analysis_Data\hlee\Andrew.palmer\Experiment_2\HF1JS20220502_P22_0579_Exp2_AndrewP_S13\interact-HF1JS20220502_P22_0579_Exp2_AndrewP_S13.pep.xml	SELQAALEEAEASLEHEEGK		K	I	20	3	4909.4476	2170.0244	2170.0203	724.3487	724.3474	2169.007	724.0096	1.0131	0.7502	-0.576	1.881e-11	37.003	14.053	1	2	0	1542	1561	2877700860		NA	TRUE	sp|P12882|MYH1_HUMAN	P12882	MYH1_HUMAN	MYH1	Myosin-1
HF1JS20220502_P22_0579_Exp2_AndrewP_S13.43814.43814.4	D:\Analysis_Data\hlee\Andrew.palmer\Experiment_2\HF1JS20220502_P22_0579_Exp2_AndrewP_S13\interact-HF1JS20220502_P22_0579_Exp2_AndrewP_S13.pep.xml	IEDMAMLTFLHEPAVLYNLKDR		K	Y	22	4	4989.5682	2618.3306	2618.3237	655.5899	655.5882	2618.3235	655.5882	2e-04	0.6756	-0.2487	5.052424e-06	31.686	26.685	1	2	1	87	108	95442056		NA	TRUE	sp|P12883|MYH7_HUMAN	P12883	MYH7_HUMAN	MYH7	Myosin-7
HF1JS20220502_P22_0579_Exp2_AndrewP_S13.45883.45883.2	D:\Analysis_Data\hlee\Andrew.palmer\Experiment_2\HF1JS20220502_P22_0579_Exp2_AndrewP_S13\interact-HF1JS20220502_P22_0579_Exp2_AndrewP_S13.pep.xml	DSLLVIQWNIR		R	A	11	2	5193.9363	1355.7584	1355.7565	678.8865	678.8855	1355.7561	678.8853	3e-04	0.9875	-0.4652	4.64764e-09	25.387	15.644	1	2	0	809	819	70582864		NA	TRUE	sp|P12883|MYH7_HUMAN	P12883	MYH7_HUMAN	MYH7	Myosin-7
HF1JS20220502_P22_0579_Exp2_AndrewP_S13.49421.49421.4	D:\Analysis_Data\hlee\Andrew.palmer\Experiment_2\HF1JS20220502_P22_0579_Exp2_AndrewP_S13\interact-HF1JS20220502_P22_0579_Exp2_AndrewP_S13.pep.xml	PEAHFSLIHYAGIVDYNIIGWLQK		K	N	24	4	5546.4111	2784.454	2784.4473	697.1208	697.1191	2783.4434	696.8681	1.0039	0.6254	-0.0895	3.595093e-08	25.686	11.137	1	2	0	573	596	115106896		NA	TRUE	sp|P12883|MYH7_HUMAN	P12883	MYH7_HUMAN	MYH7	Myosin-7
HF1JS20220502_P22_0579_Exp2_AndrewP_S14_20230508212243.04697.04697.2	D:\Analysis_Data\hlee\Andrew.palmer\Experiment_2\HF1JS20220502_P22_0579_Exp2_AndrewP_S14\interact-HF1JS20220502_P22_0579_Exp2_AndrewP_S14_20230508212243.pep.xml	IAEKDEEIDQMKR	IAEKDEEIDQM[147]KR	K	N	13	2	1192.8547	1619.7831	1619.7811	810.8988	810.8978	1619.7823	810.8984	-0.0012	0.786	-0.5604	2.93934e-05	30.627	11.267	1	2	2	1580	1592	64895272	11M(15.9949)	NA	TRUE	sp|P12882|MYH1_HUMAN	P12882	MYH1_HUMAN	MYH1	Myosin-1
HF1JS20220502_P22_0579_Exp2_AndrewP_S14_20230508212243.09474.09474.2	D:\Analysis_Data\hlee\Andrew.palmer\Experiment_2\HF1JS20220502_P22_0579_Exp2_AndrewP_S14\interact-HF1JS20220502_P22_0579_Exp2_AndrewP_S14_20230508212243.pep.xml	EQYEEEQESKAELQR		R	A	15	2	1654.4807	1894.859	1894.8546	948.4368	948.4346	1894.8544	948.4345	2e-04	0.8648	-0.6735	0.0001311445	26.029	0	1	2	1	1351	1365	174132240		NA	TRUE	sp|Q9UKX2|MYH2_HUMAN	Q9UKX2	MYH2_HUMAN	MYH2	Myosin-2
HF1JS20220502_P22_0579_Exp2_AndrewP_S14_20230508212243.10786.10786.2	D:\Analysis_Data\hlee\Andrew.palmer\Experiment_2\HF1JS20220502_P22_0579_Exp2_AndrewP_S14\interact-HF1JS20220502_P22_0579_Exp2_AndrewP_S14_20230508212243.pep.xml	EFEMSGLQSK	EFEM[147]SGLQSK	K	I	10	2	1781.0122	1170.5243	1170.5221	586.2694	586.2683	1170.5226	586.2686	-4e-04	0.924	-0.5452	0.0008342083	16.651	10.25	0.9999	2	0	1088	1097	127283584	4M(15.9949)	NA	TRUE	sp|P12882|MYH1_HUMAN	P12882	MYH1_HUMAN	MYH1	Myosin-1
HF1JS20220502_P22_0579_Exp2_AndrewP_S14_20230508212243.11753.11753.0	D:\Analysis_Data\hlee\Andrew.palmer\Experiment_2\HF1JS20220502_P22_0579_Exp2_AndrewP_S14\interact-HF1JS20220502_P22_0579_Exp2_AndrewP_S14_20230508212243.pep.xml	PEVVTAYR		K	G	8	2	1874.5863	933.4933	933.4923	467.754	467.7534	933.4919	467.7532	3e-04	0.9901	-0.5781	1.839211e-05	20.263	11.824	1	2	0	137	144	43042012		NA	TRUE	sp|Q9UKX2|MYH2_HUMAN	Q9UKX2	MYH2_HUMAN	MYH2	Myosin-2
HF1JS20220502_P22_0579_Exp2_AndrewP_S14_20230508212243.12015.12015.3	D:\Analysis_Data\hlee\Andrew.palmer\Experiment_2\HF1JS20220502_P22_0579_Exp2_AndrewP_S14\interact-HF1JS20220502_P22_0579_Exp2_AndrewP_S14_20230508212243.pep.xml	ELENELEAEQKR		R	N	12	3	1899.8503	1487.7358	1487.7336	496.9192	496.9185	1486.7262	496.5827	1.0074	0.4305	-0.6699	9.474894e-05	20.905	13.093	1	2	1	1821	1832	0		NA	TRUE	sp|P12883|MYH7_HUMAN	P12883	MYH7_HUMAN	MYH7	Myosin-7
HF1JS20220502_P22_0579_Exp2_AndrewP_S14_20230508212243.12976.12976.2	D:\Analysis_Data\hlee\Andrew.palmer\Experiment_2\HF1JS20220502_P22_0579_Exp2_AndrewP_S14\interact-HF1JS20220502_P22_0579_Exp2_AndrewP_S14_20230508212243.pep.xml	ANTEVAQWR		K	T	9	2	1992.6615	1073.5275	1073.5249	537.771	537.7697	1073.5254	537.77	-4e-04	0.9914	-0.6146	1.815715e-07	21.47	12.617	1	2	0	1370	1378	9573536800		NA	TRUE	sp|Q9UKX2|MYH2_HUMAN	Q9UKX2	MYH2_HUMAN	MYH2	Myosin-2
HF1JS20220502_P22_0579_Exp2_AndrewP_S14_20230508212243.17430.17430.0	D:\Analysis_Data\hlee\Andrew.palmer\Experiment_2\HF1JS20220502_P22_0579_Exp2_AndrewP_S14\interact-HF1JS20220502_P22_0579_Exp2_AndrewP_S14_20230508212243.pep.xml	EALVSQLSR		K	G	9	2	2420.9484	1001.5532	1001.5495	501.7839	501.782	1001.5505	501.7825	-0.001	0.9931	-0.6775	0.004500633	19.897	13.189	0.9997	2	0	1301	1309	19675678700		NA	TRUE	sp|Q9UKX2|MYH2_HUMAN	Q9UKX2	MYH2_HUMAN	MYH2	Myosin-2
HF1JS20220502_P22_0579_Exp2_AndrewP_S14_20230508212243.18297.18297.2	D:\Analysis_Data\hlee\Andrew.palmer\Experiment_2\HF1JS20220502_P22_0579_Exp2_AndrewP_S14\interact-HF1JS20220502_P22_0579_Exp2_AndrewP_S14_20230508212243.pep.xml	IEDEQALGMQLQK	IEDEQALGM[147]QLQK	K	K	13	2	2503.9316	1517.7429	1517.7394	759.8787	759.877	1517.7394	759.877	0	0.9323	-0.5555	7.822011e-07	26.952	11.917	1	2	0	1098	1110	154227104	9M(15.9949)	NA	TRUE	sp|P12882|MYH1_HUMAN	P12882	MYH1_HUMAN	MYH1	Myosin-1
HF1JS20220502_P22_0579_Exp2_AndrewP_S14_20230508212243.22526.22526.3	D:\Analysis_Data\hlee\Andrew.palmer\Experiment_2\HF1JS20220502_P22_0579_Exp2_AndrewP_S14\interact-HF1JS20220502_P22_0579_Exp2_AndrewP_S14_20230508212243.pep.xml	TLEDQLSELKSKEEEQQR		R	L	18	3	2906.979	2189.0886	2189.0835	730.7035	730.7018	2189.081	730.7009	0.0024	0.3665	-0.4227	0.005936083	18.406	0	0.9999	2	2	1257	1274	29780080		NA	TRUE	sp|Q9UKX2|MYH2_HUMAN	Q9UKX2	MYH2_HUMAN	MYH2	Myosin-2
HF1JS20220502_P22_0579_Exp2_AndrewP_S14_20230508212243.23404.23404.3	D:\Analysis_Data\hlee\Andrew.palmer\Experiment_2\HF1JS20220502_P22_0579_Exp2_AndrewP_S14\interact-HF1JS20220502_P22_0579_Exp2_AndrewP_S14_20230508212243.pep.xml	LTQESIMDLENDKQQLDER	LTQESIM[147]DLENDKQQLDER	K	L	19	3	2990.8312	2320.0918	2320.088	774.3712	774.3699	2320.0852	774.369	0.0026	0.4122	-0.6362	0.05685253	16.481	10.839	0.9934	2	1	1061	1079	64688728	7M(15.9949)	NA	TRUE	sp|P12883|MYH7_HUMAN	P12883	MYH7_HUMAN	MYH7	Myosin-7
HF1JS20220502_P22_0579_Exp2_AndrewP_S14_20230508212243.23496.23496.2	D:\Analysis_Data\hlee\Andrew.palmer\Experiment_2\HF1JS20220502_P22_0579_Exp2_AndrewP_S14\interact-HF1JS20220502_P22_0579_Exp2_AndrewP_S14_20230508212243.pep.xml	EFEISNLQSK		K	I	10	2	2999.6807	1193.5964	1193.5922	597.8055	597.8034	1193.5928	597.8037	-6e-04	0.9819	-0.6029	2.05675e-05	23.136	12.962	1	2	0	1090	1099	10543332400		NA	TRUE	sp|Q9UKX2|MYH2_HUMAN	Q9UKX2	MYH2_HUMAN	MYH2	Myosin-2
HF1JS20220502_P22_0579_Exp2_AndrewP_S14_20230508212243.23527.23527.3	D:\Analysis_Data\hlee\Andrew.palmer\Experiment_2\HF1JS20220502_P22_0579_Exp2_AndrewP_S14\interact-HF1JS20220502_P22_0579_Exp2_AndrewP_S14_20230508212243.pep.xml	SPGVMDNPLVMHQLR	SPGVMDNPLVM[147]HQLR	K	C	15	3	3002.6351	1708.8445	1708.8401	570.6221	570.6206	1708.8387	570.6202	0.0013	0.6706	-0.6491	5.636664e-05	22.956	20.686	1	2	0	680	694	89921928	11M(15.9949)	NA	TRUE	sp|P12883|MYH7_HUMAN	P12883	MYH7_HUMAN	MYH7	Myosin-7
HF1JS20220502_P22_0579_Exp2_AndrewP_S14_20230508212243.25235.25235.2	D:\Analysis_Data\hlee\Andrew.palmer\Experiment_2\HF1JS20220502_P22_0579_Exp2_AndrewP_S14\interact-HF1JS20220502_P22_0579_Exp2_AndrewP_S14_20230508212243.pep.xml	SLGTELFK		R	I	8	2	3165.8203	893.4878	893.4851	447.7512	447.7498	893.4858	447.7502	-6e-04	0.9856	-0.6247	0.006235668	17.974	11.096	0.9994	2	0	1482	1489	31206701100		NA	TRUE	sp|Q9UKX2|MYH2_HUMAN	Q9UKX2	MYH2_HUMAN	MYH2	Myosin-2
HF1JS20220502_P22_0579_Exp2_AndrewP_S14_20230508212243.27915.27915.2	D:\Analysis_Data\hlee\Andrew.palmer\Experiment_2\HF1JS20220502_P22_0579_Exp2_AndrewP_S14\interact-HF1JS20220502_P22_0579_Exp2_AndrewP_S14_20230508212243.pep.xml	REAIFCIQYNIR	REAIFCIQYNIR	R	S	12	2	3422.287	1581.8119	1581.8074	791.9132	791.911	1581.8085	791.9115	-0.0011	0.9879	-0.5658	1.5571e-10	32.73	11.12	1	2	1	814	825	694308030	6C(57.0215)	NA	TRUE	sp|Q9UKX2|MYH2_HUMAN	Q9UKX2	MYH2_HUMAN	MYH2	Myosin-2
HF1JS20220502_P22_0579_Exp2_AndrewP_S14_20230508212243.28760.28760.4	D:\Analysis_Data\hlee\Andrew.palmer\Experiment_2\HF1JS20220502_P22_0579_Exp2_AndrewP_S14\interact-HF1JS20220502_P22_0579_Exp2_AndrewP_S14_20230508212243.pep.xml	ALQEAHQQALDDLQAEEDKVNTLTK		K	A	25	4	3503.4135	2807.401	2807.3923	702.8575	702.8554	2807.3936	702.8557	-0.0012	0.7576	-0.4946	1e-14	49.993	26.877	1	2	1	998	1022	773796350		NA	TRUE	sp|P12883|MYH7_HUMAN	P12883	MYH7_HUMAN	MYH7	Myosin-7
HF1JS20220502_P22_0579_Exp2_AndrewP_S14_20230508212243.29734.29734.3	D:\Analysis_Data\hlee\Andrew.palmer\Experiment_2\HF1JS20220502_P22_0579_Exp2_AndrewP_S14\interact-HF1JS20220502_P22_0579_Exp2_AndrewP_S14_20230508212243.pep.xml	VGNEYVTKGQTVEQVSNAVGALAK		K	A	24	3	3597.1385	2461.289	2461.2827	821.4369	821.4348	2461.2812	821.4343	0.0014	0.979	-0.6686	0	43.208	13.022	1	2	1	409	432	52081868		NA	TRUE	sp|Q9UKX2|MYH2_HUMAN	Q9UKX2	MYH2_HUMAN	MYH2	Myosin-2
HF1JS20220502_P22_0579_Exp2_AndrewP_S14_20230508212243.38150.38150.2	D:\Analysis_Data\hlee\Andrew.palmer\Experiment_2\HF1JS20220502_P22_0579_Exp2_AndrewP_S14\interact-HF1JS20220502_P22_0579_Exp2_AndrewP_S14_20230508212243.pep.xml	NDLQLQVQAEADSLADAEER		K	C	20	2	4409.9295	2214.043	2214.039	1108.0288	1108.0268	2214.0398	1108.0272	-7e-04	0.9911	-0.5453	1.65482e-09	46.625	10.898	1	2	0	889	908	186409792		NA	TRUE	sp|P12882|MYH1_HUMAN	P12882	MYH1_HUMAN	MYH1	Myosin-1
HF1JS20220502_P22_0579_Exp2_AndrewP_S14_20230508212243.40276.40276.4	D:\Analysis_Data\hlee\Andrew.palmer\Experiment_2\HF1JS20220502_P22_0579_Exp2_AndrewP_S14\interact-HF1JS20220502_P22_0579_Exp2_AndrewP_S14_20230508212243.pep.xml	GKAEAHFALIHYAGVVDYNITGWLEK		K	N	26	4	4617.4191	2901.4963	2901.458	726.3814	726.3718	2901.4812	726.3776	-0.0231	0.9386	-0.2072	0	60.38	17.612	1	2	1	574	599	3144702460		NA	TRUE	sp|Q9UKX2|MYH2_HUMAN	Q9UKX2	MYH2_HUMAN	MYH2	Myosin-2
HF1JS20220502_P22_0579_Exp2_AndrewP_S14_20230508212243.46200.46200.0	D:\Analysis_Data\hlee\Andrew.palmer\Experiment_2\HF1JS20220502_P22_0579_Exp2_AndrewP_S14\interact-HF1JS20220502_P22_0579_Exp2_AndrewP_S14_20230508212243.pep.xml	DSLLVIQWNIR		R	A	11	2	5202.4736	1355.7607	1355.7573	678.8876	678.8859	1355.7561	678.8853	0.0012	0.9884	-0.5025	4.92346e-09	21.705	14.135	1	2	0	809	819	40344224		NA	TRUE	sp|P12883|MYH7_HUMAN	P12883	MYH7_HUMAN	MYH7	Myosin-7
HF1JS20220502_P22_0579_Exp2_AndrewP_S14_20230508212243.47383.47383.5	D:\Analysis_Data\hlee\Andrew.palmer\Experiment_2\HF1JS20220502_P22_0579_Exp2_AndrewP_S14\interact-HF1JS20220502_P22_0579_Exp2_AndrewP_S14_20230508212243.pep.xml	AEAHFALIHYAGVVDYNITGWLEKNKDPLNETVVGLYQK		K	S	39	5	5320.3661	4417.2783	4417.267	884.4629	884.4607	4415.2593	884.0591	2.0078	0.9346	-0.126	0	49.587	23.673	1	2	2	576	614	104669120		NA	TRUE	sp|Q9UKX2|MYH2_HUMAN	Q9UKX2	MYH2_HUMAN	MYH2	Myosin-2
HF1JS20220502_P22_0579_Exp2_AndrewP_S14_20230508212243.49416.49416.4	D:\Analysis_Data\hlee\Andrew.palmer\Experiment_2\HF1JS20220502_P22_0579_Exp2_AndrewP_S14\interact-HF1JS20220502_P22_0579_Exp2_AndrewP_S14_20230508212243.pep.xml	FDKIEDMAMLTFLHEPAVLYNLK		K	D	23	4	5523.3472	2739.3938	2739.3877	685.8557	685.8542	2737.3857	685.3537	2.0019	0.7787	-0.3672	2.46e-12	35.479	21.058	1	2	1	84	106	141164384		NA	TRUE	sp|P12883|MYH7_HUMAN	P12883	MYH7_HUMAN	MYH7	Myosin-7
HF1JS20220502_P22_0579_Exp2_AndrewP_S14_20230508212243.50611.50611.3	D:\Analysis_Data\hlee\Andrew.palmer\Experiment_2\HF1JS20220502_P22_0579_Exp2_AndrewP_S14\interact-HF1JS20220502_P22_0579_Exp2_AndrewP_S14_20230508212243.pep.xml	IQGTLEDQIISANPLLEAFGNAK		K	T	23	3	5643.0602	2441.2834	2441.2761	814.7684	814.766	2441.28	814.7673	-0.0039	0.9577	-0.6756	3.34e-12	34.962	12.399	1	2	0	215	237	47630488		NA	TRUE	sp|Q9UKX2|MYH2_HUMAN	Q9UKX2	MYH2_HUMAN	MYH2	Myosin-2
HF1JS20220502_P22_0579_Exp2_AndrewP_S14_20230508212243.53302.53302.3	D:\Analysis_Data\hlee\Andrew.palmer\Experiment_2\HF1JS20220502_P22_0579_Exp2_AndrewP_S14\interact-HF1JS20220502_P22_0579_Exp2_AndrewP_S14_20230508212243.pep.xml	KQLEAEKMELQSALEEAEASLEHEEGK	KQLEAEKM[147]ELQSALEEAEASLEHEEGK	R	I	27	3	5913.3961	3072.436	3072.4238	1025.1526	1025.1485	3071.4602	1024.8273	0.9636	0.6129	0.432	0.014012	8.914	0	0.6313	2	2	1531	1557	0	8M(15.9949)	NA	TRUE	sp|P12883|MYH7_HUMAN	P12883	MYH7_HUMAN	MYH7	Myosin-7
HF1JS20220502_P22_0579_Exp2_AndrewP_S15.08887.08887.2	D:\Analysis_Data\hlee\Andrew.palmer\Experiment_2\HF1JS20220502_P22_0579_Exp2_AndrewP_S15\interact-HF1JS20220502_P22_0579_Exp2_AndrewP_S15.pep.xml	TLEDQMNEHR	TLEDQM[147]NEHR	R	S	10	2	1094.7385	1287.5522	1287.5488	644.7834	644.7817	1287.5513	644.7829	-0.0024	0.9344	-0.6805	3.076096e-06	31.548	8.775	1	2	0	1251	1260	1982194690	6M(15.9949)	NA	TRUE	sp|P12883|MYH7_HUMAN	P12883	MYH7_HUMAN	MYH7	Myosin-7
HF1JS20220502_P22_0579_Exp2_AndrewP_S15.09078.09078.2	D:\Analysis_Data\hlee\Andrew.palmer\Experiment_2\HF1JS20220502_P22_0579_Exp2_AndrewP_S15\interact-HF1JS20220502_P22_0579_Exp2_AndrewP_S15.pep.xml	SANFQKPR		K	N	8	2	1112.5793	946.4997	946.496	474.2571	474.2553	946.4984	474.2565	-0.0024	0.8907	-0.6499	3.613739e-05	22.532	11.973	0.9997	2	1	560	567	19098431500		NA	TRUE	sp|P12883|MYH7_HUMAN	P12883	MYH7_HUMAN	MYH7	Myosin-7
HF1JS20220502_P22_0579_Exp2_AndrewP_S15.13603.13603.2	D:\Analysis_Data\hlee\Andrew.palmer\Experiment_2\HF1JS20220502_P22_0579_Exp2_AndrewP_S15\interact-HF1JS20220502_P22_0579_Exp2_AndrewP_S15.pep.xml	LQTENGELSR		K	Q	10	2	1546.0074	1145.5697	1145.5673	573.7921	573.7909	1145.5676	573.7911	-3e-04	0.9589	-0.6351	0.02560799	18.472	12.687	0.9997	2	0	1280	1289	0		NA	TRUE	sp|P12883|MYH7_HUMAN	P12883	MYH7_HUMAN	MYH7	Myosin-7
HF1JS20220502_P22_0579_Exp2_AndrewP_S15.15708.15708.2	D:\Analysis_Data\hlee\Andrew.palmer\Experiment_2\HF1JS20220502_P22_0579_Exp2_AndrewP_S15\interact-HF1JS20220502_P22_0579_Exp2_AndrewP_S15.pep.xml	LQTESGEFSR		R	Q	10	2	1746.6265	1152.5459	1152.5419	577.2802	577.2782	1152.541	577.2778	8e-04	0.9886	-0.6183	4.359401e-05	21.75	15.653	1	2	0	1286	1295	161567008		NA	TRUE	sp|Q9UKX2|MYH2_HUMAN	Q9UKX2	MYH2_HUMAN	MYH2	Myosin-2
HF1JS20220502_P22_0579_Exp2_AndrewP_S15.16370.16370.2	D:\Analysis_Data\hlee\Andrew.palmer\Experiment_2\HF1JS20220502_P22_0579_Exp2_AndrewP_S15\interact-HF1JS20220502_P22_0579_Exp2_AndrewP_S15.pep.xml	LEAQTRPFDLKK		R	D	12	2	1809.9797	1444.805	1444.8024	723.4098	723.4085	1444.8037	723.4091	-0.0013	0.9233	-0.4309	2.040739e-06	32.146	14.773	1	2	2	24	35	171824576		NA	TRUE	sp|P12883|MYH7_HUMAN	P12883	MYH7_HUMAN	MYH7	Myosin-7
HF1JS20220502_P22_0579_Exp2_AndrewP_S15.16616.16616.2	D:\Analysis_Data\hlee\Andrew.palmer\Experiment_2\HF1JS20220502_P22_0579_Exp2_AndrewP_S15\interact-HF1JS20220502_P22_0579_Exp2_AndrewP_S15.pep.xml	LFDNHLGK		K	S	8	2	1833.5183	942.4943	942.4913	472.2544	472.2529	942.4923	472.2534	-9e-04	0.8902	-0.6957	5.924283e-05	19.862	9.337	0.9999	2	0	552	559	0		NA	TRUE	sp|P12883|MYH7_HUMAN	P12883	MYH7_HUMAN	MYH7	Myosin-7
HF1JS20220502_P22_0579_Exp2_AndrewP_S15.26295.26295.0	D:\Analysis_Data\hlee\Andrew.palmer\Experiment_2\HF1JS20220502_P22_0579_Exp2_AndrewP_S15\interact-HF1JS20220502_P22_0579_Exp2_AndrewP_S15.pep.xml	KGAEKLLSSLDIDHNQYK		R	F	18	4	2749.5142	2060.052	2060.048	516.0203	516.0193	2058.0745	515.5259	1.9736	0.4007	-0.5767	0.01880399	18.403	10.512	0.9597	2	2	740	757	0		NA	TRUE	sp|P12883|MYH7_HUMAN	P12883	MYH7_HUMAN	MYH7	Myosin-7
HF1JS20220502_P22_0579_Exp2_AndrewP_S15.30723.30723.2	D:\Analysis_Data\hlee\Andrew.palmer\Experiment_2\HF1JS20220502_P22_0579_Exp2_AndrewP_S15\interact-HF1JS20220502_P22_0579_Exp2_AndrewP_S15.pep.xml	SLGTELFK		R	I	8	2	3167.3087	893.4878	893.4857	447.7512	447.7501	893.4858	447.7502	0	0.9931	-0.6463	0.002782934	18.075	11.026	0.9997	2	0	1482	1489	231527200		NA	TRUE	sp|Q9UKX2|MYH2_HUMAN	Q9UKX2	MYH2_HUMAN	MYH2	Myosin-2
HF1JS20220502_P22_0579_Exp2_AndrewP_S15.31786.31786.2	D:\Analysis_Data\hlee\Andrew.palmer\Experiment_2\HF1JS20220502_P22_0579_Exp2_AndrewP_S15\interact-HF1JS20220502_P22_0579_Exp2_AndrewP_S15.pep.xml	LTYTQQLEDLK		K	R	11	2	3268.2104	1350.7072	1350.7046	676.3609	676.3596	1350.703	676.3588	0.0015	0.9745	-0.6858	1.689391e-06	28.652	12.429	1	2	0	1306	1316	3392065540		NA	TRUE	sp|P12883|MYH7_HUMAN	P12883	MYH7_HUMAN	MYH7	Myosin-7
HF1JS20220502_P22_0579_Exp2_AndrewP_S15.37119.37119.2	D:\Analysis_Data\hlee\Andrew.palmer\Experiment_2\HF1JS20220502_P22_0579_Exp2_AndrewP_S15\interact-HF1JS20220502_P22_0579_Exp2_AndrewP_S15.pep.xml	DFELNALNAR		K	I	10	2	3776.982	1161.58	1161.5764	581.7973	581.7955	1161.5778	581.7962	-0.0013	0.9947	-0.5091	2.879792e-06	24.325	13.479	1	2	0	1084	1093	21474197500		NA	TRUE	sp|P12883|MYH7_HUMAN	P12883	MYH7_HUMAN	MYH7	Myosin-7
HF1JS20220502_P22_0579_Exp2_AndrewP_S15.39661.39661.0	D:\Analysis_Data\hlee\Andrew.palmer\Experiment_2\HF1JS20220502_P22_0579_Exp2_AndrewP_S15\interact-HF1JS20220502_P22_0579_Exp2_AndrewP_S15.pep.xml	KLETDISQMQGEMEDILQEAR	KLETDISQM[147]QGEMEDILQEAR	K	N	21	3	4021.2167	2479.1562	2479.1548	827.3927	827.3922	2479.157	827.3929	-0.0022	0.9975	-0.2905	0	50.56	33.731	1	2	1	1735	1755	94652216	9M(15.9949)	NA	TRUE	sp|Q9UKX2|MYH2_HUMAN	Q9UKX2	MYH2_HUMAN	MYH2	Myosin-2
HF1JS20220502_P22_0579_Exp2_AndrewP_S15.41193.41193.4	D:\Analysis_Data\hlee\Andrew.palmer\Experiment_2\HF1JS20220502_P22_0579_Exp2_AndrewP_S15\interact-HF1JS20220502_P22_0579_Exp2_AndrewP_S15.pep.xml	KMDADLSQLQTEVEEAVQECRNAEEK	KM[147]DADLSQLQTEVEEAVQECRNAEEK	K	A	26	4	4168.3791	3066.3833	3066.378	767.6031	767.6018	3065.3916	767.3552	0.9863	0.5703	-0.4557	7.301274e-05	25.151	13.63	1	2	2	1729	1754	0	20C(57.0215),2M(15.9949)	NA	TRUE	sp|P12883|MYH7_HUMAN	P12883	MYH7_HUMAN	MYH7	Myosin-7
HF1JS20220502_P22_0579_Exp2_AndrewP_S15.41282.41282.2	D:\Analysis_Data\hlee\Andrew.palmer\Experiment_2\HF1JS20220502_P22_0579_Exp2_AndrewP_S15\interact-HF1JS20220502_P22_0579_Exp2_AndrewP_S15.pep.xml	MFLWMVAR	MFLWM[147]VAR	K	I	8	2	4177.0482	1068.5276	1068.5245	535.2711	535.2695	1068.5248	535.2697	-2e-04	0.9485	-0.5921	0.0002027972	19.161	10.126	0.9998	2	0	438	445	57136304	5M(15.9949)	NA	TRUE	sp|Q9UKX2|MYH2_HUMAN	Q9UKX2	MYH2_HUMAN	MYH2	Myosin-2
HF1JS20220502_P22_0579_Exp2_AndrewP_S15.43524.43524.3	D:\Analysis_Data\hlee\Andrew.palmer\Experiment_2\HF1JS20220502_P22_0579_Exp2_AndrewP_S15\interact-HF1JS20220502_P22_0579_Exp2_AndrewP_S15.pep.xml	MELQSALEEAEASLEHEEGK	M[147]ELQSALEEAEASLEHEEGK	K	I	20	3	4393	2245.0183	2245.0073	749.3467	749.343	2245.0054	749.3424	0.0019	0.9047	-0.0433	0	47.953	29.004	1	2	0	1538	1557	59910857000	1M(15.9949)	NA	TRUE	sp|P12883|MYH7_HUMAN	P12883	MYH7_HUMAN	MYH7	Myosin-7
HF1JS20220502_P22_0579_Exp2_AndrewP_S15.43786.43786.3	D:\Analysis_Data\hlee\Andrew.palmer\Experiment_2\HF1JS20220502_P22_0579_Exp2_AndrewP_S15\interact-HF1JS20220502_P22_0579_Exp2_AndrewP_S15.pep.xml	DYHIFYQILSNK		R	K	12	3	4418.3002	1539.7753	1539.7708	514.2657	514.2642	1539.7721	514.2646	-0.0013	0.9495	-0.5915	2.09828e-07	26.214	14.984	1	2	0	282	293	56714346000		NA	TRUE	sp|P12883|MYH7_HUMAN	P12883	MYH7_HUMAN	MYH7	Myosin-7
HF1JS20220502_P22_0579_Exp2_AndrewP_S15.45329.45329.3	D:\Analysis_Data\hlee\Andrew.palmer\Experiment_2\HF1JS20220502_P22_0579_Exp2_AndrewP_S15\interact-HF1JS20220502_P22_0579_Exp2_AndrewP_S15.pep.xml	VIQYFAVIAAIGDRSK		R	K	16	3	4567.4698	1749.9818	1749.9783	584.3345	584.3334	1749.9777	584.3332	6e-04	0.7954	-0.4318	3.71825e-09	27.439	11.643	1	2	1	191	206	45612276		NA	TRUE	sp|P12883|MYH7_HUMAN	P12883	MYH7_HUMAN	MYH7	Myosin-7
HF1JS20220502_P22_0579_Exp2_AndrewP_S15.45739.45739.2	D:\Analysis_Data\hlee\Andrew.palmer\Experiment_2\HF1JS20220502_P22_0579_Exp2_AndrewP_S15\interact-HF1JS20220502_P22_0579_Exp2_AndrewP_S15.pep.xml	LLSTLFANYAGADAPIEK		K	G	18	2	4607.1652	1892.9928	1892.99	947.5037	947.5023	1892.9883	947.5014	0.0017	0.9941	-0.6279	0	49.374	13.212	1	2	0	616	633	602580100		NA	TRUE	sp|P12883|MYH7_HUMAN	P12883	MYH7_HUMAN	MYH7	Myosin-7
HF1JS20220502_P22_0579_Exp2_AndrewP_S15.47429.47429.4	D:\Analysis_Data\hlee\Andrew.palmer\Experiment_2\HF1JS20220502_P22_0579_Exp2_AndrewP_S15\interact-HF1JS20220502_P22_0579_Exp2_AndrewP_S15.pep.xml	NLQEEISDLTEQLGSSGKTIHELEK		K	V	25	4	4772.7283	2797.4065	2797.3933	700.3589	700.3556	2797.398	700.3568	-0.0046	0.7681	-0.504	1.3e-13	37.987	12.216	1	2	1	1504	1528	58664424		NA	TRUE	sp|P12883|MYH7_HUMAN	P12883	MYH7_HUMAN	MYH7	Myosin-7
HF1JS20220502_P22_0579_Exp2_AndrewP_S15.51577.51577.2	D:\Analysis_Data\hlee\Andrew.palmer\Experiment_2\HF1JS20220502_P22_0579_Exp2_AndrewP_S15\interact-HF1JS20220502_P22_0579_Exp2_AndrewP_S15.pep.xml	GDSEMAVFGAAAPYLR	n[43]GDSEM[147]AVFGAAAPYLR	M	K	16	2	5179.6413	1711.7899	1711.7858	856.9022	856.9002	1711.7875	856.901	-0.0017	0.9608	0.1705	2.790938e-08	40.717	9.797	1	2	0	2	17	115272384	5M(15.9949),N-term(42.0106)	NA	TRUE	sp|P12883|MYH7_HUMAN	P12883	MYH7_HUMAN	MYH7	Myosin-7
HF1JS20220502_P22_0579_Exp2_AndrewP_S15.51893.51893.0	D:\Analysis_Data\hlee\Andrew.palmer\Experiment_2\HF1JS20220502_P22_0579_Exp2_AndrewP_S15\interact-HF1JS20220502_P22_0579_Exp2_AndrewP_S15.pep.xml	MDADLSQLQTEVEEAVQECR	M[147]DADLSQLQTEVEEAVQECR	K	N	20	3	5210.9775	2367.0483	2367.043	790.0234	790.0216	2366.0364	789.6861	1.0065	0.9951	-0.4591	0	50.67	14.125	1	2	0	1730	1749	1109537540	19C(57.0215),1M(15.9949)	NA	TRUE	sp|P12883|MYH7_HUMAN	P12883	MYH7_HUMAN	MYH7	Myosin-7
HF1JS20220502_P22_0579_Exp2_AndrewP_S15.59767.59767.3	D:\Analysis_Data\hlee\Andrew.palmer\Experiment_2\HF1JS20220502_P22_0579_Exp2_AndrewP_S15\interact-HF1JS20220502_P22_0579_Exp2_AndrewP_S15.pep.xml	IQGTLEDQIISANPLLEAFGNAK		K	T	23	3	5995.1289	2442.2893	2442.2864	815.1037	815.1027	2441.28	814.7673	1.0063	0.8747	-0.2322	0.001545255	21.744	0	1	2	0	215	237	127977880		NA	TRUE	sp|Q9UKX2|MYH2_HUMAN	Q9UKX2	MYH2_HUMAN	MYH2	Myosin-2
HF1JS20220502_P22_0579_Exp2_AndrewP_S16.05078.05078.3	D:\Analysis_Data\hlee\Andrew.palmer\Experiment_2\HF1JS20220502_P22_0579_Exp2_AndrewP_S16\interact-HF1JS20220502_P22_0579_Exp2_AndrewP_S16.pep.xml	RQAEEAEEQSNTNLAK		K	F	16	3	1254.3218	1816.8564	1816.855	606.6261	606.6256	1816.855	606.6256	0	0.9222	-0.6308	0.0006819456	25.165	19.63	1	2	1	1886	1901	313628288		NA	TRUE	sp|Q9UKX2|MYH2_HUMAN	Q9UKX2	MYH2_HUMAN	MYH2	Myosin-2
HF1JS20220502_P22_0579_Exp2_AndrewP_S16.06287.06287.3	D:\Analysis_Data\hlee\Andrew.palmer\Experiment_2\HF1JS20220502_P22_0579_Exp2_AndrewP_S16\interact-HF1JS20220502_P22_0579_Exp2_AndrewP_S16.pep.xml	KLEDECSELKR	KLEDECSELKR	R	D	11	3	1373.4896	1405.6907	1405.6947	469.5708	469.5722	1405.687	469.5696	0.0076	0.7078	-0.6216	0.0002599007	24.632	15.643	0.9993	2	2	942	952	97834368	6C(57.0215)	NA	TRUE	sp|P12883|MYH7_HUMAN	P12883	MYH7_HUMAN	MYH7	Myosin-7
HF1JS20220502_P22_0579_Exp2_AndrewP_S16.06601.06601.2	D:\Analysis_Data\hlee\Andrew.palmer\Experiment_2\HF1JS20220502_P22_0579_Exp2_AndrewP_S16\interact-HF1JS20220502_P22_0579_Exp2_AndrewP_S16.pep.xml	QAEEAEEQSNTNLAK		R	F	15	2	1404.2006	1660.7554	1660.7548	831.385	831.3847	1660.7539	831.3842	8e-04	0.9254	-0.6736	0.0007408837	24.021	19.539	0.9999	2	0	1887	1901	398327936		NA	TRUE	sp|Q9UKX2|MYH2_HUMAN	Q9UKX2	MYH2_HUMAN	MYH2	Myosin-2
HF1JS20220502_P22_0579_Exp2_AndrewP_S16.09424.09424.2	D:\Analysis_Data\hlee\Andrew.palmer\Experiment_2\HF1JS20220502_P22_0579_Exp2_AndrewP_S16\interact-HF1JS20220502_P22_0579_Exp2_AndrewP_S16.pep.xml	IAEKDEEIDQMK		K	R	12	2	1678.6357	1447.6875	1447.6865	724.851	724.8505	1447.6864	724.8505	1e-04	0.4581	-0.674	0.2115924	12.198	0	0.9942	2	1	1580	1591	476524608		NA	TRUE	sp|P12882|MYH1_HUMAN	P12882	MYH1_HUMAN	MYH1	Myosin-1
HF1JS20220502_P22_0579_Exp2_AndrewP_S16.09992.09992.3	D:\Analysis_Data\hlee\Andrew.palmer\Experiment_2\HF1JS20220502_P22_0579_Exp2_AndrewP_S16\interact-HF1JS20220502_P22_0579_Exp2_AndrewP_S16.pep.xml	KKEFEISNLQSK		K	I	12	3	1733.9214	1449.7854	1449.7821	484.2691	484.268	1449.7826	484.2681	-4e-04	0.9553	-0.4765	2.935594e-06	26.385	16.054	1	2	2	1088	1099	946172350		NA	TRUE	sp|Q9UKX2|MYH2_HUMAN	Q9UKX2	MYH2_HUMAN	MYH2	Myosin-2
HF1JS20220502_P22_0579_Exp2_AndrewP_S16.12903.12903.3	D:\Analysis_Data\hlee\Andrew.palmer\Experiment_2\HF1JS20220502_P22_0579_Exp2_AndrewP_S16\interact-HF1JS20220502_P22_0579_Exp2_AndrewP_S16.pep.xml	LAQESTMDIENDKQQLDEK	LAQESTM[147]DIENDKQQLDEK	K	L	19	3	2018.6643	2250.0386	2250.0356	751.0201	751.0191	2250.032	751.0179	0.0036	0.5061	-0.6439	4.45919e-09	32.892	13.259	1	2	1	1065	1083	0	7M(15.9949)	NA	TRUE	sp|P12882|MYH1_HUMAN	P12882	MYH1_HUMAN	MYH1	Myosin-1
HF1JS20220502_P22_0579_Exp2_AndrewP_S16.15248.15248.2	D:\Analysis_Data\hlee\Andrew.palmer\Experiment_2\HF1JS20220502_P22_0579_Exp2_AndrewP_S16\interact-HF1JS20220502_P22_0579_Exp2_AndrewP_S16.pep.xml	ELENELEAEQK		R	R	11	2	2247.0152	1330.6254	1330.6243	666.32	666.3194	1330.6251	666.3198	-8e-04	0.8964	-0.5378	0.03962781	16.108	0	0.9999	2	0	1821	1831	26532078		NA	TRUE	sp|P12883|MYH7_HUMAN	P12883	MYH7_HUMAN	MYH7	Myosin-7
HF1JS20220502_P22_0579_Exp2_AndrewP_S16.17045.17045.0	D:\Analysis_Data\hlee\Andrew.palmer\Experiment_2\HF1JS20220502_P22_0579_Exp2_AndrewP_S16\interact-HF1JS20220502_P22_0579_Exp2_AndrewP_S16.pep.xml	EALVSQLSR		K	G	9	2	2421.5966	1001.5525	1001.5495	501.7835	501.782	1001.5505	501.7825	-0.001	0.9908	-0.6463	0.001470996	19.951	13.19	0.9999	2	0	1301	1309	12845506600		NA	TRUE	sp|Q9UKX2|MYH2_HUMAN	Q9UKX2	MYH2_HUMAN	MYH2	Myosin-2
HF1JS20220502_P22_0579_Exp2_AndrewP_S16.19535.19535.3	D:\Analysis_Data\hlee\Andrew.palmer\Experiment_2\HF1JS20220502_P22_0579_Exp2_AndrewP_S16\interact-HF1JS20220502_P22_0579_Exp2_AndrewP_S16.pep.xml	TEAGATVTVKDDQVFPMNPPK	TEAGATVTVKDDQVFPM[147]NPPK	K	Y	21	3	2661.5888	2260.112	2260.105	754.3779	754.3756	2260.1045	754.3754	4e-04	0.6622	-0.5587	0.2694635	12.778	12.778	0.9656	2	1	64	84	274154400	17M(15.9949)	NA	TRUE	sp|P12882|MYH1_HUMAN	P12882	MYH1_HUMAN	MYH1	Myosin-1
HF1JS20220502_P22_0579_Exp2_AndrewP_S16.21509.21509.0	D:\Analysis_Data\hlee\Andrew.palmer\Experiment_2\HF1JS20220502_P22_0579_Exp2_AndrewP_S16\interact-HF1JS20220502_P22_0579_Exp2_AndrewP_S16.pep.xml	SPGVMDNPLVMHQLR	SPGVM[147]DNPLVMHQLR	K	C	15	3	2851.6722	1708.8442	1708.8408	570.622	570.6209	1708.8387	570.6202	0.002	0.8467	-0.6127	9.440105e-06	23.67	13.927	1	2	0	680	694	133702304	5M(15.9949)	NA	TRUE	sp|P12883|MYH7_HUMAN	P12883	MYH7_HUMAN	MYH7	Myosin-7
HF1JS20220502_P22_0579_Exp2_AndrewP_S16.22890.22890.3	D:\Analysis_Data\hlee\Andrew.palmer\Experiment_2\HF1JS20220502_P22_0579_Exp2_AndrewP_S16\interact-HF1JS20220502_P22_0579_Exp2_AndrewP_S16.pep.xml	LTQESIMDLENDKQQLDER	LTQESIM[147]DLENDKQQLDER	K	L	19	3	2984.6148	2320.0889	2320.086	774.3702	774.3693	2320.0852	774.369	7e-04	0.4116	-0.6307	5.62071e-05	26.216	11.998	1	2	1	1061	1079	96778656	7M(15.9949)	NA	TRUE	sp|P12883|MYH7_HUMAN	P12883	MYH7_HUMAN	MYH7	Myosin-7
HF1JS20220502_P22_0579_Exp2_AndrewP_S16.23868.23868.2	D:\Analysis_Data\hlee\Andrew.palmer\Experiment_2\HF1JS20220502_P22_0579_Exp2_AndrewP_S16\interact-HF1JS20220502_P22_0579_Exp2_AndrewP_S16.pep.xml	MEIDDLASNMETVSK	MEIDDLASNM[147]ETVSK	K	A	15	2	3078.8786	1697.7544	1697.7488	849.8845	849.8817	1697.7487	849.8816	1e-04	0.699	-0.5977	0.08246127	15.835	14.862	0.9966	2	0	1230	1244	22566400	10M(15.9949)	NA	TRUE	sp|P12882|MYH1_HUMAN	P12882	MYH1_HUMAN	MYH1	Myosin-1
HF1JS20220502_P22_0579_Exp2_AndrewP_S16.25830.25830.3	D:\Analysis_Data\hlee\Andrew.palmer\Experiment_2\HF1JS20220502_P22_0579_Exp2_AndrewP_S16\interact-HF1JS20220502_P22_0579_Exp2_AndrewP_S16.pep.xml	RESIFCIQYNVR	RESIFCIQYNVR	R	A	12	3	3268.2163	1583.79	1583.7871	528.9373	528.9363	1583.7877	528.9365	-6e-04	0.9755	-0.5584	2.565346e-07	24.038	10.826	1	2	1	812	823	345117440	6C(57.0215)	NA	TRUE	sp|P12882|MYH1_HUMAN	P12882	MYH1_HUMAN	MYH1	Myosin-1
HF1JS20220502_P22_0579_Exp2_AndrewP_S16.27570.27570.3	D:\Analysis_Data\hlee\Andrew.palmer\Experiment_2\HF1JS20220502_P22_0579_Exp2_AndrewP_S16\interact-HF1JS20220502_P22_0579_Exp2_AndrewP_S16.pep.xml	REAIFCIQYNIR	REAIFCIQYNIR	R	S	12	3	3435.8137	1581.8113	1581.8105	528.2777	528.2774	1581.8085	528.2768	0.002	0.9716	-0.5517	1.274604e-08	26.315	11.869	1	2	1	814	825	1237399420	6C(57.0215)	NA	TRUE	sp|Q9UKX2|MYH2_HUMAN	Q9UKX2	MYH2_HUMAN	MYH2	Myosin-2
HF1JS20220502_P22_0579_Exp2_AndrewP_S16.28850.28850.3	D:\Analysis_Data\hlee\Andrew.palmer\Experiment_2\HF1JS20220502_P22_0579_Exp2_AndrewP_S16\interact-HF1JS20220502_P22_0579_Exp2_AndrewP_S16.pep.xml	MEIDDLASNVETVSKAK		K	G	17	3	3559.4881	1848.9197	1848.9148	617.3138	617.3122	1848.9138	617.3119	9e-04	0.7	-0.5491	0.01040519	19.431	10.783	0.9998	2	1	1232	1248	24122018		NA	TRUE	sp|Q9UKX2|MYH2_HUMAN	Q9UKX2	MYH2_HUMAN	MYH2	Myosin-2
HF1JS20220502_P22_0579_Exp2_AndrewP_S16.28978.28978.3	D:\Analysis_Data\hlee\Andrew.palmer\Experiment_2\HF1JS20220502_P22_0579_Exp2_AndrewP_S16\interact-HF1JS20220502_P22_0579_Exp2_AndrewP_S16.pep.xml	VGNEYVTKGQTVEQVSNAVGALAK		K	A	24	3	3571.9302	2461.2896	2461.2817	821.4371	821.4345	2461.2812	821.4343	4e-04	0.9778	-0.6346	7.95e-12	33.907	11.392	1	2	1	409	432	37716072		NA	TRUE	sp|Q9UKX2|MYH2_HUMAN	Q9UKX2	MYH2_HUMAN	MYH2	Myosin-2
HF1JS20220502_P22_0579_Exp2_AndrewP_S16.32394.32394.3	D:\Analysis_Data\hlee\Andrew.palmer\Experiment_2\HF1JS20220502_P22_0579_Exp2_AndrewP_S16\interact-HF1JS20220502_P22_0579_Exp2_AndrewP_S16.pep.xml	AGLLGLLEEMRDDK	AGLLGLLEEM[147]RDDK	K	L	14	3	3903.2446	1574.803	1574.7969	525.9416	525.9396	1574.7972	525.9397	-3e-04	0.4821	-0.4104	3.763713e-06	25.616	12.141	1	2	1	773	786	7142677000	10M(15.9949)	NA	TRUE	sp|Q9UKX2|MYH2_HUMAN	Q9UKX2	MYH2_HUMAN	MYH2	Myosin-2
HF1JS20220502_P22_0579_Exp2_AndrewP_S17.05107.05107.2	D:\Analysis_Data\hlee\Andrew.palmer\Experiment_2\HF1JS20220502_P22_0579_Exp2_AndrewP_S17\interact-HF1JS20220502_P22_0579_Exp2_AndrewP_S17.pep.xml	SANFQKPR		K	N	8	2	1109.6401	946.4973	946.4965	474.2559	474.2555	946.4984	474.2565	-0.0018	0.8149	-0.6796	5.216937e-05	20.873	10.569	0.9997	2	1	560	567	25524512800		NA	TRUE	sp|P12883|MYH7_HUMAN	P12883	MYH7_HUMAN	MYH7	Myosin-7
HF1JS20220502_P22_0579_Exp2_AndrewP_S17.10268.10268.3	D:\Analysis_Data\hlee\Andrew.palmer\Experiment_2\HF1JS20220502_P22_0579_Exp2_AndrewP_S17\interact-HF1JS20220502_P22_0579_Exp2_AndrewP_S17.pep.xml	LQAAEEHVEAVNAK		R	C	14	3	1602.2882	1507.7653	1507.7649	503.5957	503.5956	1507.763	503.5949	0.0019	0.5587	-0.5932	4.210127e-06	23.663	11.523	1	2	0	1403	1416	1061053250		NA	TRUE	sp|Q9UKX2|MYH2_HUMAN	Q9UKX2	MYH2_HUMAN	MYH2	Myosin-2
HF1JS20220502_P22_0579_Exp2_AndrewP_S17.12012.12012.2	D:\Analysis_Data\hlee\Andrew.palmer\Experiment_2\HF1JS20220502_P22_0579_Exp2_AndrewP_S17\interact-HF1JS20220502_P22_0579_Exp2_AndrewP_S17.pep.xml	IKELTYQTEEDR		R	K	12	2	1768.0108	1523.743	1523.7451	762.8788	762.8798	1523.7467	762.8806	-0.0015	0.9172	-0.6423	0.0001231718	25.595	21.141	0.9998	2	1	1847	1858	176013072		NA	TRUE	sp|P12883|MYH7_HUMAN	P12883	MYH7_HUMAN	MYH7	Myosin-7
HF1JS20220502_P22_0579_Exp2_AndrewP_S17.12430.12430.3	D:\Analysis_Data\hlee\Andrew.palmer\Experiment_2\HF1JS20220502_P22_0579_Exp2_AndrewP_S17\interact-HF1JS20220502_P22_0579_Exp2_AndrewP_S17.pep.xml	LEAQTRPFDLKK		R	D	12	3	1808.045	1444.8068	1444.803	482.6095	482.6083	1444.8037	482.6085	-7e-04	0.6651	-0.4185	0.1153509	15.358	12.036	0.9582	2	2	24	35	426324672		NA	TRUE	sp|P12883|MYH7_HUMAN	P12883	MYH7_HUMAN	MYH7	Myosin-7
HF1JS20220502_P22_0579_Exp2_AndrewP_S17.19177.19177.4	D:\Analysis_Data\hlee\Andrew.palmer\Experiment_2\HF1JS20220502_P22_0579_Exp2_AndrewP_S17\interact-HF1JS20220502_P22_0579_Exp2_AndrewP_S17.pep.xml	KALQEAHQQALDDLQAEEDKVNTLTK		K	A	26	4	2448.1441	2935.4937	2935.4897	734.8807	734.8797	2935.4885	734.8794	0.0012	0.8543	-0.0759	0	59.916	37.805	1	2	2	997	1022	561512450		NA	TRUE	sp|P12883|MYH7_HUMAN	P12883	MYH7_HUMAN	MYH7	Myosin-7
HF1JS20220502_P22_0579_Exp2_AndrewP_S17.19692.19692.2	D:\Analysis_Data\hlee\Andrew.palmer\Experiment_2\HF1JS20220502_P22_0579_Exp2_AndrewP_S17\interact-HF1JS20220502_P22_0579_Exp2_AndrewP_S17.pep.xml	LTYTQQLEDLKR		K	Q	12	2	2496.8159	1506.8081	1506.8053	754.4113	754.4099	1506.8041	754.4093	0.0012	0.8049	-0.4188	4.77917e-09	33.508	11.782	1	2	1	1306	1317	140863584		NA	TRUE	sp|P12883|MYH7_HUMAN	P12883	MYH7_HUMAN	MYH7	Myosin-7
HF1JS20220502_P22_0579_Exp2_AndrewP_S17.33478.33478.3	D:\Analysis_Data\hlee\Andrew.palmer\Experiment_2\HF1JS20220502_P22_0579_Exp2_AndrewP_S17\interact-HF1JS20220502_P22_0579_Exp2_AndrewP_S17.pep.xml	TLAQLFSGAQTAEGEGAGGGAK		K	K	22	3	3796.731	2019.9913	2019.9863	674.3377	674.336	2019.9861	674.336	2e-04	0.9894	-0.681	9e-14	45.495	12.557	1	2	0	619	640	907146370		NA	TRUE	sp|Q9UKX2|MYH2_HUMAN	Q9UKX2	MYH2_HUMAN	MYH2	Myosin-2
HF1JS20220502_P22_0579_Exp2_AndrewP_S17.33895.33895.3	D:\Analysis_Data\hlee\Andrew.palmer\Experiment_2\HF1JS20220502_P22_0579_Exp2_AndrewP_S17\interact-HF1JS20220502_P22_0579_Exp2_AndrewP_S17.pep.xml	KLETDISQIQGEMEDIIQEAR	KLETDISQIQGEM[147]EDIIQEAR	K	N	21	3	3836.5459	2461.2083	2461.2021	821.41	821.408	2461.2004	821.4074	0.0017	0.994	-0.3826	1e-14	48.186	16.899	1	2	1	1733	1753	81039360	13M(15.9949)	NA	TRUE	sp|P12882|MYH1_HUMAN	P12882	MYH1_HUMAN	MYH1	Myosin-1
HF1JS20220502_P22_0579_Exp2_AndrewP_S17.36392.36392.4	D:\Analysis_Data\hlee\Andrew.palmer\Experiment_2\HF1JS20220502_P22_0579_Exp2_AndrewP_S17\interact-HF1JS20220502_P22_0579_Exp2_AndrewP_S17.pep.xml	AERDYHIFYQILSNK		K	K	15	4	4075.0745	1895.9564	1895.9532	474.9964	474.9956	1895.9529	474.9955	3e-04	0.8104	-0.2669	2.039225e-05	22.415	13.388	1	2	1	279	293	42241228		NA	TRUE	sp|P12883|MYH7_HUMAN	P12883	MYH7_HUMAN	MYH7	Myosin-7
HF1JS20220502_P22_0579_Exp2_AndrewP_S17.39672.39672.3	D:\Analysis_Data\hlee\Andrew.palmer\Experiment_2\HF1JS20220502_P22_0579_Exp2_AndrewP_S17\interact-HF1JS20220502_P22_0579_Exp2_AndrewP_S17.pep.xml	MELQSALEEAEASLEHEEGK	M[147]ELQSALEEAEASLEHEEGK	K	I	20	3	4389.9211	2245.0146	2245.008	749.3455	749.3433	2245.0054	749.3424	0.0026	0.8998	-0.0776	0	50.594	13.065	1	2	0	1538	1557	54319964000	1M(15.9949)	NA	TRUE	sp|P12883|MYH7_HUMAN	P12883	MYH7_HUMAN	MYH7	Myosin-7
HF1JS20220502_P22_0579_Exp2_AndrewP_S17.40832.40832.3	D:\Analysis_Data\hlee\Andrew.palmer\Experiment_2\HF1JS20220502_P22_0579_Exp2_AndrewP_S17\interact-HF1JS20220502_P22_0579_Exp2_AndrewP_S17.pep.xml	FDKIEDMAMLTFLHEPAVLYNLK	FDKIEDM[147]AM[147]LTFLHEPAVLYNLK	K	D	23	3	4501.6544	2769.3853	2769.3745	924.1357	924.1321	2769.3755	924.1324	-9e-04	0.948	-0.4123	0	62.073	23.357	1	2	1	84	106	667428350	7M(15.9949),9M(15.9949)	NA	TRUE	sp|P12883|MYH7_HUMAN	P12883	MYH7_HUMAN	MYH7	Myosin-7
HF1JS20220502_P22_0579_Exp2_AndrewP_S17.42903.42903.3	D:\Analysis_Data\hlee\Andrew.palmer\Experiment_2\HF1JS20220502_P22_0579_Exp2_AndrewP_S17\interact-HF1JS20220502_P22_0579_Exp2_AndrewP_S17.pep.xml	MDADLSQLQTEVEEAVQECRNAEEK	M[147]DADLSQLQTEVEEAVQECRNAEEK	K	A	25	3	4702.554	2938.2837	2938.2793	980.4352	980.4337	2937.2966	980.1061	0.9826	0.5188	-0.5778	0.02842825	17.685	11.347	0.9948	2	1	1730	1754	0	19C(57.0215),1M(15.9949)	NA	TRUE	sp|P12883|MYH7_HUMAN	P12883	MYH7_HUMAN	MYH7	Myosin-7
HF1JS20220502_P22_0579_Exp2_AndrewP_S17.44785.44785.3	D:\Analysis_Data\hlee\Andrew.palmer\Experiment_2\HF1JS20220502_P22_0579_Exp2_AndrewP_S17\interact-HF1JS20220502_P22_0579_Exp2_AndrewP_S17.pep.xml	SELQAALEEAEASLEHEEGK		K	I	20	3	4886.4171	2169.0112	2169.0068	724.011	724.0095	2169.007	724.0096	-2e-04	0.7749	-0.6163	1.65e-12	39.711	12.668	1	2	0	1542	1561	1880719620		NA	TRUE	sp|P12882|MYH1_HUMAN	P12882	MYH1_HUMAN	MYH1	Myosin-1
HF1JS20220502_P22_0579_Exp2_AndrewP_S17.47779.47779.0	D:\Analysis_Data\hlee\Andrew.palmer\Experiment_2\HF1JS20220502_P22_0579_Exp2_AndrewP_S17\interact-HF1JS20220502_P22_0579_Exp2_AndrewP_S17.pep.xml	GDSEMAVFGAAAPYLR	n[43]GDSEM[147]AVFGAAAPYLR	M	K	16	2	5178.5426	1711.79	1711.7878	856.9023	856.9012	1711.7875	856.901	3e-04	0.9646	0.1754	2.035e-11	41.747	13.293	1	2	0	2	17	127028944	5M(15.9949),N-term(42.0106)	NA	TRUE	sp|P12883|MYH7_HUMAN	P12883	MYH7_HUMAN	MYH7	Myosin-7
HF1JS20220502_P22_0579_Exp2_AndrewP_S17.48114.48114.3	D:\Analysis_Data\hlee\Andrew.palmer\Experiment_2\HF1JS20220502_P22_0579_Exp2_AndrewP_S17\interact-HF1JS20220502_P22_0579_Exp2_AndrewP_S17.pep.xml	VIQYFAVIAAIGDR		R	S	14	3	5211.7355	1534.8535	1534.8508	512.6251	512.6242	1534.8506	512.6241	2e-04	0.9537	-0.6149	0.000134974	26.979	10.916	1	2	0	191	204	137782352		NA	TRUE	sp|P12883|MYH7_HUMAN	P12883	MYH7_HUMAN	MYH7	Myosin-7
HF1JS20220502_P22_0579_Exp2_AndrewP_S17.59442.59442.0	D:\Analysis_Data\hlee\Andrew.palmer\Experiment_2\HF1JS20220502_P22_0579_Exp2_AndrewP_S17\interact-HF1JS20220502_P22_0579_Exp2_AndrewP_S17.pep.xml	SSDSELAVFGEAAPFLR	n[43]SSDSELAVFGEAAPFLR	M	K	17	2	6341.3269	1836.8947	1836.8927	919.4546	919.4536	1836.8893	919.4519	0.0034	0.9386	0.2386	9.840112e-05	27.528	0	1	2	0	2	18	11919862	N-term(42.0106)	NA	TRUE	sp|Q9UKX2|MYH2_HUMAN	Q9UKX2	MYH2_HUMAN	MYH2	Myosin-2
HF1JS20220502_P22_0579_Exp2_AndrewP_S18.07959.07959.2	D:\Analysis_Data\hlee\Andrew.palmer\Experiment_2\HF1JS20220502_P22_0579_Exp2_AndrewP_S18\interact-HF1JS20220502_P22_0579_Exp2_AndrewP_S18.pep.xml	KLEDECSELKR	KLEDECSELKR	R	D	11	2	1384.9703	1405.6887	1405.6929	703.8516	703.8537	1405.687	703.8508	0.0058	0.8786	-0.6451	0.04734237	18.799	12.258	0.9967	2	2	942	952	389510944	6C(57.0215)	NA	TRUE	sp|P12883|MYH7_HUMAN	P12883	MYH7_HUMAN	MYH7	Myosin-7
HF1JS20220502_P22_0579_Exp2_AndrewP_S18.08009.08009.2	D:\Analysis_Data\hlee\Andrew.palmer\Experiment_2\HF1JS20220502_P22_0579_Exp2_AndrewP_S18\interact-HF1JS20220502_P22_0579_Exp2_AndrewP_S18.pep.xml	LQTESGEYSR		R	Q	10	2	1389.8175	1168.5393	1168.5365	585.2769	585.2755	1168.5359	585.2752	6e-04	0.9818	-0.6624	0.0002564907	21.723	9.344	1	2	0	1284	1293	469218944		NA	TRUE	sp|P12882|MYH1_HUMAN	P12882	MYH1_HUMAN	MYH1	Myosin-1
HF1JS20220502_P22_0579_Exp2_AndrewP_S18.09818.09818.2	D:\Analysis_Data\hlee\Andrew.palmer\Experiment_2\HF1JS20220502_P22_0579_Exp2_AndrewP_S18\interact-HF1JS20220502_P22_0579_Exp2_AndrewP_S18.pep.xml	LQTENGELSR		K	Q	10	2	1560.8963	1145.5688	1145.5682	573.7917	573.7914	1145.5676	573.7911	6e-04	0.986	-0.64	1.500336e-05	23.959	16.307	1	2	0	1280	1289	246276736		NA	TRUE	sp|P12883|MYH7_HUMAN	P12883	MYH7_HUMAN	MYH7	Myosin-7
HF1JS20220502_P22_0579_Exp2_AndrewP_S18.09828.09828.2	D:\Analysis_Data\hlee\Andrew.palmer\Experiment_2\HF1JS20220502_P22_0579_Exp2_AndrewP_S18\interact-HF1JS20220502_P22_0579_Exp2_AndrewP_S18.pep.xml	LQAAEEHVEAVNAK		R	C	14	2	1561.9306	1507.7648	1507.7635	754.8897	754.889	1507.763	754.8888	6e-04	0.891	-0.5301	0	45.072	12.846	1	2	0	1403	1416	63894388		NA	TRUE	sp|Q9UKX2|MYH2_HUMAN	Q9UKX2	MYH2_HUMAN	MYH2	Myosin-2
HF1JS20220502_P22_0579_Exp2_AndrewP_S18.13063.13063.0	D:\Analysis_Data\hlee\Andrew.palmer\Experiment_2\HF1JS20220502_P22_0579_Exp2_AndrewP_S18\interact-HF1JS20220502_P22_0579_Exp2_AndrewP_S18.pep.xml	LFDNHLGK		K	S	8	2	1868.6199	942.4943	942.4928	472.2544	472.2537	942.4923	472.2534	4e-04	0.8785	-0.6912	3.439716e-06	18.364	9.518	1	2	0	552	559	1257158020		NA	TRUE	sp|P12883|MYH7_HUMAN	P12883	MYH7_HUMAN	MYH7	Myosin-7
HF1JS20220502_P22_0579_Exp2_AndrewP_S18.21646.21646.2	D:\Analysis_Data\hlee\Andrew.palmer\Experiment_2\HF1JS20220502_P22_0579_Exp2_AndrewP_S18\interact-HF1JS20220502_P22_0579_Exp2_AndrewP_S18.pep.xml	LQEAEEAVEAVNAK		R	C	14	2	2682.6478	1499.7474	1499.7468	750.881	750.8807	1499.7466	750.8806	2e-04	0.9915	-0.6872	1.77435e-09	36.548	15.575	1	2	0	1397	1410	452887008		NA	TRUE	sp|P12883|MYH7_HUMAN	P12883	MYH7_HUMAN	MYH7	Myosin-7
HF1JS20220502_P22_0579_Exp2_AndrewP_S18.26039.26039.3	D:\Analysis_Data\hlee\Andrew.palmer\Experiment_2\HF1JS20220502_P22_0579_Exp2_AndrewP_S18\interact-HF1JS20220502_P22_0579_Exp2_AndrewP_S18.pep.xml	DVFVPDDKQEFVK		K	A	13	3	3098.0997	1564.7815	1564.7766	522.6011	522.5995	1564.7772	522.5997	-6e-04	0.5564	-0.6649	0.000445995	20.485	9.391	1	2	1	36	48	1744156670		NA	TRUE	sp|P12883|MYH7_HUMAN	P12883	MYH7_HUMAN	MYH7	Myosin-7
HF1JS20220502_P22_0579_Exp2_AndrewP_S18.27208.27208.4	D:\Analysis_Data\hlee\Andrew.palmer\Experiment_2\HF1JS20220502_P22_0579_Exp2_AndrewP_S18\interact-HF1JS20220502_P22_0579_Exp2_AndrewP_S18.pep.xml	KALQEAHQQALDDLQAEEDKVNTLTK		K	A	26	4	3209.0556	2935.4924	2935.4893	734.8804	734.8796	2935.4885	734.8794	7e-04	0.8725	-0.668	0	54.358	33.788	1	2	2	997	1022	1497084930		NA	TRUE	sp|P12883|MYH7_HUMAN	P12883	MYH7_HUMAN	MYH7	Myosin-7
HF1JS20220502_P22_0579_Exp2_AndrewP_S18.36281.36281.0	D:\Analysis_Data\hlee\Andrew.palmer\Experiment_2\HF1JS20220502_P22_0579_Exp2_AndrewP_S18\interact-HF1JS20220502_P22_0579_Exp2_AndrewP_S18.pep.xml	ESIFCIQYNVR	ESIFCIQYNVR	R	A	11	2	4075.388	1427.6873	1427.6858	714.8509	714.8502	1427.6866	714.8506	-8e-04	0.98	-0.6067	1.692524e-08	26.643	11.002	1	2	0	813	823	396956640	5C(57.0215)	NA	TRUE	sp|P12882|MYH1_HUMAN	P12882	MYH1_HUMAN	MYH1	Myosin-1
HF1JS20220502_P22_0579_Exp2_AndrewP_S18.40431.40431.3	D:\Analysis_Data\hlee\Andrew.palmer\Experiment_2\HF1JS20220502_P22_0579_Exp2_AndrewP_S18\interact-HF1JS20220502_P22_0579_Exp2_AndrewP_S18.pep.xml	DYHIFYQILSNK		R	K	12	3	4472.0631	1539.7775	1539.772	514.2664	514.2646	1539.7721	514.2646	-1e-04	0.9287	-0.5912	3.831209e-05	21.926	12.014	1	2	0	282	293	3554080770		NA	TRUE	sp|P12883|MYH7_HUMAN	P12883	MYH7_HUMAN	MYH7	Myosin-7
HF1JS20220502_P22_0579_Exp2_AndrewP_S18.41221.41221.0	D:\Analysis_Data\hlee\Andrew.palmer\Experiment_2\HF1JS20220502_P22_0579_Exp2_AndrewP_S18\interact-HF1JS20220502_P22_0579_Exp2_AndrewP_S18.pep.xml	KKLETDISQIQGEMEDIIQEAR	KKLETDISQIQGEM[147]EDIIQEAR	K	N	22	3	4548.2716	2590.31	2590.3062	864.4439	864.4427	2589.2954	864.1057	1.0107	0.8108	-0.0749	7.17e-11	35.522	20.064	1	2	2	1732	1753	0	14M(15.9949)	NA	TRUE	sp|P12882|MYH1_HUMAN	P12882	MYH1_HUMAN	MYH1	Myosin-1
HF1JS20220502_P22_0579_Exp2_AndrewP_S18.50781.50781.3	D:\Analysis_Data\hlee\Andrew.palmer\Experiment_2\HF1JS20220502_P22_0579_Exp2_AndrewP_S18\interact-HF1JS20220502_P22_0579_Exp2_AndrewP_S18.pep.xml	MDADLSQLQTEVEEAVQECR	MDADLSQLQTEVEEAVQECR	K	N	20	3	5484.5059	2350.049	2350.0417	784.3569	784.3545	2350.0415	784.3544	2e-04	0.9933	-0.2566	0	45.203	12.221	1	2	0	1730	1749	263220640	19C(57.0215)	NA	TRUE	sp|P12883|MYH7_HUMAN	P12883	MYH7_HUMAN	MYH7	Myosin-7
HF1JS20220502_P22_0579_Exp2_AndrewP_S19.03621.03621.2	D:\Analysis_Data\hlee\Andrew.palmer\Experiment_2\HF1JS20220502_P22_0579_Exp2_AndrewP_S19\interact-HF1JS20220502_P22_0579_Exp2_AndrewP_S19.pep.xml	EKEMASMK	EKEMASM[147]K	R	E	8	2	1072.0604	968.4308	968.4308	485.2227	485.2227	968.4307	485.2226	1e-04	0.9027	-0.4613	0.0959953	15.571	10.175	0.9858	2	1	846	853	0	7M(15.9949)	NA	TRUE	sp|P12883|MYH7_HUMAN	P12883	MYH7_HUMAN	MYH7	Myosin-7
HF1JS20220502_P22_0579_Exp2_AndrewP_S19.05290.05290.2	D:\Analysis_Data\hlee\Andrew.palmer\Experiment_2\HF1JS20220502_P22_0579_Exp2_AndrewP_S19\interact-HF1JS20220502_P22_0579_Exp2_AndrewP_S19.pep.xml	EEQAEPDGTEEADK		R	S	14	2	1243.5187	1546.6284	1546.6272	774.3215	774.3209	1546.627	774.3208	2e-04	0.8526	-0.5593	0.001028608	13.451	0	1	2	0	370	383	77632080		NA	TRUE	sp|P12883|MYH7_HUMAN	P12883	MYH7_HUMAN	MYH7	Myosin-7
HF1JS20220502_P22_0579_Exp2_AndrewP_S19.06008.06008.3	D:\Analysis_Data\hlee\Andrew.palmer\Experiment_2\HF1JS20220502_P22_0579_Exp2_AndrewP_S19\interact-HF1JS20220502_P22_0579_Exp2_AndrewP_S19.pep.xml	KLEDECSELKR	KLEDECSELKR	R	D	11	3	1313.4865	1405.6892	1405.688	469.5703	469.5699	1405.687	469.5696	9e-04	0.7018	-0.5942	3.644195e-08	26.803	17.498	1	2	2	942	952	51809460	6C(57.0215)	NA	TRUE	sp|P12883|MYH7_HUMAN	P12883	MYH7_HUMAN	MYH7	Myosin-7
HF1JS20220502_P22_0579_Exp2_AndrewP_S19.10542.10542.2	D:\Analysis_Data\hlee\Andrew.palmer\Experiment_2\HF1JS20220502_P22_0579_Exp2_AndrewP_S19\interact-HF1JS20220502_P22_0579_Exp2_AndrewP_S19.pep.xml	LQTESGEFSR		R	Q	10	2	1750.8777	1152.5424	1152.541	577.2785	577.2778	1152.541	577.2778	0	0.9845	-0.5991	0.011268	19.508	15.532	0.9998	2	0	1286	1295	71281112		NA	TRUE	sp|Q9UKX2|MYH2_HUMAN	Q9UKX2	MYH2_HUMAN	MYH2	Myosin-2
HF1JS20220502_P22_0579_Exp2_AndrewP_S19.17111.17111.3	D:\Analysis_Data\hlee\Andrew.palmer\Experiment_2\HF1JS20220502_P22_0579_Exp2_AndrewP_S19\interact-HF1JS20220502_P22_0579_Exp2_AndrewP_S19.pep.xml	LAQESTMDIENDKQQLDEK		K	L	19	3	2386.7244	2234.0361	2234.0374	745.686	745.6864	2234.037	745.6863	2e-04	0.3602	-0.5784	0.04739691	15.797	0	1	2	1	1065	1083	317119424		NA	TRUE	sp|P12882|MYH1_HUMAN	P12882	MYH1_HUMAN	MYH1	Myosin-1
HF1JS20220502_P22_0579_Exp2_AndrewP_S19.18427.18427.2	D:\Analysis_Data\hlee\Andrew.palmer\Experiment_2\HF1JS20220502_P22_0579_Exp2_AndrewP_S19\interact-HF1JS20220502_P22_0579_Exp2_AndrewP_S19.pep.xml	LTYTQQLEDLKR		K	Q	12	2	2515.453	1506.8059	1506.8036	754.4102	754.4091	1506.8041	754.4093	-4e-04	0.4602	-0.3745	0.1345086	13.985	8.549	0.9439	2	1	1306	1317	18703090		NA	TRUE	sp|P12883|MYH7_HUMAN	P12883	MYH7_HUMAN	MYH7	Myosin-7
HF1JS20220502_P22_0579_Exp2_AndrewP_S19.23660.23660.3	D:\Analysis_Data\hlee\Andrew.palmer\Experiment_2\HF1JS20220502_P22_0579_Exp2_AndrewP_S19\interact-HF1JS20220502_P22_0579_Exp2_AndrewP_S19.pep.xml	LLGSIEIDHTQYK		K	F	13	3	3020.7683	1515.7942	1515.7937	506.272	506.2718	1515.7932	506.2717	4e-04	0.3835	-0.5832	0.8047711	13.67	11.758	0.9503	2	0	749	761	1710993410		NA	TRUE	sp|Q9Y623|MYH4_HUMAN	Q9Y623	MYH4_HUMAN	MYH4	Myosin-4
HF1JS20220502_P22_0579_Exp2_AndrewP_S19.27094.27094.4	D:\Analysis_Data\hlee\Andrew.palmer\Experiment_2\HF1JS20220502_P22_0579_Exp2_AndrewP_S19\interact-HF1JS20220502_P22_0579_Exp2_AndrewP_S19.pep.xml	ALQEAHQQALDDLQAEEDKVNTLTKAK		K	V	27	4	3348.8784	3006.5354	3006.5293	752.6411	752.6396	3006.5256	752.6387	0.0036	0.547	-0.544	1.987513e-05	21.605	11.125	1	2	2	998	1024	49765384		NA	TRUE	sp|P12883|MYH7_HUMAN	P12883	MYH7_HUMAN	MYH7	Myosin-7
HF1JS20220502_P22_0579_Exp2_AndrewP_S19.30211.30211.2	D:\Analysis_Data\hlee\Andrew.palmer\Experiment_2\HF1JS20220502_P22_0579_Exp2_AndrewP_S19\interact-HF1JS20220502_P22_0579_Exp2_AndrewP_S19.pep.xml	GQNVQQVIYATGALAK		K	A	16	2	3648.4387	1659.8971	1659.893	830.9558	830.9538	1659.8943	830.9544	-0.0013	0.9872	-0.5328	2e-14	45.962	12.865	1	2	0	414	429	7101704200		NA	TRUE	sp|P12883|MYH7_HUMAN	P12883	MYH7_HUMAN	MYH7	Myosin-7
HF1JS20220502_P22_0579_Exp2_AndrewP_S19.37129.37129.3	D:\Analysis_Data\hlee\Andrew.palmer\Experiment_2\HF1JS20220502_P22_0579_Exp2_AndrewP_S19\interact-HF1JS20220502_P22_0579_Exp2_AndrewP_S19.pep.xml	MVSLLQEKNDLQLQVQAEQDNLADAEER		K	C	28	3	4318.8817	3227.592	3227.5884	1076.8713	1076.8701	3226.5774	1076.5331	1.0109	0.7626	-0.6591	0.3793893	18.39	10.762	0.9999	2	1	877	904	0		NA	TRUE	sp|P12883|MYH7_HUMAN	P12883	MYH7_HUMAN	MYH7	Myosin-7
HF1JS20220502_P22_0579_Exp2_AndrewP_S19.39974.39974.3	D:\Analysis_Data\hlee\Andrew.palmer\Experiment_2\HF1JS20220502_P22_0579_Exp2_AndrewP_S19\interact-HF1JS20220502_P22_0579_Exp2_AndrewP_S19.pep.xml	IEDMAMLTFLHEPAVLYNLK	IEDM[147]AM[147]LTFLHEPAVLYNLK	K	D	20	3	4596.2759	2379.1934	2379.1855	794.0717	794.0691	2379.1853	794.069	2e-04	0.8497	-0.5247	9.425e-11	37.095	14.777	1	2	0	87	106	2613111040	4M(15.9949),6M(15.9949)	NA	TRUE	sp|P12883|MYH7_HUMAN	P12883	MYH7_HUMAN	MYH7	Myosin-7
HF1JS20220502_P22_0579_Exp2_AndrewP_S19.40419.40419.4	D:\Analysis_Data\hlee\Andrew.palmer\Experiment_2\HF1JS20220502_P22_0579_Exp2_AndrewP_S19\interact-HF1JS20220502_P22_0579_Exp2_AndrewP_S19.pep.xml	GKAEAHFALIHYAGVVDYNITGWLEK		K	N	26	4	4639.9466	2901.496	2901.487	726.3813	726.379	2901.4812	726.3776	0.0058	0.8207	-0.2378	0	36.57	10.709	1	2	1	574	599	67338496		NA	TRUE	sp|Q9UKX2|MYH2_HUMAN	Q9UKX2	MYH2_HUMAN	MYH2	Myosin-2
HF1JS20220502_P22_0579_Exp2_AndrewP_S19.41425.41425.3	D:\Analysis_Data\hlee\Andrew.palmer\Experiment_2\HF1JS20220502_P22_0579_Exp2_AndrewP_S19\interact-HF1JS20220502_P22_0579_Exp2_AndrewP_S19.pep.xml	TLALLFVGATGAEAEAGGGK		K	K	20	3	4739.0785	1831.9706	1831.9639	611.6641	611.6619	1831.9679	611.6632	-0.004	0.6155	-0.6042	0.06295062	15.304	0	1	2	0	619	638	21942662		NA	TRUE	sp|P12882|MYH1_HUMAN	P12882	MYH1_HUMAN	MYH1	Myosin-1
HF1JS20220502_P22_0579_Exp2_AndrewP_S19.43960.43960.4	D:\Analysis_Data\hlee\Andrew.palmer\Experiment_2\HF1JS20220502_P22_0579_Exp2_AndrewP_S19\interact-HF1JS20220502_P22_0579_Exp2_AndrewP_S19.pep.xml	IEDMAMLTFLHEPAVLYNLKDR		K	Y	22	4	4989.4606	2620.335	2620.3262	656.091	656.0888	2618.3235	655.5882	2.0026	0.6812	-0.2941	1.052568e-05	30.411	12.645	1	2	1	87	108	156323392		NA	TRUE	sp|P12883|MYH7_HUMAN	P12883	MYH7_HUMAN	MYH7	Myosin-7
HF1JS20220502_P22_0579_Exp2_AndrewP_S19.45715.45715.2	D:\Analysis_Data\hlee\Andrew.palmer\Experiment_2\HF1JS20220502_P22_0579_Exp2_AndrewP_S19\interact-HF1JS20220502_P22_0579_Exp2_AndrewP_S19.pep.xml	NLQEEISDLTEQLGSSGK		K	T	18	2	5162.6926	1946.952	1946.9429	974.4833	974.4787	1946.9431	974.4788	-2e-04	0.9952	-0.6136	0	44.977	12.07	1	2	0	1504	1521	7294467100		NA	TRUE	sp|P12883|MYH7_HUMAN	P12883	MYH7_HUMAN	MYH7	Myosin-7
HF1JS20220502_P22_0579_Exp2_AndrewP_S20.08016.08016.0	D:\Analysis_Data\hlee\Andrew.palmer\Experiment_2\HF1JS20220502_P22_0579_Exp2_AndrewP_S20\interact-HF1JS20220502_P22_0579_Exp2_AndrewP_S20.pep.xml	NTQAILK		R	D	7	2	1528.7001	786.4605	786.4595	394.2375	394.237	786.46	394.2373	-4e-04	0.9436	-0.5495	0.06677961	16.594	12.499	0.9948	2	0	1649	1655	89288520		NA	TRUE	sp|P12882|MYH1_HUMAN	P12882	MYH1_HUMAN	MYH1	Myosin-1
HF1JS20220502_P22_0579_Exp2_AndrewP_S20.08869.08869.3	D:\Analysis_Data\hlee\Andrew.palmer\Experiment_2\HF1JS20220502_P22_0579_Exp2_AndrewP_S20\interact-HF1JS20220502_P22_0579_Exp2_AndrewP_S20.pep.xml	KKEFEMSGLQSK		K	I	12	3	1610.6243	1410.721	1410.7174	471.2476	471.2464	1410.7177	471.2465	-2e-04	0.9367	-0.5127	0.0001877379	21.048	13.447	1	2	2	1086	1097	110635992		NA	TRUE	sp|P12882|MYH1_HUMAN	P12882	MYH1_HUMAN	MYH1	Myosin-1
HF1JS20220502_P22_0579_Exp2_AndrewP_S20.11868.11868.3	D:\Analysis_Data\hlee\Andrew.palmer\Experiment_2\HF1JS20220502_P22_0579_Exp2_AndrewP_S20\interact-HF1JS20220502_P22_0579_Exp2_AndrewP_S20.pep.xml	ELENELEAEQKR		R	N	12	3	1899.6902	1486.7294	1486.7295	496.5837	496.5838	1486.7262	496.5827	0.0033	0.6029	-0.6739	8.113059e-07	21.214	11.422	1	2	1	1821	1832	0		NA	TRUE	sp|P12883|MYH7_HUMAN	P12883	MYH7_HUMAN	MYH7	Myosin-7
HF1JS20220502_P22_0579_Exp2_AndrewP_S20.16491.16491.3	D:\Analysis_Data\hlee\Andrew.palmer\Experiment_2\HF1JS20220502_P22_0579_Exp2_AndrewP_S20\interact-HF1JS20220502_P22_0579_Exp2_AndrewP_S20.pep.xml	LEAQTRPFDLK		R	K	11	3	2343.7749	1316.7107	1316.7096	439.9108	439.9105	1316.7087	439.9102	8e-04	0.3038	-0.588	2.813413	12.328	11.675	0.5366	2	1	24	34	1109776130		NA	TRUE	sp|P12883|MYH7_HUMAN	P12883	MYH7_HUMAN	MYH7	Myosin-7
HF1JS20220502_P22_0579_Exp2_AndrewP_S20.17666.17666.2	D:\Analysis_Data\hlee\Andrew.palmer\Experiment_2\HF1JS20220502_P22_0579_Exp2_AndrewP_S20\interact-HF1JS20220502_P22_0579_Exp2_AndrewP_S20.pep.xml	IEDEQALGSQLQK		R	K	13	2	2456.9673	1457.7397	1457.7374	729.8771	729.876	1457.7361	729.8753	0.0013	0.9949	-0.5449	1.63061e-09	32.41	13.41	1	2	0	1094	1106	106995592		NA	TRUE	sp|P12883|MYH7_HUMAN	P12883	MYH7_HUMAN	MYH7	Myosin-7
HF1JS20220502_P22_0579_Exp2_AndrewP_S20.21179.21179.4	D:\Analysis_Data\hlee\Andrew.palmer\Experiment_2\HF1JS20220502_P22_0579_Exp2_AndrewP_S20\interact-HF1JS20220502_P22_0579_Exp2_AndrewP_S20.pep.xml	ALQEAHQQALDDLQAEEDKVNTLTK		K	A	25	4	2791.6125	2807.4036	2807.3967	702.8582	702.8565	2807.3936	702.8557	0.0031	0.5583	-0.2096	4.008358e-06	21.935	13.032	1	2	1	998	1022	34346012		NA	TRUE	sp|P12883|MYH7_HUMAN	P12883	MYH7_HUMAN	MYH7	Myosin-7
HF1JS20220502_P22_0579_Exp2_AndrewP_S20.22699.22699.2	D:\Analysis_Data\hlee\Andrew.palmer\Experiment_2\HF1JS20220502_P22_0579_Exp2_AndrewP_S20\interact-HF1JS20220502_P22_0579_Exp2_AndrewP_S20.pep.xml	QLDEKDTLVSQLSR		R	G	14	2	2936.578	1630.8561	1630.8519	816.4353	816.4332	1630.8525	816.4335	-6e-04	0.9188	-0.6095	4.8696e-10	36.339	28.299	1	2	1	1294	1307	1341127040		NA	TRUE	sp|P12882|MYH1_HUMAN	P12882	MYH1_HUMAN	MYH1	Myosin-1
HF1JS20220502_P22_0579_Exp2_AndrewP_S20.33547.33547.0	D:\Analysis_Data\hlee\Andrew.palmer\Experiment_2\HF1JS20220502_P22_0579_Exp2_AndrewP_S20\interact-HF1JS20220502_P22_0579_Exp2_AndrewP_S20.pep.xml	AAYLQNLNSADLLK		K	A	14	2	3979.5135	1532.823	1532.8201	767.4188	767.4173	1532.8197	767.4171	3e-04	0.9874	-0.4855	9.85167e-09	37.169	15.003	1	2	0	387	400	459877696		NA	TRUE	sp|P12882|MYH1_HUMAN	P12882	MYH1_HUMAN	MYH1	Myosin-1
HF1JS20220502_P22_0579_Exp2_AndrewP_S20.41807.41807.4	D:\Analysis_Data\hlee\Andrew.palmer\Experiment_2\HF1JS20220502_P22_0579_Exp2_AndrewP_S20\interact-HF1JS20220502_P22_0579_Exp2_AndrewP_S20.pep.xml	AGLLGLLEEMRDDKLAQLITR	AGLLGLLEEM[147]RDDKLAQLITR	K	T	21	4	4783.2198	2370.2993	2370.293	593.5821	593.5805	2370.294	593.5808	-9e-04	0.7591	-0.1914	0.003683408	21.235	21.235	0.9988	2	2	773	793	58514220	10M(15.9949)	NA	TRUE	sp|Q9UKX2|MYH2_HUMAN	Q9UKX2	MYH2_HUMAN	MYH2	Myosin-2
HF1JS20220502_P22_0579_Exp2_AndrewP_S20.42709.42709.3	D:\Analysis_Data\hlee\Andrew.palmer\Experiment_2\HF1JS20220502_P22_0579_Exp2_AndrewP_S20\interact-HF1JS20220502_P22_0579_Exp2_AndrewP_S20.pep.xml	AEAHFALIHYAGVVDYNITGWLEK		K	N	24	3	4872.0145	2716.376	2716.3662	906.4659	906.4627	2716.3647	906.4622	0.0014	0.6455	-0.1438	0.0004873087	24.249	10.963	1	2	0	576	599	133204880		NA	TRUE	sp|Q9UKX2|MYH2_HUMAN	Q9UKX2	MYH2_HUMAN	MYH2	Myosin-2
HF1JS20220502_P22_0579_Exp2_AndrewP_S21.04927.04927.2	D:\Analysis_Data\hlee\Andrew.palmer\Experiment_2\HF1JS20220502_P22_0579_Exp2_AndrewP_S21\interact-HF1JS20220502_P22_0579_Exp2_AndrewP_S21.pep.xml	EDQVMQQNPPK	EDQVM[147]QQNPPK	K	F	11	2	1184.9442	1328.6047	1328.6018	665.3096	665.3082	1328.6029	665.3087	-0.0011	0.9467	-0.4964	0.00107152	21.38	0	1	2	0	73	83	573402750	5M(15.9949)	NA	TRUE	sp|P12883|MYH7_HUMAN	P12883	MYH7_HUMAN	MYH7	Myosin-7
HF1JS20220502_P22_0579_Exp2_AndrewP_S21.09627.09627.2	D:\Analysis_Data\hlee\Andrew.palmer\Experiment_2\HF1JS20220502_P22_0579_Exp2_AndrewP_S21\interact-HF1JS20220502_P22_0579_Exp2_AndrewP_S21.pep.xml	LQDAEEHVEAVNAK		R	C	14	2	1631.6734	1551.7551	1551.7535	776.8848	776.884	1551.7528	776.8837	7e-04	0.9005	-0.5673	1.651152e-07	37.875	11.456	1	2	0	1401	1414	33529340		NA	TRUE	sp|P12882|MYH1_HUMAN	P12882	MYH1_HUMAN	MYH1	Myosin-1
HF1JS20220502_P22_0579_Exp2_AndrewP_S21.21574.21574.0	D:\Analysis_Data\hlee\Andrew.palmer\Experiment_2\HF1JS20220502_P22_0579_Exp2_AndrewP_S21\interact-HF1JS20220502_P22_0579_Exp2_AndrewP_S21.pep.xml	LTQESIMDLENDKQQLDER	LTQESIM[147]DLENDKQQLDER	K	L	19	3	2758.193	2321.0896	2321.086	774.7038	774.7026	2320.0852	774.369	1.0007	0.5554	-0.5586	7.58536e-07	27.528	11.812	1	2	1	1061	1079	157222768	7M(15.9949)	NA	TRUE	sp|P12883|MYH7_HUMAN	P12883	MYH7_HUMAN	MYH7	Myosin-7
HF1JS20220502_P22_0579_Exp2_AndrewP_S21.32668.32668.3	D:\Analysis_Data\hlee\Andrew.palmer\Experiment_2\HF1JS20220502_P22_0579_Exp2_AndrewP_S21\interact-HF1JS20220502_P22_0579_Exp2_AndrewP_S21.pep.xml	TLAQLFSGAQTAEGEGAGGGAK		K	K	22	3	3805.8506	2019.9939	2019.987	674.3386	674.3363	2019.9861	674.336	9e-04	0.9895	-0.6748	2e-14	42.938	12.654	1	2	0	619	640	449836576		NA	TRUE	sp|Q9UKX2|MYH2_HUMAN	Q9UKX2	MYH2_HUMAN	MYH2	Myosin-2
HF1JS20220502_P22_0579_Exp2_AndrewP_S21.39826.39826.3	D:\Analysis_Data\hlee\Andrew.palmer\Experiment_2\HF1JS20220502_P22_0579_Exp2_AndrewP_S21\interact-HF1JS20220502_P22_0579_Exp2_AndrewP_S21.pep.xml	KKLETDISQMQGEMEDILQEAR		K	N	22	3	4492.8154	2591.268	2591.258	864.7633	864.7599	2591.257	864.7596	9e-04	0.9981	-0.3401	1e-14	48.004	35.606	1	2	2	1734	1755	149070336		NA	TRUE	sp|Q9UKX2|MYH2_HUMAN	Q9UKX2	MYH2_HUMAN	MYH2	Myosin-2
HF1JS20220502_P22_0579_Exp2_AndrewP_S21.45359.45359.4	D:\Analysis_Data\hlee\Andrew.palmer\Experiment_2\HF1JS20220502_P22_0579_Exp2_AndrewP_S21\interact-HF1JS20220502_P22_0579_Exp2_AndrewP_S21.pep.xml	AEAHFALIHYAGVVDYNITGWLEK		K	N	24	4	5033.2741	2716.3733	2716.366	680.1006	680.0988	2716.3647	680.0985	0.0012	0.8773	-0.3202	0	47.369	12.535	1	2	0	576	599	464779680		NA	TRUE	sp|Q9UKX2|MYH2_HUMAN	Q9UKX2	MYH2_HUMAN	MYH2	Myosin-2
HF1JS20220502_P22_0579_Exp2_AndrewP_S21.50375.50375.4	D:\Analysis_Data\hlee\Andrew.palmer\Experiment_2\HF1JS20220502_P22_0579_Exp2_AndrewP_S21\interact-HF1JS20220502_P22_0579_Exp2_AndrewP_S21.pep.xml	PEAHFSLIHYAGIVDYNIIGWLQK		K	N	24	4	5525.8781	2783.4487	2783.4446	696.8695	696.8684	2783.4434	696.8681	0.0012	0.8357	-0.1685	0	50.02	12.656	1	2	0	573	596	200707456		NA	TRUE	sp|P12883|MYH7_HUMAN	P12883	MYH7_HUMAN	MYH7	Myosin-7
HF1JS20220502_P22_0579_Exp2_AndrewP_S22.08682.08682.2	D:\Analysis_Data\hlee\Andrew.palmer\Experiment_2\HF1JS20220502_P22_0579_Exp2_AndrewP_S22\interact-HF1JS20220502_P22_0579_Exp2_AndrewP_S22.pep.xml	LQTENGELSR		K	Q	10	2	1567.9047	1145.5718	1145.5682	573.7932	573.7914	1145.5676	573.7911	6e-04	0.9593	-0.6	0.0012793	19.452	12.6	0.9999	2	0	1280	1289	20223906		NA	TRUE	sp|P12883|MYH7_HUMAN	P12883	MYH7_HUMAN	MYH7	Myosin-7
HF1JS20220502_P22_0579_Exp2_AndrewP_S22.11697.11697.0	D:\Analysis_Data\hlee\Andrew.palmer\Experiment_2\HF1JS20220502_P22_0579_Exp2_AndrewP_S22\interact-HF1JS20220502_P22_0579_Exp2_AndrewP_S22.pep.xml	LFDNHLGK		K	S	8	2	1857.278	942.4952	942.4932	472.2549	472.2539	942.4923	472.2534	9e-04	0.8955	-0.6713	1.304727e-08	19.413	9.993	1	2	0	552	559	113103440		NA	TRUE	sp|P12883|MYH7_HUMAN	P12883	MYH7_HUMAN	MYH7	Myosin-7
HF1JS20220502_P22_0579_Exp2_AndrewP_S22.21325.21325.3	D:\Analysis_Data\hlee\Andrew.palmer\Experiment_2\HF1JS20220502_P22_0579_Exp2_AndrewP_S22\interact-HF1JS20220502_P22_0579_Exp2_AndrewP_S22.pep.xml	EKSEMKMEIDDLASNVETVSK	EKSEM[147]KM[147]EIDDLASNVETVSK	K	A	21	3	2778.184	2414.1265	2414.119	805.7161	805.7136	2414.1191	805.7136	-2e-04	0.9417	-0.408	5.7e-13	44.657	14.524	1	2	2	1226	1246	217115760	5M(15.9949),7M(15.9949)	NA	TRUE	sp|Q9UKX2|MYH2_HUMAN	Q9UKX2	MYH2_HUMAN	MYH2	Myosin-2
HF1JS20220502_P22_0579_Exp2_AndrewP_S22.23510.23510.3	D:\Analysis_Data\hlee\Andrew.palmer\Experiment_2\HF1JS20220502_P22_0579_Exp2_AndrewP_S22\interact-HF1JS20220502_P22_0579_Exp2_AndrewP_S22.pep.xml	LTQESIMDLENDKQQLDER	LTQESIM[147]DLENDKQQLDER	K	L	19	3	2986.2669	2320.0933	2320.0867	774.3717	774.3695	2320.0852	774.369	0.0014	0.4121	-0.6402	8.497113e-06	22.793	12.09	1	2	1	1061	1079	86703688	7M(15.9949)	NA	TRUE	sp|P12883|MYH7_HUMAN	P12883	MYH7_HUMAN	MYH7	Myosin-7
HF1JS20220502_P22_0579_Exp2_AndrewP_S22.28938.28938.4	D:\Analysis_Data\hlee\Andrew.palmer\Experiment_2\HF1JS20220502_P22_0579_Exp2_AndrewP_S22\interact-HF1JS20220502_P22_0579_Exp2_AndrewP_S22.pep.xml	LAQESIMDIENEKQQLDEKLK		K	K	21	4	3505.8321	2501.2798	2501.2717	626.3272	626.3252	2501.2683	626.3244	0.0034	0.4624	-0.6533	2.087246e-07	25.736	12.715	1	2	2	1067	1087	0		NA	TRUE	sp|Q9UKX2|MYH2_HUMAN	Q9UKX2	MYH2_HUMAN	MYH2	Myosin-2
HF1JS20220502_P22_0579_Exp2_AndrewP_S22.30997.30997.3	D:\Analysis_Data\hlee\Andrew.palmer\Experiment_2\HF1JS20220502_P22_0579_Exp2_AndrewP_S22\interact-HF1JS20220502_P22_0579_Exp2_AndrewP_S22.pep.xml	TLAQLFSGAQTAEGEGAGGGAK		K	K	22	3	3704.7018	2019.9929	2019.9868	674.3382	674.3362	2019.9861	674.336	7e-04	0.988	-0.5823	1e-14	42.931	12.953	1	2	0	619	640	138701744		NA	TRUE	sp|Q9UKX2|MYH2_HUMAN	Q9UKX2	MYH2_HUMAN	MYH2	Myosin-2
HF1JS20220502_P22_0579_Exp2_AndrewP_S23.08835.08835.2	D:\Analysis_Data\hlee\Andrew.palmer\Experiment_2\HF1JS20220502_P22_0579_Exp2_AndrewP_S23\interact-HF1JS20220502_P22_0579_Exp2_AndrewP_S23.pep.xml	LQTENGELSR		K	Q	10	2	1557.2012	1145.5704	1145.5679	573.7925	573.7912	1145.5676	573.7911	2e-04	0.9866	-0.6087	1.261199e-05	23.853	16.196	1	2	0	1280	1289	5549323300		NA	TRUE	sp|P12883|MYH7_HUMAN	P12883	MYH7_HUMAN	MYH7	Myosin-7
HF1JS20220502_P22_0579_Exp2_AndrewP_S23.26457.26457.3	D:\Analysis_Data\hlee\Andrew.palmer\Experiment_2\HF1JS20220502_P22_0579_Exp2_AndrewP_S23\interact-HF1JS20220502_P22_0579_Exp2_AndrewP_S23.pep.xml	LAQESIMDIENEKQQLDEK		K	L	19	3	3218.9291	2260.0981	2260.0889	754.3733	754.3702	2260.089	754.3703	-2e-04	0.6282	-0.683	1.1427e-09	35.701	12.019	1	2	1	1067	1085	444203808		NA	TRUE	sp|Q9UKX2|MYH2_HUMAN	Q9UKX2	MYH2_HUMAN	MYH2	Myosin-2
HF1JS20220502_P22_0579_Exp2_AndrewP_S23.32582.32582.2	D:\Analysis_Data\hlee\Andrew.palmer\Experiment_2\HF1JS20220502_P22_0579_Exp2_AndrewP_S23\interact-HF1JS20220502_P22_0579_Exp2_AndrewP_S23.pep.xml	TLAQLFSGAQTAEGEGAGGGAK		K	K	22	2	3802.1377	2019.9926	2019.9875	1011.0036	1011.001	2019.9861	1011.0003	0.0014	0.9618	-0.6901	0	39.109	12.387	1	2	0	619	640	262882752		NA	TRUE	sp|Q9UKX2|MYH2_HUMAN	Q9UKX2	MYH2_HUMAN	MYH2	Myosin-2
HF1JS20220502_P22_0579_Exp2_AndrewP_S23.41001.41001.4	D:\Analysis_Data\hlee\Andrew.palmer\Experiment_2\HF1JS20220502_P22_0579_Exp2_AndrewP_S23\interact-HF1JS20220502_P22_0579_Exp2_AndrewP_S23.pep.xml	GKAEAHFALIHYAGVVDYNITGWLEK		K	N	26	4	4615.4599	2901.4934	2901.485	726.3806	726.3785	2901.4812	726.3776	0.0039	0.871	-0.2633	0	52.096	12.023	1	2	1	574	599	68211848		NA	TRUE	sp|Q9UKX2|MYH2_HUMAN	Q9UKX2	MYH2_HUMAN	MYH2	Myosin-2
HF1JS20220502_P22_0579_Exp2_AndrewP_S23.50268.50268.4	D:\Analysis_Data\hlee\Andrew.palmer\Experiment_2\HF1JS20220502_P22_0579_Exp2_AndrewP_S23\interact-HF1JS20220502_P22_0579_Exp2_AndrewP_S23.pep.xml	PEAHFSLIHYAGIVDYNIIGWLQK		K	N	24	4	5526.7094	2783.4514	2783.4446	696.8701	696.8684	2783.4434	696.8681	0.0012	0.6956	-0.1554	0	34.305	11.221	1	2	0	573	596	147231936		NA	TRUE	sp|P12883|MYH7_HUMAN	P12883	MYH7_HUMAN	MYH7	Myosin-7
HF1JS20220502_P22_0579_Exp2_AndrewP_S24.07048.07048.2	D:\Analysis_Data\hlee\Andrew.palmer\Experiment_2\HF1JS20220502_P22_0579_Exp2_AndrewP_S24\interact-HF1JS20220502_P22_0579_Exp2_AndrewP_S24.pep.xml	RQAEEAEEQSNVNLSK		K	F	16	2	1434.0799	1830.8708	1830.87	916.4427	916.4423	1830.8707	916.4426	-7e-04	0.6029	-0.6779	0.002800592	11.711	0	0.9989	2	1	1884	1899	35632392		NA	TRUE	sp|P12882|MYH1_HUMAN	P12882	MYH1_HUMAN	MYH1	Myosin-1
HF1JS20220502_P22_0579_Exp2_AndrewP_S24.23727.23727.2	D:\Analysis_Data\hlee\Andrew.palmer\Experiment_2\HF1JS20220502_P22_0579_Exp2_AndrewP_S24\interact-HF1JS20220502_P22_0579_Exp2_AndrewP_S24.pep.xml	DDKLAQLITR		R	T	10	2	3037.6309	1171.6577	1171.6553	586.8361	586.8349	1171.656	586.8353	-7e-04	0.8957	-0.6127	0.1330983	21.603	14.27	0.9974	2	1	784	793	2492373250		NA	TRUE	sp|Q9UKX2|MYH2_HUMAN	Q9UKX2	MYH2_HUMAN	MYH2	Myosin-2
HF1JS20220502_P22_0579_Exp2_AndrewP_S25.09432.09432.0	D:\Analysis_Data\hlee\Andrew.palmer\Experiment_2\HF1JS20220502_P22_0579_Exp2_AndrewP_S25\interact-HF1JS20220502_P22_0579_Exp2_AndrewP_S25.pep.xml	SVNDLTSQR		R	A	9	2	1539.75	1018.506	1018.5034	510.2603	510.259	1018.5043	510.2594	-9e-04	0.9694	-0.5497	0.01434664	17.873	9.943	0.9998	2	0	1269	1277	34938152		NA	TRUE	sp|P12883|MYH7_HUMAN	P12883	MYH7_HUMAN	MYH7	Myosin-7
HF1JS20220502_P22_0579_Exp2_AndrewP_S25.10060.10060.3	D:\Analysis_Data\hlee\Andrew.palmer\Experiment_2\HF1JS20220502_P22_0579_Exp2_AndrewP_S25\interact-HF1JS20220502_P22_0579_Exp2_AndrewP_S25.pep.xml	LQAAEEHVEAVNAK		R	C	14	3	1599.9351	1507.7653	1507.7628	503.5957	503.5949	1507.763	503.5949	-1e-04	0.5575	-0.5705	6.181413e-06	26.089	12.932	1	2	0	1403	1416	734659710		NA	TRUE	sp|Q9UKX2|MYH2_HUMAN	Q9UKX2	MYH2_HUMAN	MYH2	Myosin-2
HF1JS20220502_P22_0579_Exp2_AndrewP_S25.10322.10322.2	D:\Analysis_Data\hlee\Andrew.palmer\Experiment_2\HF1JS20220502_P22_0579_Exp2_AndrewP_S25\interact-HF1JS20220502_P22_0579_Exp2_AndrewP_S25.pep.xml	LQDAEEHVEAVNAK		R	C	14	2	1624.8574	1551.7561	1551.7537	776.8853	776.8841	1551.7528	776.8837	8e-04	0	-0.5374	0.003111717	11.528	0	0.9734	2	0	1401	1414	9451616		NA	TRUE	sp|P12882|MYH1_HUMAN	P12882	MYH1_HUMAN	MYH1	Myosin-1
HF1JS20220502_P22_0579_Exp2_AndrewP_S25.11594.11594.2	D:\Analysis_Data\hlee\Andrew.palmer\Experiment_2\HF1JS20220502_P22_0579_Exp2_AndrewP_S25\interact-HF1JS20220502_P22_0579_Exp2_AndrewP_S25.pep.xml	LQTESGEFSR		R	Q	10	2	1746.6589	1152.5426	1152.5413	577.2786	577.2779	1152.541	577.2778	2e-04	0.9909	-0.621	5.867777e-05	21.645	15.532	1	2	0	1286	1295	308736928		NA	TRUE	sp|Q9UKX2|MYH2_HUMAN	Q9UKX2	MYH2_HUMAN	MYH2	Myosin-2
HF1JS20220502_P22_0579_Exp2_AndrewP_S25.14104.14104.2	D:\Analysis_Data\hlee\Andrew.palmer\Experiment_2\HF1JS20220502_P22_0579_Exp2_AndrewP_S25\interact-HF1JS20220502_P22_0579_Exp2_AndrewP_S25.pep.xml	ANTEVAQWR		K	T	9	2	1986.0683	1073.5269	1073.5254	537.7707	537.77	1073.5254	537.77	0	0.9838	-0.6052	1.980517e-05	19.965	11.436	1	2	0	1370	1378	0		NA	TRUE	sp|Q9UKX2|MYH2_HUMAN	Q9UKX2	MYH2_HUMAN	MYH2	Myosin-2
HF1JS20220502_P22_0579_Exp2_AndrewP_S25.15393.15393.3	D:\Analysis_Data\hlee\Andrew.palmer\Experiment_2\HF1JS20220502_P22_0579_Exp2_AndrewP_S25\interact-HF1JS20220502_P22_0579_Exp2_AndrewP_S25.pep.xml	ELENELEAEQKRNAESVK		R	G	18	3	2109.5467	2116.0347	2116.0303	706.3522	706.3507	2115.0442	706.022	0.986	0.1108	-0.3699	0.9359444	11.615	0	0.7509	2	2	1821	1838	0		NA	TRUE	sp|P12883|MYH7_HUMAN	P12883	MYH7_HUMAN	MYH7	Myosin-7
HF1JS20220502_P22_0579_Exp2_AndrewP_S25.15874.15874.3	D:\Analysis_Data\hlee\Andrew.palmer\Experiment_2\HF1JS20220502_P22_0579_Exp2_AndrewP_S25\interact-HF1JS20220502_P22_0579_Exp2_AndrewP_S25.pep.xml	HDCDLLREQYEEEQESK	HDCDLLREQYEEEQESK	R	A	17	3	2155.9884	2206.9478	2206.9458	736.6565	736.6559	2206.9436	736.6551	0.0022	0.2021	-0.5537	0.4099681	12.049	0	0.988	2	1	1344	1360	22988674	3C(57.0215)	NA	TRUE	sp|Q9UKX2|MYH2_HUMAN	Q9UKX2	MYH2_HUMAN	MYH2	Myosin-2
HF1JS20220502_P22_0579_Exp2_AndrewP_S25.17122.17122.3	D:\Analysis_Data\hlee\Andrew.palmer\Experiment_2\HF1JS20220502_P22_0579_Exp2_AndrewP_S25\interact-HF1JS20220502_P22_0579_Exp2_AndrewP_S25.pep.xml	LEAQTRPFDLK		R	K	11	3	2274.0752	1316.7119	1316.7097	439.9112	439.9105	1316.7087	439.9102	9e-04	0.5239	-0.5267	0.01283577	19.037	13.743	0.9959	2	1	24	34	187795840		NA	TRUE	sp|P12883|MYH7_HUMAN	P12883	MYH7_HUMAN	MYH7	Myosin-7
HF1JS20220502_P22_0579_Exp2_AndrewP_S25.18705.18705.3	D:\Analysis_Data\hlee\Andrew.palmer\Experiment_2\HF1JS20220502_P22_0579_Exp2_AndrewP_S25\interact-HF1JS20220502_P22_0579_Exp2_AndrewP_S25.pep.xml	SPGVMDNPLVMHQLR	SPGVM[147]DNPLVM[147]HQLR	K	C	15	3	2425.0301	1724.8363	1724.8318	575.9527	575.9512	1724.8336	575.9518	-0.0018	0.7699	-0.6822	0.003349655	21.4	10.719	1	2	0	680	694	0	11M(15.9949),5M(15.9949)	NA	TRUE	sp|P12883|MYH7_HUMAN	P12883	MYH7_HUMAN	MYH7	Myosin-7
HF1JS20220502_P22_0579_Exp2_AndrewP_S25.18995.18995.4	D:\Analysis_Data\hlee\Andrew.palmer\Experiment_2\HF1JS20220502_P22_0579_Exp2_AndrewP_S25\interact-HF1JS20220502_P22_0579_Exp2_AndrewP_S25.pep.xml	KALQEAHQQALDDLQAEEDKVNTLTK		K	A	26	4	2452.6252	2935.4956	2935.489	734.8812	734.8795	2935.4885	734.8794	4e-04	0.8372	-0.0559	7e-14	57.074	33.804	1	2	2	997	1022	598194240		NA	TRUE	sp|P12883|MYH7_HUMAN	P12883	MYH7_HUMAN	MYH7	Myosin-7
HF1JS20220502_P22_0579_Exp2_AndrewP_S25.19501.19501.3	D:\Analysis_Data\hlee\Andrew.palmer\Experiment_2\HF1JS20220502_P22_0579_Exp2_AndrewP_S25\interact-HF1JS20220502_P22_0579_Exp2_AndrewP_S25.pep.xml	LTYTQQLEDLKR		K	Q	12	3	2500.6762	1506.8082	1506.8054	503.2767	503.2757	1506.8041	503.2753	0.0013	0.6863	-0.3829	8.74914e-06	22.83	14.74	1	2	1	1306	1317	345543680		NA	TRUE	sp|P12883|MYH7_HUMAN	P12883	MYH7_HUMAN	MYH7	Myosin-7
HF1JS20220502_P22_0579_Exp2_AndrewP_S25.19642.19642.2	D:\Analysis_Data\hlee\Andrew.palmer\Experiment_2\HF1JS20220502_P22_0579_Exp2_AndrewP_S25\interact-HF1JS20220502_P22_0579_Exp2_AndrewP_S25.pep.xml	DVFVPDDK		K	Q	8	2	2514.1823	933.4461	933.4448	467.7303	467.7297	933.4443	467.7294	4e-04	0.9712	-0.5051	0.001138875	16.857	9.79	0.9998	2	0	36	43	890812420		NA	TRUE	sp|P12883|MYH7_HUMAN	P12883	MYH7_HUMAN	MYH7	Myosin-7
HF1JS20220502_P22_0579_Exp2_AndrewP_S25.20947.20947.2	D:\Analysis_Data\hlee\Andrew.palmer\Experiment_2\HF1JS20220502_P22_0579_Exp2_AndrewP_S25\interact-HF1JS20220502_P22_0579_Exp2_AndrewP_S25.pep.xml	GKLTYTQQLEDLK		R	R	13	2	2637.7723	1535.823	1535.8206	768.9188	768.9176	1535.8195	768.917	0.0011	0.9475	-0.5926	2.246435e-07	30.377	12.444	1	2	1	1304	1316	35792528		NA	TRUE	sp|P12883|MYH7_HUMAN	P12883	MYH7_HUMAN	MYH7	Myosin-7
HF1JS20220502_P22_0579_Exp2_AndrewP_S25.22386.22386.4	D:\Analysis_Data\hlee\Andrew.palmer\Experiment_2\HF1JS20220502_P22_0579_Exp2_AndrewP_S25\interact-HF1JS20220502_P22_0579_Exp2_AndrewP_S25.pep.xml	ALQEAHQQALDDLQAEEDKVNTLTK		K	A	25	4	2772.7251	2807.3994	2807.3962	702.8571	702.8563	2807.3936	702.8557	0.0026	0.7931	-0.2326	0	52.311	29.119	1	2	1	998	1022	4026036740		NA	TRUE	sp|P12883|MYH7_HUMAN	P12883	MYH7_HUMAN	MYH7	Myosin-7
HF1JS20220502_P22_0579_Exp2_AndrewP_S25.23497.23497.3	D:\Analysis_Data\hlee\Andrew.palmer\Experiment_2\HF1JS20220502_P22_0579_Exp2_AndrewP_S25\interact-HF1JS20220502_P22_0579_Exp2_AndrewP_S25.pep.xml	TEAGATVTVKDDQVFPMNPPK	TEAGATVTVKDDQVFPM[147]NPPK	K	Y	21	3	2877.6871	2260.1104	2260.1084	754.3774	754.3767	2260.1045	754.3754	0.0039	0.6576	-0.3792	0.03069022	16.552	16.552	0.9922	2	1	64	84	47699144	17M(15.9949)	NA	TRUE	sp|P12882|MYH1_HUMAN	P12882	MYH1_HUMAN	MYH1	Myosin-1
HF1JS20220502_P22_0579_Exp2_AndrewP_S25.26459.26459.2	D:\Analysis_Data\hlee\Andrew.palmer\Experiment_2\HF1JS20220502_P22_0579_Exp2_AndrewP_S25\interact-HF1JS20220502_P22_0579_Exp2_AndrewP_S25.pep.xml	SLGTELFK		R	I	8	2	3157.2253	893.4876	893.4857	447.7511	447.7501	893.4858	447.7502	-1e-04	0.993	-0.615	0.01257687	18.041	11.966	0.9995	2	0	1482	1489	496764608		NA	TRUE	sp|Q9UKX2|MYH2_HUMAN	Q9UKX2	MYH2_HUMAN	MYH2	Myosin-2
HF1JS20220502_P22_0579_Exp2_AndrewP_S25.30406.30406.4	D:\Analysis_Data\hlee\Andrew.palmer\Experiment_2\HF1JS20220502_P22_0579_Exp2_AndrewP_S25\interact-HF1JS20220502_P22_0579_Exp2_AndrewP_S25.pep.xml	QREEQAEPDGTEEADKSAYLMGLNSADLLK	QREEQAEPDGTEEADKSAYLM[147]GLNSADLLK	K	G	30	4	3531.7399	3323.546	3323.5457	831.8938	831.8937	3323.5461	831.8938	-4e-04	0.9691	-0.5641	0	65.342	26.795	1	2	2	368	397	2795708160	21M(15.9949)	NA	TRUE	sp|P12883|MYH7_HUMAN	P12883	MYH7_HUMAN	MYH7	Myosin-7
HF1JS20220502_P22_0579_Exp2_AndrewP_S25.31434.31434.2	D:\Analysis_Data\hlee\Andrew.palmer\Experiment_2\HF1JS20220502_P22_0579_Exp2_AndrewP_S25\interact-HF1JS20220502_P22_0579_Exp2_AndrewP_S25.pep.xml	GQNVQQVIYATGALAK		K	A	16	2	3629.9117	1659.8978	1659.8931	830.9562	830.9538	1659.8943	830.9544	-0.0012	0.9886	-0.5273	1.1e-13	45.998	14.858	1	2	0	414	429	12072110100		NA	TRUE	sp|P12883|MYH7_HUMAN	P12883	MYH7_HUMAN	MYH7	Myosin-7
HF1JS20220502_P22_0579_Exp2_AndrewP_S25.32916.32916.2	D:\Analysis_Data\hlee\Andrew.palmer\Experiment_2\HF1JS20220502_P22_0579_Exp2_AndrewP_S25\interact-HF1JS20220502_P22_0579_Exp2_AndrewP_S25.pep.xml	DFELNALNAR		K	I	10	2	3771.6213	1161.5793	1161.5771	581.7969	581.7958	1161.5778	581.7962	-6e-04	0.9945	-0.4939	1.477957e-06	24.298	12.059	1	2	0	1084	1093	0		NA	TRUE	sp|P12883|MYH7_HUMAN	P12883	MYH7_HUMAN	MYH7	Myosin-7
HF1JS20220502_P22_0579_Exp2_AndrewP_S25.34582.34582.2	D:\Analysis_Data\hlee\Andrew.palmer\Experiment_2\HF1JS20220502_P22_0579_Exp2_AndrewP_S25\interact-HF1JS20220502_P22_0579_Exp2_AndrewP_S25.pep.xml	NLQEEISDLTEQLGSSGK		K	T	18	2	3932.0393	1946.9475	1946.9451	974.481	974.4798	1946.9431	974.4788	0.0019	0.9941	0.4828	0	47.807	12.069	1	2	0	1504	1521	73607864		NA	TRUE	sp|P12883|MYH7_HUMAN	P12883	MYH7_HUMAN	MYH7	Myosin-7
HF1JS20220502_P22_0579_Exp2_AndrewP_S25.35527.35527.3	D:\Analysis_Data\hlee\Andrew.palmer\Experiment_2\HF1JS20220502_P22_0579_Exp2_AndrewP_S25\interact-HF1JS20220502_P22_0579_Exp2_AndrewP_S25.pep.xml	LLSTLFANYAGADAPIEKGK		K	G	20	3	4022.0934	2078.1096	2078.1047	693.7105	693.7088	2078.1047	693.7088	0	0.9025	-0.5741	0	44.657	13.176	1	2	1	616	635	224133712		NA	TRUE	sp|P12883|MYH7_HUMAN	P12883	MYH7_HUMAN	MYH7	Myosin-7
HF1JS20220502_P22_0579_Exp2_AndrewP_S25.38340.38340.3	D:\Analysis_Data\hlee\Andrew.palmer\Experiment_2\HF1JS20220502_P22_0579_Exp2_AndrewP_S25\interact-HF1JS20220502_P22_0579_Exp2_AndrewP_S25.pep.xml	MELQSALEEAEASLEHEEGK		K	I	20	3	4291.9981	2230.0112	2230.013	744.3443	744.3449	2229.0105	744.0108	1.0024	0.8026	-0.0819	2e-14	44.158	12.219	1	2	0	1538	1557	108019624		NA	TRUE	sp|P12883|MYH7_HUMAN	P12883	MYH7_HUMAN	MYH7	Myosin-7
HF1JS20220502_P22_0579_Exp2_AndrewP_S25.43185.43185.4	D:\Analysis_Data\hlee\Andrew.palmer\Experiment_2\HF1JS20220502_P22_0579_Exp2_AndrewP_S25\interact-HF1JS20220502_P22_0579_Exp2_AndrewP_S25.pep.xml	NLQEEISDLTEQLGSSGKTIHELEK		K	V	25	4	4761.0265	2797.404	2797.3984	700.3583	700.3569	2797.398	700.3568	4e-04	0.8276	-0.494	2.47e-12	42.672	12.987	1	2	1	1504	1528	102266952		NA	TRUE	sp|P12883|MYH7_HUMAN	P12883	MYH7_HUMAN	MYH7	Myosin-7
HF1JS20220502_P22_0579_Exp2_AndrewP_S25.47495.47495.0	D:\Analysis_Data\hlee\Andrew.palmer\Experiment_2\HF1JS20220502_P22_0579_Exp2_AndrewP_S25\interact-HF1JS20220502_P22_0579_Exp2_AndrewP_S25.pep.xml	GDSEMAVFGAAAPYLR	n[43]GDSEM[147]AVFGAAAPYLR	M	K	16	2	5181.6211	1711.79	1711.7883	856.9023	856.9014	1711.7875	856.901	8e-04	0.9654	0.1447	2.101e-11	41.683	12.182	1	2	0	2	17	0	5M(15.9949),N-term(42.0106)	NA	TRUE	sp|P12883|MYH7_HUMAN	P12883	MYH7_HUMAN	MYH7	Myosin-7
HF1JS20220502_P22_0579_Exp2_AndrewP_S25.50664.50664.5	D:\Analysis_Data\hlee\Andrew.palmer\Experiment_2\HF1JS20220502_P22_0579_Exp2_AndrewP_S25\interact-HF1JS20220502_P22_0579_Exp2_AndrewP_S25.pep.xml	EDQVMQQNPPKFDKIEDMAMLTFLHEPAVLYNLK		K	D	34	5	5493.7665	4033.996	4033.9883	807.8065	807.8049	4031.9834	807.404	2.0048	0.9804	-0.4247	0	55	26.147	1	2	2	73	106	185832064		NA	TRUE	sp|P12883|MYH7_HUMAN	P12883	MYH7_HUMAN	MYH7	Myosin-7
HF1JS20220502_P22_0579_Exp2_AndrewP_S26.04794.04794.2	D:\Analysis_Data\hlee\Andrew.palmer\Experiment_2\HF1JS20220502_P22_0579_Exp2_AndrewP_S26\interact-HF1JS20220502_P22_0579_Exp2_AndrewP_S26.pep.xml	QREEQAEPDGTEEADK		K	S	16	2	1105.6322	1830.783	1830.785	916.3988	916.3998	1830.7866	916.4006	-0.0015	0.9416	-0.6204	1.139593e-06	25.273	10.918	1	2	1	368	383	123010912		NA	TRUE	sp|P12883|MYH7_HUMAN	P12883	MYH7_HUMAN	MYH7	Myosin-7
HF1JS20220502_P22_0579_Exp2_AndrewP_S26.04860.04860.2	D:\Analysis_Data\hlee\Andrew.palmer\Experiment_2\HF1JS20220502_P22_0579_Exp2_AndrewP_S26\interact-HF1JS20220502_P22_0579_Exp2_AndrewP_S26.pep.xml	EKEMASMK		R	E	8	2	1111.8071	952.4353	952.4349	477.2249	477.2247	952.4358	477.2252	-9e-04	0.9142	-0.6129	0.00913503	15.791	13.089	0.9934	2	1	846	853	39497736		NA	TRUE	sp|P12883|MYH7_HUMAN	P12883	MYH7_HUMAN	MYH7	Myosin-7
HF1JS20220502_P22_0579_Exp2_AndrewP_S26.07214.07214.3	D:\Analysis_Data\hlee\Andrew.palmer\Experiment_2\HF1JS20220502_P22_0579_Exp2_AndrewP_S26\interact-HF1JS20220502_P22_0579_Exp2_AndrewP_S26.pep.xml	KLEDECSELKR	KLEDECSELKR	R	D	11	3	1338.5138	1405.6886	1405.6877	469.5701	469.5698	1405.687	469.5696	7e-04	0.6037	-0.6853	0.03052883	15.43	12.033	0.9885	2	2	942	952	111633200	6C(57.0215)	NA	TRUE	sp|P12883|MYH7_HUMAN	P12883	MYH7_HUMAN	MYH7	Myosin-7
HF1JS20220502_P22_0579_Exp2_AndrewP_S26.07709.07709.2	D:\Analysis_Data\hlee\Andrew.palmer\Experiment_2\HF1JS20220502_P22_0579_Exp2_AndrewP_S26\interact-HF1JS20220502_P22_0579_Exp2_AndrewP_S26.pep.xml	LQTESGEYSR		R	Q	10	2	1385.8384	1168.539	1168.5363	585.2768	585.2754	1168.5359	585.2752	3e-04	0.9831	-0.6471	5.764587e-05	19.385	9.051	1	2	0	1284	1293	679826690		NA	TRUE	sp|P12882|MYH1_HUMAN	P12882	MYH1_HUMAN	MYH1	Myosin-1
HF1JS20220502_P22_0579_Exp2_AndrewP_S26.07997.07997.2	D:\Analysis_Data\hlee\Andrew.palmer\Experiment_2\HF1JS20220502_P22_0579_Exp2_AndrewP_S26\interact-HF1JS20220502_P22_0579_Exp2_AndrewP_S26.pep.xml	QAEEAEEQSNTNLAK		R	F	15	2	1413.0421	1660.7548	1660.754	831.3847	831.3843	1660.7539	831.3842	1e-04	0.993	-0.6806	4e-14	37.677	25.347	1	2	0	1887	1901	1123516160		NA	TRUE	sp|Q9UKX2|MYH2_HUMAN	Q9UKX2	MYH2_HUMAN	MYH2	Myosin-2
HF1JS20220502_P22_0579_Exp2_AndrewP_S26.09967.09967.2	D:\Analysis_Data\hlee\Andrew.palmer\Experiment_2\HF1JS20220502_P22_0579_Exp2_AndrewP_S26\interact-HF1JS20220502_P22_0579_Exp2_AndrewP_S26.pep.xml	EQYEEEQESKAELQR		R	A	15	2	1599.1366	1894.8557	1894.8528	948.4351	948.4337	1894.8544	948.4345	-0.0015	0.9217	-0.6261	1.564948e-06	35.722	11.946	1	2	1	1351	1365	34991248		NA	TRUE	sp|Q9UKX2|MYH2_HUMAN	Q9UKX2	MYH2_HUMAN	MYH2	Myosin-2
HF1JS20220502_P22_0579_Exp2_AndrewP_S26.11500.11500.3	D:\Analysis_Data\hlee\Andrew.palmer\Experiment_2\HF1JS20220502_P22_0579_Exp2_AndrewP_S26\interact-HF1JS20220502_P22_0579_Exp2_AndrewP_S26.pep.xml	KKEFEISNLQSK		K	I	12	3	1744.5238	1449.7842	1449.7825	484.2687	484.2681	1449.7826	484.2681	-1e-04	0.9477	-0.5241	4.644596e-05	24.29	14.09	1	2	2	1088	1099	3311036160		NA	TRUE	sp|Q9UKX2|MYH2_HUMAN	Q9UKX2	MYH2_HUMAN	MYH2	Myosin-2
HF1JS20220502_P22_0579_Exp2_AndrewP_S26.11839.11839.2	D:\Analysis_Data\hlee\Andrew.palmer\Experiment_2\HF1JS20220502_P22_0579_Exp2_AndrewP_S26\interact-HF1JS20220502_P22_0579_Exp2_AndrewP_S26.pep.xml	EFEMSGLQSK	EFEM[147]SGLQSK	K	I	10	2	1776.563	1170.5253	1170.522	586.2699	586.2683	1170.5226	586.2686	-6e-04	0.9446	-0.5413	1.237953e-05	21.505	11.057	1	2	0	1088	1097	107479832	4M(15.9949)	NA	TRUE	sp|P12882|MYH1_HUMAN	P12882	MYH1_HUMAN	MYH1	Myosin-1
HF1JS20220502_P22_0579_Exp2_AndrewP_S26.14516.14516.3	D:\Analysis_Data\hlee\Andrew.palmer\Experiment_2\HF1JS20220502_P22_0579_Exp2_AndrewP_S26\interact-HF1JS20220502_P22_0579_Exp2_AndrewP_S26.pep.xml	KKDFELNALNAR		K	I	12	3	2031.4149	1417.7722	1417.7695	473.598	473.5971	1417.7677	473.5965	0.0018	0.9679	-0.5078	7.07894e-09	26.56	11.43	1	2	2	1082	1093	383420448		NA	TRUE	sp|P12883|MYH7_HUMAN	P12883	MYH7_HUMAN	MYH7	Myosin-7
HF1JS20220502_P22_0579_Exp2_AndrewP_S26.14543.14543.3	D:\Analysis_Data\hlee\Andrew.palmer\Experiment_2\HF1JS20220502_P22_0579_Exp2_AndrewP_S26\interact-HF1JS20220502_P22_0579_Exp2_AndrewP_S26.pep.xml	VRELENELEAEQK		R	R	13	3	2034.0141	1585.7998	1585.7961	529.6072	529.606	1585.7947	529.6055	0.0014	0.9273	-0.6934	2.68256e-05	22.576	13.224	1	2	1	1819	1831	601083650		NA	TRUE	sp|P12883|MYH7_HUMAN	P12883	MYH7_HUMAN	MYH7	Myosin-7
HF1JS20220502_P22_0579_Exp2_AndrewP_S26.16873.16873.2	D:\Analysis_Data\hlee\Andrew.palmer\Experiment_2\HF1JS20220502_P22_0579_Exp2_AndrewP_S26\interact-HF1JS20220502_P22_0579_Exp2_AndrewP_S26.pep.xml	ELENELEAEQK		R	R	11	2	2255.0384	1330.627	1330.624	666.3208	666.3193	1330.6251	666.3198	-0.0011	0.9797	-0.5809	2.48231e-06	28.527	13.789	1	2	0	1821	1831	232268032		NA	TRUE	sp|P12883|MYH7_HUMAN	P12883	MYH7_HUMAN	MYH7	Myosin-7
HF1JS20220502_P22_0579_Exp2_AndrewP_S26.19118.19118.3	D:\Analysis_Data\hlee\Andrew.palmer\Experiment_2\HF1JS20220502_P22_0579_Exp2_AndrewP_S26\interact-HF1JS20220502_P22_0579_Exp2_AndrewP_S26.pep.xml	SPGVMDNPLVMHQLR	SPGVM[147]DNPLVM[147]HQLR	K	C	15	3	2468.497	1724.8385	1724.8357	575.9534	575.9525	1724.8336	575.9518	0.002	0.8238	-0.6592	8.844308e-05	26.309	10.689	1	2	0	680	694	242066464	11M(15.9949),5M(15.9949)	NA	TRUE	sp|P12883|MYH7_HUMAN	P12883	MYH7_HUMAN	MYH7	Myosin-7
HF1JS20220502_P22_0579_Exp2_AndrewP_S26.20720.20720.3	D:\Analysis_Data\hlee\Andrew.palmer\Experiment_2\HF1JS20220502_P22_0579_Exp2_AndrewP_S26\interact-HF1JS20220502_P22_0579_Exp2_AndrewP_S26.pep.xml	LAQESIMDIENEKQQLDEK	LAQESIM[147]DIENEKQQLDEK	K	L	19	3	2619.3652	2277.0742	2277.0703	760.032	760.0307	2276.084	759.7019	0.9863	0.412	-0.3986	0.001434783	19.955	13.057	0.9947	2	1	1067	1085	0	7M(15.9949)	NA	TRUE	sp|Q9UKX2|MYH2_HUMAN	Q9UKX2	MYH2_HUMAN	MYH2	Myosin-2
HF1JS20220502_P22_0579_Exp2_AndrewP_S26.25256.25256.2	D:\Analysis_Data\hlee\Andrew.palmer\Experiment_2\HF1JS20220502_P22_0579_Exp2_AndrewP_S26\interact-HF1JS20220502_P22_0579_Exp2_AndrewP_S26.pep.xml	DDKLAQLITR		R	T	10	2	3047.244	1171.6589	1171.6552	586.8367	586.8349	1171.656	586.8353	-8e-04	0.9173	-0.6255	3.357481e-06	27.547	14.429	1	2	1	784	793	6054638600		NA	TRUE	sp|Q9UKX2|MYH2_HUMAN	Q9UKX2	MYH2_HUMAN	MYH2	Myosin-2
HF1JS20220502_P22_0579_Exp2_AndrewP_S26.26827.26827.4	D:\Analysis_Data\hlee\Andrew.palmer\Experiment_2\HF1JS20220502_P22_0579_Exp2_AndrewP_S26\interact-HF1JS20220502_P22_0579_Exp2_AndrewP_S26.pep.xml	KALQEAHQQALDDLQAEEDKVNTLTK		K	A	26	4	3195.61	2935.492	2935.4885	734.8803	734.8794	2935.4885	734.8794	0	0.8319	-0.6342	0	59.579	38.979	1	2	2	997	1022	1653143300		NA	TRUE	sp|P12883|MYH7_HUMAN	P12883	MYH7_HUMAN	MYH7	Myosin-7
HF1JS20220502_P22_0579_Exp2_AndrewP_S26.27338.27338.3	D:\Analysis_Data\hlee\Andrew.palmer\Experiment_2\HF1JS20220502_P22_0579_Exp2_AndrewP_S26\interact-HF1JS20220502_P22_0579_Exp2_AndrewP_S26.pep.xml	TLAQLFSGAQTAEGEGAGGGAKK		K	G	23	3	3243.9466	2148.0852	2148.082	717.0357	717.0346	2148.081	717.0343	9e-04	0.8601	-0.5125	0	55.083	14.768	1	2	1	619	641	147755328		NA	TRUE	sp|Q9UKX2|MYH2_HUMAN	Q9UKX2	MYH2_HUMAN	MYH2	Myosin-2
HF1JS20220502_P22_0579_Exp2_AndrewP_S26.27477.27477.2	D:\Analysis_Data\hlee\Andrew.palmer\Experiment_2\HF1JS20220502_P22_0579_Exp2_AndrewP_S26\interact-HF1JS20220502_P22_0579_Exp2_AndrewP_S26.pep.xml	IEDEQALGIQLQK		K	K	13	2	3257.2446	1483.791	1483.7886	742.9028	742.9016	1483.7881	742.9013	4e-04	0.9913	-0.5852	1.50364e-09	36.574	14.684	1	2	0	1100	1112	9310674900		NA	TRUE	sp|Q9UKX2|MYH2_HUMAN	Q9UKX2	MYH2_HUMAN	MYH2	Myosin-2
HF1JS20220502_P22_0579_Exp2_AndrewP_S26.28806.28806.0	D:\Analysis_Data\hlee\Andrew.palmer\Experiment_2\HF1JS20220502_P22_0579_Exp2_AndrewP_S26\interact-HF1JS20220502_P22_0579_Exp2_AndrewP_S26.pep.xml	MEIDDLASNVETVSK	M[147]EIDDLASNVETVSK	K	A	15	2	3383.4075	1665.7789	1665.7755	833.8967	833.895	1665.7766	833.8956	-0.0011	0.9899	-0.3177	4e-14	48.221	14.302	1	2	0	1232	1246	1928076540	1M(15.9949)	NA	TRUE	sp|Q9UKX2|MYH2_HUMAN	Q9UKX2	MYH2_HUMAN	MYH2	Myosin-2
HF1JS20220502_P22_0579_Exp2_AndrewP_S26.31791.31791.0	D:\Analysis_Data\hlee\Andrew.palmer\Experiment_2\HF1JS20220502_P22_0579_Exp2_AndrewP_S26\interact-HF1JS20220502_P22_0579_Exp2_AndrewP_S26.pep.xml	GQNVQQVIYATGALAK		K	A	16	2	3666.7772	1660.9003	1660.8981	831.4574	831.4563	1659.8943	830.9544	1.0037	0.9858	-0.565	1.7e-13	43.975	12.941	1	2	0	414	429	360280800		NA	TRUE	sp|P12883|MYH7_HUMAN	P12883	MYH7_HUMAN	MYH7	Myosin-7
HF1JS20220502_P22_0579_Exp2_AndrewP_S26.31880.31880.3	D:\Analysis_Data\hlee\Andrew.palmer\Experiment_2\HF1JS20220502_P22_0579_Exp2_AndrewP_S26\interact-HF1JS20220502_P22_0579_Exp2_AndrewP_S26.pep.xml	WLPVYKPEVVTAYR		K	G	14	3	3675.079	1720.9514	1720.9443	574.6577	574.6554	1719.9347	574.3188	1.0096	0.6729	-0.6771	0.001075737	20.682	20.362	0.9992	2	1	131	144	0		NA	TRUE	sp|Q9UKX2|MYH2_HUMAN	Q9UKX2	MYH2_HUMAN	MYH2	Myosin-2
HF1JS20220502_P22_0579_Exp2_AndrewP_S26.37647.37647.2	D:\Analysis_Data\hlee\Andrew.palmer\Experiment_2\HF1JS20220502_P22_0579_Exp2_AndrewP_S26\interact-HF1JS20220502_P22_0579_Exp2_AndrewP_S26.pep.xml	ILNPAAIPEGQFIDSR		R	K	16	2	4224.9417	1739.925	1739.9214	870.9698	870.968	1739.9205	870.9675	8e-04	0.972	-0.4848	1.938e-10	30.322	12.638	1	2	0	724	739	1149175550		NA	TRUE	sp|P12883|MYH7_HUMAN	P12883	MYH7_HUMAN	MYH7	Myosin-7
HF1JS20220502_P22_0579_Exp2_AndrewP_S26.39766.39766.2	D:\Analysis_Data\hlee\Andrew.palmer\Experiment_2\HF1JS20220502_P22_0579_Exp2_AndrewP_S26\interact-HF1JS20220502_P22_0579_Exp2_AndrewP_S26.pep.xml	NDLQLQVQAEAEGLADAEER		K	C	20	2	4427.753	2198.0476	2198.0457	1100.0311	1100.0301	2198.045	1100.0298	7e-04	0.9887	-0.5829	0	50.134	47.282	1	2	0	891	910	0		NA	TRUE	sp|Q9UKX2|MYH2_HUMAN	Q9UKX2	MYH2_HUMAN	MYH2	Myosin-2
HF1JS20220502_P22_0579_Exp2_AndrewP_S26.40079.40079.3	D:\Analysis_Data\hlee\Andrew.palmer\Experiment_2\HF1JS20220502_P22_0579_Exp2_AndrewP_S26\interact-HF1JS20220502_P22_0579_Exp2_AndrewP_S26.pep.xml	DYHIFYQILSNK		R	K	12	3	4457.6944	1539.7753	1539.7717	514.2657	514.2645	1539.7721	514.2646	-3e-04	0.9235	-0.5578	7.075906e-06	22.075	11.994	1	2	0	282	293	3197529090		NA	TRUE	sp|P12883|MYH7_HUMAN	P12883	MYH7_HUMAN	MYH7	Myosin-7
HF1JS20220502_P22_0579_Exp2_AndrewP_S26.40676.40676.2	D:\Analysis_Data\hlee\Andrew.palmer\Experiment_2\HF1JS20220502_P22_0579_Exp2_AndrewP_S26\interact-HF1JS20220502_P22_0579_Exp2_AndrewP_S26.pep.xml	LETDISQMQGEMEDILQEAR	LETDISQM[147]QGEMEDILQEAR	K	N	20	2	4515.0243	2351.0686	2351.0632	1176.5416	1176.5389	2351.062	1176.5383	0.0012	0.9934	-0.4222	7.35783e-08	41.033	30.615	1	2	0	1736	1755	121825616	8M(15.9949)	NA	TRUE	sp|Q9UKX2|MYH2_HUMAN	Q9UKX2	MYH2_HUMAN	MYH2	Myosin-2
HF1JS20220502_P22_0579_Exp2_AndrewP_S26.43609.43609.3	D:\Analysis_Data\hlee\Andrew.palmer\Experiment_2\HF1JS20220502_P22_0579_Exp2_AndrewP_S26\interact-HF1JS20220502_P22_0579_Exp2_AndrewP_S26.pep.xml	AVYEKMFLWMVAR		K	I	13	3	4799.7794	1642.8438	1642.8337	548.6219	548.6185	1642.8363	548.6194	-0.0025	0.8058	-0.3458	0.01737898	15.664	13.408	0.9974	2	1	433	445	119964992		NA	TRUE	sp|Q9UKX2|MYH2_HUMAN	Q9UKX2	MYH2_HUMAN	MYH2	Myosin-2
HF1JS20220502_P22_0579_Exp2_AndrewP_S26.46796.46796.4	D:\Analysis_Data\hlee\Andrew.palmer\Experiment_2\HF1JS20220502_P22_0579_Exp2_AndrewP_S26\interact-HF1JS20220502_P22_0579_Exp2_AndrewP_S26.pep.xml	FDKIEDMAMLTFLHEPAVLYNLK	FDKIEDMAM[147]LTFLHEPAVLYNLK	K	D	23	4	5111.7815	2753.384	2753.3774	689.3533	689.3516	2753.3806	689.3524	-0.0031	0.7848	-0.1116	0	42.338	37.963	1	2	1	84	106	204117216	9M(15.9949)	NA	TRUE	sp|P12883|MYH7_HUMAN	P12883	MYH7_HUMAN	MYH7	Myosin-7
HF1JS20220502_P22_0579_Exp2_AndrewP_S26.46876.46876.0	D:\Analysis_Data\hlee\Andrew.palmer\Experiment_2\HF1JS20220502_P22_0579_Exp2_AndrewP_S26\interact-HF1JS20220502_P22_0579_Exp2_AndrewP_S26.pep.xml	GKPEAHFSLIHYAGIVDYNIIGWLQK		K	N	26	4	5119.5314	2969.5613	2969.5564	743.3976	743.3964	2968.5598	743.1472	0.9965	0.7815	-0.1404	6.66e-12	39.31	13.469	1	2	1	571	596	1705444860		NA	TRUE	sp|P12883|MYH7_HUMAN	P12883	MYH7_HUMAN	MYH7	Myosin-7
HF1JS20220502_P22_0579_Exp2_AndrewP_S26.47804.47804.0	D:\Analysis_Data\hlee\Andrew.palmer\Experiment_2\HF1JS20220502_P22_0579_Exp2_AndrewP_S26\interact-HF1JS20220502_P22_0579_Exp2_AndrewP_S26.pep.xml	DSLLVIQWNIR		R	A	11	2	5210.4625	1355.7587	1355.7573	678.8866	678.8859	1355.7561	678.8853	0.0012	0.9896	-0.4861	3.520043e-05	25.324	15.593	1	2	0	809	819	411503936		NA	TRUE	sp|P12883|MYH7_HUMAN	P12883	MYH7_HUMAN	MYH7	Myosin-7
HF1JS20220502_P22_0579_Exp2_AndrewP_S26.61084.61084.4	D:\Analysis_Data\hlee\Andrew.palmer\Experiment_2\HF1JS20220502_P22_0579_Exp2_AndrewP_S26\interact-HF1JS20220502_P22_0579_Exp2_AndrewP_S26.pep.xml	GQTVEQVSNAVGALAKAVYEKMFLWMVAR		K	I	29	4	6537.6595	3195.6694	3195.66	799.9246	799.9223	3195.6572	799.9216	0.0026	0.7611	-0.4201	4e-14	45.603	13.689	1	2	2	417	445	43835952		NA	TRUE	sp|Q9UKX2|MYH2_HUMAN	Q9UKX2	MYH2_HUMAN	MYH2	Myosin-2
HF1JS20220502_P22_0579_Exp2_AndrewP_S27.04110.04110.3	D:\Analysis_Data\hlee\Andrew.palmer\Experiment_2\HF1JS20220502_P22_0579_Exp2_AndrewP_S27\interact-HF1JS20220502_P22_0579_Exp2_AndrewP_S27.pep.xml	EKEMASMKEEFTR	EKEM[147]ASM[147]KEEFTR	R	L	13	3	1140.6129	1646.7251	1646.7257	549.9156	549.9158	1646.7278	549.9165	-0.002	0.6988	-0.4829	0.004709772	19.808	10.302	1	2	2	846	858	211508960	4M(15.9949),7M(15.9949)	NA	TRUE	sp|P12883|MYH7_HUMAN	P12883	MYH7_HUMAN	MYH7	Myosin-7
HF1JS20220502_P22_0579_Exp2_AndrewP_S27.09358.09358.3	D:\Analysis_Data\hlee\Andrew.palmer\Experiment_2\HF1JS20220502_P22_0579_Exp2_AndrewP_S27\interact-HF1JS20220502_P22_0579_Exp2_AndrewP_S27.pep.xml	VRELENELEAEQKR		R	N	14	3	1649.8553	1742.8838	1742.8799	581.9685	581.9672	1741.8958	581.6392	0.9841	0.7283	-0.3217	0.005124063	20.666	13.376	0.9993	2	2	1819	1832	0		NA	TRUE	sp|P12883|MYH7_HUMAN	P12883	MYH7_HUMAN	MYH7	Myosin-7
HF1JS20220502_P22_0579_Exp2_AndrewP_S27.10302.10302.0	D:\Analysis_Data\hlee\Andrew.palmer\Experiment_2\HF1JS20220502_P22_0579_Exp2_AndrewP_S27\interact-HF1JS20220502_P22_0579_Exp2_AndrewP_S27.pep.xml	LTGAVMHYGNLK	LTGAVM[147]HYGNLK	K	F	12	3	1740.8954	1318.6733	1318.6711	440.565	440.5643	1318.6703	440.564	8e-04	0.5309	-0.4541	0.9451373	12.528	0	0.9989	2	0	355	366	52022796	6M(15.9949)	NA	TRUE	sp|Q9UKX2|MYH2_HUMAN	Q9UKX2	MYH2_HUMAN	MYH2	Myosin-2
HF1JS20220502_P22_0579_Exp2_AndrewP_S27.11098.11098.2	D:\Analysis_Data\hlee\Andrew.palmer\Experiment_2\HF1JS20220502_P22_0579_Exp2_AndrewP_S27\interact-HF1JS20220502_P22_0579_Exp2_AndrewP_S27.pep.xml	LEAQTRPFDLKK		R	D	12	2	1818.1652	1444.8066	1444.8027	723.4106	723.4086	1444.8037	723.4091	-9e-04	0.8942	-0.353	0.003110187	19.885	13.221	0.9402	2	2	24	35	199180288		NA	TRUE	sp|P12883|MYH7_HUMAN	P12883	MYH7_HUMAN	MYH7	Myosin-7
HF1JS20220502_P22_0579_Exp2_AndrewP_S27.11385.11385.2	D:\Analysis_Data\hlee\Andrew.palmer\Experiment_2\HF1JS20220502_P22_0579_Exp2_AndrewP_S27\interact-HF1JS20220502_P22_0579_Exp2_AndrewP_S27.pep.xml	LFDNHLGK		K	S	8	2	1845.6129	942.4946	942.4913	472.2546	472.2529	942.4923	472.2534	-9e-04	0.9193	-0.6623	2.13886e-08	21.389	10.479	1	2	0	552	559	23781881900		NA	TRUE	sp|P12883|MYH7_HUMAN	P12883	MYH7_HUMAN	MYH7	Myosin-7
HF1JS20220502_P22_0579_Exp2_AndrewP_S27.11568.11568.2	D:\Analysis_Data\hlee\Andrew.palmer\Experiment_2\HF1JS20220502_P22_0579_Exp2_AndrewP_S27\interact-HF1JS20220502_P22_0579_Exp2_AndrewP_S27.pep.xml	VRELENELEAEQK		R	R	13	2	1863.1889	1586.7811	1586.779	794.3978	794.3968	1585.7947	793.9046	0.9843	0.4011	-0.4	0.1268609	15.575	12.724	0.8006	2	1	1819	1831	0		NA	TRUE	sp|P12883|MYH7_HUMAN	P12883	MYH7_HUMAN	MYH7	Myosin-7
HF1JS20220502_P22_0579_Exp2_AndrewP_S27.13144.13144.2	D:\Analysis_Data\hlee\Andrew.palmer\Experiment_2\HF1JS20220502_P22_0579_Exp2_AndrewP_S27\interact-HF1JS20220502_P22_0579_Exp2_AndrewP_S27.pep.xml	KKDFELNALNAR		K	I	12	2	2014.4886	1417.7687	1417.7675	709.8916	709.891	1417.7677	709.8911	-2e-04	0.8783	-0.4254	0.0006538826	23.238	0	1	2	2	1082	1093	1138017790		NA	TRUE	sp|P12883|MYH7_HUMAN	P12883	MYH7_HUMAN	MYH7	Myosin-7
HF1JS20220502_P22_0579_Exp2_AndrewP_S27.14524.14524.0	D:\Analysis_Data\hlee\Andrew.palmer\Experiment_2\HF1JS20220502_P22_0579_Exp2_AndrewP_S27\interact-HF1JS20220502_P22_0579_Exp2_AndrewP_S27.pep.xml	ERLEAQTRPFDLK		K	K	13	4	2148.2494	1601.8552	1601.8523	401.4711	401.4704	1601.8524	401.4704	-1e-04	0.6052	-0.5043	0.1162616	12.636	9.239	0.9903	2	2	22	34	613210940		NA	TRUE	sp|P12883|MYH7_HUMAN	P12883	MYH7_HUMAN	MYH7	Myosin-7
HF1JS20220502_P22_0579_Exp2_AndrewP_S27.19927.19927.2	D:\Analysis_Data\hlee\Andrew.palmer\Experiment_2\HF1JS20220502_P22_0579_Exp2_AndrewP_S27\interact-HF1JS20220502_P22_0579_Exp2_AndrewP_S27.pep.xml	LQEAEEAVEAVNAK		R	C	14	2	2665.6535	1499.7496	1499.7465	750.8821	750.8805	1499.7466	750.8806	-1e-04	0.9827	-0.5915	1.090899e-07	36.521	16.589	1	2	0	1397	1410	8705259500		NA	TRUE	sp|P12883|MYH7_HUMAN	P12883	MYH7_HUMAN	MYH7	Myosin-7
HF1JS20220502_P22_0579_Exp2_AndrewP_S27.25970.25970.0	D:\Analysis_Data\hlee\Andrew.palmer\Experiment_2\HF1JS20220502_P22_0579_Exp2_AndrewP_S27\interact-HF1JS20220502_P22_0579_Exp2_AndrewP_S27.pep.xml	LAQESIMDIENEK		K	Q	13	2	3241.3925	1519.7296	1519.7272	760.8721	760.8709	1518.7235	760.369	1.0036	0.9049	-0.5845	0.000473165	22.386	12.594	1	2	0	1067	1079	97824848		NA	TRUE	sp|Q9UKX2|MYH2_HUMAN	Q9UKX2	MYH2_HUMAN	MYH2	Myosin-2
HF1JS20220502_P22_0579_Exp2_AndrewP_S27.26324.26324.2	D:\Analysis_Data\hlee\Andrew.palmer\Experiment_2\HF1JS20220502_P22_0579_Exp2_AndrewP_S27\interact-HF1JS20220502_P22_0579_Exp2_AndrewP_S27.pep.xml	LTYTQQLEDLK		K	R	11	2	3275.3764	1350.7073	1350.7041	676.3609	676.3593	1350.703	676.3588	0.0011	0.9725	-0.6435	4.350553e-07	30.307	13.856	1	2	0	1306	1316	1704508670		NA	TRUE	sp|P12883|MYH7_HUMAN	P12883	MYH7_HUMAN	MYH7	Myosin-7
HF1JS20220502_P22_0579_Exp2_AndrewP_S27.27552.27552.2	D:\Analysis_Data\hlee\Andrew.palmer\Experiment_2\HF1JS20220502_P22_0579_Exp2_AndrewP_S27\interact-HF1JS20220502_P22_0579_Exp2_AndrewP_S27.pep.xml	MEIDDLASNVETVSK	M[147]EIDDLASNVETVSK	K	A	15	2	3393.2938	1665.7789	1665.7762	833.8967	833.8954	1665.7766	833.8956	-3e-04	0.6568	-0.2381	0.3868122	12.15	0	0.9818	2	0	1232	1246	7521789.5	1M(15.9949)	NA	TRUE	sp|Q9UKX2|MYH2_HUMAN	Q9UKX2	MYH2_HUMAN	MYH2	Myosin-2
HF1JS20220502_P22_0579_Exp2_AndrewP_S27.33584.33584.3	D:\Analysis_Data\hlee\Andrew.palmer\Experiment_2\HF1JS20220502_P22_0579_Exp2_AndrewP_S27\interact-HF1JS20220502_P22_0579_Exp2_AndrewP_S27.pep.xml	EKNDLQLQVQAEAEGLADAEER		K	C	22	3	3974.7185	2455.1885	2455.1836	819.4034	819.4018	2455.1826	819.4015	9e-04	0.9886	-0.5286	0	41.319	13.745	1	2	1	889	910	323767296		NA	TRUE	sp|Q9UKX2|MYH2_HUMAN	Q9UKX2	MYH2_HUMAN	MYH2	Myosin-2
HF1JS20220502_P22_0579_Exp2_AndrewP_S27.35572.35572.3	D:\Analysis_Data\hlee\Andrew.palmer\Experiment_2\HF1JS20220502_P22_0579_Exp2_AndrewP_S27\interact-HF1JS20220502_P22_0579_Exp2_AndrewP_S27.pep.xml	DYHIFYQILSNK		R	K	12	3	4166.7416	1539.776	1539.7722	514.2659	514.2647	1539.7721	514.2646	1e-04	0.9224	-0.4888	0.0009426822	19.975	10.991	1	2	0	282	293	20764710		NA	TRUE	sp|P12883|MYH7_HUMAN	P12883	MYH7_HUMAN	MYH7	Myosin-7
HF1JS20220502_P22_0579_Exp2_AndrewP_S27.36905.36905.4	D:\Analysis_Data\hlee\Andrew.palmer\Experiment_2\HF1JS20220502_P22_0579_Exp2_AndrewP_S27\interact-HF1JS20220502_P22_0579_Exp2_AndrewP_S27.pep.xml	KQLEAEKMELQSALEEAEASLEHEEGK	KQLEAEKM[147]ELQSALEEAEASLEHEEGK	R	I	27	4	4296.4238	3071.4653	3071.459	768.8736	768.872	3071.4602	768.8723	-0.0012	0.8394	0.0126	0	45.598	12.93	1	2	2	1531	1557	1429130240	8M(15.9949)	NA	TRUE	sp|P12883|MYH7_HUMAN	P12883	MYH7_HUMAN	MYH7	Myosin-7
HF1JS20220502_P22_0579_Exp2_AndrewP_S27.39405.39405.0	D:\Analysis_Data\hlee\Andrew.palmer\Experiment_2\HF1JS20220502_P22_0579_Exp2_AndrewP_S27\interact-HF1JS20220502_P22_0579_Exp2_AndrewP_S27.pep.xml	QLDHEKSELQTSLEEAEASLEHEEGK		K	I	26	4	4539.4377	2967.3677	2967.3616	742.8492	742.8477	2965.3787	742.352	1.9829	0.6424	-0.1317	0.02134662	19.611	14.175	0.9915	2	1	1536	1561	0		NA	TRUE	sp|Q9Y623|MYH4_HUMAN	Q9Y623	MYH4_HUMAN	MYH4	Myosin-4
HF1JS20220502_P22_0579_Exp2_AndrewP_S27.40380.40380.4	D:\Analysis_Data\hlee\Andrew.palmer\Experiment_2\HF1JS20220502_P22_0579_Exp2_AndrewP_S27\interact-HF1JS20220502_P22_0579_Exp2_AndrewP_S27.pep.xml	GKAEAHFALIHYAGVVDYNITGWLEK		K	N	26	4	4634.7276	2901.4963	2901.4863	726.3814	726.3789	2901.4812	726.3776	0.0051	0.8173	-0.1759	0	44.285	10.358	1	2	1	574	599	82422496		NA	TRUE	sp|Q9UKX2|MYH2_HUMAN	Q9UKX2	MYH2_HUMAN	MYH2	Myosin-2
HF1JS20220502_P22_0579_Exp2_AndrewP_S27.42873.42873.5	D:\Analysis_Data\hlee\Andrew.palmer\Experiment_2\HF1JS20220502_P22_0579_Exp2_AndrewP_S27\interact-HF1JS20220502_P22_0579_Exp2_AndrewP_S27.pep.xml	GKPEAHFSLIHYAGIVDYNIIGWLQKNK		K	D	28	5	4880.5096	3210.7078	3210.6982	643.1488	643.1469	3210.6978	643.1468	4e-04	0.8742	0.0998	4.666565e-06	21.681	12.042	1	2	2	571	598	60428648		NA	TRUE	sp|P12883|MYH7_HUMAN	P12883	MYH7_HUMAN	MYH7	Myosin-7
HF1JS20220502_P22_0579_Exp2_AndrewP_S27.42949.42949.5	D:\Analysis_Data\hlee\Andrew.palmer\Experiment_2\HF1JS20220502_P22_0579_Exp2_AndrewP_S27\interact-HF1JS20220502_P22_0579_Exp2_AndrewP_S27.pep.xml	GKPEAHFSLIHYAGIVDYNIIGWLQK		K	N	26	5	4888.027	2968.569	2968.559	594.7211	594.7191	2968.5598	594.7192	-7e-04	0.8051	0.1971	0.0002119952	18.29	9.328	0.9996	2	1	571	596	0		NA	TRUE	sp|P12883|MYH7_HUMAN	P12883	MYH7_HUMAN	MYH7	Myosin-7
HF1JS20220502_P22_0579_Exp2_AndrewP_S27.44629.44629.0	D:\Analysis_Data\hlee\Andrew.palmer\Experiment_2\HF1JS20220502_P22_0579_Exp2_AndrewP_S27\interact-HF1JS20220502_P22_0579_Exp2_AndrewP_S27.pep.xml	AEAHFALIHYAGVVDYNITGWLEK		K	N	24	4	5053.6102	2718.3772	2718.3713	680.6016	680.6001	2716.3647	680.0985	2.0065	0.8053	-0.2443	2e-14	44.49	13.455	1	2	0	576	599	500709184		NA	TRUE	sp|Q9UKX2|MYH2_HUMAN	Q9UKX2	MYH2_HUMAN	MYH2	Myosin-2
HF1JS20220502_P22_0579_Exp2_AndrewP_S27.44630.44630.0	D:\Analysis_Data\hlee\Andrew.palmer\Experiment_2\HF1JS20220502_P22_0579_Exp2_AndrewP_S27\interact-HF1JS20220502_P22_0579_Exp2_AndrewP_S27.pep.xml	SSLKLLSTLFANYAGADAPIEK		K	G	22	3	5053.6816	2309.2397	2309.2346	770.7538	770.7521	2308.2312	770.4177	1.0034	0.9208	-0.1173	1.307475e-07	25.257	11.183	1	2	1	612	633	791367100		NA	TRUE	sp|P12883|MYH7_HUMAN	P12883	MYH7_HUMAN	MYH7	Myosin-7
HF1JS20220502_P22_0579_Exp2_AndrewP_S27.46221.46221.0	D:\Analysis_Data\hlee\Andrew.palmer\Experiment_2\HF1JS20220502_P22_0579_Exp2_AndrewP_S27\interact-HF1JS20220502_P22_0579_Exp2_AndrewP_S27.pep.xml	MDADLSQLQTEVEEAVQECR	M[147]DADLSQLQTEVEEAVQECR	K	N	20	3	5210.2707	2366.0427	2366.039	789.6882	789.6869	2366.0364	789.6861	0.0026	0.9937	-0.439	1.9e-13	41.991	13.618	1	2	0	1730	1749	62692248	19C(57.0215),1M(15.9949)	NA	TRUE	sp|P12883|MYH7_HUMAN	P12883	MYH7_HUMAN	MYH7	Myosin-7
HF1JS20220502_P22_0579_Exp2_AndrewP_S27.49248.49248.5	D:\Analysis_Data\hlee\Andrew.palmer\Experiment_2\HF1JS20220502_P22_0579_Exp2_AndrewP_S27\interact-HF1JS20220502_P22_0579_Exp2_AndrewP_S27.pep.xml	EDQVMQQNPPKFDKIEDMAMLTFLHEPAVLYNLK		K	D	34	5	5510.8054	4032.9927	4032.9868	807.6058	807.6046	4031.9834	807.404	1.0034	0.9787	-0.3762	1.5243e-09	32.425	12.016	1	2	2	73	106	177767392		NA	TRUE	sp|P12883|MYH7_HUMAN	P12883	MYH7_HUMAN	MYH7	Myosin-7
HF1JS20220502_P22_0579_Exp2_AndrewP_S27.54162.54162.3	D:\Analysis_Data\hlee\Andrew.palmer\Experiment_2\HF1JS20220502_P22_0579_Exp2_AndrewP_S27\interact-HF1JS20220502_P22_0579_Exp2_AndrewP_S27.pep.xml	IQGTLEDQIISANPLLEAFGNAK		K	T	23	3	6003.5587	2441.2878	2441.284	814.7699	814.7686	2441.28	814.7673	0.0039	0.9558	-0.1494	2.892346e-06	33.655	10.697	1	2	0	215	237	193503424		NA	TRUE	sp|Q9UKX2|MYH2_HUMAN	Q9UKX2	MYH2_HUMAN	MYH2	Myosin-2
HF1JS20220502_P22_0579_Exp2_AndrewP_S28.07259.07259.2	D:\Analysis_Data\hlee\Andrew.palmer\Experiment_2\HF1JS20220502_P22_0579_Exp2_AndrewP_S28\interact-HF1JS20220502_P22_0579_Exp2_AndrewP_S28.pep.xml	IAEKDEEIDQMK	IAEKDEEIDQM[147]K	K	R	12	2	1313.4148	1463.6841	1463.682	732.8493	732.8483	1463.6813	732.8479	7e-04	0.4704	-0.6788	0.08535916	13.775	0	0.9993	2	1	1580	1591	83532944	11M(15.9949)	NA	TRUE	sp|P12882|MYH1_HUMAN	P12882	MYH1_HUMAN	MYH1	Myosin-1
HF1JS20220502_P22_0579_Exp2_AndrewP_S28.07952.07952.0	D:\Analysis_Data\hlee\Andrew.palmer\Experiment_2\HF1JS20220502_P22_0579_Exp2_AndrewP_S28\interact-HF1JS20220502_P22_0579_Exp2_AndrewP_S28.pep.xml	KVKELTYQTEEDR		R	K	13	4	1379.8254	1638.8308	1638.8289	410.715	410.7145	1637.8259	410.4638	1.0029	0.8333	-0.5482	5.069218	13.129	12.091	0.9161	2	2	1850	1862	186933424		NA	TRUE	sp|P12882|MYH1_HUMAN	P12882	MYH1_HUMAN	MYH1	Myosin-1
HF1JS20220502_P22_0579_Exp2_AndrewP_S28.09232.09232.2	D:\Analysis_Data\hlee\Andrew.palmer\Experiment_2\HF1JS20220502_P22_0579_Exp2_AndrewP_S28\interact-HF1JS20220502_P22_0579_Exp2_AndrewP_S28.pep.xml	EDQVMQQNPPK		K	F	11	2	1501.1707	1312.6077	1312.6096	657.3111	657.3121	1312.608	657.3113	0.0015	0.9524	-0.5983	2.225867e-08	20.94	11.04	1	2	0	73	83	47611796		NA	TRUE	sp|P12883|MYH7_HUMAN	P12883	MYH7_HUMAN	MYH7	Myosin-7
HF1JS20220502_P22_0579_Exp2_AndrewP_S28.09930.09930.0	D:\Analysis_Data\hlee\Andrew.palmer\Experiment_2\HF1JS20220502_P22_0579_Exp2_AndrewP_S28\interact-HF1JS20220502_P22_0579_Exp2_AndrewP_S28.pep.xml	SVNDLTSQR		R	A	9	2	1567.5555	1018.5068	1018.5051	510.2607	510.2598	1018.5043	510.2594	7e-04	0.9827	-0.6102	0.001853745	18.704	10.835	1	2	0	1269	1277	439753152		NA	TRUE	sp|P12883|MYH7_HUMAN	P12883	MYH7_HUMAN	MYH7	Myosin-7
HF1JS20220502_P22_0579_Exp2_AndrewP_S28.10440.10440.3	D:\Analysis_Data\hlee\Andrew.palmer\Experiment_2\HF1JS20220502_P22_0579_Exp2_AndrewP_S28\interact-HF1JS20220502_P22_0579_Exp2_AndrewP_S28.pep.xml	LQDAEEHVEAVNAK		R	C	14	3	1615.4289	1551.7561	1551.7524	518.2593	518.2581	1551.7528	518.2582	-3e-04	0.5696	-0.5336	6.478062e-05	23.685	12.865	1	2	0	1401	1414	2332659460		NA	TRUE	sp|P12882|MYH1_HUMAN	P12882	MYH1_HUMAN	MYH1	Myosin-1
HF1JS20220502_P22_0579_Exp2_AndrewP_S28.10648.10648.2	D:\Analysis_Data\hlee\Andrew.palmer\Experiment_2\HF1JS20220502_P22_0579_Exp2_AndrewP_S28\interact-HF1JS20220502_P22_0579_Exp2_AndrewP_S28.pep.xml	TEGGATLTVK		K	D	10	2	1635.2092	975.5254	975.5232	488.77	488.7689	975.5237	488.7691	-4e-04	0.9583	-0.6416	0.0004831986	22.403	14.031	1	2	0	64	73	2686064130		NA	TRUE	sp|Q9UKX2|MYH2_HUMAN	Q9UKX2	MYH2_HUMAN	MYH2	Myosin-2
HF1JS20220502_P22_0579_Exp2_AndrewP_S28.14781.14781.3	D:\Analysis_Data\hlee\Andrew.palmer\Experiment_2\HF1JS20220502_P22_0579_Exp2_AndrewP_S28\interact-HF1JS20220502_P22_0579_Exp2_AndrewP_S28.pep.xml	KKDFELNALNAR		K	I	12	3	2027.7484	1417.7722	1417.7688	473.598	473.5969	1417.7677	473.5965	0.0011	0.9669	-0.4941	4.390872e-08	28.78	12.073	1	2	2	1082	1093	362780992		NA	TRUE	sp|P12883|MYH7_HUMAN	P12883	MYH7_HUMAN	MYH7	Myosin-7
HF1JS20220502_P22_0579_Exp2_AndrewP_S28.16073.16073.3	D:\Analysis_Data\hlee\Andrew.palmer\Experiment_2\HF1JS20220502_P22_0579_Exp2_AndrewP_S28\interact-HF1JS20220502_P22_0579_Exp2_AndrewP_S28.pep.xml	HDCDLLREQYEEEQESK	HDCDLLREQYEEEQESK	R	A	17	3	2151.2686	2206.949	2206.9417	736.6569	736.6545	2206.9436	736.6551	-0.0019	0.1995	-0.5905	0.0005987559	24.391	0	1	2	1	1344	1360	2139851520	3C(57.0215)	NA	TRUE	sp|Q9UKX2|MYH2_HUMAN	Q9UKX2	MYH2_HUMAN	MYH2	Myosin-2
HF1JS20220502_P22_0579_Exp2_AndrewP_S28.19279.19279.2	D:\Analysis_Data\hlee\Andrew.palmer\Experiment_2\HF1JS20220502_P22_0579_Exp2_AndrewP_S28\interact-HF1JS20220502_P22_0579_Exp2_AndrewP_S28.pep.xml	IEDEQALGSQLQK		R	K	13	2	2454.2498	1457.7393	1457.7361	729.8769	729.8753	1457.7361	729.8753	0	0.9906	-0.5568	2.015987e-08	36.7	16.23	1	2	0	1094	1106	376553184		NA	TRUE	sp|P12883|MYH7_HUMAN	P12883	MYH7_HUMAN	MYH7	Myosin-7
HF1JS20220502_P22_0579_Exp2_AndrewP_S28.21557.21557.2	D:\Analysis_Data\hlee\Andrew.palmer\Experiment_2\HF1JS20220502_P22_0579_Exp2_AndrewP_S28\interact-HF1JS20220502_P22_0579_Exp2_AndrewP_S28.pep.xml	LQEAEEAVEAVNAK		R	C	14	2	2669.3031	1499.7501	1499.7468	750.8823	750.8807	1499.7466	750.8806	2e-04	0.9641	-0.6349	1.902453e-08	30.788	12.523	1	2	0	1397	1410	445904640		NA	TRUE	sp|P12883|MYH7_HUMAN	P12883	MYH7_HUMAN	MYH7	Myosin-7
HF1JS20220502_P22_0579_Exp2_AndrewP_S28.22025.22025.3	D:\Analysis_Data\hlee\Andrew.palmer\Experiment_2\HF1JS20220502_P22_0579_Exp2_AndrewP_S28\interact-HF1JS20220502_P22_0579_Exp2_AndrewP_S28.pep.xml	LTYTQQLEDLKR		K	Q	12	3	2713.4763	1506.8052	1506.804	503.2757	503.2753	1506.8041	503.2753	-1e-04	0.7759	-0.6119	1.790192e-05	22.691	12.918	1	2	1	1306	1317	5378238000		NA	TRUE	sp|P12883|MYH7_HUMAN	P12883	MYH7_HUMAN	MYH7	Myosin-7
HF1JS20220502_P22_0579_Exp2_AndrewP_S28.23751.23751.3	D:\Analysis_Data\hlee\Andrew.palmer\Experiment_2\HF1JS20220502_P22_0579_Exp2_AndrewP_S28\interact-HF1JS20220502_P22_0579_Exp2_AndrewP_S28.pep.xml	QLDEKEALVSQLSR		R	G	14	3	2876.456	1614.8602	1614.8577	539.294	539.2932	1614.8575	539.2931	1e-04	0.9528	-0.5498	1.228991e-06	26.4	13.427	1	2	1	1296	1309	2147008380		NA	TRUE	sp|Q9UKX2|MYH2_HUMAN	Q9UKX2	MYH2_HUMAN	MYH2	Myosin-2
HF1JS20220502_P22_0579_Exp2_AndrewP_S28.25623.25623.3	D:\Analysis_Data\hlee\Andrew.palmer\Experiment_2\HF1JS20220502_P22_0579_Exp2_AndrewP_S28\interact-HF1JS20220502_P22_0579_Exp2_AndrewP_S28.pep.xml	KLETDISQMQGEMEDILQEAR	KLETDISQM[147]QGEM[147]EDILQEAR	K	N	21	3	3053.3018	2495.1545	2495.1514	832.7254	832.7244	2495.1519	832.7246	-4e-04	0.9917	-0.6219	0	48.062	11.847	1	2	1	1735	1755	2889661440	13M(15.9949),9M(15.9949)	NA	TRUE	sp|Q9UKX2|MYH2_HUMAN	Q9UKX2	MYH2_HUMAN	MYH2	Myosin-2
HF1JS20220502_P22_0579_Exp2_AndrewP_S28.27104.27104.4	D:\Analysis_Data\hlee\Andrew.palmer\Experiment_2\HF1JS20220502_P22_0579_Exp2_AndrewP_S28\interact-HF1JS20220502_P22_0579_Exp2_AndrewP_S28.pep.xml	KALQEAHQQALDDLQAEEDKVNTLTK		K	A	26	4	3193.3626	2936.494	2936.4917	735.1308	735.1302	2935.4885	734.8794	1.0031	0.9319	-0.6324	0	88.49	64.773	1	2	2	997	1022	1481738880		NA	TRUE	sp|P12883|MYH7_HUMAN	P12883	MYH7_HUMAN	MYH7	Myosin-7
HF1JS20220502_P22_0579_Exp2_AndrewP_S28.29744.29744.3	D:\Analysis_Data\hlee\Andrew.palmer\Experiment_2\HF1JS20220502_P22_0579_Exp2_AndrewP_S28\interact-HF1JS20220502_P22_0579_Exp2_AndrewP_S28.pep.xml	REAIFCIQYNIR	REAIFCIQYNIR	R	S	12	3	3443.5551	1581.8118	1581.8093	528.2779	528.277	1581.8085	528.2768	8e-04	0.9745	-0.562	1.782445e-05	26.569	13.205	1	2	1	814	825	1931086720	6C(57.0215)	NA	TRUE	sp|Q9UKX2|MYH2_HUMAN	Q9UKX2	MYH2_HUMAN	MYH2	Myosin-2
HF1JS20220502_P22_0579_Exp2_AndrewP_S28.32683.32683.2	D:\Analysis_Data\hlee\Andrew.palmer\Experiment_2\HF1JS20220502_P22_0579_Exp2_AndrewP_S28\interact-HF1JS20220502_P22_0579_Exp2_AndrewP_S28.pep.xml	TLAQLFSGAQTAEGEGAGGGAK		K	K	22	2	3724.4808	2019.9899	2019.9868	1011.0022	1011.0007	2019.9861	1011.0003	7e-04	0.9931	-0.5863	0	58.595	12.361	1	2	0	619	640	117197728		NA	TRUE	sp|Q9UKX2|MYH2_HUMAN	Q9UKX2	MYH2_HUMAN	MYH2	Myosin-2
HF1JS20220502_P22_0579_Exp2_AndrewP_S28.34113.34113.3	D:\Analysis_Data\hlee\Andrew.palmer\Experiment_2\HF1JS20220502_P22_0579_Exp2_AndrewP_S28\interact-HF1JS20220502_P22_0579_Exp2_AndrewP_S28.pep.xml	KLETDISQIQGEMEDIIQEAR	KLETDISQIQGEM[147]EDIIQEAR	K	N	21	3	3861.0173	2461.209	2461.2031	821.4103	821.4083	2461.2004	821.4074	0.0026	0.997	-0.3817	0	45.511	12.124	1	2	1	1733	1753	180840816	13M(15.9949)	NA	TRUE	sp|P12882|MYH1_HUMAN	P12882	MYH1_HUMAN	MYH1	Myosin-1
HF1JS20220502_P22_0579_Exp2_AndrewP_S28.35766.35766.3	D:\Analysis_Data\hlee\Andrew.palmer\Experiment_2\HF1JS20220502_P22_0579_Exp2_AndrewP_S28\interact-HF1JS20220502_P22_0579_Exp2_AndrewP_S28.pep.xml	TLALLFVGATGAEAEAGGGKK		K	G	21	3	4019.4562	1960.0681	1960.0625	654.3633	654.3614	1960.0627	654.3615	-2e-04	0.8278	-0.3482	8e-14	42.16	12.513	1	2	1	619	639	1014438400		NA	TRUE	sp|P12882|MYH1_HUMAN	P12882	MYH1_HUMAN	MYH1	Myosin-1
HF1JS20220502_P22_0579_Exp2_AndrewP_S28.36182.36182.2	D:\Analysis_Data\hlee\Andrew.palmer\Experiment_2\HF1JS20220502_P22_0579_Exp2_AndrewP_S28\interact-HF1JS20220502_P22_0579_Exp2_AndrewP_S28.pep.xml	ESIFCIQYNVR	ESIFCIQYNVR	R	A	11	2	4058.7268	1427.6874	1427.6859	714.851	714.8502	1427.6866	714.8506	-7e-04	0.9805	-0.5612	7.338004e-07	24.785	10.54	1	2	0	813	823	471289344	5C(57.0215)	NA	TRUE	sp|P12882|MYH1_HUMAN	P12882	MYH1_HUMAN	MYH1	Myosin-1
HF1JS20220502_P22_0579_Exp2_AndrewP_S28.40313.40313.3	D:\Analysis_Data\hlee\Andrew.palmer\Experiment_2\HF1JS20220502_P22_0579_Exp2_AndrewP_S28\interact-HF1JS20220502_P22_0579_Exp2_AndrewP_S28.pep.xml	DYHIFYQILSNK		R	K	12	3	4454.0263	1539.7753	1539.7805	514.2657	514.2674	1539.7721	514.2646	0.0084	0.9241	-0.552	5.673657e-08	20.207	10.88	1	2	0	282	293	3176761600		NA	TRUE	sp|P12883|MYH7_HUMAN	P12883	MYH7_HUMAN	MYH7	Myosin-7
HF1JS20220502_P22_0579_Exp2_AndrewP_S29.06383.06383.2	D:\Analysis_Data\hlee\Andrew.palmer\Experiment_2\HF1JS20220502_P22_0579_Exp2_AndrewP_S29\interact-HF1JS20220502_P22_0579_Exp2_AndrewP_S29.pep.xml	LEDECSELKR	LEDECSELKR	K	D	10	2	1370.9333	1277.5948	1277.5927	639.8047	639.8036	1277.592	639.8033	6e-04	0.8081	-0.4417	2.228271e-05	22.003	14.625	1	2	1	943	952	92195104	5C(57.0215)	NA	TRUE	sp|P12883|MYH7_HUMAN	P12883	MYH7_HUMAN	MYH7	Myosin-7
HF1JS20220502_P22_0579_Exp2_AndrewP_S29.10069.10069.2	D:\Analysis_Data\hlee\Andrew.palmer\Experiment_2\HF1JS20220502_P22_0579_Exp2_AndrewP_S29\interact-HF1JS20220502_P22_0579_Exp2_AndrewP_S29.pep.xml	ELENELEAEQKR		R	N	12	2	1726.4567	1487.7172	1487.7108	744.8659	744.8627	1486.7262	744.3704	0.9846	0.7746	-0.3912	0.01081434	18.364	0	1	2	1	1821	1832	0		NA	TRUE	sp|P12883|MYH7_HUMAN	P12883	MYH7_HUMAN	MYH7	Myosin-7
HF1JS20220502_P22_0579_Exp2_AndrewP_S29.12851.12851.2	D:\Analysis_Data\hlee\Andrew.palmer\Experiment_2\HF1JS20220502_P22_0579_Exp2_AndrewP_S29\interact-HF1JS20220502_P22_0579_Exp2_AndrewP_S29.pep.xml	ANTEVAQWR		K	T	9	2	1994.897	1073.5287	1073.5255	537.7716	537.77	1073.5254	537.77	1e-04	0.9916	-0.5687	8.363045e-06	21.316	15.978	1	2	0	1370	1378	181903216		NA	TRUE	sp|Q9UKX2|MYH2_HUMAN	Q9UKX2	MYH2_HUMAN	MYH2	Myosin-2
HF1JS20220502_P22_0579_Exp2_AndrewP_S29.13442.13442.2	D:\Analysis_Data\hlee\Andrew.palmer\Experiment_2\HF1JS20220502_P22_0579_Exp2_AndrewP_S29\interact-HF1JS20220502_P22_0579_Exp2_AndrewP_S29.pep.xml	ELENELEAEQK		R	R	11	2	2051.7499	1331.614	1331.6104	666.8143	666.8125	1330.6251	666.3198	0.9852	0.7869	-0.535	0.01056818	19.404	10.408	0.9997	2	0	1821	1831	0		NA	TRUE	sp|P12883|MYH7_HUMAN	P12883	MYH7_HUMAN	MYH7	Myosin-7
HF1JS20220502_P22_0579_Exp2_AndrewP_S29.19715.19715.3	D:\Analysis_Data\hlee\Andrew.palmer\Experiment_2\HF1JS20220502_P22_0579_Exp2_AndrewP_S29\interact-HF1JS20220502_P22_0579_Exp2_AndrewP_S29.pep.xml	GKLTYTQQLEDLK		R	R	13	3	2653.0531	1535.8235	1535.8187	512.9484	512.9468	1535.8195	512.9471	-7e-04	0.9742	-0.5416	0.0002466676	23.786	13.334	1	2	1	1304	1316	79949944		NA	TRUE	sp|P12883|MYH7_HUMAN	P12883	MYH7_HUMAN	MYH7	Myosin-7
HF1JS20220502_P22_0579_Exp2_AndrewP_S29.19851.19851.3	D:\Analysis_Data\hlee\Andrew.palmer\Experiment_2\HF1JS20220502_P22_0579_Exp2_AndrewP_S29\interact-HF1JS20220502_P22_0579_Exp2_AndrewP_S29.pep.xml	TEAGATVTVKDDQVFPMNPPK	TEAGATVTVKDDQVFPM[147]NPPK	K	Y	21	3	2665.947	2260.1118	2260.104	754.3779	754.3753	2260.1045	754.3754	-4e-04	0.7586	-0.5282	1.58e-11	33.486	30.16	1	2	1	64	84	384349184	17M(15.9949)	NA	TRUE	sp|P12882|MYH1_HUMAN	P12882	MYH1_HUMAN	MYH1	Myosin-1
HF1JS20220502_P22_0579_Exp2_AndrewP_S29.33710.33710.3	D:\Analysis_Data\hlee\Andrew.palmer\Experiment_2\HF1JS20220502_P22_0579_Exp2_AndrewP_S29\interact-HF1JS20220502_P22_0579_Exp2_AndrewP_S29.pep.xml	TLALLFVGATGAEAEAGGGKK		K	G	21	3	3993.4364	1960.0684	1960.0627	654.3634	654.3615	1960.0627	654.3615	0	0.7415	-0.2107	0	36.728	10.42	1	2	1	619	639	1887515780		NA	TRUE	sp|P12882|MYH1_HUMAN	P12882	MYH1_HUMAN	MYH1	Myosin-1
HF1JS20220502_P22_0579_Exp2_AndrewP_S29.33833.33833.3	D:\Analysis_Data\hlee\Andrew.palmer\Experiment_2\HF1JS20220502_P22_0579_Exp2_AndrewP_S29\interact-HF1JS20220502_P22_0579_Exp2_AndrewP_S29.pep.xml	EEQAEPDGTEEADKSAYLMGLNSADLLK	EEQAEPDGTEEADKSAYLM[147]GLNSADLLK	R	G	28	3	4005.5827	3039.3945	3039.3906	1014.1388	1014.1375	3039.3865	1014.1361	0.0041	0.9022	-0.2936	0	55.679	18.142	1	2	1	370	397	217558336	19M(15.9949)	NA	TRUE	sp|P12883|MYH7_HUMAN	P12883	MYH7_HUMAN	MYH7	Myosin-7
HF1JS20220502_P22_0579_Exp2_AndrewP_S29.38128.38128.3	D:\Analysis_Data\hlee\Andrew.palmer\Experiment_2\HF1JS20220502_P22_0579_Exp2_AndrewP_S29\interact-HF1JS20220502_P22_0579_Exp2_AndrewP_S29.pep.xml	DYHIFYQILSNK		R	K	12	3	4422.4507	1539.7761	1539.7709	514.266	514.2642	1539.7721	514.2646	-0.0012	0.9113	-0.5571	9.70344e-09	20.177	10.446	1	2	0	282	293	47213228000		NA	TRUE	sp|P12883|MYH7_HUMAN	P12883	MYH7_HUMAN	MYH7	Myosin-7
HF1JS20220502_P22_0579_Exp2_AndrewP_S29.40061.40061.2	D:\Analysis_Data\hlee\Andrew.palmer\Experiment_2\HF1JS20220502_P22_0579_Exp2_AndrewP_S29\interact-HF1JS20220502_P22_0579_Exp2_AndrewP_S29.pep.xml	LLSTLFANYAGADAPIEK		K	G	18	2	4611.3698	1892.9921	1892.989	947.5033	947.5018	1892.9883	947.5014	7e-04	0.9886	-0.5885	0	42.859	12.166	1	2	0	616	633	643642370		NA	TRUE	sp|P12883|MYH7_HUMAN	P12883	MYH7_HUMAN	MYH7	Myosin-7
HF1JS20220502_P22_0579_Exp2_AndrewP_S29.41033.41033.3	D:\Analysis_Data\hlee\Andrew.palmer\Experiment_2\HF1JS20220502_P22_0579_Exp2_AndrewP_S29\interact-HF1JS20220502_P22_0579_Exp2_AndrewP_S29.pep.xml	DQSPGKGTLEDQIIQANPALEAFGNAK		K	T	27	3	4707.0909	2811.4111	2811.4033	938.1443	938.1417	2811.4038	938.1419	-4e-04	0.9675	-0.283	0	50.511	14.738	1	2	1	208	234	186636576		NA	TRUE	sp|P12883|MYH7_HUMAN	P12883	MYH7_HUMAN	MYH7	Myosin-7
HF1JS20220502_P22_0579_Exp2_AndrewP_S29.41752.41752.4	D:\Analysis_Data\hlee\Andrew.palmer\Experiment_2\HF1JS20220502_P22_0579_Exp2_AndrewP_S29\interact-HF1JS20220502_P22_0579_Exp2_AndrewP_S29.pep.xml	NLQEEISDLTEQLGSSGKTIHELEK		K	V	25	4	4778.0374	2797.406	2797.3806	700.3588	700.3524	2797.398	700.3568	-0.0173	0.4425	-0.4171	1.4e-13	35.437	12.029	1	2	1	1504	1528	59521568		NA	TRUE	sp|P12883|MYH7_HUMAN	P12883	MYH7_HUMAN	MYH7	Myosin-7
HF1JS20220502_P22_0579_Exp2_AndrewP_S29.44501.44501.0	D:\Analysis_Data\hlee\Andrew.palmer\Experiment_2\HF1JS20220502_P22_0579_Exp2_AndrewP_S29\interact-HF1JS20220502_P22_0579_Exp2_AndrewP_S29.pep.xml	AEAHFALIHYAGVVDYNITGWLEK		K	N	24	4	5049.4034	2718.3792	2718.3713	680.6021	680.6001	2716.3647	680.0985	2.0065	0.7917	-0.2074	1.97e-12	44.502	14.536	1	2	0	576	599	373086880		NA	TRUE	sp|Q9UKX2|MYH2_HUMAN	Q9UKX2	MYH2_HUMAN	MYH2	Myosin-2
HF1JS20220502_P22_0579_Exp2_AndrewP_S29.46292.46292.3	D:\Analysis_Data\hlee\Andrew.palmer\Experiment_2\HF1JS20220502_P22_0579_Exp2_AndrewP_S29\interact-HF1JS20220502_P22_0579_Exp2_AndrewP_S29.pep.xml	VIQYFAVIAAIGDR		R	S	14	3	5226.226	1534.8552	1534.8506	512.6257	512.6241	1534.8506	512.6241	0	0.7542	-0.5175	0.2907368	12.646	0	0.9999	2	0	191	204	120188008		NA	TRUE	sp|P12883|MYH7_HUMAN	P12883	MYH7_HUMAN	MYH7	Myosin-7
HF1JS20220502_P22_0579_Exp2_AndrewP_S29.57315.57315.4	D:\Analysis_Data\hlee\Andrew.palmer\Experiment_2\HF1JS20220502_P22_0579_Exp2_AndrewP_S29\interact-HF1JS20220502_P22_0579_Exp2_AndrewP_S29.pep.xml	DPLNETVVGLYQKSSLKLLSTLFANYAGADAPIEK		K	G	35	4	6448.2541	3766.9941	3766.992	942.7558	942.7553	3764.9875	942.2542	2.0043	0.9692	-0.5621	0	42.295	11.997	1	2	2	599	633	0		NA	TRUE	sp|P12883|MYH7_HUMAN	P12883	MYH7_HUMAN	MYH7	Myosin-7
HF1JS20220502_P22_0579_Exp2_AndrewP_S30.06913.06913.2	D:\Analysis_Data\hlee\Andrew.palmer\Experiment_2\HF1JS20220502_P22_0579_Exp2_AndrewP_S30\interact-HF1JS20220502_P22_0579_Exp2_AndrewP_S30.pep.xml	QAEEAEEQSNTNLAK		R	F	15	2	1427.1972	1660.7565	1660.7539	831.3855	831.3842	1660.7539	831.3842	0	0.9901	-0.6492	1.308428e-05	32.033	20.168	1	2	0	1887	1901	1216995330		NA	TRUE	sp|Q9UKX2|MYH2_HUMAN	Q9UKX2	MYH2_HUMAN	MYH2	Myosin-2
HF1JS20220502_P22_0579_Exp2_AndrewP_S30.08812.08812.3	D:\Analysis_Data\hlee\Andrew.palmer\Experiment_2\HF1JS20220502_P22_0579_Exp2_AndrewP_S30\interact-HF1JS20220502_P22_0579_Exp2_AndrewP_S30.pep.xml	KKEFEMSGLQSK		K	I	12	3	1609.9606	1410.7225	1410.718	471.2481	471.2466	1410.7177	471.2465	3e-04	0.937	-0.4975	0.0002102338	21.088	11.163	1	2	2	1086	1097	95292424		NA	TRUE	sp|P12882|MYH1_HUMAN	P12882	MYH1_HUMAN	MYH1	Myosin-1
HF1JS20220502_P22_0579_Exp2_AndrewP_S30.08961.08961.0	D:\Analysis_Data\hlee\Andrew.palmer\Experiment_2\HF1JS20220502_P22_0579_Exp2_AndrewP_S30\interact-HF1JS20220502_P22_0579_Exp2_AndrewP_S30.pep.xml	SALAHALQSSR		K	H	11	2	1624.1939	1139.607	1139.6042	570.8108	570.8094	1139.6046	570.8096	-3e-04	0.8692	-0.5835	4.339321e-08	31.106	12.444	1	2	0	1331	1341	3737497340		NA	TRUE	sp|P12882|MYH1_HUMAN	P12882	MYH1_HUMAN	MYH1	Myosin-1
HF1JS20220502_P22_0579_Exp2_AndrewP_S30.11586.11586.0	D:\Analysis_Data\hlee\Andrew.palmer\Experiment_2\HF1JS20220502_P22_0579_Exp2_AndrewP_S30\interact-HF1JS20220502_P22_0579_Exp2_AndrewP_S30.pep.xml	PEVVTAYR		K	G	8	2	1877.6226	933.4941	933.4923	467.7543	467.7534	933.4919	467.7532	3e-04	0.9909	-0.566	7.26755e-06	20.166	11.767	1	2	0	137	144	79966944		NA	TRUE	sp|Q9UKX2|MYH2_HUMAN	Q9UKX2	MYH2_HUMAN	MYH2	Myosin-2
HF1JS20220502_P22_0579_Exp2_AndrewP_S30.11838.11838.3	D:\Analysis_Data\hlee\Andrew.palmer\Experiment_2\HF1JS20220502_P22_0579_Exp2_AndrewP_S30\interact-HF1JS20220502_P22_0579_Exp2_AndrewP_S30.pep.xml	ELENELEAEQKR		R	N	12	3	1902.0826	1487.7358	1487.733	496.9192	496.9183	1486.7262	496.5827	1.0068	0.482	-0.6491	0.0009003051	17.058	11.771	0.9998	2	1	1821	1832	0		NA	TRUE	sp|P12883|MYH7_HUMAN	P12883	MYH7_HUMAN	MYH7	Myosin-7
HF1JS20220502_P22_0579_Exp2_AndrewP_S30.18369.18369.0	D:\Analysis_Data\hlee\Andrew.palmer\Experiment_2\HF1JS20220502_P22_0579_Exp2_AndrewP_S30\interact-HF1JS20220502_P22_0579_Exp2_AndrewP_S30.pep.xml	HDCDLLREQYEEEQESKAELQR	HDCDLLREQYEEEQESKAELQR	R	A	22	4	2528.454	2806.281	2806.2747	702.5775	702.576	2804.267	702.074	2.0075	0.8245	-0.5597	0	39.344	11.662	1	2	2	1344	1365	299449568	3C(57.0215)	NA	TRUE	sp|Q9UKX2|MYH2_HUMAN	Q9UKX2	MYH2_HUMAN	MYH2	Myosin-2
HF1JS20220502_P22_0579_Exp2_AndrewP_S30.23748.23748.3	D:\Analysis_Data\hlee\Andrew.palmer\Experiment_2\HF1JS20220502_P22_0579_Exp2_AndrewP_S30\interact-HF1JS20220502_P22_0579_Exp2_AndrewP_S30.pep.xml	SEMKMEIDDLASNVETVSK	SEM[147]KM[147]EIDDLASNVETVSK	K	A	19	3	3040.3482	2156.9858	2156.9807	720.0025	720.0008	2156.9814	720.0011	-7e-04	0.9409	-0.3107	5.22e-12	38.037	14.923	1	2	1	1228	1246	472122432	3M(15.9949),5M(15.9949)	NA	TRUE	sp|Q9UKX2|MYH2_HUMAN	Q9UKX2	MYH2_HUMAN	MYH2	Myosin-2
HF1JS20220502_P22_0579_Exp2_AndrewP_S30.30995.30995.2	D:\Analysis_Data\hlee\Andrew.palmer\Experiment_2\HF1JS20220502_P22_0579_Exp2_AndrewP_S30\interact-HF1JS20220502_P22_0579_Exp2_AndrewP_S30.pep.xml	TLAQLFSGAQTAEGEGAGGGAK		K	K	22	2	3734.0769	2019.9888	2019.9862	1011.0017	1011.0004	2019.9861	1011.0003	1e-04	0.9823	-0.5882	2.663789e-06	32.798	12.486	1	2	0	619	640	32249590		NA	TRUE	sp|Q9UKX2|MYH2_HUMAN	Q9UKX2	MYH2_HUMAN	MYH2	Myosin-2
HF1JS20220502_P22_0579_Exp2_AndrewP_S30.31540.31540.2	D:\Analysis_Data\hlee\Andrew.palmer\Experiment_2\HF1JS20220502_P22_0579_Exp2_AndrewP_S30\interact-HF1JS20220502_P22_0579_Exp2_AndrewP_S30.pep.xml	DFELNALNAR		K	I	10	2	3786.2963	1161.5801	1161.5779	581.7973	581.7962	1161.5778	581.7962	1e-04	0.9894	-0.4789	9.376773e-06	21.666	11.193	1	2	0	1084	1093	193399200		NA	TRUE	sp|P12883|MYH7_HUMAN	P12883	MYH7_HUMAN	MYH7	Myosin-7
HF1JS20220502_P22_0579_Exp2_AndrewP_S30.42498.42498.3	D:\Analysis_Data\hlee\Andrew.palmer\Experiment_2\HF1JS20220502_P22_0579_Exp2_AndrewP_S30\interact-HF1JS20220502_P22_0579_Exp2_AndrewP_S30.pep.xml	MELQSALEEAEASLEHEEGK		K	I	20	3	4852.5119	2230.02	2230.013	744.3473	744.3449	2229.0105	744.0108	1.0024	0.7998	-0.6068	2.73e-12	37.085	12.398	1	2	0	1538	1557	845370620		NA	TRUE	sp|P12883|MYH7_HUMAN	P12883	MYH7_HUMAN	MYH7	Myosin-7
HF1JS20220502_P22_0579_Exp2_AndrewP_S30.45464.45464.4	D:\Analysis_Data\hlee\Andrew.palmer\Experiment_2\HF1JS20220502_P22_0579_Exp2_AndrewP_S30\interact-HF1JS20220502_P22_0579_Exp2_AndrewP_S30.pep.xml	FDKIEDMAMLTFLHEPAVLYNLK	FDKIEDM[147]AMLTFLHEPAVLYNLK	K	D	23	4	5146.9679	2753.3884	2753.3838	689.3544	689.3532	2753.3806	689.3524	0.0031	0.579	-0.205	1.463019	9.839	9.839	0.9263	2	1	84	106	29630376	7M(15.9949)	NA	TRUE	sp|P12883|MYH7_HUMAN	P12883	MYH7_HUMAN	MYH7	Myosin-7
HF1JS20220502_P22_0579_Exp2_AndrewP_S30.45680.45680.0	D:\Analysis_Data\hlee\Andrew.palmer\Experiment_2\HF1JS20220502_P22_0579_Exp2_AndrewP_S30\interact-HF1JS20220502_P22_0579_Exp2_AndrewP_S30.pep.xml	NLQEEISDLTEQLGSSGK		K	T	18	3	5168.6092	1947.9526	1947.9474	650.3248	650.3231	1946.9431	649.9883	1.0042	0.9447	-0.6528	1.79832e-09	30.683	13.919	1	2	0	1504	1521	0		NA	TRUE	sp|P12883|MYH7_HUMAN	P12883	MYH7_HUMAN	MYH7	Myosin-7
HF1JS20220502_P22_0579_Exp2_AndrewP_S31.07143.07143.2	D:\Analysis_Data\hlee\Andrew.palmer\Experiment_2\HF1JS20220502_P22_0579_Exp2_AndrewP_S31\interact-HF1JS20220502_P22_0579_Exp2_AndrewP_S31.pep.xml	IAEKDEEIDQMK	IAEKDEEIDQM[147]K	K	R	12	2	1322.9711	1463.6824	1463.6809	732.8485	732.8477	1463.6813	732.8479	-3e-04	0.5315	-0.661	0.04836152	14.762	0	0.9997	2	1	1580	1591	22993984	11M(15.9949)	NA	TRUE	sp|P12882|MYH1_HUMAN	P12882	MYH1_HUMAN	MYH1	Myosin-1
HF1JS20220502_P22_0579_Exp2_AndrewP_S31.09038.09038.3	D:\Analysis_Data\hlee\Andrew.palmer\Experiment_2\HF1JS20220502_P22_0579_Exp2_AndrewP_S31\interact-HF1JS20220502_P22_0579_Exp2_AndrewP_S31.pep.xml	IEAQNRPFDAK		R	T	11	3	1503.342	1287.6594	1287.6578	430.2271	430.2265	1287.657	430.2263	8e-04	0.5115	-0.5679	0.02496848	18.831	15.554	0.9493	2	1	25	35	462854560		NA	TRUE	sp|Q9UKX2|MYH2_HUMAN	Q9UKX2	MYH2_HUMAN	MYH2	Myosin-2
HF1JS20220502_P22_0579_Exp2_AndrewP_S31.10504.10504.2	D:\Analysis_Data\hlee\Andrew.palmer\Experiment_2\HF1JS20220502_P22_0579_Exp2_AndrewP_S31\interact-HF1JS20220502_P22_0579_Exp2_AndrewP_S31.pep.xml	SALAHALQSSR		K	H	11	2	1642.4357	1139.6063	1139.6047	570.8104	570.8096	1139.6046	570.8096	1e-04	0.8764	-0.5898	4.87801e-09	33.233	12.487	1	2	0	1331	1341	443495520		NA	TRUE	sp|P12882|MYH1_HUMAN	P12882	MYH1_HUMAN	MYH1	Myosin-1
HF1JS20220502_P22_0579_Exp2_AndrewP_S31.11304.11304.2	D:\Analysis_Data\hlee\Andrew.palmer\Experiment_2\HF1JS20220502_P22_0579_Exp2_AndrewP_S31\interact-HF1JS20220502_P22_0579_Exp2_AndrewP_S31.pep.xml	ELENELEAEQKR		R	N	12	2	1718.1371	1487.7134	1487.7102	744.864	744.8624	1486.7262	744.3704	0.984	0.775	-0.4241	7.39704e-08	23.236	12.21	1	2	1	1821	1832	0		NA	TRUE	sp|P12883|MYH7_HUMAN	P12883	MYH7_HUMAN	MYH7	Myosin-7
HF1JS20220502_P22_0579_Exp2_AndrewP_S31.19398.19398.4	D:\Analysis_Data\hlee\Andrew.palmer\Experiment_2\HF1JS20220502_P22_0579_Exp2_AndrewP_S31\interact-HF1JS20220502_P22_0579_Exp2_AndrewP_S31.pep.xml	KALQEAHQQALDDLQAEEDKVNTLTK		K	A	26	4	2484.0205	2935.4927	2935.4885	734.8805	734.8794	2935.4885	734.8794	0	0.8909	-0.0511	0	59.828	38.133	1	2	2	997	1022	502384288		NA	TRUE	sp|P12883|MYH7_HUMAN	P12883	MYH7_HUMAN	MYH7	Myosin-7
HF1JS20220502_P22_0579_Exp2_AndrewP_S31.25829.25829.3	D:\Analysis_Data\hlee\Andrew.palmer\Experiment_2\HF1JS20220502_P22_0579_Exp2_AndrewP_S31\interact-HF1JS20220502_P22_0579_Exp2_AndrewP_S31.pep.xml	DVFVPDDKQEFVK		K	A	13	3	3090.2232	1564.78	1564.7756	522.6006	522.5991	1564.7772	522.5997	-0.0015	0.5522	-0.6328	0.0002627812	20.534	10.463	1	2	1	36	48	47881048000		NA	TRUE	sp|P12883|MYH7_HUMAN	P12883	MYH7_HUMAN	MYH7	Myosin-7
HF1JS20220502_P22_0579_Exp2_AndrewP_S31.28078.28078.2	D:\Analysis_Data\hlee\Andrew.palmer\Experiment_2\HF1JS20220502_P22_0579_Exp2_AndrewP_S31\interact-HF1JS20220502_P22_0579_Exp2_AndrewP_S31.pep.xml	LTYTQQLEDLK		K	R	11	2	3301.5445	1350.7058	1350.7036	676.3602	676.3591	1350.703	676.3588	6e-04	0.9741	-0.6757	7.456233e-07	28.625	13.466	1	2	0	1306	1316	4292860930		NA	TRUE	sp|P12883|MYH7_HUMAN	P12883	MYH7_HUMAN	MYH7	Myosin-7
HF1JS20220502_P22_0579_Exp2_AndrewP_S31.31789.31789.2	D:\Analysis_Data\hlee\Andrew.palmer\Experiment_2\HF1JS20220502_P22_0579_Exp2_AndrewP_S31\interact-HF1JS20220502_P22_0579_Exp2_AndrewP_S31.pep.xml	DFELNALNAR		K	I	10	2	3653.7007	1161.5809	1161.5798	581.7977	581.7972	1161.5778	581.7962	0.002	0.9942	-0.637	2.655253e-08	24.317	12.292	1	2	0	1084	1093	50223632		NA	TRUE	sp|P12883|MYH7_HUMAN	P12883	MYH7_HUMAN	MYH7	Myosin-7
HF1JS20220502_P22_0579_Exp2_AndrewP_S31.34671.34671.2	D:\Analysis_Data\hlee\Andrew.palmer\Experiment_2\HF1JS20220502_P22_0579_Exp2_AndrewP_S31\interact-HF1JS20220502_P22_0579_Exp2_AndrewP_S31.pep.xml	MEIDDLASNVETVSK		K	A	15	2	3929.5912	1649.7847	1649.7815	825.8996	825.898	1649.7817	825.8981	-2e-04	0.9903	-0.638	2e-14	43.348	12.598	1	2	0	1232	1246	320290432		NA	TRUE	sp|Q9UKX2|MYH2_HUMAN	Q9UKX2	MYH2_HUMAN	MYH2	Myosin-2
HF1JS20220502_P22_0579_Exp2_AndrewP_S31.36248.36248.2	D:\Analysis_Data\hlee\Andrew.palmer\Experiment_2\HF1JS20220502_P22_0579_Exp2_AndrewP_S31\interact-HF1JS20220502_P22_0579_Exp2_AndrewP_S31.pep.xml	ESIFCIQYNVR	ESIFCIQYNVR	R	A	11	2	4080.5049	1427.688	1427.6842	714.8513	714.8494	1427.6866	714.8506	-0.0024	0.9811	-0.5703	4.574919e-08	26.68	12.027	1	2	0	813	823	124290984	5C(57.0215)	NA	TRUE	sp|P12882|MYH1_HUMAN	P12882	MYH1_HUMAN	MYH1	Myosin-1
HF1JS20220502_P22_0579_Exp2_AndrewP_S31.43600.43600.3	D:\Analysis_Data\hlee\Andrew.palmer\Experiment_2\HF1JS20220502_P22_0579_Exp2_AndrewP_S31\interact-HF1JS20220502_P22_0579_Exp2_AndrewP_S31.pep.xml	ENKNLQEEISDLTEQLGSSGK		R	T	21	3	4788.4529	2319.116	2319.1096	774.0459	774.0438	2318.1235	773.7151	0.986	0.9497	-0.4976	5.20794e-08	35.336	13.654	1	2	1	1501	1521	0		NA	TRUE	sp|P12883|MYH7_HUMAN	P12883	MYH7_HUMAN	MYH7	Myosin-7
HF1JS20220502_P22_0579_Exp2_AndrewP_S31.47607.47607.2	D:\Analysis_Data\hlee\Andrew.palmer\Experiment_2\HF1JS20220502_P22_0579_Exp2_AndrewP_S31\interact-HF1JS20220502_P22_0579_Exp2_AndrewP_S31.pep.xml	GDSEMAVFGAAAPYLR	n[43]GDSEM[147]AVFGAAAPYLR	M	K	16	2	5179.1725	1711.7917	1711.7891	856.9031	856.9018	1711.7875	856.901	0.0015	0.9648	0.0944	0	42.831	9.618	1	2	0	2	17	137732144	5M(15.9949),N-term(42.0106)	NA	TRUE	sp|P12883|MYH7_HUMAN	P12883	MYH7_HUMAN	MYH7	Myosin-7
HF1JS20220502_P22_0579_Exp2_AndrewP_S31.47964.47964.4	D:\Analysis_Data\hlee\Andrew.palmer\Experiment_2\HF1JS20220502_P22_0579_Exp2_AndrewP_S31\interact-HF1JS20220502_P22_0579_Exp2_AndrewP_S31.pep.xml	MELQSALEEAEASLEHEEGKILR		K	A	23	4	5213.8211	2611.2898	2611.283	653.8297	653.828	2611.2798	653.8272	0.0031	0.5766	-0.2316	1.216e-11	33.141	13.804	1	2	1	1538	1560	123739472		NA	TRUE	sp|P12883|MYH7_HUMAN	P12883	MYH7_HUMAN	MYH7	Myosin-7
HF1JS20220502_P22_0579_Exp2_AndrewP_S31.48417.48417.3	D:\Analysis_Data\hlee\Andrew.palmer\Experiment_2\HF1JS20220502_P22_0579_Exp2_AndrewP_S31\interact-HF1JS20220502_P22_0579_Exp2_AndrewP_S31.pep.xml	VIQYFAVIAAIGDR		R	S	14	3	5258.4064	1534.855	1534.8508	512.6256	512.6242	1534.8506	512.6241	2e-04	0.856	-0.5866	0.02673007	15.792	0	1	2	0	191	204	0		NA	TRUE	sp|P12883|MYH7_HUMAN	P12883	MYH7_HUMAN	MYH7	Myosin-7
HF1JS20220502_P22_0579_Exp2_AndrewP_S31.56171.56171.3	D:\Analysis_Data\hlee\Andrew.palmer\Experiment_2\HF1JS20220502_P22_0579_Exp2_AndrewP_S31\interact-HF1JS20220502_P22_0579_Exp2_AndrewP_S31.pep.xml	IQGTLEDQIISANPLLEAFGNAK		K	T	23	3	6026.142	2441.287	2441.2815	814.7696	814.7678	2441.28	814.7673	0.0014	0.9557	-0.2508	0	50.607	13.934	1	2	0	215	237	1093971200		NA	TRUE	sp|Q9UKX2|MYH2_HUMAN	Q9UKX2	MYH2_HUMAN	MYH2	Myosin-2
HF1JS20220502_P22_0579_Exp2_AndrewP_S32.05023.05023.2	D:\Analysis_Data\hlee\Andrew.palmer\Experiment_2\HF1JS20220502_P22_0579_Exp2_AndrewP_S32\interact-HF1JS20220502_P22_0579_Exp2_AndrewP_S32.pep.xml	SANFQKPR		K	N	8	2	1118.1194	946.4979	946.4981	474.2562	474.2563	946.4984	474.2565	-3e-04	0.8549	-0.6971	0.0005189372	18.994	11.343	0.9992	2	1	560	567	241910800		NA	TRUE	sp|P12883|MYH7_HUMAN	P12883	MYH7_HUMAN	MYH7	Myosin-7
HF1JS20220502_P22_0579_Exp2_AndrewP_S32.11676.11676.2	D:\Analysis_Data\hlee\Andrew.palmer\Experiment_2\HF1JS20220502_P22_0579_Exp2_AndrewP_S32\interact-HF1JS20220502_P22_0579_Exp2_AndrewP_S32.pep.xml	LQTESGEFSR		R	Q	10	2	1753.336	1152.5433	1152.5398	577.2789	577.2772	1152.541	577.2778	-0.0012	0.9629	-0.6256	0.009522484	18.585	14.599	0.9993	2	0	1286	1295	29351458800		NA	TRUE	sp|Q9UKX2|MYH2_HUMAN	Q9UKX2	MYH2_HUMAN	MYH2	Myosin-2
HF1JS20220502_P22_0579_Exp2_AndrewP_S32.13437.13437.3	D:\Analysis_Data\hlee\Andrew.palmer\Experiment_2\HF1JS20220502_P22_0579_Exp2_AndrewP_S32\interact-HF1JS20220502_P22_0579_Exp2_AndrewP_S32.pep.xml	LAQESTMDIENDKQQLDEK	LAQESTM[147]DIENDKQQLDEK	K	L	19	3	1920.8031	2251.02	2251.0173	751.3473	751.3464	2250.032	751.0179	0.9853	0.3639	-0.6006	0.002432205	21.956	10.831	0.9995	2	1	1065	1083	0	7M(15.9949)	NA	TRUE	sp|P12882|MYH1_HUMAN	P12882	MYH1_HUMAN	MYH1	Myosin-1
HF1JS20220502_P22_0579_Exp2_AndrewP_S32.18906.18906.2	D:\Analysis_Data\hlee\Andrew.palmer\Experiment_2\HF1JS20220502_P22_0579_Exp2_AndrewP_S32\interact-HF1JS20220502_P22_0579_Exp2_AndrewP_S32.pep.xml	IEDEQALGSQLQK		R	K	13	2	2441.3546	1457.74	1457.7361	729.8773	729.8753	1457.7361	729.8753	0	0.9922	-0.5684	1.770279e-08	32.458	14.76	1	2	0	1094	1106	221776320		NA	TRUE	sp|P12883|MYH7_HUMAN	P12883	MYH7_HUMAN	MYH7	Myosin-7
HF1JS20220502_P22_0579_Exp2_AndrewP_S32.22159.22159.3	D:\Analysis_Data\hlee\Andrew.palmer\Experiment_2\HF1JS20220502_P22_0579_Exp2_AndrewP_S32\interact-HF1JS20220502_P22_0579_Exp2_AndrewP_S32.pep.xml	EKSEMKMEIDDLASNVETVSK	EKSEM[147]KM[147]EIDDLASNVETVSK	K	A	21	3	2747.618	2414.122	2414.1172	805.7146	805.713	2414.1191	805.7136	-0.0019	0.927	-0.4057	3.47733e-07	30.002	13.904	1	2	2	1226	1246	106448704	5M(15.9949),7M(15.9949)	NA	TRUE	sp|Q9UKX2|MYH2_HUMAN	Q9UKX2	MYH2_HUMAN	MYH2	Myosin-2
HF1JS20220502_P22_0579_Exp2_AndrewP_S32.23334.23334.0	D:\Analysis_Data\hlee\Andrew.palmer\Experiment_2\HF1JS20220502_P22_0579_Exp2_AndrewP_S32\interact-HF1JS20220502_P22_0579_Exp2_AndrewP_S32.pep.xml	TEGGATLTVKDDQVFPMNPPK	TEGGATLTVKDDQVFPM[147]NPPK	K	Y	21	3	2858.6707	2261.1096	2261.1057	754.7105	754.7092	2260.1045	754.3754	1.0012	0.7718	-0.6337	1e-14	49.742	43.519	1	2	1	64	84	7601313800	17M(15.9949)	NA	TRUE	sp|Q9UKX2|MYH2_HUMAN	Q9UKX2	MYH2_HUMAN	MYH2	Myosin-2
HF1JS20220502_P22_0579_Exp2_AndrewP_S32.25633.25633.2	D:\Analysis_Data\hlee\Andrew.palmer\Experiment_2\HF1JS20220502_P22_0579_Exp2_AndrewP_S32\interact-HF1JS20220502_P22_0579_Exp2_AndrewP_S32.pep.xml	MEIDDLASNMETVSK	MEIDDLASNM[147]ETVSK	K	A	15	2	3075.7942	1697.7524	1697.7473	849.8835	849.8809	1697.7487	849.8816	-0.0013	0.9878	-0.6312	1.6e-12	38.78	28.997	1	2	0	1230	1244	237262848	10M(15.9949)	NA	TRUE	sp|P12882|MYH1_HUMAN	P12882	MYH1_HUMAN	MYH1	Myosin-1
HF1JS20220502_P22_0579_Exp2_AndrewP_S32.28776.28776.2	D:\Analysis_Data\hlee\Andrew.palmer\Experiment_2\HF1JS20220502_P22_0579_Exp2_AndrewP_S32\interact-HF1JS20220502_P22_0579_Exp2_AndrewP_S32.pep.xml	MEIDDLASNVETVSK	M[147]EIDDLASNVETVSK	K	A	15	2	3374.6107	1665.7775	1665.773	833.896	833.8938	1665.7766	833.8956	-0.0036	0.9885	-0.3299	0	48.211	13.351	1	2	0	1232	1246	2643385090	1M(15.9949)	NA	TRUE	sp|Q9UKX2|MYH2_HUMAN	Q9UKX2	MYH2_HUMAN	MYH2	Myosin-2
HF1JS20220502_P22_0579_Exp2_AndrewP_S32.43495.43495.4	D:\Analysis_Data\hlee\Andrew.palmer\Experiment_2\HF1JS20220502_P22_0579_Exp2_AndrewP_S32\interact-HF1JS20220502_P22_0579_Exp2_AndrewP_S32.pep.xml	KLETDISQMQGEMEDILQEARNAEEK		K	A	26	4	4785.0874	3036.4133	3036.402	760.1106	760.1078	3034.422	759.6128	1.9799	0.6158	-0.1727	1.153477e-07	29.993	13.509	1	2	2	1735	1760	0		NA	TRUE	sp|Q9UKX2|MYH2_HUMAN	Q9UKX2	MYH2_HUMAN	MYH2	Myosin-2
HF1JS20220502_P22_0579_Exp2_AndrewP_S32.59044.59044.0	D:\Analysis_Data\hlee\Andrew.palmer\Experiment_2\HF1JS20220502_P22_0579_Exp2_AndrewP_S32\interact-HF1JS20220502_P22_0579_Exp2_AndrewP_S32.pep.xml	SSDSELAVFGEAAPFLR	n[43]SSDSELAVFGEAAPFLR	M	K	17	2	6332.921	1837.8942	1837.8896	919.9544	919.9521	1836.8893	919.4519	1.0003	0.9829	0.1954	2e-14	36.03	11.387	1	2	0	2	18	674705660	N-term(42.0106)	NA	TRUE	sp|Q9UKX2|MYH2_HUMAN	Q9UKX2	MYH2_HUMAN	MYH2	Myosin-2
HF1JS20220502_P22_0579_Exp2_AndrewP_S32.61013.61013.4	D:\Analysis_Data\hlee\Andrew.palmer\Experiment_2\HF1JS20220502_P22_0579_Exp2_AndrewP_S32\interact-HF1JS20220502_P22_0579_Exp2_AndrewP_S32.pep.xml	GQTVEQVSNAVGALAKAVYEKMFLWMVAR		K	I	29	4	6531.4014	3195.6692	3195.652	799.9246	799.9203	3195.6572	799.9216	-0.0051	0.777	-0.3474	0	54.969	18.916	1	2	2	417	445	61984368		NA	TRUE	sp|Q9UKX2|MYH2_HUMAN	Q9UKX2	MYH2_HUMAN	MYH2	Myosin-2
HF1JS20220502_P22_0579_Exp2_AndrewP_S33.08967.08967.3	D:\Analysis_Data\hlee\Andrew.palmer\Experiment_2\HF1JS20220502_P22_0579_Exp2_AndrewP_S33\interact-HF1JS20220502_P22_0579_Exp2_AndrewP_S33.pep.xml	LQAAEEHVEAVNAK		R	C	14	3	1610.2628	1507.7671	1507.7631	503.5963	503.595	1507.763	503.5949	1e-04	0.5591	-0.5467	0.01752645	17.069	11.904	0.9997	2	0	1403	1416	1161724930		NA	TRUE	sp|Q9UKX2|MYH2_HUMAN	Q9UKX2	MYH2_HUMAN	MYH2	Myosin-2
HF1JS20220502_P22_0579_Exp2_AndrewP_S33.13002.13002.2	D:\Analysis_Data\hlee\Andrew.palmer\Experiment_2\HF1JS20220502_P22_0579_Exp2_AndrewP_S33\interact-HF1JS20220502_P22_0579_Exp2_AndrewP_S33.pep.xml	ANTEVAQWR		K	T	9	2	1996.8965	1073.5276	1073.5258	537.7711	537.7702	1073.5254	537.77	3e-04	0.9906	-0.5861	4.682452e-06	21.52	12.604	1	2	0	1370	1378	0		NA	TRUE	sp|Q9UKX2|MYH2_HUMAN	Q9UKX2	MYH2_HUMAN	MYH2	Myosin-2
HF1JS20220502_P22_0579_Exp2_AndrewP_S33.25278.25278.2	D:\Analysis_Data\hlee\Andrew.palmer\Experiment_2\HF1JS20220502_P22_0579_Exp2_AndrewP_S33\interact-HF1JS20220502_P22_0579_Exp2_AndrewP_S33.pep.xml	SLGTELFK		R	I	8	2	3165.9256	893.4865	893.4861	447.7505	447.7503	893.4858	447.7502	3e-04	0.9909	-0.5905	0.006033326	17.966	11.068	0.9997	2	0	1482	1489	1151029760		NA	TRUE	sp|Q9UKX2|MYH2_HUMAN	Q9UKX2	MYH2_HUMAN	MYH2	Myosin-2
HF1JS20220502_P22_0579_Exp2_AndrewP_S33.31853.31853.3	D:\Analysis_Data\hlee\Andrew.palmer\Experiment_2\HF1JS20220502_P22_0579_Exp2_AndrewP_S33\interact-HF1JS20220502_P22_0579_Exp2_AndrewP_S33.pep.xml	KLETDISQMQGEMEDILQEAR	KLETDISQMQGEM[147]EDILQEAR	K	N	21	3	3795.1156	2479.1636	2479.1572	827.3951	827.393	2479.157	827.3929	2e-04	0.9969	-0.3531	0	50.471	33.673	1	2	1	1735	1755	129811464	13M(15.9949)	NA	TRUE	sp|Q9UKX2|MYH2_HUMAN	Q9UKX2	MYH2_HUMAN	MYH2	Myosin-2
HF1JS20220502_P22_0579_Exp2_AndrewP_S33.35817.35817.2	D:\Analysis_Data\hlee\Andrew.palmer\Experiment_2\HF1JS20220502_P22_0579_Exp2_AndrewP_S33\interact-HF1JS20220502_P22_0579_Exp2_AndrewP_S33.pep.xml	MFLWMVAR	MFLWM[147]VAR	K	I	8	2	4178.6073	1068.5278	1068.5242	535.2712	535.2694	1068.5248	535.2697	-6e-04	0.9482	-0.5189	0.002581635	19.065	8.543	0.9997	2	0	438	445	216284176	5M(15.9949)	NA	TRUE	sp|Q9UKX2|MYH2_HUMAN	Q9UKX2	MYH2_HUMAN	MYH2	Myosin-2
HF1JS20220502_P22_0579_Exp2_AndrewP_S33.40401.40401.4	D:\Analysis_Data\hlee\Andrew.palmer\Experiment_2\HF1JS20220502_P22_0579_Exp2_AndrewP_S33\interact-HF1JS20220502_P22_0579_Exp2_AndrewP_S33.pep.xml	MVSLLQEKNDLQLQVQAEQDNLADAEERCDQLIK	MVSLLQEKNDLQLQVQAEQDNLADAEERCDQLIK	K	N	34	4	4624.0356	3983.9343	3983.9321	996.9909	996.9903	3983.9568	996.9965	-0.0246	0.7727	-0.6529	1.16952e-06	26.665	10.678	1	2	2	877	910	0	29C(57.0215)	NA	TRUE	sp|P12883|MYH7_HUMAN	P12883	MYH7_HUMAN	MYH7	Myosin-7
HF1JS20220502_P22_0579_Exp2_AndrewP_S33.43202.43202.3	D:\Analysis_Data\hlee\Andrew.palmer\Experiment_2\HF1JS20220502_P22_0579_Exp2_AndrewP_S33\interact-HF1JS20220502_P22_0579_Exp2_AndrewP_S33.pep.xml	SELQAALEEAEASLEHEEGK		K	I	20	3	4899.9477	2169.0168	2169.0073	724.0129	724.0097	2169.007	724.0096	2e-04	0.814	-0.579	8e-14	45.255	12.556	1	2	0	1542	1561	1357328380		NA	TRUE	sp|P12882|MYH1_HUMAN	P12882	MYH1_HUMAN	MYH1	Myosin-1
HF1JS20220502_P22_0579_Exp2_AndrewP_S34.04173.04173.0	D:\Analysis_Data\hlee\Andrew.palmer\Experiment_2\HF1JS20220502_P22_0579_Exp2_AndrewP_S34\interact-HF1JS20220502_P22_0579_Exp2_AndrewP_S34.pep.xml	IKDELAKSEAK		K	R	11	3	1149.7853	1231.6843	1231.6849	411.5687	411.5689	1230.6819	411.2346	1.003	0.6446	-0.6539	0.05598043	17.466	13.22	0.9981	2	2	865	875	24996642		NA	TRUE	sp|Q9UKX2|MYH2_HUMAN	Q9UKX2	MYH2_HUMAN	MYH2	Myosin-2
HF1JS20220502_P22_0579_Exp2_AndrewP_S34.08015.08015.2	D:\Analysis_Data\hlee\Andrew.palmer\Experiment_2\HF1JS20220502_P22_0579_Exp2_AndrewP_S34\interact-HF1JS20220502_P22_0579_Exp2_AndrewP_S34.pep.xml	DEEIDQMKR		K	N	9	2	1522.2696	1162.5292	1162.5294	582.2719	582.272	1162.5288	582.2717	6e-04	0.568	-0.6107	1.391554	10.926	0	0.9855	2	1	1584	1592	0		NA	TRUE	sp|P12882|MYH1_HUMAN	P12882	MYH1_HUMAN	MYH1	Myosin-1
HF1JS20220502_P22_0579_Exp2_AndrewP_S34.13108.13108.3	D:\Analysis_Data\hlee\Andrew.palmer\Experiment_2\HF1JS20220502_P22_0579_Exp2_AndrewP_S34\interact-HF1JS20220502_P22_0579_Exp2_AndrewP_S34.pep.xml	EDQVMQQNPPKFDK		K	I	14	3	2009.4015	1702.804	1702.7999	568.6086	568.6072	1702.7983	568.6067	0.0015	0.7254	-0.5846	0.001820822	17.391	12.343	0.9998	2	1	73	86	121467568		NA	TRUE	sp|P12883|MYH7_HUMAN	P12883	MYH7_HUMAN	MYH7	Myosin-7
HF1JS20220502_P22_0579_Exp2_AndrewP_S34.15627.15627.2	D:\Analysis_Data\hlee\Andrew.palmer\Experiment_2\HF1JS20220502_P22_0579_Exp2_AndrewP_S34\interact-HF1JS20220502_P22_0579_Exp2_AndrewP_S34.pep.xml	ELENELEAEQK		R	R	11	2	2249.2319	1330.6268	1330.6251	666.3207	666.3198	1330.6251	666.3198	0	0.977	-0.568	1.075985e-07	28.705	11.979	1	2	0	1821	1831	134153760		NA	TRUE	sp|P12883|MYH7_HUMAN	P12883	MYH7_HUMAN	MYH7	Myosin-7
HF1JS20220502_P22_0579_Exp2_AndrewP_S34.22119.22119.3	D:\Analysis_Data\hlee\Andrew.palmer\Experiment_2\HF1JS20220502_P22_0579_Exp2_AndrewP_S34\interact-HF1JS20220502_P22_0579_Exp2_AndrewP_S34.pep.xml	TEGGATLTVKDDQVFPMNPPK	TEGGATLTVKDDQVFPM[147]NPPK	K	Y	21	3	2865.7214	2260.109	2260.1062	754.3769	754.376	2260.1045	754.3754	0.0017	0.7407	-0.641	0	39.62	33.87	1	2	1	64	84	9196335100	17M(15.9949)	NA	TRUE	sp|Q9UKX2|MYH2_HUMAN	Q9UKX2	MYH2_HUMAN	MYH2	Myosin-2
HF1JS20220502_P22_0579_Exp2_AndrewP_S34.23002.23002.0	D:\Analysis_Data\hlee\Andrew.palmer\Experiment_2\HF1JS20220502_P22_0579_Exp2_AndrewP_S34\interact-HF1JS20220502_P22_0579_Exp2_AndrewP_S34.pep.xml	KALQEAHQQTLDDLQMEEDKVNTLTK		K	A	26	4	2949.4981	3025.56	3025.5557	757.3973	757.3962	3025.5024	757.3829	0.0532	0.3023	-0.5493	0.001130098	19.361	11.974	0.9802	2	2	1001	1026	0		NA	TRUE	sp|Q9Y623|MYH4_HUMAN	Q9Y623	MYH4_HUMAN	MYH4	Myosin-4
HF1JS20220502_P22_0579_Exp2_AndrewP_S34.46397.46397.0	D:\Analysis_Data\hlee\Andrew.palmer\Experiment_2\HF1JS20220502_P22_0579_Exp2_AndrewP_S34\interact-HF1JS20220502_P22_0579_Exp2_AndrewP_S34.pep.xml	DSLLVIQWNIR		R	A	11	2	5206.956	1355.7606	1355.7572	678.8876	678.8859	1355.7561	678.8853	0.0011	0.9906	-0.486	6.556628e-08	29.22	15.612	1	2	0	809	819	193055504		NA	TRUE	sp|P12883|MYH7_HUMAN	P12883	MYH7_HUMAN	MYH7	Myosin-7
HF1JS20220502_P22_0579_Exp2_AndrewP_S35.10667.10667.0	D:\Analysis_Data\hlee\Andrew.palmer\Experiment_2\HF1JS20220502_P22_0579_Exp2_AndrewP_S35\interact-HF1JS20220502_P22_0579_Exp2_AndrewP_S35.pep.xml	LQTESGEFSR		R	Q	10	2	1751.3297	1152.5422	1152.5411	577.2784	577.2778	1152.541	577.2778	1e-04	0.9924	-0.5684	1.743175e-07	23.875	17.391	1	2	0	1286	1295	512732800		NA	TRUE	sp|Q9UKX2|MYH2_HUMAN	Q9UKX2	MYH2_HUMAN	MYH2	Myosin-2
HF1JS20220502_P22_0579_Exp2_AndrewP_S35.17715.17715.0	D:\Analysis_Data\hlee\Andrew.palmer\Experiment_2\HF1JS20220502_P22_0579_Exp2_AndrewP_S35\interact-HF1JS20220502_P22_0579_Exp2_AndrewP_S35.pep.xml	EALVSQLSR		K	G	9	2	2425.2969	1001.5529	1001.5509	501.7837	501.7827	1001.5505	501.7825	3e-04	0.9926	-0.6351	0.001981209	20.945	13.964	1	2	0	1301	1309	641300420		NA	TRUE	sp|Q9UKX2|MYH2_HUMAN	Q9UKX2	MYH2_HUMAN	MYH2	Myosin-2
HF1JS20220502_P22_0579_Exp2_AndrewP_S35.27845.27845.2	D:\Analysis_Data\hlee\Andrew.palmer\Experiment_2\HF1JS20220502_P22_0579_Exp2_AndrewP_S35\interact-HF1JS20220502_P22_0579_Exp2_AndrewP_S35.pep.xml	MEIDDLASNVETVSK	M[147]EIDDLASNVETVSK	K	A	15	2	3393.2398	1665.7815	1665.7756	833.898	833.8951	1665.7766	833.8956	-9e-04	0.9847	-0.2507	0	37.787	12.02	1	2	0	1232	1246	40598304	1M(15.9949)	NA	TRUE	sp|Q9UKX2|MYH2_HUMAN	Q9UKX2	MYH2_HUMAN	MYH2	Myosin-2
HF1JS20220502_P22_0579_Exp2_AndrewP_S35.35786.35786.2	D:\Analysis_Data\hlee\Andrew.palmer\Experiment_2\HF1JS20220502_P22_0579_Exp2_AndrewP_S35\interact-HF1JS20220502_P22_0579_Exp2_AndrewP_S35.pep.xml	ILNPAAIPEGQFIDSR		R	K	16	2	4159.9974	1739.9209	1739.9192	870.9677	870.9669	1739.9205	870.9675	-0.0013	0.891	-0.4801	0.003349655	20.4	9.974	1	2	0	724	739	29031752		NA	TRUE	sp|P12883|MYH7_HUMAN	P12883	MYH7_HUMAN	MYH7	Myosin-7
HF1JS20220502_P22_0579_Exp2_AndrewP_S35.40740.40740.0	D:\Analysis_Data\hlee\Andrew.palmer\Experiment_2\HF1JS20220502_P22_0579_Exp2_AndrewP_S35\interact-HF1JS20220502_P22_0579_Exp2_AndrewP_S35.pep.xml	GQNVQQVIYATGALAKAVYER		K	M	21	3	4643.1015	2279.2183	2279.2136	760.7467	760.7451	2278.2068	760.4095	1.0068	0.6543	-0.4254	2.2681e-10	40.146	14.509	1	2	1	414	434	102975664		NA	TRUE	sp|P12883|MYH7_HUMAN	P12883	MYH7_HUMAN	MYH7	Myosin-7
HF1JS20220502_P22_0579_Exp2_AndrewP_S36.11194.11194.2	D:\Analysis_Data\hlee\Andrew.palmer\Experiment_2\HF1JS20220502_P22_0579_Exp2_AndrewP_S36\interact-HF1JS20220502_P22_0579_Exp2_AndrewP_S36.pep.xml	EFEMSGLQSK	EFEM[147]SGLQSK	K	I	10	2	1786.2021	1170.5231	1170.5215	586.2688	586.268	1170.5226	586.2686	-0.0011	0.9321	-0.5612	0.003935595	17.925	10.91	0.9997	2	0	1088	1097	49660632	4M(15.9949)	NA	TRUE	sp|P12882|MYH1_HUMAN	P12882	MYH1_HUMAN	MYH1	Myosin-1
HF1JS20220502_P22_0579_Exp2_AndrewP_S36.40085.40085.3	D:\Analysis_Data\hlee\Andrew.palmer\Experiment_2\HF1JS20220502_P22_0579_Exp2_AndrewP_S36\interact-HF1JS20220502_P22_0579_Exp2_AndrewP_S36.pep.xml	KMDADLSQLQTEVEEAVQECR	KM[147]DADLSQLQTEVEEAVQECR	K	N	21	3	4528.862	2494.1384	2494.13	832.3867	832.3839	2494.1313	832.3844	-0.0014	0.9948	-0.6382	0	50.361	11.968	1	2	1	1729	1749	500490560	20C(57.0215),2M(15.9949)	NA	TRUE	sp|P12883|MYH7_HUMAN	P12883	MYH7_HUMAN	MYH7	Myosin-7
HF1JS20220502_P22_0579_Exp2_AndrewP_S36.40794.40794.0	D:\Analysis_Data\hlee\Andrew.palmer\Experiment_2\HF1JS20220502_P22_0579_Exp2_AndrewP_S36\interact-HF1JS20220502_P22_0579_Exp2_AndrewP_S36.pep.xml	GKAEAHFALIHYAGVVDYNITGWLEK		K	N	26	4	4597.1759	2903.494	2903.4875	726.8808	726.8792	2901.4812	726.3776	2.0063	0.8896	-0.2465	5e-14	54.435	15.382	1	2	1	574	599	11657935900		NA	TRUE	sp|Q9UKX2|MYH2_HUMAN	Q9UKX2	MYH2_HUMAN	MYH2	Myosin-2
HF1JS20220502_P22_0579_Exp2_AndrewP_S36.41247.41247.4	D:\Analysis_Data\hlee\Andrew.palmer\Experiment_2\HF1JS20220502_P22_0579_Exp2_AndrewP_S36\interact-HF1JS20220502_P22_0579_Exp2_AndrewP_S36.pep.xml	QLDHEKSELQTSLEEAEASLEHEEGK		K	I	26	4	4641.2938	2966.3538	2966.3538	742.5957	742.5957	2965.3787	742.352	0.9751	0.8894	-0.129	5.669362e-07	25.592	11.287	1	2	1	1536	1561	5937077		NA	TRUE	sp|Q9Y623|MYH4_HUMAN	Q9Y623	MYH4_HUMAN	MYH4	Myosin-4
HF1JS20220502_P22_0579_Exp2_AndrewP_S36.42532.42532.3	D:\Analysis_Data\hlee\Andrew.palmer\Experiment_2\HF1JS20220502_P22_0579_Exp2_AndrewP_S36\interact-HF1JS20220502_P22_0579_Exp2_AndrewP_S36.pep.xml	AGLLGLLEEMRDDKLAQLITR	AGLLGLLEEM[147]RDDKLAQLITR	K	T	21	3	4766.2875	2370.2993	2370.292	791.107	791.1046	2370.294	791.1053	-0.0019	0.6861	-0.2045	4.105304e-07	30.932	26.245	1	2	2	773	793	95461576	10M(15.9949)	NA	TRUE	sp|Q9UKX2|MYH2_HUMAN	Q9UKX2	MYH2_HUMAN	MYH2	Myosin-2
HF1JS20220502_P22_0579_Exp2_AndrewP_S36.45631.45631.5	D:\Analysis_Data\hlee\Andrew.palmer\Experiment_2\HF1JS20220502_P22_0579_Exp2_AndrewP_S36\interact-HF1JS20220502_P22_0579_Exp2_AndrewP_S36.pep.xml	GKPEAHFSLIHYAGIVDYNIIGWLQK		K	N	26	5	5068.7636	2970.5718	2970.5627	595.1216	595.1198	2968.5598	594.7192	2.0029	0.8296	-0.0952	1.613261e-06	27.072	10.249	1	2	1	571	596	318432064		NA	TRUE	sp|P12883|MYH7_HUMAN	P12883	MYH7_HUMAN	MYH7	Myosin-7
HF1JS20220502_P22_0579_Exp2_AndrewP_S36.47161.47161.3	D:\Analysis_Data\hlee\Andrew.palmer\Experiment_2\HF1JS20220502_P22_0579_Exp2_AndrewP_S36\interact-HF1JS20220502_P22_0579_Exp2_AndrewP_S36.pep.xml	MDADLSQLQTEVEEAVQECR	M[147]DADLSQLQTEVEEAVQECR	K	N	20	3	5219.2859	2366.043	2366.0369	789.6883	789.6862	2366.0364	789.6861	4e-04	0.9909	-0.4692	1e-14	37.869	11.527	1	2	0	1730	1749	53227448	19C(57.0215),1M(15.9949)	NA	TRUE	sp|P12883|MYH7_HUMAN	P12883	MYH7_HUMAN	MYH7	Myosin-7
HF1JS20220502_P22_0579_Exp2_AndrewP_S36.48531.48531.0	D:\Analysis_Data\hlee\Andrew.palmer\Experiment_2\HF1JS20220502_P22_0579_Exp2_AndrewP_S36\interact-HF1JS20220502_P22_0579_Exp2_AndrewP_S36.pep.xml	KQLDHEKSELQTSLEEAEASLEHEEGK		K	I	27	4	5354.7798	3095.4639	3095.4573	774.8733	774.8716	3093.4736	774.3757	1.9836	0.8424	0.9245	2.693858e-08	30.9	14.021	1	2	2	1535	1561	0		NA	TRUE	sp|Q9Y623|MYH4_HUMAN	Q9Y623	MYH4_HUMAN	MYH4	Myosin-4
HF1JS20220502_P22_0579_Exp2_AndrewP_S36.51300.51300.0	D:\Analysis_Data\hlee\Andrew.palmer\Experiment_2\HF1JS20220502_P22_0579_Exp2_AndrewP_S36\interact-HF1JS20220502_P22_0579_Exp2_AndrewP_S36.pep.xml	IQGTLEDQIISANPLLEAFGNAK		K	T	23	3	5630.6236	2442.2852	2442.2798	815.1023	815.1005	2441.28	814.7673	0.9997	0.9503	-0.6724	0	41.084	14.044	1	2	0	215	237	123147968		NA	TRUE	sp|Q9UKX2|MYH2_HUMAN	Q9UKX2	MYH2_HUMAN	MYH2	Myosin-2
HF1JS20220502_P22_0579_Exp2_AndrewP_S36.60221.60221.4	D:\Analysis_Data\hlee\Andrew.palmer\Experiment_2\HF1JS20220502_P22_0579_Exp2_AndrewP_S36\interact-HF1JS20220502_P22_0579_Exp2_AndrewP_S36.pep.xml	GQTVEQVSNAVGALAKAVYEKMFLWMVAR		K	I	29	4	6527.8468	3197.6028	3197.6084	800.408	800.4094	3195.6572	799.9216	1.9511	0.6852	-0.3686	0.0001137304	19.27	14.564	0.9998	2	2	417	445	46348256		NA	TRUE	sp|Q9UKX2|MYH2_HUMAN	Q9UKX2	MYH2_HUMAN	MYH2	Myosin-2
HF1JS20220502_P22_0579_Exp2_AndrewP_S37.04204.04204.2	D:\Analysis_Data\hlee\Andrew.palmer\Experiment_2\HF1JS20220502_P22_0579_Exp2_AndrewP_S37\interact-HF1JS20220502_P22_0579_Exp2_AndrewP_S37.pep.xml	TLEDQMNEHR	TLEDQM[147]NEHR	R	S	10	2	1095.4075	1287.5493	1287.5498	644.7819	644.7822	1287.5513	644.7829	-0.0014	0.969	-0.6719	4.420149e-08	31.529	13.576	1	2	0	1251	1260	1359584640	6M(15.9949)	NA	TRUE	sp|P12883|MYH7_HUMAN	P12883	MYH7_HUMAN	MYH7	Myosin-7
HF1JS20220502_P22_0579_Exp2_AndrewP_S37.04288.04288.3	D:\Analysis_Data\hlee\Andrew.palmer\Experiment_2\HF1JS20220502_P22_0579_Exp2_AndrewP_S37\interact-HF1JS20220502_P22_0579_Exp2_AndrewP_S37.pep.xml	QREEQAEPDGTEEADK		K	S	16	3	1103.0961	1830.7834	1830.7847	611.2684	611.2688	1830.7866	611.2695	-0.0019	0.8404	-0.6727	0.0002477422	24.924	9.843	1	2	1	368	383	4212844540		NA	TRUE	sp|P12883|MYH7_HUMAN	P12883	MYH7_HUMAN	MYH7	Myosin-7
HF1JS20220502_P22_0579_Exp2_AndrewP_S37.04394.04394.2	D:\Analysis_Data\hlee\Andrew.palmer\Experiment_2\HF1JS20220502_P22_0579_Exp2_AndrewP_S37\interact-HF1JS20220502_P22_0579_Exp2_AndrewP_S37.pep.xml	SANFQKPR		K	N	8	2	1112.8368	946.4979	946.4961	474.2562	474.2554	946.4984	474.2565	-0.0022	0.8832	-0.6411	0.0001068269	21.044	11.417	0.9999	2	1	560	567	29649399800		NA	TRUE	sp|P12883|MYH7_HUMAN	P12883	MYH7_HUMAN	MYH7	Myosin-7
HF1JS20220502_P22_0579_Exp2_AndrewP_S37.04968.04968.0	D:\Analysis_Data\hlee\Andrew.palmer\Experiment_2\HF1JS20220502_P22_0579_Exp2_AndrewP_S37\interact-HF1JS20220502_P22_0579_Exp2_AndrewP_S37.pep.xml	LKEALEKSEAR		R	R	11	2	1167.5005	1272.7037	1272.7036	637.3591	637.3591	1272.7036	637.3591	0	0.8313	-0.5686	0.0613323	15.577	11.518	0.9712	2	2	859	869	26412446		NA	TRUE	sp|P12883|MYH7_HUMAN	P12883	MYH7_HUMAN	MYH7	Myosin-7
HF1JS20220502_P22_0579_Exp2_AndrewP_S37.06061.06061.3	D:\Analysis_Data\hlee\Andrew.palmer\Experiment_2\HF1JS20220502_P22_0579_Exp2_AndrewP_S37\interact-HF1JS20220502_P22_0579_Exp2_AndrewP_S37.pep.xml	RQAEEAEEQSNTNLAK		K	F	16	3	1272.6128	1816.8577	1816.8542	606.6265	606.6253	1816.855	606.6256	-7e-04	0.8547	-0.6588	0.04221825	17.998	16.54	0.9986	2	1	1886	1901	20044522		NA	TRUE	sp|Q9UKX2|MYH2_HUMAN	Q9UKX2	MYH2_HUMAN	MYH2	Myosin-2
HF1JS20220502_P22_0579_Exp2_AndrewP_S37.06200.06200.2	D:\Analysis_Data\hlee\Andrew.palmer\Experiment_2\HF1JS20220502_P22_0579_Exp2_AndrewP_S37\interact-HF1JS20220502_P22_0579_Exp2_AndrewP_S37.pep.xml	EMASMKEEFTR	EM[147]ASM[147]KEEFTR	K	L	11	2	1285.933	1389.5922	1389.5907	695.8034	695.8026	1389.5903	695.8024	3e-04	0.8272	-0.5633	0.000484451	24.759	0	1	2	1	848	858	2901965310	2M(15.9949),5M(15.9949)	NA	TRUE	sp|P12883|MYH7_HUMAN	P12883	MYH7_HUMAN	MYH7	Myosin-7
HF1JS20220502_P22_0579_Exp2_AndrewP_S37.07126.07126.2	D:\Analysis_Data\hlee\Andrew.palmer\Experiment_2\HF1JS20220502_P22_0579_Exp2_AndrewP_S37\interact-HF1JS20220502_P22_0579_Exp2_AndrewP_S37.pep.xml	LEDECSELKR	LEDECSELKR	K	D	10	2	1374.0848	1277.5942	1277.5929	639.8044	639.8037	1277.592	639.8033	8e-04	0.9015	-0.5134	2.286444e-06	28.841	23.721	0.9999	2	1	943	952	298666336	5C(57.0215)	NA	TRUE	sp|P12883|MYH7_HUMAN	P12883	MYH7_HUMAN	MYH7	Myosin-7
HF1JS20220502_P22_0579_Exp2_AndrewP_S37.10831.10831.2	D:\Analysis_Data\hlee\Andrew.palmer\Experiment_2\HF1JS20220502_P22_0579_Exp2_AndrewP_S37\interact-HF1JS20220502_P22_0579_Exp2_AndrewP_S37.pep.xml	ELENELEAEQKR		R	N	12	2	1725.1547	1487.712	1487.711	744.8633	744.8628	1486.7262	744.3704	0.9848	0.7742	-0.4881	1.126407e-05	23.125	12.173	1	2	1	1821	1832	0		NA	TRUE	sp|P12883|MYH7_HUMAN	P12883	MYH7_HUMAN	MYH7	Myosin-7
HF1JS20220502_P22_0579_Exp2_AndrewP_S37.10867.10867.2	D:\Analysis_Data\hlee\Andrew.palmer\Experiment_2\HF1JS20220502_P22_0579_Exp2_AndrewP_S37\interact-HF1JS20220502_P22_0579_Exp2_AndrewP_S37.pep.xml	KDVFVPDDK		K	Q	9	2	1728.6594	1061.5421	1061.5398	531.7783	531.7772	1061.5392	531.7769	6e-04	0.9586	-0.6651	8.063766e-06	24.821	11.267	1	2	1	35	43	238458464		NA	TRUE	sp|P12883|MYH7_HUMAN	P12883	MYH7_HUMAN	MYH7	Myosin-7
HF1JS20220502_P22_0579_Exp2_AndrewP_S37.11321.11321.2	D:\Analysis_Data\hlee\Andrew.palmer\Experiment_2\HF1JS20220502_P22_0579_Exp2_AndrewP_S37\interact-HF1JS20220502_P22_0579_Exp2_AndrewP_S37.pep.xml	IKELTYQTEEDR		R	K	12	2	1771.9794	1523.7504	1523.7451	762.8825	762.8798	1523.7467	762.8806	-0.0015	0.921	-0.669	0.002582299	24.563	12.037	0.9999	2	1	1847	1858	343278848		NA	TRUE	sp|P12883|MYH7_HUMAN	P12883	MYH7_HUMAN	MYH7	Myosin-7
HF1JS20220502_P22_0579_Exp2_AndrewP_S37.13171.13171.3	D:\Analysis_Data\hlee\Andrew.palmer\Experiment_2\HF1JS20220502_P22_0579_Exp2_AndrewP_S37\interact-HF1JS20220502_P22_0579_Exp2_AndrewP_S37.pep.xml	ELENELEAEQKRNAESVK		R	G	18	3	1946.5544	2115.0479	2115.0444	706.0232	706.0221	2115.0442	706.022	2e-04	0.6279	-0.5689	0.01234134	16.191	10.285	0.9907	2	2	1821	1838	33625192		NA	TRUE	sp|P12883|MYH7_HUMAN	P12883	MYH7_HUMAN	MYH7	Myosin-7
HF1JS20220502_P22_0579_Exp2_AndrewP_S37.13679.13679.2	D:\Analysis_Data\hlee\Andrew.palmer\Experiment_2\HF1JS20220502_P22_0579_Exp2_AndrewP_S37\interact-HF1JS20220502_P22_0579_Exp2_AndrewP_S37.pep.xml	IEDEQALGSQLQKK		R	L	14	2	1993.9181	1585.8335	1585.8304	793.924	793.9225	1585.831	793.9228	-6e-04	0.9321	-0.6541	4e-14	39.285	14.181	1	2	1	1094	1107	77352816		NA	TRUE	sp|P12883|MYH7_HUMAN	P12883	MYH7_HUMAN	MYH7	Myosin-7
HF1JS20220502_P22_0579_Exp2_AndrewP_S37.17286.17286.3	D:\Analysis_Data\hlee\Andrew.palmer\Experiment_2\HF1JS20220502_P22_0579_Exp2_AndrewP_S37\interact-HF1JS20220502_P22_0579_Exp2_AndrewP_S37.pep.xml	KDVFVPDDKQEFVK		K	A	14	3	2334.9657	1692.875	1692.8726	565.2989	565.2981	1692.8722	565.298	3e-04	0.6854	-0.6326	4.654833e-06	30.585	10.996	1	2	2	35	48	7203339300		NA	TRUE	sp|P12883|MYH7_HUMAN	P12883	MYH7_HUMAN	MYH7	Myosin-7
HF1JS20220502_P22_0579_Exp2_AndrewP_S37.21828.21828.0	D:\Analysis_Data\hlee\Andrew.palmer\Experiment_2\HF1JS20220502_P22_0579_Exp2_AndrewP_S37\interact-HF1JS20220502_P22_0579_Exp2_AndrewP_S37.pep.xml	STLAHALQSAR		K	H	11	2	2761.2392	1154.6147	1154.613	578.3146	578.3138	1153.6202	577.8174	0.9928	0.7272	0.1811	0.1017795	16.514	13.354	0.8972	2	0	1331	1341	548171970		NA	TRUE	sp|Q9Y623|MYH4_HUMAN	Q9Y623	MYH4_HUMAN	MYH4	Myosin-4
HF1JS20220502_P22_0579_Exp2_AndrewP_S37.27194.27194.2	D:\Analysis_Data\hlee\Andrew.palmer\Experiment_2\HF1JS20220502_P22_0579_Exp2_AndrewP_S37\interact-HF1JS20220502_P22_0579_Exp2_AndrewP_S37.pep.xml	LTYTQQLEDLK		K	R	11	2	3264.4766	1350.7068	1350.7047	676.3607	676.3596	1350.703	676.3588	0.0017	0.9785	-0.6813	9.286205e-06	27.114	13.598	1	2	0	1306	1316	5463518200		NA	TRUE	sp|P12883|MYH7_HUMAN	P12883	MYH7_HUMAN	MYH7	Myosin-7
HF1JS20220502_P22_0579_Exp2_AndrewP_S37.28612.28612.0	D:\Analysis_Data\hlee\Andrew.palmer\Experiment_2\HF1JS20220502_P22_0579_Exp2_AndrewP_S37\interact-HF1JS20220502_P22_0579_Exp2_AndrewP_S37.pep.xml	RDIDDLELTLAK		K	V	12	2	3399.001	1401.7546	1401.7523	701.8846	701.8834	1400.751	701.3828	1.0013	0.9628	-0.6548	5.871e-11	37.791	19.377	1	2	1	952	963	519121888		NA	TRUE	sp|P12883|MYH7_HUMAN	P12883	MYH7_HUMAN	MYH7	Myosin-7
HF1JS20220502_P22_0579_Exp2_AndrewP_S37.31114.31114.4	D:\Analysis_Data\hlee\Andrew.palmer\Experiment_2\HF1JS20220502_P22_0579_Exp2_AndrewP_S37\interact-HF1JS20220502_P22_0579_Exp2_AndrewP_S37.pep.xml	AERDYHIFYQILSNK		K	K	15	4	3636.0878	1895.9612	1895.9535	474.9976	474.9957	1895.9529	474.9955	6e-04	0.8135	-0.6552	2.283463e-07	24.617	13.459	1	2	1	279	293	60792216		NA	TRUE	sp|P12883|MYH7_HUMAN	P12883	MYH7_HUMAN	MYH7	Myosin-7
HF1JS20220502_P22_0579_Exp2_AndrewP_S37.31406.31406.3	D:\Analysis_Data\hlee\Andrew.palmer\Experiment_2\HF1JS20220502_P22_0579_Exp2_AndrewP_S37\interact-HF1JS20220502_P22_0579_Exp2_AndrewP_S37.pep.xml	VGNEYVTKGQNVQQVIYATGALAK		K	A	24	3	3663.8068	2550.3467	2550.3455	851.1228	851.1224	2550.344	851.1219	0.0014	0.9968	-0.6437	3.16e-12	47.33	13.881	1	2	1	406	429	63605548		NA	TRUE	sp|P12883|MYH7_HUMAN	P12883	MYH7_HUMAN	MYH7	Myosin-7
HF1JS20220502_P22_0579_Exp2_AndrewP_S37.34487.34487.3	D:\Analysis_Data\hlee\Andrew.palmer\Experiment_2\HF1JS20220502_P22_0579_Exp2_AndrewP_S37\interact-HF1JS20220502_P22_0579_Exp2_AndrewP_S37.pep.xml	EKNDLQLQVQAEAEGLADAEER		K	C	22	3	3958.5146	2455.188	2455.1829	819.4033	819.4016	2455.1826	819.4015	2e-04	0.9923	-0.5746	0	57.542	14.959	1	2	1	889	910	761879940		NA	TRUE	sp|Q9UKX2|MYH2_HUMAN	Q9UKX2	MYH2_HUMAN	MYH2	Myosin-2
HF1JS20220502_P22_0579_Exp2_AndrewP_S37.35191.35191.3	D:\Analysis_Data\hlee\Andrew.palmer\Experiment_2\HF1JS20220502_P22_0579_Exp2_AndrewP_S37\interact-HF1JS20220502_P22_0579_Exp2_AndrewP_S37.pep.xml	LLSTLFANYAGADAPIEKGK		K	G	20	3	4025.0661	2078.1106	2078.1055	693.7108	693.7091	2078.1047	693.7088	7e-04	0.8697	-0.5894	0	44.761	14.321	1	2	1	616	635	204328032		NA	TRUE	sp|P12883|MYH7_HUMAN	P12883	MYH7_HUMAN	MYH7	Myosin-7
HF1JS20220502_P22_0579_Exp2_AndrewP_S37.35322.35322.4	D:\Analysis_Data\hlee\Andrew.palmer\Experiment_2\HF1JS20220502_P22_0579_Exp2_AndrewP_S37\interact-HF1JS20220502_P22_0579_Exp2_AndrewP_S37.pep.xml	KKMDADLSQLQTEVEEAVQECR	KKM[147]DADLSQLQTEVEEAVQECR	K	N	22	4	4037.5301	2622.2324	2622.224	656.5654	656.5633	2622.2263	656.5639	-0.0022	0.9381	-0.645	0	57.902	16.013	1	2	2	1728	1749	1389627140	21C(57.0215),3M(15.9949)	NA	TRUE	sp|P12883|MYH7_HUMAN	P12883	MYH7_HUMAN	MYH7	Myosin-7
HF1JS20220502_P22_0579_Exp2_AndrewP_S37.40920.40920.3	D:\Analysis_Data\hlee\Andrew.palmer\Experiment_2\HF1JS20220502_P22_0579_Exp2_AndrewP_S37\interact-HF1JS20220502_P22_0579_Exp2_AndrewP_S37.pep.xml	IEDMAMLTFLHEPAVLYNLK	IEDM[147]AM[147]LTFLHEPAVLYNLK	K	D	20	3	4575.9856	2379.1958	2379.1863	794.0725	794.0694	2379.1853	794.069	9e-04	0.8963	-0.5304	2e-14	48.015	12.099	1	2	0	87	106	18356604900	4M(15.9949),6M(15.9949)	NA	TRUE	sp|P12883|MYH7_HUMAN	P12883	MYH7_HUMAN	MYH7	Myosin-7
HF1JS20220502_P22_0579_Exp2_AndrewP_S37.43329.43329.4	D:\Analysis_Data\hlee\Andrew.palmer\Experiment_2\HF1JS20220502_P22_0579_Exp2_AndrewP_S37\interact-HF1JS20220502_P22_0579_Exp2_AndrewP_S37.pep.xml	MELQSALEEAEASLEHEEGKILR	M[147]ELQSALEEAEASLEHEEGKILR	K	A	23	4	4812.1729	2627.2803	2627.274	657.8274	657.8258	2627.2747	657.826	-7e-04	0.5094	0.2614	4e-13	25.82	11.138	1	2	1	1538	1560	39722892	1M(15.9949)	NA	TRUE	sp|P12883|MYH7_HUMAN	P12883	MYH7_HUMAN	MYH7	Myosin-7
HF1JS20220502_P22_0579_Exp2_AndrewP_S37.43958.43958.0	D:\Analysis_Data\hlee\Andrew.palmer\Experiment_2\HF1JS20220502_P22_0579_Exp2_AndrewP_S37\interact-HF1JS20220502_P22_0579_Exp2_AndrewP_S37.pep.xml	GKPEAHFSLIHYAGIVDYNIIGWLQK		K	N	26	4	4874.166	2969.5698	2969.564	743.3997	743.3983	2968.5598	743.1472	1.0041	0.86	0.0927	4.63536e-05	25.94	13.99	1	2	1	571	596	92591432		NA	TRUE	sp|P12883|MYH7_HUMAN	P12883	MYH7_HUMAN	MYH7	Myosin-7
HF1JS20220502_P22_0579_Exp2_AndrewP_S37.47363.47363.0	D:\Analysis_Data\hlee\Andrew.palmer\Experiment_2\HF1JS20220502_P22_0579_Exp2_AndrewP_S37\interact-HF1JS20220502_P22_0579_Exp2_AndrewP_S37.pep.xml	MDADLSQLQTEVEEAVQECR	M[147]DADLSQLQTEVEEAVQECR	K	N	20	3	5208.9349	2367.049	2367.045	790.0236	790.0223	2366.0364	789.6861	1.0085	0.995	-0.4834	9.14e-12	40.933	13.423	1	2	0	1730	1749	3538792700	19C(57.0215),1M(15.9949)	NA	TRUE	sp|P12883|MYH7_HUMAN	P12883	MYH7_HUMAN	MYH7	Myosin-7
HF1JS20220502_P22_0579_Exp2_AndrewP_S37.47449.47449.3	D:\Analysis_Data\hlee\Andrew.palmer\Experiment_2\HF1JS20220502_P22_0579_Exp2_AndrewP_S37\interact-HF1JS20220502_P22_0579_Exp2_AndrewP_S37.pep.xml	VIQYFAVIAAIGDR		R	S	14	3	5217.5574	1534.8547	1534.8512	512.6255	512.6243	1534.8506	512.6241	6e-04	0.6914	-0.582	0.960506	8.57	0	0.9953	2	0	191	204	0		NA	TRUE	sp|P12883|MYH7_HUMAN	P12883	MYH7_HUMAN	MYH7	Myosin-7
HF1JS20220502_P22_0579_Exp2_AndrewP_S37.55260.55260.2	D:\Analysis_Data\hlee\Andrew.palmer\Experiment_2\HF1JS20220502_P22_0579_Exp2_AndrewP_S37\interact-HF1JS20220502_P22_0579_Exp2_AndrewP_S37.pep.xml	IQGTLEDQIISANPLLEAFGNAK		K	T	23	2	5996.7773	2441.289	2441.282	1221.6518	1221.6483	2441.28	1221.6473	0.0019	0.8087	-0.2624	0.004855679	10.755	0	0.9996	2	0	215	237	27366442		NA	TRUE	sp|Q9UKX2|MYH2_HUMAN	Q9UKX2	MYH2_HUMAN	MYH2	Myosin-2
HF1JS20220502_P22_0579_Exp2_AndrewP_S38.04402.04402.2	D:\Analysis_Data\hlee\Andrew.palmer\Experiment_2\HF1JS20220502_P22_0579_Exp2_AndrewP_S38\interact-HF1JS20220502_P22_0579_Exp2_AndrewP_S38.pep.xml	EQYEEEQESK		R	A	10	2	1168.2977	1297.5298	1297.5294	649.7722	649.772	1297.5309	649.7727	-0.0014	0.8598	-0.6331	0.07215226	12.067	0	0.999	2	0	1351	1360	17443362		NA	TRUE	sp|Q9UKX2|MYH2_HUMAN	Q9UKX2	MYH2_HUMAN	MYH2	Myosin-2
HF1JS20220502_P22_0579_Exp2_AndrewP_S38.05338.05338.2	D:\Analysis_Data\hlee\Andrew.palmer\Experiment_2\HF1JS20220502_P22_0579_Exp2_AndrewP_S38\interact-HF1JS20220502_P22_0579_Exp2_AndrewP_S38.pep.xml	RQAEEAEEQSNTNLAK		K	F	16	2	1259.869	1816.8553	1816.854	909.4349	909.4343	1816.855	909.4348	-9e-04	0.6228	-0.6724	0.2316061	16.041	12.982	0.9916	2	1	1886	1901	396908096		NA	TRUE	sp|Q9UKX2|MYH2_HUMAN	Q9UKX2	MYH2_HUMAN	MYH2	Myosin-2
HF1JS20220502_P22_0579_Exp2_AndrewP_S38.09276.09276.2	D:\Analysis_Data\hlee\Andrew.palmer\Experiment_2\HF1JS20220502_P22_0579_Exp2_AndrewP_S38\interact-HF1JS20220502_P22_0579_Exp2_AndrewP_S38.pep.xml	TEGGATLTVK		K	D	10	2	1639.5883	975.5267	975.523	488.7706	488.7688	975.5237	488.7691	-6e-04	0.9656	-0.6119	4.729106e-05	23.42	14.115	1	2	0	64	73	2707941630		NA	TRUE	sp|Q9UKX2|MYH2_HUMAN	Q9UKX2	MYH2_HUMAN	MYH2	Myosin-2
HF1JS20220502_P22_0579_Exp2_AndrewP_S38.10784.10784.2	D:\Analysis_Data\hlee\Andrew.palmer\Experiment_2\HF1JS20220502_P22_0579_Exp2_AndrewP_S38\interact-HF1JS20220502_P22_0579_Exp2_AndrewP_S38.pep.xml	EFEMSGLQSK	EFEM[147]SGLQSK	K	I	10	2	1784.607	1170.5244	1170.5225	586.2695	586.2685	1170.5226	586.2686	-1e-04	0.9323	-0.5135	0.01455463	16.732	10.42	0.9998	2	0	1088	1097	92816960	4M(15.9949)	NA	TRUE	sp|P12882|MYH1_HUMAN	P12882	MYH1_HUMAN	MYH1	Myosin-1
HF1JS20220502_P22_0579_Exp2_AndrewP_S38.11694.11694.2	D:\Analysis_Data\hlee\Andrew.palmer\Experiment_2\HF1JS20220502_P22_0579_Exp2_AndrewP_S38\interact-HF1JS20220502_P22_0579_Exp2_AndrewP_S38.pep.xml	PEVVTAYR		K	G	8	2	1872.56	933.494	933.4924	467.7543	467.7535	933.4919	467.7532	4e-04	0.9926	-0.5443	0.0001140772	20.193	11.772	1	2	0	137	144	211475200		NA	TRUE	sp|Q9UKX2|MYH2_HUMAN	Q9UKX2	MYH2_HUMAN	MYH2	Myosin-2
HF1JS20220502_P22_0579_Exp2_AndrewP_S38.11969.11969.3	D:\Analysis_Data\hlee\Andrew.palmer\Experiment_2\HF1JS20220502_P22_0579_Exp2_AndrewP_S38\interact-HF1JS20220502_P22_0579_Exp2_AndrewP_S38.pep.xml	ELENELEAEQKR		R	N	12	3	1898.9925	1486.7305	1486.7289	496.5841	496.5836	1486.7262	496.5827	0.0026	0.6231	-0.65	8.627282e-06	22.626	12.271	1	2	1	1821	1832	0		NA	TRUE	sp|P12883|MYH7_HUMAN	P12883	MYH7_HUMAN	MYH7	Myosin-7
HF1JS20220502_P22_0579_Exp2_AndrewP_S38.13402.13402.3	D:\Analysis_Data\hlee\Andrew.palmer\Experiment_2\HF1JS20220502_P22_0579_Exp2_AndrewP_S38\interact-HF1JS20220502_P22_0579_Exp2_AndrewP_S38.pep.xml	VRELENELEAEQK		R	R	13	3	2036.8073	1585.7991	1585.7954	529.607	529.6057	1585.7947	529.6055	7e-04	0.942	-0.657	2.198038e-05	22.601	12.009	1	2	1	1819	1831	87966912		NA	TRUE	sp|P12883|MYH7_HUMAN	P12883	MYH7_HUMAN	MYH7	Myosin-7
HF1JS20220502_P22_0579_Exp2_AndrewP_S38.16598.16598.3	D:\Analysis_Data\hlee\Andrew.palmer\Experiment_2\HF1JS20220502_P22_0579_Exp2_AndrewP_S38\interact-HF1JS20220502_P22_0579_Exp2_AndrewP_S38.pep.xml	LEAQTRPFDLK		R	K	11	3	2343.588	1316.7119	1316.7096	439.9112	439.9105	1316.7087	439.9102	8e-04	0.3768	-0.5601	0.08663181	15.933	13.14	0.9531	2	1	24	34	532313088		NA	TRUE	sp|P12883|MYH7_HUMAN	P12883	MYH7_HUMAN	MYH7	Myosin-7
HF1JS20220502_P22_0579_Exp2_AndrewP_S38.16666.16666.3	D:\Analysis_Data\hlee\Andrew.palmer\Experiment_2\HF1JS20220502_P22_0579_Exp2_AndrewP_S38\interact-HF1JS20220502_P22_0579_Exp2_AndrewP_S38.pep.xml	KDVFVPDDKQEFVK		K	A	14	3	2350.1575	1692.875	1692.8733	565.2989	565.2984	1692.8722	565.298	0.0011	0.6005	-0.6049	0.01579516	18.334	11.377	0.9988	2	2	35	48	30069410		NA	TRUE	sp|P12883|MYH7_HUMAN	P12883	MYH7_HUMAN	MYH7	Myosin-7
HF1JS20220502_P22_0579_Exp2_AndrewP_S38.21184.21184.3	D:\Analysis_Data\hlee\Andrew.palmer\Experiment_2\HF1JS20220502_P22_0579_Exp2_AndrewP_S38\interact-HF1JS20220502_P22_0579_Exp2_AndrewP_S38.pep.xml	EKSEMKMEIDDLASNVETVSK	EKSEM[147]KM[147]EIDDLASNVETVSK	K	A	21	3	2781.5236	2414.125	2414.1204	805.7156	805.7141	2414.1191	805.7136	0.0012	0.9281	-0.3621	7.86e-12	38.151	16.037	1	2	2	1226	1246	227111120	5M(15.9949),7M(15.9949)	NA	TRUE	sp|Q9UKX2|MYH2_HUMAN	Q9UKX2	MYH2_HUMAN	MYH2	Myosin-2
HF1JS20220502_P22_0579_Exp2_AndrewP_S38.22114.22114.2	D:\Analysis_Data\hlee\Andrew.palmer\Experiment_2\HF1JS20220502_P22_0579_Exp2_AndrewP_S38\interact-HF1JS20220502_P22_0579_Exp2_AndrewP_S38.pep.xml	QLDEKEALVSQLSR		R	G	14	2	2870.414	1614.8625	1614.857	808.4385	808.4358	1614.8575	808.436	-4e-04	0.933	-0.5585	1.984e-11	38.21	18.534	1	2	1	1296	1309	588175360		NA	TRUE	sp|Q9UKX2|MYH2_HUMAN	Q9UKX2	MYH2_HUMAN	MYH2	Myosin-2
HF1JS20220502_P22_0579_Exp2_AndrewP_S38.22148.22148.3	D:\Analysis_Data\hlee\Andrew.palmer\Experiment_2\HF1JS20220502_P22_0579_Exp2_AndrewP_S38\interact-HF1JS20220502_P22_0579_Exp2_AndrewP_S38.pep.xml	TEGGATLTVKDDQVFPMNPPK	TEGGATLTVKDDQVFPM[147]NPPK	K	Y	21	3	2873.6996	2260.1084	2260.1045	754.3767	754.3754	2260.1045	754.3754	0	0.7849	-0.6315	0	52.033	43.598	1	2	1	64	84	12028937200	17M(15.9949)	NA	TRUE	sp|Q9UKX2|MYH2_HUMAN	Q9UKX2	MYH2_HUMAN	MYH2	Myosin-2
HF1JS20220502_P22_0579_Exp2_AndrewP_S38.22489.22489.3	D:\Analysis_Data\hlee\Andrew.palmer\Experiment_2\HF1JS20220502_P22_0579_Exp2_AndrewP_S38\interact-HF1JS20220502_P22_0579_Exp2_AndrewP_S38.pep.xml	TLEDQLSELKSKEEEQQR		R	L	18	3	2906.058	2189.0894	2189.0876	730.7037	730.7031	2189.081	730.7009	0.0065	0.3094	-0.4058	0.01691414	17.587	9.645	0.9904	2	2	1257	1274	33771472		NA	TRUE	sp|Q9UKX2|MYH2_HUMAN	Q9UKX2	MYH2_HUMAN	MYH2	Myosin-2
HF1JS20220502_P22_0579_Exp2_AndrewP_S38.24031.24031.3	D:\Analysis_Data\hlee\Andrew.palmer\Experiment_2\HF1JS20220502_P22_0579_Exp2_AndrewP_S38\interact-HF1JS20220502_P22_0579_Exp2_AndrewP_S38.pep.xml	KLETDISQMQGEMEDILQEAR	KLETDISQM[147]QGEM[147]EDILQEAR	K	N	21	3	3052.9635	2495.1567	2495.1519	832.7262	832.7246	2495.1519	832.7246	0	0.994	-0.6102	0	50.51	13.221	1	2	1	1735	1755	6852596200	13M(15.9949),9M(15.9949)	NA	TRUE	sp|Q9UKX2|MYH2_HUMAN	Q9UKX2	MYH2_HUMAN	MYH2	Myosin-2
HF1JS20220502_P22_0579_Exp2_AndrewP_S38.26222.26222.3	D:\Analysis_Data\hlee\Andrew.palmer\Experiment_2\HF1JS20220502_P22_0579_Exp2_AndrewP_S38\interact-HF1JS20220502_P22_0579_Exp2_AndrewP_S38.pep.xml	RESIFCIQYNVR	RESIFCIQYNVR	R	A	12	3	3262.5558	1583.7925	1583.7883	528.9381	528.9367	1583.7877	528.9365	6e-04	0.9754	-0.5536	2.03e-12	28.057	10.284	1	2	1	812	823	92423256	6C(57.0215)	NA	TRUE	sp|P12882|MYH1_HUMAN	P12882	MYH1_HUMAN	MYH1	Myosin-1
HF1JS20220502_P22_0579_Exp2_AndrewP_S38.27163.27163.3	D:\Analysis_Data\hlee\Andrew.palmer\Experiment_2\HF1JS20220502_P22_0579_Exp2_AndrewP_S38\interact-HF1JS20220502_P22_0579_Exp2_AndrewP_S38.pep.xml	KKLETDISQIQGEMEDIIQEAR	KKLETDISQIQGEM[147]EDIIQEAR	K	N	22	3	3352.8596	2589.3022	2589.2976	864.108	864.1065	2589.2954	864.1057	0.0022	0.3908	-0.1238	1.061084	10.397	0	0.8946	2	2	1732	1753	20744632	14M(15.9949)	NA	TRUE	sp|P12882|MYH1_HUMAN	P12882	MYH1_HUMAN	MYH1	Myosin-1
HF1JS20220502_P22_0579_Exp2_AndrewP_S38.27898.27898.2	D:\Analysis_Data\hlee\Andrew.palmer\Experiment_2\HF1JS20220502_P22_0579_Exp2_AndrewP_S38\interact-HF1JS20220502_P22_0579_Exp2_AndrewP_S38.pep.xml	REAIFCIQYNIR	REAIFCIQYNIR	R	S	12	2	3422.7935	1581.8096	1581.8077	791.9121	791.9111	1581.8085	791.9115	-7e-04	0.9316	-0.5228	1.563359e-05	24.324	11.136	1	2	1	814	825	432923296	6C(57.0215)	NA	TRUE	sp|Q9UKX2|MYH2_HUMAN	Q9UKX2	MYH2_HUMAN	MYH2	Myosin-2
HF1JS20220502_P22_0579_Exp2_AndrewP_S38.33696.33696.0	D:\Analysis_Data\hlee\Andrew.palmer\Experiment_2\HF1JS20220502_P22_0579_Exp2_AndrewP_S38\interact-HF1JS20220502_P22_0579_Exp2_AndrewP_S38.pep.xml	AAYLQNLNSADLLK		K	A	14	2	3983.5771	1532.8228	1532.8196	767.4187	767.4171	1532.8197	767.4171	-1e-04	0.9902	-0.4752	9.364e-11	35.289	12.71	1	2	0	387	400	472227200		NA	TRUE	sp|P12882|MYH1_HUMAN	P12882	MYH1_HUMAN	MYH1	Myosin-1
HF1JS20220502_P22_0579_Exp2_AndrewP_S38.35862.35862.2	D:\Analysis_Data\hlee\Andrew.palmer\Experiment_2\HF1JS20220502_P22_0579_Exp2_AndrewP_S38\interact-HF1JS20220502_P22_0579_Exp2_AndrewP_S38.pep.xml	EAIFCIQYNIR	EAIFCIQYNIR	R	S	11	2	4193.0649	1425.7109	1425.7079	713.8627	713.8612	1425.7074	713.861	4e-04	0.9766	-0.618	8.19685e-07	25.744	12.533	1	2	0	815	825	4861482000	5C(57.0215)	NA	TRUE	sp|Q9UKX2|MYH2_HUMAN	Q9UKX2	MYH2_HUMAN	MYH2	Myosin-2
HF1JS20220502_P22_0579_Exp2_AndrewP_S38.44064.44064.3	D:\Analysis_Data\hlee\Andrew.palmer\Experiment_2\HF1JS20220502_P22_0579_Exp2_AndrewP_S38\interact-HF1JS20220502_P22_0579_Exp2_AndrewP_S38.pep.xml	IEDMAMLTFLHEPAVLYNLK	IEDM[147]AMLTFLHEPAVLYNLK	K	D	20	3	4998.5385	2363.1987	2363.1934	788.7402	788.7384	2363.1904	788.7374	0.0029	0.7063	-0.2549	1.39786e-09	29.127	29.127	1	2	0	87	106	111003856	4M(15.9949)	NA	TRUE	sp|P12883|MYH7_HUMAN	P12883	MYH7_HUMAN	MYH7	Myosin-7
HF1JS20220502_P22_0579_Exp2_AndrewP_S38.45769.45769.2	D:\Analysis_Data\hlee\Andrew.palmer\Experiment_2\HF1JS20220502_P22_0579_Exp2_AndrewP_S38\interact-HF1JS20220502_P22_0579_Exp2_AndrewP_S38.pep.xml	NLQEEISDLTEQLGSSGK		K	T	18	2	5168.1596	1946.9478	1946.9437	974.4812	974.4791	1946.9431	974.4788	6e-04	0.9943	-0.6094	1e-14	35.107	11.015	1	2	0	1504	1521	82073200		NA	TRUE	sp|P12883|MYH7_HUMAN	P12883	MYH7_HUMAN	MYH7	Myosin-7
HF1JS20220502_P22_0579_Exp2_AndrewP_S38.48467.48467.0	D:\Analysis_Data\hlee\Andrew.palmer\Experiment_2\HF1JS20220502_P22_0579_Exp2_AndrewP_S38\interact-HF1JS20220502_P22_0579_Exp2_AndrewP_S38.pep.xml	IQGTLEDQIISANPLLEAFGNAKTVR		K	N	26	3	5437.9362	2798.5044	2798.499	933.8421	933.8403	2797.4973	933.5064	1.0017	0.8012	-0.6399	0.01521423	18.771	10.745	1	2	1	215	240	25894980		NA	TRUE	sp|Q9UKX2|MYH2_HUMAN	Q9UKX2	MYH2_HUMAN	MYH2	Myosin-2
HF1JS20220502_P22_0579_Exp2_AndrewP_S38.48796.48796.3	D:\Analysis_Data\hlee\Andrew.palmer\Experiment_2\HF1JS20220502_P22_0579_Exp2_AndrewP_S38\interact-HF1JS20220502_P22_0579_Exp2_AndrewP_S38.pep.xml	QLDHEKSELQTSLEEAEASLEHEEGK		K	I	26	3	5471.0175	2966.3486	2966.3416	989.7901	989.7878	2965.3787	989.4668	0.9628	0.977	0.8592	2.705e-11	38.701	14.121	1	2	1	1536	1561	0		NA	TRUE	sp|Q9Y623|MYH4_HUMAN	Q9Y623	MYH4_HUMAN	MYH4	Myosin-4
HF1JS20220502_P22_0579_Exp2_AndrewP_S38.50499.50499.3	D:\Analysis_Data\hlee\Andrew.palmer\Experiment_2\HF1JS20220502_P22_0579_Exp2_AndrewP_S38\interact-HF1JS20220502_P22_0579_Exp2_AndrewP_S38.pep.xml	IQGTLEDQIISANPLLEAFGNAK		K	T	23	3	5642.3259	2441.2817	2441.2761	814.7678	814.766	2441.28	814.7673	-0.0039	0.9295	-0.6696	3.2378e-05	29.459	10.595	1	2	0	215	237	58279488		NA	TRUE	sp|Q9UKX2|MYH2_HUMAN	Q9UKX2	MYH2_HUMAN	MYH2	Myosin-2
HF1JS20220502_P22_0579_Exp2_AndrewP_S39.03737.03737.2	D:\Analysis_Data\hlee\Andrew.palmer\Experiment_2\HF1JS20220502_P22_0579_Exp2_AndrewP_S39\interact-HF1JS20220502_P22_0579_Exp2_AndrewP_S39.pep.xml	TLEDQMNEHR	TLEDQM[147]NEHR	R	S	10	2	1098.1032	1287.5503	1287.5499	644.7824	644.7822	1287.5513	644.7829	-0.0013	0.9196	-0.625	0.0002281656	25.067	10.635	0.9999	2	0	1251	1260	614931070	6M(15.9949)	NA	TRUE	sp|P12883|MYH7_HUMAN	P12883	MYH7_HUMAN	MYH7	Myosin-7
HF1JS20220502_P22_0579_Exp2_AndrewP_S39.03907.03907.2	D:\Analysis_Data\hlee\Andrew.palmer\Experiment_2\HF1JS20220502_P22_0579_Exp2_AndrewP_S39\interact-HF1JS20220502_P22_0579_Exp2_AndrewP_S39.pep.xml	EKEMASMK		R	E	8	2	1113.7349	952.4347	952.4349	477.2246	477.2247	952.4358	477.2252	-9e-04	0.9164	-0.5095	0.01570708	15.751	13.041	0.9916	2	1	846	853	34651116		NA	TRUE	sp|P12883|MYH7_HUMAN	P12883	MYH7_HUMAN	MYH7	Myosin-7
HF1JS20220502_P22_0579_Exp2_AndrewP_S39.06637.06637.2	D:\Analysis_Data\hlee\Andrew.palmer\Experiment_2\HF1JS20220502_P22_0579_Exp2_AndrewP_S39\interact-HF1JS20220502_P22_0579_Exp2_AndrewP_S39.pep.xml	LEDECSELKR	LEDECSELKR	K	D	10	2	1378.0427	1277.5942	1277.5936	639.8044	639.8041	1277.592	639.8033	0.0015	0.82	-0.4456	4.861151e-06	24.334	16.478	1	2	1	943	952	86653120	5C(57.0215)	NA	TRUE	sp|P12883|MYH7_HUMAN	P12883	MYH7_HUMAN	MYH7	Myosin-7
HF1JS20220502_P22_0579_Exp2_AndrewP_S39.08978.08978.3	D:\Analysis_Data\hlee\Andrew.palmer\Experiment_2\HF1JS20220502_P22_0579_Exp2_AndrewP_S39\interact-HF1JS20220502_P22_0579_Exp2_AndrewP_S39.pep.xml	LQAAEEHVEAVNAK		R	C	14	3	1602.8022	1507.7662	1507.7627	503.596	503.5948	1507.763	503.5949	-2e-04	0.631	-0.5447	1.381792e-08	28.59	12.877	1	2	0	1403	1416	10613725200		NA	TRUE	sp|Q9UKX2|MYH2_HUMAN	Q9UKX2	MYH2_HUMAN	MYH2	Myosin-2
HF1JS20220502_P22_0579_Exp2_AndrewP_S39.09282.09282.2	D:\Analysis_Data\hlee\Andrew.palmer\Experiment_2\HF1JS20220502_P22_0579_Exp2_AndrewP_S39\interact-HF1JS20220502_P22_0579_Exp2_AndrewP_S39.pep.xml	LQDAEEHVEAVNAK		R	C	14	2	1631.7949	1551.7552	1551.7532	776.8849	776.8839	1551.7528	776.8837	3e-04	0.6691	-0.5141	0.04260886	17.982	11.571	0.9985	2	0	1401	1414	44673848		NA	TRUE	sp|P12882|MYH1_HUMAN	P12882	MYH1_HUMAN	MYH1	Myosin-1
HF1JS20220502_P22_0579_Exp2_AndrewP_S39.09422.09422.2	D:\Analysis_Data\hlee\Andrew.palmer\Experiment_2\HF1JS20220502_P22_0579_Exp2_AndrewP_S39\interact-HF1JS20220502_P22_0579_Exp2_AndrewP_S39.pep.xml	TEGGATLTVK		K	D	10	2	1645.2959	975.5258	975.5233	488.7702	488.7689	975.5237	488.7691	-3e-04	0.9711	-0.5949	0.0002315006	22.526	14.163	1	2	0	64	73	617308540		NA	TRUE	sp|Q9UKX2|MYH2_HUMAN	Q9UKX2	MYH2_HUMAN	MYH2	Myosin-2
HF1JS20220502_P22_0579_Exp2_AndrewP_S39.14776.14776.3	D:\Analysis_Data\hlee\Andrew.palmer\Experiment_2\HF1JS20220502_P22_0579_Exp2_AndrewP_S39\interact-HF1JS20220502_P22_0579_Exp2_AndrewP_S39.pep.xml	HDCDLLREQYEEEQESK	HDCDLLREQYEEEQESK	R	A	17	3	2158.3516	2206.9487	2206.9434	736.6568	736.6551	2206.9436	736.6551	-2e-04	0.2787	-0.5152	0.0003483372	26.332	11.661	1	2	1	1344	1360	383995968	3C(57.0215)	NA	TRUE	sp|Q9UKX2|MYH2_HUMAN	Q9UKX2	MYH2_HUMAN	MYH2	Myosin-2
HF1JS20220502_P22_0579_Exp2_AndrewP_S39.17208.17208.3	D:\Analysis_Data\hlee\Andrew.palmer\Experiment_2\HF1JS20220502_P22_0579_Exp2_AndrewP_S39\interact-HF1JS20220502_P22_0579_Exp2_AndrewP_S39.pep.xml	LAQESTMDIENDKQQLDEK		K	L	19	3	2389.9548	2234.0432	2234.0369	745.6883	745.6862	2234.037	745.6863	-2e-04	0.4372	-0.5418	0.0003920341	24.239	10.449	1	2	1	1065	1083	83828384		NA	TRUE	sp|P12882|MYH1_HUMAN	P12882	MYH1_HUMAN	MYH1	Myosin-1
HF1JS20220502_P22_0579_Exp2_AndrewP_S39.17815.17815.2	D:\Analysis_Data\hlee\Andrew.palmer\Experiment_2\HF1JS20220502_P22_0579_Exp2_AndrewP_S39\interact-HF1JS20220502_P22_0579_Exp2_AndrewP_S39.pep.xml	IEDEQALGSQLQK		R	K	13	2	2448.2208	1457.7389	1457.7323	729.8767	729.8734	1457.7361	729.8753	-0.0037	0.9897	-0.4932	3.19651e-09	36.687	16.321	1	2	0	1094	1106	9953316900		NA	TRUE	sp|P12883|MYH7_HUMAN	P12883	MYH7_HUMAN	MYH7	Myosin-7
HF1JS20220502_P22_0579_Exp2_AndrewP_S39.20195.20195.2	D:\Analysis_Data\hlee\Andrew.palmer\Experiment_2\HF1JS20220502_P22_0579_Exp2_AndrewP_S39\interact-HF1JS20220502_P22_0579_Exp2_AndrewP_S39.pep.xml	LAQESIMDIENEK	LAQESIM[147]DIENEK	K	Q	13	2	2675.6454	1534.7195	1534.7183	768.367	768.3664	1534.7184	768.3665	-1e-04	0.9763	-0.463	1.078333e-07	32.708	14.768	1	2	0	1067	1079	956950400	7M(15.9949)	NA	TRUE	sp|Q9UKX2|MYH2_HUMAN	Q9UKX2	MYH2_HUMAN	MYH2	Myosin-2
HF1JS20220502_P22_0579_Exp2_AndrewP_S39.21625.21625.3	D:\Analysis_Data\hlee\Andrew.palmer\Experiment_2\HF1JS20220502_P22_0579_Exp2_AndrewP_S39\interact-HF1JS20220502_P22_0579_Exp2_AndrewP_S39.pep.xml	LTQESIMDLENDKQQLDER	LTQESIM[147]DLENDKQQLDER	K	L	19	3	2810.7383	2321.0762	2321.069	774.6993	774.6969	2320.0852	774.369	0.9838	0.3367	-0.5466	1.746584e-05	22.86	11.989	1	2	1	1061	1079	0	7M(15.9949)	NA	TRUE	sp|P12883|MYH7_HUMAN	P12883	MYH7_HUMAN	MYH7	Myosin-7
HF1JS20220502_P22_0579_Exp2_AndrewP_S39.23797.23797.3	D:\Analysis_Data\hlee\Andrew.palmer\Experiment_2\HF1JS20220502_P22_0579_Exp2_AndrewP_S39\interact-HF1JS20220502_P22_0579_Exp2_AndrewP_S39.pep.xml	LLGSIEIDHTQYK		K	F	13	3	3018.013	1515.7979	1515.7936	506.2732	506.2718	1515.7932	506.2717	3e-04	0.5536	-0.5694	0.08071245	15.747	12.52	0.9969	2	0	749	761	220672032		NA	TRUE	sp|Q9Y623|MYH4_HUMAN	Q9Y623	MYH4_HUMAN	MYH4	Myosin-4
HF1JS20220502_P22_0579_Exp2_AndrewP_S39.23925.23925.2	D:\Analysis_Data\hlee\Andrew.palmer\Experiment_2\HF1JS20220502_P22_0579_Exp2_AndrewP_S39\interact-HF1JS20220502_P22_0579_Exp2_AndrewP_S39.pep.xml	DDKLAQLITR		R	T	10	2	3030.198	1171.6586	1171.6565	586.8366	586.8355	1171.656	586.8353	4e-04	0.8977	-0.5824	0.0003695223	23.89	14.335	0.9998	2	1	784	793	1305189250		NA	TRUE	sp|Q9UKX2|MYH2_HUMAN	Q9UKX2	MYH2_HUMAN	MYH2	Myosin-2
HF1JS20220502_P22_0579_Exp2_AndrewP_S39.24432.24432.3	D:\Analysis_Data\hlee\Andrew.palmer\Experiment_2\HF1JS20220502_P22_0579_Exp2_AndrewP_S39\interact-HF1JS20220502_P22_0579_Exp2_AndrewP_S39.pep.xml	DVFVPDDKQEFVK		K	A	13	3	3078.4623	1564.7803	1564.7764	522.6007	522.5994	1564.7772	522.5997	-8e-04	0.6453	-0.5843	0.0003371247	20.6	13.666	1	2	1	36	48	38238208000		NA	TRUE	sp|P12883|MYH7_HUMAN	P12883	MYH7_HUMAN	MYH7	Myosin-7
HF1JS20220502_P22_0579_Exp2_AndrewP_S39.25383.25383.2	D:\Analysis_Data\hlee\Andrew.palmer\Experiment_2\HF1JS20220502_P22_0579_Exp2_AndrewP_S39\interact-HF1JS20220502_P22_0579_Exp2_AndrewP_S39.pep.xml	SLGTELFK		R	I	8	2	3168.8036	893.4877	893.4859	447.7511	447.7502	893.4858	447.7502	1e-04	0.9905	-0.594	0.004277804	17.965	11.077	0.9994	2	0	1482	1489	7993743400		NA	TRUE	sp|Q9UKX2|MYH2_HUMAN	Q9UKX2	MYH2_HUMAN	MYH2	Myosin-2
HF1JS20220502_P22_0579_Exp2_AndrewP_S39.27647.27647.2	D:\Analysis_Data\hlee\Andrew.palmer\Experiment_2\HF1JS20220502_P22_0579_Exp2_AndrewP_S39\interact-HF1JS20220502_P22_0579_Exp2_AndrewP_S39.pep.xml	MEIDDLASNVETVSK	M[147]EIDDLASNVETVSK	K	A	15	2	3385.3709	1667.7834	1667.7804	834.899	834.8975	1665.7766	833.8956	2.0037	0.9382	-0.2569	0	41.051	10.406	1	2	0	1232	1246	1152091260	1M(15.9949)	NA	TRUE	sp|Q9UKX2|MYH2_HUMAN	Q9UKX2	MYH2_HUMAN	MYH2	Myosin-2
HF1JS20220502_P22_0579_Exp2_AndrewP_S39.27864.27864.3	D:\Analysis_Data\hlee\Andrew.palmer\Experiment_2\HF1JS20220502_P22_0579_Exp2_AndrewP_S39\interact-HF1JS20220502_P22_0579_Exp2_AndrewP_S39.pep.xml	QLDEKEALISQLTR		R	G	14	3	3405.9885	1642.8914	1642.8877	548.6377	548.6365	1642.8889	548.6369	-0.0012	0.9624	-0.4321	1.996894e-07	26.52	12.35	1	2	1	1290	1303	641795970		NA	TRUE	sp|P12883|MYH7_HUMAN	P12883	MYH7_HUMAN	MYH7	Myosin-7
HF1JS20220502_P22_0579_Exp2_AndrewP_S39.30334.30334.2	D:\Analysis_Data\hlee\Andrew.palmer\Experiment_2\HF1JS20220502_P22_0579_Exp2_AndrewP_S39\interact-HF1JS20220502_P22_0579_Exp2_AndrewP_S39.pep.xml	GQNVQQVIYATGALAK		K	A	16	2	3643.3221	1659.9	1659.8936	830.9573	830.9541	1659.8943	830.9544	-7e-04	0.9904	-0.5085	0	43.876	11.64	1	2	0	414	429	9297074200		NA	TRUE	sp|P12883|MYH7_HUMAN	P12883	MYH7_HUMAN	MYH7	Myosin-7
HF1JS20220502_P22_0579_Exp2_AndrewP_S39.33508.33508.3	D:\Analysis_Data\hlee\Andrew.palmer\Experiment_2\HF1JS20220502_P22_0579_Exp2_AndrewP_S39\interact-HF1JS20220502_P22_0579_Exp2_AndrewP_S39.pep.xml	EKNDLQLQVQAEAEGLADAEER		K	C	22	3	3950.3893	2455.1912	2455.1821	819.4043	819.4013	2455.1826	819.4015	-4e-04	0.9935	-0.5596	1e-14	52.583	15.096	1	2	1	889	910	9580737500		NA	TRUE	sp|Q9UKX2|MYH2_HUMAN	Q9UKX2	MYH2_HUMAN	MYH2	Myosin-2
HF1JS20220502_P22_0579_Exp2_AndrewP_S39.35487.35487.3	D:\Analysis_Data\hlee\Andrew.palmer\Experiment_2\HF1JS20220502_P22_0579_Exp2_AndrewP_S39\interact-HF1JS20220502_P22_0579_Exp2_AndrewP_S39.pep.xml	RDSLLVIQWNIR		R	A	12	3	4140.8569	1511.8608	1511.856	504.9609	504.9593	1511.8572	504.9597	-0.0012	0.9822	-0.4464	4.492705e-06	28.948	10.098	1	2	1	808	819	2316187140		NA	TRUE	sp|P12883|MYH7_HUMAN	P12883	MYH7_HUMAN	MYH7	Myosin-7
HF1JS20220502_P22_0579_Exp2_AndrewP_S39.38223.38223.2	D:\Analysis_Data\hlee\Andrew.palmer\Experiment_2\HF1JS20220502_P22_0579_Exp2_AndrewP_S39\interact-HF1JS20220502_P22_0579_Exp2_AndrewP_S39.pep.xml	MELQSALEEAEASLEHEEGK	M[147]ELQSALEEAEASLEHEEGK	K	I	20	2	4406.1607	2245.011	2245.0054	1123.5128	1123.51	2245.0054	1123.51	0	0.9963	0.0568	0	64.278	14.043	1	2	0	1538	1557	3271323390	1M(15.9949)	NA	TRUE	sp|P12883|MYH7_HUMAN	P12883	MYH7_HUMAN	MYH7	Myosin-7
HF1JS20220502_P22_0579_Exp2_AndrewP_S39.40331.40331.2	D:\Analysis_Data\hlee\Andrew.palmer\Experiment_2\HF1JS20220502_P22_0579_Exp2_AndrewP_S39\interact-HF1JS20220502_P22_0579_Exp2_AndrewP_S39.pep.xml	LLSTLFANYAGADAPIEK		K	G	18	2	4612.0573	1892.9944	1892.9896	947.5045	947.5021	1892.9883	947.5014	0.0013	0.9919	-0.5832	0	45.586	12.265	1	2	0	616	633	505261248		NA	TRUE	sp|P12883|MYH7_HUMAN	P12883	MYH7_HUMAN	MYH7	Myosin-7
HF1JS20220502_P22_0579_Exp2_AndrewP_S39.41198.41198.3	D:\Analysis_Data\hlee\Andrew.palmer\Experiment_2\HF1JS20220502_P22_0579_Exp2_AndrewP_S39\interact-HF1JS20220502_P22_0579_Exp2_AndrewP_S39.pep.xml	DQSPGKGTLEDQIIQANPALEAFGNAK		K	T	27	3	4697.2655	2811.4128	2811.403	938.1449	938.1416	2811.4038	938.1419	-7e-04	0.9286	-0.2834	7.807283e-06	31.93	10.957	1	2	1	208	234	135790608		NA	TRUE	sp|P12883|MYH7_HUMAN	P12883	MYH7_HUMAN	MYH7	Myosin-7
HF1JS20220502_P22_0579_Exp2_AndrewP_S39.41521.41521.4	D:\Analysis_Data\hlee\Andrew.palmer\Experiment_2\HF1JS20220502_P22_0579_Exp2_AndrewP_S39\interact-HF1JS20220502_P22_0579_Exp2_AndrewP_S39.pep.xml	KKLETDISQIQGEMEDIIQEAR		K	N	22	4	4729.1125	2573.3108	2573.3013	644.335	644.3326	2573.3005	644.3324	7e-04	0.751	-0.3122	0.00693825	19.135	0	1	2	2	1732	1753	31775664		NA	TRUE	sp|P12882|MYH1_HUMAN	P12882	MYH1_HUMAN	MYH1	Myosin-1
HF1JS20220502_P22_0579_Exp2_AndrewP_S39.49717.49717.4	D:\Analysis_Data\hlee\Andrew.palmer\Experiment_2\HF1JS20220502_P22_0579_Exp2_AndrewP_S39\interact-HF1JS20220502_P22_0579_Exp2_AndrewP_S39.pep.xml	PEAHFSLIHYAGIVDYNIIGWLQK		K	N	24	4	5542.0276	2783.4543	2783.444	696.8709	696.8683	2783.4434	696.8681	7e-04	0.6264	-0.0327	1.47e-12	29.786	11.036	1	2	0	573	596	93684400		NA	TRUE	sp|P12883|MYH7_HUMAN	P12883	MYH7_HUMAN	MYH7	Myosin-7
HF1JS20220502_P22_0579_Exp2_AndrewP_S39.54314.54314.3	D:\Analysis_Data\hlee\Andrew.palmer\Experiment_2\HF1JS20220502_P22_0579_Exp2_AndrewP_S39\interact-HF1JS20220502_P22_0579_Exp2_AndrewP_S39.pep.xml	IQGTLEDQIISANPLLEAFGNAK		K	T	23	3	6008.8165	2441.2856	2441.278	814.7691	814.7666	2441.28	814.7673	-0.0019	0.9738	-0.2198	0	52.94	12.016	1	2	0	215	237	6277427200		NA	TRUE	sp|Q9UKX2|MYH2_HUMAN	Q9UKX2	MYH2_HUMAN	MYH2	Myosin-2
HF1JS20220502_P22_0579_Exp2_AndrewP_S40.04561.04561.2	D:\Analysis_Data\hlee\Andrew.palmer\Experiment_2\HF1JS20220502_P22_0579_Exp2_AndrewP_S40\interact-HF1JS20220502_P22_0579_Exp2_AndrewP_S40.pep.xml	EQYEEEQESK		R	A	10	2	1155.2259	1297.5311	1297.5299	649.7728	649.7722	1297.5309	649.7727	-9e-04	0.8701	-0.6322	0.02778113	15.725	0	0.9999	2	0	1351	1360	21695030		NA	TRUE	sp|Q9UKX2|MYH2_HUMAN	Q9UKX2	MYH2_HUMAN	MYH2	Myosin-2
HF1JS20220502_P22_0579_Exp2_AndrewP_S40.06395.06395.3	D:\Analysis_Data\hlee\Andrew.palmer\Experiment_2\HF1JS20220502_P22_0579_Exp2_AndrewP_S40\interact-HF1JS20220502_P22_0579_Exp2_AndrewP_S40.pep.xml	KLEDECSELKR	KLEDECSELKR	R	D	11	3	1333.578	1405.6896	1405.688	469.5705	469.5699	1405.687	469.5696	9e-04	0.7033	-0.6609	2.813981e-06	20.896	15.564	1	2	2	942	952	108502624	6C(57.0215)	NA	TRUE	sp|P12883|MYH7_HUMAN	P12883	MYH7_HUMAN	MYH7	Myosin-7
HF1JS20220502_P22_0579_Exp2_AndrewP_S40.06908.06908.2	D:\Analysis_Data\hlee\Andrew.palmer\Experiment_2\HF1JS20220502_P22_0579_Exp2_AndrewP_S40\interact-HF1JS20220502_P22_0579_Exp2_AndrewP_S40.pep.xml	LEDECSELKR	LEDECSELKR	K	D	10	2	1382.9051	1277.5948	1277.5917	639.8047	639.8031	1277.592	639.8033	-3e-04	0.821	-0.5207	0.0145983	24.245	16.432	0.9993	2	1	943	952	12699214	5C(57.0215)	NA	TRUE	sp|P12883|MYH7_HUMAN	P12883	MYH7_HUMAN	MYH7	Myosin-7
HF1JS20220502_P22_0579_Exp2_AndrewP_S40.08658.08658.2	D:\Analysis_Data\hlee\Andrew.palmer\Experiment_2\HF1JS20220502_P22_0579_Exp2_AndrewP_S40\interact-HF1JS20220502_P22_0579_Exp2_AndrewP_S40.pep.xml	LQAAEEHVEAVNAK		R	C	14	2	1550.0371	1507.7657	1507.7635	754.8901	754.889	1507.763	754.8888	6e-04	0.8856	-0.4926	1.0897e-10	34.167	11.493	1	2	0	1403	1416	47167516		NA	TRUE	sp|Q9UKX2|MYH2_HUMAN	Q9UKX2	MYH2_HUMAN	MYH2	Myosin-2
HF1JS20220502_P22_0579_Exp2_AndrewP_S40.09501.09501.2	D:\Analysis_Data\hlee\Andrew.palmer\Experiment_2\HF1JS20220502_P22_0579_Exp2_AndrewP_S40\interact-HF1JS20220502_P22_0579_Exp2_AndrewP_S40.pep.xml	TEGGATLTVK		K	D	10	2	1630.8546	975.5253	975.5231	488.7699	488.7688	975.5237	488.7691	-6e-04	0.9796	-0.633	5.540349e-05	22.506	14.139	1	2	0	64	73	3246262780		NA	TRUE	sp|Q9UKX2|MYH2_HUMAN	Q9UKX2	MYH2_HUMAN	MYH2	Myosin-2
HF1JS20220502_P22_0579_Exp2_AndrewP_S40.11245.11245.3	D:\Analysis_Data\hlee\Andrew.palmer\Experiment_2\HF1JS20220502_P22_0579_Exp2_AndrewP_S40\interact-HF1JS20220502_P22_0579_Exp2_AndrewP_S40.pep.xml	VRELENELEAEQKR		R	N	14	3	1797.6584	1741.9003	1741.896	581.6407	581.6393	1741.8958	581.6392	2e-04	0.9341	-0.6302	0.0001798919	24.914	13.23	1	2	2	1819	1832	494324800		NA	TRUE	sp|P12883|MYH7_HUMAN	P12883	MYH7_HUMAN	MYH7	Myosin-7
HF1JS20220502_P22_0579_Exp2_AndrewP_S40.13586.13586.2	D:\Analysis_Data\hlee\Andrew.palmer\Experiment_2\HF1JS20220502_P22_0579_Exp2_AndrewP_S40\interact-HF1JS20220502_P22_0579_Exp2_AndrewP_S40.pep.xml	VRELENELEAEQK		R	R	13	2	2022.4113	1585.7987	1585.7952	793.9066	793.9049	1585.7947	793.9046	4e-04	0.9768	-0.6836	2.47075e-09	37.378	13.636	1	2	1	1819	1831	1142990590		NA	TRUE	sp|P12883|MYH7_HUMAN	P12883	MYH7_HUMAN	MYH7	Myosin-7
HF1JS20220502_P22_0579_Exp2_AndrewP_S40.16025.16025.2	D:\Analysis_Data\hlee\Andrew.palmer\Experiment_2\HF1JS20220502_P22_0579_Exp2_AndrewP_S40\interact-HF1JS20220502_P22_0579_Exp2_AndrewP_S40.pep.xml	ELENELEAEQK		R	R	11	2	2255.189	1330.6287	1330.6279	666.3216	666.3212	1330.6251	666.3198	0.0028	0.9746	-0.5335	8.116102e-07	25.098	11.586	1	2	0	1821	1831	0		NA	TRUE	sp|P12883|MYH7_HUMAN	P12883	MYH7_HUMAN	MYH7	Myosin-7
HF1JS20220502_P22_0579_Exp2_AndrewP_S40.17305.17305.3	D:\Analysis_Data\hlee\Andrew.palmer\Experiment_2\HF1JS20220502_P22_0579_Exp2_AndrewP_S40\interact-HF1JS20220502_P22_0579_Exp2_AndrewP_S40.pep.xml	LAQESTMDIENDKQQLDEK		K	L	19	3	2377.8886	2234.042	2234.037	745.6879	745.6863	2234.037	745.6863	0	0.4364	-0.5888	1.132542e-06	32.991	10.547	1	2	1	1065	1083	301345728		NA	TRUE	sp|P12882|MYH1_HUMAN	P12882	MYH1_HUMAN	MYH1	Myosin-1
HF1JS20220502_P22_0579_Exp2_AndrewP_S40.18720.18720.2	D:\Analysis_Data\hlee\Andrew.palmer\Experiment_2\HF1JS20220502_P22_0579_Exp2_AndrewP_S40\interact-HF1JS20220502_P22_0579_Exp2_AndrewP_S40.pep.xml	DVFVPDDK		K	Q	8	2	2513.2619	933.4467	933.4449	467.7306	467.7297	933.4443	467.7294	5e-04	0.968	-0.4895	0.006088308	16.944	10.188	0.9989	2	0	36	43	96552448		NA	TRUE	sp|P12883|MYH7_HUMAN	P12883	MYH7_HUMAN	MYH7	Myosin-7
HF1JS20220502_P22_0579_Exp2_AndrewP_S40.18843.18843.4	D:\Analysis_Data\hlee\Andrew.palmer\Experiment_2\HF1JS20220502_P22_0579_Exp2_AndrewP_S40\interact-HF1JS20220502_P22_0579_Exp2_AndrewP_S40.pep.xml	HDCDLLREQYEEEQESKAELQR	HDCDLLREQYEEEQESKAELQR	R	A	22	4	2524.7111	2804.2695	2804.2651	702.0747	702.0736	2804.267	702.074	-0.0019	0.9201	-0.5609	1.824e-11	35.047	11.99	1	2	2	1344	1365	133211680	3C(57.0215)	NA	TRUE	sp|Q9UKX2|MYH2_HUMAN	Q9UKX2	MYH2_HUMAN	MYH2	Myosin-2
HF1JS20220502_P22_0579_Exp2_AndrewP_S40.21464.21464.3	D:\Analysis_Data\hlee\Andrew.palmer\Experiment_2\HF1JS20220502_P22_0579_Exp2_AndrewP_S40\interact-HF1JS20220502_P22_0579_Exp2_AndrewP_S40.pep.xml	EKSEMKMEIDDLASNVETVSK	EKSEM[147]KM[147]EIDDLASNVETVSK	K	A	21	3	2774.1577	2414.1248	2414.1194	805.7155	805.7137	2414.1191	805.7136	2e-04	0.9197	-0.3821	7.12873e-09	31.826	13.171	1	2	2	1226	1246	206066976	5M(15.9949),7M(15.9949)	NA	TRUE	sp|Q9UKX2|MYH2_HUMAN	Q9UKX2	MYH2_HUMAN	MYH2	Myosin-2
HF1JS20220502_P22_0579_Exp2_AndrewP_S40.40415.40415.3	D:\Analysis_Data\hlee\Andrew.palmer\Experiment_2\HF1JS20220502_P22_0579_Exp2_AndrewP_S40\interact-HF1JS20220502_P22_0579_Exp2_AndrewP_S40.pep.xml	IEDMAMLTFLHEPAVLYNLK	IEDM[147]AM[147]LTFLHEPAVLYNLK	K	D	20	3	4598.3917	2379.1938	2379.1865	794.0719	794.0694	2379.1853	794.069	0.0012	0.9054	-0.5123	0	50.884	14.884	1	2	0	87	106	753320700	4M(15.9949),6M(15.9949)	NA	TRUE	sp|P12883|MYH7_HUMAN	P12883	MYH7_HUMAN	MYH7	Myosin-7
HF1JS20220502_P22_0579_Exp2_AndrewP_S40.52272.52272.2	D:\Analysis_Data\hlee\Andrew.palmer\Experiment_2\HF1JS20220502_P22_0579_Exp2_AndrewP_S40\interact-HF1JS20220502_P22_0579_Exp2_AndrewP_S40.pep.xml	GDSEMAVFGAAAPYLR	n[43]GDSEMAVFGAAAPYLR	M	K	16	2	5776.0231	1695.7985	1695.7943	848.9065	848.9044	1695.7926	848.9036	0.0017	0.9467	0.3039	1.221097e-07	38.153	9.843	1	2	0	2	17	93328472	N-term(42.0106)	NA	TRUE	sp|P12883|MYH7_HUMAN	P12883	MYH7_HUMAN	MYH7	Myosin-7
HF1JS20220502_P22_0579_Exp2_AndrewP_S41.05370.05370.2	D:\Analysis_Data\hlee\Andrew.palmer\Experiment_2\HF1JS20220502_P22_0579_Exp2_AndrewP_S41\interact-HF1JS20220502_P22_0579_Exp2_AndrewP_S41.pep.xml	EEQAEPDGTEEADK		R	S	14	2	1243.8651	1546.6283	1546.6267	774.3214	774.3206	1546.627	774.3208	-2e-04	0.9008	-0.5564	0.002214368	12.119	0	0.9996	2	0	370	383	151401776		NA	TRUE	sp|P12883|MYH7_HUMAN	P12883	MYH7_HUMAN	MYH7	Myosin-7
HF1JS20220502_P22_0579_Exp2_AndrewP_S41.05670.05670.3	D:\Analysis_Data\hlee\Andrew.palmer\Experiment_2\HF1JS20220502_P22_0579_Exp2_AndrewP_S41\interact-HF1JS20220502_P22_0579_Exp2_AndrewP_S41.pep.xml	RQAEEAEEQSNTNLAK		K	F	16	3	1273.2778	1816.8564	1816.8549	606.6261	606.6256	1816.855	606.6256	-1e-04	0.701	-0.6532	0.1202956	16.179	16.179	0.9985	2	1	1886	1901	15032338		NA	TRUE	sp|Q9UKX2|MYH2_HUMAN	Q9UKX2	MYH2_HUMAN	MYH2	Myosin-2
HF1JS20220502_P22_0579_Exp2_AndrewP_S41.09556.09556.3	D:\Analysis_Data\hlee\Andrew.palmer\Experiment_2\HF1JS20220502_P22_0579_Exp2_AndrewP_S41\interact-HF1JS20220502_P22_0579_Exp2_AndrewP_S41.pep.xml	VRELENELEAEQKR		R	N	14	3	1647.696	1742.8826	1742.8799	581.9681	581.9672	1741.8958	581.6392	0.9841	0.7296	-0.3473	2.358826e-06	20.668	13.549	1	2	2	1819	1832	0		NA	TRUE	sp|P12883|MYH7_HUMAN	P12883	MYH7_HUMAN	MYH7	Myosin-7
HF1JS20220502_P22_0579_Exp2_AndrewP_S41.10340.10340.2	D:\Analysis_Data\hlee\Andrew.palmer\Experiment_2\HF1JS20220502_P22_0579_Exp2_AndrewP_S41\interact-HF1JS20220502_P22_0579_Exp2_AndrewP_S41.pep.xml	ELENELEAEQKR		R	N	12	2	1722.8268	1487.7129	1487.7095	744.8637	744.862	1486.7262	744.3704	0.9832	0.7729	-0.4198	0.000115617	21.135	12.44	0.9998	2	1	1821	1832	0		NA	TRUE	sp|P12883|MYH7_HUMAN	P12883	MYH7_HUMAN	MYH7	Myosin-7
HF1JS20220502_P22_0579_Exp2_AndrewP_S41.22845.22845.3	D:\Analysis_Data\hlee\Andrew.palmer\Experiment_2\HF1JS20220502_P22_0579_Exp2_AndrewP_S41\interact-HF1JS20220502_P22_0579_Exp2_AndrewP_S41.pep.xml	LAQESIMDIENEKQQLDEK	LAQESIM[147]DIENEKQQLDEK	K	L	19	3	2917.5032	2276.088	2276.085	759.7033	759.7023	2276.084	759.7019	9e-04	0.4488	-0.6417	1.74e-12	30.383	11.984	1	2	1	1067	1085	336595456	7M(15.9949)	NA	TRUE	sp|Q9UKX2|MYH2_HUMAN	Q9UKX2	MYH2_HUMAN	MYH2	Myosin-2
HF1JS20220502_P22_0579_Exp2_AndrewP_S41.23766.23766.2	D:\Analysis_Data\hlee\Andrew.palmer\Experiment_2\HF1JS20220502_P22_0579_Exp2_AndrewP_S41\interact-HF1JS20220502_P22_0579_Exp2_AndrewP_S41.pep.xml	EFEISNLQSK		K	I	10	2	3005.5792	1193.595	1193.5927	597.8048	597.8036	1193.5928	597.8037	-1e-04	0.9856	-0.5796	7.679152e-05	23.121	13.015	1	2	0	1090	1099	397242720		NA	TRUE	sp|Q9UKX2|MYH2_HUMAN	Q9UKX2	MYH2_HUMAN	MYH2	Myosin-2
HF1JS20220502_P22_0579_Exp2_AndrewP_S41.28030.28030.2	D:\Analysis_Data\hlee\Andrew.palmer\Experiment_2\HF1JS20220502_P22_0579_Exp2_AndrewP_S41\interact-HF1JS20220502_P22_0579_Exp2_AndrewP_S41.pep.xml	RDIDDLELTLAK		K	V	12	2	3413.4743	1400.7518	1400.7498	701.3832	701.3822	1400.751	701.3828	-0.0012	0.9611	-0.6301	5.5509e-10	35.591	19.414	1	2	1	952	963	423658144		NA	TRUE	sp|P12883|MYH7_HUMAN	P12883	MYH7_HUMAN	MYH7	Myosin-7
HF1JS20220502_P22_0579_Exp2_AndrewP_S41.31851.31851.2	D:\Analysis_Data\hlee\Andrew.palmer\Experiment_2\HF1JS20220502_P22_0579_Exp2_AndrewP_S41\interact-HF1JS20220502_P22_0579_Exp2_AndrewP_S41.pep.xml	DFELNALNAR		K	I	10	2	3781.3877	1161.5785	1161.577	581.7965	581.7958	1161.5778	581.7962	-7e-04	0.9895	-0.4862	2.706909e-05	22.755	13.402	1	2	0	1084	1093	27598395400		NA	TRUE	sp|P12883|MYH7_HUMAN	P12883	MYH7_HUMAN	MYH7	Myosin-7
HF1JS20220502_P22_0579_Exp2_AndrewP_S41.33474.33474.2	D:\Analysis_Data\hlee\Andrew.palmer\Experiment_2\HF1JS20220502_P22_0579_Exp2_AndrewP_S41\interact-HF1JS20220502_P22_0579_Exp2_AndrewP_S41.pep.xml	NLQEEISDLTEQLGSSGK		K	T	18	2	3938.6632	1946.9458	1946.9415	974.4802	974.478	1946.9431	974.4788	-0.0015	0.9665	0.5883	1.352e-11	36.807	12.008	1	2	0	1504	1521	36911984		NA	TRUE	sp|P12883|MYH7_HUMAN	P12883	MYH7_HUMAN	MYH7	Myosin-7
HF1JS20220502_P22_0579_Exp2_AndrewP_S41.35861.35861.3	D:\Analysis_Data\hlee\Andrew.palmer\Experiment_2\HF1JS20220502_P22_0579_Exp2_AndrewP_S41\interact-HF1JS20220502_P22_0579_Exp2_AndrewP_S41.pep.xml	DYHIFYQILSNK		R	K	12	3	4169.0602	1539.7749	1539.772	514.2656	514.2646	1539.7721	514.2646	-1e-04	0.9367	-0.5079	1.349048e-05	20.001	10.853	1	2	0	282	293	26339152		NA	TRUE	sp|P12883|MYH7_HUMAN	P12883	MYH7_HUMAN	MYH7	Myosin-7
HF1JS20220502_P22_0579_Exp2_AndrewP_S41.39495.39495.4	D:\Analysis_Data\hlee\Andrew.palmer\Experiment_2\HF1JS20220502_P22_0579_Exp2_AndrewP_S41\interact-HF1JS20220502_P22_0579_Exp2_AndrewP_S41.pep.xml	FDKIEDMAMLTFLHEPAVLYNLK	FDKIEDM[147]AM[147]LTFLHEPAVLYNLK	K	D	23	4	4522.489	2769.3792	2769.375	693.3521	693.351	2769.3755	693.3512	-4e-04	0.8945	-0.3666	1.25e-12	39.05	14.743	1	2	1	84	106	2972895490	7M(15.9949),9M(15.9949)	NA	TRUE	sp|P12883|MYH7_HUMAN	P12883	MYH7_HUMAN	MYH7	Myosin-7
HF1JS20220502_P22_0579_Exp2_AndrewP_S41.41396.41396.3	D:\Analysis_Data\hlee\Andrew.palmer\Experiment_2\HF1JS20220502_P22_0579_Exp2_AndrewP_S41\interact-HF1JS20220502_P22_0579_Exp2_AndrewP_S41.pep.xml	MDADLSQLQTEVEEAVQECRNAEEK	M[147]DADLSQLQTEVEEAVQECRNAEEK	K	A	25	3	4708.8313	2938.284	2938.2798	980.4353	980.4339	2937.2966	980.1061	0.9831	0.5217	-0.5214	0.05161191	17.649	11.27	0.9955	2	1	1730	1754	0	19C(57.0215),1M(15.9949)	NA	TRUE	sp|P12883|MYH7_HUMAN	P12883	MYH7_HUMAN	MYH7	Myosin-7
HF1JS20220502_P22_0579_Exp2_AndrewP_S41.43504.43504.0	D:\Analysis_Data\hlee\Andrew.palmer\Experiment_2\HF1JS20220502_P22_0579_Exp2_AndrewP_S41\interact-HF1JS20220502_P22_0579_Exp2_AndrewP_S41.pep.xml	SELQAALEEAEASLEHEEGK		K	I	20	3	4917.0039	2169.011	2169.0076	724.0109	724.0098	2169.007	724.0096	4e-04	0.7433	-0.5862	1.84e-12	35.575	12.159	1	2	0	1542	1561	232098880		NA	TRUE	sp|P12882|MYH1_HUMAN	P12882	MYH1_HUMAN	MYH1	Myosin-1
HF1JS20220502_P22_0579_Exp2_AndrewP_S41.47842.47842.3	D:\Analysis_Data\hlee\Andrew.palmer\Experiment_2\HF1JS20220502_P22_0579_Exp2_AndrewP_S41\interact-HF1JS20220502_P22_0579_Exp2_AndrewP_S41.pep.xml	KLETDISQIQGEMEDIIQEAR		K	N	21	3	5346.367	2445.2136	2445.2087	816.0785	816.0768	2445.2056	816.0758	0.0031	0.9963	-0.5965	0	49.841	14.995	1	2	1	1733	1753	98677584		NA	TRUE	sp|P12882|MYH1_HUMAN	P12882	MYH1_HUMAN	MYH1	Myosin-1
HF1JS20220502_P22_0579_Exp2_AndrewP_S42.04747.04747.0	D:\Analysis_Data\hlee\Andrew.palmer\Experiment_2\HF1JS20220502_P22_0579_Exp2_AndrewP_S42\interact-HF1JS20220502_P22_0579_Exp2_AndrewP_S42.pep.xml	KIAEKDEEIDQMK	KIAEKDEEIDQM[147]K	R	R	13	3	1174.5409	1592.7781	1592.7784	531.9333	531.9334	1591.7761	531.5993	1.0023	0.4981	-0.6237	0.004478449	19.071	12.143	0.9995	2	2	1579	1591	53540656	12M(15.9949)	NA	TRUE	sp|P12882|MYH1_HUMAN	P12882	MYH1_HUMAN	MYH1	Myosin-1
HF1JS20220502_P22_0579_Exp2_AndrewP_S42.04841.04841.3	D:\Analysis_Data\hlee\Andrew.palmer\Experiment_2\HF1JS20220502_P22_0579_Exp2_AndrewP_S42\interact-HF1JS20220502_P22_0579_Exp2_AndrewP_S42.pep.xml	IAEKDEEIDQMKR	IAEKDEEIDQM[147]KR	K	N	13	3	1183.5991	1619.7799	1619.7806	540.9339	540.9341	1619.7823	540.9347	-0.0017	0.4106	-0.5655	0.0009453528	17.14	10.267	0.9985	2	2	1580	1592	278416576	11M(15.9949)	NA	TRUE	sp|P12882|MYH1_HUMAN	P12882	MYH1_HUMAN	MYH1	Myosin-1
HF1JS20220502_P22_0579_Exp2_AndrewP_S42.07746.07746.2	D:\Analysis_Data\hlee\Andrew.palmer\Experiment_2\HF1JS20220502_P22_0579_Exp2_AndrewP_S42\interact-HF1JS20220502_P22_0579_Exp2_AndrewP_S42.pep.xml	ERIEAQNRPFDAK		R	T	13	2	1461.0086	1572.804	1572.804	787.4093	787.4093	1572.8008	787.4077	0.0031	0.7698	-0.6253	0.0009284319	25.629	12.725	0.9989	2	2	23	35	946315840		NA	TRUE	sp|Q9UKX2|MYH2_HUMAN	Q9UKX2	MYH2_HUMAN	MYH2	Myosin-2
HF1JS20220502_P22_0579_Exp2_AndrewP_S42.08020.08020.3	D:\Analysis_Data\hlee\Andrew.palmer\Experiment_2\HF1JS20220502_P22_0579_Exp2_AndrewP_S42\interact-HF1JS20220502_P22_0579_Exp2_AndrewP_S42.pep.xml	IKELTYQTEEDRK		R	N	13	3	1486.8497	1651.8469	1651.844	551.6229	551.6219	1651.8416	551.6211	0.0024	0.6094	-0.6043	0.01242001	17.792	10.388	0.9996	2	2	1847	1859	54703232		NA	TRUE	sp|P12883|MYH7_HUMAN	P12883	MYH7_HUMAN	MYH7	Myosin-7
HF1JS20220502_P22_0579_Exp2_AndrewP_S42.10565.10565.2	D:\Analysis_Data\hlee\Andrew.palmer\Experiment_2\HF1JS20220502_P22_0579_Exp2_AndrewP_S42\interact-HF1JS20220502_P22_0579_Exp2_AndrewP_S42.pep.xml	LTGAVMHYGNLK	LTGAVM[147]HYGNLK	K	F	12	2	1726.7944	1318.6743	1318.6704	660.3444	660.3425	1318.6703	660.3424	1e-04	0.8507	-0.5201	1.74183e-09	37.93	22.745	1	2	0	355	366	7312820200	6M(15.9949)	NA	TRUE	sp|Q9UKX2|MYH2_HUMAN	Q9UKX2	MYH2_HUMAN	MYH2	Myosin-2
HF1JS20220502_P22_0579_Exp2_AndrewP_S42.16903.16903.3	D:\Analysis_Data\hlee\Andrew.palmer\Experiment_2\HF1JS20220502_P22_0579_Exp2_AndrewP_S42\interact-HF1JS20220502_P22_0579_Exp2_AndrewP_S42.pep.xml	LEAQTRPFDLK		R	K	11	3	2327.1748	1316.7131	1316.7097	439.9116	439.9105	1316.7087	439.9102	9e-04	0.6769	-0.5815	0.05745799	17.008	13.174	0.9807	2	1	24	34	1337905020		NA	TRUE	sp|P12883|MYH7_HUMAN	P12883	MYH7_HUMAN	MYH7	Myosin-7
HF1JS20220502_P22_0579_Exp2_AndrewP_S42.23279.23279.3	D:\Analysis_Data\hlee\Andrew.palmer\Experiment_2\HF1JS20220502_P22_0579_Exp2_AndrewP_S42\interact-HF1JS20220502_P22_0579_Exp2_AndrewP_S42.pep.xml	IEAQNRPFDAKTSVFVAEPK		R	E	20	3	2925.918	2246.1997	2246.1946	749.7405	749.7388	2246.1694	749.7304	0.0251	0.46	-0.5186	0.1460284	14.456	11.45	0.8138	2	2	25	44	0		NA	TRUE	sp|Q9UKX2|MYH2_HUMAN	Q9UKX2	MYH2_HUMAN	MYH2	Myosin-2
HF1JS20220502_P22_0579_Exp2_AndrewP_S42.23515.23515.5	D:\Analysis_Data\hlee\Andrew.palmer\Experiment_2\HF1JS20220502_P22_0579_Exp2_AndrewP_S42\interact-HF1JS20220502_P22_0579_Exp2_AndrewP_S42.pep.xml	KLETDISQIQGEMEDIVQEARNAEEK	KLETDISQIQGEM[147]EDIVQEARNAEEK	K	A	26	5	2947.9232	3018.412	3018.4087	604.6897	604.689	3018.445	604.6963	-0.0363	0.7191	0.5552	0.029871	17.939	12.103	0.9588	2	2	1733	1758	0	13M(15.9949)	NA	TRUE	sp|Q9Y623|MYH4_HUMAN	Q9Y623	MYH4_HUMAN	MYH4	Myosin-4
HF1JS20220502_P22_0579_Exp2_AndrewP_S42.30227.30227.3	D:\Analysis_Data\hlee\Andrew.palmer\Experiment_2\HF1JS20220502_P22_0579_Exp2_AndrewP_S42\interact-HF1JS20220502_P22_0579_Exp2_AndrewP_S42.pep.xml	VGNEYVTKGQTVEQVSNAVGALAK		K	A	24	3	3581.6531	2461.2896	2461.2827	821.4371	821.4348	2461.2812	821.4343	0.0014	0.9778	-0.6845	0	50.368	14.637	1	2	1	409	432	118752720		NA	TRUE	sp|Q9UKX2|MYH2_HUMAN	Q9UKX2	MYH2_HUMAN	MYH2	Myosin-2
HF1JS20220502_P22_0579_Exp2_AndrewP_S42.34270.34270.0	D:\Analysis_Data\hlee\Andrew.palmer\Experiment_2\HF1JS20220502_P22_0579_Exp2_AndrewP_S42\interact-HF1JS20220502_P22_0579_Exp2_AndrewP_S42.pep.xml	AAYLQNLNSADLLK		K	A	14	2	3967.18	1533.8279	1533.8248	767.9212	767.9197	1532.8197	767.4171	1.0051	0.9763	-0.5196	1.8118e-10	37.128	11.876	1	2	0	387	400	1190976900		NA	TRUE	sp|P12882|MYH1_HUMAN	P12882	MYH1_HUMAN	MYH1	Myosin-1
HF1JS20220502_P22_0579_Exp2_AndrewP_S42.34408.34408.3	D:\Analysis_Data\hlee\Andrew.palmer\Experiment_2\HF1JS20220502_P22_0579_Exp2_AndrewP_S42\interact-HF1JS20220502_P22_0579_Exp2_AndrewP_S42.pep.xml	TLALLFVGATGAEAEAGGGKK		K	G	21	3	3980.495	1960.069	1960.0635	654.3636	654.3618	1960.0627	654.3615	7e-04	0.7654	-0.3262	0	42.147	9.982	1	2	1	619	639	1887764740		NA	TRUE	sp|P12882|MYH1_HUMAN	P12882	MYH1_HUMAN	MYH1	Myosin-1
HF1JS20220502_P22_0579_Exp2_AndrewP_S42.44757.44757.3	D:\Analysis_Data\hlee\Andrew.palmer\Experiment_2\HF1JS20220502_P22_0579_Exp2_AndrewP_S42\interact-HF1JS20220502_P22_0579_Exp2_AndrewP_S42.pep.xml	IEDMAMLTFLHEPAVLYNLK	IEDM[147]AMLTFLHEPAVLYNLK	K	D	20	3	4980.2307	2363.1963	2363.1924	788.7394	788.7381	2363.1904	788.7374	0.0019	0.7016	-0.3113	2.645e-11	34.387	34.387	1	2	0	87	106	367657152	4M(15.9949)	NA	TRUE	sp|P12883|MYH7_HUMAN	P12883	MYH7_HUMAN	MYH7	Myosin-7
HF1JS20220502_P22_0579_Exp2_AndrewP_S42.49176.49176.3	D:\Analysis_Data\hlee\Andrew.palmer\Experiment_2\HF1JS20220502_P22_0579_Exp2_AndrewP_S42\interact-HF1JS20220502_P22_0579_Exp2_AndrewP_S42.pep.xml	IQGTLEDQIISANPLLEAFGNAKTVR		K	N	26	3	5417.0398	2797.4998	2797.4946	933.5072	933.5055	2797.4973	933.5064	-0.0026	0.8369	-0.676	1.81e-12	35.946	11.231	1	2	1	215	240	51067960		NA	TRUE	sp|Q9UKX2|MYH2_HUMAN	Q9UKX2	MYH2_HUMAN	MYH2	Myosin-2
HF1JS20220502_P22_0579_Exp2_AndrewP_S42.54922.54922.3	D:\Analysis_Data\hlee\Andrew.palmer\Experiment_2\HF1JS20220502_P22_0579_Exp2_AndrewP_S42\interact-HF1JS20220502_P22_0579_Exp2_AndrewP_S42.pep.xml	KQLEAEKMELQSALEEAEASLEHEEGK	KQLEAEKM[147]ELQSALEEAEASLEHEEGK	R	I	27	3	5991.8349	3072.4314	3072.4211	1025.1511	1025.1476	3071.4602	1024.8273	0.9609	0.8978	0.3983	0.0001189871	26.198	0	1	2	2	1531	1557	0	8M(15.9949)	NA	TRUE	sp|P12883|MYH7_HUMAN	P12883	MYH7_HUMAN	MYH7	Myosin-7
HF1JS20220502_P22_0579_Exp2_AndrewP_S43.04677.04677.2	D:\Analysis_Data\hlee\Andrew.palmer\Experiment_2\HF1JS20220502_P22_0579_Exp2_AndrewP_S43\interact-HF1JS20220502_P22_0579_Exp2_AndrewP_S43.pep.xml	EKEMASMK	EKEM[147]ASMK	R	E	8	2	1088.6454	968.4299	968.4305	485.2222	485.2225	968.4307	485.2226	-1e-04	0.8434	-0.545	0.1914256	15.372	11.561	0.9617	2	1	846	853	69189688	4M(15.9949)	NA	TRUE	sp|P12883|MYH7_HUMAN	P12883	MYH7_HUMAN	MYH7	Myosin-7
HF1JS20220502_P22_0579_Exp2_AndrewP_S43.10278.10278.3	D:\Analysis_Data\hlee\Andrew.palmer\Experiment_2\HF1JS20220502_P22_0579_Exp2_AndrewP_S43\interact-HF1JS20220502_P22_0579_Exp2_AndrewP_S43.pep.xml	LQDAEEHVEAVNAK		R	C	14	3	1622.0171	1551.7533	1551.7517	518.2584	518.2578	1551.7528	518.2582	-0.0011	0	-0.5605	1.207799	9.795	0	0.5371	2	0	1401	1414	20038838		NA	TRUE	sp|P12882|MYH1_HUMAN	P12882	MYH1_HUMAN	MYH1	Myosin-1
HF1JS20220502_P22_0579_Exp2_AndrewP_S43.17696.17696.3	D:\Analysis_Data\hlee\Andrew.palmer\Experiment_2\HF1JS20220502_P22_0579_Exp2_AndrewP_S43\interact-HF1JS20220502_P22_0579_Exp2_AndrewP_S43.pep.xml	LEAQTRPFDLK		R	K	11	3	2323.0536	1316.7124	1316.7075	439.9114	439.9098	1316.7087	439.9102	-0.0012	0.3556	-0.5424	1.753106	16.955	15.213	0.6258	2	1	24	34	126890728		NA	TRUE	sp|P12883|MYH7_HUMAN	P12883	MYH7_HUMAN	MYH7	Myosin-7
HF1JS20220502_P22_0579_Exp2_AndrewP_S43.19512.19512.4	D:\Analysis_Data\hlee\Andrew.palmer\Experiment_2\HF1JS20220502_P22_0579_Exp2_AndrewP_S43\interact-HF1JS20220502_P22_0579_Exp2_AndrewP_S43.pep.xml	KALQEAHQQALDDLQAEEDKVNTLTK		K	A	26	4	2494.8777	2935.4875	2935.4878	734.8792	734.8792	2935.4885	734.8794	-7e-04	0.7308	-0.0754	0	46.794	27.162	1	2	2	997	1022	492956800		NA	TRUE	sp|P12883|MYH7_HUMAN	P12883	MYH7_HUMAN	MYH7	Myosin-7
HF1JS20220502_P22_0579_Exp2_AndrewP_S43.24266.24266.0	D:\Analysis_Data\hlee\Andrew.palmer\Experiment_2\HF1JS20220502_P22_0579_Exp2_AndrewP_S43\interact-HF1JS20220502_P22_0579_Exp2_AndrewP_S43.pep.xml	LAQESIMDIENEKQQLDEK	LAQESIM[147]DIENEKQQLDEK	K	L	19	3	2942.6198	2276.0852	2276.0837	759.7023	759.7018	2276.084	759.7019	-2e-04	0.544	-0.6547	2.482828e-07	29.29	13.121	1	2	1	1067	1085	123611952	7M(15.9949)	NA	TRUE	sp|Q9UKX2|MYH2_HUMAN	Q9UKX2	MYH2_HUMAN	MYH2	Myosin-2
HF1JS20220502_P22_0579_Exp2_AndrewP_S43.29086.29086.2	D:\Analysis_Data\hlee\Andrew.palmer\Experiment_2\HF1JS20220502_P22_0579_Exp2_AndrewP_S43\interact-HF1JS20220502_P22_0579_Exp2_AndrewP_S43.pep.xml	MEIDDLASNVETVSK	M[147]EIDDLASNVETVSK	K	A	15	2	3398.7218	1665.7726	1665.7751	833.8936	833.8948	1665.7766	833.8956	-0.0014	0.9791	-0.2969	2.072048e-08	35.062	12.155	1	2	0	1232	1246	39221428	1M(15.9949)	NA	TRUE	sp|Q9UKX2|MYH2_HUMAN	Q9UKX2	MYH2_HUMAN	MYH2	Myosin-2
HF1JS20220502_P22_0579_Exp2_AndrewP_S43.32135.32135.2	D:\Analysis_Data\hlee\Andrew.palmer\Experiment_2\HF1JS20220502_P22_0579_Exp2_AndrewP_S43\interact-HF1JS20220502_P22_0579_Exp2_AndrewP_S43.pep.xml	GQNVQQVIYATGALAK		K	A	16	2	3688.4583	1659.8971	1659.8928	830.9558	830.9537	1659.8943	830.9544	-0.0014	0.9841	-0.5436	7.8e-13	46.008	14.207	1	2	0	414	429	18275772400		NA	TRUE	sp|P12883|MYH7_HUMAN	P12883	MYH7_HUMAN	MYH7	Myosin-7
HF1JS20220502_P22_0579_Exp2_AndrewP_S43.41367.41367.3	D:\Analysis_Data\hlee\Andrew.palmer\Experiment_2\HF1JS20220502_P22_0579_Exp2_AndrewP_S43\interact-HF1JS20220502_P22_0579_Exp2_AndrewP_S43.pep.xml	ENKNLQEEISDLTEQLGSSGK		R	T	21	3	4574.9977	2318.126	2318.1262	773.7159	773.716	2318.1235	773.7151	0.0026	0.992	-0.6142	9.4e-12	41.072	12.925	1	2	1	1501	1521	97977616		NA	TRUE	sp|P12883|MYH7_HUMAN	P12883	MYH7_HUMAN	MYH7	Myosin-7
HF1JS20220502_P22_0579_Exp2_AndrewP_S43.44576.44576.4	D:\Analysis_Data\hlee\Andrew.palmer\Experiment_2\HF1JS20220502_P22_0579_Exp2_AndrewP_S43\interact-HF1JS20220502_P22_0579_Exp2_AndrewP_S43.pep.xml	QLEAEKMELQSALEEAEASLEHEEGK	QLEAEKM[147]ELQSALEEAEASLEHEEGK	K	I	26	4	4888.2248	2943.3718	2943.3633	736.8502	736.8481	2943.3652	736.8486	-0.0019	0.9393	-0.3442	0	45.993	14.797	1	2	1	1532	1557	0	7M(15.9949)	NA	TRUE	sp|P12883|MYH7_HUMAN	P12883	MYH7_HUMAN	MYH7	Myosin-7
HF1JS20220502_P22_0579_Exp2_AndrewP_S43.45499.45499.3	D:\Analysis_Data\hlee\Andrew.palmer\Experiment_2\HF1JS20220502_P22_0579_Exp2_AndrewP_S43\interact-HF1JS20220502_P22_0579_Exp2_AndrewP_S43.pep.xml	SELQAALEEAEASLEHEEGK		K	I	20	3	4978.3131	2169.0105	2169.0078	724.0108	724.0099	2169.007	724.0096	7e-04	0.7149	-0.5949	0	39.687	11.547	1	2	0	1542	1561	65835208		NA	TRUE	sp|P12882|MYH1_HUMAN	P12882	MYH1_HUMAN	MYH1	Myosin-1
HF1JS20220502_P22_0579_Exp2_AndrewP_S43.47141.47141.0	D:\Analysis_Data\hlee\Andrew.palmer\Experiment_2\HF1JS20220502_P22_0579_Exp2_AndrewP_S43\interact-HF1JS20220502_P22_0579_Exp2_AndrewP_S43.pep.xml	SSLKLLSTLFANYAGADAPIEK		K	G	22	3	5138.8637	2310.2356	2310.2341	771.0858	771.0853	2308.2312	770.4177	2.0029	0.9699	-0.2457	0	48.732	12.48	1	2	1	612	633	528587008		NA	TRUE	sp|P12883|MYH7_HUMAN	P12883	MYH7_HUMAN	MYH7	Myosin-7
HF1JS20220502_P22_0579_Exp2_AndrewP_S43.54347.54347.3	D:\Analysis_Data\hlee\Andrew.palmer\Experiment_2\HF1JS20220502_P22_0579_Exp2_AndrewP_S43\interact-HF1JS20220502_P22_0579_Exp2_AndrewP_S43.pep.xml	QVEQEKSELQAALEEAEASLEHEEGK		K	I	26	3	5853.4273	2911.3481	2911.3472	971.4566	971.4563	2910.3728	971.1315	0.9743	0.9374	0.3574	0.00015506	26.738	0	1	2	1	1536	1561	35610756		NA	TRUE	sp|P12882|MYH1_HUMAN	P12882	MYH1_HUMAN	MYH1	Myosin-1
HF1JS20220502_P22_0579_Exp2_AndrewP_S44.05439.05439.2	D:\Analysis_Data\hlee\Andrew.palmer\Experiment_2\HF1JS20220502_P22_0579_Exp2_AndrewP_S44\interact-HF1JS20220502_P22_0579_Exp2_AndrewP_S44.pep.xml	IKDELAKSEAK		K	R	11	2	1141.8118	1230.6826	1230.6813	616.3486	616.3479	1230.6819	616.3482	-6e-04	0.7833	-0.664	0.001378045	23.122	11.897	0.9997	2	2	865	875	49091748		NA	TRUE	sp|Q9UKX2|MYH2_HUMAN	Q9UKX2	MYH2_HUMAN	MYH2	Myosin-2
HF1JS20220502_P22_0579_Exp2_AndrewP_S44.11587.11587.3	D:\Analysis_Data\hlee\Andrew.palmer\Experiment_2\HF1JS20220502_P22_0579_Exp2_AndrewP_S44\interact-HF1JS20220502_P22_0579_Exp2_AndrewP_S44.pep.xml	LTGAVMHYGNLK	LTGAVM[147]HYGNLK	K	F	12	3	1727.2428	1318.6715	1318.6692	440.5644	440.5637	1318.6703	440.564	-0.0011	0.6466	-0.5289	0.0003588304	20.574	15.336	0.9996	2	0	355	366	28869857300	6M(15.9949)	NA	TRUE	sp|Q9UKX2|MYH2_HUMAN	Q9UKX2	MYH2_HUMAN	MYH2	Myosin-2
HF1JS20220502_P22_0579_Exp2_AndrewP_S44.13130.13130.0	D:\Analysis_Data\hlee\Andrew.palmer\Experiment_2\HF1JS20220502_P22_0579_Exp2_AndrewP_S44\interact-HF1JS20220502_P22_0579_Exp2_AndrewP_S44.pep.xml	PEVVTAYR		K	G	8	2	1874.0544	933.4929	933.4921	467.7537	467.7533	933.4919	467.7532	1e-04	0.9956	-0.5891	0.0001275663	21.413	12.341	0.9996	2	0	137	144	202622416		NA	TRUE	sp|Q9UKX2|MYH2_HUMAN	Q9UKX2	MYH2_HUMAN	MYH2	Myosin-2
HF1JS20220502_P22_0579_Exp2_AndrewP_S44.20223.20223.4	D:\Analysis_Data\hlee\Andrew.palmer\Experiment_2\HF1JS20220502_P22_0579_Exp2_AndrewP_S44\interact-HF1JS20220502_P22_0579_Exp2_AndrewP_S44.pep.xml	HDCDLLREQYEEEQESKAELQR	HDCDLLREQYEEEQESKAELQR	R	A	22	4	2547.242	2804.271	2804.2673	702.075	702.0741	2804.267	702.074	2e-04	0.9422	-0.6256	0	52.092	12.063	1	2	2	1344	1365	321097472	3C(57.0215)	NA	TRUE	sp|Q9UKX2|MYH2_HUMAN	Q9UKX2	MYH2_HUMAN	MYH2	Myosin-2
HF1JS20220502_P22_0579_Exp2_AndrewP_S44.22674.22674.3	D:\Analysis_Data\hlee\Andrew.palmer\Experiment_2\HF1JS20220502_P22_0579_Exp2_AndrewP_S44\interact-HF1JS20220502_P22_0579_Exp2_AndrewP_S44.pep.xml	EKSEMKMEIDDLASNVETVSK	EKSEM[147]KM[147]EIDDLASNVETVSK	K	A	21	3	2778.6953	2414.12	2414.1187	805.7139	805.7135	2414.1191	805.7136	-4e-04	0.9242	-0.4123	1.422342e-07	28.909	12.923	1	2	2	1226	1246	64610204	5M(15.9949),7M(15.9949)	NA	TRUE	sp|Q9UKX2|MYH2_HUMAN	Q9UKX2	MYH2_HUMAN	MYH2	Myosin-2
HF1JS20220502_P22_0579_Exp2_AndrewP_S44.23893.23893.3	D:\Analysis_Data\hlee\Andrew.palmer\Experiment_2\HF1JS20220502_P22_0579_Exp2_AndrewP_S44\interact-HF1JS20220502_P22_0579_Exp2_AndrewP_S44.pep.xml	TEGGATLTVKDDQVFPMNPPK	TEGGATLTVKDDQVFPM[147]NPPK	K	Y	21	3	2894.0023	2260.105	2260.106	754.3756	754.3759	2260.1045	754.3754	0.0014	0.742	-0.6815	2.354706e-07	25.273	23.018	1	2	1	64	84	15447115800	17M(15.9949)	NA	TRUE	sp|Q9UKX2|MYH2_HUMAN	Q9UKX2	MYH2_HUMAN	MYH2	Myosin-2
HF1JS20220502_P22_0579_Exp2_AndrewP_S44.26136.26136.3	D:\Analysis_Data\hlee\Andrew.palmer\Experiment_2\HF1JS20220502_P22_0579_Exp2_AndrewP_S44\interact-HF1JS20220502_P22_0579_Exp2_AndrewP_S44.pep.xml	DVFVPDDKQEFVK		K	A	13	3	3106.3012	1564.7803	1564.7772	522.6007	522.5997	1564.7772	522.5997	0	0.4726	-0.6686	0.001503399	20.472	10.277	1	2	1	36	48	1183279100		NA	TRUE	sp|P12883|MYH7_HUMAN	P12883	MYH7_HUMAN	MYH7	Myosin-7
HF1JS20220502_P22_0579_Exp2_AndrewP_S44.29064.29064.3	D:\Analysis_Data\hlee\Andrew.palmer\Experiment_2\HF1JS20220502_P22_0579_Exp2_AndrewP_S44\interact-HF1JS20220502_P22_0579_Exp2_AndrewP_S44.pep.xml	KKLETDISQIQGEMEDIIQEAR	KKLETDISQIQGEM[147]EDIIQEAR	K	N	22	3	3383.3743	2589.3042	2589.298	864.1087	864.1066	2589.2954	864.1057	0.0026	0.9653	-0.2209	0	45.595	12.061	1	2	2	1732	1753	141717696	14M(15.9949)	NA	TRUE	sp|P12882|MYH1_HUMAN	P12882	MYH1_HUMAN	MYH1	Myosin-1
HF1JS20220502_P22_0579_Exp2_AndrewP_S44.42726.42726.2	D:\Analysis_Data\hlee\Andrew.palmer\Experiment_2\HF1JS20220502_P22_0579_Exp2_AndrewP_S44\interact-HF1JS20220502_P22_0579_Exp2_AndrewP_S44.pep.xml	LLSTLFANYAGADAPIEK		K	G	18	2	4692.269	1892.991	1892.9894	947.5028	947.502	1892.9883	947.5014	0.0011	0.9937	-0.6199	1e-14	43.659	15.103	1	2	0	616	633	651623550		NA	TRUE	sp|P12883|MYH7_HUMAN	P12883	MYH7_HUMAN	MYH7	Myosin-7
HF1JS20220502_P22_0579_Exp2_AndrewP_S44.52566.52566.3	D:\Analysis_Data\hlee\Andrew.palmer\Experiment_2\HF1JS20220502_P22_0579_Exp2_AndrewP_S44\interact-HF1JS20220502_P22_0579_Exp2_AndrewP_S44.pep.xml	IQGTLEDQIISANPLLEAFGNAK		K	T	23	3	5662.5916	2441.2866	2441.2786	814.7695	814.7668	2441.28	814.7673	-0.0014	0.9582	-0.7071	0	45.149	13.407	1	2	0	215	237	158655904		NA	TRUE	sp|Q9UKX2|MYH2_HUMAN	Q9UKX2	MYH2_HUMAN	MYH2	Myosin-2
HF1JS20220502_P22_0579_Exp2_AndrewP_S44.53865.53865.3	D:\Analysis_Data\hlee\Andrew.palmer\Experiment_2\HF1JS20220502_P22_0579_Exp2_AndrewP_S44\interact-HF1JS20220502_P22_0579_Exp2_AndrewP_S44.pep.xml	KLETDISQIQGEMEDIVQEAR	KLETDISQIQGEM[147]EDIVQEAR	K	N	21	3	5792.7969	2448.2007	2448.1946	817.0742	817.0721	2447.1848	816.7355	1.0097	0.7492	1.1342	1.176181e-07	25.625	12.294	0.9999	2	1	1733	1753	72750080	13M(15.9949)	NA	TRUE	sp|Q9Y623|MYH4_HUMAN	Q9Y623	MYH4_HUMAN	MYH4	Myosin-4
HF1JS20220502_P22_0579_Exp2_AndrewP_S45.09544.09544.3	D:\Analysis_Data\hlee\Andrew.palmer\Experiment_2\HF1JS20220502_P22_0579_Exp2_AndrewP_S45\interact-HF1JS20220502_P22_0579_Exp2_AndrewP_S45.pep.xml	VRELENELEAEQKR		R	N	14	3	1646.4805	1742.8839	1742.8799	581.9686	581.9672	1741.8958	581.6392	0.9841	0.7298	-0.3428	3.69118e-05	22.652	13.323	1	2	2	1819	1832	0		NA	TRUE	sp|P12883|MYH7_HUMAN	P12883	MYH7_HUMAN	MYH7	Myosin-7
HF1JS20220502_P22_0579_Exp2_AndrewP_S45.15502.15502.4	D:\Analysis_Data\hlee\Andrew.palmer\Experiment_2\HF1JS20220502_P22_0579_Exp2_AndrewP_S45\interact-HF1JS20220502_P22_0579_Exp2_AndrewP_S45.pep.xml	TVTVKEDQVMQQNPPKFDK		K	I	19	4	2217.6029	2231.1306	2231.126	558.7899	558.7888	2231.1255	558.7887	4e-04	0.7305	-0.6104	2.257901	11.941	10.704	0.8915	2	2	68	86	43496464		NA	TRUE	sp|P12883|MYH7_HUMAN	P12883	MYH7_HUMAN	MYH7	Myosin-7
HF1JS20220502_P22_0579_Exp2_AndrewP_S45.30376.30376.4	D:\Analysis_Data\hlee\Andrew.palmer\Experiment_2\HF1JS20220502_P22_0579_Exp2_AndrewP_S45\interact-HF1JS20220502_P22_0579_Exp2_AndrewP_S45.pep.xml	AERDYHIFYQILSNK		K	K	15	4	3641.4782	1895.96	1895.9539	474.9973	474.9958	1895.9529	474.9955	9e-04	0.6422	-0.5988	0.02944461	18.504	14.24	0.9995	2	1	279	293	26837338		NA	TRUE	sp|P12883|MYH7_HUMAN	P12883	MYH7_HUMAN	MYH7	Myosin-7
HF1JS20220502_P22_0579_Exp2_AndrewP_S45.37069.37069.0	D:\Analysis_Data\hlee\Andrew.palmer\Experiment_2\HF1JS20220502_P22_0579_Exp2_AndrewP_S45\interact-HF1JS20220502_P22_0579_Exp2_AndrewP_S45.pep.xml	KQLEAEKMELQSALEEAEASLEHEEGK	KQLEAEKM[147]ELQSALEEAEASLEHEEGK	R	I	27	4	4291.9624	3072.4722	3072.4653	769.1253	769.1236	3071.4602	768.8723	1.0051	0.902	0.0339	4.2e-13	44.98	14.78	1	2	2	1531	1557	0	8M(15.9949)	NA	TRUE	sp|P12883|MYH7_HUMAN	P12883	MYH7_HUMAN	MYH7	Myosin-7
HF1JS20220502_P22_0579_Exp2_AndrewP_S45.42764.42764.3	D:\Analysis_Data\hlee\Andrew.palmer\Experiment_2\HF1JS20220502_P22_0579_Exp2_AndrewP_S45\interact-HF1JS20220502_P22_0579_Exp2_AndrewP_S45.pep.xml	SELQTSLEEAEASLEHEEGK		K	I	20	3	4851.0146	2214.997	2214.9917	739.3396	739.3378	2215.0127	739.3448	-0.021	0.7795	0.0915	3.07054e-09	37.139	11.62	1	2	0	1542	1561	0		NA	TRUE	sp|Q9Y623|MYH4_HUMAN	Q9Y623	MYH4_HUMAN	MYH4	Myosin-4
HF1JS20220502_P22_0579_Exp2_AndrewP_S46.04817.04817.2	D:\Analysis_Data\hlee\Andrew.palmer\Experiment_2\HF1JS20220502_P22_0579_Exp2_AndrewP_S46\interact-HF1JS20220502_P22_0579_Exp2_AndrewP_S46.pep.xml	IKDELAKSEAK		K	R	11	2	1141.1145	1230.6809	1230.6809	616.3477	616.3477	1230.6819	616.3482	-9e-04	0.7934	-0.6772	0.0004203975	23.706	13.027	0.9999	2	2	865	875	16157843		NA	TRUE	sp|Q9UKX2|MYH2_HUMAN	Q9UKX2	MYH2_HUMAN	MYH2	Myosin-2
HF1JS20220502_P22_0579_Exp2_AndrewP_S46.07416.07416.2	D:\Analysis_Data\hlee\Andrew.palmer\Experiment_2\HF1JS20220502_P22_0579_Exp2_AndrewP_S46\interact-HF1JS20220502_P22_0579_Exp2_AndrewP_S46.pep.xml	LQTESGEYSR		R	Q	10	2	1390.0257	1168.5381	1168.5387	585.2763	585.2766	1168.5359	585.2752	0.0028	0.9897	-0.6457	0.0002426611	23.96	8.551	1	2	0	1284	1293	1533902850		NA	TRUE	sp|P12882|MYH1_HUMAN	P12882	MYH1_HUMAN	MYH1	Myosin-1
HF1JS20220502_P22_0579_Exp2_AndrewP_S46.11537.11537.2	D:\Analysis_Data\hlee\Andrew.palmer\Experiment_2\HF1JS20220502_P22_0579_Exp2_AndrewP_S46\interact-HF1JS20220502_P22_0579_Exp2_AndrewP_S46.pep.xml	EFEMSGLQSK	EFEM[147]SGLQSK	K	I	10	2	1780.0226	1170.525	1170.5226	586.2698	586.2686	1170.5226	586.2686	0	0.927	-0.5699	4.656537e-05	21.628	12.014	1	2	0	1088	1097	372504096	4M(15.9949)	NA	TRUE	sp|P12882|MYH1_HUMAN	P12882	MYH1_HUMAN	MYH1	Myosin-1
HF1JS20220502_P22_0579_Exp2_AndrewP_S46.16582.16582.2	D:\Analysis_Data\hlee\Andrew.palmer\Experiment_2\HF1JS20220502_P22_0579_Exp2_AndrewP_S46\interact-HF1JS20220502_P22_0579_Exp2_AndrewP_S46.pep.xml	ELENELEAEQK		R	R	11	2	2258.8964	1330.6279	1330.6251	666.3212	666.3198	1330.6251	666.3198	0	0.9735	-0.549	3.962999e-07	28.659	12.149	1	2	0	1821	1831	79213608		NA	TRUE	sp|P12883|MYH7_HUMAN	P12883	MYH7_HUMAN	MYH7	Myosin-7
HF1JS20220502_P22_0579_Exp2_AndrewP_S46.24370.24370.3	D:\Analysis_Data\hlee\Andrew.palmer\Experiment_2\HF1JS20220502_P22_0579_Exp2_AndrewP_S46\interact-HF1JS20220502_P22_0579_Exp2_AndrewP_S46.pep.xml	KLETDISQMQGEMEDILQEAR	KLETDISQM[147]QGEM[147]EDILQEAR	K	N	21	3	2992.6483	2496.1868	2496.1777	833.0695	833.0665	2495.1519	832.7246	1.0258	0.9568	-0.6974	9.560507e-05	24.305	13.006	1	2	1	1735	1755	39709812	13M(15.9949),9M(15.9949)	NA	TRUE	sp|Q9UKX2|MYH2_HUMAN	Q9UKX2	MYH2_HUMAN	MYH2	Myosin-2
HF1JS20220502_P22_0579_Exp2_AndrewP_S46.26287.26287.0	D:\Analysis_Data\hlee\Andrew.palmer\Experiment_2\HF1JS20220502_P22_0579_Exp2_AndrewP_S46\interact-HF1JS20220502_P22_0579_Exp2_AndrewP_S46.pep.xml	TEAGATVTVKDDQVFPMNPPKYDK		K	I	24	4	3172.8593	2651.2964	2651.2917	663.8314	663.8302	2650.2947	663.581	0.997	0.7869	-0.6645	3.19115	15.371	15.371	0.8118	2	2	64	87	0		NA	TRUE	sp|P12882|MYH1_HUMAN	P12882	MYH1_HUMAN	MYH1	Myosin-1
HF1JS20220502_P22_0579_Exp2_AndrewP_S46.34140.34140.3	D:\Analysis_Data\hlee\Andrew.palmer\Experiment_2\HF1JS20220502_P22_0579_Exp2_AndrewP_S46\interact-HF1JS20220502_P22_0579_Exp2_AndrewP_S46.pep.xml	QREEQAEPDGTEEADKSAYLMGLNSADLLK		K	G	30	3	3920.4886	3307.5605	3307.5825	1103.5274	1103.5348	3307.5513	1103.5244	0.0312	0.8962	-0.6051	0	55.439	22.668	1	2	2	368	397	34692120		NA	TRUE	sp|P12883|MYH7_HUMAN	P12883	MYH7_HUMAN	MYH7	Myosin-7
HF1JS20220502_P22_0579_Exp2_AndrewP_S46.35368.35368.2	D:\Analysis_Data\hlee\Andrew.palmer\Experiment_2\HF1JS20220502_P22_0579_Exp2_AndrewP_S46\interact-HF1JS20220502_P22_0579_Exp2_AndrewP_S46.pep.xml	ESIFCIQYNVR	ESIFCIQYNVR	R	A	11	2	4037.9755	1427.6906	1427.6858	714.8526	714.8502	1427.6866	714.8506	-8e-04	0.9817	-0.5893	4.624448e-06	22.61	10.475	1	2	0	813	823	1367340160	5C(57.0215)	NA	TRUE	sp|P12882|MYH1_HUMAN	P12882	MYH1_HUMAN	MYH1	Myosin-1
HF1JS20220502_P22_0579_Exp2_AndrewP_S47.08516.08516.4	D:\Analysis_Data\hlee\Andrew.palmer\Experiment_2\HF1JS20220502_P22_0579_Exp2_AndrewP_S47\interact-HF1JS20220502_P22_0579_Exp2_AndrewP_S47.pep.xml	ERIEAQNRPFDAK		R	T	13	4	1487.5929	1572.8033	1572.8052	394.2081	394.2086	1572.8008	394.2075	0.0043	0.66	-0.634	0.003475344	18.147	14.365	0.9984	2	2	23	35	155949360		NA	TRUE	sp|Q9UKX2|MYH2_HUMAN	Q9UKX2	MYH2_HUMAN	MYH2	Myosin-2
HF1JS20220502_P22_0579_Exp2_AndrewP_S47.18800.18800.2	D:\Analysis_Data\hlee\Andrew.palmer\Experiment_2\HF1JS20220502_P22_0579_Exp2_AndrewP_S47\interact-HF1JS20220502_P22_0579_Exp2_AndrewP_S47.pep.xml	IEDEQALGSQLQK		R	K	13	2	2457.6473	1457.7393	1457.7366	729.8769	729.8756	1457.7361	729.8753	4e-04	0.9925	-0.5618	1.193169e-07	34.171	15.144	1	2	0	1094	1106	2960936960		NA	TRUE	sp|P12883|MYH7_HUMAN	P12883	MYH7_HUMAN	MYH7	Myosin-7
HF1JS20220502_P22_0579_Exp2_AndrewP_S47.22422.22422.3	D:\Analysis_Data\hlee\Andrew.palmer\Experiment_2\HF1JS20220502_P22_0579_Exp2_AndrewP_S47\interact-HF1JS20220502_P22_0579_Exp2_AndrewP_S47.pep.xml	ALQEAHQQALDDLQAEEDKVNTLTK		K	A	25	3	2797.199	2807.3992	2807.3943	936.807	936.8054	2807.3936	936.8051	7e-04	0.9867	-0.2359	0	58.52	37.953	1	2	1	998	1022	269979456		NA	TRUE	sp|P12883|MYH7_HUMAN	P12883	MYH7_HUMAN	MYH7	Myosin-7
HF1JS20220502_P22_0579_Exp2_AndrewP_S47.29382.29382.3	D:\Analysis_Data\hlee\Andrew.palmer\Experiment_2\HF1JS20220502_P22_0579_Exp2_AndrewP_S47\interact-HF1JS20220502_P22_0579_Exp2_AndrewP_S47.pep.xml	REAIFCIQYNIR	REAIFCIQYNIR	R	S	12	3	3452.7244	1581.8103	1581.8091	528.2774	528.277	1581.8085	528.2768	6e-04	0.9777	-0.5771	4.326162e-06	28.662	14.229	1	2	1	814	825	341562432	6C(57.0215)	NA	TRUE	sp|Q9UKX2|MYH2_HUMAN	Q9UKX2	MYH2_HUMAN	MYH2	Myosin-2
HF1JS20220502_P22_0579_Exp2_AndrewP_S47.37949.37949.4	D:\Analysis_Data\hlee\Andrew.palmer\Experiment_2\HF1JS20220502_P22_0579_Exp2_AndrewP_S47\interact-HF1JS20220502_P22_0579_Exp2_AndrewP_S47.pep.xml	GKPEAHFSLIHYAGTVDYNIAGWLDK		K	N	26	4	4270.0063	2901.4487	2901.4468	726.3695	726.369	2901.4448	726.3685	0.0019	0.8118	-0.0912	2.539509e-05	22.811	11.653	1	2	1	574	599	153650032		NA	TRUE	sp|P12882|MYH1_HUMAN	P12882	MYH1_HUMAN	MYH1	Myosin-1
HF1JS20220502_P22_0579_Exp2_AndrewP_S47.42930.42930.2	D:\Analysis_Data\hlee\Andrew.palmer\Experiment_2\HF1JS20220502_P22_0579_Exp2_AndrewP_S47\interact-HF1JS20220502_P22_0579_Exp2_AndrewP_S47.pep.xml	TLALLFVGATGAEAEAGGGK		K	K	20	2	4749.3077	1831.9722	1831.9674	916.9934	916.991	1831.9679	916.9912	-4e-04	0.9874	-0.6199	0	54.578	14.691	1	2	0	619	638	25120819200		NA	TRUE	sp|P12882|MYH1_HUMAN	P12882	MYH1_HUMAN	MYH1	Myosin-1
HF1JS20220502_P22_0579_Exp2_AndrewP_S48.08816.08816.2	D:\Analysis_Data\hlee\Andrew.palmer\Experiment_2\HF1JS20220502_P22_0579_Exp2_AndrewP_S48\interact-HF1JS20220502_P22_0579_Exp2_AndrewP_S48.pep.xml	LQAAEEHVEAVNAK		R	C	14	2	1590.3652	1507.7656	1507.7623	754.8901	754.8884	1507.763	754.8888	-6e-04	0.8491	-0.5582	7.896512e-05	28.434	11.617	1	2	0	1403	1416	4538530800		NA	TRUE	sp|Q9UKX2|MYH2_HUMAN	Q9UKX2	MYH2_HUMAN	MYH2	Myosin-2
HF1JS20220502_P22_0579_Exp2_AndrewP_S48.33105.33105.3	D:\Analysis_Data\hlee\Andrew.palmer\Experiment_2\HF1JS20220502_P22_0579_Exp2_AndrewP_S48\interact-HF1JS20220502_P22_0579_Exp2_AndrewP_S48.pep.xml	QLDEKDAMVSQLSR	QLDEKDAM[147]VSQLSR	R	G	14	3	3944.2168	1635.8132	1635.8079	546.2783	546.2766	1634.7932	545.9383	1.0146	0.8461	1.5252	0.01054801	15.938	11.897	0.7736	2	1	1294	1307	0	8M(15.9949)	NA	TRUE	sp|Q9Y623|MYH4_HUMAN	Q9Y623	MYH4_HUMAN	MYH4	Myosin-4
HF1JS20220502_P22_0579_Exp2_AndrewP_S48.33482.33482.0	D:\Analysis_Data\hlee\Andrew.palmer\Experiment_2\HF1JS20220502_P22_0579_Exp2_AndrewP_S48\interact-HF1JS20220502_P22_0579_Exp2_AndrewP_S48.pep.xml	AAYLQNLNSADLLK		K	A	14	2	3980.8566	1532.8225	1532.8184	767.4185	767.4165	1532.8197	767.4171	-0.0013	0.983	-0.4854	7.1855e-10	37.217	14.951	1	2	0	387	400	8215911900		NA	TRUE	sp|P12882|MYH1_HUMAN	P12882	MYH1_HUMAN	MYH1	Myosin-1
HF1JS20220502_P22_0579_Exp2_AndrewP_S48.33734.33734.3	D:\Analysis_Data\hlee\Andrew.palmer\Experiment_2\HF1JS20220502_P22_0579_Exp2_AndrewP_S48\interact-HF1JS20220502_P22_0579_Exp2_AndrewP_S48.pep.xml	EEQAEPDGTEEADKSAYLMGLNSADLLK	EEQAEPDGTEEADKSAYLM[147]GLNSADLLK	R	G	28	3	4005.1863	3039.3892	3039.3901	1014.137	1014.1373	3039.3865	1014.1361	0.0036	0.769	-0.3248	1.53445e-09	28.695	16.65	1	2	1	370	397	61637184	19M(15.9949)	NA	TRUE	sp|P12883|MYH7_HUMAN	P12883	MYH7_HUMAN	MYH7	Myosin-7
HF1JS20220502_P22_0579_Exp2_AndrewP_S48.35923.35923.2	D:\Analysis_Data\hlee\Andrew.palmer\Experiment_2\HF1JS20220502_P22_0579_Exp2_AndrewP_S48\interact-HF1JS20220502_P22_0579_Exp2_AndrewP_S48.pep.xml	ILNPAAIPEGQFIDSR		R	K	16	2	4215.7686	1739.9282	1739.9207	870.9714	870.9676	1739.9205	870.9675	1e-04	0.9725	-0.4673	2.54e-12	35.1	12.701	1	2	0	724	739	6075602900		NA	TRUE	sp|P12883|MYH7_HUMAN	P12883	MYH7_HUMAN	MYH7	Myosin-7
HF1JS20220502_P22_0579_Exp2_AndrewP_S48.37893.37893.3	D:\Analysis_Data\hlee\Andrew.palmer\Experiment_2\HF1JS20220502_P22_0579_Exp2_AndrewP_S48\interact-HF1JS20220502_P22_0579_Exp2_AndrewP_S48.pep.xml	MELQSALEEAEASLEHEEGK	M[147]ELQSALEEAEASLEHEEGK	K	I	20	3	4406.396	2245.0142	2245.008	749.3453	749.3433	2245.0054	749.3424	0.0026	0.918	0.0426	0	55.641	25.895	1	2	0	1538	1557	4288487170	1M(15.9949)	NA	TRUE	sp|P12883|MYH7_HUMAN	P12883	MYH7_HUMAN	MYH7	Myosin-7
HF1JS20220502_P22_0579_Exp2_AndrewP_S48.38970.38970.2	D:\Analysis_Data\hlee\Andrew.palmer\Experiment_2\HF1JS20220502_P22_0579_Exp2_AndrewP_S48\interact-HF1JS20220502_P22_0579_Exp2_AndrewP_S48.pep.xml	LETDISQMQGEMEDILQEAR	LETDISQM[147]QGEMEDILQEAR	K	N	20	2	4510.9749	2351.0671	2351.0703	1176.5408	1176.5424	2351.062	1176.5383	0.0083	0.7307	-0.3876	0.02634814	15.817	13.941	0.9999	2	0	1736	1755	36412064	8M(15.9949)	NA	TRUE	sp|Q9UKX2|MYH2_HUMAN	Q9UKX2	MYH2_HUMAN	MYH2	Myosin-2
HF1JS20220502_P22_0579_Exp2_AndrewP_S48.39872.39872.3	D:\Analysis_Data\hlee\Andrew.palmer\Experiment_2\HF1JS20220502_P22_0579_Exp2_AndrewP_S48\interact-HF1JS20220502_P22_0579_Exp2_AndrewP_S48.pep.xml	IEDMAMLTFLHEPAVLYNLK	IEDM[147]AM[147]LTFLHEPAVLYNLK	K	D	20	3	4599.2317	2379.1929	2379.1858	794.0716	794.0692	2379.1853	794.069	4e-04	0.9055	-0.4915	0	53.72	16.631	1	2	0	87	106	848675390	4M(15.9949),6M(15.9949)	NA	TRUE	sp|P12883|MYH7_HUMAN	P12883	MYH7_HUMAN	MYH7	Myosin-7
HF1JS20220502_P22_0579_Exp2_AndrewP_S48.40277.40277.3	D:\Analysis_Data\hlee\Andrew.palmer\Experiment_2\HF1JS20220502_P22_0579_Exp2_AndrewP_S48\interact-HF1JS20220502_P22_0579_Exp2_AndrewP_S48.pep.xml	GKAEAHFALIHYAGVVDYNITGWLEK		K	N	26	3	4639.0402	2901.4949	2901.4768	968.1722	968.1662	2901.4812	968.1677	-0.0043	0.7473	-0.1857	0	43.039	13.147	1	2	1	574	599	250055008		NA	TRUE	sp|Q9UKX2|MYH2_HUMAN	Q9UKX2	MYH2_HUMAN	MYH2	Myosin-2
HF1JS20220502_P22_0579_Exp2_AndrewP_S48.41186.41186.2	D:\Analysis_Data\hlee\Andrew.palmer\Experiment_2\HF1JS20220502_P22_0579_Exp2_AndrewP_S48\interact-HF1JS20220502_P22_0579_Exp2_AndrewP_S48.pep.xml	TLALLFVGATGAEAEAGGGK		K	K	20	2	4728.6159	1831.9711	1831.9673	916.9928	916.9909	1831.9679	916.9912	-6e-04	0.993	-0.5724	0	49.648	13.035	1	2	0	619	638	8646122500		NA	TRUE	sp|P12882|MYH1_HUMAN	P12882	MYH1_HUMAN	MYH1	Myosin-1
HF1JS20220502_P22_0579_Exp2_AndrewP_S48.41758.41758.3	D:\Analysis_Data\hlee\Andrew.palmer\Experiment_2\HF1JS20220502_P22_0579_Exp2_AndrewP_S48\interact-HF1JS20220502_P22_0579_Exp2_AndrewP_S48.pep.xml	MVTLMQEKNDLQLQVQAEADSLADAEER		K	C	28	3	4784.9222	3175.5122	3175.5078	1059.5113	1059.5099	3174.517	1059.1796	0.9907	0.9973	-0.6706	0	49.839	21.559	1	2	1	881	908	0		NA	TRUE	sp|P12882|MYH1_HUMAN	P12882	MYH1_HUMAN	MYH1	Myosin-1
HF1JS20220502_P22_0579_Exp2_AndrewP_S48.41892.41892.2	D:\Analysis_Data\hlee\Andrew.palmer\Experiment_2\HF1JS20220502_P22_0579_Exp2_AndrewP_S48\interact-HF1JS20220502_P22_0579_Exp2_AndrewP_S48.pep.xml	MSSDSELAVFGEAAPFLR		-	K	18	2	4798.1433	1925.8864	1925.8812	963.9505	963.9479	1925.9192	963.9669	-0.0379	0.7051	-0.3948	0.2018367	12.28	0	0.9654	2	0	1	18	0		NA	TRUE	sp|Q9UKX2|MYH2_HUMAN	Q9UKX2	MYH2_HUMAN	MYH2	Myosin-2
HF1JS20220502_P22_0579_Exp2_AndrewP_S48.41993.41993.3	D:\Analysis_Data\hlee\Andrew.palmer\Experiment_2\HF1JS20220502_P22_0579_Exp2_AndrewP_S48\interact-HF1JS20220502_P22_0579_Exp2_AndrewP_S48.pep.xml	ENKNLQEEISDLTEQLGSSGK		R	T	21	3	4808.0553	2319.1138	2319.108	774.0452	774.0433	2318.1235	773.7151	0.9843	0.95	-0.4297	3.014e-09	32.721	13.725	1	2	1	1501	1521	0		NA	TRUE	sp|P12883|MYH7_HUMAN	P12883	MYH7_HUMAN	MYH7	Myosin-7
HF1JS20220502_P22_0579_Exp2_AndrewP_S48.42306.42306.3	D:\Analysis_Data\hlee\Andrew.palmer\Experiment_2\HF1JS20220502_P22_0579_Exp2_AndrewP_S48\interact-HF1JS20220502_P22_0579_Exp2_AndrewP_S48.pep.xml	SELQAALEEAEASLEHEEGK		K	I	20	3	4838.6929	2169.0125	2169.006	724.0114	724.0093	2169.007	724.0096	-9e-04	0.7539	-0.6763	2.2e-12	42.447	13.259	1	2	0	1542	1561	233183424		NA	TRUE	sp|P12882|MYH1_HUMAN	P12882	MYH1_HUMAN	MYH1	Myosin-1
HF1JS20220502_P22_0579_Exp2_AndrewP_S48.43567.43567.3	D:\Analysis_Data\hlee\Andrew.palmer\Experiment_2\HF1JS20220502_P22_0579_Exp2_AndrewP_S48\interact-HF1JS20220502_P22_0579_Exp2_AndrewP_S48.pep.xml	AVYDKMFLWMVTR		K	I	13	3	4963.3109	1658.835	1658.8318	553.9523	553.9512	1658.8312	553.951	6e-04	0.8474	-0.4642	0.01312955	18.027	0	1	2	1	433	445	139547280		NA	TRUE	sp|P12882|MYH1_HUMAN	P12882	MYH1_HUMAN	MYH1	Myosin-1
HF1JS20220502_P22_0579_Exp2_AndrewP_S48.44465.44465.3	D:\Analysis_Data\hlee\Andrew.palmer\Experiment_2\HF1JS20220502_P22_0579_Exp2_AndrewP_S48\interact-HF1JS20220502_P22_0579_Exp2_AndrewP_S48.pep.xml	KLETDISQIQGEMEDIIQEARNAEEK		K	A	26	3	5052.4361	3017.4602	3017.4495	1006.8273	1006.8238	3016.4658	1006.4959	0.9836	0.5565	-0.0816	2.997273e-05	20.85	12.035	0.9999	2	2	1733	1758	0		NA	TRUE	sp|P12882|MYH1_HUMAN	P12882	MYH1_HUMAN	MYH1	Myosin-1
HF1JS20220502_P22_0579_Exp2_AndrewP_S48.45946.45946.0	D:\Analysis_Data\hlee\Andrew.palmer\Experiment_2\HF1JS20220502_P22_0579_Exp2_AndrewP_S48\interact-HF1JS20220502_P22_0579_Exp2_AndrewP_S48.pep.xml	DSLLVIQWNIR		R	A	11	2	5199.0981	1355.7592	1355.7574	678.8869	678.886	1355.7561	678.8853	0.0013	0.9918	-0.4802	8.588727e-08	27.592	17.316	1	2	0	809	819	1824515580		NA	TRUE	sp|P12883|MYH7_HUMAN	P12883	MYH7_HUMAN	MYH7	Myosin-7
HF1JS20220502_P22_0579_Exp2_AndrewP_S49.03892.03892.2	D:\Analysis_Data\hlee\Andrew.palmer\Experiment_2\HF1JS20220502_P22_0579_Exp2_AndrewP_S49\interact-HF1JS20220502_P22_0579_Exp2_AndrewP_S49.pep.xml	SANFQKPR		K	N	8	2	1126.6002	946.4973	946.4976	474.2559	474.2561	946.4984	474.2565	-8e-04	0.8144	-0.6013	0.008081646	18.87	9.843	0.9968	2	1	560	567	3742016000		NA	TRUE	sp|P12883|MYH7_HUMAN	P12883	MYH7_HUMAN	MYH7	Myosin-7
HF1JS20220502_P22_0579_Exp2_AndrewP_S49.04074.04074.3	D:\Analysis_Data\hlee\Andrew.palmer\Experiment_2\HF1JS20220502_P22_0579_Exp2_AndrewP_S49\interact-HF1JS20220502_P22_0579_Exp2_AndrewP_S49.pep.xml	KIAEKDEEIDQMK	KIAEKDEEIDQM[147]K	R	R	13	3	1144.3365	1591.7749	1591.7751	531.5989	531.599	1591.7761	531.5993	-9e-04	0.3224	-0.452	1.612762	14.064	12.257	0.6877	2	2	1579	1591	217924992	12M(15.9949)	NA	TRUE	sp|P12882|MYH1_HUMAN	P12882	MYH1_HUMAN	MYH1	Myosin-1
HF1JS20220502_P22_0579_Exp2_AndrewP_S49.04671.04671.2	D:\Analysis_Data\hlee\Andrew.palmer\Experiment_2\HF1JS20220502_P22_0579_Exp2_AndrewP_S49\interact-HF1JS20220502_P22_0579_Exp2_AndrewP_S49.pep.xml	EDQVMQQNPPK	EDQVM[147]QQNPPK	K	F	11	2	1202.2462	1328.602	1328.6011	665.3083	665.3078	1328.6029	665.3087	-0.0018	0.9543	-0.4605	0.0002571877	24.859	9.59	1	2	0	73	83	184812656	5M(15.9949)	NA	TRUE	sp|P12883|MYH7_HUMAN	P12883	MYH7_HUMAN	MYH7	Myosin-7
HF1JS20220502_P22_0579_Exp2_AndrewP_S49.05456.05456.3	D:\Analysis_Data\hlee\Andrew.palmer\Experiment_2\HF1JS20220502_P22_0579_Exp2_AndrewP_S49\interact-HF1JS20220502_P22_0579_Exp2_AndrewP_S49.pep.xml	RQAEEAEEQSNTNLAK		K	F	16	3	1278.4298	1816.8599	1816.8547	606.6272	606.6255	1816.855	606.6256	-2e-04	0.9467	-0.6573	3.4786e-10	24.333	18.932	1	2	1	1886	1901	113757072		NA	TRUE	sp|Q9UKX2|MYH2_HUMAN	Q9UKX2	MYH2_HUMAN	MYH2	Myosin-2
HF1JS20220502_P22_0579_Exp2_AndrewP_S49.05638.05638.3	D:\Analysis_Data\hlee\Andrew.palmer\Experiment_2\HF1JS20220502_P22_0579_Exp2_AndrewP_S49\interact-HF1JS20220502_P22_0579_Exp2_AndrewP_S49.pep.xml	IAEKDEEIDQMK	IAEKDEEIDQM[147]K	K	R	12	3	1296.1885	1463.6833	1463.6831	488.9017	488.9016	1463.6813	488.901	0.0018	0.7047	-0.5538	0.0003072911	20.864	11.046	1	2	1	1580	1591	131779112	11M(15.9949)	NA	TRUE	sp|P12882|MYH1_HUMAN	P12882	MYH1_HUMAN	MYH1	Myosin-1
HF1JS20220502_P22_0579_Exp2_AndrewP_S49.07135.07135.2	D:\Analysis_Data\hlee\Andrew.palmer\Experiment_2\HF1JS20220502_P22_0579_Exp2_AndrewP_S49\interact-HF1JS20220502_P22_0579_Exp2_AndrewP_S49.pep.xml	QAEEAEEQSNTNLAK		R	F	15	2	1439.6931	1660.758	1660.7546	831.3863	831.3846	1660.7539	831.3842	7e-04	0.9945	-0.6556	5e-14	44.088	33.716	1	2	0	1887	1901	271213568		NA	TRUE	sp|Q9UKX2|MYH2_HUMAN	Q9UKX2	MYH2_HUMAN	MYH2	Myosin-2
HF1JS20220502_P22_0579_Exp2_AndrewP_S49.09511.09511.3	D:\Analysis_Data\hlee\Andrew.palmer\Experiment_2\HF1JS20220502_P22_0579_Exp2_AndrewP_S49\interact-HF1JS20220502_P22_0579_Exp2_AndrewP_S49.pep.xml	VRELENELEAEQKR		R	N	14	3	1666.6181	1742.8848	1742.8795	581.9689	581.9671	1741.8958	581.6392	0.9837	0.734	-0.3699	1.378448e-06	20.696	12.307	1	2	2	1819	1832	0		NA	TRUE	sp|P12883|MYH7_HUMAN	P12883	MYH7_HUMAN	MYH7	Myosin-7
HF1JS20220502_P22_0579_Exp2_AndrewP_S49.11562.11562.2	D:\Analysis_Data\hlee\Andrew.palmer\Experiment_2\HF1JS20220502_P22_0579_Exp2_AndrewP_S49\interact-HF1JS20220502_P22_0579_Exp2_AndrewP_S49.pep.xml	LFDNHLGK		K	S	8	2	1863.0696	942.4951	942.492	472.2548	472.2533	942.4923	472.2534	-3e-04	0.9189	-0.6347	0.002101359	21.21	10.377	0.9995	2	0	552	559	12667829200		NA	TRUE	sp|P12883|MYH7_HUMAN	P12883	MYH7_HUMAN	MYH7	Myosin-7
HF1JS20220502_P22_0579_Exp2_AndrewP_S49.12195.12195.3	D:\Analysis_Data\hlee\Andrew.palmer\Experiment_2\HF1JS20220502_P22_0579_Exp2_AndrewP_S49\interact-HF1JS20220502_P22_0579_Exp2_AndrewP_S49.pep.xml	LAQESTMDIENDKQQLDEK	LAQESTM[147]DIENDKQQLDEK	K	L	19	3	1923.07	2250.039	2250.0332	751.0203	751.0183	2250.032	751.0179	0.0012	0.5081	-0.5817	5.9004e-10	34.761	12.702	1	2	1	1065	1083	0	7M(15.9949)	NA	TRUE	sp|P12882|MYH1_HUMAN	P12882	MYH1_HUMAN	MYH1	Myosin-1
HF1JS20220502_P22_0579_Exp2_AndrewP_S49.14682.14682.4	D:\Analysis_Data\hlee\Andrew.palmer\Experiment_2\HF1JS20220502_P22_0579_Exp2_AndrewP_S49\interact-HF1JS20220502_P22_0579_Exp2_AndrewP_S49.pep.xml	HDCDLLREQYEEEQESK	HDCDLLREQYEEEQESK	R	A	17	4	2160.5498	2206.9492	2206.9436	552.7446	552.7432	2206.9436	552.7432	0	0.543	-0.4999	0.01226027	18.146	9.777	0.9995	2	1	1344	1360	169136640	3C(57.0215)	NA	TRUE	sp|Q9UKX2|MYH2_HUMAN	Q9UKX2	MYH2_HUMAN	MYH2	Myosin-2
HF1JS20220502_P22_0579_Exp2_AndrewP_S49.14698.14698.3	D:\Analysis_Data\hlee\Andrew.palmer\Experiment_2\HF1JS20220502_P22_0579_Exp2_AndrewP_S49\interact-HF1JS20220502_P22_0579_Exp2_AndrewP_S49.pep.xml	GKLTYTQQLEDLKR		R	Q	14	3	2162.0334	1691.9238	1691.9204	564.9819	564.9807	1691.9205	564.9808	-1e-04	0.7069	-0.3684	0.0005670589	18.884	11.807	0.9999	2	2	1304	1317	26247874		NA	TRUE	sp|P12883|MYH7_HUMAN	P12883	MYH7_HUMAN	MYH7	Myosin-7
HF1JS20220502_P22_0579_Exp2_AndrewP_S49.17453.17453.3	D:\Analysis_Data\hlee\Andrew.palmer\Experiment_2\HF1JS20220502_P22_0579_Exp2_AndrewP_S49\interact-HF1JS20220502_P22_0579_Exp2_AndrewP_S49.pep.xml	SPGVMDNPLVMHQLR	SPGVM[147]DNPLVM[147]HQLR	K	C	15	3	2423.0141	1724.8379	1724.8323	575.9532	575.9514	1724.8336	575.9518	-0.0013	0.8103	-0.6424	1.042756e-05	26.366	11.969	1	2	0	680	694	0	11M(15.9949),5M(15.9949)	NA	TRUE	sp|P12883|MYH7_HUMAN	P12883	MYH7_HUMAN	MYH7	Myosin-7
HF1JS20220502_P22_0579_Exp2_AndrewP_S49.17951.17951.2	D:\Analysis_Data\hlee\Andrew.palmer\Experiment_2\HF1JS20220502_P22_0579_Exp2_AndrewP_S49\interact-HF1JS20220502_P22_0579_Exp2_AndrewP_S49.pep.xml	MEIDDLASNMETVSK	M[147]EIDDLASNM[147]ETVSK	K	A	15	2	2470.5707	1713.7476	1713.7433	857.8811	857.8789	1713.7435	857.879	-2e-04	0.9859	-0.4161	5.555844e-06	32.521	24.733	1	2	0	1230	1244	2056402940	10M(15.9949),1M(15.9949)	NA	TRUE	sp|P12882|MYH1_HUMAN	P12882	MYH1_HUMAN	MYH1	Myosin-1
HF1JS20220502_P22_0579_Exp2_AndrewP_S49.18204.18204.0	D:\Analysis_Data\hlee\Andrew.palmer\Experiment_2\HF1JS20220502_P22_0579_Exp2_AndrewP_S49\interact-HF1JS20220502_P22_0579_Exp2_AndrewP_S49.pep.xml	IEDEQALGMQLQK	IEDEQALGM[147]QLQK	K	K	13	2	2494.6255	1517.7427	1517.7388	759.8786	759.8767	1517.7394	759.877	-6e-04	0.9791	-0.4888	4.369883e-06	31.659	15.262	1	2	0	1098	1110	5297243100	9M(15.9949)	NA	TRUE	sp|P12882|MYH1_HUMAN	P12882	MYH1_HUMAN	MYH1	Myosin-1
HF1JS20220502_P22_0579_Exp2_AndrewP_S49.21165.21165.4	D:\Analysis_Data\hlee\Andrew.palmer\Experiment_2\HF1JS20220502_P22_0579_Exp2_AndrewP_S49\interact-HF1JS20220502_P22_0579_Exp2_AndrewP_S49.pep.xml	LAQESTMDIENDKQQLDEKLK		K	K	21	4	2773.7489	2475.2239	2475.2153	619.8133	619.8111	2475.216	619.8113	-7e-04	0.3611	-0.3933	5.248318e-07	21.887	11.777	1	2	2	1065	1085	45314280		NA	TRUE	sp|P12882|MYH1_HUMAN	P12882	MYH1_HUMAN	MYH1	Myosin-1
HF1JS20220502_P22_0579_Exp2_AndrewP_S49.22807.22807.2	D:\Analysis_Data\hlee\Andrew.palmer\Experiment_2\HF1JS20220502_P22_0579_Exp2_AndrewP_S49\interact-HF1JS20220502_P22_0579_Exp2_AndrewP_S49.pep.xml	IEAQNRPFDAKTSVFVAEPK		R	E	20	2	2930.0995	2246.1978	2246.1948	1124.1062	1124.1047	2246.1694	1124.092	0.0253	0.4114	-0.4806	0.08856693	13.563	10.418	0.6291	2	2	25	44	0		NA	TRUE	sp|Q9UKX2|MYH2_HUMAN	Q9UKX2	MYH2_HUMAN	MYH2	Myosin-2
HF1JS20220502_P22_0579_Exp2_AndrewP_S49.23557.23557.0	D:\Analysis_Data\hlee\Andrew.palmer\Experiment_2\HF1JS20220502_P22_0579_Exp2_AndrewP_S49\interact-HF1JS20220502_P22_0579_Exp2_AndrewP_S49.pep.xml	EFEISNLQSK		K	I	10	2	3001.3083	1193.5956	1193.5924	597.8051	597.8035	1193.5928	597.8037	-3e-04	0.9857	-0.5683	9.730831e-06	23.055	12.762	1	2	0	1090	1099	2630829310		NA	TRUE	sp|Q9UKX2|MYH2_HUMAN	Q9UKX2	MYH2_HUMAN	MYH2	Myosin-2
HF1JS20220502_P22_0579_Exp2_AndrewP_S49.26137.26137.3	D:\Analysis_Data\hlee\Andrew.palmer\Experiment_2\HF1JS20220502_P22_0579_Exp2_AndrewP_S49\interact-HF1JS20220502_P22_0579_Exp2_AndrewP_S49.pep.xml	RESIFCIQYNVR	RESIFCIQYNVR	R	A	12	3	3246.3936	1583.792	1583.7876	528.9379	528.9365	1583.7877	528.9365	-1e-04	0.9751	-0.5423	2.519756e-08	28.269	10.503	1	2	1	812	823	2737961220	6C(57.0215)	NA	TRUE	sp|P12882|MYH1_HUMAN	P12882	MYH1_HUMAN	MYH1	Myosin-1
HF1JS20220502_P22_0579_Exp2_AndrewP_S49.26202.26202.2	D:\Analysis_Data\hlee\Andrew.palmer\Experiment_2\HF1JS20220502_P22_0579_Exp2_AndrewP_S49\interact-HF1JS20220502_P22_0579_Exp2_AndrewP_S49.pep.xml	IEDEQALGIQLQK		K	K	13	2	3252.5933	1483.7915	1483.7888	742.903	742.9017	1483.7881	742.9013	7e-04	0.9901	-0.534	3.986e-11	35.125	14.81	1	2	0	1100	1112	1466362110		NA	TRUE	sp|Q9UKX2|MYH2_HUMAN	Q9UKX2	MYH2_HUMAN	MYH2	Myosin-2
HF1JS20220502_P22_0579_Exp2_AndrewP_S49.27764.27764.2	D:\Analysis_Data\hlee\Andrew.palmer\Experiment_2\HF1JS20220502_P22_0579_Exp2_AndrewP_S49\interact-HF1JS20220502_P22_0579_Exp2_AndrewP_S49.pep.xml	RDIDDLELTLAK		K	V	12	2	3401.4182	1400.7538	1400.7498	701.3842	701.3822	1400.751	701.3828	-0.0012	0.9476	-0.6325	9.41733e-09	35.715	19.342	1	2	1	952	963	193396880		NA	TRUE	sp|P12883|MYH7_HUMAN	P12883	MYH7_HUMAN	MYH7	Myosin-7
HF1JS20220502_P22_0579_Exp2_AndrewP_S49.30038.30038.3	D:\Analysis_Data\hlee\Andrew.palmer\Experiment_2\HF1JS20220502_P22_0579_Exp2_AndrewP_S49\interact-HF1JS20220502_P22_0579_Exp2_AndrewP_S49.pep.xml	AVYDKMFLWMVTR	AVYDKM[147]FLWM[147]VTR	K	I	13	3	3618.8608	1690.8257	1690.8191	564.6158	564.6136	1690.8209	564.6142	-0.0018	0.8132	-0.4066	0.0001230887	20.133	17.99	1	2	1	433	445	89237408	10M(15.9949),6M(15.9949)	NA	TRUE	sp|P12882|MYH1_HUMAN	P12882	MYH1_HUMAN	MYH1	Myosin-1
HF1JS20220502_P22_0579_Exp2_AndrewP_S49.31127.31127.2	D:\Analysis_Data\hlee\Andrew.palmer\Experiment_2\HF1JS20220502_P22_0579_Exp2_AndrewP_S49\interact-HF1JS20220502_P22_0579_Exp2_AndrewP_S49.pep.xml	MFLWMVAR	M[147]FLWM[147]VAR	K	I	8	2	3723.357	1084.5212	1084.5199	543.2679	543.2672	1084.5197	543.2671	2e-04	0.9783	-0.6407	0.00090261	22.678	9.786	0.9999	2	0	438	445	2234228220	1M(15.9949),5M(15.9949)	NA	TRUE	sp|Q9UKX2|MYH2_HUMAN	Q9UKX2	MYH2_HUMAN	MYH2	Myosin-2
HF1JS20220502_P22_0579_Exp2_AndrewP_S49.38106.38106.3	D:\Analysis_Data\hlee\Andrew.palmer\Experiment_2\HF1JS20220502_P22_0579_Exp2_AndrewP_S49\interact-HF1JS20220502_P22_0579_Exp2_AndrewP_S49.pep.xml	MELQSALEEAEASLEHEEGK	M[147]ELQSALEEAEASLEHEEGK	K	I	20	3	4395.439	2245.0168	2245.0059	749.3462	749.3426	2245.0054	749.3424	4e-04	0.9037	0.029	0	53.452	25.161	1	2	0	1538	1557	38180217000	1M(15.9949)	NA	TRUE	sp|P12883|MYH7_HUMAN	P12883	MYH7_HUMAN	MYH7	Myosin-7
HF1JS20220502_P22_0579_Exp2_AndrewP_S49.39472.39472.0	D:\Analysis_Data\hlee\Andrew.palmer\Experiment_2\HF1JS20220502_P22_0579_Exp2_AndrewP_S49\interact-HF1JS20220502_P22_0579_Exp2_AndrewP_S49.pep.xml	KMDADLSQLQTEVEEAVQECR	KM[147]DADLSQLQTEVEEAVQECR	K	N	21	3	4527.9863	2495.1372	2495.131	832.7197	832.7176	2494.1313	832.3844	0.9997	0.9943	-0.6179	0	40.74	13.475	1	2	1	1729	1749	13701647400	20C(57.0215),2M(15.9949)	NA	TRUE	sp|P12883|MYH7_HUMAN	P12883	MYH7_HUMAN	MYH7	Myosin-7
HF1JS20220502_P22_0579_Exp2_AndrewP_S49.40435.40435.4	D:\Analysis_Data\hlee\Andrew.palmer\Experiment_2\HF1JS20220502_P22_0579_Exp2_AndrewP_S49\interact-HF1JS20220502_P22_0579_Exp2_AndrewP_S49.pep.xml	GKAEAHFALIHYAGVVDYNITGWLEK		K	N	26	4	4622.1538	2901.497	2901.4465	726.3815	726.3689	2901.4812	726.3776	-0.0346	0.9481	-0.177	0	57.45	38.723	1	2	1	574	599	0		NA	TRUE	sp|Q9UKX2|MYH2_HUMAN	Q9UKX2	MYH2_HUMAN	MYH2	Myosin-2
HF1JS20220502_P22_0579_Exp2_AndrewP_S49.41228.41228.4	D:\Analysis_Data\hlee\Andrew.palmer\Experiment_2\HF1JS20220502_P22_0579_Exp2_AndrewP_S49\interact-HF1JS20220502_P22_0579_Exp2_AndrewP_S49.pep.xml	QVEQEKSELQAALEEAEASLEHEEGK		K	I	26	4	4700.1027	2910.3826	2910.375	728.6029	728.601	2910.3728	728.6005	0.0022	0.9306	-0.5436	1.4e-13	46.407	17.18	1	2	1	1536	1561	6457882100		NA	TRUE	sp|P12882|MYH1_HUMAN	P12882	MYH1_HUMAN	MYH1	Myosin-1
HF1JS20220502_P22_0579_Exp2_AndrewP_S49.41319.41319.3	D:\Analysis_Data\hlee\Andrew.palmer\Experiment_2\HF1JS20220502_P22_0579_Exp2_AndrewP_S49\interact-HF1JS20220502_P22_0579_Exp2_AndrewP_S49.pep.xml	MDADLSQLQTEVEEAVQECRNAEEK	M[147]DADLSQLQTEVEEAVQECRNAEEK	K	A	25	3	4709.1069	2938.2896	2938.28	980.4371	980.4339	2937.2966	980.1061	0.9834	0.5209	-0.5208	0.01056818	19.404	11.22	0.999	2	1	1730	1754	0	19C(57.0215),1M(15.9949)	NA	TRUE	sp|P12883|MYH7_HUMAN	P12883	MYH7_HUMAN	MYH7	Myosin-7
HF1JS20220502_P22_0579_Exp2_AndrewP_S49.42530.42530.4	D:\Analysis_Data\hlee\Andrew.palmer\Experiment_2\HF1JS20220502_P22_0579_Exp2_AndrewP_S49\interact-HF1JS20220502_P22_0579_Exp2_AndrewP_S49.pep.xml	QLEAEKMELQSALEEAEASLEHEEGK	QLEAEKM[147]ELQSALEEAEASLEHEEGK	K	I	26	4	4827.7377	2943.3755	2943.367	736.8512	736.849	2943.3652	736.8486	0.0017	0.7997	-0.272	4.974503e-06	32.713	10.274	1	2	1	1532	1557	190402592	7M(15.9949)	NA	TRUE	sp|P12883|MYH7_HUMAN	P12883	MYH7_HUMAN	MYH7	Myosin-7
HF1JS20220502_P22_0579_Exp2_AndrewP_S49.44132.44132.4	D:\Analysis_Data\hlee\Andrew.palmer\Experiment_2\HF1JS20220502_P22_0579_Exp2_AndrewP_S49\interact-HF1JS20220502_P22_0579_Exp2_AndrewP_S49.pep.xml	IEDMAMLTFLHEPAVLYNLKDR		K	Y	22	4	4985.9651	2618.3337	2618.3247	655.5907	655.5885	2618.3235	655.5882	0.0012	0.5195	-0.252	0.3252744	12.451	12.451	0.7439	2	1	87	108	17750112		NA	TRUE	sp|P12883|MYH7_HUMAN	P12883	MYH7_HUMAN	MYH7	Myosin-7
HF1JS20220502_P22_0579_Exp2_AndrewP_S49.50709.50709.3	D:\Analysis_Data\hlee\Andrew.palmer\Experiment_2\HF1JS20220502_P22_0579_Exp2_AndrewP_S49\interact-HF1JS20220502_P22_0579_Exp2_AndrewP_S49.pep.xml	LETDISQMQGEMEDILQEAR		K	N	20	3	5641.8343	2335.0728	2335.0654	779.3649	779.3624	2335.0671	779.363	-0.0017	0.993	-0.6348	1e-14	40.823	12.418	1	2	0	1736	1755	135618832		NA	TRUE	sp|Q9UKX2|MYH2_HUMAN	Q9UKX2	MYH2_HUMAN	MYH2	Myosin-2
HF1JS20220502_P22_0579_Exp2_AndrewP_S49.59266.59266.0	D:\Analysis_Data\hlee\Andrew.palmer\Experiment_2\HF1JS20220502_P22_0579_Exp2_AndrewP_S49\interact-HF1JS20220502_P22_0579_Exp2_AndrewP_S49.pep.xml	YAAWMIYTYSGLFCVTVNPYKWLPVYNPEVVTAYR	YAAWM[147]IYTYSGLFCVTVNPYKWLPVYNPEVVTAYR	R	G	35	4	6507.2401	4252.1143	4252.1035	1064.0359	1064.0332	4250.0684	1063.5244	2.0351	0.3431	0.0958	0.0159665	14.834	11.502	0.7565	2	1	110	144	27921868	14C(57.0215),5M(15.9949)	NA	TRUE	sp|Q9Y623|MYH4_HUMAN	Q9Y623	MYH4_HUMAN	MYH4	Myosin-4
HF1JS20220502_P22_0579_Exp2_AndrewP_S50.04101.04101.2	D:\Analysis_Data\hlee\Andrew.palmer\Experiment_2\HF1JS20220502_P22_0579_Exp2_AndrewP_S50\interact-HF1JS20220502_P22_0579_Exp2_AndrewP_S50.pep.xml	EKEMASMK	EKEMASM[147]K	R	E	8	2	1049.6151	968.4307	968.43	485.2226	485.2223	968.4307	485.2226	-6e-04	0.8773	-0.4867	0.2199126	14.131	10.805	0.9863	2	1	846	853	19507768	7M(15.9949)	NA	TRUE	sp|P12883|MYH7_HUMAN	P12883	MYH7_HUMAN	MYH7	Myosin-7
HF1JS20220502_P22_0579_Exp2_AndrewP_S50.04439.04439.2	D:\Analysis_Data\hlee\Andrew.palmer\Experiment_2\HF1JS20220502_P22_0579_Exp2_AndrewP_S50\interact-HF1JS20220502_P22_0579_Exp2_AndrewP_S50.pep.xml	TLEDQMNEHR	TLEDQM[147]NEHR	R	S	10	2	1090.8541	1287.5493	1287.5485	644.7819	644.7815	1287.5513	644.7829	-0.0028	0.908	-0.6464	0.0004963068	23.717	9.823	0.9999	2	0	1251	1260	414367680	6M(15.9949)	NA	TRUE	sp|P12883|MYH7_HUMAN	P12883	MYH7_HUMAN	MYH7	Myosin-7
HF1JS20220502_P22_0579_Exp2_AndrewP_S50.05938.05938.2	D:\Analysis_Data\hlee\Andrew.palmer\Experiment_2\HF1JS20220502_P22_0579_Exp2_AndrewP_S50\interact-HF1JS20220502_P22_0579_Exp2_AndrewP_S50.pep.xml	EEQAEPDGTEEADK		R	S	14	2	1234.7837	1546.628	1546.6282	774.3213	774.3214	1546.627	774.3208	0.0012	0.955	-0.5541	1.825996e-05	28.454	0	1	2	0	370	383	152973680		NA	TRUE	sp|P12883|MYH7_HUMAN	P12883	MYH7_HUMAN	MYH7	Myosin-7
HF1JS20220502_P22_0579_Exp2_AndrewP_S50.07408.07408.2	D:\Analysis_Data\hlee\Andrew.palmer\Experiment_2\HF1JS20220502_P22_0579_Exp2_AndrewP_S50\interact-HF1JS20220502_P22_0579_Exp2_AndrewP_S50.pep.xml	LEDECSELKR	LEDECSELKR	K	D	10	2	1375.0469	1277.5923	1277.5922	639.8034	639.8034	1277.592	639.8033	1e-04	0.8743	-0.4928	6.27467e-09	27.193	17.466	1	2	1	943	952	90819072	5C(57.0215)	NA	TRUE	sp|P12883|MYH7_HUMAN	P12883	MYH7_HUMAN	MYH7	Myosin-7
HF1JS20220502_P22_0579_Exp2_AndrewP_S50.07494.07494.2	D:\Analysis_Data\hlee\Andrew.palmer\Experiment_2\HF1JS20220502_P22_0579_Exp2_AndrewP_S50\interact-HF1JS20220502_P22_0579_Exp2_AndrewP_S50.pep.xml	LQTESGEYSR		R	Q	10	2	1383.2718	1168.537	1168.5369	585.2758	585.2757	1168.5359	585.2752	9e-04	0.9882	-0.6432	0.0002456123	23.939	8.807	1	2	0	1284	1293	9557606400		NA	TRUE	sp|P12882|MYH1_HUMAN	P12882	MYH1_HUMAN	MYH1	Myosin-1
HF1JS20220502_P22_0579_Exp2_AndrewP_S50.07794.07794.2	D:\Analysis_Data\hlee\Andrew.palmer\Experiment_2\HF1JS20220502_P22_0579_Exp2_AndrewP_S50\interact-HF1JS20220502_P22_0579_Exp2_AndrewP_S50.pep.xml	QAEEAEEQSNTNLAK		R	F	15	2	1411.6579	1660.7544	1660.7544	831.3845	831.3845	1660.7539	831.3842	4e-04	0.9936	-0.673	0	44.11	31.338	1	2	0	1887	1901	1398545920		NA	TRUE	sp|Q9UKX2|MYH2_HUMAN	Q9UKX2	MYH2_HUMAN	MYH2	Myosin-2
HF1JS20220502_P22_0579_Exp2_AndrewP_S50.10002.10002.3	D:\Analysis_Data\hlee\Andrew.palmer\Experiment_2\HF1JS20220502_P22_0579_Exp2_AndrewP_S50\interact-HF1JS20220502_P22_0579_Exp2_AndrewP_S50.pep.xml	LQDAEEHVEAVNAK		R	C	14	3	1619.8025	1551.7537	1551.7522	518.2585	518.258	1551.7528	518.2582	-6e-04	0.5709	-0.5301	3.336627e-08	27.351	11.309	1	2	0	1401	1414	19610953700		NA	TRUE	sp|P12882|MYH1_HUMAN	P12882	MYH1_HUMAN	MYH1	Myosin-1
HF1JS20220502_P22_0579_Exp2_AndrewP_S50.10496.10496.2	D:\Analysis_Data\hlee\Andrew.palmer\Experiment_2\HF1JS20220502_P22_0579_Exp2_AndrewP_S50\interact-HF1JS20220502_P22_0579_Exp2_AndrewP_S50.pep.xml	QAEEAEEQSNVNLSK		R	F	15	2	1666.3884	1674.7701	1674.769	838.3923	838.3918	1674.7695	838.392	-4e-04	0.994	-0.6153	1e-14	41.419	13.613	1	2	0	1885	1899	1435271040		NA	TRUE	sp|P12882|MYH1_HUMAN	P12882	MYH1_HUMAN	MYH1	Myosin-1
HF1JS20220502_P22_0579_Exp2_AndrewP_S50.14565.14565.3	D:\Analysis_Data\hlee\Andrew.palmer\Experiment_2\HF1JS20220502_P22_0579_Exp2_AndrewP_S50\interact-HF1JS20220502_P22_0579_Exp2_AndrewP_S50.pep.xml	KKDFELNALNAR		K	I	12	3	2050.5503	1417.7701	1417.7662	473.5973	473.596	1417.7677	473.5965	-0.0014	0.9593	-0.4972	1.036065e-08	24.317	11.719	1	2	2	1082	1093	5975358500		NA	TRUE	sp|P12883|MYH7_HUMAN	P12883	MYH7_HUMAN	MYH7	Myosin-7
HF1JS20220502_P22_0579_Exp2_AndrewP_S50.15868.15868.3	D:\Analysis_Data\hlee\Andrew.palmer\Experiment_2\HF1JS20220502_P22_0579_Exp2_AndrewP_S50\interact-HF1JS20220502_P22_0579_Exp2_AndrewP_S50.pep.xml	QAEEAEEQSNVNLSKFR		R	R	17	3	2174.9256	1977.9459	1977.9426	660.3226	660.3215	1977.9391	660.3203	0.0035	0.6658	-0.5718	0.001106501	19.261	12.476	1	2	1	1885	1901	219435104		NA	TRUE	sp|P12882|MYH1_HUMAN	P12882	MYH1_HUMAN	MYH1	Myosin-1
HF1JS20220502_P22_0579_Exp2_AndrewP_S50.16222.16222.0	D:\Analysis_Data\hlee\Andrew.palmer\Experiment_2\HF1JS20220502_P22_0579_Exp2_AndrewP_S50\interact-HF1JS20220502_P22_0579_Exp2_AndrewP_S50.pep.xml	LAQESTMDIENDK		K	Q	13	2	2208.4985	1492.6715	1492.6704	747.343	747.3425	1492.6715	747.343	-0.0011	0.7646	-0.5742	0.124954	13.113	0	0.9995	2	0	1065	1077	0		NA	TRUE	sp|P12882|MYH1_HUMAN	P12882	MYH1_HUMAN	MYH1	Myosin-1
HF1JS20220502_P22_0579_Exp2_AndrewP_S50.16273.16273.4	D:\Analysis_Data\hlee\Andrew.palmer\Experiment_2\HF1JS20220502_P22_0579_Exp2_AndrewP_S50\interact-HF1JS20220502_P22_0579_Exp2_AndrewP_S50.pep.xml	SALAHALQSSRHDCDLLR	SALAHALQSSRHDCDLLR	K	E	18	4	2213.2036	2049.0198	2049.0046	513.2622	513.2584	2049.0173	513.2616	-0.0127	0.7524	-0.6081	1.457327e-05	26.186	9.883	1	2	1	1331	1348	46355052	14C(57.0215)	NA	TRUE	sp|P12882|MYH1_HUMAN	P12882	MYH1_HUMAN	MYH1	Myosin-1
HF1JS20220502_P22_0579_Exp2_AndrewP_S50.17884.17884.2	D:\Analysis_Data\hlee\Andrew.palmer\Experiment_2\HF1JS20220502_P22_0579_Exp2_AndrewP_S50\interact-HF1JS20220502_P22_0579_Exp2_AndrewP_S50.pep.xml	IEDEQALGSQLQK		R	K	13	2	2363.6657	1457.7393	1457.7372	729.8769	729.8759	1457.7361	729.8753	0.0011	0.9928	-0.6717	3.61757e-09	36.699	16.412	1	2	0	1094	1106	56606944		NA	TRUE	sp|P12883|MYH7_HUMAN	P12883	MYH7_HUMAN	MYH7	Myosin-7
HF1JS20220502_P22_0579_Exp2_AndrewP_S50.18836.18836.0	D:\Analysis_Data\hlee\Andrew.palmer\Experiment_2\HF1JS20220502_P22_0579_Exp2_AndrewP_S50\interact-HF1JS20220502_P22_0579_Exp2_AndrewP_S50.pep.xml	EALVSQLSR		K	G	9	2	2453.2603	1001.5518	1001.5499	501.7832	501.7822	1001.5505	501.7825	-6e-04	0.9914	-0.6502	0.001398289	23.144	14.186	1	2	0	1301	1309	22200510500		NA	TRUE	sp|Q9UKX2|MYH2_HUMAN	Q9UKX2	MYH2_HUMAN	MYH2	Myosin-2
HF1JS20220502_P22_0579_Exp2_AndrewP_S50.19020.19020.2	D:\Analysis_Data\hlee\Andrew.palmer\Experiment_2\HF1JS20220502_P22_0579_Exp2_AndrewP_S50\interact-HF1JS20220502_P22_0579_Exp2_AndrewP_S50.pep.xml	MEIDDLASNMETVSK	M[147]EIDDLASNM[147]ETVSK	K	A	15	2	2470.6389	1713.746	1713.7456	857.8803	857.8801	1713.7435	857.879	0.002	0.9798	-0.3551	4.77804e-07	36.783	27.143	1	2	0	1230	1244	229813808	10M(15.9949),1M(15.9949)	NA	TRUE	sp|P12882|MYH1_HUMAN	P12882	MYH1_HUMAN	MYH1	Myosin-1
HF1JS20220502_P22_0579_Exp2_AndrewP_S50.22277.22277.3	D:\Analysis_Data\hlee\Andrew.palmer\Experiment_2\HF1JS20220502_P22_0579_Exp2_AndrewP_S50\interact-HF1JS20220502_P22_0579_Exp2_AndrewP_S50.pep.xml	LTQESIMDLENDKQQLDER	LTQESIM[147]DLENDKQQLDER	K	L	19	3	2777.0831	2320.0884	2320.0864	774.3701	774.3694	2320.0852	774.369	0.0012	0.452	-0.4878	9.78e-12	35.909	11.997	1	2	1	1061	1079	140043584	7M(15.9949)	NA	TRUE	sp|P12883|MYH7_HUMAN	P12883	MYH7_HUMAN	MYH7	Myosin-7
HF1JS20220502_P22_0579_Exp2_AndrewP_S50.24746.24746.3	D:\Analysis_Data\hlee\Andrew.palmer\Experiment_2\HF1JS20220502_P22_0579_Exp2_AndrewP_S50\interact-HF1JS20220502_P22_0579_Exp2_AndrewP_S50.pep.xml	LLGSIDIDHTQYK		K	F	13	3	3009.1537	1501.7793	1501.7822	501.6004	501.6013	1501.7776	501.5998	0.0046	0.7542	-0.64	0.001974694	22.318	10.993	1	2	0	749	761	297460320		NA	TRUE	sp|P12882|MYH1_HUMAN	P12882	MYH1_HUMAN	MYH1	Myosin-1
HF1JS20220502_P22_0579_Exp2_AndrewP_S50.24994.24994.4	D:\Analysis_Data\hlee\Andrew.palmer\Experiment_2\HF1JS20220502_P22_0579_Exp2_AndrewP_S50\interact-HF1JS20220502_P22_0579_Exp2_AndrewP_S50.pep.xml	TEAGATVTVKDDQVFPMNPPKYDK		K	I	24	4	3032.6131	2650.297	2650.2954	663.5815	663.5811	2650.2947	663.581	7e-04	0.8894	-0.5102	4.082348e-05	26.772	23.019	1	2	2	64	87	187284528		NA	TRUE	sp|P12882|MYH1_HUMAN	P12882	MYH1_HUMAN	MYH1	Myosin-1
HF1JS20220502_P22_0579_Exp2_AndrewP_S50.25239.25239.3	D:\Analysis_Data\hlee\Andrew.palmer\Experiment_2\HF1JS20220502_P22_0579_Exp2_AndrewP_S50\interact-HF1JS20220502_P22_0579_Exp2_AndrewP_S50.pep.xml	LLGSIEIDHTQYK		K	F	13	3	3055.6393	1515.7952	1515.793	506.2723	506.2716	1515.7932	506.2717	-2e-04	0.4127	-0.6061	1.995265	11.979	11.072	0.5719	2	0	749	761	46108606000		NA	TRUE	sp|Q9Y623|MYH4_HUMAN	Q9Y623	MYH4_HUMAN	MYH4	Myosin-4
HF1JS20220502_P22_0579_Exp2_AndrewP_S50.30796.30796.0	D:\Analysis_Data\hlee\Andrew.palmer\Experiment_2\HF1JS20220502_P22_0579_Exp2_AndrewP_S50\interact-HF1JS20220502_P22_0579_Exp2_AndrewP_S50.pep.xml	QREEQAEPDGTEEADKSAYLMGLNSADLLK	QREEQAEPDGTEEADKSAYLM[147]GLNSADLLK	K	G	30	4	3579.4743	3324.5525	3324.55	832.1454	832.1448	3323.5461	831.8938	1.0039	0.8938	-0.5371	6.013735e-08	28.015	19.952	1	2	2	368	397	1702182660	21M(15.9949)	NA	TRUE	sp|P12883|MYH7_HUMAN	P12883	MYH7_HUMAN	MYH7	Myosin-7
HF1JS20220502_P22_0579_Exp2_AndrewP_S50.32745.32745.3	D:\Analysis_Data\hlee\Andrew.palmer\Experiment_2\HF1JS20220502_P22_0579_Exp2_AndrewP_S50\interact-HF1JS20220502_P22_0579_Exp2_AndrewP_S50.pep.xml	TLAQLFSGAQTAEGEGAGGGAK		K	K	22	3	3765.4374	2019.9888	2019.9943	674.3369	674.3387	2019.9861	674.336	0.0081	0.9928	-0.558	0	47.787	12.974	1	2	0	619	640	116368784		NA	TRUE	sp|Q9UKX2|MYH2_HUMAN	Q9UKX2	MYH2_HUMAN	MYH2	Myosin-2
HF1JS20220502_P22_0579_Exp2_AndrewP_S50.33950.33950.3	D:\Analysis_Data\hlee\Andrew.palmer\Experiment_2\HF1JS20220502_P22_0579_Exp2_AndrewP_S50\interact-HF1JS20220502_P22_0579_Exp2_AndrewP_S50.pep.xml	KLETDISQIQGEMEDIIQEAR	KLETDISQIQGEM[147]EDIIQEAR	K	N	21	3	3880.5075	2461.2053	2461.2007	821.409	821.4075	2461.2004	821.4074	2e-04	0.9945	-0.3154	1e-14	48.099	12.786	1	2	1	1733	1753	1802787580	13M(15.9949)	NA	TRUE	sp|P12882|MYH1_HUMAN	P12882	MYH1_HUMAN	MYH1	Myosin-1
HF1JS20220502_P22_0579_Exp2_AndrewP_S50.37514.37514.3	D:\Analysis_Data\hlee\Andrew.palmer\Experiment_2\HF1JS20220502_P22_0579_Exp2_AndrewP_S50\interact-HF1JS20220502_P22_0579_Exp2_AndrewP_S50.pep.xml	RDSLLVIQWNIR		R	A	12	3	4221.6655	1511.8584	1511.8562	504.9601	504.9593	1511.8572	504.9597	-9e-04	0.9836	-0.4948	6.84357e-09	28.844	12.665	1	2	1	808	819	1031081660		NA	TRUE	sp|P12883|MYH7_HUMAN	P12883	MYH7_HUMAN	MYH7	Myosin-7
HF1JS20220502_P22_0579_Exp2_AndrewP_S50.39729.39729.2	D:\Analysis_Data\hlee\Andrew.palmer\Experiment_2\HF1JS20220502_P22_0579_Exp2_AndrewP_S50\interact-HF1JS20220502_P22_0579_Exp2_AndrewP_S50.pep.xml	NDLQLQVQAEADSLADAEER		K	C	20	2	4433.7016	2214.0415	2214.0398	1108.028	1108.0272	2214.0398	1108.0272	0	0.9926	-0.5716	0	57.16	14.468	1	2	0	889	908	912772930		NA	TRUE	sp|P12882|MYH1_HUMAN	P12882	MYH1_HUMAN	MYH1	Myosin-1
HF1JS20220502_P22_0579_Exp2_AndrewP_S50.41119.41119.3	D:\Analysis_Data\hlee\Andrew.palmer\Experiment_2\HF1JS20220502_P22_0579_Exp2_AndrewP_S50\interact-HF1JS20220502_P22_0579_Exp2_AndrewP_S50.pep.xml	RVIQYFAVIAAIGDR		K	S	15	3	4567.0395	1690.9565	1690.9531	564.6594	564.6583	1690.9518	564.6579	0.0013	0.968	-0.3761	0.0003736803	24.21	9.531	1	2	1	190	204	21202856		NA	TRUE	sp|P12883|MYH7_HUMAN	P12883	MYH7_HUMAN	MYH7	Myosin-7
HF1JS20220502_P22_0579_Exp2_AndrewP_S50.41150.41150.3	D:\Analysis_Data\hlee\Andrew.palmer\Experiment_2\HF1JS20220502_P22_0579_Exp2_AndrewP_S50\interact-HF1JS20220502_P22_0579_Exp2_AndrewP_S50.pep.xml	KMDADLSQLQTEVEEAVQECR	KM[147]DADLSQLQTEVEEAVQECR	K	N	21	3	4570.1491	2494.137	2494.1326	832.3863	832.3848	2494.1313	832.3844	0.0012	0.996	-0.6662	9.55e-12	55.58	15.081	1	2	1	1729	1749	7686456800	20C(57.0215),2M(15.9949)	NA	TRUE	sp|P12883|MYH7_HUMAN	P12883	MYH7_HUMAN	MYH7	Myosin-7
HF1JS20220502_P22_0579_Exp2_AndrewP_S50.41319.41319.4	D:\Analysis_Data\hlee\Andrew.palmer\Experiment_2\HF1JS20220502_P22_0579_Exp2_AndrewP_S50\interact-HF1JS20220502_P22_0579_Exp2_AndrewP_S50.pep.xml	FDKIEDMAMLTFLHEPAVLYNLK	FDKIEDM[147]AM[147]LTFLHEPAVLYNLK	K	D	23	4	4586.5681	2769.38	2769.3738	693.3523	693.3507	2769.3755	693.3512	-0.0017	0.8448	-0.3459	1.8e-13	39.301	14.272	1	2	1	84	106	939459970	7M(15.9949),9M(15.9949)	NA	TRUE	sp|P12883|MYH7_HUMAN	P12883	MYH7_HUMAN	MYH7	Myosin-7
HF1JS20220502_P22_0579_Exp2_AndrewP_S50.42008.42008.3	D:\Analysis_Data\hlee\Andrew.palmer\Experiment_2\HF1JS20220502_P22_0579_Exp2_AndrewP_S50\interact-HF1JS20220502_P22_0579_Exp2_AndrewP_S50.pep.xml	IEDMAMLTFLHEPAVLYNLK	IEDM[147]AM[147]LTFLHEPAVLYNLK	K	D	20	3	4653.1087	2379.19	2379.1858	794.0706	794.0692	2379.1853	794.069	4e-04	0.834	-0.512	1.57e-12	38.054	13.051	1	2	0	87	106	3715477250	4M(15.9949),6M(15.9949)	NA	TRUE	sp|P12883|MYH7_HUMAN	P12883	MYH7_HUMAN	MYH7	Myosin-7
HF1JS20220502_P22_0579_Exp2_AndrewP_S50.42830.42830.3	D:\Analysis_Data\hlee\Andrew.palmer\Experiment_2\HF1JS20220502_P22_0579_Exp2_AndrewP_S50\interact-HF1JS20220502_P22_0579_Exp2_AndrewP_S50.pep.xml	MDADLSQLQTEVEEAVQECRNAEEK	M[147]DADLSQLQTEVEEAVQECRNAEEK	K	A	25	3	4733.0626	2938.2856	2938.2808	980.4358	980.4342	2937.2966	980.1061	0.9841	0.5205	-0.48	0.0005900599	20.978	11.271	1	2	1	1730	1754	0	19C(57.0215),1M(15.9949)	NA	TRUE	sp|P12883|MYH7_HUMAN	P12883	MYH7_HUMAN	MYH7	Myosin-7
HF1JS20220502_P22_0579_Exp2_AndrewP_S50.43259.43259.3	D:\Analysis_Data\hlee\Andrew.palmer\Experiment_2\HF1JS20220502_P22_0579_Exp2_AndrewP_S50\interact-HF1JS20220502_P22_0579_Exp2_AndrewP_S50.pep.xml	QVEQEKSELQAALEEAEASLEHEEGK		K	I	26	3	4775.2373	2910.374	2910.3687	971.1319	971.1302	2910.3728	971.1315	-0.0041	0.9888	-0.5619	0	69.671	14.955	1	2	1	1536	1561	644573440		NA	TRUE	sp|P12882|MYH1_HUMAN	P12882	MYH1_HUMAN	MYH1	Myosin-1
HF1JS20220502_P22_0579_Exp2_AndrewP_S50.44778.44778.4	D:\Analysis_Data\hlee\Andrew.palmer\Experiment_2\HF1JS20220502_P22_0579_Exp2_AndrewP_S50\interact-HF1JS20220502_P22_0579_Exp2_AndrewP_S50.pep.xml	AGLLGLLEEMRDDKLAQLITR	AGLLGLLEEM[147]RDDKLAQLITR	K	T	21	4	4922.856	2370.2954	2370.292	593.5811	593.5803	2370.294	593.5808	-0.0019	0.7618	-0.1939	2.090262e-06	25.078	22.908	1	2	2	773	793	45619704	10M(15.9949)	NA	TRUE	sp|Q9UKX2|MYH2_HUMAN	Q9UKX2	MYH2_HUMAN	MYH2	Myosin-2
HF1JS20220502_P22_0579_Exp2_AndrewP_S50.47958.47958.0	D:\Analysis_Data\hlee\Andrew.palmer\Experiment_2\HF1JS20220502_P22_0579_Exp2_AndrewP_S50\interact-HF1JS20220502_P22_0579_Exp2_AndrewP_S50.pep.xml	MDADLSQLQTEVEEAVQECR	M[147]DADLSQLQTEVEEAVQECR	K	N	20	3	5234.8293	2367.0427	2367.0405	790.0215	790.0208	2366.0364	789.6861	1.0041	0.9906	-0.5463	2.355866e-08	31.882	11.102	1	2	0	1730	1749	797733820	19C(57.0215),1M(15.9949)	NA	TRUE	sp|P12883|MYH7_HUMAN	P12883	MYH7_HUMAN	MYH7	Myosin-7
HF1JS20220502_P22_0579_Exp2_AndrewP_S50.48465.48465.3	D:\Analysis_Data\hlee\Andrew.palmer\Experiment_2\HF1JS20220502_P22_0579_Exp2_AndrewP_S50\interact-HF1JS20220502_P22_0579_Exp2_AndrewP_S50.pep.xml	VIQYFAVIAAIGDR		R	S	14	3	5284.9585	1534.8542	1534.8513	512.6253	512.6244	1534.8506	512.6241	7e-04	0.8346	-0.5187	0.3525738	12.311	0	1	2	0	191	204	125531840		NA	TRUE	sp|P12883|MYH7_HUMAN	P12883	MYH7_HUMAN	MYH7	Myosin-7
HF1JS20220502_P22_0579_Exp2_AndrewP_S50.59079.59079.0	D:\Analysis_Data\hlee\Andrew.palmer\Experiment_2\HF1JS20220502_P22_0579_Exp2_AndrewP_S50\interact-HF1JS20220502_P22_0579_Exp2_AndrewP_S50.pep.xml	SSDSELAVFGEAAPFLR	n[43]SSDSELAVFGEAAPFLR	M	K	17	2	6349.3295	1836.8918	1836.8889	919.4532	919.4517	1836.8893	919.4519	-3e-04	0.9846	0.1423	1.886905e-07	38.397	10.959	1	2	0	2	18	308917952	N-term(42.0106)	NA	TRUE	sp|Q9UKX2|MYH2_HUMAN	Q9UKX2	MYH2_HUMAN	MYH2	Myosin-2
