# Supplementary material for: Integrated fibre-specific methylome and proteome profiling of human skeletal muscle across males and females with fibre-type deconvolution
Source: Skelet Muscle. 2025 Oct 10;15:28. doi: 10.1186/s13395-025-00396-0 (PMC12512927; doi:10.1186/s13395-025-00396-0)
Supplement: Supplementary file 3 — Additional file 3. Myosin isoform analysis results. [file 13395_2025_396_MOESM3_ESM.xlsx]

## Sheet: unique-myosin-sample-percentage
	sample	Gene	Unique.Intensity	Unique_percent	condition	fibre_type
1	S01	MYH1	1105591040	0.291278	pre	T1
2	S01	MYH7	363863015000	95.8629	pre	T1
3	S01	MYH2	14069893100	3.70684	pre	T1
4	S01	MYH4	527685440	0.139023	pre	T1
5	S02	MYH1	14029836300	5.51636	pre	T2
6	S02	MYH7	24701681700	9.7124	pre	T2
7	S02	MYH2	208014000000	81.7886	pre	T2
8	S02	MYH4	7585739300	2.98262	pre	T2
17	S05	MYH1	10122510300	2.35873	pre	T1
18	S05	MYH7	386414346000	90.0418	pre	T1
19	S05	MYH2	27562328100	6.42254	pre	T1
20	S05	MYH4	5051004900	1.17698	pre	T1
21	S06	MYH1	79766520000	20.9809	pre	T2
22	S06	MYH7	26945683500	7.08749	pre	T2
23	S06	MYH2	245377925000	64.5415	pre	T2
24	S06	MYH4	28096153600	7.3901	pre	T2
33	S09	MYH1	5677014000	1.39721	pre	T1
34	S09	MYH7	388807393000	95.6923	pre	T1
35	S09	MYH2	9678585900	2.38207	pre	T1
36	S09	MYH4	2147126780	0.528445	pre	T1
37	S10	MYH1	97057948000	24.3657	pre	T2
38	S10	MYH7	6110145000	1.53391	pre	T2
39	S10	MYH2	257345683000	64.6047	pre	T2
40	S10	MYH4	37825065000	9.4957	pre	T2
49	S13	MYH1	7302548500	1.82589	pre	T1
50	S13	MYH7	386061009000	96.5288	pre	T1
51	S13	MYH2	2882889470	0.720824	pre	T1
52	S13	MYH4	3697262340	0.924446	pre	T1
53	S14	MYH1	71354171000	20.2869	pre	T2
54	S14	MYH7	25879050200	7.35776	pre	T2
55	S14	MYH2	227448766000	64.6667	pre	T2
56	S14	MYH4	27042803700	7.68863	pre	T2
65	S17	MYH1	6460357600	1.39695	pre	T1
66	S17	MYH7	443725316000	95.9488	pre	T1
67	S17	MYH2	8464694800	1.83036	pre	T1
68	S17	MYH4	3810384130	0.823937	pre	T1
69	S18	MYH1	16097177600	4.32137	pre	T2
70	S18	MYH7	23971592200	6.4353	pre	T2
71	S18	MYH2	325471240000	87.3744	pre	T2
72	S18	MYH4	6961710600	1.86891	pre	T2
81	S21	MYH1	262338800	0.0562588	pre	T1
82	S21	MYH7	461044777000	98.8715	pre	T1
83	S21	MYH2	4268727550	0.915433	pre	T1
84	S21	MYH4	731169540	0.1568	pre	T1
85	S22	MYH1	19490213900	6.77245	pre	T2
86	S22	MYH7	25682767900	8.92424	pre	T2
87	S22	MYH2	234961732000	81.6444	pre	T2
88	S22	MYH4	7651866100	2.65887	pre	T2
97	S25	MYH1	240090896	0.0466528	pre	T1
98	S25	MYH7	508739977000	98.8549	pre	T1
99	S25	MYH2	5003071500	0.972163	pre	T1
100	S25	MYH4	650082300	0.12632	pre	T1
101	S26	MYH1	33932048400	8.90316	pre	T2
102	S26	MYH7	25926475800	6.80264	pre	T2
103	S26	MYH2	306317263000	80.3721	pre	T2
104	S26	MYH4	14947912700	3.92206	pre	T2
113	S29	MYH1	24354226200	4.96709	pre	T1
114	S29	MYH7	452244898000	92.2361	pre	T1
115	S29	MYH2	2613469440	0.533022	pre	T1
116	S29	MYH4	11099579400	2.26378	pre	T1
117	S30	MYH1	44338299000	14.8779	pre	T2
118	S30	MYH7	17149425700	5.75456	pre	T2
119	S30	MYH2	221328474000	74.2677	pre	T2
120	S30	MYH4	15198137300	5.0998	pre	T2
129	S33	MYH1	3406881020	0.860943	pre	T1
130	S33	MYH7	384363463000	97.1314	pre	T1
131	S33	MYH2	6650654700	1.68067	pre	T1
132	S33	MYH4	1294019840	0.327008	pre	T1
133	S34	MYH1	21213474800	6.02013	pre	T2
134	S34	MYH7	29991768100	8.5113	pre	T2
135	S34	MYH2	294425788000	83.5545	pre	T2
136	S34	MYH4	6744836100	1.9141	pre	T2
145	S37	MYH1	186359440	0.0301956	pre	T1
146	S37	MYH7	610542750000	98.9257	pre	T1
147	S37	MYH2	5791466500	0.938386	pre	T1
148	S37	MYH4	652588800	0.105738	pre	T1
149	S38	MYH1	10560311300	4.47184	pre	T2
150	S38	MYH7	14125621200	5.98159	pre	T2
151	S38	MYH2	207005811000	87.6581	pre	T2
152	S38	MYH4	4459688400	1.88849	pre	T2
161	S41	MYH1	644401020	0.155392	pre	T1
162	S41	MYH7	408137302000	98.4187	pre	T1
163	S41	MYH2	5634431000	1.35869	pre	T1
164	S41	MYH4	278807936	0.0672321	pre	T1
165	S42	MYH1	41972388000	10.4618	pre	T2
166	S42	MYH7	33047351300	8.23721	pre	T2
167	S42	MYH2	312839897000	77.9768	pre	T2
168	S42	MYH4	13336279000	3.32413	pre	T2
169	S43	MYH1	306534848	0.0574913	pre	T1
170	S43	MYH7	530506678000	99.4977	pre	T1
171	S43	MYH2	2314620670	0.434112	pre	T1
172	S43	MYH4	57243868	0.0107362	pre	T1
173	S44	MYH1	58015187000	14.1853	pre	T2
174	S44	MYH7	9659378700	2.36182	pre	T2
175	S44	MYH2	315885093000	77.2372	pre	T2
176	S44	MYH4	25420628000	6.21561	pre	T2
185	S47	MYH1	259983000000	49.581	pre	T2x
186	S47	MYH7	110814855000	21.1333	pre	T2x
187	S47	MYH2	94642512000	18.0491	pre	T2x
188	S47	MYH4	58919928000	11.2365	pre	T2x
193	S49	MYH1	218804077000	36.2171	pre	T2x
194	S49	MYH7	266776183000	44.1576	pre	T2x
195	S49	MYH2	37742105000	6.24718	pre	T2x
196	S49	MYH4	80823575000	13.3782	pre	T2x

## Sheet: unique-myosin-global-percentage
	Gene	fibre_type	Unique_percent
1	MYH7	T1	96.5009
2	MYH2	T1	1.82459
3	MYH1	T1	1.12034
4	MYH4	T1	0.554203
5	MYH7	T2	6.55835
6	MYH2	T2	77.1406
7	MYH1	T2	11.7637
8	MYH4	T2	4.53742
9	MYH7	T2x	32.6455
10	MYH2	T2x	12.1482
11	MYH1	T2x	42.899
12	MYH4	T2x	12.3073
