# Supplementary material for: Integrated fibre-specific methylome and proteome profiling of human skeletal muscle across males and females with fibre-type deconvolution
Source: Skelet Muscle. 2025 Oct 10;15:28. doi: 10.1186/s13395-025-00396-0 (PMC12512927; doi:10.1186/s13395-025-00396-0)
Supplement: Supplementary file 4 — Additional file 4. Proteome differential analysis results. [file 13395_2025_396_MOESM4_ESM.xlsx]

## Sheet: T1vsT2-DEPs
	logFC	AveExpr	t	P.Value	adj.P.Val	B	symbol	uniprot	MAXLFQ.log2_s197-PRE-T1	MAXLFQ.log2_s197-PRE-T2	MAXLFQ.log2_s198-PRE-T1	MAXLFQ.log2_s198-PRE-T2	MAXLFQ.log2_s199-PRE-T1	MAXLFQ.log2_s199-PRE-T2	MAXLFQ.log2_s200-PRE-T1	MAXLFQ.log2_s200-PRE-T2	MAXLFQ.log2_s201-PRE-T1	MAXLFQ.log2_s201-PRE-T2	MAXLFQ.log2_s202-PRE-T1	MAXLFQ.log2_s202-PRE-T2	MAXLFQ.log2_s203-PRE-T1	MAXLFQ.log2_s203-PRE-T2	MAXLFQ.log2_F29-PRE-T1	MAXLFQ.log2_F29-PRE-T2	MAXLFQ.log2_F30-PRE-T1	MAXLFQ.log2_F30-PRE-T2	MAXLFQ.log2_F31-PRE-T1	MAXLFQ.log2_F31-PRE-T2	MAXLFQ.log2_F32-PRE-T1	MAXLFQ.log2_F32-PRE-T2	MAXLFQ.log2_F33-PRE-T1	MAXLFQ.log2_F33-PRE-T2	MAXLFQ.log2_fT2X-pre	MAXLFQ.log2_mT2X-pre	MAXLFQ.Intensity_s197-PRE-T1	MAXLFQ.Intensity_s197-PRE-T2	MAXLFQ.Intensity_s198-PRE-T1	MAXLFQ.Intensity_s198-PRE-T2	MAXLFQ.Intensity_s199-PRE-T1	MAXLFQ.Intensity_s199-PRE-T2	MAXLFQ.Intensity_s200-PRE-T1	MAXLFQ.Intensity_s200-PRE-T2	MAXLFQ.Intensity_s201-PRE-T1	MAXLFQ.Intensity_s201-PRE-T2	MAXLFQ.Intensity_s202-PRE-T1	MAXLFQ.Intensity_s202-PRE-T2	MAXLFQ.Intensity_s203-PRE-T1	MAXLFQ.Intensity_s203-PRE-T2	MAXLFQ.Intensity_F29-PRE-T1
MYH7	5.43496	8.80789	30.6595	1.82701e-30	2.23992e-27	59.3036	MYH7	A2TDB6	11.278	6.49841	11.2524	6.65651	11.4954	5.62372	11.4038	5.25852	11.3429	6.96295	11.223	5.21862	11.5105	7.20089	11.5005	5.16625	11.7732	6.35021	11.6235	5.5865	11.6989	5.86175	11.7255	6.22378	9.27792	10.1516	522312679000	34132635600	460219646000	20126990300	535685857000	9362910200	560699020000	8684789800	492668453000	22356971500	476406481000	8256273900	538034242000	27846381600	513622540000
ATP2A2	5.73866	3.06811	28.4144	3.90847e-29	2.39589e-26	56.3074	ATP2A2	H7C5W9	5.79881	0.369386	5.85415	1.29116	5.97217	-0.652412	5.85394	-0.967091	5.67784	1.11398	5.79721	-0.907143	6.04451	1.25769	5.92629	-0.765768	5.97307	0.829984	6.04613	0.274312	6.08424	0.349352	6.02873	-0.000256564	3.31936	4.1363	11709041700	487697024	10912757800	488255392	11648251900	120811336	11968571400	116054776	9709957100	387879712	11082659800	118235056	12172471300	452570176	10780571600
TPM3	5.96825	6.53062	26.1152	1.13898e-27	4.65463e-25	52.9891	TPM3	A0A0S2Z4I4	9.31212	4.39798	9.45103	4.2046	9.56731	3.10927	9.23256	2.46122	9.26467	4.42788	9.50508	2.4583	9.42463	4.80174	9.39998	2.68191	9.68784	3.79623	9.85799	2.99579	9.55973	3.33155	9.75404	3.73146	7.06325	8.09298	133700436000	7959359000	132038926000	3678577920	140768788000	1638653180	124482273000	1249359620	116670644000	3857285380	144818799000	1218558080	126735172000	5278987300	119764247000
TNNT1	6.34384	5.04661	25.8966	1.59103e-27	4.87651e-25	52.6591	TNNT1	A8K5N7	7.76788	2.59397	8.11216	2.94074	8.0023	1.01535	7.91634	0.142807	8.1745	2.69961	8.16475	0.719466	8.31681	3.27764	8.11952	1.02606	8.34629	2.46527	8.38773	1.21692	8.21682	1.67252	8.37571	2.00439	5.47535	6.47916	45842690000	2279385340	52198838000	1531866620	47576203000	383844064	49990226000	250481440	54800880000	1164174720	57193427000	365093728	58804163000	1835485060	49302573000
CYB5R1	2.01919	2.39157	24.2008	2.32234e-26	4.96414e-24	50.0071	CYB5R1	A0PK21	2.87519	0.795356	3.46605	1.49565	3.34183	1.47383	3.74455	1.63509	3.296	1.59643	3.51534	1.63092	3.54337	1.71868	3.3428	1.15394	3.15739	1.03885	3.35813	1.03776	3.17119	1.05438	3.16496	1.11567	1.61585	2.08451	1543202180	655208900	2084704640	562607870	1881266300	527436224	2773653250	704690370	1862998530	541912770	2278950910	686720900	2150105600	622956610	1798597250
TNNC1	5.93421	5.06738	24.1731	2.42943e-26	4.96414e-24	49.9624	TNNC1	A0A024R2Z4	7.87265	2.67715	7.80373	2.93222	8.01825	1.28062	7.8968	0.236151	7.80196	3.09857	7.86582	0.878615	8.4705	3.51852	7.94389	1.33463	8.17085	3.31887	8.14184	1.60515	7.97427	2.01839	8.19902	2.05019	5.71563	6.67727	49295901000	2414668030	42151850000	1522843390	48105366000	461327456	49317642000	267223664	42329285000	1535037570	46490018000	407674144	65414799000	2169021950	43651559000
MYL3	6.04015	6.65058	23.5276	7.04638e-26	1.23412e-23	48.9062	MYL3	B2R534	9.36993	4.16524	9.44277	4.53648	9.58144	3.01962	9.42744	2.04663	9.47539	4.68167	9.49933	2.2774	9.839	5.35308	9.45059	2.5736	9.91706	4.20836	9.75576	2.90749	9.75722	3.35517	9.85129	3.76071	7.16526	8.22385	139166745000	6773543900	131284713000	4630079500	142154695000	1539928450	142486422000	937311360	135018537000	4599155700	144242442000	1074955650	168902115000	7736082400	124039676000
MYL6B	5.40479	2.07129	22.6521	3.1109e-25	4.76746e-23	47.4309	MYL6B	A0A8Q3SIC5	4.59103	-0.856628	5.60225	0.729444	4.28539	-1.15319	5.08556	-1.2253	5.07038	0.291932	5.40176	-1.35981	5.2849	0.329371	4.97725	-0.559481	5.29462	0.303894	4.67237	-1.07022	4.53944	-0.657646	3.63856	-1.18631	2.9891	4.03806	5069262800	208488976	9164406800	330791936	3618188030	85380744	7026450400	97036648	6373132800	219399568	8425635300	86393336	7189765600	237812368	5584097300
TNNI1	6.4086	4.01696	22.3887	4.90958e-25	6.68793e-23	46.977	TNNI1	A6NEH3	7.11513	1.32362	7.23404	1.9538	7.31337	0.399062	6.78678	-0.986876	7.18517	2.12781	7.2668	-0.493801	7.3571	2.44695	6.86506	-0.734963	7.24251	1.43007	7.50499	0.273045	7.12864	0.573578	7.33221	1.11631	4.73368	5.43511	29159116800	944940100	28400203800	772900030	29512228900	250399280	22848258000	114474088	27603783700	783230460	30692845600	157461568	30234751000	1032022720	20665176100
PDLIM1	5.29072	-0.612007	21.8579	1.24902e-24	1.5313e-22	46.0475	PDLIM1	B2RBS6	1.46144	-3.80437	2.21219	-4.17508	1.56878	-3.99846	1.7412	-3.83882	2.34862	-2.92449	2.11391	-2.69557	2.11045	-3.76497	2.36763	-0.641197	2.49296	-1.45936	2.31077	-2.23995	2.414	-4.43215	2.23878	-4.13354	0.378422	0.900857	579219970	0	874164290	0	550438340	0	691804860	0	966098750	0	862702020	0	796360450	0	914908990
MYL2	5.20025	6.69251	20.4256	1.71132e-23	1.90735e-21	43.4371	MYL2	P10916	9.06037	3.8771	9.08327	4.71321	9.38523	3.20355	9.06936	2.01764	9.11736	5.17625	9.18184	2.75448	9.42742	5.44423	9.24034	2.57897	9.56182	5.35637	9.50086	5.46535	9.44014	3.8825	9.63374	4.8291	6.82671	7.91415	112292061000	5547247100	102327869000	5233444400	124078326000	1749314940	111167488000	918662400	105345696000	6479795700	115749659000	1496248830	126980448000	8240631300	107218911000
MYL4	-4.58966	-1.3552	-19.2605	1.61232e-22	1.64725e-20	41.195	MYL4	A0A1C7CYY4	-3.70776	0.0410629	-3.25767	1.11976	-5.05123	0.883295	-2.98052	0.949192	-3.94262	1.02201	-3.86377	0.945491	-3.26041	0.511376	-3.20076	0.997043	-4.59807	0.795599	-2.74642	1.08859	-4.51038	0.991305	-3.57712	1.03443	0.496702	0.344779	0	388431872	0	433564032	0	350268928	0	438047840	0	363923584	0	427016448	0	269788480	0
MYOZ2	5.61488	0.206905	17.5139	5.74899e-21	5.42174e-19	37.6142	MYOZ2	B2R9N7	1.63489	-3.83404	3.62434	-0.779158	3.21794	-3.95693	2.82673	-3.26867	3.12831	-1.05477	2.73037	-4.04899	2.63112	-3.72482	2.94338	-3.56175	3.82733	-0.285711	3.33405	-2.06912	2.96201	-2.60789	3.17858	-2.14764	0.848205	2.09005	653214140	0	2326452740	116257400	1726453890	12227776	1468113020	0	1658561280	86265832	1322621060	0	1142476670	0	1363632770
BTF3	3.06277	-2.14237	16.7027	3.32237e-20	2.90944e-18	35.8534	BTF3	A8K510	-1.28776	-4.59745	-0.900664	-3.92074	-0.797565	-4.39585	-0.437189	-4.14352	-0.565716	-3.85866	-0.608027	-4.85238	-0.623189	-1.90642	-0.616441	-3.60985	-0.676236	-3.92059	-1.12814	-3.07649	-1.08591	-4.10569	-0.600801	-3.69324	-0.918376	-3.61902	86149112	0	101048904	0	106749984	0	152835008	0	128150112	0	130760512	0	119729608	0	115633512
TNNC2	-4.63126	4.4517	-16.2791	8.5171e-20	6.96131e-18	34.9078	TNNC2	B4DUI9	3.05989	6.14965	3.41019	7.03184	3.19119	7.18842	2.3596	7.00675	2.88578	7.00122	0.987414	6.95336	1.44827	7.4724	3.3941	7.12712	2.32799	6.94136	2.18295	6.99619	2.02387	7.08752	1.21332	7.10385	7.12069	6.63096	1753980160	26802997200	2005518080	26107578400	1694743170	27696969700	1062038910	29176160300	1401917820	22957856800	395140928	27478521900	503237504	33612552200	1863702660
MYH2	-5.15291	6.82389	-16.2443	9.20815e-20	7.05574e-18	34.8294	MYH2	A0AVL4	4.96419	8.84649	6.07291	9.54471	4.869	9.75309	4.31328	9.29541	4.50957	9.74434	3.14278	9.5488	3.63974	9.80915	5.56407	9.59057	4.80783	9.61618	4.19219	9.76851	4.48949	9.71341	2.89925	10.0685	9.12799	8.64576	6565599200	173784744000	12699464700	149009678000	5422171100	163861676000	4113927170	142555873000	4320497700	153706971000	1760281340	166073385000	2298632960	169797599000	8386921000
TNNT3	-4.45182	7.88606	-15.5876	4.11731e-19	2.96931e-17	33.324	TNNT3	C9JZN9	6.76604	9.45577	6.92072	10.4107	6.89321	10.5646	5.58939	10.1609	6.67437	10.5	4.03819	10.326	4.96176	10.613	6.51578	10.2248	5.85643	10.213	5.61971	10.2615	5.18481	10.2076	5.22275	10.7272	10.4113	9.85961	22892202000	265108996000	22856165400	271577629000	22055708700	287576785000	9963332600	259738124000	19373271000	259521495000	3274365180	284617540000	5746962900	296424669000	16221722600
MYLPF	-4.40244	5.69068	-15.1281	1.20636e-18	8.21666e-17	32.2429	MYLPF	NA	4.68274	7.36501	4.89118	8.02625	4.41504	8.4052	3.91592	8.01776	3.86889	8.25416	1.94089	8.10442	2.91623	8.31789	4.81986	8.22126	3.74011	8.15252	2.86161	8.27282	3.53145	8.37089	3.58928	8.4943	8.25773	7.88511	5401946100	62236275000	5598221800	52013179000	3958386690	64375345000	3123489790	58799550000	2771206660	54714921000	765204990	61023474000	1392104450	60397527000	5006960100
TFAM	3.06513	-2.17339	14.2668	9.63299e-18	6.21581e-16	30.1521	TFAM	E5KSX8	-0.606332	-2.87257	-1.16115	-3.69387	-0.626169	-3.96467	-1.0562	-3.02504	-0.878166	-2.95752	-0.232867	-4.37731	-0.333517	-4.06587	-0.3848	-4.34569	-0.38525	-3.757	-0.352423	-3.29941	-1.17016	-3.47708	-0.204343	-4.33696	-4.20719	-3.8922	138159728	0	84356144	0	120216248	0	99513480	0	103195848	0	169594128	0	146352976	0	135773312
TNNI2	-4.59394	5.46474	-14.1997	1.13638e-17	6.96601e-16	29.9858	TNNI2	A0AAG2TUI5	4.34511	7.15725	4.88276	8.05144	4.52664	8.23955	3.14768	8.06414	4.30723	8.13788	1.70474	8.03172	2.35867	8.25824	4.57021	8.0716	3.45754	7.9656	3.10646	7.95638	2.69944	8.0365	1.96016	8.22362	8.01589	7.17473	4274770430	53889098000	5565654500	52929233000	4276746750	57392615000	1833898750	60720464000	3755117570	50478105000	649664580	58024690000	945869630	57951146000	4211334400
TPM4	3.1749	-2.33977	13.9097	2.3364e-17	1.36401e-15	29.2601	TPM4	P67936	-1.36245	-4.27416	-0.772381	-4.51088	-0.916384	-4.3273	-1.41719	-3.51299	-0.779572	-3.11802	-0.516836	-3.82724	-0.767805	-3.22177	-1.22253	-3.99255	-0.704838	-4.86337	-0.343128	-3.90495	-0.97583	-4.41039	-0.276668	-4.19082	-2.44985	-1.84811	81802576	0	110445656	0	98310496	0	77484424	0	110494840	0	139292528	0	108309752	0	75968584
DPYSL3	3.7518	-1.22846	13.5473	5.83061e-17	3.24924e-15	28.3391	DPYSL3	A0A140VK07	0.0577603	-3.32144	0.829427	-3.96521	0.409049	-2.7975	1.1865	-2.70382	0.554717	-2.00552	0.559686	-2.85797	0.770633	-3.27005	0.583474	-1.65136	0.869883	-2.6744	0.916257	-4.39658	0.769759	-1.76566	0.972549	-5.13237	-1.75319	-1.18072	218923936	0	335228640	0	246374016	0	470978112	0	278614144	44630608	293760256	30583514	314617984	0	265640320
CASQ2	2.29247	2.98043	13.2501	1.24887e-16	6.65704e-15	27.5719	CASQ2	B2R7M6	3.56557	-0.0607307	3.87958	0.972551	4.13202	2.00928	4.08895	1.4646	3.84791	2.06953	4.15304	1.4416	4.24264	2.35663	4.38573	1.81037	4.37431	2.28319	4.12942	2.56393	4.04066	1.67926	3.84818	2.58818	2.04731	2.87687	2490291460	361969472	2776701700	391505280	3253266690	764461570	3521485310	626144770	2731188220	752222210	3545686020	602264190	3491094530	969396350	3705837060
MYL1	-1.57633	7.98863	-12.9092	3.0314e-16	1.54854e-14	26.6786	MYL1	B2R4N6	7.18445	7.8818	7.14726	8.80937	7.46617	9.16614	6.98134	8.65106	7.28751	8.9767	6.57613	8.89051	6.71293	9.0352	7.11434	8.79083	7.22677	8.84924	8.25924	9.09961	7.63608	8.87392	7.76753	9.25131	8.92741	8.57376	30594232300	89045770000	26742308900	89506505000	32809639900	109090660000	26146981900	91204510000	29633022000	90283991000	19016130600	105228558000	19346102300	99300295000	24563005400
MYBPC2	-4.83052	1.62447	-12.4742	9.59965e-16	4.70767e-14	25.5171	MYBPC2	A0A140VJQ0	0.105029	3.78415	1.28414	4.47735	-0.249842	4.42175	0.623813	4.64204	-0.0907526	4.32903	-2.52342	3.86671	-2.06286	4.51333	1.6202	4.25175	-0.386776	3.60884	-1.55003	3.96118	-0.754902	4.48837	-3.23905	4.39726	4.95933	4.53552	226215536	5201120300	459432704	4444125200	156044704	4069903620	318871776	5664742400	178113712	3601836290	34664592	3234593540	44138336	4322471900	544978820
IDI1	2.30263	-2.35983	11.7638	6.63576e-15	3.12901e-13	23.5689	IDI1	A0A8Q3WKR8	-1.69986	-3.25995	-1.36684	-3.61702	-1.20184	-4.46153	-1.14257	-3.50333	-1.40378	-3.62973	-1.00241	-4.35749	-1.57369	-3.47131	-0.824419	-4.1463	-1.00232	-3.91392	-1.99754	-3.55584	-1.91071	-2.77394	-1.6385	-3.70572	-3.39672	-4.32303	64743432	0	73147440	0	80661752	0	93730520	0	71686528	0	99484488	0	61954512	0	100109696
ATP2A1	-1.07925	5.25767	-11.5741	1.12434e-14	5.10533e-13	23.0375	ATP2A1	Q7Z675	4.67976	5.30307	4.93955	5.90404	4.88447	6.13757	4.87642	5.68394	4.65172	5.93033	4.733	5.77556	4.72645	6.08543	4.78006	5.88881	4.9317	5.74755	4.7231	5.73194	4.92031	6.04875	4.649	6.20953	6.11644	5.72627	5390823900	14905165800	5789121500	11947136000	5480645100	13368927200	6078232100	11663309800	4767863300	10928586800	5300120100	12146157600	4882051100	12852291600	4870711800
CPT1B	1.2008	1.18143	11.4423	1.62581e-14	7.11872e-13	22.6658	CPT1B	A5PLL0	1.28763	-0.164481	1.32515	0.246566	1.76683	0.801636	1.77175	0.386863	1.33835	0.310125	2.04087	0.842686	1.88245	0.629319	1.99734	0.649818	1.96476	0.497772	1.37602	-0.00138388	1.5938	0.650942	1.62535	0.710843	0.605706	0.723468	513477184	336852608	472680320	236697872	631433470	330993824	706607810	296649600	479622336	222183872	820114110	397646624	679946820	292770720	707799170
ECI2	1.24492	1.24626	10.9451	6.67581e-14	2.82225e-12	21.2425	ECI2	A0A0C4DGA2	1.22272	-0.49297	1.41269	-0.0291435	1.92585	0.736364	1.66379	0.0894406	1.3905	0.17159	2.00969	0.930828	1.99796	0.763177	2.31541	0.949975	2.12074	0.996042	1.67527	0.672503	1.53052	0.720486	1.60152	0.41934	0.427923	0.692004	490886336	268259328	502250944	195522816	705015360	316352320	655660540	241385232	497278944	201840912	802577150	422698432	736626180	321235072	882388930
MYOT	0.958461	4.6228	10.4353	2.93714e-13	1.20031e-11	19.7498	MYOT	Q9UBF9	4.77329	3.42935	5.26517	4.12688	5.21407	4.42189	4.87471	3.85159	4.91805	4.32084	5.33234	4.28038	4.92119	4.24485	5.28371	4.13846	5.35109	4.5516	5.45821	4.22634	5.14586	4.38071	5.44387	4.50716	4.27423	4.54915	5751888900	4067151100	7254944800	3485653760	6887334400	4070284290	6071068200	3275150590	5734520800	3581455100	8029784100	4308695000	5587600900	3588483330	6905687600
LDHB	2.19577	1.17344	10.3472	3.80685e-13	1.50555e-11	19.4886	LDHB	A0A3B3IS95	0.401453	-2.16903	1.43436	-1.42423	2.06201	0.0488154	1.55277	-0.838412	2.30764	0.459664	2.67252	-0.0331725	2.55281	0.490637	2.1018	0.452097	2.62001	1.01681	2.11821	0.0837536	2.29644	0.0962021	2.46437	0.0520739	-0.0136845	1.00097	277814624	83948248	509853312	74342208	774793980	196425696	607101120	126881752	939044160	246449712	1270630780	216689376	1082111360	265937872	760950140
PDLIM7	-1.26641	1.14538	-9.91922	1.36145e-12	5.21606e-11	18.2051	PDLIM7	Q14250	0.58837	1.08301	0.22428	1.70486	0.514904	1.94691	-0.018309	1.74209	0.882819	2.18621	0.132792	1.86556	1.15818	2.26822	0.949236	2.00149	0.8126	1.67023	0.567789	1.45081	0.344478	1.94989	0.514477	1.99921	2.22978	1.37774	316244256	799781380	220380672	650406020	265130976	732120700	204323456	758939460	349761120	815585220	218517072	808000380	411573696	911772480	342293984
LMOD2	1.32135	-1.02986	9.87161	1.57109e-12	5.67521e-11	18.0609	LMOD2	A4D0W9	-0.784204	-3.29157	-0.108529	-1.46689	-0.465779	-1.5554	-0.0386344	-1.52181	-0.303748	-1.28498	-0.295634	-1.31869	-0.752274	-2.01501	-0.713549	-1.61037	-0.483383	-1.35879	-0.289094	-2.26454	-0.378564	-1.46956	-0.0736227	-1.3856	-1.33857	-1.10899	122134080	0	174979888	72175904	134352432	64607180	201465024	79008760	153666560	73542376	162373920	88891128	109482064	46828100	108106352
PHKG1	-0.998562	0.978746	-9.87102	1.57387e-12	5.67521e-11	18.0591	PHKG1	B2R757	0.324345	0.652141	0.630945	1.62285	0.768176	1.84397	0.170063	1.46091	0.558496	1.51903	0.43241	1.73059	0.463096	1.74103	0.350935	1.44707	0.308876	0.953695	0.254236	1.1472	0.00978544	1.04327	0.3804	1.47275	1.80648	1.2802	263356016	593290940	292140608	614466240	316011584	681702660	232821904	624545280	279344832	513604000	268954848	735840130	254217648	632682110	226095984
ALDH7A1	2.92602	-1.88976	9.48611	5.0623e-12	1.77325e-10	16.8829	ALDH7A1	A0A1B0GTG2	-0.698579	-3.48916	-0.513924	-5.22247	-0.777349	-4.47934	-0.0120787	-3.13494	-0.033003	-0.509531	-0.326367	-3.63262	-0.293839	-1.01359	-0.494876	-2.71328	-0.0950661	-4.62038	-0.680894	-4.03712	-0.505026	-4.05957	-0.704668	-3.33593	-3.01382	-2.86481	129602256	0	132114976	0	108256424	0	205207728	0	185388048	125884312	158951456	0	150433856	93748456	125799312
PHKB	-1.08806	0.348566	-9.11563	1.58563e-11	5.39995e-10	15.7339	PHKB	Q8N4T5	-0.388906	-0.168192	0.0181225	1.08605	0.319535	1.42984	-0.451868	0.891411	-0.240198	1.00264	-0.266387	1.13607	0.0242385	1.25095	-0.564394	0.621036	-0.648569	0.241825	-0.694874	0.317631	-0.762063	0.435844	-0.236913	0.919297	1.2539	0.270622	160632400	335987392	191035456	423550464	231552064	511598688	151287856	420850432	160586752	359070560	165699248	487320160	187541136	450461600	119881320
PHKA1	-0.994284	1.08789	-9.09432	1.6941e-11	5.61342e-10	15.6674	PHKA1	A6NIT2	0.543113	0.556023	0.748583	1.68888	1.03927	2.14424	0.501542	1.60441	0.519795	1.59893	0.354669	1.80306	0.820205	1.99655	0.476021	1.53316	0.252008	1.23341	0.102696	1.09282	0.117565	1.20236	0.458904	1.41193	1.8705	1.01524	306477824	555051390	316960096	643243650	381339040	839428480	292960448	689861310	271950816	542853180	254845504	773745540	325616480	755273150	246574192
COQ8A	1.09493	2.66488	9.00518	2.23561e-11	7.21277e-10	15.3884	COQ8A	B4DVB7	2.53927	1.12088	3.00287	1.48478	3.22344	2.15442	3.36974	2.02267	3.01522	1.97758	3.58125	2.47712	3.62675	2.55981	3.45754	2.28845	2.96676	2.17705	2.81459	1.89935	3.02169	1.90573	2.84994	2.26209	1.56613	2.12208	1222653950	821052610	1512208640	558383810	1733047810	845375490	2139051140	921873920	1533515140	705777280	2385478660	1234554750	2278031360	1115999740	1947486850
MYL12B	0.839631	-0.0357222	8.93981	2.74158e-11	8.61841e-10	15.1831	MYL12B	D3DUH6	0.273603	-1.32803	0.287761	-0.439736	0.255431	-0.556669	0.303614	-0.479845	0.771314	-0.245986	0.270826	-0.486408	0.233339	-0.489243	0.512421	-0.113283	0.560991	-0.160109	-0.122854	-0.590937	0.335078	-0.453927	0.667776	-0.382102	-0.205419	-0.465751	254254368	150375808	230294352	147094656	221488512	129100936	255403392	162681664	323746688	151114560	240457120	158270560	216791392	134836320	252874464
MGST3	0.823265	3.43909	8.88058	3.29963e-11	1.00145e-09	14.9968	MGST3	B2R592	3.21457	2.13614	3.824	3.08363	3.65338	2.94916	3.96969	2.93308	3.6339	2.79478	3.91809	3.20034	3.90423	3.21366	3.6427	2.925	4.1555	3.059	3.75882	3.08611	3.74803	2.8732	3.77728	3.06691	2.68298	2.95805	1952478460	1659568510	2671757310	1691357060	2334723840	1466525060	3242088700	1732735100	2354670850	1243568510	3012821500	2038079620	2761155840	1755870210	2214184960
MAOB	1.01162	1.7671	8.87583	3.34907e-11	1.00145e-09	14.9818	MAOB	B2R6R3	2.02547	0.66217	1.79021	0.504177	2.26276	1.31293	2.3612	1.25796	1.98707	0.551508	1.77636	0.812855	2.33211	1.26926	2.53091	1.60667	2.41883	1.57417	2.30462	1.45222	2.09404	1.36619	2.23273	1.60676	0.460139	1.56188	856313540	597429700	652476420	282971584	890464640	471774656	1063214530	542588540	751939780	262649248	682728130	389508864	928610560	456213600	1024542660
GPD2	-1.25445	-0.795468	-8.79502	4.31521e-11	1.25963e-09	14.727	GPD2	A0A140VJK2	-0.619001	-0.5835	-1.94368	-0.318644	-1.42163	-0.0215785	-0.748522	0.308877	-1.06271	0.0177337	-1.81238	0.0748812	-1.11703	0.30646	-1.20214	0.19617	-1.34974	0.184196	-1.57471	-0.266081	-1.61559	-0.299614	-1.02056	-0.0331539	0.179744	-0.38605	136951840	251943264	49040164	159973840	69263576	187071504	123169192	281039680	90804872	181423680	56745144	233542016	85024056	234065520	77049592
HSD17B12	1.76704	-2.20268	8.71597	5.53358e-11	1.57771e-09	14.4769	HSD17B12	A8K9B0	-1.97312	-3.12034	-1.61498	-2.71782	-1.45649	-2.93366	-1.67116	-3.13221	-1.39753	-3.23179	-1.29351	-3.48973	-1.58737	-2.09393	-0.974472	-3.3783	-1.27585	-2.53949	-1.33663	-3.81813	-0.999604	-3.79779	-1.05663	-3.58865	-3.0803	-1.4945	53572088	0	61588744	0	67610128	0	64977072	0	71997400	0	81306392	0	61369712	44335168	90220592
SMYD1	0.778251	3.0907	8.61011	7.72845e-11	2.13876e-09	14.1411	SMYD1	E9PHG3	3.14983	1.8712	3.69348	2.76172	3.59116	3.06365	3.31373	2.6222	3.51387	2.99634	3.52882	2.80494	3.52573	2.86913	3.34958	2.67675	3.54405	2.74437	3.75051	2.63595	3.15119	2.51926	3.43364	2.64107	2.82324	2.67394	1866809470	1381146110	2440664320	1353099650	2236169220	1587649790	2057600770	1396838020	2166686460	1430026370	2300337150	1549505920	2123975940	1382862210	1807064700
VDAC1	0.810049	5.19974	8.60517	7.85027e-11	2.13876e-09	14.1254	VDAC1	A0A1L1UHR1	5.46235	4.18223	5.03972	4.22412	5.8739	5.08028	5.49951	4.55539	5.19492	4.64494	5.46451	4.80472	5.67614	4.8777	5.89279	4.83289	5.78061	4.91741	5.48631	4.78842	5.48655	4.81881	5.5645	4.97432	4.44358	4.77896	9273366500	6853790200	6205354500	3728688900	10881262600	6424198700	9361521700	5334512600	6947751900	4483550200	8800185300	6197088800	9429524500	5564411900	10533110800
ACAA2	1.08883	1.73267	8.52912	9.98775e-11	2.66195e-09	13.8833	ACAA2	B2RB23	1.84654	0.189649	1.86119	0.509361	2.43798	1.24685	1.78886	0.63047	1.63362	0.746618	2.72535	1.58692	2.44617	1.53036	2.61088	1.22354	2.33401	1.44215	2.12146	1.08149	1.91508	1.20586	1.9878	1.2497	1.11895	1.47945	756433340	430570048	685383040	283990336	1005454850	450654720	715040960	351217952	588552320	300683712	1318023040	666091970	1005011260	546725310	1082942080
CAV1	0.86415	2.03257	8.44036	1.32397e-10	3.45358e-09	13.6001	CAV1	Q7Z4F3	2.27856	0.928909	2.36233	1.04538	2.19959	1.30678	2.15188	1.61445	2.58852	1.4058	2.79263	1.72005	2.23131	1.75787	2.57944	1.84012	2.63111	2.04241	2.43461	1.55484	2.19907	1.44385	2.55018	1.96896	1.11288	1.60973	1020517950	718758660	970040700	411775360	852315200	469768896	919623620	694678590	1140879740	474836448	1380943100	730484740	865945860	640110660	1059594560
BDH1	2.16658	-2.10792	8.42793	1.37737e-10	3.51803e-09	13.5603	BDH1	A0A384MTY4	-1.4989	-3.11985	-1.99889	-3.52797	-1.22074	-5.09304	-1.05271	-3.61799	-1.60674	-2.68203	-1.55789	-3.06823	-0.789011	-2.51033	-0.24694	-3.98645	-0.594555	-1.54556	-1.55062	-3.21548	-1.01026	-4.32848	-0.749209	-3.18002	-3.69746	-1.90908	74420360	0	47198996	0	79612088	0	99754672	0	62278760	0	67692168	0	106729384	0	149387568
MYOM3	1.46506	3.16353	8.39139	1.54729e-10	3.74724e-09	13.4435	MYOM3	A6NF75	3.85805	1.76653	3.99722	3.38673	3.94815	2.85252	3.87527	3.24779	3.94012	2.8816	3.75168	1.3636	4.17835	2.76242	4.00372	2.01291	4.13157	3.22853	4.21631	2.96187	4.03609	1.94723	4.22127	2.1654	2.66255	2.76409	3049969920	1284491650	3012591360	2086791170	2863984130	1371502980	3036711940	2155099900	2911461890	1320696320	2684598780	570567810	3338937340	1284264060	2843754500
TECR	-1.5087	-2.75054	-8.38982	1.55505e-10	3.74724e-09	13.4384	TECR	B3KM97	-3.16954	-2.19414	-3.49255	-2.07107	-3.15341	-1.62133	-3.58894	-1.92002	-3.33289	-1.96368	-3.44071	-2.04361	-3.7024	-1.80003	-4.15964	-2.95036	-3.55235	-2.01416	-3.06287	-2.13171	-2.85788	-1.36446	-4.2127	-1.5469	-2.09821	-2.38051	0	0	0	47480720	0	61721036	0	59951900	0	45943876	0	53781880	0	54352552	0
NIBAN1	-2.50034	-2.09549	-8.38837	1.56224e-10	3.74724e-09	13.4338	NIBAN1	Q2TTR2	-3.79154	-1.80468	-3.51859	-0.300885	-4.11861	-0.118285	-3.70153	0.231622	-4.87587	-0.537022	-3.45381	-0.547135	-2.95575	0.174773	-3.03016	-0.983085	-2.52286	-1.27157	-3.13968	-3.85278	-3.05882	-0.838859	-2.56404	-0.879328	-0.569734	-2.03395	0	108066640	0	161955248	0	174942768	0	266386080	0	123508264	0	151746768	0	213646496	0
HSPB6	1.66656	3.47063	8.38296	1.58937e-10	3.74724e-09	13.4165	HSPB6	A0A384MEB1	3.39115	0.640678	5.18219	3.25336	4.06741	2.69797	3.74797	2.20238	4.73116	3.69581	4.61769	2.95569	4.77314	3.27511	3.74468	2.11308	4.14307	2.77811	4.3127	2.33584	4.38623	2.62675	3.84505	2.36899	2.88649	3.06711	2206706430	588595780	6849388000	1902520190	3110798080	1232175360	2780226560	1044166080	5037760000	2322232580	4892996600	1720188030	5042630100	1832273920	2376364030
FAHD2A	1.84087	-2.4121	8.33349	1.86095e-10	4.30477e-09	13.258	FAHD2A	Q96GK7	-1.9856	-4.18237	-2.22763	-4.49949	-1.60109	-2.9357	-1.74594	-4.5751	-1.6479	-2.10937	-1.40496	-3.56947	-1.571	-2.56783	-1.51251	-3.64168	-1.33516	-3.58408	-1.58435	-3.41356	-1.89302	-3.16378	-1.50341	-3.86053	-4.35208	-4.22373	53110460	0	40278772	0	61162332	0	61695004	0	60526820	41530896	75261968	0	62070180	31921998	62135568
DNAJA4	2.62902	-1.68217	8.25848	2.36503e-10	5.29845e-09	13.0172	DNAJA4	E9PDM9	-0.939112	-3.89721	0.265326	-4.01737	-0.634911	-1.57949	-0.713503	-2.63566	0.0763516	-0.877911	-0.167343	-2.16464	-0.161274	-3.93323	-0.623346	-3.25843	-0.174898	-3.64819	-0.105656	-4.02136	0.0724656	-3.25118	-0.0368728	-1.40637	-1.28597	-1.41991	109699568	0	226740752	0	119489992	63537260	126195544	0	199986528	97516472	177474400	0	164911744	0	115081408
ME2	2.91522	-1.83689	8.2569	2.37695e-10	5.29845e-09	13.0122	ME2	A0A1W2PQF8	-2.72405	-3.88806	-0.321923	-3.40157	0.463993	-3.48449	-0.147172	-2.71362	0.172215	-0.64156	-0.113063	-2.73157	0.390206	-3.67933	-0.657701	-4.5155	-0.311054	-4.08575	-0.712596	-4.06241	-0.145975	-2.8339	-0.2623	-3.31426	-2.59193	-3.73517	0	0	150921120	0	255937936	0	186864416	0	213726624	114875304	184278832	0	241692752	0	112373320
ATP5MD	3.4262	-1.11656	7.92106	6.99932e-10	1.51927e-08	11.9279	ATP5MD	NA	0.688507	-3.20289	-0.0316436	-3.53506	0.618452	-3.3399	0.0321536	-3.57331	0.217872	-3.1829	0.667651	0.629002	0.620293	-3.39141	1.10911	-2.84974	0.749349	-3.1843	0.544655	-3.3228	0.699887	-2.82318	0.445505	-2.97611	-4.13603	0.0338447	338974368	0	184558016	0	284860032	0	211596736	0	220598560	0	316587552	342903616	283482944	0	382408672
CACNG1	-3.39922	-1.40555	-7.91824	7.06349e-10	1.51927e-08	11.9187	CACNG1	B2R9N3	0.325652	-0.0259241	-4.26124	-0.295767	0.00482206	0.487394	-3.78017	0.296498	-2.57536	0.190426	-3.61471	-0.105452	-3.47595	0.445552	-3.92053	0.691358	-2.79204	0.474915	-3.71201	0.172893	-4.7652	0.896229	-4.22717	0.768551	0.641504	0.747332	263594672	370808576	0	162530864	186170352	266209456	0	278638496	0	204493504	0	206100576	0	257755696	0
PGM5	2.64324	-0.98836	7.90614	7.34515e-10	1.55261e-08	11.8795	PGM5	B1AM46	0.603211	-5.04548	1.08072	-1.52451	0.521518	-2.8147	0.866499	-2.71901	0.129005	-1.08668	0.456398	-3.55057	0.722508	-1.3493	0.752039	-0.434885	0.460361	-0.729266	0.7281	-0.592369	0.849205	-3.11695	0.645726	-0.939895	-0.749437	-0.185859	319514368	0	399014176	69350160	266349312	0	377287104	0	207420176	84378432	273464128	0	304296320	74285528	298563936
ACTN3	-2.35607	3.01229	-7.89497	7.61521e-10	1.58241e-08	11.8433	ACTN3	A6NP77	4.18367	4.86932	3.32277	5.23352	2.38092	4.89296	2.78379	5.18783	3.45992	5.13533	-0.30964	4.5002	2.10856	4.67213	2.4349	4.27741	0.0995881	2.46804	1.09752	3.0558	2.08054	4.94978	1.93665	4.60968	5.7118	4.90989	3822217980	11034802200	1887604860	7506150900	966467970	5641979400	1425067390	8269466100	2087165570	6298583000	160805104	5017868800	795314430	4825432600	958579200
ALDH4A1	0.972583	0.593577	7.88691	7.81657e-10	1.59719e-08	11.8171	ALDH4A1	P30038	0.596132	-1.34441	0.749907	-0.0874307	1.29519	0.32923	0.896823	-0.117582	0.642865	-0.164992	1.02902	0.424127	1.13001	0.243556	1.37701	0.260847	1.38361	0.471012	0.928848	-0.231797	0.674089	0.0428045	0.924332	0.131471	0.175645	0.248442	317950400	148677536	317251040	187780832	455353760	238567696	385301216	209117584	296168128	159840960	406701216	297507872	403615936	224079168	460438304
ACAA1	2.09817	-2.58045	7.78264	1.09575e-09	2.20227e-08	11.4782	ACAA1	A0A140VJX0	-1.07041	-2.91121	-1.2143	-3.83822	-1.17354	-4.1903	-0.989825	-4.20922	-1.80219	-2.69023	-0.933246	-4.019	-1.33736	-2.83983	-0.774425	-3.22856	-1.51915	-3.55287	-1.92933	-3.94223	-1.7446	-3.07067	-3.53342	-4.70749	-4.21164	-3.34616	100156408	0	81304992	0	82259832	0	104198840	0	54388196	0	104370064	0	72981768	26436928	103639584
CES2	2.1924	-1.7762	7.77128	1.13687e-09	2.24808e-08	11.4412	CES2	A0A024R6X1	-1.83604	-3.09311	0.048453	-3.34722	-0.92465	-3.97331	-1.48876	-3.72672	-1.24084	-3.21063	0.323979	-1.24584	-1.12825	-3.07453	-1.6952	-2.10761	-0.361002	-3.99519	-0.822477	-3.82373	-0.937277	-3.42237	-1.3048	-2.65536	-1.36928	-3.06755	58911816	0	195094208	0	97748816	0	73734224	0	80257744	0	249481504	93495208	84365200	0	54745160
SLC25A20	1.10047	1.53988	7.68317	1.51367e-09	2.94566e-08	11.1541	SLC25A20	B2R7F4	1.18044	-0.177678	1.74268	0.159803	2.01249	0.631401	1.62501	0.361794	1.92492	0.624402	2.81002	1.63082	1.88651	0.972184	2.2988	1.28586	2.20642	1.38489	2.02482	1.14052	1.75544	1.18655	1.72158	0.782909	1.08355	1.30847	476710016	333785472	631333700	222882512	748649980	294153536	638275260	291539424	720236420	276260896	1397687420	686672640	681861700	371313152	872284930
CRAT	1.00824	2.90485	7.6504	1.68401e-09	3.22593e-08	11.0472	CRAT	A0A7P0TBF3	2.89114	1.18439	2.80297	1.79845	3.57313	2.55872	3.16401	2.07757	2.97962	2.13151	3.82949	2.64849	3.66082	2.62867	3.61962	2.41804	3.39593	2.49321	3.05397	2.26142	3.02346	2.41578	3.1381	2.41711	2.13588	2.35151	1560359810	858008770	1316544130	693999100	2208408320	1118803580	1854771970	957626880	1496137600	785244480	2833357060	1390272260	2332469760	1170556160	2179032320
HSDL2	1.01214	2.14555	7.6159	1.88425e-09	3.55398e-08	10.9345	HSDL2	B2R923	1.66068	0.282268	2.06718	1.03141	2.67237	1.71724	2.72601	1.67315	2.42314	1.33215	3.04894	2.00103	3.04533	1.99458	3.03957	1.76537	2.69757	1.7335	2.11335	1.39151	2.32884	1.39862	2.23103	1.5875	1.28897	1.52376	664995840	459118464	790572480	407807072	1182828670	624371330	1369116930	723528060	1017312700	451202912	1649430400	887549760	1522426880	754244350	1457647740
VDAC3	0.846458	3.97458	7.53162	2.48035e-09	4.60744e-08	10.659	VDAC3	Q9Y277	4.16737	3.02307	3.84719	2.62891	4.57117	3.66406	4.07823	2.95119	4.03417	3.21615	4.38526	3.51502	4.31717	3.40318	4.61403	3.74564	4.79743	4.02794	4.47559	3.81566	4.25297	3.77578	4.24989	3.86633	3.18884	3.73466	3779276800	3068942590	2715044860	1234106750	4410797600	2407111170	3495413250	1754619780	3107581440	1665383040	4164897540	2534837500	3676176380	2002361860	4341213700
CBR4	1.9344	-2.36026	7.52232	2.55676e-09	4.67848e-08	10.6286	CBR4	Q8N4T8	-1.8453	-3.5637	-2.43497	-4.01072	-0.99881	-1.74057	-1.28288	-3.32328	-2.09	-4.6032	-1.42329	-2.34621	-0.886309	-1.87135	-1.25603	-4.56073	-1.07777	-3.70769	-0.792687	-3.65512	-1.8069	-4.11663	-1.46578	-3.07432	-3.90392	-4.41958	58534996	0	34886624	0	92851144	56824988	85044224	0	44551792	0	74311968	0	99768752	51730980	74224616
ART3	-1.97393	-2.6606	-7.51717	2.6002e-09	4.688e-08	10.6117	ART3	A0A8V8TQ78	-4.69408	-3.35019	-3.85182	-1.0716	-3.64278	-1.07306	-2.32534	-1.12673	-3.75051	-1.42253	-4.77675	-1.86298	-3.74558	-0.942513	-3.71472	-1.33589	-3.26133	-1.72846	-4.64213	-3.15006	-3.02583	-1.56737	-1.53693	-0.649262	-1.05479	-3.85571	0	0	0	94926464	0	90256672	0	103897720	0	66854540	0	60955396	0	98482520	0
MCCC1	2.38603	-1.87696	7.48451	2.89291e-09	5.14016e-08	10.5048	MCCC1	Q68D27	-0.822058	-3.55112	-2.9804	-3.23517	-0.293734	-2.81786	-0.339552	-2.77933	-1.09642	-3.33149	-0.654735	-2.7903	-0.299353	-3.64031	-0.163933	-2.2284	-0.339088	-3.0988	-0.920713	-4.2883	-1.1969	-3.69385	-1.07673	-3.36105	-2.76022	-3.59176	118971144	0	0	0	151368720	0	163536368	0	88707944	0	126594800	0	149860048	0	158234848
SLC16A3	-1.39751	-1.68821	-7.46902	3.04321e-09	5.32997e-08	10.454	SLC16A3	B3KXG8	-1.14105	-1.52002	-3.24755	-1.4047	-2.15206	-0.819206	-2.11839	-0.639451	-2.81494	-1.40335	-3.07203	-0.994549	-3.56348	-1.55097	-1.75091	-0.745431	-1.79556	-0.979063	-3.87664	-1.24086	-2.19052	-1.09113	-2.21526	-0.779574	-0.914257	-1.08929	95370720	131638432	19863236	75355312	41746772	107621184	47657332	145643984	26954684	67749344	23699482	111284408	0	64594664	52671352
SNTB1	-0.978401	-0.714685	-7.40495	3.75288e-09	6.48033e-08	10.244	SNTB1	A8K9E0	-0.703435	-0.686306	-1.93129	-0.867551	-0.770779	-0.154186	-1.22105	-0.126161	-0.97103	-0.45617	-1.6534	-0.247868	-1.70209	-0.225186	-1.13493	0.206886	-0.872019	-0.053287	-0.970599	-0.249566	-1.56028	-0.240847	-0.931895	0.418251	-0.353563	-0.205894	129166728	234614624	49463372	109348176	108750504	170643088	88767912	207877872	96762616	130627576	63355836	186727344	56678632	161918400	80723912
HADHB	0.980033	3.6612	7.30043	5.28642e-09	8.90262e-08	9.90079	HADHB	B2RB16	3.51759	2.10959	3.5012	2.37978	4.27156	3.25608	3.96204	2.68484	3.65812	2.73975	4.69093	3.64464	4.29852	3.36057	4.47031	3.43638	4.38772	3.56614	4.10404	3.25283	3.93797	3.2503	3.71187	3.07059	3.02867	3.38873	2408835330	1629306620	2136120700	1038380480	3583654660	1814187140	3224949500	1458823680	2394537980	1197020930	5147784200	2773130500	3628976380	1944082690	3929586940
PFKM	-0.912282	4.71309	-7.29959	5.30091e-09	8.90262e-08	9.89805	PFKM	A0A024R0Y5	3.61122	3.71425	4.35641	5.14205	4.38815	5.53858	4.13526	5.29601	4.59349	5.65323	4.16226	5.28529	4.18028	5.33094	4.10326	4.97437	4.07551	4.79779	4.21884	5.06375	4.07542	5.06723	4.27902	5.26302	5.2316	4.68618	2570339330	4955114000	3864278020	7045024300	3885285890	8826344400	3636364540	8913414100	4579258400	9018795000	3568422910	8646750200	3343420930	7618268200	3046888700
HDHD5	0.751809	4.65596	7.21531	6.99133e-09	1.15829e-07	9.62089	HDHD5	Q9BXW7	4.82034	3.37423	4.70747	3.93697	5.0856	4.47354	4.76722	4.08028	4.57687	4.13436	4.98953	4.23574	5.32139	4.64698	5.12802	4.3749	5.26987	4.43395	4.64244	3.89495	4.86801	4.10402	4.90294	4.36807	4.05064	4.11287	5942552600	3914709250	4928888300	3055739650	6300533800	4218643460	5635141600	3837717250	4526813200	3147190020	6331553300	4177428990	7373920800	4742031400	6199233500
RAB5B	1.73821	-2.56538	7.18899	7.62328e-09	1.24615e-07	9.53426	RAB5B	A8K982	-4.01446	-3.56145	-1.38008	-3.82357	-1.78508	-2.85063	-1.46669	-3.9338	-1.34645	-3.91625	-1.47906	-3.69756	-1.36432	-3.88064	-1.7544	-3.9375	-3.80644	-3.70313	-0.787784	-3.75134	-1.52449	-3.14251	-1.90005	-3.26941	-2.96002	-4.23066	0	0	72478904	0	53838900	0	74870880	0	74592192	0	71493896	0	71630752	0	52544128
LMNA	0.570255	1.75675	7.11071	9.86329e-09	1.59111e-07	9.27642	LMNA	P02545	2.35698	1.16951	2.19523	1.56101	2.1372	1.81464	2.24819	1.6557	2.22555	1.68675	1.88279	1.30398	1.92618	1.64614	2.0368	1.37378	2.22588	1.53783	2.09137	1.29412	1.92613	1.68913	2.16142	1.83807	1.70222	1.68549	1077524100	849202370	863951620	588680770	816243520	667982080	983113090	714826180	887100160	576923650	734998850	547471550	700872380	592410300	727426430
MYH1	-4.00824	4.0384	-7.07947	1.09326e-08	1.74069e-07	9.17342	MYH1	P12882	1.68495	4.66123	4.66141	7.70815	3.85242	8.03285	4.55988	7.50816	3.91848	5.22881	-0.304757	5.78075	-0.52161	6.41757	6.26722	6.841	3.61745	5.30593	-0.260218	5.12931	0.997405	6.22656	-0.452217	7.27901	9.79268	9.3553	676277820	9552652300	4774010900	41720889000	2680118530	49731445000	4880785400	41301594000	2868114690	6720248300	161350336	12190000100	128463480	16179468300	13654419500
HDGF	1.97411	-2.38186	7.06783	1.13599e-08	1.78555e-07	9.13506	HDGF	B7Z958	-2.93769	-3.86536	-0.892049	-4.01727	-1.15037	-4.22409	-0.797812	-3.7712	-0.910495	-2.6179	-1.25104	-2.31798	-1.1604	-3.13096	-0.747193	-4.12547	-1.1477	-4.33897	-1.29136	-3.47549	-1.31922	-1.89184	-3.50209	-3.02018	-3.3327	-1.39674	0	0	101654120	0	83591760	0	119032216	0	100909064	0	83735848	0	82505800	0	105614432
CYB5R3	0.716087	1.05296	7.01982	1.33085e-08	2.04099e-07	8.97667	CYB5R3	A0A8J8Z3C6	1.10001	-0.279148	1.58796	1.00809	1.3671	0.643846	1.77794	1.0073	1.18029	0.534804	1.23819	0.719874	1.54236	0.907976	1.48532	0.569651	1.3842	0.774539	1.51718	0.657167	1.35571	0.506736	1.01544	0.907816	0.477211	0.525128	450859232	311115616	567130240	401270592	478625984	296701984	709649920	456050560	429853280	259625712	470157792	365197120	537150910	355150112	496335808
HADH	0.851477	3.15811	7.01865	1.33597e-08	2.04099e-07	8.97283	HADH	A0A0A0MSE2	2.90157	1.58468	2.79882	2.07908	3.84132	3.02828	3.51529	2.63232	3.16412	2.53553	3.85928	2.98064	3.72271	2.83985	3.621	2.66328	3.81728	2.90154	3.65247	2.81105	3.12398	2.50685	3.61175	2.84874	2.51029	2.72266	1571684610	1132377220	1312767490	843018500	2659577600	1549199740	2366131710	1406679170	1700240000	1039024130	2892475140	1750193790	2434710530	1355076100	2181117440
NIPSNAP3B	0.860833	1.72332	7.01583	1.34845e-08	2.04099e-07	8.96353	NIPSNAP3B	Q5VX30	1.71806	0.709693	2.46806	1.06767	2.21435	1.64323	2.15218	1.06259	2.16386	1.4234	2.47947	1.48355	2.19553	1.56667	1.83366	0.577258	1.66464	0.909912	2.29589	1.38813	1.12029	0.661976	2.18398	1.66591	1.21326	1.00442	691979070	617436860	1043801540	418186656	861085120	593148740	919815170	473868672	849966660	480665440	1111490560	620035010	844736960	560659970	631886400
HADHA	0.932691	3.84953	7.00653	1.39047e-08	2.07892e-07	8.93284	HADHA	B2R7L4	3.91101	2.39571	3.59653	2.50902	4.52306	3.6024	4.16586	2.81373	3.74312	3.00915	4.77265	3.79388	4.40493	3.51863	4.54669	3.59345	4.52049	3.8805	4.32037	3.55813	4.15179	3.3652	3.92464	3.34907	3.31898	3.53397	3164013570	1986708350	2282031620	1135689220	4266148860	2306390780	3714314500	1595154560	2539855620	1442778370	5447824900	3075351040	3906751490	2169181950	4143250180
MYH9	0.613692	-0.0893028	6.98595	1.48817e-08	2.19819e-07	8.86491	MYH9	A0A8I5KWT8	0.244595	-0.952906	0.0901119	-1.08777	-0.119802	-0.732783	0.154339	-0.325211	0.349463	-0.486086	0.377993	-0.348487	-0.0918177	-0.409459	0.406213	0.0186329	0.230442	-0.294481	0.0393266	-0.481107	-0.136973	-0.251994	0.324095	-0.144674	-0.551356	-0.394375	249193152	195029584	200809824	93868480	170763472	114265176	230298112	181087360	241665888	127946736	258999008	174148032	173045440	142503104	234927120
ITGB1	1.57566	-2.50591	6.97875	1.52395e-08	2.20099e-07	8.84115	ITGB1	A8K6N2	-1.66247	-3.28618	-1.94376	-3.19812	-1.5859	-2.21562	-1.57827	-3.59625	-1.76634	-4.0261	-1.79592	-2.99331	-2.11432	-3.84397	-1.60466	-3.44842	-1.58295	-4.1143	-1.72035	-3.26739	-1.76632	-3.64933	-1.30553	-1.69571	-3.25669	-4.71124	66443448	0	49037392	0	61809584	40882248	69298464	0	55756408	0	57396308	0	42591924	0	58290804
SOD2	0.783166	4.2485	6.97835	1.52597e-08	2.20099e-07	8.83982	SOD2	A0A384NL29	4.26008	3.24704	4.06024	3.42627	5.01926	4.43253	4.76245	3.76873	4.33202	3.78796	4.71989	3.84218	5.02596	4.21748	4.63112	3.67218	4.71715	3.76096	4.29099	3.64898	4.25146	3.43926	4.23061	3.6597	3.67325	3.54439	4030123260	3584358660	3147124480	2144765060	6017362900	4100405760	5616555000	3092349440	3820190720	2475396350	5252187100	3180048380	6008502300	3521036290	4392960000
ALDH5A1	0.980508	-0.0969388	6.95076	1.67149e-08	2.38284e-07	8.74873	ALDH5A1	A8K435	-0.00219124	-1.85992	-0.352101	-1.5523	0.473059	-0.730356	0.539165	-0.59379	0.0312994	-0.70137	0.611909	-0.525618	0.574353	-0.206158	0.885606	0.0889636	0.501983	-0.659241	0.0709307	-0.546594	0.0547371	-0.523944	0.150968	-0.416045	-1.0175	-0.509463	210012928	104006576	147797008	68027064	257551376	114457544	300700832	150327264	193837888	110210296	304588640	154026944	274598112	164068064	327525376
MYH14	1.03041	-1.8853	6.93884	1.7386e-08	2.45002e-07	8.70937	MYH14	B3KWH4	-1.53349	-3.65266	-1.05049	-1.82855	-1.55991	-2.59577	-1.35602	-2.3096	-1.14116	-1.89677	-1.28309	-2.42435	-1.67098	-2.39778	-1.2428	-2.01668	-1.12369	-2.04036	-1.06796	-2.27461	-1.19184	-2.37127	-1.3479	-2.1259	-1.59733	-1.93887	72657408	0	91081520	56172316	62933020	31412260	80840088	45764400	85999072	48124996	81895840	41306832	57914108	35915340	74908632
NDUFS2	0.729645	2.49746	6.91956	1.8529e-08	2.58143e-07	8.6457	NDUFS2	Q53HG2	2.23887	1.15524	2.26518	1.5155	2.84171	2.33818	2.72473	1.858	2.84284	1.96073	2.89314	2.28161	3.09326	2.36397	3.02112	2.18001	2.90358	2.12472	2.46283	1.89016	2.65685	1.89095	2.52139	2.1507	1.61385	1.882	992821820	840841470	906872830	570401090	1330141820	960205820	1367904900	822432510	1360810750	697582530	1480586880	1078095870	1573852160	974340030	1439128190
ACAT1	0.860564	2.45954	6.87961	2.11441e-08	2.91266e-07	8.5137	ACAT1	A0A140VJX1	2.36767	0.877262	2.39446	1.20301	3.20963	2.25385	2.84861	1.94415	2.61897	2.0926	3.22557	2.32147	3.02727	2.31839	3.05493	2.15399	2.96794	2.15594	2.78422	2.03009	2.54434	1.94888	2.48323	1.90042	1.75471	2.02304	1085541500	693483010	991887550	459317088	1716534660	905687940	1490553730	873037500	1165209220	764348930	1864248960	1108299010	1503481220	944038270	1473247100
ACADSB	0.974099	-0.109773	6.8662	2.21024e-08	3.01084e-07	8.46939	ACADSB	P45954	0.0147116	-1.1683	-0.144619	-1.28494	-0.0482738	-1.05456	0.198778	-1.25597	0.0478493	-0.712457	0.208343	-0.530287	0.847819	-0.0973033	0.906216	-0.227134	0.58476	-0.348502	-0.180629	-0.811898	-0.229637	-1.27829	-0.0457603	-0.759986	-1.51825	-0.444588	212487936	167980832	170656880	81877480	179443232	91421520	237502400	94995176	196074304	109366568	230265184	153529264	331909024	176926400	332237760
CKB	1.90928	1.92492	6.86005	2.25563e-08	3.03891e-07	8.44907	CKB	A0A0S2Z471	1.14564	-0.762057	1.57187	-0.36965	2.80845	0.848066	2.89498	-0.138516	2.91591	0.470699	3.52984	1.27181	3.54298	1.60491	3.4408	1.82666	2.84952	1.8028	1.81957	0.447372	2.69236	0.651687	2.40563	1.05245	1.15544	2.05223	465347328	222613632	560838080	154416864	1299831810	341819328	1539234180	206105184	1431501060	248341984	2301963260	535396512	2149534210	575717060	1925019140
MYH7B	3.92851	-1.51804	6.75731	3.16876e-08	4.22271e-07	8.10938	MYH7B	A0A6E1W127	-3.02137	-4.05799	1.79357	-3.65475	1.08319	-2.73639	-4.1666	-4.2746	1.51393	-2.34555	1.57836	-2.71151	1.40197	-3.51195	0.778857	-2.87441	0.778938	-3.81552	1.99898	-3.6456	1.22062	-4.11562	1.31447	-3.12336	-3.57834	-2.27473	0	0	653996610	0	393124768	0	0	0	541696260	0	595174590	0	487343328	0	304165664
CASQ1	-0.605198	7.36556	-6.75108	3.2347e-08	4.26423e-07	8.0888	CASQ1	B1AKZ2	7.0517	7.0333	7.41355	7.96563	7.07873	7.99888	7.05445	7.80964	7.33575	7.92969	7.00187	8.01604	7.27951	8.06899	6.94644	7.58479	7.04665	7.51599	7.06318	7.25981	7.12099	7.61929	6.98127	7.83439	7.57991	7.44727	27904733200	49452618000	32163117100	49872781000	25082325000	48574181000	27506149400	50900685000	30640695300	43694961000	25543784400	57397264000	28651739100	50826797000	21864460300
ETFB	1.0558	1.84301	6.71398	3.65761e-08	4.77046e-07	7.96605	ETFB	P38117	1.44511	0.0384039	1.43531	0.000273393	2.31251	1.48097	1.78685	0.672736	1.98053	0.855929	2.92939	1.83237	2.43775	1.47266	3.01002	1.55336	2.58039	1.86555	2.25827	1.44921	1.93202	1.09902	1.83932	0.957363	0.821322	1.34565	572701250	387716640	510187040	199550496	921707650	530054624	714044540	361659648	748539330	324351520	1518257410	789625790	999159810	525289184	1428090500
ASS1	2.11045	-2.34457	6.69859	3.84879e-08	4.96697e-07	7.91515	ASS1	A8KAP9	-0.285679	-3.72748	-1.41507	-2.23978	-2.25745	-3.362	-1.66321	-3.89478	-1.61114	-3.80189	-0.440694	-3.24163	-0.780646	-3.62057	-1.15086	-2.33617	-1.33802	-2.91338	-1.478	-3.01983	-1.5589	-3.11315	-1.84714	-5.88152	-3.6621	-2.38553	172547168	0	70742232	0	38806104	0	65336144	0	62088972	0	146841440	0	107350048	0	79837664
MYH4	-4.12988	3.83112	-6.66322	4.32739e-08	5.52643e-07	7.7981	MYH4	Q9Y623	1.39286	4.73234	4.69418	7.38854	3.39086	7.65653	4.77707	7.48928	3.95143	5.06326	-0.630376	5.7615	-1.00342	6.19297	6.37638	6.69352	3.28594	5.18652	-0.775117	4.98889	0.617255	5.82785	-1.81856	6.83582	8.26285	8.63996	552328830	10035282900	4883687900	33430372400	1946298620	38313169000	5673768400	40764715000	2934383620	5991701000	128750496	12028429300	91990000	13846926300	14727598100
TUFM	0.670052	3.03692	6.61364	5.10026e-08	6.44631e-07	7.63402	TUFM	A0A384ME17	2.87333	1.70587	2.92362	2.15314	3.56139	3.02551	2.9866	2.14569	2.98773	2.49817	3.4545	2.69218	3.44242	2.94346	3.42812	2.70915	3.46415	2.76809	3.16466	2.48178	3.08229	2.66234	3.12649	2.6693	2.50559	2.63432	1541216380	1231601790	1431379200	887424000	2190510850	1546225920	1640159100	1003932030	1504576130	1012466750	2184833540	1433014270	2004801150	1455970820	1908173440
ACOT2	0.811866	2.06689	6.6029	5.28508e-08	6.61175e-07	7.59848	ACOT2	B3KSA0	1.91239	0.299265	2.07547	1.13838	2.33758	1.65991	2.60782	1.51575	2.03315	1.44855	2.63877	2.03474	2.56055	2.06288	2.62154	1.84951	2.53807	1.87666	2.0528	1.19429	2.373	1.40967	2.0383	1.55743	1.41845	1.63847	791759230	464559584	795128640	439194720	937863170	600050050	1261421950	648742210	776345600	489118048	1241249660	908537220	1087930370	790810050	1090973570
MT-ND5	0.705573	1.81165	6.56901	5.91366e-08	7.32338e-07	7.4863	MT-ND5	NA	1.64954	0.663352	1.88044	0.608178	2.03465	1.6526	1.64465	1.23238	2.1548	1.22083	2.34913	1.57444	2.20176	1.59083	2.32713	1.51899	2.31358	1.68392	1.86884	1.33517	2.08269	1.60635	1.84789	1.20118	1.25425	1.09671	659884350	597919300	694588220	304123808	760240130	597016260	647022400	533052032	844648380	417699072	1015473660	660355780	848392960	570128000	889582590
ETFA	0.976866	1.60505	6.54559	6.39136e-08	7.83581e-07	7.40877	ETFA	A0A0S2Z3L0	1.26211	-0.189143	1.04865	-0.0256987	2.22767	1.25366	1.66186	0.35205	1.6604	0.763446	2.45103	1.58062	2.31801	1.44853	2.37762	1.22924	2.24859	1.36243	1.85713	1.05248	1.70024	0.936992	1.57961	0.905923	0.835095	1.21135	504475136	331143360	390242336	195990240	869068350	452786304	654785660	289576896	599581630	304211552	1089796860	663191550	919581120	516577312	921267330
CPT2	0.809447	0.0644813	6.5398	6.51533e-08	7.90871e-07	7.3896	CPT2	A0A140VK13	0.00219124	-1.03917	0.523069	-0.484704	0.340505	-0.43014	0.494078	-0.567312	0.181474	-0.661036	0.908843	0.0955807	0.854085	0.104321	0.702755	-0.161758	0.625605	-0.177494	-0.520019	-1.03811	-0.189161	-0.872831	0.157294	-0.399985	-0.48889	-0.477196	210651856	183709632	271092896	142580528	234942336	140934832	291448608	153111760	215102608	113335000	374196544	236916992	333353760	203464032	288536832
IDH2	0.870426	5.07345	6.53069	6.71528e-08	8.0715e-07	7.35943	IDH2	Q53GL5	4.82125	3.28562	4.80874	3.68697	5.79126	4.9528	5.33091	4.3646	5.08237	4.39007	5.78595	4.86718	5.61263	4.74698	5.68772	4.78637	5.64624	4.80456	5.31489	4.72172	5.08596	4.59999	5.29444	4.61041	4.37231	4.4484	5946288100	3681485310	5287297500	2569560060	10275482600	5880899100	8329032200	4673719800	6426327000	3757504000	10996514800	6471267800	9023409200	5082377700	9137424400
TGM2	1.43779	-2.58217	6.45811	8.54369e-08	1.01061e-06	7.11917	TGM2	B4DTN7	-2.19979	-3.90441	-2.10193	-4.57261	-2.74539	-3.935	-2.20754	-3.72514	-1.40926	-4.72477	-1.86896	-3.69627	-1.72915	-2.50532	-1.56927	-2.87811	-1.86523	-2.92293	-3.67872	-3.29791	-1.95982	-3.40018	-1.8915	-2.9174	-3.8886	-3.90132	45782800	0	43945508	0	27670262	0	44801608	0	71414808	0	54562908	0	55625652	33335470	59738388
COQ7	0.647623	0.393881	6.45709	8.57287e-08	1.01061e-06	7.11577	COQ7	Q8NI45	0.568358	-0.817769	0.729355	-0.102916	0.581167	0.0939425	0.59309	0.0202537	0.956994	0.262537	0.678466	0.277671	0.980672	0.597738	0.793322	-0.0998779	0.691395	0.125524	0.412056	-0.216731	0.278674	-0.215838	0.507851	0.0753872	-0.348389	-0.212177	311887808	214180928	312763648	185776048	277592512	202666944	312153120	230082368	368214112	214974656	318969696	268788576	363924864	286431552	307230656
GNAI2	1.91866	-2.52626	6.41749	9.77686e-08	1.14156e-06	6.9847	GNAI2	B3KX51	-1.34095	-3.1457	-1.80434	-4.42243	-1.55685	-3.23373	-1.6634	-3.42564	-1.59792	-4.55086	-1.81375	-4.11748	-1.8817	-3.48431	-1.31668	-2.82545	-1.52693	-2.37088	-1.66522	-3.37169	-2.37453	-3.90976	-1.1945	-3.90276	-3.7586	-3.26438	83031064	0	54012800	0	63066724	0	65327584	0	62660480	0	56691336	0	50043928	0	71168840
EHD2	0.733836	0.244455	6.39524	1.05263e-07	1.21748e-06	6.91104	EHD2	B2RDH9	0.416951	-0.985185	0.305472	-0.769768	0.346345	-0.394315	0.672371	0.0936377	0.780656	-0.118426	0.723407	0.04071	0.668678	0.244943	0.7614	0.237042	0.940199	0.2587	0.227034	-0.474575	0.278822	-0.428615	0.291803	-0.0970379	-0.803074	-0.255431	280815072	190714432	233138992	117016512	235895312	144478320	329787040	242088496	325849856	165084336	329062208	228075424	293151584	224294752	300507392
ECH1	1.0543	2.81569	6.36527	1.16277e-07	1.3323e-06	6.81182	ECH1	A0A384MR44	2.53458	0.622648	2.67527	1.30987	3.61371	2.66876	3.13389	1.69741	2.82139	2.17089	3.88551	2.94006	3.59756	2.56134	3.45378	2.4491	3.58189	2.73222	3.08158	2.06775	3.11958	2.29809	2.8708	2.19978	2.25292	1.91402	1218681600	581285310	1205022340	494630304	2271399420	1207480060	1816449410	735796990	1340722940	806969860	2945540610	1701643900	2232412670	1117179650	1942409980
SYNPO	0.491501	0.908923	6.35217	1.21448e-07	1.37866e-06	6.76845	SYNPO	Q8N3V7	1.21919	0.0137382	1.3657	0.952554	1.12178	0.624306	1.30767	0.707467	1.24632	0.915123	1.02813	0.643704	1.43129	1.10286	1.18068	0.63819	1.2663	0.725788	1.06053	0.644975	1.1363	0.75227	1.33146	1.07636	0.791597	0.536811	489687136	381144192	486154496	386115904	403782016	292710400	512245504	370471776	449981856	337936480	406452960	346415776	497348000	406515808	401855168
ATP5MG	0.924303	1.02629	6.32949	1.30947e-07	1.47236e-06	6.69338	ATP5MG	A0A8I5KSW3	1.04762	-0.321713	0.888039	0.0882263	0.83445	1.10801	1.53568	0.193101	1.22445	0.376879	1.60936	0.850831	1.82949	1.00447	1.93204	0.444281	1.68856	0.492494	0.968258	0.172877	1.24408	0.175625	0.710779	-0.16391	0.605443	0.451086	434780320	302070592	349128160	212094432	330866976	409305408	599952510	259367424	443214464	232705888	608103550	399898048	655436670	379717600	676474750
NNT	0.78637	3.23332	6.32684	1.32104e-07	1.47236e-06	6.68461	NNT	E9PCX7	3.04997	1.66831	2.87553	1.87845	3.55763	2.88764	3.16708	2.08231	3.34357	2.84002	3.78162	3.02993	3.79901	2.93392	3.93758	3.02241	3.71255	2.96044	3.40293	2.863	3.25102	2.71515	3.25293	2.81338	2.19815	2.65163	1741964290	1199955330	1384455940	733567490	2184796930	1405305220	1858722690	960783170	1925441660	1283175420	2740887810	1811019010	2566949120	1446376450	2716316670
IDI2	1.63895	0.785485	6.31935	1.35429e-07	1.49582e-06	6.65983	IDI2	Q9BXS1	-0.136102	-1.9661	1.57682	-0.252793	1.35797	0.355864	2.20002	0.481204	2.79465	1.35888	1.83893	-0.382315	2.13302	0.597131	-0.12086	-1.22262	1.34835	-0.542447	1.55474	0.165104	1.53502	-0.224476	1.15279	-0.799437	-0.075865	-0.37865	191396880	96627352	562767740	167445008	475606752	243012752	950829120	316696512	1316103170	459640480	712993020	170112144	808917890	286311168	163030384
APOOL	0.613952	0.77214	6.31167	1.38927e-07	1.52076e-06	6.63442	APOOL	Q3KNU7	0.458501	-0.276315	0.841343	-0.0192577	0.996113	0.398452	1.14831	0.281128	0.979621	0.240192	1.12426	0.491636	0.984396	0.525057	1.503	0.915918	1.03372	0.447107	1.17302	0.566363	0.814664	0.465367	0.813072	0.466951	0.13499	0.323485	289020160	311727040	338008896	196867200	370099744	250293360	458674208	275685824	374034848	211670704	434457216	311760256	364865504	272359008	502457312
SIRT5	2.0285	-1.79133	6.28182	1.53408e-07	1.66441e-06	6.53561	SIRT5	A0A7P0T915	-2.18929	-4.36449	-1.40864	-3.6986	-1.24906	-3.33028	-1.01411	-3.99316	-0.846349	-2.03773	-0.569594	-3.60536	-0.719644	-1.82221	-0.545717	-4.30706	-0.488572	-1.81778	-0.746022	-1.93777	-1.03767	-3.47253	-0.993693	-1.76336	-3.13431	-1.74948	46117352	0	71058416	0	78064608	0	102459776	0	105497032	43645464	134290720	0	111986496	53523540	121443376
MTCH2	0.563864	0.247109	6.18127	2.14229e-07	2.30391e-06	6.20296	MTCH2	Q53G34	0.0976945	-0.671606	0.181598	-0.694005	0.571776	-0.0445834	0.505973	-0.207783	-0.0471997	-0.312186	0.471412	0.0647896	0.490231	0.0703334	0.513216	-0.131526	0.699466	0.147837	0.142725	-0.210985	0.290532	-0.29858	0.376725	-0.183916	-0.253882	-0.356236	225068464	237017408	213956208	123325832	275791424	184112160	293861568	196443360	183572704	144337152	276324992	231914096	259044416	198726736	253013920
HNRNPA3	0.463439	-0.54904	6.1761	2.17938e-07	2.32341e-06	6.18587	HNRNPA3	A0A7I2V4G0	0.100041	-1.14058	-0.311991	-1.0903	-0.325086	-0.689484	-0.0465852	-0.52216	-0.382963	-0.779968	-0.453388	-0.792382	-0.372979	-0.637241	-0.20421	-0.661852	-0.280974	-0.342928	-0.217568	-0.921104	-0.434208	-0.539748	-0.234851	-0.608279	-0.83649	-0.624264	225434784	171239536	151963728	93703680	148114752	117746480	200357792	157979392	145456512	104366664	145555072	128024376	142404016	121690096	153878336
ACTN4	0.607629	-0.878172	6.16636	2.25101e-07	2.37908e-06	6.15367	ACTN4	A0A8V8TL71	-0.402493	-1.72877	-0.713397	-1.91742	-1.04023	-1.51452	-0.359265	-1.00254	-0.360996	-1.26133	-0.398155	-0.953536	-0.504382	-1.14144	-0.256743	-0.785099	-0.441094	-1.00789	-0.944089	-1.36131	-0.74556	-0.732667	-0.737562	-0.788987	-1.46979	-1.45483	159126704	113904800	115054792	52816400	90223168	66464136	161317008	113237536	147688256	74758104	151235648	114493480	130006792	85797664	148376016
PYGM	-0.722685	7.0562	-6.10546	2.75557e-07	2.88746e-06	5.95233	PYGM	B4DRW6	6.31453	6.38823	6.68283	7.17079	6.98372	7.83891	6.64129	7.20631	6.45231	7.45593	6.68509	7.76009	6.80045	7.78052	6.91602	7.61031	6.57535	7.10212	6.50054	7.16364	6.56765	7.46398	6.93427	7.78545	7.58015	7.23403	16740459500	31623059500	19381710800	28747008000	23483818000	43476148000	20656527400	33504294900	16609484800	31463999500	20508010500	48066679000	20556025900	41615344000	21408194600
SLC25A5	0.84407	4.62386	6.06844	3.11603e-07	3.2375e-06	5.82999	SLC25A5	B2RCV1	4.76969	2.88475	4.29244	3.08873	5.29144	4.49459	4.65709	3.52335	4.26504	3.8776	5.08536	4.35119	4.99146	4.29034	5.03231	4.13703	5.24175	4.6692	4.75738	4.34843	4.83424	4.17532	4.88184	4.13067	3.84088	4.05643	5737554900	2788376060	3696674560	1697346300	7266742300	4280637440	5221010400	2608670460	3646879740	2634089730	6766371300	4525456900	5866504700	3703440640	5801320400
CACNA2D1	-0.433992	0.888488	-6.05757	3.23053e-07	3.32826e-06	5.79408	CACNA2D1	A0A994J595	0.794572	0.55916	0.670186	1.14759	0.495636	1.17851	0.647991	1.21445	0.634993	1.08649	0.529549	1.07227	0.875711	1.36551	0.729551	1.31812	0.909461	1.33924	0.791302	1.11399	0.963749	1.36875	0.970922	1.45746	1.21241	1.22936	364834368	556259900	300195904	442006176	261613552	429803296	324260768	526469440	294556448	380557760	287687456	466240512	338388160	487688192	293946080
NDUFA11	0.738326	2.14437	6.05164	3.29472e-07	3.35071e-06	5.77451	NDUFA11	Q86Y39	1.901	0.661382	1.67184	0.987106	2.65576	2.06201	2.35708	1.43439	2.28707	1.82573	2.34028	1.85634	2.83853	2.23299	2.82955	1.79011	2.57453	1.66253	1.78172	1.41756	2.36263	1.52627	2.14171	1.42535	1.02058	1.17732	785530300	597103360	601079870	395475040	1169290110	792919100	1060185730	613170240	925748030	635265340	1009265280	802856060	1319113220	889778300	1260171010
PLIN4	0.633	0.960792	6.05053	3.30698e-07	3.35071e-06	5.77081	PLIN4	A6NEI2	0.729895	-0.705465	1.33816	0.851487	1.36417	0.880274	1.27973	0.647665	1.15382	0.73665	1.3882	0.753863	1.15183	0.682161	1.2702	0.632076	1.46003	0.867478	1.46687	0.717814	1.39597	0.746778	1.61678	1.20886	0.820317	0.638571	348839616	231519440	476963584	359992544	477654560	349536320	502419552	355429024	422036160	298613472	521674464	373903104	409766080	303693088	427582592
NDUFS4	0.741502	2.73465	6.00889	3.7972e-07	3.79577e-06	5.63331	NDUFS4	H0Y9M8	2.64617	1.43294	2.48118	1.62201	3.12589	2.331	2.71761	1.86022	3.01037	2.29436	3.27354	2.53937	3.21603	2.58182	3.38729	2.41506	3.12153	2.49718	2.94213	2.36598	2.76719	2.44736	2.77904	2.18264	1.96152	2.10631	1316682370	1019321730	1053342080	614107650	1619738240	955440190	1361167100	823699840	1528374530	879078530	1927279230	1288994690	1713644160	1133153790	1854924160
NDUFV1	0.656436	2.89342	6.00802	3.80815e-07	3.79577e-06	5.63044	NDUFV1	G3V0I5	2.62639	1.38253	2.57975	1.90789	3.25401	2.86379	2.97601	2.12506	3.01027	2.47219	3.16298	2.6025	3.4587	2.87707	3.30602	2.60247	3.29256	2.66939	2.84606	2.34244	3.03089	2.41578	3.0594	2.46471	2.05871	2.26682	1298752510	984317500	1127824380	748692670	1770165630	1382263300	1628165500	989678720	1528266500	994391620	1785106940	1346651780	2027552640	1390490750	1753329410
MCU	2.26668	-1.28915	5.98047	4.17284e-07	4.12573e-06	5.5395	MCU	Q8NE86	-0.56816	-3.51442	-0.190906	-3.91594	-0.420529	-3.17648	0.291442	-3.83833	-0.388236	-3.98211	-0.131341	-1.56298	-0.591164	-1.15969	-0.0211011	-1.12141	-0.148782	-0.690373	-0.574336	-1.00897	-0.318883	-3.74074	-0.782694	-3.33341	-1.71291	-1.246	141864112	0	165268480	0	138633120	0	253257568	0	144925840	0	181958912	75044528	122417040	84719552	174702384
NDUFA8	0.714249	2.82822	5.97184	4.29405e-07	4.2116e-06	5.51102	NDUFA8	B7Z768	2.6517	1.20443	2.57475	1.76807	3.35331	2.84046	2.82734	2.00498	3.05784	2.50032	3.18131	2.49863	3.26583	2.89086	3.25194	2.34599	3.17153	2.38695	2.78188	2.09613	2.90546	2.41394	2.97439	2.47552	2.14703	2.20722	1321738620	870008700	1123919490	679534660	1896288510	1360084860	1468739330	910640000	1579493380	1013973950	1807922560	1253104640	1773833340	1403848450	1688813310
DBT	0.815195	-1.90864	5.95926	4.47707e-07	4.35626e-06	5.46952	DBT	A0A7P0T9W1	-1.95474	-3.67735	-1.43208	-1.98968	-1.72134	-2.43958	-1.3343	-2.39706	-1.26172	-2.05135	-1.74731	-2.36252	-0.913524	-1.80895	-1.4323	-2.38295	-1.37643	-2.21507	-1.78895	-2.30185	-1.34419	-2.20588	-2.11573	-2.37274	-2.42506	-2.4094	54258728	0	69913024	50236208	56270936	35003868	82066136	43072512	79104352	43235152	59363112	43115472	97904304	54017552	65688068
COQ5	0.638455	0.628781	5.92964	4.93948e-07	4.76834e-06	5.37181	COQ5	B2RDU9	0.811574	-0.307862	0.884454	0.155681	0.789714	0.310851	0.215292	-0.499045	0.768406	0.247173	0.97104	0.195476	1.25417	0.757855	1.06197	0.341124	1.01273	0.50717	1.02502	0.196764	0.953949	0.451241	0.506483	0.236909	-0.0573191	0.28535	369159360	304984704	348261824	222246640	320764704	235547632	240236560	160530944	323094656	212697328	390681600	253902848	439889632	320052256	370114624
UQCRB	0.68154	4.55796	5.92181	5.06953e-07	4.84451e-06	5.34598	UQCRB	P14927	4.82085	3.25328	4.34521	3.70478	4.93744	4.41679	4.48027	3.89459	4.50542	3.96853	4.98298	4.53455	5.07587	4.76107	5.15531	4.2814	4.98247	4.10809	4.78876	4.21443	4.69354	4.15318	4.75071	4.04966	4.17175	4.05968	5944651300	3599885820	3834384640	2601473020	5685591600	4055923710	4618764300	3374225920	4308067300	2805456900	6302849500	5138767400	6219977200	5132252700	6317617700
COQ10A	0.871187	0.078748	5.91866	5.12283e-07	4.84451e-06	5.33558	COQ10A	Q96MF6	-0.0274778	-1.26569	0.190154	-0.820882	0.283275	-0.729492	0.545267	-0.487788	0.0338712	-0.68208	0.543544	-0.154402	1.31624	0.456005	1.01394	0.0487498	0.773495	-0.254801	-0.493479	-1.02528	0.307447	-0.474794	0.433173	-0.144338	-0.683517	0.0362967	206364032	157015744	215228928	112943312	225804784	114526128	301975360	161788480	194183744	111693784	290491808	199224992	459226720	259630128	357994944
NDUFA6	0.736345	1.91074	5.91783	5.13692e-07	4.84451e-06	5.33285	NDUFA6	A0A2Y9D025	1.53648	0.30657	1.91649	1.1222	2.01918	1.39571	1.72462	1.42317	2.42846	1.50511	2.59275	1.67783	2.51055	2.05574	2.29379	1.41778	2.21706	1.2887	1.9797	1.15703	1.96045	1.5443	1.96444	1.41369	0.936479	1.17856	610142720	466917696	712165500	434297920	752128640	499635456	683901380	608421310	1021071550	508674240	1202281220	709416320	1050875780	786908740	869263420
HINT2	2.19097	-1.40683	5.90265	5.40217e-07	5.05577e-06	5.28281	HINT2	Q53HJ8	-0.186502	-2.72327	-0.721941	-4.16886	0.147589	-0.787495	-0.0415279	-3.00623	-0.775016	-1.30598	-0.0431169	-3.5627	0.0708301	-1.03902	0.211292	-3.35245	-0.225658	-0.897521	-0.663059	-4.25541	-0.715643	-3.63012	-0.959056	-1.46438	-1.2811	-1.52309	184825984	0	114375384	0	205535904	110012952	201061360	0	110844384	72479800	193433376	0	193696608	92110464	205237200
NDUFA12	0.738818	1.72243	5.89373	5.56437e-07	5.16812e-06	5.25341	NDUFA12	A0A804HJF8	1.53544	0.240658	1.55516	0.651123	2.32317	1.68695	1.50746	0.824384	2.01998	1.35032	2.35945	1.51975	2.02663	1.66926	1.95408	1.26715	2.03819	1.33317	1.97532	1.04569	1.96408	1.39346	2.10193	1.51315	1.01557	1.27834	609702080	446065920	554382460	313312800	928545600	611402110	588329090	401745216	769290560	456921504	1022765700	635791490	751407170	601979520	686892800
CACNB1	-0.447441	0.125939	-5.88041	5.81574e-07	5.34353e-06	5.20951	CACNB1	A8K114	-0.0371281	0.0875911	0.110387	0.411793	-0.212964	0.453407	0.0127201	0.596877	-0.253544	0.243948	-0.305192	0.397854	0.0810267	0.558056	0.21271	0.541413	0.0912635	0.5042	0.218886	0.244523	0.039089	0.613969	-0.23373	0.439186	0.76564	0.204475	204988256	401163360	203651888	265419392	160084960	260011440	208765584	343134400	159108048	212222480	161301728	292139008	195070448	278660512	205439104
NDUFA7	0.909613	0.0629064	5.87914	5.8404e-07	5.34353e-06	5.2053	NDUFA7	O95182	0.120842	-1.845	0.36138	-0.656415	0.961552	-0.255812	-0.389307	-0.628037	0.544355	-0.363372	1.08539	0.0297334	0.527862	0.0846275	0.219643	-0.577196	0.403811	-0.854924	0.710494	-0.36947	0.301706	0.266302	0.338335	-0.559739	-0.710533	-0.490876	228708736	105088280	242351008	126581408	361339136	159036352	157992560	146800832	276620128	139306000	422906496	226346720	265890160	200705488	206428640
CAVIN2	2.85376	-1.61791	5.87371	5.9464e-07	5.40022e-06	5.18743	CAVIN2	A8K2W3	-0.0254394	-4.83656	-0.602925	-4.72096	-0.0481759	-0.807851	-0.583786	-2.82304	-0.0612671	-0.976906	-0.133602	-2.72202	-0.304757	-0.673072	0.263976	-4.00102	0.161049	-3.23346	0.188164	-3.14699	-0.192317	-4.92897	0.0417339	-2.67165	-3.75707	-0.728613	206655824	0	124211008	0	179455408	108471592	138067856	0	181791424	91049488	181673968	0	149299728	118704960	212870496
COX6A2	0.779717	2.42881	5.86903	6.03957e-07	5.4445e-06	5.17198	COX6A2	H6SG13	2.40018	0.919732	2.50993	1.64396	2.50052	1.93748	2.00773	1.3554	2.53997	1.76323	3.07163	2.37326	2.74903	2.41618	2.40366	1.74807	3.01835	2.03792	3.06028	2.20634	3.08009	2.19071	2.67349	2.06597	1.64445	2.16487	1110277890	714201090	1074537730	623523900	1049999620	727346880	832177150	580502020	1103119740	608332350	1675579520	1148804220	1239771260	1010246270	938048060
ALDH1A1	1.31879	0.899332	5.83661	6.72484e-07	6.018e-06	5.06521	ALDH1A1	O00768	1.25488	0.187828	2.10451	1.22063	2.08137	1.54194	2.7766	1.77934	2.02615	0.150017	1.61253	0.547082	1.85684	1.08225	0.94348	-0.36094	0.408696	-1.74729	0.918385	-0.775647	1.27683	-0.711558	0.930315	-0.548538	0.564262	0.0381778	501950656	430026944	811294850	464959712	785262530	552933180	1417975040	778793600	772586880	198845280	609441540	323975136	667980160	400749920	340931040
MYOZ3	-0.579113	1.24469	-5.80201	7.54219e-07	6.66742e-06	4.95129	MYOZ3	B2R9Q4	1.35872	0.670819	1.0409	1.70483	1.11263	1.59525	0.656075	1.45787	0.646383	1.5933	0.816505	1.57034	1.43929	2.03201	1.09446	1.61097	1.24704	1.68564	0.677798	1.69169	0.70647	1.30748	0.812852	1.63827	1.40372	0.941468	539412740	601021820	388151968	650393340	401229440	573747840	326082880	623228800	296891104	540737980	350997056	658482500	500114848	774068030	378543104
PACSIN3	-0.527501	0.869576	-5.80132	7.55931e-07	6.66742e-06	4.94904	PACSIN3	A0A0C4DGG1	0.563613	0.477739	0.723018	1.48855	0.690521	1.37097	0.861401	1.41636	0.537973	0.845431	0.386635	1.19186	0.505503	1.16321	0.955372	1.52876	0.776521	1.31424	0.382676	0.936646	0.729199	1.35484	0.865088	1.21893	1.52258	1.46195	310863648	525735872	311392800	559846460	299451584	491142592	375956352	605555970	275399168	321999936	260555136	506534304	261801104	423880800	343753088
HSD17B10	0.792025	-0.808099	5.79585	7.69781e-07	6.74108e-06	4.93101	HSD17B10	Q99714	-0.738651	-2.98922	-0.680725	-1.20654	-0.283267	-0.758187	-0.435993	-1.46222	-0.870303	-1.23756	-0.583577	-0.915988	-0.221712	-0.841156	-0.211014	-1.33703	-0.561445	-1.45028	-1.18814	-1.70418	-0.919193	-1.71521	-0.832917	-1.41366	-0.953659	-1.5863	126051984	0	117690096	86449888	152470896	112270688	152961760	82340384	103759840	75999928	132995400	117512368	158145984	105650280	153154336
LETM1	1.44785	-2.47923	5.76673	8.47753e-07	7.37124e-06	4.83522	LETM1	B4DED2	-2.12052	-4.81523	-2.31481	-2.84373	-1.58656	-3.21392	-1.76077	-4.30805	-2.19352	-2.6509	-1.69758	-2.69736	-1.53393	-3.44744	-1.25458	-2.51446	-1.34281	-2.62975	-1.95447	-2.95655	-2.10355	-2.9761	-2.24021	-4.42405	-4.93695	-5.5205	48368692	0	37916660	0	61781420	0	61063964	0	41466984	0	61445340	0	63685696	0	74299536
TXLNB	1.56748	-2.66269	5.75024	8.95323e-07	7.73004e-06	4.78102	TXLNB	B2RBM1	-2.27756	-4.30584	-1.36982	-2.62772	-1.77236	-4.8574	-1.72071	-3.35003	-1.65216	-3.37902	-2.19836	-3.52788	-2.24199	-2.10428	-2.00225	-3.88086	-2.19939	-3.3149	-1.71259	-3.37144	-1.79505	-3.88184	-1.87095	-3.02179	-3.64459	-4.46918	43380212	0	72996240	0	54315740	0	62783356	0	60348440	0	43424828	0	38984660	44018168	44250056
ANXA2	0.538194	1.82951	5.74532	9.10053e-07	7.80228e-06	4.76482	ANXA2	A0A024R5Z7	2.21467	0.834996	1.81674	0.980273	1.89407	1.49097	2.06649	1.55082	2.3621	1.53812	2.07517	1.47619	2.02369	1.65077	2.37015	1.77869	2.31618	1.83397	1.91139	1.5888	1.91049	1.98563	2.0324	1.82599	1.52447	1.66615	976310660	673461180	664586690	393606336	689655230	533740864	866773440	664705150	975168190	520444800	839844540	616881340	749877180	594312770	916509380
NDUFB6	0.91179	1.36656	5.73877	9.30017e-07	7.91807e-06	4.74328	NDUFB6	A0A087WZX2	1.51484	-0.287001	1.54385	0.719155	2.27518	1.44339	0.905914	0.393577	1.71664	0.978309	2.34322	0.944865	2.11499	1.39412	1.2302	0.414696	1.58579	0.518885	1.79342	0.509392	1.51471	1.02362	1.61252	1.15679	0.564662	1.02358	601060350	309426688	550051900	328441184	898164160	516423424	387736736	298033248	623415810	353066016	1011321600	426831168	798866050	497456192	415888608
ALDH2	0.737522	0.318752	5.71994	9.89843e-07	8.33637e-06	4.68141	ALDH2	A0A384NPN7	1.0922	-0.908685	0.37674	-0.655327	0.509542	-0.38118	0.773619	-0.205172	0.369373	-0.477677	0.651169	-0.382859	0.51177	-0.0830301	1.16287	0.766236	0.909652	0.74411	1.00623	0.488696	0.471307	0.312401	0.886193	0.652884	-0.320217	0.394279	448424576	201100080	244945088	126676872	264147376	145799712	353762944	196799280	245024192	128694664	312991264	170047952	262940960	178685488	396925760
SUOX	2.07239	-2.06375	5.71905	9.92749e-07	8.33637e-06	4.6785	SUOX	B2R6Y2	-1.06717	-3.54442	-1.10745	-2.84568	-0.918703	-1.4219	-0.524069	-3.89773	-0.758124	-1.12686	-0.712408	-3.44028	-0.318405	-1.59002	-0.556288	-4.08317	-1.09029	-2.8361	-1.66174	-4.77069	-1.35099	-3.31278	-1.49966	-3.56432	-2.26066	-3.99353	100381608	0	87555184	0	98152600	70870880	143902832	0	112149792	82060808	121633928	0	147894000	62869612	120556720
BCL2L13	0.466372	-0.00829519	5.70949	1.0247e-06	8.5461e-06	4.64707	BCL2L13	A0A087WX97	0.0206261	-0.909632	0.0476413	-0.420881	0.20295	-0.274973	0.215819	-0.294975	-0.151033	-0.52655	0.162907	-0.287803	0.507909	0.0370094	-0.0115338	-0.401569	0.35246	0.250654	0.0583874	-0.170186	0.214225	-0.324852	0.242144	-0.410203	-0.218218	-0.596899	213360848	200968080	194984480	149029616	213576320	156938064	240324416	184922672	170824896	124407960	223126240	181629440	262238064	194189072	175864784
PCCB	1.63849	-2.39657	5.6865	1.1057e-06	9.14385e-06	4.57159	PCCB	B7Z2Z4	-3.47244	-3.67883	-1.72084	-3.49842	-1.55527	-2.00119	-1.15176	-3.02066	-1.20627	-3.72571	-1.17309	-3.77174	-0.391717	-2.27507	-1.29507	-3.1514	-1.82062	-3.57421	-1.84845	-3.20557	-1.46398	-4.16585	-1.88116	-2.57398	-3.8092	-3.54116	0	0	57231316	0	63135812	47433616	93135344	0	82204088	0	88384264	0	140566400	39103744	72242912
LDHA	-1.30068	3.74239	-5.68498	1.11128e-06	9.14385e-06	4.56659	LDHA	B4DJI1	2.03072	2.41516	3.37292	4.72737	4.53312	5.57166	3.64925	5.14547	3.17897	4.95137	3.04955	4.75617	2.6355	4.81657	2.35428	3.50093	3.08048	4.18848	1.85878	2.75097	2.864	4.11544	3.67415	4.95027	4.6608	3.65272	859438400	2013673600	1954376320	5285086200	4296008200	9031073800	2596350460	8030229000	1717832830	5544559100	1650123650	5992032800	1145944580	5333526000	906485890
CRYAB	0.862553	6.09373	5.68184	1.12288e-06	9.17764e-06	4.5563	CRYAB	B0YIX0	5.60876	4.19111	7.1336	6.00966	6.36038	5.90404	6.46086	5.27172	7.12119	6.57272	6.66096	5.74708	6.5096	5.91745	6.35773	5.63866	6.38349	5.81403	6.72552	5.46535	6.54246	5.78165	6.38128	5.58171	5.8713	5.62668	10263859200	6896116700	26490198000	12854635500	15244922900	11370978300	18228162600	8764575700	26406273000	17058560000	20167864300	11908797400	16802874400	11439661100	14538480600
ACTB	0.605007	3.28775	5.64255	1.27875e-06	1.03825e-05	4.42736	ACTB	P02570	4.11682	2.51918	3.06373	1.9664	3.38911	2.9455	3.46531	2.72145	3.62617	2.78206	3.58055	3.00637	3.30779	3.0737	3.88786	3.22664	3.87412	3.37889	3.38886	2.90185	3.25237	3.33952	3.60348	3.43453	2.88196	2.84613	3649163780	2164224770	1577365500	779681730	1943939460	1462806910	2285551620	1496319620	2342088700	1232649470	2384321020	1781684990	1826187650	1593523200	2624298240
NDUFB9	0.643031	1.72694	5.62426	1.35847e-06	1.09571e-05	4.36739	NDUFB9	Q9UQS5	1.58415	0.231297	1.47451	0.796031	2.16361	1.74081	1.7559	1.08362	1.89439	1.37447	2.04801	1.39864	2.27792	1.93765	2.05236	1.2924	2.13321	1.54544	1.82559	1.0859	1.82509	1.29363	1.75704	1.29551	0.992878	1.08967	630640830	443180928	524239104	346417536	831321410	634659710	698889470	480825600	705155200	464635360	824179970	584596930	894382340	725063230	735316420
SDHB	0.607189	2.03938	5.61943	1.38035e-06	1.10608e-05	4.35155	SDHB	A0A087WWT1	2.15406	1.01697	1.91866	1.11262	2.61579	2.12253	2.16403	1.36277	2.12251	1.62817	2.36893	1.85627	2.38753	2.08676	2.60557	1.93239	2.23893	1.71902	2.05556	1.66798	1.96775	1.49355	2.26881	1.58284	1.4576	1.6636	936143360	763997060	713233980	431421920	1137341700	826891840	927404030	583472900	825951360	553964990	1029505540	802817790	964977090	804011460	1078959230
NDUFS1	0.641676	3.4744	5.61242	1.41271e-06	1.12467e-05	4.32857	NDUFS1	A0A291FIZ5	3.33715	2.0636	3.14733	2.42495	3.88709	3.43091	3.53439	2.75216	3.61453	3.03526	3.75611	3.22311	4.0031	3.39516	4.04224	3.24391	3.89728	3.39624	3.48312	3.05604	3.54411	3.0895	3.59106	3.02655	2.69033	2.95304	2125624580	1578190340	1671476860	1071403840	2745306620	2047910780	2397655040	1528518020	2323258110	1469126910	2692855810	2070510720	2957015300	1991262590	2920691970
CLTC	0.372022	0.717052	5.58713	1.53587e-06	1.21482e-05	4.24571	CLTC	A0A087WVQ6	0.967285	0.0755842	0.848928	0.541309	0.83945	0.559615	1.16954	0.642233	1.08275	0.591573	0.84777	0.663924	0.762904	0.442051	1.07213	0.651374	1.06007	0.678863	0.720228	0.365228	0.79795	0.723998	0.830095	0.599079	0.490229	0.420621	411232544	397838496	339790720	290349248	332015712	279875168	465475968	354093408	401749536	270045376	358686432	351305280	312937152	257131008	372730880
TRIM72	0.518151	3.41548	5.58153	1.56455e-06	1.22957e-05	4.22738	TRIM72	Q6ZMU5	3.26422	1.99863	3.38064	3.13475	3.75817	3.34593	3.65215	3.10243	3.42249	3.41294	3.62854	3.22723	3.65192	3.38867	3.76495	2.99622	3.75287	3.1912	3.7536	3.08482	3.78533	3.09812	3.67212	3.28825	3.35073	3.07861	2020845950	1508697860	1964860290	1752359170	2510626820	1930763260	2601569790	1948547840	2033705340	1908764030	2464955650	2076425980	2318122500	1982327040	2409984770
VDAC2	0.569482	3.76266	5.57133	1.61817e-06	1.26362e-05	4.19398	VDAC2	A0A0A0MR02	3.6804	2.80768	3.52343	2.72326	4.18909	3.67966	3.71397	3.06633	3.61514	3.17242	4.18755	3.55318	4.01087	3.47312	4.22678	3.52151	4.36959	3.83537	4.15333	3.56449	3.92506	3.56735	3.77319	3.57027	3.17365	3.35504	2696599550	2643310590	2169292290	1317507970	3384537600	2433281020	2715477250	1900390400	2324254460	1615660160	3631525120	2602775550	2972985860	2101821310	3319245570
NDUFS8	0.695639	2.25338	5.55369	1.71524e-06	1.33094e-05	4.13625	NDUFS8	B2RB86	1.90498	0.592335	2.10593	1.39917	2.53202	2.04855	2.54581	1.80641	2.35108	1.63439	2.5844	2.18746	2.8686	2.27612	2.62888	1.67607	2.63281	1.93064	2.03388	1.57719	2.30543	1.51668	2.3865	1.88761	1.40831	1.10806	787703620	569199300	812096260	526215520	1073178370	785559420	1208353410	793542980	967746500	556359940	1195341060	1009986560	1346895100	916781120	1096535300
UQCRQ	0.814458	1.30847	5.54919	1.74091e-06	1.34236e-05	4.12153	UQCRQ	O14949	0.96823	-0.580825	1.14991	-0.036055	1.46701	0.981367	1.16197	0.833604	1.57228	0.403562	1.80157	1.36791	1.96084	1.54685	1.94834	1.05319	1.72114	0.69554	1.52389	0.743476	1.60632	0.767615	1.25973	0.591502	0.362879	0.857311	411501952	252410736	418616960	194588368	512948160	374907680	463039072	404320928	564052290	237050000	694763650	572275390	717914620	553007740	684161660
OGDH	0.570287	3.08494	5.54582	1.76036e-06	1.34888e-05	4.11052	OGDH	A0A140VJQ5	3.07964	1.98851	2.70365	2.08718	3.42285	2.90219	3.0465	2.38223	3.15388	2.65613	3.49366	2.85937	3.6657	3.08715	3.36909	2.74864	3.52202	3.03075	3.15086	2.62365	3.00457	2.6286	3.13392	2.9085	2.32716	2.44883	1778155140	1498145790	1228959870	847759940	1989937020	1419544700	1709691390	1182791940	1688224000	1129613950	2244947460	1609091200	2340368380	1608454660	1831672960
NDUFB7	0.774573	-1.00996	5.53965	1.79661e-06	1.3681e-05	4.09032	NDUFB7	P17568	-1.07138	-2.66461	-0.924236	-1.41194	-0.39993	-1.00647	-1.38506	-1.86057	-0.429538	-1.20909	-0.398568	-1.50618	-0.115686	-0.737662	-0.574425	-1.4594	-0.730432	-1.45885	-0.70444	-1.7833	-0.906881	-1.20535	-1.0849	-1.71691	-1.4683	-1.4464	100089608	0	99411336	74977960	140626752	94520168	79229176	62473744	140835680	77514424	151192400	78058224	170206064	113507736	119050608
ALDH1L1	-0.79006	-0.482151	-5.51974	1.91864e-06	1.45201e-05	4.02522	ALDH1L1	Q53H87	-1.88663	-1.292	-0.791296	-0.00851063	-1.36311	-0.295289	-0.778873	0.372226	-0.483581	0.311384	-0.861869	0.197816	-0.659755	0.211447	-0.561861	0.239011	-1.2863	-0.624412	-1.18376	-0.865002	-1.26286	-0.711294	-0.744106	0.0813466	-0.397337	-0.377004	56881956	154178384	109007056	198339200	72130976	154743536	120605112	293655040	135657664	222377888	109663592	254315136	116733128	219147072	120091976
RPL7	-1.79434	-2.65598	-5.51413	1.95451e-06	1.47008e-05	4.00687	RPL7	A8K504	-4.85331	-4.07285	-3.08676	-1.14836	-4.00481	-2.35055	-3.39642	-1.29505	-4.14544	-0.551534	-3.49074	-3.95868	-3.54989	-1.54903	-3.85296	-1.10719	-2.68565	-1.02012	-2.77697	-1.59948	-3.26191	-1.2255	-3.81784	-1.51233	-1.85753	-2.05236	0	0	0	90007824	0	0	0	92456584	0	122272104	0	0	0	64681280	0
ACSS1	2.16093	-2.30869	5.48443	2.15567e-06	1.61149e-05	3.90985	ACSS1	Q7Z5G3	-4.33383	-2.21305	-0.402083	-2.86343	0.0550499	-3.82594	-2.20546	-4.12591	-1.08394	-3.96077	-0.433731	-2.79272	-0.926669	-3.29852	-0.842658	-3.70906	-0.0982609	-2.90539	-1.58412	-4.75201	-0.362953	-2.54006	-2.86775	-4.03074	-4.00773	-4.70794	0	0	142764224	0	192766080	0	44866356	0	89478592	0	147551872	0	97016336	0	98852040
NDUFB8	1.18603	0.992564	5.47261	2.24136e-06	1.6654e-05	3.87125	NDUFB8	E9PQ68	0.834755	-3.04951	0.619941	-0.0344232	1.44715	0.671986	1.30492	0.411757	1.43827	0.322587	1.50708	0.5596	1.87646	0.884465	1.57349	0.519375	1.4757	0.843277	1.61734	0.539557	1.24277	0.125639	1.46509	0.376297	0.552649	0.584726	375138688	0	289920768	194808592	505935232	302546048	511268640	301812832	514019456	224111472	566481470	326798368	677128000	349409280	527616416
TMEM38B	-1.60127	-2.84195	-5.45802	2.35184e-06	1.73696e-05	3.82362	TMEM38B	Q5JR63	-3.4027	-4.01752	-3.31708	-1.52514	-3.42357	-1.61252	-3.14416	-2.10452	-3.9826	-0.834742	-4.4827	-1.83459	-4.02401	-1.73256	-4.34572	-2.08459	-3.74596	-3.44766	-4.30639	-3.09804	-3.53279	-1.79286	-2.77321	-1.18092	-1.91434	-2.64027	0	0	0	69319864	0	0	0	52754720	0	100478544	0	62166716	0	56954788	0
PHB2	0.632566	2.66144	5.4404	2.49245e-06	1.82979e-05	3.76613	PHB2	B4DP75	2.74674	1.515	2.37155	1.38976	3.17609	2.60222	2.83325	2.04609	2.21938	1.86212	2.98605	2.43384	3.09832	2.55964	3.02552	2.25732	3.07073	2.66045	2.80866	2.39757	2.77769	2.31701	2.83393	2.3161	2.02687	2.27528	1411742980	1078984320	976262080	522792416	1677092610	1153053570	1474762880	936958850	883316990	651494850	1579075580	1198072830	1579380990	1115866240	1443518460
CA3	1.05135	8.03489	5.4334	2.55058e-06	1.86132e-05	3.74331	CA3	B2R867	6.73891	5.27813	8.86539	7.59383	8.04401	7.512	9.01101	7.801	8.72491	7.8944	8.88314	7.75054	8.32388	7.79134	8.29748	7.39017	8.73435	7.47525	8.81097	7.63097	8.28315	6.95899	8.72062	7.74495	7.66095	7.69279	22465724400	14649749500	87984488000	38542729000	48971993000	34661065000	106761191000	50596553000	80255500000	42639086000	94102692000	47749636000	59093090000	41928684000	55775142000
NDUFS6	0.673142	1.08914	5.42751	2.60053e-06	1.88654e-05	3.72411	NDUFS6	O75380	0.94	-0.541635	0.850455	0.230757	1.76073	1.15976	0.899315	0.320255	1.22271	0.79949	1.51241	0.773801	1.60926	1.10827	1.39772	0.71286	1.3534	0.440001	0.969447	0.521274	1.11203	0.512064	1.35228	0.865163	0.423613	0.425572	403528064	259361344	340150368	234118336	628769150	424254144	385967328	283264864	442678688	311907648	568580860	379106048	562647100	408043104	467095744
MYBPC1	0.44189	5.59386	5.40801	2.77298e-06	1.99981e-05	3.66058	MYBPC1	F8VZY0	5.72487	4.58398	5.68984	5.2948	5.91819	5.5565	5.71226	5.07037	5.66418	5.54557	5.72747	5.47043	5.87212	5.59835	5.94571	5.56559	6.07791	5.68964	6.17994	5.59714	5.94158	5.45419	6.18564	5.91049	5.36405	5.46514	11124074500	9054574600	9738027000	7831844400	11220497400	8936666100	10849036300	7622890500	9618425900	8370271700	10559703000	9830734800	10801531900	9169688600	10926641200
ACTN2	0.485171	7.51238	5.40603	2.79114e-06	2.00113e-05	3.65412	ACTN2	A0A804HI95	7.55401	6.25894	7.76073	7.37051	7.84742	7.52168	7.62925	7.00843	7.5681	7.42675	7.68261	7.2628	7.8951	7.59021	7.85234	7.31317	7.98079	7.53172	7.93723	7.44535	7.83785	7.2774	8.00731	7.72373	7.29516	7.38544	39526715000	28912255000	40913891000	33015287800	42733298000	34894266000	40969757000	29210075100	35994866000	30833954800	40945447000	34052014100	43899699000	36472504000	40967610000
BCS1L	1.03977	-1.86247	5.39917	2.85487e-06	2.03493e-05	3.63178	BCS1L	A0A024R445	-1.96294	-2.98048	-1.94696	-2.39825	-1.85939	-1.85865	-1.7399	-2.93549	-1.81159	-2.29123	-1.42195	-1.49345	-1.34183	-2.2108	-1.29677	-4.1635	-1.03044	-2.31387	-2.02288	-2.67619	-1.74732	-3.35885	-2.6464	-4.62483	-3.4874	-2.23569	53951464	0	48928868	37846444	51136168	52359456	61953768	0	54034760	36612264	74380720	78750160	72755816	40885332	72157832
NDUFB10	0.776169	2.60261	5.38984	2.94392e-06	2.08627e-05	3.60139	NDUFB10	A8K761	2.54494	0.387919	2.44555	1.87244	3.00707	2.55658	2.55276	1.93673	2.8341	2.27627	3.1684	2.57761	3.20981	2.69645	3.18963	2.14322	3.0292	2.29401	2.628	1.86653	2.75316	2.03639	2.71814	2.12257	1.82587	1.8108	1227463040	494002336	1027640830	730520000	1491683460	1117149440	1214189950	868559170	1352587520	868124350	1791815810	1323610880	1706273790	1226861060	1617431810
UQCRC2	0.62801	5.31397	5.38737	2.96796e-06	2.09122e-05	3.59334	UQCRC2	B3KSN4	5.09335	4.11795	5.01363	4.12878	5.64431	5.19921	5.32069	4.64598	5.34335	4.64882	5.79688	5.04516	5.7657	5.10866	5.8149	5.10663	5.79023	5.24014	5.45993	4.88068	5.3076	4.98413	5.26233	4.97066	4.45274	4.89655	7180548100	6555105800	6094146600	3490248450	9280405500	6976250400	8270203400	5680245200	7700591100	4495616500	11080161300	7320942600	10033432600	6530468900	9979520000
COX5B	0.710636	1.94605	5.37812	3.05968e-06	2.14353e-05	3.56323	COX5B	A0A384NL93	2.41681	0.72397	1.83381	0.940548	2.15029	1.66381	1.85395	1.3044	1.71657	1.39684	2.26315	1.89374	2.18532	2.11508	2.0595	1.08991	2.2404	1.73029	2.31048	1.71315	2.45539	1.11045	2.07724	1.35309	1.38722	1.38062	1123150590	623577600	672499010	382916256	823683580	601673790	748039620	560337540	623382140	471894432	956724610	823938240	838777410	819946940	738962690
FUNDC2	0.560439	1.06183	5.36386	3.20659e-06	2.23368e-05	3.51685	FUNDC2	B2R7W5	1.07188	0.0551352	1.33061	0.622485	1.62181	1.0108	1.05728	0.573123	0.990474	0.713265	1.55032	0.978029	1.33469	0.913531	1.39299	0.685982	1.29285	0.665223	1.28909	0.388744	1.02761	0.891912	1.23316	0.969265	0.55549	0.621645	442153280	392239264	474472704	307154656	571046210	382634336	430629568	337530880	376859040	293812064	583718080	436756864	465138752	356520096	465569024
SLC25A4	0.720375	6.02638	5.35624	3.28803e-06	2.27312e-05	3.49204	SLC25A4	A0A0S2Z3H3	5.60586	4.26433	5.57612	4.79352	6.49798	5.86019	6.12521	5.18596	5.96033	5.51744	6.55695	5.86428	6.73688	5.93631	6.50064	5.58796	6.52363	5.88267	5.95603	5.4796	6.07265	5.6177	5.89144	5.36924	5.23235	5.29354	10243221500	7255141900	8999898100	5533046800	16770479100	11030518800	14444458000	8258793500	11810102300	8208604700	18764988400	12916585500	19669895200	11590207500	16052399100
COX4I1	0.707963	4.01854	5.35511	3.3003e-06	2.27312e-05	3.48836	COX4I1	B2R4J2	4.03673	2.88342	3.81366	2.91016	4.29242	3.90899	3.79878	2.90789	4.01949	3.43474	4.65841	3.82884	4.43456	3.7964	4.16918	3.32314	4.67326	3.93593	4.35884	3.62264	4.11798	3.91742	4.18785	3.59604	3.32619	3.61708	3452094980	2785803260	2652673020	1499736450	3635850240	2852498430	2879884800	1702736770	3076123650	1937826050	5033049600	3150779900	3987815940	2629742590	3189328380
RPS19	-1.86867	-2.76186	-5.34205	3.44507e-06	2.35958e-05	3.4459	RPS19	B0ZBD0	-3.54198	-3.60901	-3.68358	-2.73077	-3.34292	-1.55032	-2.96753	-1.35396	-3.56841	-1.32892	-3.05015	-1.15748	-4.04001	-2.6258	-4.00024	-1.09463	-4.48651	-1.02412	-3.65871	-1.23838	-3.05859	-1.14843	-3.3548	-1.46755	-3.88011	-0.867453	0	0	0	0	0	64835052	0	88757368	0	71336520	0	99400240	0	0	0
UQCRC1	0.587457	4.89989	5.33754	3.49644e-06	2.38146e-05	3.43127	UQCRC1	B2R7R8	4.76181	3.62431	4.51648	3.77479	5.23633	4.80159	4.96978	4.36964	4.84836	4.33324	5.26226	4.70977	5.28739	4.85803	5.43626	4.69025	5.32699	4.7357	4.82978	4.35659	4.89745	4.40752	4.80535	4.46731	4.11517	4.26848	5706290700	4655645700	4317721600	2730828800	6994405900	5295747600	6484570600	4690068500	5464094200	3612352000	7649095200	5802376700	7202157600	5489044500	7675887600
AGL	-0.465311	3.26338	-5.33243	3.55569e-06	2.40844e-05	3.41465	AGL	A0A0M4G3H8	2.66341	2.46181	3.02288	3.43831	3.13339	3.8334	3.0519	3.60779	3.08844	3.70622	2.98725	3.6887	3.09559	3.66254	3.14719	3.58755	2.97689	3.33495	3.04656	3.29106	2.88099	3.47902	3.01925	3.60612	3.59716	3.20766	1332512510	2079854980	1533328900	2162744320	1628186880	2706899460	1716096900	2765908990	1613356930	2339047680	1580389630	2859120380	1576395520	2396726780	1570546560
TUBB	0.509147	2.03491	5.3003	3.95156e-06	2.66188e-05	3.31029	TUBB	B4DY90	2.05058	1.17815	2.34811	1.90234	2.06421	1.91332	2.30326	1.71208	2.20223	2.11719	2.13565	1.65782	2.35658	1.78285	2.15297	1.90973	2.41332	1.85994	2.24737	1.53099	2.39417	1.58217	2.48114	1.89326	1.80225	2.04987	871348990	854303620	960526980	745815620	775974270	715270720	1021366210	743314620	872880060	777486910	875802050	699644990	944501060	651289410	788421760
ECI1	0.631028	1.67954	5.29805	3.98079e-06	2.66691e-05	3.30301	ECI1	P42126	1.7986	0.556126	1.16626	0.83218	2.0927	1.48476	2.02965	1.06781	1.77595	1.33163	2.02439	1.45	2.37735	1.66295	2.1398	1.22547	2.04726	1.6447	1.9005	1.23861	1.82586	1.45721	1.65022	1.30476	1.08061	1.24323	731708860	555091260	423387136	355207072	791450180	531449088	844918460	475587424	649575360	451040736	810797380	605781180	958197760	599350140	781258560
UNC45B	-0.818885	-1.07851	-5.29227	4.05705e-06	2.70323e-05	3.28425	UNC45B	Q8IWX7	-2.44509	-2.17055	-0.996788	-0.486432	-1.82299	-0.526813	-1.43217	-0.593139	-0.97317	-0.0816626	-1.25065	-0.247039	-2.05136	-0.715027	-1.10653	-0.764742	-1.91377	-0.980208	-0.89328	-0.795398	-1.86139	-0.825997	-2.11651	-0.850082	-0.463563	-1.35904	38624256	83859368	94535608	142409824	52442496	131800456	76683584	150395088	96619184	169345136	83758056	186834656	44491616	115302672	82328952
HNRNPM	2.0761	-2.4824	5.2806	4.21557e-06	2.79367e-05	3.24637	HNRNPM	Q59ES8	-0.804709	-3.63373	-1.09276	-3.11982	-1.18436	-2.86982	-0.789261	-3.15864	-0.790326	-3.36158	-1.1603	-3.82773	-1.25337	-4.13498	-1.05595	-4.87839	-1.09051	-3.00181	-3.56863	-4.73031	-1.66525	-2.70468	-3.5806	-3.52778	-3.39825	-4.18767	120410472	0	88451560	0	81645456	0	119739800	0	109674272	0	89171704	0	77356704	0	85266360
MT-ND4	0.66028	1.00495	5.26211	4.47923e-06	2.93931e-05	3.18643	MT-ND4	NA	1.05012	-0.543863	0.64024	0.172454	1.47602	0.985589	0.888972	0.109601	0.909998	0.584511	1.20808	0.841663	1.35927	0.9151	1.33782	0.562192	1.49358	0.771129	0.924862	0.327905	1.22902	0.375938	1.10499	0.597394	0.269021	0.372532	435533856	258961152	294028960	224845600	516162624	376006304	383210112	244782016	356412768	268726816	460445120	397364672	473132192	356908160	448099680
PRDX3	0.520313	3.62025	5.26079	4.49859e-06	2.93931e-05	3.18217	PRDX3	P30048	3.64139	2.57994	3.3971	2.82841	4.19723	3.66027	3.78886	3.17821	3.58993	3.05599	3.57658	3.23794	4.15198	3.66815	3.85781	3.37909	4.17389	3.64981	3.75879	3.39614	3.50848	3.12266	3.54485	3.18651	2.95226	3.1014	2624654850	2257316350	1987412100	1417115900	3403709440	2400792580	2860162300	2053635460	2283977730	1490394500	2377767940	2091899390	3278457090	2406061820	2570198020
CYC1	0.634435	3.85036	5.26021	4.50726e-06	2.93931e-05	3.18027	CYC1	P08574	3.40182	2.45676	3.66625	2.83673	4.24483	3.88355	3.93291	3.19398	3.96605	3.35161	4.4456	3.66237	4.41024	3.91088	4.29722	3.52822	4.15289	3.4913	3.92682	3.19692	3.79975	3.25239	3.59328	3.45974	3.06774	3.1774	2223080700	2072581120	2395018750	1425312380	3517881090	2802646780	3160486400	2076204670	2964265220	1829321860	4342812200	2807424770	3921165060	2846923780	3485332990
SUN2	1.62771	-3.23083	5.23644	4.87259e-06	3.14566e-05	3.10328	SUN2	A8K129	-1.94895	-5.23679	-1.76733	-4.26303	-3.44054	-5.02638	-1.92791	-4.26719	-1.63766	-3.33857	-2.31172	-3.3345	-1.85468	-2.6691	-2.25513	-4.31339	-2.0888	-3.57438	-1.90466	-3.90255	-1.93057	-4.02682	-3.15072	-1.79849	-2.26286	-4.14966	54476928	0	55416612	0	0	0	54383848	0	60958036	0	40143472	0	50989976	0	37135536
SDHA	0.57568	2.76482	5.23629	4.875e-06	3.14566e-05	3.10279	SDHA	Q0QF12	2.8023	1.5955	2.72468	1.94825	3.3596	2.8734	2.74329	2.25212	2.92897	2.50151	3.18609	2.55383	3.27241	2.83104	3.05854	2.52629	2.96408	2.34783	2.86703	2.19772	2.64117	2.31577	2.76892	2.46564	2.0888	2.2117	1467173760	1140898430	1247006460	769932100	1904580220	1391502590	1385615870	1080792320	1444523010	1014808260	1813920260	1301975300	1781946620	1346825860	1476939140
NDUFA4	0.671539	1.65843	5.22991	4.97799e-06	3.1953e-05	3.08214	NDUFA4	A4D109	1.89876	0.326239	1.05456	0.467301	2.01402	1.61615	1.49334	0.773541	1.46619	1.17167	1.95739	1.77473	2.20141	1.61644	1.97845	1.00295	2.19318	1.4699	1.96038	1.67593	2.19126	1.20727	2.06051	1.30886	1.28615	1.34114	784313860	473327008	391842784	275830368	749443330	582120190	582600380	387833632	524062560	403704192	774004420	758702400	848186300	580337730	698592450
MCCC2	1.16094	-2.45339	5.22694	5.02659e-06	3.20969e-05	3.07254	MCCC2	A0A804HK37	-1.88397	-3.87168	-2.00455	-2.73617	-1.48286	-2.63436	-1.67634	-2.92239	-2.1964	-3.3916	-1.788	-2.73784	-1.59978	-2.41117	-1.20898	-3.96275	-1.35093	-3.68332	-2.13522	-3.27403	-2.45105	-1.7623	-2.11491	-2.43665	-4.93815	-2.81935	56986740	0	47014028	0	66385568	30583062	64744280	0	41384068	17075850	57712248	0	60843912	35583448	76685064
NDUFA10	0.617851	3.20094	5.20244	5.44665e-06	3.45989e-05	2.99329	NDUFA10	A0A7I2V2W9	2.95866	1.57987	2.88071	2.33307	3.57511	3.16724	3.32482	2.46873	3.49056	3.03433	3.60853	3.05525	3.7753	3.17103	3.44782	2.78071	3.4981	2.88628	3.1603	2.55614	3.2642	2.81847	3.21658	2.93538	2.24524	2.54082	1635127680	1128605820	1389431680	1005294590	2211441920	1705837820	2073486210	1255876610	2131969790	1468184450	2431001090	1843080830	2525099780	1704747780	1934410240
MYOM1	0.481808	4.0247	5.19507	5.57974e-06	3.51479e-05	2.96945	MYOM1	P52179	4.07468	3.0833	4.29211	3.7295	4.30432	3.95301	4.16772	3.71897	4.19666	3.86506	4.2526	3.80454	4.28138	3.96414	4.42206	3.91393	4.47883	3.93415	4.664	3.93673	3.5005	3.22606	4.42063	4.1444	3.97298	3.93045	3544103170	3199784960	3695842560	2646447870	3665967870	2940880380	3719117060	2987496450	3478058750	2611290880	3799010560	3098164480	3586112000	2953985790	3800344320
VIM	0.498385	0.771968	5.19448	5.5904e-06	3.51479e-05	2.96757	VIM	B0YJC2	1.3605	-0.0661128	1.04885	0.175347	0.675141	0.232502	0.798955	0.416596	0.947063	0.29989	1.04222	0.513885	0.723459	0.487855	1.05255	0.539926	1.06329	0.824532	0.969529	0.550474	0.729747	0.88042	1.0777	0.653073	0.579097	0.485238	540080320	360621632	390296864	225296880	296276032	223096912	360030496	302826816	365688224	220613168	410440000	316605472	304496896	265425520	367704896
SUCLG1	0.799129	2.72494	5.18259	5.81226e-06	3.63563e-05	2.92915	SUCLG1	P53597	2.56946	1.30619	2.87887	1.46176	3.41256	2.80555	2.64061	2.10106	2.73644	1.99341	3.72437	2.43758	3.26579	2.74319	3.14211	2.29201	2.95707	2.09488	2.96589	2.06259	2.505	2.28507	2.80389	2.42925	2.096	2.10735	1248503550	933586750	1387666050	549547390	1975795460	1327568770	1290426750	973351170	1264055550	713560700	2634255620	1201179780	1773785730	1267258620	1565023360
ACADVL	0.665466	4.11242	5.17597	5.93963e-06	3.69644e-05	2.90775	ACADVL	B4DEB6	3.99762	2.66239	3.54733	2.86994	4.54967	3.92283	4.24963	3.2683	4.06817	3.57555	4.72137	4.19614	4.62889	4.00015	4.78899	3.93928	4.55965	4.11638	4.22686	3.70533	4.03973	3.59379	4.19319	3.73544	3.39136	3.57298	3359774720	2390087170	2205528060	1458511490	4345553400	2880006140	3936364030	2185960960	3181693700	2136500860	5257582100	4064319740	4562846200	3028656900	4900968400
CKMT2	0.757598	6.19326	5.17075	6.04197e-06	3.74114e-05	2.89089	CKMT2	B2R8A3	5.76998	4.76161	5.46328	4.49827	6.67072	6.112	6.12164	5.29446	6.13801	5.60523	6.99294	6.15645	6.74871	6.02067	6.84968	5.86257	6.53516	5.6192	6.0825	5.55693	6.13982	5.4663	5.75463	5.2222	5.19954	5.52007	11477411800	10240948200	8322788400	4509033500	18903609300	13134078000	14408781800	8903871500	13357989900	8723652600	25386102800	15816158200	19831889900	12288108500	20446038000
SPTAN1	0.408381	-0.787705	5.16487	6.15929e-06	3.79462e-05	2.87191	SPTAN1	A0A994J4G5	-0.621403	-1.80939	-0.721801	-1.2105	-0.641701	-1.0207	-0.590875	-0.949964	-0.511356	-0.823611	-0.613971	-0.956851	-0.698427	-0.987411	-0.449372	-0.888976	-0.544587	-0.837323	-0.693507	-0.988632	-0.634525	-0.935134	-0.364634	-0.578249	-1.13136	-1.27147	136724032	107714368	114386544	86213464	118928984	93592672	137391168	117440720	133070928	101256760	130222840	114230688	113645552	95464864	129830384
MDH1	0.938821	4.24638	5.16237	6.20976e-06	3.80658e-05	2.86385	MDH1	P40925	3.24646	1.91357	4.07719	3.16511	4.79653	4.30837	4.58611	3.63337	4.98269	4.23745	5.14973	4.11718	4.97674	4.18585	4.53569	3.64236	4.5813	3.47341	4.6482	3.53279	4.37617	3.2731	4.4852	3.6936	3.59611	3.44194	1996119550	1422317950	3184313860	1789629820	5156537300	3762291460	4970354200	2815391490	5997317600	3380288260	7075125200	3847858690	5806937600	3444698110	4111769340
MT-ND1	0.542863	1.98968	5.15001	6.466e-06	3.94347e-05	2.82395	MT-ND1	NA	1.9397	0.819355	1.76998	1.11383	2.18043	1.80885	1.99349	1.17076	1.93667	1.40194	2.18676	1.8484	2.22615	2.01742	2.18361	1.87482	2.38676	1.93528	1.98684	1.53234	2.36364	1.62717	2.10112	1.59062	1.11972	1.55183	806890880	666199170	643392580	431784352	841073340	665307200	824003520	510763872	726124480	473568608	907383420	798448450	862856580	766280130	805346370
NDUFA13	0.632676	2.45709	5.14823	6.50378e-06	3.94347e-05	2.8182	NDUFA13	B4DF76	2.4579	0.697648	2.10286	1.46227	2.61492	2.46388	2.52085	1.89179	2.61421	1.89269	2.67744	2.43048	3.08631	2.65384	2.91111	2.1231	2.72007	2.29106	2.39627	1.87127	2.617	2.01413	2.52746	1.86212	1.66688	1.83463	1155600000	612303420	810368450	549739260	1136656000	1047626110	1187628800	841920000	1161372930	665446910	1274970750	1195283710	1566287490	1191156990	1333469950
PPP1R3A	-0.499677	-0.536776	-5.14692	6.53155e-06	3.94347e-05	2.81399	PPP1R3A	A0AVQ2	-0.890028	-0.975535	-0.246415	0.143861	-0.645892	-0.0332111	-0.945981	-0.324542	-0.674861	0.158764	-0.938176	-0.263595	-1.0855	-0.240157	-0.985123	-0.601726	-1.10608	-0.541255	-0.61825	-0.58434	-0.862568	-0.327009	-0.655653	-0.0696539	-0.120267	-0.741064	113496024	191994336	159030416	220433232	118583992	185569184	107414024	181171328	118812768	200054448	104013984	184702832	86902368	160246784	89556952
EIF3K	1.45911	-1.84812	5.14551	6.56173e-06	3.94347e-05	2.80945	EIF3K	B4DVD7	-1.5779	-2.837	-1.03714	-4.42599	-0.93953	-1.27343	-1.05737	-0.99663	-0.894265	-1.15593	-0.995498	-3.71074	-1.28892	-1.81986	-0.936508	-2.00309	-1.32706	-2.37393	-1.42141	-3.75709	-1.27036	-3.60918	-1.67406	-3.9665	-1.58077	-4.45291	70454600	0	91928080	0	96745808	78552856	99432696	113702728	102050696	80424112	99962296	0	75474056	53610604	92626232
ATP5PO	0.7105	4.86303	5.10285	7.54281e-06	4.47433e-05	2.67199	ATP5PO	B2R4E2	4.82115	3.47988	4.40257	3.42048	5.5079	5.05305	4.92462	3.92028	4.76792	4.19742	5.18001	4.59425	5.39366	4.77586	5.53485	4.72355	5.3584	4.84257	4.82559	4.23861	4.93251	4.26741	4.77695	4.38678	4.08924	4.29601	5945871900	4212126210	3989928190	2136172420	8443092500	6304093200	6284762600	3434849540	5167757300	3287793410	7225196500	5355877900	7752717800	5185143800	8218764300
RTN4IP1	0.949474	-1.19341	5.1017	7.57131e-06	4.47433e-05	2.66827	RTN4IP1	B2R9Y1	-0.958684	-3.03794	-0.768333	-1.94852	-1.45438	-1.92989	-1.4768	-3.20892	-0.665353	-1.3774	-0.497255	-1.36652	-0.0831432	-0.80662	-0.448798	-1.31687	-0.687399	-1.6279	-1.90328	-2.43107	-0.692755	-1.69877	-1.29766	-1.5771	-2.17443	-1.84576	108221368	0	110756000	51690052	67709160	49836464	74347872	0	119598384	68978808	141195936	85992224	174089040	108209912	129882096
COX6C	0.701921	0.955562	5.10157	7.57455e-06	4.47433e-05	2.66785	COX6C	A0A024R9B7	1.45063	0.0401109	0.764656	0.14062	1.34292	0.978041	0.45869	-0.251115	1.03101	0.0668605	1.20213	0.812678	1.1507	1.12122	1.1892	0.195554	1.45101	0.945296	1.25985	0.50353	1.74755	0.729672	1.17898	0.521798	0.768854	0.692425	574894210	388175648	320510976	219938560	470671040	374044416	284386688	190630848	387598912	187707936	458550976	389460992	409444192	411722432	404236320
MYH3	-2.9584	-0.406207	-5.1009	7.59103e-06	4.47433e-05	2.6657	MYH3	P11055	-1.40818	-3.87402	-0.0141014	2.36087	-3.3549	3.99083	0.234556	2.10976	-0.894535	0.931381	-4.06908	1.32849	-0.487557	2.05566	2.22409	2.26238	-1.03744	1.75984	-4.5122	1.21649	-2.8378	2.42747	-0.281996	2.49244	4.10916	-6.06552	79250160	0	186815808	1024855100	0	3019009280	243465920	979234050	102031592	341766368	0	556852350	131531832	786864510	828263550
COX5A	0.674631	3.73109	5.09106	7.83887e-06	4.5983e-05	2.63402	COX5A	P20674	3.56968	1.82968	3.51464	2.85885	3.7047	3.52025	3.6172	3.02423	3.74189	3.392	4.26338	3.84377	4.23548	3.96872	3.79603	2.88654	4.18938	3.34222	3.87579	3.13103	3.8745	3.22628	3.7658	3.02931	2.88228	2.93188	2497388800	1341965700	2156104190	1447342210	2419270140	2178736130	2539302400	1845732860	2537677570	1881266560	3827497220	3183563260	3473817090	2963377660	2462464000
ATAD3A	0.753638	-0.741751	5.08228	8.0666e-06	4.70936e-05	2.60578	ATAD3A	Q96T67	-0.746396	-2.97749	-0.955881	-1.48177	-0.224371	-0.938118	-0.40669	-1.15084	-0.79233	-1.17233	-0.0974853	-0.718061	-0.180498	-0.821728	-0.471641	-1.15623	-0.382877	-1.00509	-0.659046	-1.42047	-0.699573	-1.2975	-0.692353	-1.21318	-1.36523	-1.52853	125377072	0	97254496	71435144	158824192	99106384	156100384	102175712	109522008	79515160	186279424	134792464	162728928	107082616	127841808
DECR1	0.756337	3.36986	5.07317	8.30975e-06	4.82832e-05	2.5765	DECR1	Q16698	2.9466	1.69911	2.81281	1.86419	3.87312	3.38448	3.40565	2.40249	3.25103	2.72171	3.83646	3.07288	3.96846	3.28671	4.23422	3.08998	4.08169	3.48377	3.38517	2.88498	3.4179	2.79683	3.39587	2.84581	2.51489	2.72827	1621512960	1225844350	1325553920	726354180	2718851330	1983044100	2192962300	1199519740	1805822080	1182147070	2847089150	1865744770	2886865920	1847066750	3336399620
IMMT	0.504495	2.94501	5.06733	8.46943e-06	4.89789e-05	2.55774	IMMT	B4DKR1	2.93744	1.98707	2.79321	1.99471	3.39722	2.93236	2.93138	2.39971	2.92562	2.53616	3.26024	2.7213	3.24999	2.96657	3.3033	2.65536	3.12315	2.64982	3.04261	2.562	2.94558	2.7159	3.06861	2.80346	2.44885	2.6261	1611246980	1496652800	1307675010	795130690	1954897150	1449541890	1578570370	1197212420	1441172480	1039480190	1909592450	1462231550	1754467970	1479486980	1750025860
TXN2	2.08571	-0.121009	5.06391	8.5645e-06	4.92961e-05	2.54674	TXN2	B4DX69	0.336745	-3.17142	-0.370069	-3.62345	0.744962	-3.39209	0.837836	-0.171492	-0.028926	-0.302839	0.520759	0.364473	0.767218	-3.30901	0.698043	0.00463758	0.522568	-0.0268899	0.456551	-0.508576	0.41361	-0.579843	1.05611	-4.35657	-3.44553	-4.65267	265629312	0	145967696	0	310967392	0	369865184	201447616	185912688	145275376	285939936	285457152	313874272	0	287595872
PKM	-0.676131	6.41714	-5.05489	8.81989e-06	5.0309e-05	2.51777	PKM	A0A804F729	5.44252	5.26902	5.54158	6.54512	6.49472	7.17807	6.01786	6.89133	6.03105	6.97934	5.91247	6.84289	6.09469	6.93979	6.0919	6.60658	5.94914	6.46945	5.84324	6.50902	5.84198	6.4183	5.94772	6.67353	6.61818	6.24813	9146783700	14557500400	8787017700	18631444500	16732659700	27499128800	13408655400	26932922400	12403516400	22612441100	12004406300	25452937200	12603300900	23236476900	12091938800
TTR	2.00772	-1.08135	5.0548	8.82253e-06	5.0309e-05	2.51748	TTR	A6XMH1	0.0963171	-4.39642	-0.234488	-3.35267	-0.940888	-4.15005	-0.465486	-3.93432	-0.0200298	-0.941416	0.23829	-0.0119189	-0.35028	-0.301975	-0.261128	-0.459118	-1.19395	-3.3956	-1.18059	-2.61316	-1.84526	-4.46393	-1.51846	-3.74805	-0.452791	-4.87682	224853680	0	160350624	0	96654824	0	149866480	0	187062640	93317080	235094896	219905248	144662304	153525440	147925696
LDHD	1.28004	-1.46469	5.0424	9.18636e-06	5.21411e-05	2.47765	LDHD	Q86WU2	-1.25125	-4.15056	-1.66479	-2.69818	-1.5121	-2.90512	-1.29476	-3.76661	-0.98269	-1.64287	-1.01008	-1.60507	-0.584141	-1.03769	-1.27086	-1.37264	-1.12005	-3.19376	-1.04792	-4.50892	-2.24164	-1.97965	-0.957894	-1.43753	-4.71979	-2.08545	88356888	0	59498788	0	65053720	0	84346624	0	95983704	57385600	98956832	72887040	123014424	92194960	73465832
RAB7A	1.68674	-1.75914	5.0226	9.79813e-06	5.53572e-05	2.41412	RAB7A	A0A158RFU6	-0.668645	-4.69421	-1.42796	-3.01685	-0.716182	-0.92705	-0.772415	-3.27985	-1.24164	-3.66027	-0.794298	-4.09784	-0.886825	-2.9795	-0.584362	-1.05447	-0.564351	-0.397046	-0.848053	-4.29337	-0.694642	-0.961252	-0.522037	-0.600568	-0.615828	-1.10909	132319424	0	70113088	0	112944888	99869680	121146128	0	80212944	0	114922064	0	99733048	0	118233464
NDUFS7	0.791886	-0.408986	4.99484	1.07239e-05	6.03097e-05	2.32518	NDUFS7	B7Z1U1	-0.728335	-2.71269	-0.291223	-1.31406	0.050864	-0.587039	-0.242227	-0.905695	-0.0747601	-0.696734	0.0330896	-0.549838	0.419897	-0.26748	0.21267	-0.674474	-0.0972384	-1.05831	-0.743814	-1.14203	-0.509108	-0.7995	-0.426072	-1.19105	-4.4029	-1.14297	126956544	57590628	154167072	80241696	192207584	126411608	174949280	121100240	180099120	110565056	203925648	151462704	246718496	157240448	205433312
LMOD3	0.581576	-0.279778	4.98345	1.11286e-05	6.22998e-05	2.2887	LMOD3	B4DT85	0.0359627	-1.12593	0.616296	0.0330414	-0.0859799	-0.72061	-0.124559	-0.539597	0.433044	0.0146581	-0.149289	-0.856806	-0.348295	-0.697124	-0.11184	-0.476097	0.0508866	-0.378479	0.166898	-0.741248	0.186257	-0.223348	0.0611372	-0.536858	-0.262469	-0.406259	215641088	172987392	289189248	204134768	174814080	115233360	189816416	156081536	256080112	181037328	179709232	122433248	144861424	116742376	164052800
LRRC20	-2.33232	-1.28344	-4.96242	1.19153e-05	6.64006e-05	2.22144	LRRC20	Q5T6D4	-3.08472	-3.94207	-3.91699	0.168507	-2.35083	0.114131	-2.62277	0.49351	-3.62998	0.342213	-4.32387	-0.0967145	-0.134689	0.475573	-0.0603127	-0.266271	-0.534092	-0.655304	-4.3009	-0.649347	-3.7321	-0.0780872	-3.54617	-0.155689	-0.332833	-0.731756	0	0	0	224231312	0	205522960	0	319409376	0	227181008	0	207352640	167978864	263175568	170018032
LRPPRC	0.449899	1.77168	4.95576	1.21759e-05	6.75461e-05	2.20014	LRPPRC	A0A804HL40	1.72127	0.756148	1.38361	1.04178	2.06592	1.67478	1.85723	1.38773	1.80966	1.46419	1.97832	1.58317	2.21131	1.83946	2.10756	1.55285	1.99544	1.67928	1.6817	1.4185	1.91076	1.24867	2.06605	1.7435	1.19442	1.36804	693518780	637642240	492229664	410748928	776896060	606264960	749740930	593655940	664935940	494448800	785318780	664363780	854027010	677353220	763991740
TMLHE	1.05439	-1.28771	4.94346	1.26716e-05	6.9885e-05	2.16086	TMLHE	Q9NVH6	-1.03909	-4.49977	-1.41332	-3.44179	-0.809668	-1.66228	-0.486142	-1.88238	-1.45543	-1.93724	-1.50664	-2.0133	-0.663257	-1.56573	-0.208131	-0.656234	-0.583475	-1.37975	-1.0648	-1.66449	-0.669607	-1.51835	-1.05683	-1.38777	-2.13689	-1.18814	102354648	0	70828552	0	105858192	59993908	147736064	61536552	69165576	46793824	70140448	54923880	116450088	63937168	153460768
B2M	1.25078	-2.5373	4.94249	1.27115e-05	6.9885e-05	2.15776	B2M	A6XMH4	-1.00509	-3.81249	-1.65134	-3.20208	-1.32543	-0.680068	-1.82665	-2.87549	-2.35806	-3.84822	-1.91875	-4.01945	-2.19899	-2.30256	-2.14847	-3.79941	-2.36992	-2.99615	-2.06302	-2.49667	-2.62739	-5.123	-2.10883	-3.45571	-2.04841	-3.28673	104795344	0	60056096	0	74039712	118517480	58338168	0	36997344	0	52711936	0	40164152	38365916	39985092
EIF3I	1.18907	-3.15735	4.93584	1.29889e-05	7.10911e-05	2.13652	EIF3I	A0A7I2YQI2	-3.33966	-4.28489	-2.14413	-3.303	-3.43914	-4.51537	-1.92228	-4.56653	-2.08538	-3.16384	-2.95891	-4.1348	-2.57257	-3.68871	-3.48483	-3.98837	-2.87718	-3.72358	-1.83564	-4.17641	-2.18052	-1.93339	-2.33861	-3.96885	-5.25766	-2.55433	0	0	42678552	0	0	0	54596704	0	44694668	0	25632492	0	31001180	0	0
ATP5PB	0.680136	3.6028	4.91746	1.37864e-05	7.48967e-05	2.07788	ATP5PB	A0A024R0E1	3.79987	1.97751	3.42651	2.54601	4.24041	3.817	3.33214	2.77168	3.51656	3.08047	4.1751	3.59532	4.08445	3.77818	4.13621	3.35235	4.01368	3.37347	3.39823	2.76306	3.63882	3.1533	3.58611	2.97811	2.93673	3.03812	2929408510	1486767740	2028333950	1165190780	3507105280	2676293630	2084034820	1549330300	2170734850	1515894270	3600319230	2679934210	3128536830	2596751100	3117275650
ALDOC	-0.684129	2.24508	-4.91701	1.38064e-05	7.48967e-05	2.07645	ALDOC	A0A024QZ64	1.56821	1.63558	1.62767	2.54217	2.32552	2.86472	2.07321	2.62953	1.71851	2.74913	1.61319	2.60256	1.58168	2.28391	1.82557	2.41638	1.96209	2.54332	1.84437	2.77561	1.77857	2.38671	2.31641	3.01492	2.48199	2.34182	623712320	1173041660	582956290	1162092290	930056060	1383149820	870820160	1403958660	624220930	1204829060	609717700	1346699900	551993540	921744000	628351170
ATP5F1C	0.688711	3.60902	4.91261	1.40049e-05	7.56386e-05	2.06241	ATP5F1C	A8KA31	3.66147	2.20206	3.27446	2.39421	4.36926	3.85383	3.5855	2.74964	3.57419	3.16021	4.14598	3.3593	4.18003	3.55803	4.03065	3.3845	3.95532	3.35503	3.39156	2.792	3.56967	3.10343	3.53624	3.09756	2.64862	2.79972	2661454080	1737164800	1825443710	1048814270	3834748930	2745503490	2484128000	1525849860	2259198460	1602037500	3528376580	2275480320	3342835200	2229251070	2897327100
MT-CO3	0.808019	1.32788	4.90188	1.45002e-05	7.79703e-05	2.02821	MT-CO3	NA	1.69	0.130204	1.28109	0.304314	1.63806	1.41415	0.427186	0	1.45512	0.72422	2.50156	0.822327	1.35277	1.21229	1.10048	0.473584	1.99783	1.05304	1.84644	1.02063	1.79593	0.655982	1.6301	1.20962	1.36301	0.693983	678650370	413189184	458464192	246364496	577516350	506061888	278243904	226874864	520056064	296051744	1128640640	392074656	471002880	438549568	380127648
PPP3R1	-1.83925	-2.62417	-4.89838	1.46657e-05	7.85157e-05	2.01705	PPP3R1	B2RC10	-4.63406	-4.20589	-2.91139	-0.566683	-3.73931	-1.16243	-3.84123	-0.886549	-4.44168	-0.579989	-2.52663	-3.612	-3.64208	-0.744714	-3.40343	-1.53007	-2.25254	-2.15999	-4.34613	-2.79965	-3.91947	-1.50395	-3.12773	-0.962805	-1.1576	-3.05568	0	0	0	134704464	0	84835256	0	122718112	0	119884120	0	0	0	112954240	0
PPP1R12B	1.79041	-2.90462	4.89663	1.47492e-05	7.86198e-05	2.01146	PPP1R12B	O60237	-3.89873	-5.3475	-0.827514	-3.35229	-1.07869	-4.26245	-1.1718	-3.19145	-1.06363	-3.39028	-1.16623	-2.93807	-1.3775	-2.80963	-1.90839	-2.70898	-1.1608	-2.46214	-1.00035	-5.60879	-4.8375	-4.32248	-2.70945	-3.29143	-2.56723	-3.65425	0	0	106304624	0	87850048	0	91850656	0	90747160	0	88805952	0	70979296	0	47224680
PLEC	0.391588	2.69512	4.88145	1.54918e-05	8.22205e-05	1.96315	PLEC	E9PMV1	2.63325	1.60185	3.21165	2.8072	2.88184	2.58329	2.91896	2.4052	2.72069	2.56464	2.91302	2.62063	2.87208	2.62848	3.00699	2.5945	2.83573	2.58716	3.05142	2.5027	2.9894	2.7561	3.032	2.71622	2.77164	2.55981	1304950910	1145929600	1747681150	1396434300	1367662080	1138026620	1565037820	1201772670	1250334590	1060204350	1501130880	1363675650	1350147970	1170399870	1425094270
GPX1	2.23498	-1.85218	4.87977	1.55764e-05	8.23134e-05	1.95779	GPX1	A0A994J430	-0.745501	-3.73017	-0.682034	-3.20601	-0.594225	-0.61291	0.170716	-2.82349	-0.0342285	-0.37463	-0.903595	-3.38501	-0.0507197	-4.60654	-2.28299	-4.23605	-0.426424	-3.65386	-0.593783	-3.67657	-0.809443	-2.75451	-0.720897	-1.4332	-1.24058	-3.12756	125454888	0	117583392	0	122907800	124164952	232927328	0	185230640	138223104	106537304	0	178045856	0	36425164
ATP5PD	0.639043	3.0306	4.86857	1.6151e-05	8.49836e-05	1.92217	ATP5PD	O75947	3.18128	1.51303	2.82659	1.98039	3.58507	3.17109	2.81265	2.29248	3.00718	2.63537	3.39897	2.89547	3.62988	3.32051	3.58387	2.81306	3.4518	2.95005	2.91535	2.29496	3.07386	2.56925	3.0561	2.41839	2.43344	2.55151	1907942530	1077512700	1338280060	787279040	2226751740	1710393470	1453853180	1111456770	1524993660	1113473020	2102342780	1649858180	2282976260	1890851330	2125705220
EEF1A1	2.02229	-1.47199	4.86584	1.62943e-05	8.53711e-05	1.91348	EEF1A1	A8K9C4	1.22109	-4.16869	-0.838235	-3.54837	-0.606552	-3.71226	-0.954638	-3.66111	0.015655	-3.38175	-0.259605	-0.954086	-0.935757	-3.73892	-0.527625	-0.780667	-0.169132	-1.20457	-0.4339	-1.21585	-0.508217	0.88737	-1.3374	-4.1229	-3.21696	-4.42643	490330592	0	105517528	0	121862048	0	106771440	0	191747296	0	166480000	114449816	96407096	0	122975872
YWHAZ	1.08557	-2.02973	4.84718	1.73074e-05	9.02933e-05	1.85418	YWHAZ	A8K1N0	-1.22854	-2.44578	-1.59294	-2.40045	-1.3337	-4.78461	-1.21131	-2.85678	-1.66962	-1.83278	-1.64346	-2.41432	-1.44175	-2.86131	-1.72484	-2.30811	-1.50949	-1.93328	-1.4135	-3.05606	-1.63303	-1.91834	-1.33368	-1.95084	-2.16628	-1.91297	89758880	0	62536952	37788736	73616296	0	89369680	0	59622604	50307564	63794068	41595008	67887312	0	53631776
CANX	0.327683	0.431715	4.84401	1.7486e-05	9.08384e-05	1.84409	CANX	A0A7P0T840	0.450034	-0.308012	0.590688	0.41013	0.331921	0.182569	0.553339	0.179173	0.718299	0.525136	0.78695	0.505364	0.6468	0.297418	0.454894	0.147607	0.694656	0.390735	0.637151	0.153373	0.606016	0.192615	0.499965	0.362408	0.352918	0.0073215	287328960	304953056	284101440	265113504	233548512	215507456	303669728	256875664	312065888	257891616	343879520	314740928	288739520	232603152	242989504
NDUFB11	2.35788	1.58453	4.81962	1.89187e-05	9.78664e-05	1.76669	NDUFB11	Q5JRR3	1.79842	-4.21051	2.31069	1.35527	2.01111	-3.62138	2.15389	1.41926	2.67023	-2.64533	2.88819	2.05597	2.53398	1.93007	2.52899	1.54308	2.37392	1.58241	2.15218	0.999362	1.96659	1.74433	1.8796	-3.17924	-4.19666	0.721909	731617860	0	935933950	510442112	747936320	0	920906560	606773890	1207361020	0	1475508860	922003390	1068080900	721259460	1023181570
SRL	0.414838	3.17374	4.81493	1.92072e-05	9.89413e-05	1.75182	SRL	B3KPP4	3.1072	2.10927	2.88554	2.48755	3.34253	3.05375	3.16088	2.69803	3.10516	3.04208	3.2698	3.03069	3.45316	2.99212	3.59113	3.22936	3.64141	3.33618	3.38207	2.97925	3.54169	2.98785	3.58336	3.13976	2.86665	3.02275	1812448510	1628943230	1394098560	1118914050	1882181120	1576790400	1850757250	1472226300	1632162050	1476092930	1922290300	1811975550	2019787010	1505920380	2136434050
NDUFB5	0.732546	1.94581	4.81158	1.94158e-05	9.95972e-05	1.74121	NDUFB5	O43674	1.6586	0.0818433	1.57357	0.910322	2.30138	1.8121	1.94616	1.22544	2.26338	1.6585	2.2427	1.83591	2.70896	2.02133	2.30096	1.21949	2.3396	1.75899	1.60882	1.28014	2.09049	1.35584	2.40094	1.48509	1.01513	1.04364	664038530	399568256	561498940	374977088	914627970	666806340	797413380	530494880	910670850	565735870	943255620	791567040	1205807870	768360580	873594180
PCCA	1.2382	-1.15936	4.80504	1.98301e-05	0.000100989	1.72047	PCCA	B2RDE0	-0.79921	-1.91951	-1.13493	-1.76935	-0.669877	-3.81333	-0.710699	-1.49752	-0.851439	-1.34404	-0.326026	-1.46208	-0.29597	-1.02948	-0.185361	-1.38823	-1.29662	-2.32484	-1.17663	-1.38842	-0.834232	-1.46932	-1.03375	-4.76707	-1.70521	-2.03829	120870256	99798144	85903624	58525344	116628832	0	126441080	80350192	105125504	70592744	158989040	80481088	150211808	92720976	155902032
ACADS	1.11561	1.83155	4.8047	1.98518e-05	0.000100989	1.71939	ACADS	D4QEZ8	2.58509	0.666653	1.79824	0.584767	2.43605	1.30696	1.30499	-1.19727	2.36831	1.65836	2.48542	1.6954	2.2176	1.21144	3.23227	2.07237	2.99561	2.32892	2.52355	1.8373	1.81921	0.939885	1.41459	0.688807	0.856086	1.50655	1262101250	599288900	656118850	299228544	1004112000	469828160	511295904	98939784	979377340	565682370	1116085890	718107710	857756350	438290976	1665944190
PRKAR2A	0.475307	1.17012	4.78983	2.08264e-05	0.000105509	1.67231	PRKAR2A	A0A024R2W3	1.3724	0.108095	1.53226	1.22009	1.46985	1.12531	1.34566	1.00538	1.18874	1.32263	1.39765	0.906401	1.31304	1.01195	1.32536	0.792984	1.28854	0.890198	1.60188	0.796497	1.63502	1.05035	1.9071	1.44395	1.47245	1.1485	544551940	406905504	545650620	464787424	513958592	414241888	525912128	455443552	432376384	448234688	525105760	415601696	458210304	381689792	444246080
GPD1L	0.884696	0.8772	4.77766	2.16597e-05	0.000109279	1.63378	GPD1L	A8K9U3	0.0782388	-1.78945	1.23807	0.49016	1.51089	0.817897	1.19078	0.442604	1.44533	0.983332	1.31612	0.462084	1.51799	0.7808	1.11984	0.211463	1.2726	0.182305	1.13283	0.100823	1.07403	0.0289605	1.40064	0.970041	0.274729	0.218083	222053632	109213560	444993952	280235648	528788896	334745728	472379904	308335520	516540352	354297408	496253024	305439200	528154048	325183072	385263072
RYR1	-0.354383	1.56393	-4.77525	2.18282e-05	0.000109678	1.62617	RYR1	P21817	1.42497	1.17715	1.63353	2.05801	1.40953	1.95815	1.52194	2.02639	1.38908	1.85896	1.10988	1.74182	1.57029	2.09536	1.60878	1.93144	1.44857	1.7327	1.51829	1.55528	1.45913	1.82143	1.57074	1.96063	1.95205	1.66643	564759100	853712770	585329340	830794880	492911456	737845120	594262780	924252030	496789152	650068740	430147968	741587710	547651070	808813950	540680260
CHCHD3	0.509502	0.457361	4.74999	2.36774e-05	0.000118484	1.54632	CHCHD3	C9JRZ6	0.406608	-0.48606	0.326046	-0.328895	1.12941	0.492458	0.23515	-0.145034	0.403473	0.140725	0.979668	0.251852	0.777711	0.43237	0.53096	0.157194	0.630232	0.00324664	0.694699	0.164239	0.523838	0.136321	0.705823	0.411171	0.109854	0.16268	278809056	269547424	236487504	158841216	405924288	267145632	243566224	205176160	250884592	197568624	393025120	264021088	316165504	255411424	256144912
DNAJC11	2.26715	-1.68478	4.72739	2.54618e-05	0.000126895	1.47501	DNAJC11	B4DPK2	-0.720283	-3.26946	-0.642479	-3.08862	-0.610601	-3.45399	-0.717836	-2.46976	-0.675658	-1.02661	-0.546625	-3.56791	-0.266326	0.531764	-0.178694	-2.15628	-0.295675	-2.465	-0.834891	-4.11205	-0.586811	-4.62112	-0.504449	-4.08713	-2.87818	-4.25062	127667072	0	120851832	0	121520528	0	125817096	0	118747184	87965832	136445888	0	153330320	273628064	156624128
ETFDH	0.557149	1.14978	4.70676	2.72063e-05	0.000134897	1.40999	ETFDH	Q547S8	1.36945	0.190106	0.919103	0.116682	1.55545	1.0836	1.24372	0.533278	0.950917	0.613101	1.70769	1.01174	1.96894	1.4693	1.33871	0.835087	1.36262	0.889154	1.04977	0.665814	0.838154	0.407931	1.1685	0.971446	0.517778	0.573219	543440510	430706240	356727200	216319280	545377540	402437632	490033728	328336512	366666464	274105216	650993860	447081408	721955650	524068256	448376672
XIRP1	0.80947	1.08089	4.70583	2.72875e-05	0.000134897	1.40706	XIRP1	Q702N8	1.07713	-0.273905	2.28568	1.45831	1.70055	0.951734	1.34702	0.568312	2.10911	1.52524	1.13504	0.224892	1.23675	0.219121	1.49847	1.70665	1.36488	1.10444	1.81045	0.650105	1.7473	0.852101	1.84038	0.452124	1.51783	1.79808	443765568	312248288	919851970	548231940	603079680	367285472	526408704	336407232	818319040	515820544	437715808	259133040	434607808	220315904	500881504
MYH8	-3.93577	0.711409	-4.7031	2.7528e-05	0.000135539	1.39845	MYH8	P13535	3.12902	1.90415	-2.59087	2.4639	2.94768	0.5149	-3.98517	2.88678	2.10918	3.17349	-1.99789	2.52083	-0.745132	2.16792	-1.41982	3.3116	-3.88629	3.26765	-3.87988	2.96504	-3.42997	2.7495	-3.05549	2.49885	2.84307	1.11064	1840070530	1413053950	0	1100722180	1431524990	271333760	0	1678004860	818358590	1616858500	49898500	1272534780	110025432	850538180	66258768
STOM	1.81466	-2.81643	4.7006	2.77497e-05	0.000136084	1.39059	STOM	F8VSL7	-0.747449	-4.34137	-1.45676	-3.94583	-3.28332	-3.63702	-0.86261	-3.07105	-1.69456	-3.93617	-1.32983	-3.30148	-0.923371	-4.19659	-0.954759	-4.02532	-1.12446	-3.07561	-1.52507	-3.24419	-2.73464	-2.97762	-4.85841	-3.51895	-2.73629	-4.28805	125285624	0	68727576	0	0	0	113804160	0	58600744	0	79285120	0	97238360	0	91461840
HACD1	-1.03925	-2.96383	-4.69447	2.83002e-05	0.000138231	1.37132	HACD1	B0YJ80	-3.55083	-3.37854	-3.81139	-2.30186	-2.79186	-2.06006	-3.09997	-2.38516	-3.06937	-2.07674	-3.99086	-2.4052	-3.46964	-2.2471	-3.82694	-2.32613	-3.32014	-2.3152	-3.34594	-2.85601	-3.46552	-2.11623	-3.45357	-2.25675	-1.99634	-2.39159	0	36300336	0	40461436	26793188	45536780	0	43429284	0	42480844	0	41858740	0	39869404	0
TUBA1C	1.69427	-2.72284	4.6771	2.99214e-05	0.00014557	1.31669	TUBA1C	B7Z1K5	-0.841362	-3.0777	-3.18503	-4.06711	-1.43506	-3.03043	-0.956491	-3.87385	-1.81293	-4.3727	-4.46235	-4.23886	-1.70801	-4.07002	-0.840376	-3.49315	-1.28104	-4.31407	-3.10187	-4.40098	-1.79525	-1.46585	-1.80807	-3.15429	-2.60927	-1.87568	117389848	0	0	0	68622000	0	106634360	0	53984756	0	0	0	56446676	0	99008480
MPC2	1.70438	-2.46236	4.67409	3.02112e-05	0.000146196	1.30723	MPC2	A8K261	-1.16016	-3.33482	-1.0492	-3.61315	-0.949383	-3.3002	-4.07042	-3.497	-3.29705	-3.44089	-0.817485	-3.50172	-3.52316	-3.01482	0.152246	-3.86156	-0.0631316	-4.50581	-0.940861	-3.52421	-1.13297	-2.0486	-3.25843	-2.91977	-3.73426	-1.28846	94115824	0	91163144	0	96087336	0	0	0	0	0	113089776	0	0	0	197006992
LRRC39	0.98135	-3.01288	4.6733	3.02885e-05	0.000146196	1.30473	LRRC39	Q96DD0	-2.85621	-3.59477	-3.6371	-2.94151	-3.18079	-3.99691	-2.30218	-3.91971	-2.98441	-2.72612	-2.40173	-4.08167	-2.77218	-3.78817	-2.34204	-4.19485	-1.82585	-3.14533	-1.85735	-2.48576	-1.97368	-3.78783	-2.282	-3.52907	-4.70062	-2.79552	29047050	0	15162931	0	20461922	0	41956996	0	23967372	0	37715432	0	26995434	0	34964560
FECH	0.518022	-0.500482	4.66682	3.09238e-05	0.000148565	1.28437	FECH	A8KA72	-0.827662	-1.37854	-0.0327659	-0.638394	-0.252796	-0.407428	-0.0673203	-0.440309	-0.522061	-0.78113	0.0834151	-0.937096	0.3334	-0.128884	0.0986367	-0.395037	-0.0600692	-0.807908	-0.0621847	-0.757151	-0.239284	-1.08596	-0.456959	-0.464074	-1.16006	-0.547194	118509856	145201456	184414496	128172464	155725536	143171056	197498752	167201456	132087200	104282632	211164704	115805600	232361168	173095600	189820672
SUCLA2	0.582764	3.16363	4.66583	3.10218e-05	0.000148565	1.28127	SUCLA2	B2RDE7	3.056	1.92627	2.88214	2.0355	3.62977	3.22566	3.23748	2.67217	2.95577	2.49714	3.74491	3.09815	3.76658	3.13243	3.74304	2.99396	3.47394	2.93147	3.04123	2.60781	2.95092	2.70048	3.20099	2.86857	2.4232	2.60466	1749257600	1434888450	1390816900	817933820	2296832000	1776332540	1951673220	1446075650	1471608580	1011743620	2672028670	1898715140	2509891330	1659734400	2373664770
UQCR10	0.710477	3.18456	4.62479	3.53745e-05	0.000168752	1.15258	UQCR10	Q9UDW1	2.80294	1.24513	3.21346	2.22707	3.44456	3.07136	3.09892	2.6714	3.40811	2.34491	3.97739	3.40326	3.58766	3.27021	3.95864	3.05398	3.7322	3.08286	3.50516	2.90211	3.52848	2.99824	2.64926	2.1105	2.48131	2.63717	1467822460	894903810	1749867140	934083970	2020105600	1596159360	1772949250	1445303300	2013539580	910422720	3139249660	2345892860	2217139460	1826056450	2756257540
ATP5IF1	0.953325	-1.16121	4.61991	3.59315e-05	0.000170744	1.13727	ATP5IF1	Q5JXL8	-1.09617	-3.20429	-1.44454	-2.56328	-0.716603	-1.10807	-1.25869	-3.36936	-0.670861	-1.43774	-0.43694	-1.5584	-0.32234	-1.22737	-1.20824	-1.9002	-0.842048	-1.55503	-0.616607	-1.39594	-1.30543	-1.37592	-0.464974	-1.12775	-1.30353	-1.5237	98383984	40960632	69311824	33755636	112911976	88093184	86482136	0	119142704	66153496	147224112	75283152	147491120	80836912	76724784
MICOS10	2.96828	-0.326595	4.61756	3.62022e-05	0.000171366	1.12992	MICOS10	Q5TGZ0	-3.53901	-3.8277	1.17705	-3.12211	1.27345	-4.42397	1.03095	0.614946	1.39633	0.678584	1.37901	1.04653	1.66024	1.36552	1.25884	-3.84936	1.26938	-1.81141	1.18648	-3.54161	1.46202	-4.79262	0.576903	-3.82448	-3.96294	-4.58564	0	0	426565920	0	448545920	0	422841856	347459040	499290016	286833344	518363008	457996000	582884480	487691936	424227616
DLD	0.519384	3.25865	4.60195	3.80525e-05	0.000179432	1.08109	DLD	A0A024R713	3.22263	1.95873	2.95106	2.2624	3.68238	3.23065	3.47521	2.98248	3.33715	2.99779	3.63405	3.19717	3.71599	3.46145	3.56308	2.77248	3.60622	3.22141	3.13686	2.85427	3.31238	2.83432	3.4234	3.05467	2.59646	2.71709	1963424000	1467538560	1458865020	957239550	2382129660	1782481020	2301294080	1793092610	1916898300	1431459330	2474395140	2033607550	2423395330	2084895360	2095296510
MPC1	1.61788	-1.2579	4.59787	3.85514e-05	0.000181088	1.06833	MPC1	A0A087WVZ0	-0.747724	-4.08022	-0.314609	-2.52177	-0.790582	-3.73095	-0.620327	-1.65785	-0.162557	-0.768355	0.0140299	-0.748067	0.348215	-0.692871	-2.82606	-1.61488	-0.34738	-1.75563	-1.00889	-3.7565	-0.636711	-2.93892	-0.635151	-2.87631	-4.54123	-2.00726	125261744	0	151688176	0	107267928	0	134614800	71899080	169465856	105210160	201249264	132017952	234759552	117087088	24998896
ATP5F1A	0.637997	6.14075	4.59159	3.93316e-05	0.000184048	1.04871	ATP5F1A	P25705	6.12404	4.90951	5.64436	4.73515	6.70119	6.36058	6.10496	5.18323	5.98195	5.56763	6.561	5.9027	6.66244	6.01344	6.9173	6.06208	6.59834	6.17211	5.95892	5.40707	6.12559	5.70894	5.9135	5.61521	5.17085	5.6376	14669830100	11346514900	9435822100	5313663000	19307208700	15603775500	14243160100	8243141600	11988408300	8499202000	18817767400	13265142800	18680762400	12226745300	21427261400
NID2	0.434022	-0.265649	4.56414	4.29281e-05	0.000200114	0.963038	NID2	A8K6I7	0.00468367	-0.940115	0.330711	-0.375345	0.206266	0.0809677	0.0529123	-0.314956	-0.120691	-0.892466	-0.018047	-0.475774	-0.419065	-0.447699	0.0754132	-0.392686	0.0332177	-0.382895	-0.0177338	-0.720782	-0.353799	-0.46347	-0.238205	-0.347388	-0.325398	-0.543961	211016096	196766432	237253376	153808496	214067728	200852448	214663376	182379152	174455632	96537600	196824064	159441504	137926880	138775600	186789536
UQCRH	0.674431	2.6657	4.55322	4.44476e-05	0.000206412	0.928993	UQCRH	Q567R0	2.84853	0.649234	2.55928	1.95442	3.07813	2.82574	2.48072	2.28929	2.84145	2.31358	3.27083	2.60266	3.13536	3.10662	2.97526	2.31351	2.90432	2.11026	2.91866	2.11326	2.85293	2.01944	2.44949	1.92375	2.08012	2.16652	1514950270	592096700	1111930750	773232450	1566993020	1346286210	1155047420	1109001980	1359496190	890866110	1923659140	1346796030	1620455170	1630305920	1394096770
DEPTOR	-1.31519	-3.07135	-4.54538	4.55696e-05	0.000210824	0.904597	DEPTOR	Q8TB45	-3.7532	-3.45049	-4.36886	-2.65753	-3.81749	-1.37608	-4.18458	-3.02257	-3.44415	-1.22168	-4.29416	-3.63529	-4.17222	-1.1135	-4.40543	-2.96897	-3.37867	-2.42745	-3.10662	-3.88325	-3.10212	-2.58568	-3.17787	-1.08059	-1.14105	-1.46311	0	0	0	0	0	73158096	0	0	0	76840816	0	0	0	87475320	0
HSPB7	0.478219	3.47848	4.54111	4.61929e-05	0.00021243	0.891302	HSPB7	Q8N241	3.58083	2.52141	4.04238	3.73017	3.79342	3.51232	3.54541	2.91399	4.05342	3.72473	3.44326	2.95099	3.69571	3.27605	3.45106	3.2608	3.85914	3.62566	3.97354	3.29901	3.98021	3.40725	3.82658	3.28394	3.45111	3.25938	2516758530	2167576320	3108388100	2647664380	2572720640	2166785540	2416046590	1709957120	3149330180	2369256700	2167880700	1714588160	2389574660	1833469570	1938750980
SAMM50	0.396969	0.922324	4.54063	4.62633e-05	0.00021243	0.889812	SAMM50	Q53HC4	0.799844	-0.0470143	0.488132	0.138373	1.12684	0.884068	1.10455	0.504871	0.828281	0.499478	1.11247	0.76837	1.31857	0.928014	1.27265	0.756178	1.17946	0.693548	0.882586	0.665883	0.928653	0.668006	0.842322	0.660948	0.255083	0.557254	366169952	365427296	264606752	219596192	405201440	350456736	444972288	321934656	336785920	253345616	430920960	377681760	459968416	360117152	428309152
NDUFV2	0.555049	1.32573	4.53224	4.75144e-05	0.000217361	0.863704	NDUFV2	A8K750	1.19876	0.0833862	0.675014	0.27661	1.62277	1.37457	1.46613	0.649297	1.18185	0.873882	1.36173	1.13679	1.99988	1.28117	1.852	1.0328	1.99637	1.5591	1.42289	0.993268	1.48985	0.812424	1.51566	1.04903	0.732506	0.789675	482801056	399995808	301202080	241678800	571427390	492367712	571715780	355831424	430318112	328412960	512192128	487563040	737606140	459997920	639966210
ATP5F1B	0.640144	6.17702	4.52725	4.82747e-05	0.000220018	0.848172	ATP5F1B	A8K4X0	6.19115	4.88627	5.57794	4.75176	6.86957	6.33383	6.11792	5.24892	5.91334	5.55913	6.45034	5.85491	6.69399	6.1106	6.75721	5.99784	6.62647	6.24554	5.91053	5.53528	6.23051	5.52105	6.06619	5.67829	5.34747	5.64084	15368358900	11165220900	9011277800	5375191600	21697284100	15317135400	14371665900	8627180500	11431644200	8449275400	17428402200	12832959500	19093825500	13078496300	19176656900
FH	0.52634	3.76504	4.52583	4.84931e-05	0.000220195	0.843757	FH	A0A0S2Z4C3	3.69764	2.4332	3.42088	2.94504	4.14268	3.75037	3.81692	3.23037	3.62301	3.36738	3.97818	3.54692	4.30138	3.71903	4.06107	3.58951	4.14978	3.56119	3.70084	3.1241	3.761	3.31727	3.70583	3.45875	3.07722	3.00403	2729009660	2039006210	2020442750	1536440450	3277408260	2555512830	2916331010	2129234940	2336963840	1849434620	3140964860	2591518720	3636175360	2492428290	2959067900
ACO2	0.5418	4.68269	4.52195	4.90947e-05	0.000222104	0.831696	ACO2	B2RBW5	4.53143	3.50524	4.10941	3.53088	5.26571	4.83133	4.91276	4.09492	4.64133	4.23997	5.05816	4.55575	5.05602	4.49287	5.18928	4.63824	5.1075	4.56149	4.73784	4.24347	4.54698	4.28676	4.90114	4.57505	3.94476	4.25939	4864102400	4286818050	3256230910	2306059520	7138335200	5406026200	6233294300	3876860420	4733634600	3386211330	6640003100	5214843900	6134975500	4261585920	6468165100
AUH	1.74081	-2.15979	4.5118	5.0703e-05	0.000228031	0.800167	AUH	Q13825	-3.42639	-2.60095	-2.0372	-1.94654	-1.34529	-3.33827	-1.00797	-2.89252	-1.23103	-2.68151	-0.794497	-2.89949	-0.788848	-3.6786	-0.0273825	-2.47652	-0.752774	-3.23865	-1.50523	-3.80497	-1.51635	-4.04266	-2.03376	-3.7558	-4.04086	-4.57164	0	0	45962072	0	73027256	0	102896784	0	80805136	0	114906184	0	106741472	0	173943392
NDUFS5	0.539735	1.31231	4.51134	5.07769e-05	0.000228031	0.798743	NDUFS5	D3DPT9	0.824231	-0.0457582	0.99016	0.396017	1.61921	1.33172	1.47009	0.726083	1.50861	0.76076	1.65832	0.973154	1.86609	1.40615	1.83789	1.19139	1.72662	1.4073	1.37365	1.0579	1.41397	1.07081	1.182	0.7185	0.711293	0.999498	372412096	365745600	374736864	262532720	570020290	477959552	573286850	375283232	539701380	303645664	629093060	435283328	672277700	501621632	633740100
MTX2	0.571891	1.07372	4.49474	5.35247e-05	0.000239494	0.747207	MTX2	B7Z9F3	1.13371	-0.251531	1.17103	0.317935	1.55636	1.18949	0.951587	0.526706	0.934144	0.791391	1.75043	1.05428	1.38804	1.14293	1.00027	0.65583	1.15994	0.645125	1.29898	0.0325255	1.02061	0.804009	1.4109	1.00463	0.261834	0.529702	461514848	317128576	424790912	248701488	545720830	433086592	400208160	326844032	362428256	310161536	670568130	460462304	482658848	417964576	354619872
RTN3	1.46405	-2.38034	4.47992	5.60997e-05	0.000250103	0.701272	RTN3	B3KQS2	-3.45111	-4.46107	-1.10437	-2.24369	-3.12631	-4.06626	-1.65069	-4.44105	-1.28412	-3.85307	-0.958513	-2.23477	-2.31486	-2.67825	-1.74483	-4.19672	-1.0613	-1.49622	-0.890434	-3.8643	-1.21186	-1.28516	-1.81554	-3.36193	-2.25137	-1.63591	0	0	87742408	42126224	0	0	65905716	0	77885712	0	102558072	47107712	37064472	0	52893900
HIBADH	0.486691	2.23076	4.47569	5.68572e-05	0.000252561	0.688161	HIBADH	A0A024RA75	2.11335	1.17399	1.75217	1.27266	2.64248	2.24929	2.31872	1.64989	2.11012	1.60748	2.52594	2.1173	2.65051	2.15739	2.86857	2.21552	2.56033	2.07207	2.33597	1.93826	1.95658	1.63701	2.21893	2.12252	1.73055	1.71697	910099200	851841220	635498240	482036800	1158580100	902833730	1032363580	711957060	818889540	546079300	1147874180	962041790	1157931140	844348100	1294724740
ATP5ME	1.54288	-0.688054	4.47248	5.74382e-05	0.000253361	0.678224	ATP5ME	P56385	0.504268	-3.7059	-0.982301	-3.83575	0.851394	-0.308657	-1.19248	-2.13142	-0.825773	-1.84147	-0.282715	-3.3369	-0.410688	-0.318592	0.410182	-0.516415	-0.0918229	-0.616383	-0.506176	-0.989701	0.461226	-2.47349	-0.062808	-0.567622	-0.602993	-0.853499	298335840	0	95489712	0	334775776	153316352	90543864	0	107012384	50005364	163834480	0	138730048	151767280	235574288
SLC25A3	0.584181	4.43239	4.47241	5.74506e-05	0.000253361	0.678014	SLC25A3	A0A024RBE8	4.23745	3.02672	3.95494	3.19861	4.88787	4.38306	4.23182	3.3441	4.03766	3.90706	5.02782	4.36296	4.72879	4.3206	4.7314	4.02591	4.90182	4.43933	4.43215	4.08588	4.57821	4.05526	4.61252	4.2028	3.9021	3.98856	3967397890	3076719100	2925599490	1831675260	5493577700	3962192380	3888074500	2303878140	3115115010	2688432130	6501844000	4562532900	4889979400	3781925630	4709182000
FBP2	-0.662415	2.752	-4.458	6.01333e-05	0.000264242	0.633413	FBP2	O00757	1.74294	1.45162	2.37717	3.08499	2.32143	3.20187	2.11447	3.17668	2.17587	3.22251	2.05716	3.22353	2.21729	3.29433	2.25579	2.86904	2.01908	2.22603	2.62521	3.06605	2.08088	2.532	2.47837	3.06598	3.22502	2.60524	704018820	1032604100	980068990	1692952060	927427260	1747278980	896085820	2051460220	857075010	1672740100	829427260	2071106180	857570050	1856848380	846664450
NDUFA9	0.652001	2.43837	4.45241	6.12066e-05	0.000267998	0.616126	NDUFA9	A8K4V2	1.76114	0.386859	2.24977	1.54088	2.83148	2.33297	2.63596	1.81625	2.61143	2.05329	2.63025	2.35285	3.17573	2.61282	2.92479	2.21448	2.93112	2.30897	2.39183	1.92142	2.65325	1.9028	2.14722	1.67638	1.44492	1.49732	712954370	493639424	897236100	580527230	1320748670	956747780	1286274050	798973310	1159138940	743804610	1233944190	1132662780	1666435840	1157766910	1346173700
UQCRFS1	0.528943	3.34863	4.45127	6.14281e-05	0.00026801	0.612598	UQCRFS1	A0A384NPX8	3.26206	2.23449	2.95075	2.30164	3.85457	3.38496	3.21827	2.59987	3.17281	2.77205	3.79796	3.17948	3.61138	3.28694	3.7873	3.06439	3.52962	3.03793	3.38697	2.988	3.3082	2.89073	3.27397	3.06606	2.69226	2.95522	2017829250	1776651520	1458560130	983630780	2684108030	1983708420	1925859200	1375388420	1710515970	1224129020	2772113410	2008827010	2253891580	1847354110	2447612930
HSPB2	0.506186	1.44191	4.44132	6.33902e-05	0.00027559	0.581881	HSPB2	A8KAH6	1.17852	0.139431	1.87695	1.49537	1.71617	1.39449	1.84113	1.34808	1.55759	1.25488	1.03836	0.763132	1.84437	1.68346	1.68053	1.10997	1.91345	1.49075	1.91108	1.0048	1.80012	1.13348	1.92437	1.39055	1.50034	1.46116	476074016	415840256	692909180	562497280	609644220	499214880	741420100	577563330	558339520	427674176	409344608	376312928	662230780	607931140	568250880
DLST	0.596564	1.51009	4.43683	6.42974e-05	0.000278546	0.568001	DLST	B7Z6J1	1.7063	0.518153	0.815707	0.197781	1.74362	1.27034	1.35511	0.461135	1.32384	0.804163	1.93048	1.49453	2.07929	1.27115	2.2211	1.29198	2.23546	1.81709	1.73951	1.46244	1.45302	1.19827	1.64185	1.29948	0.549157	1.00634	686360770	540671230	332055552	228827616	621357120	458050560	529367936	312321408	474822272	312919584	759701890	624772740	779342720	456811904	826551550
LAP3	0.413561	-0.941224	4.43212	6.52613e-05	0.000280875	0.553466	LAP3	B3KMQ3	-0.756067	-2.0749	-0.883793	-1.12642	-0.606013	-0.714444	-0.41718	-0.999539	-0.61999	-0.951728	-0.926282	-1.00174	-0.567329	-1.05527	-0.751327	-1.20131	-0.923595	-1.3906	-1.15627	-1.51701	-1.05364	-1.3288	-1.16854	-1.431	-1.2029	-1.61184	124539376	89607920	102237544	91387280	121907600	115726896	154969456	113473720	123418744	92652432	104875056	110730824	124456360	91078368	105312272
CACNA1S	-0.308344	-0.348213	-4.43086	6.55219e-05	0.000280875	0.549575	CACNA1S	A0A7P0T8M7	-0.520299	-0.579963	-0.282069	-0.0308914	-0.523932	-0.152955	-0.44765	-0.0955574	-0.439094	0.0533316	-0.720887	-0.130193	-0.355033	0.080546	-0.142896	0.0583095	-0.399292	-0.103758	-0.335282	-0.26596	-0.340837	-0.0729484	-0.171248	0.261654	0.162489	-0.124098	146649344	252561744	155148448	195286080	129044544	170788848	151730736	212334592	139905968	185955920	120921128	202596272	144186464	200138480	160559136
SGCD	1.15271	-2.45775	4.43086	6.55222e-05	0.000280875	0.549571	SGCD	Q92629	-1.86468	-5.20063	-1.96992	-3.76601	-1.74161	-1.93987	-1.92745	-2.40035	-2.15493	-2.91771	-2.48899	-3.97416	-2.42899	-2.6663	-1.73623	-1.70245	-1.50417	-1.22668	-1.80045	-4.5697	-1.88483	-2.94536	-1.90994	-3.93547	-1.74539	-1.82169	57753824	0	48156388	0	55485984	49492932	54401236	42974212	42591148	0	35501888	0	34245276	29815844	53209888
BAG3	0.422146	0.833475	4.42654	6.64231e-05	0.000283745	0.536233	BAG3	A8K5L8	0.813559	-0.211182	1.36969	0.886653	1.02713	0.832863	0.659611	0.35385	1.63791	1.23357	1.21797	0.700586	0.980413	0.570173	0.833418	0.662312	1.04559	0.762118	1.32679	0.695826	1.10518	0.749741	0.997874	0.712869	1.01341	0.895628	369667584	326123136	487500800	368875360	378142976	338236288	326883072	289938528	590304700	421403552	463612416	360347040	363859424	281010784	315889216
NT5C1A	-0.657664	-0.305067	-4.42034	6.77353e-05	0.000288345	0.51713	NT5C1A	Q3SYB9	-0.829522	-0.453057	0.217152	1.33584	-0.856353	-0.13487	-0.263179	0.882458	-0.735774	0.671192	-0.615215	0.518903	-0.581981	0.210717	-0.805406	-0.557574	-0.678528	-1.03058	-0.467169	-0.0973639	-0.32163	0.28105	-0.53196	-0.204308	0.374808	-0.616856	118357192	275784544	219294624	503615104	102487496	172943216	172426896	418246912	113900784	285367488	130110616	317708480	123198752	219036256	101437720
ECHS1	0.717729	1.91911	4.41922	6.79756e-05	0.000288367	0.513672	ECHS1	A0A384MDW7	1.65825	0.533836	1.10841	0.300222	2.6504	1.91263	2.27044	1.33145	1.90577	1.34459	2.72919	1.89118	2.53614	2.02986	2.45023	1.59348	2.53505	1.71656	2.26381	1.43289	1.80648	1.59447	1.91253	1.53279	1.32647	1.52638	663880580	546580800	406745184	245666752	1164958080	714928960	998392770	570942780	710741890	455110144	1321537920	822483010	1069681090	772913980	968822720
PHB	0.460056	1.57215	4.40823	7.03756e-05	0.000297519	0.479794	PHB	NA	1.29467	0.286919	1.163	0.77619	1.72309	1.37019	1.75154	1.25458	1.31066	1.00446	1.76282	1.58126	2.14238	1.55412	2.02879	1.26597	1.83759	1.42579	1.50786	1.12219	1.63574	1.18781	1.3518	1.15979	0.794266	1.0262	515989984	460600992	422433120	341685792	612576380	490874272	696778940	541316670	470504928	359525344	676349570	663485570	814182340	555800900	723398850
NDUFS3	0.531489	2.48691	4.3744	7.82927e-05	0.000329852	0.375747	NDUFS3	B2R9J1	2.30376	1.01102	1.93252	1.43508	2.84472	2.41381	2.61922	1.90652	2.43874	2.05483	2.56322	2.23472	3.05057	2.46835	2.81201	2.2268	2.83855	2.58064	2.18278	1.98313	2.56181	1.95514	2.63523	2.13523	1.73396	1.93526	1038498300	760852610	720122110	539476350	1332921980	1011889730	1271435780	850563200	1028370620	744595840	1177922180	1043619710	1527966590	1047443330	1244945920
GBE1	0.509484	0.50715	4.36103	8.16559e-05	0.000342843	0.334716	GBE1	B3KWV3	0.437639	-0.877794	0.731546	0.179733	0.352662	0.129948	0.443604	-0.0271721	0.829074	0.648126	1.21051	0.316521	0.936983	0.370736	-0.05334	-0.131758	0.769361	0.337216	0.396544	-0.180799	0.529392	-0.0373796	0.785562	0.528355	0.0494377	-0.200458	284870848	205452416	313239040	225982896	236930400	207788528	281428352	222641824	336971200	280841376	461222368	276125120	353069376	244729600	170841728
LRRC10B	2.36312	0.0700489	4.33498	8.86207e-05	0.000370791	0.254894	LRRC10B	A6NIK2	1.09485	-0.435127	0.815237	-4.09358	2.13271	-2.60087	0.481443	-3.86462	0.555105	-0.376001	1.7199	-3.05948	1.11669	0.539809	1.23207	0.657511	1.27074	-3.1687	1.28679	0.397971	0.760778	0.936245	1.07011	0.245783	0.261847	0.277155	449249568	279233440	331947488	0	813710780	0	288907264	0	278689088	138091824	656526400	0	399904992	275158272	416428544
NIPSNAP3A	1.13728	-2.17717	4.33392	8.89173e-05	0.000370791	0.251636	NIPSNAP3A	Q9UFN0	-2.51429	-3.7951	-1.66855	-3.31133	-1.41548	-1.70645	-1.49298	-1.76518	-1.64129	-1.71185	-1.38787	-3.01065	-1.55024	-3.40629	-1.85064	-4.47726	-1.57273	-2.10225	-1.90903	-4.57201	-2.64893	-3.35182	-2.95795	-3.04711	-5.1915	-3.46081	36815320	0	59343544	0	69559392	58185108	73518904	66744244	60804800	54706324	76158704	0	62969772	0	49153312
JPH1	-1.23786	-1.58741	-4.32542	9.132e-05	0.00037952	0.225643	JPH1	B2RTZ0	-3.23448	-1.60005	-0.889247	-0.485204	-2.36496	-0.888273	-1.67136	-1.22363	-1.16403	-0.710593	-1.50052	-1.31612	-1.42533	-0.839831	-3.89058	-1.19816	-1.80602	-1.15162	-1.37397	-1.28035	-4.14729	-0.801089	-3.30826	-0.426781	-0.731326	-1.12773	0	124534984	101851744	142531024	36019232	102590376	64968340	97148480	84646728	109508008	70438616	89049432	68664688	105747376	0
SYNPO2	0.465412	2.76671	4.3221	9.22773e-05	0.000382203	0.215478	SYNPO2	B2RWP6	2.68577	1.67117	3.35262	2.87748	2.85842	2.48772	2.5757	2.40886	3.23429	3.09481	3.06158	2.43823	3.14794	2.6584	2.90641	2.65378	3.16944	2.84517	3.6536	2.6998	3.25709	3.07841	3.5935	2.99759	2.77838	2.78528	1353324930	1202339580	1927068670	1466145150	1345638270	1065076990	1233652860	1204828030	1784991490	1531037700	1663937410	1201718270	1634653950	1194932100	1329126400
HSPG2	0.377569	1.17572	4.31926	9.31005e-05	0.000383334	0.206822	HSPG2	P98160	1.32205	0.219073	1.53763	0.881669	1.67369	1.42012	1.39048	1.04699	1.53356	1.02305	1.38102	0.911881	1.08467	1.01806	1.50051	1.20101	1.38308	1.10201	1.34633	0.948884	1.03679	0.943944	1.24364	1.18594	1.03331	0.909272	525875392	439441760	547687170	367603296	591956740	508161632	542508290	468770720	549114500	364187872	519086400	417183424	391126720	383309664	501590880
COX6B1	0.611111	3.44393	4.31844	9.33425e-05	0.000383334	0.204291	COX6B1	B2R5C9	3.02637	1.62007	3.28111	2.66996	3.62218	3.27182	3.45358	3.0635	3.65097	3.34517	4.01271	3.25842	4.22155	3.64745	3.72594	2.91245	3.92908	3.12934	3.58958	3.00579	3.41783	3.11394	3.15811	2.71777	2.42586	2.4742	1713697150	1160499070	1833878140	1269722110	2284769020	1834081280	2267056380	1896672770	2382685180	1821180030	3217051650	2121803900	3440436220	2371782140	2345686530
PPIF	0.891169	-0.510751	4.31737	9.36543e-05	0.000383334	0.201041	PPIF	B2R6X6	-0.888869	-2.028	-1.05254	-1.91014	0.141148	-0.372345	-0.703401	-1.49331	-0.301696	-0.940243	0.39389	-0.500115	0.238539	-0.633798	0.291088	-0.523463	0.0735799	-0.385712	-0.163464	-0.759872	-0.478506	-0.78424	-0.278525	-3.09155	-1.13958	-1.11138	113587240	92568624	90952104	53083632	204620320	146695392	127082280	80585392	153885248	93392976	261868608	156773952	217574240	121980864	216908784
IDH1	0.521366	-0.606561	4.31687	9.38012e-05	0.000383334	0.199514	IDH1	A0A024R3Y6	-0.686209	-2.02371	-0.519492	-0.706882	-0.647348	-0.940134	-0.0630597	-0.576278	-0.137378	-0.324331	-0.205864	-0.75575	-0.145826	-0.324635	-0.611977	-0.989268	-0.371679	-1.33249	-0.31563	-1.03315	-0.629687	-1.28303	-0.753591	-1.05448	-1.61769	-1.04264	130718264	92844640	131606064	122230016	118464384	98967992	198082864	152163104	172449456	143127232	172798336	131316712	166687072	151132912	115991848
SUCLG2	1.14254	-1.31008	4.27793	0.000105966	0.000431608	0.0807138	SUCLG2	E9PDQ8	-1.10471	-4.45113	-2.03774	-3.06855	-0.397407	-0.977654	-0.515333	-1.69027	-2.39523	-3.029	-1.35389	-2.41689	-0.341335	-1.298	0.0938241	-1.45063	-0.37867	-1.2889	-1.17522	-1.79776	-1.08407	-2.01115	-1.29449	-2.21482	-2.16628	-1.82201	97803328	0	45944888	23781806	140872944	96427336	144776848	70301712	36056232	21955142	77973832	41520948	145561936	76974760	189188512
ENO3	-0.705852	5.42421	-4.2714	0.000108151	0.000439048	0.0608377	ENO3	B4DUI6	4.23484	3.97752	5.13472	5.96275	5.61436	6.27196	5.21272	6.11791	4.95052	6.07111	4.89792	6.13661	4.80313	6.09461	4.90661	5.42947	5.0146	5.41688	4.9521	5.42173	4.85923	5.39958	5.19385	5.94468	5.8978	5.20275	3960208380	5947099600	6627703800	12443360300	9089706000	14674114600	7673854500	15756572700	5865033200	12048759800	5941978100	15600136200	5148567000	12934362100	5317274600
LMAN1	1.56785	-1.14082	4.26324	0.000110944	0.000448213	0.0360111	LMAN1	B2R774	-0.703731	-3.56337	0.000410211	-0.686899	-0.457254	-4.38258	-0.387375	-1.31348	-0.358261	-0.604517	-0.201303	-4.22224	-0.368997	-0.959391	-0.769381	-0.9741	-0.817312	-1.4486	0.141137	-4.19418	-0.321323	-0.382393	-0.772918	-1.09878	-0.923895	-1.10469	129140256	0	188704416	123934792	135148672	0	158204272	91282720	147968528	117863120	173345488	0	142797568	97337072	104002576
ELOC	2.07435	-0.670138	4.26268	0.000111139	0.000448213	0.0342952	ELOC	E5RGD9	-0.267827	-3.59627	0.922267	-3.80033	0.397955	-0.352551	-0.202893	-0.0478901	0.414277	-0.350985	0.379145	-4.87303	0.0470359	0.0429705	0.0584365	0.0734132	0.062856	-4.61403	0.496055	-0.0375242	0.196805	-3.58845	0.43504	-0.808312	0.273115	0.0500376	174695504	0	357510304	0	244486752	148721936	179784784	219467408	252770448	140507216	259205952	0	190528192	194993104	184604400
CYB5B	1.08047	1.77754	4.2531	0.000114513	0.000460304	0.0051839	CYB5B	A8K6B1	1.98773	0.740695	2.03843	1.13519	2.22237	1.72146	2.32086	-2.78144	2.14907	1.53584	2.11538	1.44274	2.15702	1.62376	2.36687	1.52066	2.21333	1.4529	2.27384	1.48318	2.13955	1.34829	2.2049	2.00048	1.69468	1.61954	834204030	630848700	774976640	438223616	865879620	626201340	1033897020	0	841297790	519624928	863580100	602740740	822481730	583290880	914428480
MFAP4	2.19685	-2.62816	4.23228	0.000122194	0.000489576	-0.0580033	MFAP4	K7ES70	-4.95953	-4.27525	0.475977	-3.25034	-0.314659	-4.51359	0.527012	-3.36691	-0.48792	-3.48799	-3.77403	-2.31747	-4.14174	-3.29505	-0.28323	-4.4026	-3.7228	-3.77628	-0.0462266	-2.70591	-0.101417	-4.61479	-0.303581	-3.4882	-3.8483	-0.236318	0	0	262386848	0	149189120	0	298178400	0	135250256	0	0	0	0	0	145676752
PDLIM5	0.359175	5.65164	4.2119	0.000130201	0.000519955	-0.119744	PDLIM5	B7Z8X5	5.64671	4.69604	5.90602	5.66313	5.944	5.69401	5.47211	5.36445	5.74126	5.73116	5.8518	5.53946	5.8527	5.73283	5.975	5.44452	6.05828	5.50929	6.07	5.39216	5.90251	5.51247	6.0336	5.86435	5.6473	5.62351	10537418800	9785953300	11312201700	10109797400	11423041500	9830378500	9185438700	9346475000	10146280400	9519341600	11510048800	10312587300	10657051600	10065539100	11150799900
ACADM	0.627557	1.37386	4.19606	0.000136775	0.000544437	-0.167651	ACADM	A0A0S2Z366	1.14151	-0.264711	1.18863	0.470634	1.66619	1.31548	1.46866	0.581078	0.959135	0.437147	2.08519	1.49766	1.9151	1.44205	2.0307	1.25251	2.074	1.66691	1.60893	1.00988	1.43709	0.967853	1.41717	1.08512	0.990997	0.96032	464016992	314244640	430002592	276468448	588885950	472608064	572716670	339397344	368761024	242633088	845699780	626128700	695507460	514260352	724355010
MYH6	3.96354	0.146265	4.19428	0.000137533	0.000545681	-0.173022	MYH6	A2RTX1	-4.10586	-3.78386	5.49591	-2.95243	-0.794023	-3.03836	2.52979	0.476728	6.53051	-1.00529	2.31977	-0.895709	6.50333	0.346133	2.10538	0.259346	2.25524	0.281296	1.93373	-0.380506	4.52479	0.352965	4.51281	-3.41144	-3.55526	1.92285	0	0	8513162200	0	107012416	0	1195008510	315715392	17534572500	89275936	995016000	119175824	16730037200	240591520	762839740
PURA	0.34666	-0.7839	4.18465	0.000141707	0.000559913	-0.202085	PURA	Q00577	-0.513684	-1.5004	-0.512494	-0.787641	-0.434685	-0.718253	-0.386335	-0.685221	-0.5632	-0.542728	-0.550153	-0.947113	-0.312566	-0.679868	-0.647928	-1.07024	-0.750521	-1.00186	-0.577078	-1.18342	-0.662369	-0.818277	-0.5104	-0.646304	-0.838178	-1.03899	147323296	133440280	132246032	115575800	137279536	115421760	158318368	141095888	128373824	123020704	136112640	115004312	148493808	118147128	113137120
MT-CO2	0.523502	4.78927	4.18391	0.000142033	0.000559913	-0.204323	MT-CO2	NA	4.61472	3.40329	4.14311	3.79197	4.97304	4.64605	4.81809	4.19736	4.57031	4.39317	5.01145	4.61652	5.37	4.85226	4.59162	3.99254	5.24263	4.80146	4.59056	4.18917	4.73348	4.13398	4.82569	4.18489	3.94638	4.04946	5153166800	3994351360	3333180670	2763549700	5827661300	4754482200	5837393900	4162137860	4506260500	3765571070	6428476400	5439211000	7626588200	5467146200	4274304000
ACTN1	0.388242	3.24719	4.17448	0.000146254	0.000574705	-0.232788	ACTN1	A0A024R694	2.84736	2.40356	3.5839	3.24863	2.92278	3.08632	3.47936	2.99939	3.66391	2.98536	3.65546	2.98288	3.81657	3.58972	3.46068	3.09248	3.68286	2.97941	3.75609	3.27882	3.34608	3.16335	3.31225	3.05847	3.47008	3.73738	1513719550	1997549950	2262143490	1896290430	1407027840	1612789630	2307923710	1814237440	2404165380	1419183100	2511392000	1752914300	2598376960	2278746110	1951728260
HSPD1	0.515024	2.15852	4.14735	0.000159083	0.000619741	-0.314479	HSPD1	A0A024R3W0	2.12241	0.696775	1.48867	0.84705	2.61262	2.17409	2.27985	1.51035	1.896	1.66472	2.46064	2.10184	2.58005	2.00443	2.36741	1.82661	2.59695	2.13543	2.11451	1.866	2.06116	1.89472	2.22836	1.90631	1.56958	1.57449	915830210	611933120	529409664	358887104	1134841730	856978820	1004921150	646319360	705940540	568181760	1097077890	951787200	1102739970	759412670	914770240
CTSD	0.602939	-0.303282	4.14708	0.000159217	0.000619741	-0.315298	CTSD	A0A1B0GWE8	-0.00495314	-1.60753	-0.480023	-1.26207	0.149394	-0.0836822	0.186661	-0.747845	-0.399667	-0.97072	0.169386	-0.45335	0.563973	0.106383	0.35044	-0.263066	0.253333	-0.318975	-0.163501	-0.173903	0.0778762	-0.351666	-0.362322	-0.76825	-0.361436	-0.501067	209611264	123890936	135256240	83185952	205793216	179189504	235516032	135102304	143782144	91440728	224130576	161939024	272629472	203754992	226018480
LDB3	0.323304	5.92667	4.14705	0.000159232	0.000619741	-0.315388	LDB3	B4DGP4	5.83672	4.981	6.4253	6.04946	6.18533	5.99066	6.09182	5.77964	6.13177	6.05433	6.12844	5.79451	6.03788	5.96429	6.1279	5.78807	6.14254	5.86166	6.43223	5.80847	6.06635	5.71237	6.06594	6.00813	6.05805	5.89092	12020827100	11922928600	16213131300	13214115800	13502918700	12074556400	14113989600	12463215600	13300393000	11909377000	13942975500	12306793500	12116624400	11817212900	12397481000
STAC3	-1.52302	-1.91729	-4.13443	0.000165573	0.00064238	-0.353312	STAC3	Q96MF2	-3.24247	-3.37703	-4.14347	-0.712991	-1.42373	-0.659166	-4.13986	-0.490087	-3.76194	-0.435714	-3.14134	-0.84117	-3.41488	-0.377518	-1.36287	-0.988677	-1.1573	-0.70656	-2.75029	-1.25535	-1.24635	-1.07262	-1.1721	-1.76352	-0.589076	-3.33884	22224148	0	0	121713560	69162984	120247104	0	161530896	0	132492920	0	123767344	0	145693312	68926528
IGFN1	-1.45678	-2.37449	-4.11562	0.00017548	0.000678671	-0.409735	IGFN1	Q86VF2	-3.70924	-3.09523	-2.95962	-1.71881	-2.93568	-1.73127	-3.95371	-0.651596	-3.54241	-2.64353	-1.48054	-0.145659	-2.15627	-2.61805	-4.11856	-3.94617	-3.62784	-0.666932	-3.39832	-0.972999	-3.38534	-1.41785	-3.66177	-1.83988	-2.27069	-3.62037	0	0	0	60611652	0	57192616	0	144423008	0	28679714	71420744	200436016	0	30829940	0
DYNLL2	1.04226	-2.51953	4.10864	0.000179303	0.000691046	-0.43065	DYNLL2	B2R5B4	-1.66591	-3.65012	-1.42544	-3.6971	-1.5472	-2.70245	-2.84252	-3.17085	-1.49272	-3.80716	-1.00872	-2.09592	-2.25668	-3.25419	-2.19794	-2.59385	-1.97775	-3.51037	-1.02936	-2.35142	-1.80816	-1.26357	-3.74732	-3.40989	-1.40887	-3.44998	66285228	0	70235760	0	63490216	0	28849980	0	67400408	0	99050424	51866836	38589808	0	38637200
AHCY	0.506579	0.130589	4.10735	0.000180016	0.000691046	-0.434505	AHCY	A0A384MTQ3	1.27186	-0.696748	0.458795	-0.176202	0.174023	0.151946	0.48226	0.055478	0.384171	0.171414	0.30268	-0.136138	0.189385	0.245471	-0.461972	-0.385222	0.41256	-0.203874	0.308949	-0.352045	0.335451	-0.0146678	0.408962	-0.47123	0.288472	-0.191737	507894400	232922672	259280400	176574624	209336592	210981248	289071040	235769120	247550320	201816400	245825392	201763120	210286144	224376736	128701472
NT5C3A	0.627463	-0.283978	4.10643	0.000180527	0.000691046	-0.437253	NT5C3A	X6RM59	-1.07994	-1.98274	0.169605	-0.6302	-0.239917	-0.475287	0.438667	-0.195012	0.652742	-0.105608	0.308003	-0.474632	0.183413	-0.306876	-0.467645	-0.985467	-0.221216	-1.19698	-0.106275	-0.698749	-0.70587	-1.27885	-0.317042	-0.584623	-0.846941	-1.14477	99497576	95518928	212185072	128902528	157121888	136592816	280467008	198190032	298202752	166557552	246734080	159567680	209417392	153004752	128196376
SELENBP1	0.631899	0.474526	4.10545	0.000181077	0.000691046	-0.440206	SELENBP1	Q13228	-0.270633	-1.18007	1.31665	0.376873	0.328191	0.090942	1.38366	0.708165	0.768332	0.369102	0.882721	0.215867	0.730959	0.38781	1.08975	0.399382	0.542089	-0.292656	0.919235	0.312463	0.620036	-0.185671	0.841447	0.367441	0.240558	0.195954	174356000	166615808	469905600	259072112	232945408	202245872	539947840	370651168	323078080	231454976	367482144	257517040	306083936	247643088	377309568
EIF3CL	1.3193	-2.15586	4.10469	0.000181498	0.000691046	-0.442462	EIF3CL	A1KYQ7	-1.41973	-4.65109	-1.34892	-1.87126	-1.17915	-1.59887	-1.04234	-3.5388	-1.35095	-1.28674	-1.93136	-3.36365	-1.42274	-3.89178	-3.33431	-3.98371	-1.54283	-3.10007	-1.09792	-2.00746	-1.64121	-1.96468	-1.39937	-3.28426	-5.22061	-1.78336	78618496	0	74061536	54533660	81940536	62689696	100474360	0	74360104	73452784	52253388	0	68787976	0	17576200
MYLK2	0.598096	-0.461038	4.10098	0.000183591	0.00069685	-0.453586	MYLK2	Q569L1	-0.18181	-1.49575	0.242729	0.325641	-0.349669	-0.798488	0.204665	-0.433554	0.0211211	-0.513886	-0.476507	-0.86038	0.304189	-0.0330027	-0.378462	-0.854679	-0.581347	-1.20084	-0.196671	-1.24789	0.168536	-0.550951	0.315866	-0.420743	0.174448	-0.476091	185428048	133871880	223217072	250033536	145612336	109177848	238473456	167986224	192475168	125504872	143241248	122130256	227703600	184990336	136371104
SCCPDH	0.962438	-0.635293	4.0963	0.000186261	0.000704801	-0.467595	SCCPDH	A0A384NPM7	-1.00223	-4.70205	-0.302011	-0.460673	-0.294608	-0.938827	-0.06963	-0.610749	-0.307683	-0.669543	0.00408132	-0.796496	-0.0779028	-1.01108	-0.30846	-1.27291	0	-0.96941	-0.423188	-1.69429	-0.548836	-1.33237	-0.495581	-0.916896	-1.25338	-3.34255	105003968	0	153018624	144975312	151277088	99057688	197182816	148570512	153248032	112668648	199866256	127659816	174722544	93911536	143151280
GLRX5	2.13036	-2.16789	4.09449	0.0001873	0.000706552	-0.472992	GLRX5	A0A384MDT9	-0.700756	-3.3191	-4.21749	-2.92976	-1.30085	-3.11698	-3.77558	-3.6843	-0.275703	-3.3042	0.15215	-2.96951	-0.0442795	-3.31526	0.394556	-4.06989	-2.93611	-4.43933	-0.977702	-3.92527	-3.11757	-4.27231	-0.89888	-3.91666	-3.5381	-1.11678	129406784	0	0	0	75312016	0	0	0	156682960	0	221468864	0	178842432	0	233036560
COQ6	0.432355	-0.172671	4.09158	0.000188986	0.000710727	-0.481689	COQ6	A0A0D9SFJ1	-0.334572	-1.18637	-0.172466	-0.907455	-0.0729709	-0.553832	-0.0725052	-0.457536	-0.0891338	-0.344403	0.19502	-0.0790282	0.324247	0.0117417	0.231058	-0.251798	0.243735	-0.230077	-0.525361	-0.777711	-0.0826404	-0.556337	-0.366594	-0.577637	-0.813162	-0.503477	166797504	165889792	167394496	106365120	176397536	129355056	196790224	165216864	178313680	141149680	228148624	209910272	230891584	190817600	208068480
HSPA9	0.47832	1.67906	4.07982	0.000195959	0.000734695	-0.516833	HSPA9	A0A384P5G6	1.68925	0.515688	1.35216	0.604964	2.15915	1.75921	1.43691	0.903079	1.4918	1.22294	2.12126	1.58276	1.85742	1.41544	2.35725	1.69194	2.14072	1.87831	1.83438	1.54726	1.57542	1.61478	1.9186	1.45813	1.29948	1.33766	678299710	539748350	481615104	303446880	828759170	642803580	560251900	424267872	533448416	418310400	867108990	664172860	668251840	504862176	908351680
VWA8	1.14111	-3.04684	4.0788	0.000196574	0.000734755	-0.519874	VWA8	B3KT81	-3.54082	-3.84615	-4.1425	-4.1051	-1.841	-3.30048	-3.6352	-1.80747	-2.11592	-3.66506	-1.95698	-3.33139	-2.29552	-4.23529	-1.78356	-3.68114	-1.94418	-3.74606	-2.03125	-4.53595	-2.77125	-4.65073	-2.76918	-3.61578	-3.19616	-4.45365	0	0	0	0	51792120	0	0	0	43758472	0	51333596	0	37564560	0	51492812
MRPS36	0.883249	-0.973102	4.07716	0.000197571	0.000736237	-0.52478	MRPS36	NA	-0.934178	-4.30207	-0.605184	-1.73849	-0.0760053	-1.03754	-1.59115	-1.72558	-0.694802	-1.08427	0.170405	-1.09615	-0.648013	-0.769366	-1.0336	-1.78262	-0.748962	-1.37307	-0.242061	-1.40906	-0.720354	-0.864595	-0.375162	-0.915252	-1.21202	-1.366	110075376	0	124016664	59790788	176026912	92506824	68682640	68601800	117181896	84519760	224289024	103716856	117687056	111040536	86597664
TST	1.12603	0.0894556	4.07097	0.000201367	0.000748109	-0.543237	TST	A0A384NKQ2	0.0631137	-4.9043	-0.147329	-0.812389	0.499435	-0.250754	0.408473	-0.601803	0.437507	-0.120665	0.697588	-0.109792	0.773324	0.235825	1.10785	-0.138331	0.624176	-0.169953	0.356991	-0.892678	-0.0876468	-0.622044	0.130146	-0.261879	-0.581634	-0.275015	219737808	0	170336608	113610160	262303424	159594912	274658112	149494656	256873536	164828288	323225568	205481504	315205408	222881664	382073920
RAB10	0.342809	0.683485	4.06615	0.000204379	0.000757005	-0.557634	RAB10	D6W538	1.05875	-0.0513731	0.687165	0.412648	1.10993	0.753393	0.864697	0.564391	0.508852	0.319098	0.642385	0.445831	0.881454	0.688405	0.74252	0.543829	0.917287	0.522055	0.995097	0.625552	0.880463	0.757144	1.04726	0.641191	0.62456	0.611013	438149312	364324896	303749632	265576672	400481504	320108576	376816128	335494208	269895936	223570144	311091424	302017504	339738016	305010144	296600448
PRDX2	0.453475	4.0054	4.04316	0.000219335	0.000809954	-0.626094	PRDX2	A8K0C0	3.58939	2.46353	4.0965	3.58066	4.38929	4.07401	4.04172	3.60287	4.30997	4.07526	4.36656	3.95189	4.20516	4.03391	4.09275	3.67314	4.16686	3.77864	4.21904	3.70822	3.962	3.503	4.01367	3.56608	3.65836	3.52742	2531736580	2082336510	3227220220	2387021310	3888376830	3198182400	3408076030	2756494850	3762241280	3020862460	4111263490	3431328510	3401561600	3100364290	3024773890
COQ3	0.773048	-0.100448	4.02906	0.000229027	0.000843205	-0.667992	COQ3	B3KPX0	0.0281191	-0.881908	-0.146014	-0.962748	0.164206	-0.345561	-0.280256	-3.19851	-0.0430868	-0.538898	0.632416	-0.153277	0.231458	-0.117467	0.548618	-0.0253915	0.302763	-0.0955674	0.110028	-0.81457	0.103175	-0.0512692	0	-0.439983	-0.451636	-0.375664	214471872	204867456	170491936	102365696	207917008	149444192	170397968	0	184096784	123347728	308949184	199380512	216508880	174470848	259299344
CRYM	3.17561	-1.72065	4.00549	0.000246167	0.000903596	-0.737894	CRYM	D5MNX0	0.862566	-3.40994	-2.66954	-4.26939	1.54918	-2.03481	-3.32288	-3.15035	2.0542	-3.7801	-4.77981	-3.43018	2.37375	-3.25809	-2.26729	-3.13018	1.95527	-3.69035	2.24935	-3.55584	2.31232	-3.3302	-2.977	-3.72779	-3.65573	-4.38429	382440576	0	0	0	543009860	0	0	0	787759740	0	0	0	955803460	0	0
PLPBP	-1.19467	-3.09755	-3.98959	0.000258434	0.000945791	-0.784971	PLPBP	A8K520	-3.10578	-4.32008	-3.21248	-3.15964	-3.51093	-3.21585	-3.44311	-2.12946	-3.34283	-1.75207	-3.93778	-1.89035	-3.26888	-1.63138	-3.89223	-1.95505	-4.07031	-2.0924	-3.30615	-2.18904	-4.19815	-3.61617	-4.60207	-1.60323	-2.19252	-2.40017	0	0	0	0	0	0	0	51850872	0	53202152	0	59809568	0	61092524	0
ANKRD2	1.07152	1.45077	3.98789	0.00025978	0.000947887	-0.789999	ANKRD2	B2RBQ4	0.81653	-0.887719	2.8411	0.878774	2.1961	1.44253	1.47543	0.092039	3.15562	2.31422	1.58965	-0.156273	1.76042	0.81667	2.47339	2.27175	2.45349	2.06781	2.30106	1.43343	3.16411	2.17058	0.931952	-0.143218	0.668883	1.91446	370429632	204043952	1351808000	366866304	850258750	516118368	575410560	241820368	1690257280	891260480	599848700	198966784	624796030	333369632	984501500
RPS27A	0.434347	2.60045	3.98375	0.000263082	0.000957086	-0.802223	RPS27A	B2RDW1	2.3925	1.6087	2.9253	2.43176	2.88537	2.46822	2.4875	2.05871	2.73299	2.56401	3.01101	2.6037	2.66576	2.31437	2.72369	2.18993	3.03667	2.27637	3.04844	2.50714	3.00509	2.82915	2.73547	2.58556	2.4982	2.44117	1104383100	1151384960	1433048320	1076471940	1371014780	1050780420	1160491390	945192260	1261035780	1059742400	1606632450	1347764350	1170237310	941410750	1171013500
CD36	0.982223	0.311878	3.97846	0.000267361	0.000969778	-0.817839	CD36	A4D1B1	0.234653	-3.91903	0.455069	-0.673454	0.0450765	-0.784633	0.652692	0.0983245	0.37219	-0.327457	1.26144	0.635287	0.564604	-0.236544	1.31908	0.598294	1.12751	0.9565	0.940828	0.226486	1.08754	0.521916	1.10965	0.287964	-0.476625	0.229039	247481808	0	258611616	125095160	191438080	110231392	325319136	242876224	245503072	142817392	477795264	344400704	272748736	160648576	442315968
GAPDH	-0.591502	7.71498	-3.96325	0.000280059	0.00101284	-0.86273	GAPDH	Q2TSD0	6.35727	6.36299	7.22928	8.10099	7.7084	8.30545	7.42031	8.15767	7.31575	8.238	7.35113	8.24218	7.05206	8.08524	7.10338	7.65559	7.56209	7.74217	7.56415	8.13638	7.49549	7.67123	7.54004	8.09948	8.33585	7.93336	17243895800	31074465800	28306647000	54778712000	38807663000	60074775000	35445879000	64787476000	30218829800	54105498000	32540256300	67137675000	24472600600	51402478000	24377122800
DNM1L	0.726119	-0.965436	3.92974	0.000310122	0.00111826	-0.961323	DNM1L	F8VZ52	-1.3246	-1.90202	-0.693416	-1.10891	-0.662315	-1.0551	-0.705463	-1.02358	-0.365804	-0.925663	-0.588324	-0.964681	-0.620414	-1.17779	-0.842245	-1.3362	-0.667538	-1.06324	-0.894141	-1.47214	-0.91365	-1.51787	-0.809599	-4.25376	-1.50505	-1.30639	83977352	0	116659392	92502992	117241728	91387520	126900768	111598488	147196944	94341584	132558544	113612408	119960080	83663176	98880336
GRB2	0.373847	-0.778416	3.91406	0.000325238	0.00116933	-1.00731	GRB2	B0LPF3	-0.461181	-1.61545	-0.367969	-0.714014	-0.743518	-0.838936	-0.591605	-0.735062	-0.669081	-0.684425	-0.847735	-0.959477	-0.804225	-0.79624	-0.492745	-0.892268	-0.523525	-1.22796	-0.329814	-1.09055	-0.483945	-1.19899	-0.267812	-0.315945	-0.605823	-0.872138	152783440	123212856	146180336	121627280	110825016	106159376	137321616	136304640	119289768	111512424	110743232	114022968	105609792	108991288	125985280
CYCS	0.577968	4.4445	3.90875	0.00033052	0.00118197	-1.02288	CYCS	A4D166	4.04368	2.59716	3.66041	3.3157	5.36413	4.86001	4.43193	4.00176	4.49395	4.19694	5.01279	4.52115	4.71802	4.45291	5.06804	4.14916	4.34671	3.70279	4.37055	3.8301	4.32186	3.70514	4.49346	4.05709	3.90717	3.90006	3468773380	2284416770	2385351680	1986537860	7642256900	5514569700	4466559500	3634425600	4273954300	3286693380	6434457100	5091274800	4853612500	4145180670	5946812900
MPST	1.11847	-2.2553	3.90756	0.000331715	0.00118197	-1.02636	MPST	A0A140VJX3	-2.42663	-3.96819	-1.67937	-2.17562	-1.56055	-2.92485	-1.79326	-3.01977	-1.22085	-1.62355	-1.04747	-3.39587	-1.27402	-2.03775	-1.97315	-3.99241	-1.36473	-3.24375	-1.53124	-3.03857	-3.85959	-3.67339	-1.59016	-1.64894	-3.32547	-4.96818	39121620	0	58900224	0	62905396	0	59704316	0	81377616	58159236	96425336	0	76257328	46095624	45151660
DES	0.387318	4.85048	3.90669	0.000332595	0.00118197	-1.02892	DES	A0A384NPX1	4.87836	3.71158	5.18407	4.62223	5.14308	4.88404	4.70606	4.26848	5.12972	5.20787	5.06291	4.77087	4.6882	4.38707	5.20912	4.73402	5.21933	5.29336	5.27555	4.68594	5.31625	5.03999	5.15437	4.71373	4.95276	4.97828	6186408400	4945977300	6858360300	4913618900	6556633100	5607198700	5401270300	4372482600	6640740900	6623391200	6661886500	6053408300	4754333200	3960252670	6557691900
HNRNPK	0.322674	-0.37776	3.90607	0.000333215	0.00118197	-1.03072	HNRNPK	A0A994J4E9	-0.152624	-1.23928	-0.132031	-0.643674	-0.0722432	-0.350894	-0.245587	-0.43928	-0.142435	-0.192656	-0.290903	-0.579812	-0.494536	-0.383824	-0.309171	-0.583574	-0.253019	-0.76874	-0.409753	-0.850742	-0.363605	-0.348572	-0.161686	-0.518632	-0.513834	-0.623632	189217536	159916672	172152480	127704288	176486528	148892880	174542352	167320816	171846048	156805152	162907200	148348336	130897056	145057872	143080720
ACSF2	1.01232	-0.902755	3.90572	0.000333574	0.00118197	-1.03176	ACSF2	B4DTB9	-1.12817	-4.43518	-1.37606	-3.75034	-0.37868	-0.916531	-0.75989	-1.37944	-0.393309	-1.12193	-0.400315	-1.01006	-0.188494	-0.936763	-0.220183	-1.25944	-0.129708	-1.24865	-0.509257	-0.85375	-0.500441	-0.940547	-0.646728	-0.926445	-1.58541	-1.1509	96226088	0	72681504	0	142713472	100600512	122202496	87203672	144417184	82341648	151009408	110094032	161829472	98875824	152184080
HNRNPH1	0.401704	-1.75001	3.87822	0.000362532	0.00128088	-1.11215	HNRNPH1	A0A384MEJ3	-1.37482	-2.58507	-1.13522	-1.83585	-1.34869	-1.6551	-1.65074	-2.18974	-1.22176	-1.68572	-1.54164	-1.70152	-1.87406	-2.07835	-1.7066	-1.88132	-1.57294	-1.95374	-1.28681	-2.08014	-1.58169	-1.21811	-1.34478	-1.59556	-1.38671	-1.71254	81104288	0	85886032	55888728	72855472	60293436	65903468	49728784	81326184	55706232	68459088	68173528	50309764	44816620	54314188
ATP5PF	1.25742	0.313961	3.86754	0.00037442	0.00131904	-1.14329	ATP5PF	J3KQ83	1.54952	-0.16326	0.0157918	-4.16044	1.46679	0.474572	0.240179	-2.84257	0.0652122	-0.817176	0.307145	0.248969	0.310636	0.307639	1.16765	0.738714	1.27422	0.555668	0.950748	0.175666	1.54067	0.130865	1.12125	0.272147	0.981185	1.1721	615685120	337137888	190727088	0	512870016	263854064	244416624	0	198448336	101709440	246587344	263494000	228723456	234256832	398244768
TLN1	0.525418	0.572838	3.8666	0.000375484	0.00131904	-1.14603	TLN1	A0A1S5UZ07	0.908463	-0.399174	0.944731	0.154254	0.901133	0.565755	0.244007	0.533852	1.01352	0.588572	1.04602	0.507998	0.945995	0.678091	0.415165	0.323961	0.881207	0.214527	0.886626	-0.981802	0.768025	0.37226	0.772782	0.864363	-3.93388	-0.0287448	394802976	286279616	363120672	222026960	346519008	281068864	245066000	328467040	382927840	269484320	411523360	315316032	355281760	302837344	236389408
ARHGDIA	1.29868	-0.42254	3.8654	0.000376852	0.00132006	-1.14954	ARHGDIA	A0A0S2Z3D9	-0.346732	-4.09577	0.193365	0.0266883	-0.058154	-0.262241	0.138361	-0.303297	0.579081	-0.0982361	0.292825	-0.448817	0.00726958	-0.395648	-0.225752	-0.670299	-0.0596013	-0.599161	0	-4.29515	-0.418624	-0.46742	0.0478251	-3.825	-3.74973	-0.764352	165397472	0	215708496	203237808	178218528	158329184	227761680	183858992	283359296	167410848	244151760	162448672	185348208	143873888	151597760
OXCT1	1.39221	-2.61656	3.86277	0.000379857	0.00132679	-1.1572	OXCT1	A0A024R040	-3.73988	-3.68549	-0.840268	-4.21387	-2.11311	-3.04847	-1.94723	-2.35556	-3.81717	-4.38288	-0.333126	-1.67559	-2.94763	-3.55846	-0.893616	-2.89917	-1.84492	-3.04755	-1.52131	-3.61077	-1.1931	-3.85398	-1.91726	-3.48338	-2.50722	-3.88435	0	0	105368976	0	42889404	0	53660500	0	0	0	158208560	0	0	0	95421392
HNRNPA1	0.315126	-0.0573647	3.85456	0.000389386	0.00135474	-1.18111	HNRNPA1	A0A024RB53	0.234494	-0.833259	0.238084	-0.190399	0.405259	0.0791944	0.226795	-0.121408	0.154545	0.00544417	0.0108521	-0.421576	-0.0282971	-0.109638	0.0781221	-0.175307	0.114218	-0.0745521	0.062563	-0.377403	0.0446839	0.156683	0.187584	0.00960778	-0.150134	-0.0830026	247454544	211893584	222499536	174845600	245727664	200605712	242159680	208563776	211124752	179884800	200806464	165545184	180834688	175420160	187140592
AK1	-0.770891	4.13593	-3.85398	0.000390067	0.00135474	-1.18279	AK1	P00568	2.45469	2.1709	3.50438	4.5859	3.93222	4.6511	4.26101	5.10753	4.07817	5.42272	3.99591	4.99125	3.68242	4.81872	4.05237	4.41819	3.41879	3.84805	3.51702	4.13034	3.41775	4.19818	3.58225	4.80478	4.50502	3.97835	1153029250	1700040580	2140828160	4791430100	2832526590	4771175400	3967543040	7821789200	3203819010	7686980100	3179800580	7052433400	2367649540	5341500900	2941285890
HNRNPU	1.61206	-1.11399	3.84834	0.000396756	0.00137408	-1.19919	HNRNPU	B4DLR3	-0.578458	-3.07463	-0.159247	-0.510265	0.374507	-0.0653781	0.191267	-3.46403	0.124811	-2.32126	-0.129278	-0.732636	0.409432	-4.2252	0.375416	-0.671556	0.321415	0.0809424	0.0626881	-0.392076	7.8118e-05	-0.461055	-0.291405	-2.80635	-3.63569	-0.383072	140855040	0	168935360	140076512	240545328	181477440	236269008	0	206818112	0	182219232	133437536	244935296	0	229965376
GATD3B	0.653444	3.43832	3.84467	0.000401166	0.00138474	-1.20986	GATD3B	NA	2.89347	1.76502	2.45459	1.56696	3.93271	3.3904	3.26767	2.54226	3.55066	3.02336	4.06758	3.51689	4.03282	3.37649	4.07149	3.34876	3.98737	3.39127	3.52233	2.9094	3.47702	2.98485	2.97893	2.57964	2.64143	2.69134	1562883070	1283149310	1034101310	591113790	2833498110	1991207420	1992944260	1321548930	2222651900	1457064450	3341745410	2538127870	3018564610	1965659520	2980510720
FAM162A	0.77953	0.375063	3.8439	0.000402093	0.00138474	-1.21208	FAM162A	F8W7Q4	0.843006	-2.7948	-0.0241204	-0.349744	1.22415	0.376489	-0.0425804	-0.321306	0.301289	-0.0201229	0.822125	0.362155	0.39287	0.650388	0.547745	-0.299112	0.683831	-0.108339	0.608861	-0.145697	0.672707	-0.241704	0.806078	0.373395	0.0536725	0.0654002	377290400	0	185522944	156562304	433475232	246511984	200914736	181578144	233729488	176725008	352366944	284998912	242139488	297077760	259142464
PDHB	0.45663	3.00572	3.808	0.000447943	0.00153831	-1.31618	PDHB	A0A384MDR8	3.11752	1.90938	2.44613	1.90421	3.45194	2.9517	2.92476	2.48555	2.92449	2.60652	3.247	2.94906	3.4239	3.03938	3.45772	2.93073	3.38003	3.01896	2.91473	2.66289	2.94252	2.70265	3.17686	2.767	2.31758	2.45278	1825463550	1418187140	1028054850	746785860	2030463360	1469107840	1571340540	1270605570	1440040450	1091433980	1892153340	1712300540	1979226370	1556063620	1947733630
EEF1G	0.356251	1.0581	3.79896	0.000460267	0.00157622	-1.34233	EEF1G	B4DTG2	1.03597	-0.00580909	1.59556	1.14393	1.43877	1.20337	1.14168	1.14618	1.25279	1.27035	1.44335	1.00624	1.12681	1.00583	1.13153	0.657349	1.25923	0.833191	1.18664	0.58809	1.14364	0.981983	1.36643	1.01669	1.1629	0.792104	431285376	376014848	570124420	440887712	503003168	437273696	456571232	502135648	452004288	432283040	542002240	445380064	402720896	380073728	388397152
EHD1	0.915983	-2.08442	3.77484	0.00049476	0.00168963	-1.41192	EHD1	B2R5U3	-2.17559	-3.72011	-1.95909	-3.69402	-1.7209	-2.46668	-1.55449	-1.97835	-1.35935	-3.23001	-1.64725	-1.94904	-1.64545	-1.98643	-1.58258	-1.79273	-1.67659	-1.8471	-2.20304	-1.79125	-1.56142	-4.67313	-1.3211	-2.26981	-1.90995	-2.86028	46557172	0	48519116	0	56287956	34352492	70450088	57576408	73928576	0	63626612	57425428	58948044	47764948	59189804
PFN2	1.71822	-2.13631	3.77352	0.000496708	0.00169157	-1.4157	PFN2	P35080	-2.68125	-4.9194	-0.863523	-4.68948	-1.29715	-1.8485	-0.57265	-3.42601	-1.03321	-1.11225	-1.32957	-3.52678	-0.904223	-1.48878	-1.14393	-4.3337	-0.852707	-2.68322	-1.14262	-3.60303	-3.13114	-2.86077	-0.714094	-1.79284	-1.6653	-1.75717	0	0	103684104	0	75505624	52728964	139137744	0	92680440	82896536	79299464	0	98537560	67439928	80221848
CAVIN1	0.36035	0.560384	3.77025	0.00050159	0.00170346	-1.42512	CAVIN1	B2RAW7	0.734126	-0.226719	0.429619	-0.0479739	0.729242	0.325233	0.73765	0.33459	0.69153	0.190804	0.738774	0.382486	0.58341	0.559902	1.0167	0.690543	1.03366	0.770442	0.776295	0.436995	0.503071	0.303616	0.967428	0.897386	0.596506	0.351387	349864224	322629728	254089456	192987392	307597376	237907552	345052064	286093504	306328864	204547104	332586144	289043520	276327392	279017376	358679680
SLIRP	1.24991	-0.58162	3.76582	0.000508284	0.00172143	-1.43788	SLIRP	G3V4X6	-0.677369	-4.28111	-0.707412	-3.27352	0.138805	-0.267084	-0.528833	-0.869532	-0.590689	-0.22422	0.345363	-0.63966	-0.000743437	-0.0165108	0.153981	-0.552324	-0.218402	-3.84634	-0.580614	-0.880972	-0.452329	-0.113968	0.00108155	-3.1508	-0.801075	-0.555334	131521672	0	115533080	0	204288224	157798592	143428368	124174128	125950968	153411792	253206816	142320288	184321600	187117152	197244016
HSPA8	0.331239	3.4569	3.76407	0.000510945	0.00172567	-1.4429	HSPA8	P11142	3.4338	2.41164	3.72208	3.35209	3.73099	3.58736	3.39215	3.09103	3.70322	3.63133	3.77377	3.45467	3.471	3.3451	3.51961	3.23855	3.76072	3.40123	3.75578	3.25858	3.63425	3.42544	3.80895	3.53446	3.62198	3.40229	2272917760	2008766460	2489531650	2037272700	2463757570	2282480130	2172551940	1933209600	2470572290	2220722940	2726017790	2430985730	2044914940	1923358460	2033100030
TMEM38A	0.344494	1.36965	3.7592	0.000518437	0.00174616	-1.45691	TMEM38A	A8K9P9	1.73981	0.76438	1.67351	1.29382	1.9213	1.63429	1.51692	1.58578	1.68015	1.56888	1.2143	1.10079	1.68547	1.55809	1.5762	1.09871	1.48996	1.0909	1.62532	1.05907	1.71841	1.03566	1.68442	1.60149	1.39716	1.09375	702491140	641291010	601775940	489156736	702792380	589485760	592197700	681008060	607846080	531661344	462436992	475548256	593169090	557333760	528610400
HRC	0.439841	1.42728	3.75808	0.000520181	0.00174724	-1.46014	HRC	P23327	1.47313	0.602565	1.87357	1.14108	1.8211	1.33558	1.05573	0.943755	1.97692	1.52109	2.20384	1.47337	1.63012	1.50667	1.38094	1.12349	1.75829	1.47964	1.94053	1.02077	1.59507	1.65714	1.57512	1.20113	1.50974	1.13226	583930180	573249860	691287940	440016128	655637630	479239392	430167520	436400256	746668100	514337472	918190780	615676100	570840190	537821310	461694560
DARS1	0.308545	-0.247042	3.75045	0.000532161	0.00178259	-1.48205	DARS1	A0A140VJW5	-0.176959	-0.976669	-0.0504489	-0.639409	0.0668551	-0.300507	-0.0968981	-0.332041	-0.407839	-0.229648	-0.173516	-0.404692	-0.359666	-0.257118	0.169698	-0.336511	-0.0710202	-0.263054	0.136743	-0.316098	-0.00686052	-0.273433	0.186169	-0.1571	-0.160093	-0.371674	186052608	191843440	182167936	128082312	194349904	154184928	193490896	180232048	142970016	152835664	176716576	167493904	143724176	158373952	199404576
NDUFV3	0.606932	0.788358	3.74763	0.000536657	0.00179194	-1.49014	NDUFV3	A8K0M1	1.46484	0.223342	0.636562	-0.000273393	0.858879	0.284691	0.177617	-0.426019	0.981511	-0.0649404	1.50903	1.01099	0.845456	0.436295	1.14395	1.00842	0.813138	0.356973	1.01398	0.10028	1.60724	1.28246	1.57931	1.13613	0.247917	0.719727	580587580	440743872	293280288	199474880	336517216	231315104	234044144	168865904	374525056	171319424	567249340	446850400	331365696	256107184	391755392
SVIL	1.24659	-1.93749	3.74687	0.000537874	0.00179194	-1.49232	SVIL	A0A6I8PIX7	-1.43687	-2.36493	-1.06067	-1.38931	-1.56005	-2.59578	-1.40917	-3.034	-1.10693	-1.23116	-1.56296	-1.78388	-1.24793	-4.67336	-1.2393	-1.51192	-0.961029	-3.98809	-0.766735	-4.22017	-0.775143	-0.958606	-0.787059	-1.12177	-1.106	-1.27881	77689968	73289152	90440744	76163472	62927188	0	77916040	0	88064032	76337648	67454736	64390452	77648832	0	75090272
RAB21	1.6548	-0.972735	3.74374	0.000542924	0.00180386	-1.50131	RAB21	Q14466	-0.677046	-3.10759	0.731578	-1.28768	-0.729952	-1.12831	-4.11538	-1.34375	0.744449	-0.503848	0.372437	-1.25817	0.0126062	-3.46157	0.360614	-4.15525	-0.0355222	-0.856079	0.544844	-4.19296	0.303463	-1.10208	-0.60871	-0.556875	-0.669387	-0.592805	131551152	0	313245984	81722360	111872048	86865488	0	89387776	317773888	126381136	258003488	92699360	186035088	0	227617936
IARS2	0.389187	0.161386	3.73899	0.000550663	0.00182463	-1.51492	IARS2	A8K5W7	0.0390124	-0.739566	-0.0976412	-0.595792	0.230973	0.0518965	0.28067	-0.369817	0.365852	-0.131462	0.282428	0.209113	0.670055	-0.00956547	0.412043	-0.093631	0.65216	0.318645	0.243571	-0.159347	-0.00693285	-0.246177	-0.142653	0.0250017	-0.494435	-0.260964	216097408	226111184	176305408	132013760	217765392	196845648	251373792	175574048	244426880	163599392	242398608	256314368	293431392	188020128	235878384
HNRNPA2B1	0.292187	1.1776	3.73615	0.000555345	0.00183518	-1.52306	HNRNPA2B1	A0A384NL58	1.49339	0.581241	1.32851	0.779975	1.36055	1.18746	1.12654	0.729369	1.22313	1.23582	1.30772	1.16783	1.18709	0.874056	1.46545	1.2088	1.57114	1.25492	1.42309	0.991888	1.32011	1.59039	1.57592	1.27465	1.31814	1.05729	592191170	564839170	473784736	342583360	476457824	432478816	451807584	376138976	442807360	422060448	493370336	498167968	419904960	346897312	489549184
KLHL40	0.51963	0.680898	3.73254	0.000561347	0.00185003	-1.5334	KLHL40	A8K5H9	0.914761	-0.597201	1.48981	1.0202	1.0923	0.68909	0.965091	0.357505	1.27828	1.06774	0.500247	-0.0166567	0.885028	0.171926	0.69523	0.593312	1.18033	1.24295	0.921769	0.317143	1.18472	0.812101	1.09897	0.312853	0.928885	0.983351	396530048	249561904	529828608	404651008	395615072	306154176	403971840	290673920	460062528	375645952	281903424	219184272	340580608	213225360	287035840
TWF2	0.335194	-0.0776262	3.72678	0.000571072	0.00187704	-1.54992	TWF2	A0A7I2V2U8	-0.265211	-0.952371	0.783998	0.104076	-0.148178	-0.223279	-0.0324759	-0.171423	0.440262	-0.127331	0.206682	-0.0266329	-0.0642357	-0.202965	0.00871312	-0.130295	0.217484	-0.190597	0.280801	-0.11009	0.332679	0.116796	0.289979	-0.0577201	-0.0419308	-0.139424	175012592	195101952	324836896	214437344	167437552	162663344	202326864	201457248	257364496	164068512	230000304	217673840	176385616	164431648	178350288
ACSL1	0.469893	2.3457	3.69365	0.000630162	0.00206572	-1.64453	ACSL1	A8K9T3	1.73496	0.769456	1.66022	1.16616	2.75362	2.17423	2.02718	1.55087	1.87574	1.55941	2.89118	2.48399	2.46536	1.92874	2.89001	2.28568	2.88724	2.4579	2.56597	2.41166	2.51144	2.19788	2.48872	2.12696	1.61905	1.93458	700134660	643551040	596258560	447733632	1251360770	857063940	843475260	664729220	696099330	528184672	1478577280	1240445820	1018466880	720594620	1314104830
NIPSNAP2	0.507338	3.05234	3.6888	0.000639277	0.00209001	-1.65833	NIPSNAP2	O75323	2.65047	1.35557	2.85398	2.39266	3.44182	3.06495	3.4262	2.932	3.24118	2.84479	3.43934	2.977	3.85583	3.26606	3.4474	2.82855	3.2981	2.75161	2.96186	2.24769	2.74694	2.72681	3.07569	2.96306	2.32105	2.355	1320615940	966098620	1363925630	1047691970	2016274940	1589082750	2224428540	1731430910	1793533440	1287428480	2162000640	1745783420	2670049540	1820814080	1933842050
GOT2	0.567012	4.09599	3.68742	0.000641895	0.00209299	-1.66225	GOT2	A8K482	3.39212	2.45272	3.546	2.84349	4.74815	4.59657	4.27994	3.82854	3.8296	3.44687	4.70256	4.05714	4.48489	4.09285	4.66195	3.82149	4.57781	3.71029	4.24732	3.65328	4.03011	3.58442	3.90645	3.51508	3.31705	3.4186	2208182020	2066781950	2203486210	1432009220	4986500100	4594181600	4019944960	3223237890	2696745470	1954190980	5189454800	3691013380	4129386750	3229650690	4487839700
GRHPR	0.497533	1.63562	3.68437	0.000647732	0.00210642	-1.67094	GRHPR	A0A384N605	1.03266	-0.257344	1.45974	1.01708	2.00311	1.84992	1.82023	1.51642	1.79299	1.64319	2.16916	1.51748	2.05771	1.83669	1.92338	1.40781	1.69313	0.993023	1.37505	0.819084	1.44763	0.860789	1.33543	0.935681	1.0747	0.816638	430296864	315853408	518900800	403776544	743798910	684519360	730760060	649043900	657296640	559764540	896383300	634792320	767772480	676055360	672426240
ADHFE1	1.00725	-0.603399	3.67342	0.000669074	0.00217007	-1.70207	ADHFE1	B4DEA1	-0.789013	-3.82366	-0.592251	-0.95628	-0.623546	-0.924468	0.218766	-0.570548	-0.999081	-1.70747	-0.431087	-0.668796	0.470364	-0.255672	-0.232252	-0.777896	0.268319	-0.554119	-1.37269	-3.79369	-1.01685	-3.0176	-0.635923	-0.772067	-1.27528	-0.733061	121727632	0	125133440	102825688	120435056	100048552	240815808	152768672	94899344	54872576	147822592	139474832	255501680	158532672	150916288
ENDOD1	0.724491	-1.16049	3.66916	0.000677571	0.00218854	-1.71418	ENDOD1	A8K6K8	-0.973778	-3.39347	-0.343992	-1.35904	-0.963657	-1.46587	-0.606857	-1.31279	-0.46046	-1.16772	-0.798973	-1.28941	-1.29662	-1.55544	-0.424293	-1.13813	-0.527377	-0.957957	-0.408222	-0.645273	-0.445637	-1.28894	-0.673382	-1.04311	-1.25233	-0.930458	107095008	0	148630032	77778408	95141320	68743656	135877488	91326848	137849216	79769432	114550248	90713432	75072168	64394592	132107040
ATP5MPL	1.21212	-0.251232	3.66878	0.000678339	0.00218854	-1.71527	ATP5MPL	NA	0.718353	-3.75106	-0.285516	-1.00312	0.762465	-0.174456	-3.39313	-3.22137	-0.281712	-0.79879	0.373809	-0.102817	-0.0161429	-0.365518	0.926874	-0.414663	0.131677	-0.680026	0.396851	-2.37877	0.623419	-0.667278	0.516	-0.514613	-0.513756	0.123441	346059936	0	154778144	99541112	314763168	168262384	0	0	156031744	103013872	258248992	206477392	182364592	146910240	337029312
ATPAF2	1.47641	-2.66766	3.66467	0.000686632	0.00220387	-1.72693	ATPAF2	A6NDE5	-2.11325	-5.32332	-1.75004	-3.77268	-1.69793	-2.07362	-3.96589	-3.52476	-1.75945	-1.9161	-1.22083	-3.13908	-0.901058	-2.55758	-1.58873	-2.50688	-1.37477	-2.70828	-2.12269	-3.38303	-2.01904	-4.62153	-1.9163	-4.62008	-2.46361	-3.1169	48613240	0	56084568	0	57191616	45110980	0	0	56023332	47484616	85507784	0	98753992	0	58937896
KPNA4	0.608707	-0.635047	3.66464	0.000686688	0.00220387	-1.72701	KPNA4	A0A7I2V340	-1.30012	-2.34828	-0.396239	-0.592368	-0.430968	-0.670209	-0.340464	-0.632312	-0.132916	-0.408947	-0.321133	-0.70541	-0.313175	-0.696721	-0.629228	-0.853983	-0.198982	-2.816	-0.284298	-1.04267	-0.546251	-1.04935	-0.489314	-0.871305	-1.036	-1.22565	85414520	74139496	143343744	132327456	137633680	119330192	163433104	146366416	172983536	134974016	159529248	135979664	148431072	116774976	114613152
PGD	0.611551	-1.70988	3.66365	0.000688705	0.00220457	-1.72982	PGD	B4E2U0	-1.57604	-3.98939	-1.96491	-2.87917	-2.08538	-2.35378	-1.37651	-2.04982	-1.02377	-1.39127	-1.42936	-1.7576	-1.3489	-1.75856	-1.61122	-1.92693	-1.4637	-2.00034	-1.72121	-1.93312	-1.51657	-2.2157	-1.10968	-1.31014	-2.19858	-2.05167	70545720	0	48323916	0	43721724	37148804	79699952	54793460	93289368	68318808	73999968	65574036	72400528	55937692	58026532
HNRNPC	0.87152	-0.832746	3.66064	0.000694854	0.00221847	-1.73835	HNRNPC	A8K9A4	-0.596705	-4.63586	-0.112167	-1.09335	-0.280593	-0.91704	-1.07346	-1.17383	-0.347307	-0.968545	0.132415	-1.24138	-0.819409	-1.09583	-0.688811	-0.890142	-0.342063	-0.897209	0.479011	-1.25463	-0.611728	-0.365858	-0.485292	-0.670664	-0.772394	-0.57149	139084768	0	174539184	93505800	152753840	100564976	98329736	100560408	149096320	91578728	218459952	93784440	104504112	88553432	109976024
PPP3CB	-1.16022	-1.75954	-3.64176	0.000734694	0.00233957	-1.79184	PPP3CB	Q5F2F8	-1.47592	-3.5077	-1.65795	-0.69829	-1.90102	-1.01866	-3.00895	-0.660794	-4.32027	-0.932077	-3.0341	-1.12956	-3.25662	-0.721011	-1.37187	-0.916228	-3.3243	-1.09045	-1.61427	-0.827909	-1.51579	-1.32405	-1.60731	-1.33905	-0.657743	-0.818048	75615120	0	59781268	122960080	49681352	93725352	0	143505136	0	93923104	0	101342768	0	114825368	68498048
BCAT2	1.50975	-0.770973	3.63905	0.000740577	0.0023522	-1.79949	BCAT2	M0QZP4	-0.749001	-4.17434	-0.621379	-3.65999	-0.373593	-4.17495	-0.157455	-0.752885	-0.314123	-0.613381	-0.322381	-0.605424	0.336022	-0.063281	0.234906	-0.481098	-0.306782	-0.582916	-0.634088	-1.1893	-0.646223	-5.09078	-0.434815	-0.71755	-1.12759	-1.22264	125150888	0	122632256	0	143217552	0	185537232	134631152	152565424	117141160	159391264	145737968	232783792	181148336	208624208
ACOT1	1.3722	-0.0518778	3.63578	0.000747752	0.00236885	-1.80873	ACOT1	A1L172	0.646832	-3.60566	0.340054	0.283362	-0.18096	-0.478622	0.570979	0.222829	-0.203838	-0.233465	0.486475	-0.153954	0.888216	0.343551	1.24856	-0.0509918	-0.559253	-4.22338	-0.179494	-4.04577	1.06297	0.161613	0.661645	0.0962579	0.0511942	-0.349392	329322560	0	238794896	242812464	163675856	136277424	307405440	264767504	164685440	152431856	279225152	199286976	341334048	240161264	421216288
PTGES2	0.415032	1.08747	3.62759	0.000766024	0.00242048	-1.83188	PTGES2	A0A024R8C3	0.754123	-0.256257	0.792991	0.511402	1.25005	1.15545	1.20203	0.687759	0.930547	0.763752	1.35847	1.26489	1.50341	1.01503	1.43145	0.700107	1.31791	0.959061	0.64185	0.417766	1.01651	0.473555	1.29123	0.817668	0.419455	0.246715	354747584	316091296	326868192	284392352	441329472	422989184	476075328	365445280	361525760	304276128	511034432	532834048	522841568	382506848	478146336
ALDOA	-0.483307	7.94441	-3.62193	0.0007789	0.00245484	-1.84786	ALDOA	B4DXI7	6.9038	6.63569	7.71192	8.37859	7.88149	8.43524	7.8162	8.39615	7.82865	8.53262	7.6756	8.47007	7.37099	8.27696	7.55705	7.99323	7.6264	7.78784	7.81459	8.03718	7.48423	7.93475	7.71976	8.31205	8.44311	7.88119	25185888300	37540172000	39552893000	66401329000	43754545000	65729921000	46638027000	76432613000	43119583000	66363769000	40747069000	78626218000	30527297500	58707943000	33384927200
SLMAP	0.58175	-0.162363	3.61282	0.000800041	0.002515	-1.87352	SLMAP	A0A994J562	-0.546023	-2.47671	0.901892	0.405489	0.473704	-0.13422	-0.213521	-0.446629	0.115537	-0.385239	0.358033	-0.164112	0.137623	-0.440268	0.16564	-0.291415	0.107992	-0.264772	0.867862	0.0989516	0.253348	0.221365	0.328917	-0.152432	0.11839	-0.120047	144057648	0	352496832	264262080	257666496	173021104	178465184	166470656	205492816	137210416	255440400	197888720	202875104	139492256	198844416
PMPCB	0.718632	-3.12248	3.59691	0.000838316	0.00262858	-1.91829	PMPCB	B3KM34	-3.03199	-3.63127	-3.24087	-3.74672	-3.14741	-2.63679	-2.54699	-3.48212	-2.82174	-4.06038	-2.84036	-3.04635	-2.82005	-3.62468	-2.19082	-3.77303	-2.71831	-3.63815	-2.95305	-3.31549	-2.83813	-4.523	-3.66468	-3.96002	-5.10068	-4.8387	25715028	0	19955304	0	20940818	0	35408596	0	0	0	27827794	26839842	26114354	0	38828256
DCXR	0.635166	-0.786836	3.56559	0.000918851	0.00287375	-2.0061	DCXR	J3KS22	-1.43841	-3.0753	-1.27043	-2.16533	-0.579494	-1.39402	-0.594768	-1.17998	-0.772659	-1.02002	0.0918383	-0.581439	-0.0286453	-0.514705	0.00755702	-1.24849	-0.681274	-1.44062	-0.918435	-1.02606	-0.926728	-1.06406	-0.94647	-0.969878	-1.72881	-1.15541	77607064	0	78202536	44477576	124169152	72253736	137020928	100133272	111025568	88368688	212401200	148181120	180791056	132477480	178207424
ATP5MF	0.611855	3.19349	3.55861	0.000937798	0.00292555	-2.02563	ATP5MF	Q53FE1	3.33578	1.49799	2.14318	1.81851	3.74255	3.18959	3.39223	2.45835	2.56114	2.43097	3.08737	2.8018	4.00115	3.58764	3.98618	3.10144	3.6903	3.32041	2.85058	2.94991	3.35437	2.59033	3.33106	2.38668	2.58659	2.55626	2123611900	1066332610	833335100	703714750	2483579650	1732475780	2172665600	1246880000	1119429630	966386180	1693960320	1546140670	2953009660	2275467520	2809382910
HSPB3	0.60224	-0.578413	3.5545	0.000949109	0.00295332	-2.03709	HSPB3	Q12988	-0.667859	-2.74802	-0.329024	-0.345738	-0.262876	-0.743099	-0.216981	-0.641521	-0.441405	-0.824581	-0.852061	-1.42558	-0.0590394	-0.315799	-0.246207	-0.783487	-0.204129	-0.47031	0.0581236	-0.742165	-0.246574	-0.967875	0.172072	-0.514665	-0.221654	-0.296726	132391456	0	150180112	156997616	154641296	113450968	178037760	145435152	139682048	101188704	110411672	82543296	177022064	152061328	149463552
NPM1	0.419179	-0.581471	3.54591	0.000973199	0.00302061	-2.06106	NPM1	A0A140VJQ2	-0.206393	-1.47367	-0.332192	-0.760229	0.255383	-0.295299	-0.558492	-0.847535	-0.125277	-0.403778	-0.0958837	-0.559882	-0.874029	-0.855809	-0.534441	-1.12775	-0.493742	-1.03402	-0.240934	-1.00704	-0.564107	-0.28963	-0.285898	-0.4315	-0.391585	-0.891788	182295232	135936176	149850720	117792792	221481184	154742432	140509920	126081968	173902000	135458528	186486336	150411920	100621600	104582640	122396288
GSTK1	0.982635	-0.305321	3.53863	0.000994076	0.00307316	-2.08136	GSTK1	Q9Y2Q3	-0.521115	-4.85415	-0.469558	-1.20509	0.252271	-0.233868	0.0860408	-0.721845	-0.391343	-0.677608	0.412994	-0.149485	0.601674	0.101098	0.386797	-0.743134	-0.17605	-0.8553	-0.709444	-1.72635	-0.787459	-1.14116	0.158641	-0.741272	-0.91773	-1.40177	146566416	0	136240880	86536816	221003968	161473856	219649712	137559152	144614064	112040600	265359408	199905248	279847808	203009904	231786656
ISOC1	1.43671	-2.32268	3.53826	0.000995143	0.00307316	-2.08238	ISOC1	Q7Z770	-3.69392	-4.2068	-1.05742	-4.47422	-1.8371	-2.84945	-3.43236	-3.52716	-1.03112	-3.63839	-0.926841	-1.81653	-1.19745	-3.0505	-4.5892	-4.22513	-1.55424	-3.83943	-1.00014	-2.24502	-1.37358	-2.99557	-1.41349	-3.47914	-4.1074	-3.47646	0	0	90644896	0	51932164	0	0	0	92815128	0	104834464	0	80413776	0	0
RPS6KA3	1.45805	-1.11209	3.53322	0.00100986	0.00311078	-2.09642	RPS6KA3	A0A384MDW3	-1.34615	-4.5552	0.678584	-2.0988	-0.927512	-0.639225	-0.654797	-0.873486	0.0170792	-0.475396	-0.0968543	-1.80731	-0.798137	-0.390547	-1.72546	-1.05096	-0.704198	-3.12294	0.613253	-4.20763	-0.209106	-0.98715	-0.663622	-3.10486	-0.499474	-1.07328	82732048	0	301948448	46576696	97555128	121920688	131436560	123834280	191936672	128898288	186360912	63353168	106056392	144383488	53608580
MAP4	0.461941	-0.160682	3.52851	0.00102381	0.00314583	-2.10952	MAP4	P27816	0.201092	-0.745302	0.361601	0.243461	0.435294	-0.0376006	0.16316	-0.217639	-0.0300393	-0.106847	0.175452	-0.345908	-0.278193	-0.324915	0.500934	-0.165874	0.247943	-0.181822	-0.067621	-1.07689	0.022231	-0.568397	0.191189	-0.0925237	-0.031571	-0.266869	241791136	225214048	242388048	236188896	250897008	185005440	231710560	195106000	185769280	166414624	225074912	174459568	152074208	151103584	250868992
ADSL	-0.436184	0.975152	-3.52679	0.00102894	0.00315371	-2.11431	ADSL	B0QY76	0.281274	0.00924713	0.898587	1.51633	0.978152	1.50032	1.36702	2.03863	0.797568	1.61292	0.600551	1.43287	1.03097	1.53519	0.473668	0.76087	0.30823	0.485881	0.333284	0.785892	0.473184	0.5025	0.571389	1.16745	1.10166	0.631774	255609792	379959552	351690048	570729980	365520800	537210560	533757568	932124540	329692128	548141310	302200256	598630720	376835744	548555970	246172320
TMEM126A	1.3697	-2.76825	3.52569	0.00103225	0.00315595	-2.11737	TMEM126A	Q9H061	-1.96524	-4.52693	-1.5988	-3.93183	-4.16862	-4.98563	-2.85399	-2.15071	-1.68621	-3.85804	-1.18913	-3.30169	-1.13843	-3.16541	-1.43025	-3.13133	-1.29832	-3.90552	-1.57252	-3.55303	-1.60217	-2.3971	-3.94056	-1.97339	-3.85872	-4.76239	53865476	0	62283352	0	0	0	0	0	58941096	0	87407152	0	83772184	0	65781396
CS	0.473848	3.99856	3.51389	0.00106827	0.00325238	-2.15014	CS	B4DJV2	3.61571	2.57822	3.31357	2.83596	4.32374	4.06516	4.19837	3.48804	3.70095	3.25346	4.35281	4.01958	4.49109	4.01189	4.29935	3.76216	4.53793	4.08337	3.6893	3.46802	3.91502	3.43709	3.82423	3.57292	3.34324	3.451	2578352130	2254635780	1875608060	1424555520	3715636740	3178627070	3798974720	2545603070	2466679040	1709014270	4072278780	3596160260	4147166720	3053396740	3490460420
PTPA	1.24102	-2.54397	3.51363	0.0010691	0.00325238	-2.15088	PTPA	A6PVN5	-3.32655	-3.79054	-1.58325	-3.551	-1.57736	-1.47488	-1.11947	-3.88005	-1.78588	-2.98204	-1.92852	-3.66116	-1.49945	-3.53945	-1.4191	-3.11416	-3.76207	-3.19077	-1.56344	-3.38747	-1.64627	-3.97438	-3.51876	-3.07644	-5.01604	-4.64517	0	0	62958284	0	62176472	68315808	95243504	0	55006436	0	52356140	0	65225768	0	66291708
SYNPO2L	0.356779	1.38755	3.51159	0.00107545	0.00326362	-2.15654	SYNPO2L	A5PKV9	1.47133	0.563345	2.0187	1.61936	1.73443	1.38552	1.55577	1.14768	1.49905	1.68181	1.55588	1.19102	1.59602	1.48024	1.62383	1.04223	1.74269	1.75232	2.06242	1.26505	1.74011	1.57812	2.00542	1.61761	1.81398	1.63658	583204740	557875650	764445890	612979710	617410240	496120736	608364160	502657152	536135680	574950660	585973950	506240352	557505090	528055456	546350980
TINAGL1	0.483006	-1.71255	3.50234	0.00110471	0.00334414	-2.18218	TINAGL1	B4DVG5	-1.01519	-2.13062	-1.40465	-2.22247	-1.38434	-1.50967	-0.936765	-1.15465	-1.23521	-1.88599	-1.5591	-2.0757	-0.902385	-1.05084	-1.13262	-1.54448	-1.624	-2.37119	-1.38827	-2.19348	-2.11019	-2.15882	-1.12447	-1.31536	-2.03452	-1.98142	104064936	86213192	71255152	42750312	71077488	66688100	108102432	101906728	80571264	48486120	67635496	52598748	98663176	91358392	80853448
CAMK2G	0.271607	-0.130005	3.49759	0.00112004	0.00338218	-2.19533	CAMK2G	A8K6N9	-0.107475	-0.678185	0.451924	0.172411	0.126317	-0.188517	0.112586	-0.0576296	-0.0985653	-0.286237	0.163881	-0.2667	0.0225545	0.172432	-0.131666	-0.374887	0.16878	-0.278932	0.0905657	-0.250433	-0.0492522	-0.318403	0.25448	0.0999258	-0.000594358	-0.37291	195232688	235938992	258048528	224838928	202527536	166630336	223728624	217990784	177151776	146956752	223276976	184305680	187322352	213300048	161813792
ACOT9	0.891366	-1.10709	3.4889	0.00114858	0.0034559	-2.21935	ACOT9	B3KNC9	-1.35254	-3.78121	-1.21106	-4.87066	-0.25044	-0.988515	-0.618788	-1.46767	-0.893299	-0.863168	-0.782104	-1.238	-0.755838	-0.959478	-0.903841	-1.65768	-0.577564	-0.850609	-0.907977	-1.2123	-0.960428	-1.23475	-0.736692	-1.52293	-1.77408	-1.89588	82366264	0	81487656	0	155979984	95704168	134758448	82029920	102119072	98518112	115897544	94004608	109211928	97331200	94747448
ILK	1.07119	-1.96859	3.48845	0.00115009	0.0034559	-2.22061	ILK	A0A0A0MTH3	-1.52444	-3.43926	-1.70977	-3.32084	-1.5873	-1.76647	-1.06273	-3.72224	-1.43799	-1.31735	-1.56684	-4.72014	-1.65088	-1.45684	-1.36767	-3.04524	-1.21638	-1.48546	-1.52759	-1.98574	-1.68466	-3.36346	-1.80724	-1.37472	-1.76758	-2.21503	73114480	0	57672152	0	61749548	55814140	99064224	0	70006304	71910504	67273872	0	58726728	68949296	68697584
SFPQ	1.30169	-1.99739	3.48404	0.00116486	0.00349173	-2.23279	SFPQ	A0A384N5Z8	-1.10563	-1.89735	-1.32938	-3.6635	-1.16198	-1.41029	-1.33684	-3.85423	-1.0621	-3.69235	-1.37998	-4.14432	-1.10022	-1.48467	-1.47667	-1.82174	-0.929053	-1.36813	-1.48524	-3.96378	-1.29607	-1.3409	-1.11753	-1.75972	-1.61081	-3.83672	97741224	101343264	75071728	0	82921616	71443624	81921792	0	90843376	0	76576568	0	86020104	67632160	63698400
NAMPT	-0.631725	-0.371495	-3.47928	0.00118102	0.00352662	-2.24593	NAMPT	A0A7P0T895	-1.73585	-1.5441	-0.869677	-0.0612644	-0.174381	0.721439	-0.8516	0.39789	-0.499382	0.131549	-0.713711	0.0945549	-1.01874	-0.273204	-1.34484	-1.0064	-0.707408	-0.72191	-1.11582	-0.616156	-1.25045	-0.777268	-1.43952	-0.485808	-0.0978197	-0.993124	63148576	129458960	103242816	191217696	164423920	313096448	114676008	298925760	134179976	196316000	121524112	236748592	91018312	156617792	69793208
SGCB	0.32822	0.887704	3.47887	0.00118243	0.00352662	-2.24707	SGCB	A0A024RDA3	0.953639	0.211487	1.28761	1.21716	1.06865	1.05297	1.01509	0.763357	1.17258	0.947442	0.835627	0.604065	0.872107	0.688997	1.11433	0.335873	1.50839	0.891648	0.986692	0.482679	1.21852	0.838135	0.930647	0.991433	0.910912	0.886432	407361088	437136960	460539840	463843936	389183200	393984096	418216448	385105440	427562048	345592192	355680128	337027520	337544096	305135360	383793696
XPO1	0.57355	-3.33861	3.47808	0.00118513	0.00352662	-2.24925	XPO1	A0A7I2V2Y6	-3.4641	-4.39567	-3.30208	-3.26502	-2.94107	-3.35846	-2.79612	-4.10599	-3.05659	-3.0893	-3.07969	-3.24006	-4.05398	-3.1681	-2.9622	-4.12426	-2.9502	-4.09345	-3.20017	-4.67705	-3.28297	-3.93703	-2.99803	-3.51543	-3.64706	-3.59877	19059340	0	19126400	20753976	24160720	18514252	29792876	0	22797690	0	23573956	23467510	0	21056734	22747760
MYO1C	0.796163	-2.78871	3.46896	0.00121678	0.00361205	-2.27439	MYO1C	B7Z3E5	-1.88477	-3.39727	-2.80939	-4.27441	-4.05053	-3.25049	-2.23218	-4.11393	-2.33467	-3.69032	-2.39383	-3.7731	-2.00055	-3.16396	-1.83749	-2.35572	-1.92451	-3.14539	-4.35228	-3.03862	-2.39818	-2.8264	-2.24298	-2.98571	-4.36206	-4.66865	56955248	35832188	26912110	0	0	0	44042912	0	37601936	13882178	37922448	0	46086460	0	49603360
EPDR1	-1.56496	-2.39201	-3.46	0.0012487	0.00369784	-2.29908	EPDR1	Q96J80	-1.68916	-2.76215	-2.23524	-1.61327	-1.0349	-1.01576	-4.03692	-0.678012	-3.21556	-1.65629	-4.15981	-0.793493	-2.89323	-0.674302	-3.99766	-1.28583	-4.17131	-1.35748	-3.26365	-3.46623	-4.78106	-1.34638	-1.65287	-1.70263	-1.33194	-4.20243	65225740	0	0	65212144	90556904	93913840	0	141802656	0	56854172	0	127925896	0	118603808	0
SDHD	0.960014	-0.673796	3.4479	0.00129302	0.00381987	-2.33233	SDHD	A0A0S2Z4H7	-0.341998	-3.14571	0.0148837	-4.41955	-0.0932158	-0.684403	-0.624025	-0.886867	-0.309511	-0.833368	-0.192603	-0.499066	-0.0966632	-0.366385	-0.205248	-0.763052	-0.370998	-0.872721	-0.587876	-0.776804	-0.607934	-1.08996	-0.157863	-0.755333	-0.790089	-0.99637	165941088	0	190607072	0	173939488	118161928	134270208	122691064	153053952	100574240	174394064	156888048	172465216	146821920	153767744
PRDX5	0.475339	1.74748	3.43453	0.00134376	0.00395643	-2.36901	PRDX5	V9HW35	1.35294	-0.030178	1.39205	0.868055	2.09136	1.96798	1.75877	1.52635	1.77054	1.40353	2.09784	1.75428	2.15495	1.81852	2.33197	1.52105	2.16792	1.88734	1.57626	1.09685	1.67417	1.17957	1.52596	1.19731	1.12396	1.24592	537255420	369716832	495117440	364150656	790716480	742891010	700280380	653528320	647145470	474090560	853148860	748022780	821307710	667593730	892572800
TIMM44	0.589493	-1.10409	3.43403	0.0013457	0.00395643	-2.37038	TIMM44	A8K0R9	-1.13422	-2.88241	-1.55405	-3.69256	-0.617811	-1.09018	-1.13216	-1.71381	-1.61586	-1.77037	-1.08165	-0.976216	-0.969976	-1.44164	-0.515063	-1.15566	-0.756292	-0.840752	-1.18171	-1.09699	-1.20218	-1.65883	-0.882707	-1.39818	-1.49048	-1.49513	95823536	0	64245464	0	120914760	89192000	94409296	69163712	61886120	52531820	94167568	112707600	94147352	69679672	124051312
ELOB	0.349498	-0.967514	3.43223	0.0013527	0.00396749	-2.37532	ELOB	B7WPD3	-1.17426	-2.01375	-0.754856	-0.870366	-0.656654	-0.699066	-1.02279	-1.08976	-0.593258	-0.814091	-0.973092	-1.29121	-0.961609	-0.955907	-0.661445	-1.07423	-0.633541	-1.36515	-0.538434	-1.16056	-0.827839	-1.52357	-0.600223	-0.73432	-0.778796	-1.00581	93200192	93487728	111795480	109135080	117702704	116967096	101844560	106594912	125726888	101927120	101526880	90600576	94694944	97572432	112082080
DIABLO	1.3774	-2.51465	3.42239	0.00139147	0.00407146	-2.40224	DIABLO	K7X1S0	-3.87661	-4.25087	-0.720216	-3.69499	-1.44372	-5.40328	-1.17309	-1.46679	-0.326792	-3.19683	-0.850597	-4.05283	-1.04359	-1.25511	-1.48024	-3.71801	-3.82505	-2.96759	-2.91731	-3.31402	-3.33818	-4.86302	-3.75521	-3.09609	-3.02088	-4.27368	0	0	114512256	0	68211040	0	91768720	82080352	151231568	0	110523736	0	89464048	79297264	63541080
PPA2	0.902244	-1.59264	3.40174	0.00147639	0.00430964	-2.45863	PPA2	A8K0P2	-2.14594	-5.14943	-1.35378	-2.3762	-1.33513	-4.32749	-1.45359	-2.10103	-1.2069	-1.93622	-0.915455	-1.07893	-0.771943	-1.35789	-1.12302	-2.11898	-1.18806	-1.82259	-1.73962	-2.02928	-3.10955	-2.41193	-0.930367	-1.39032	-2.06942	-3.06566	47524092	0	73812800	38429396	73543672	0	75553776	52882696	82167872	46827024	105665048	104962104	107999576	73844632	81393240
GLUD1	0.367017	-0.19598	3.396	0.00150086	0.00437067	-2.47427	GLUD1	B4E0N9	0.0111015	-1.18753	-0.268978	-0.946177	-0.316961	-0.56567	-0.142211	-0.512398	-0.0952306	-0.596887	0.0198595	-0.156659	0.0811359	-0.297521	0.399127	-0.102108	0.378357	-0.0990886	-0.496954	-0.43845	-0.852648	-0.515526	-0.285057	-0.55464	-1.10394	-0.648936	211956896	165756544	156562624	103548240	148951232	128298000	187508080	159052048	177561728	118488056	202064112	198913568	195085216	154000160	233776016
ALAD	1.78301	-1.25511	3.37604	0.00158894	0.0046162	-2.5285	ALAD	A0A140VJL9	-0.107442	-3.20255	-0.175798	-0.0759775	-0.577007	-3.66851	0.425936	0.451773	-0.0400126	-3.5701	0.125378	0.157986	-0.156672	-3.57473	-0.176643	-0.42151	0.338402	-4.25009	0.20605	-0.475359	0.0628253	-3.72193	-4.21215	-3.33228	-3.35361	-4.38566	195237056	0	167008320	189277504	124383464	0	278002816	310301344	184489488	0	217396912	247389968	165438624	0	156846928
MATR3	0.274574	-1.2132	3.36784	0.00162656	0.00471432	-2.55075	MATR3	A0A0R4J2E8	-0.94878	-1.92767	-0.735572	-1.30764	-1.0012	-1.16625	-0.632184	-1.20324	-0.917467	-1.00215	-1.04295	-1.12991	-1.06593	-1.24398	-1.14463	-1.24819	-0.957353	-1.3541	-1.4601	-1.83759	-1.20556	-1.25764	-1.36891	-1.09717	-1.31583	-1.43489	108966880	99235600	113299864	80599576	92697360	84611080	133512968	98531272	100422584	89470136	96727544	101318208	88089216	79911120	80183072
NAGK	1.12578	-3.03788	3.36223	0.00165277	0.00477899	-2.56594	NAGK	C9JEV6	-1.8768	-3.46669	-2.00586	-2.52453	-2.1689	-4.11125	-2.89678	-4.05198	-3.79024	-3.79507	-3.20022	-4.40311	-3.81276	-3.6125	-3.18998	-4.92488	-2.88421	-2.51623	-1.62399	-3.8048	-1.49807	-3.51095	-1.29698	-3.03208	-3.58135	-4.16823	57270816	0	46971556	0	0	0	0	0	0	0	0	0	0	0	0
ENOPH1	1.16041	-2.33577	3.35147	0.00170418	0.00491606	-2.59504	ENOPH1	D6RA00	-3.86127	-2.77118	-1.48394	-4.21838	-2.85713	-2.57572	-0.876411	-4.05789	-0.838893	-3.19981	-2.74836	-3.59244	-1.12908	-1.06472	-1.35335	-3.59459	-1.78293	-3.14181	-1.7659	-3.61722	-1.94533	-3.01052	-3.49801	-3.22124	-3.14091	-3.91902	0	0	67444640	0	0	0	112720736	0	106043656	0	0	0	84316472	90484032	69382776
SDHC	2.80718	-2.0495	3.34394	0.00174107	0.00501067	-2.61538	SDHC	Q99643	-2.75896	-2.25905	-3.27443	-3.29718	1.81324	-3.81291	1.38874	-4.16508	1.9632	-3.33194	-3.91517	-3.61164	2.23387	-1.48022	1.08852	-3.93533	-3.85049	-4.34852	1.44298	-2.98578	-4.06831	-4.05883	1.47422	-2.86228	-4.32583	-4.57069	0	0	0	0	652075840	0	541852740	0	739601980	0	0	0	867485700	0	376988416
SSBP1	0.758031	-2.07433	3.34081	0.00175662	0.0050436	-2.62382	SSBP1	A4D1U3	-1.70765	-4.1581	-2.12	-2.50243	-1.78128	-1.93386	-1.56604	-2.57439	-2.55195	-2.30192	-2.09665	-1.99469	-1.68141	-1.30204	-2.18088	-4.61266	-1.5156	-1.36799	-2.16273	-3.7651	-1.9949	-2.9452	-2.1902	-3.18727	-2.75669	-3.50478	64395168	0	43398672	35209740	53981088	49699772	69888584	0	32344618	36341928	46596740	55636820	57496892	76759344	39096756
ACAD8	0.905212	-2.26519	3.33337	0.00179413	0.00513926	-2.64388	ACAD8	B7Z5W4	-1.69566	-3.14436	-1.84643	-3.76923	-1.63015	-3.33518	-1.88159	-3.71067	-2.01095	-2.72386	-1.84907	-1.88757	-1.47561	-1.65157	-1.72386	-1.99491	-1.76001	-1.71841	-2.48049	-3.42764	-2.60075	-2.47698	-2.08167	-4.05838	-2.41643	-2.76742	64932164	0	52460000	0	59942508	0	56158552	0	47060840	0	55320536	59924884	66312900	60243608	53668316
MT-CO1	0.426233	2.37441	3.31542	0.0018878	0.00539498	-2.69217	MT-CO1	NA	2.24202	1.07939	1.71881	1.35616	2.54981	2.22441	2.52485	1.86295	1.96604	2.05545	2.45432	2.22806	2.80818	2.52344	2.33711	1.76056	3.00004	2.7133	2.51535	2.00129	2.56108	1.9468	2.05085	1.86188	1.6214	1.44249	994994370	797776000	620970560	510759488	1086496260	887395390	1190927740	825256060	741059900	744914430	1092285180	1038810820	1291656060	1088219260	895761090
MRPS27	0.782898	-3.41082	3.31096	0.00191178	0.0054508	-2.70414	MRPS27	A0A8Q3WKZ8	-4.10614	-3.0062	-2.71036	-4.19001	-3.14487	-2.97355	-2.73132	-3.71614	-2.57894	-3.89428	-2.1729	-3.50799	-2.83761	-3.93258	-4.30798	-3.76296	-2.71225	-3.79042	-3.59463	-5.10235	-2.97469	-4.02507	-3.3057	-4.67063	-3.3043	-4.0198	0	0	28824374	0	0	0	0	0	31745134	0	44197868	0	25798508	0	0
MECR	0.822912	-0.0729973	3.30291	0.00195577	0.00556327	-2.72571	MECR	Q9BV79	-0.407002	-4.18382	0.0143876	-1.27118	0.17866	-0.243268	-0.458506	-0.799453	0.208327	-0.691465	0.845602	0.138778	0.518171	0.0170593	0.440296	0.0503292	0.35249	-0.37569	0.196431	-0.646786	-0.434958	-0.19607	-0.266883	-0.486364	-0.284333	-0.482834	158630144	0	190541536	82662328	210010512	160425120	150593296	130354848	219143792	110969576	358147968	244118112	264110208	191522240	240543216
NDUFC2	0.838344	-0.00117887	3.301	0.00196635	0.00556911	-2.73083	NDUFC2	O95298	0.0650334	-4.26167	0.0482579	-0.574962	0.493513	0.0595661	-0.534287	-0.643325	0.484148	-0.186109	0.659709	0.0315438	0.404341	0.494177	0.24481	-0.518178	0.0405297	-0.572466	0.583565	-0.396431	0.262571	-0.269646	0.211314	-0.259114	-0.439803	-0.574215	220030384	0	195067824	133933624	261228848	197894896	142887184	145253392	265313632	157518336	314849440	226630928	244072528	266591360	210061232
AGMAT	-1.68326	-2.50159	-3.3009	0.00196691	0.00556911	-2.73109	AGMAT	Q5TDH1	-3.69538	-3.29997	-2.22132	-2.37913	-3.31906	-2.4198	-4.31399	-2.26402	-2.75176	0.29878	-3.66793	0.493829	-2.56968	0.428239	-3.44374	-3.11136	-3.40303	-0.356776	-4.25866	-3.5065	-3.26725	-3.44231	-2.81017	0.036201	0.901237	-3.1006	0	0	0	0	0	0	0	0	0	220443472	0	312234560	0	254680992	0
PGK1	-0.580264	4.78907	-3.27779	0.00209942	0.00593061	-2.79288	PGK1	A8K4W6	3.4474	3.06399	4.44904	5.33616	4.95383	5.55514	4.98449	5.72335	4.73888	5.67002	4.61851	5.62763	4.37498	5.45891	4.43945	4.7636	4.08214	4.32	4.23563	4.54041	4.15985	4.62906	4.44679	5.20587	5.1917	4.60137	2294438910	3157243650	4120544000	8059615700	5750553600	8928277500	6551048700	11986324500	5064793100	9124325400	4895772700	10962508800	3826486530	8324936700	3846430980
PPIA	0.381945	0.201022	3.27519	0.00211484	0.00596043	-2.79981	PPIA	P62937	0.103843	-0.822244	0.296291	-0.167932	-0.320187	-0.424677	0.566758	0.0631269	0.770513	0.151239	0.462466	-0.162164	0.425121	0.031864	0.784887	0.223848	0.792165	0.597608	0.406915	0.05181	0.0638818	0.420172	0.186793	-0.0065468	0.0359401	0.278186	226029728	213517568	231660080	177589792	148618528	141469536	306507360	237022448	323566848	199013760	274616736	198156032	247613376	193497728	305439712
NDUFB3	0.87724	0.635639	3.27141	0.00213744	0.00600282	-2.80987	NDUFB3	O43676	0.809249	-3.88529	0.303061	-0.439837	1.29163	0.75952	0.868842	-0.0508784	0.347585	0.0785281	0.849836	0.48261	1.17174	0.766551	1.28767	0.409296	1.27513	0.96252	0.624199	0.383637	0.988106	0.446376	0.708151	0.0852889	0.0289947	0.443276	368564928	0	232749568	147084320	454231584	321470944	377900224	219013280	241351600	189232144	359200448	309815936	415460032	321987264	432791296
WARS1	0.608507	-0.0409842	3.27104	0.00213967	0.00600282	-2.81086	WARS1	A0A024R6K8	-0.159465	-2.70066	0.162586	-0.172609	0.626172	0.355692	0.320015	-0.0572165	0.430633	0.133195	0.440433	-0.0674926	-0.0148271	-0.136519	0.467753	0.0780906	-0.0515417	-1.65148	0.154187	-0.466439	-0.165752	-0.38272	-0.328745	-0.352481	-0.292114	-0.502638	188322416	0	211155248	177015024	286388448	242983792	258323488	218053216	255652560	196540144	270454560	211595408	182530992	172181888	245165088
COL15A1	0.345132	0.104834	3.25863	0.00221567	0.00620185	-2.8439	COL15A1	P39059	0.205466	-1.0202	0.510208	0.0122286	0.121215	0.023553	0.596017	0.195512	0.440489	-0.0944698	0.299309	-0.0370322	0.0646291	-0.0365364	0.203626	-0.190565	0.416251	0.0564549	-0.14134	-0.250455	-0.136638	-0.469732	0.0133112	0.262207	-0.0107258	-0.277973	242525392	186141296	268686880	201210992	201812608	193016112	312787104	259801280	257405072	167848464	245251536	216110432	192865840	184537776	204149568
SERPINB6	0.634654	-0.849203	3.25482	0.00223948	0.00625421	-2.85402	SERPINB6	A0A024QZX5	-1.6219	-3.68696	-0.176536	-0.555659	-0.8528	-1.13667	-0.732556	-0.998449	-0.313171	-0.78065	-0.208951	-0.66142	-0.310506	-0.773434	-0.973001	-1.60019	-0.965054	-1.93566	-0.908535	-1.45646	-0.922966	-1.65858	-0.513641	-0.871327	-1.03223	-1.47532	68338336	0	166922896	135737696	102740200	86363624	124539888	113559440	152666176	104317376	172429056	140189776	148705936	110727848	90312624
COQ9	0.344412	2.37342	3.24839	0.00228023	0.00634645	-2.87108	COQ9	A8K3L2	2.17064	1.04394	2.12171	1.70556	2.69179	2.34002	2.538	2.20337	2.48057	2.37769	2.5991	2.40152	2.84316	2.53242	2.49933	2.25448	2.38653	2.07839	2.20891	1.7633	2.18277	1.9466	2.4476	2.3899	1.75677	1.7001	946965950	778412160	821028030	650719740	1198864000	961436930	1201832960	1044882500	1058624900	931344060	1207584380	1171530500	1323357950	1095011840	1002359680
XIRP2	-2.06102	-1.8239	-3.24791	0.00228332	0.00634645	-2.87237	XIRP2	A0A5F9ZHW6	-0.945399	-3.02868	-3.58228	0.276388	0.0159924	-0.732398	-3.79234	-0.594259	-3.80235	-0.353511	-3.16428	0.27796	-4.92563	-1.48016	-2.37018	1.77798	-3.4559	0.785379	-4.68551	0.0835148	-3.56485	-3.58504	0.18455	-2.7831	0.31198	2.11965	109222552	0	0	241641504	187617408	114295632	0	150278464	0	140261408	0	268842496	0	67844128	0
MYOM2	-0.280147	5.48821	-3.24717	0.00228804	0.00634645	-2.87432	MYOM2	P54296	5.28784	4.92434	5.36414	5.54286	5.35735	5.83028	5.30873	5.48327	5.36322	5.85722	5.27507	5.68626	5.37254	5.89503	5.6795	5.80993	4.98136	5.38332	5.80211	5.73521	5.26468	5.69992	5.50502	6.07568	5.78819	5.52442	8216820700	11463777300	7770085400	9301151700	7606458400	10804181000	8201923100	10148789200	7807410700	10388560900	7717306900	11417161700	7640041000	11263249400	9085552600
RBM3	1.08683	-1.71853	3.24606	0.00229517	0.00635187	-2.87726	RBM3	P98179	-0.421614	-4.35543	-0.699385	-1.31492	-0.889189	-1.59831	-0.478592	-0.977905	-1.11364	-2.02294	-1.83688	-2.46427	0.203986	-1.00393	-0.642083	-1.27239	-0.779891	-1.83357	-3.08434	-4.66995	-1.57389	-1.63308	-1.92958	-3.14034	-2.26118	-4.02825	157031632	0	116177664	80193832	100181240	62714152	148511200	115188120	87655288	44094992	55789692	40179584	212425216	94377696	113596440
MYO18A	0.582424	-1.22865	3.22004	0.00246854	0.00681629	-2.94611	MYO18A	A0A994J771	-1.3245	-3.65965	-0.473213	-0.779361	-0.945052	-1.0895	-0.842762	-1.45276	-0.725735	-0.731217	-1.20611	-1.59538	-0.787334	-1.18209	-1.02819	-1.32362	-0.878945	-1.63466	-1.31256	-2.10953	-0.707878	-1.16003	-1.18748	-1.69103	-3.86525	-1.58697	83983216	0	135896144	116241072	96376216	89234272	115380720	82882128	114696064	107953688	86384296	73377872	106853568	83414128	86923224
EEF1D	0.384905	0.529769	3.21883	0.00247691	0.00682402	-2.94931	EEF1D	B2RAR6	0.511844	-0.558706	1.2569	0.715351	0.96206	0.593899	0.863713	0.562011	0.366193	0.426881	1.15052	0.593678	0.77031	0.39157	0.540562	0.227204	0.593683	0.60394	0.99451	0.0407238	0.66164	0.624282	0.414939	0.247171	0.612465	0.188505	299906720	256310560	450839360	327576384	361466368	286605792	376559296	334941120	244484704	240912608	442436416	334609568	314547584	248289344	257855488
TRDN	-0.435351	0.237376	-3.20512	0.00257347	0.00707416	-2.98544	TRDN	A0A590UJV0	-0.159807	-0.11341	0.409233	1.00482	-0.064076	0.777826	0.0465523	0.600741	0.553778	0.781936	-0.304702	0.412511	-0.113244	1.10611	-0.265833	0.0152386	0.176685	-0.0381256	0.310432	0.105639	-0.104682	0.565011	0.488668	0.978923	0.625262	0.5901	188277696	348990784	250524384	400359488	177488464	325576032	213719136	344054720	278432800	308135456	161356544	295122016	170494464	407432064	147444032
TPM1	-0.251676	7.40222	-3.2035	0.00258507	0.00709014	-2.98968	TPM1	A0A0K0K1I0	7.21788	6.95124	7.49317	7.58034	7.35121	7.77339	7.08441	7.26228	7.14058	7.57436	7.26446	7.43922	7.22192	7.77834	7.32039	7.58308	7.39982	7.58559	7.60159	7.73277	7.32619	7.72129	7.46659	7.92641	7.91191	7.60758	31311472600	46717985000	33988223000	38184006000	30296684500	41545810000	28083320800	34829697000	26763714600	34155892700	30642937900	38481617000	27530498000	41552568000	28334034900
PDHX	0.351159	0.570926	3.1923	0.00266694	0.00729107	-3.01912	PDHX	A0A8C8MSB2	0.669237	-0.350684	0.0833708	-0.369468	0.982006	0.687138	0.707306	0.457272	0.444213	0.269491	0.91648	0.439981	0.983745	0.688546	0.79002	0.203903	0.825934	0.684289	0.665579	0.15985	0.536692	0.438799	0.42908	0.510638	-0.0853865	0.08427	334476928	296065088	199873712	154436384	366498432	305740128	337870368	311486400	258070352	216013328	376182688	300795360	364700768	305039968	306528352
PIN1	1.71532	-0.760145	3.19186	0.00267022	0.00729107	-3.02028	PIN1	A8K4V9	0.0833249	-4.02696	0.174586	0.227966	-0.141	-3.4541	0.583447	0.231932	0.469948	0.695814	0.279961	-3.21934	0.275491	-3.12156	0.272503	-4.9998	-3.74661	-0.335849	-0.652418	-3.42752	-3.1517	-0.412329	0.573087	-3.72152	-0.595711	0.279316	222837840	0	212918944	233665776	168272672	0	310073696	266443344	262715200	290279488	241984496	0	223218976	0	214132464
TXNRD2	0.900299	-3.27897	3.17569	0.0027929	0.00760911	-3.06267	TXNRD2	E7EWK1	-2.70937	-3.62493	-1.76902	-4.54002	-3.40813	-4.2718	-2.87595	-3.66987	-2.2017	-4.36333	-1.58679	-3.59951	-1.92342	-4.46553	-3.14759	-3.85534	-3.12028	-3.60887	-4.15316	-3.04372	-4.63351	-3.07591	-4.01614	-4.2298	-3.94274	-3.58785	32159122	0	55351700	0	0	0	28189148	0	41232436	0	66349564	0	48617636	0	0
NRAP	0.83843	-0.588561	3.17262	0.00281677	0.00765712	-3.07069	NRAP	A0A0A0MRM2	-0.183142	-3.88339	0.996416	0.411411	-0.0356902	-0.614769	-0.518954	-1.31792	0.377742	0.0458018	-0.285346	-0.947014	-0.612394	-1.40243	-0.240714	-0.22284	-0.602284	-0.61903	-0.641138	-1.73905	0.0769964	-0.407967	0.410823	-0.621646	0.109101	0.451277	185256912	0	376365376	265348992	181015232	124005056	144413920	91002544	246449760	184987904	163535888	115012208	120628840	71599792	150033632
GPD1	-0.541194	1.80227	-3.15623	0.00294757	0.00799495	-3.11348	GPD1	B2R6C0	0.915435	0.24185	1.74519	2.57616	2.05501	2.62872	1.93457	2.64261	1.54178	2.68687	1.37212	2.41416	1.5498	2.56345	1.11084	1.60253	1.12306	1.41038	0.969667	1.39662	1.2376	1.63769	1.7198	1.96815	2.51836	1.45206	396715360	446434624	632431420	1189798530	771041860	1174432510	791033150	1416747900	552251840	1153943170	515892832	1181835010	539929410	1118814460	382865792
CMPK1	0.825021	-1.96979	3.13804	0.00309946	0.00837559	-3.16082	CMPK1	A0A494BXC7	-1.9385	-4.92005	-1.465	-1.63807	-1.39363	-1.69719	-1.76045	-1.50008	-1.64144	-1.52082	-1.3794	-1.96973	-1.84011	-1.47806	-2.16673	-2.68859	-1.89068	-3.29318	-1.84246	-2.12309	-2.09003	-3.8563	-1.31362	-3.93717	-2.07047	-2.51655	54872884	0	68336200	64100636	70621232	58559604	61077416	80207840	60798592	62451512	76607144	56607584	51507656	67942936	39482080
LMCD1	0.487713	1.09168	3.1378	0.00310156	0.00837559	-3.16146	LMCD1	Q9NZU5	0.68362	-0.613786	1.41965	0.874253	1.51502	1.20796	1.22962	0.498007	1.8485	1.65778	1.30159	0.460113	1.50551	1.29237	1.30657	1.18285	1.64159	1.41441	1.42699	0.74193	1.20965	0.919928	1.32411	0.924043	0.648707	0.999201	337828160	246709488	504679840	365718432	530304576	438666784	485269088	320406528	683078210	565454910	491277984	305022176	523606080	463582368	438499136
TRIM54	0.350628	-0.468269	3.133	0.00314281	0.00846833	-3.1739	TRIM54	Q9BYV2	-0.293149	-1.44983	0.0923868	0.120844	-0.184185	-0.465639	-0.20721	-0.539765	-0.0448069	-0.211	-0.35368	-0.590097	-0.448168	-0.568826	-0.0135226	-0.474432	-0.164141	-0.580386	-0.468613	-1.20764	-0.33496	-0.525523	-0.371576	-0.506853	-0.698072	-0.458865	171656016	138200768	201126720	216944224	163310384	137509296	179247600	156063328	183877424	154824048	155970528	147294544	135172432	127599872	175622512
RAB2A	0.259932	-0.490257	3.12897	0.00317793	0.00854418	-3.18436	RAB2A	A0A0A1HAW1	-0.33277	-1.1862	-0.165301	-0.395426	-0.168608	-0.429894	-0.199428	-0.404078	-0.548331	-0.859058	-0.572795	-0.553862	-0.339629	-0.513717	0.110764	-0.343101	-0.145089	-0.324514	-0.222175	-0.49194	-0.421657	-0.701613	-0.606589	-0.527392	-0.52202	-0.98539	167005936	165909840	168227872	151682432	165083200	140958832	180217040	171453728	129703784	98799176	133993120	151040880	145734160	132568280	191423072
MRPL4	0.997541	-2.40056	3.1133	0.00331796	0.00890113	-3.22494	MRPL4	X6RAY8	-1.63788	-3.29237	-1.91392	-3.76167	-3.84501	-1.45908	-2.0296	-2.45021	-1.9841	-2.22823	-1.4973	-2.5884	-1.50713	-2.52307	-1.58524	-5.42366	-1.33806	-4.25233	-3.19389	-4.31905	-1.90821	-3.41435	-4.16578	-2.86418	-3.87196	-3.66094	67585568	0	50062472	0	0	69068048	50682816	41514552	47944932	38246460	70595544	0	64879868	32927810	59080676
AFG3L2	0.252926	-0.937693	3.11006	0.00334764	0.00896115	-3.23331	AFG3L2	A0A8I5KVV1	-1.07248	-1.74753	-1.20217	-1.39243	-0.634355	-0.823782	-1.02686	-1.25718	-1.06182	-1.30102	-0.72526	-1.0162	-0.641923	-1.03275	-0.819212	-1.24155	-0.824637	-1.14397	-0.854527	-1.0019	-1.18917	-1.06149	-0.93799	-1.00571	-1.38495	-1.32995	100013056	112433176	81991360	75998808	119536120	107280360	101557704	94915344	90860664	72729544	120555184	109626832	118184912	92511080	100471672
NME1	0.403163	-1.67729	3.09967	0.00344443	0.00920016	-3.26012	NME1	A0A384MTW7	-2.03739	-3.40345	-1.8261	-2.09667	-1.5423	-1.71474	-1.69756	-1.99029	-1.23186	-1.60441	-1.42518	-1.50757	-1.87651	-1.77924	-1.92312	-1.9728	-1.70157	-2.17124	-1.11049	-2.27569	-1.25648	-1.78187	-1.33243	-1.50099	-1.73246	-1.93643	51237604	0	53204508	46645500	63706024	57851468	63798936	57101828	80758736	58935916	74214336	77982960	50224184	55141624	46744956
PROB1	0.762301	-0.77458	3.08978	0.00353906	0.00943236	-3.28559	PROB1	B4E007	-0.758579	-3.36285	-1.02191	-1.20914	-0.423075	-0.748205	-0.128595	-0.799448	-0.994625	-0.488042	-0.905877	-1.27949	-0.176442	-0.762959	-0.19151	-0.858302	-0.247404	-0.279151	-0.511821	-0.602247	-0.372001	-0.845911	-0.373607	-4.01732	-0.501142	-0.822044	124322720	0	92903400	86294520	138388672	113050152	189286160	130355280	95192896	127773400	106368880	91339488	163187088	111534768	155238944
SPG7	0.752088	-2.17304	3.06873	0.00374867	0.00996722	-3.33963	SPG7	A0A2R8Y3M4	-2.41604	-3.40487	-2.28229	-2.49224	-1.86106	-2.34332	-1.68355	-2.50585	-2.27856	-3.93936	-1.71708	-1.97035	-1.55602	-1.93126	-1.65664	-2.20781	-1.76975	-2.82081	-2.41166	-4.8793	-1.67526	-2.02014	-1.90131	-1.71895	-3.32783	-4.55505	39409928	0	38781292	0	51076884	0	64421388	0	39093148	0	60620200	56583324	62718068	49626772	56228120
PTGR1	-1.01154	-3.10819	-3.06801	0.003756	0.00996722	-3.34147	PTGR1	A8K0N2	-3.94779	-3.84459	-4.03544	-3.26225	-5.32324	-2.55464	-2.6785	-2.62879	-3.85021	-3.23948	-3.90631	-1.67879	-5.01381	-2.03764	-2.34959	-4.12486	-4.27023	-2.83703	-2.36907	-2.43634	-3.45817	-3.3198	-5.12882	-2.22846	-3.1246	-4.62683	0	0	0	0	0	0	0	0	0	0	0	69256072	0	46099116	0
AOC3	0.98984	-2.5335	3.06369	0.00380056	0.0100567	-3.35254	AOC3	Q16853	-1.74442	-3.54351	-2.31434	-2.77394	-3.06087	-2.99263	-2.13691	-4.01716	-1.59054	-3.66138	-1.47484	-2.01169	-1.06078	-1.95655	-1.62361	-2.09295	-1.75009	-2.0462	-1.73852	-4.21073	-4.16734	-2.82753	-1.57539	-3.98146	-2.77117	-3.22176	62774648	0	37929148	0	0	0	47049496	0	62982112	0	71703208	54985056	88404296	48764368	57529996
SYNE2	2.09155	-2.2557	3.06315	0.00380614	0.0100567	-3.35392	SYNE2	B4DND7	1.03573	-3.35312	-3.99158	-3.66397	1.21563	-5.20651	-3.89423	-2.93235	0.515527	-2.29452	0.369008	-4.32932	0.666111	-3.2749	-3.40812	-3.16138	-3.11207	-2.47806	1.20476	-2.75768	-2.98861	-3.40017	1.20062	0.566196	-4.33615	-4.30692	431213568	0	0	0	430923968	0	0	0	271147616	0	257391040	0	292630432	0	0
SPRYD4	1.33071	-1.91007	3.04288	0.00402203	0.0106043	-3.40567	SPRYD4	A8K7A5	-4.06444	-3.94243	-1.29622	-3.63623	-0.964621	-1.26521	-0.854708	-4.14367	-3.70113	-2.07526	-0.87678	-1.37218	-0.571333	-1.50223	-0.618479	-3.99092	-0.968357	-5.03373	-1.98196	-3.32385	-1.42095	-2.78851	-1.29419	-1.50748	-3.74426	-2.22129	0	0	76816968	0	95077816	79002040	114429264	0	0	42524600	108535976	85655424	124111360	66813948	115470240
DPP3	1.03698	-2.31578	3.0407	0.00404594	0.0106445	-3.41123	DPP3	Q5JPB8	-1.96269	-3.06335	-1.37475	-4.48466	-1.67442	-1.83215	-1.30581	-3.88606	-1.05366	-0.982789	-1.55344	-3.70514	-1.39021	-1.69437	-3.3029	-3.21379	-1.63441	-3.63451	-4.26712	-2.46143	-3.60225	-3.88475	-1.3532	-4.0757	-3.72668	-3.47228	53960700	0	72747256	0	58130952	53330008	83702952	0	91376256	90678992	67901568	0	70356520	58482696	0
FABP3	0.80494	4.42746	3.02509	0.00422087	0.0110809	-3.4509	FABP3	Q6IBD7	1.80817	0.961268	4.00075	2.73361	4.68398	3.96843	4.24668	3.74918	4.77541	4.1309	5.91047	4.87342	4.76455	4.18132	5.11145	4.27074	5.01577	4.11041	4.87964	4.17192	4.77547	3.91297	4.91013	4.159	3.98479	4.24479	736577860	735062530	3019971840	1326991740	4769535500	2972488190	3928338690	3050723330	5194662400	3139654400	11987769300	6499340800	5012708900	3433880580	6128435700
FLNA	0.9601	-2.38322	3.0188	0.0042934	0.0112472	-3.46686	FLNA	E9KL45	-1.31786	-4.04543	-1.58654	-3.51083	-3.24427	-2.33169	-2.16951	-3.82508	-1.45346	-1.92968	-1.4809	-3.93922	-1.7848	-1.92946	-1.74077	-3.92223	-2.05545	-2.4808	-2.10985	-3.54972	-2.1626	-3.47203	-3.84685	-1.53788	-1.74665	-2.15996	84370456	0	62815012	17502684	0	0	45998380	0	69260040	47039808	71402872	0	53520824	49688896	53043040
VCP	0.262171	0.69501	2.99048	0.00463459	0.0121152	-3.53843	VCP	A0A7P0T8A3	0.691672	-0.226587	0.847263	0.702274	0.892334	0.715563	0.914038	0.724792	1.18728	0.994663	0.790862	0.556395	0.989892	0.70033	0.749088	0.549692	0.757724	0.641988	0.738411	0.554293	0.831155	0.560498	0.736162	0.505927	0.634737	0.433461	339718912	322659264	339398688	324620544	344412032	311823808	389926464	374947584	431939616	357091072	344813312	326073152	366257952	307541920	297953696
MB	0.532371	8.89104	2.9885	0.00465947	0.0121543	-3.54344	MB	A0A1K0FU49	7.92268	6.67554	9.41673	8.97634	9.27537	8.88125	9.18543	8.88383	9.52187	9.07939	9.40783	8.84727	9.39513	8.98995	8.43031	8.24642	8.74332	7.90908	8.99115	8.14983	8.52126	8.10409	9.20543	8.88507	8.8058	8.14013	51035148000	38591529000	128937058000	100489142000	114980209000	89541771000	120481128000	107173192000	139439636000	96944693000	135379018000	102121841000	124169650000	96233677000	61154415000
MRPL38	0.423816	-3.10218	2.98057	0.00475989	0.0123899	-3.56337	MRPL38	B2R894	-2.98235	-3.97834	-3.50441	-3.68665	-2.66357	-2.75653	-3.05543	-3.83148	-3.34922	-4.16414	-3.28923	-3.20539	-3.01288	-3.31029	-2.53764	-3.28452	-2.56379	-2.98456	-3.37986	-3.33808	-3.12573	-3.646	-3.14718	-3.51109	-3.42572	-3.40078	26615238	0	16623603	0	29284920	28099844	24891724	15936598	18612394	9995984	20386978	24038394	22847170	19080336	30531260
KLHL41	0.326179	3.54151	2.97594	0.00481949	0.0125184	-3.57501	KLHL41	B2RE63	3.96076	2.78074	4.4231	4.06711	4.02377	3.86942	3.71563	3.36799	3.70201	3.80558	3.38583	3.19947	3.62465	3.58316	3.48723	3.1778	3.871	3.71842	3.87693	3.4211	3.83661	3.53777	3.73166	3.19648	3.85677	3.30774	3275016960	2594424580	4047098370	3344198660	3018110460	2775335420	2718605060	2342348800	2468496900	2505811460	2083282050	2036855040	2274721020	2268408580	1987974910
BSG	-0.26757	1.39727	-2.97449	0.00483833	0.0125399	-3.57865	BSG	A0A7P0TA85	1.26874	1.20435	1.27086	1.26825	1.32671	1.70243	0.663723	1.3553	1.105	1.52484	1.45957	1.75502	0.834143	1.0677	1.5131	1.8084	1.48289	1.66383	1.65512	1.62344	1.16945	1.85154	1.35147	1.48652	1.47131	1.3046	506797696	869961660	455224512	480564960	465412064	617995520	327816096	580460290	407993856	515677728	548132220	748404220	328777408	396727616	505987808
OBSCN	0.285795	2.36189	2.97373	0.00484823	0.0125399	-3.58056	OBSCN	Q2A664	2.20026	1.29225	2.99595	2.76888	2.55141	2.35176	2.57801	2.13158	2.39366	2.4905	2.43048	2.24402	2.60905	2.34261	2.55149	2.35966	2.82463	2.70309	2.63804	2.09029	2.54659	2.39956	2.35116	2.06698	2.62635	2.29219	966609220	924612740	1504975490	1359833220	1087700480	969289340	1235629820	994162240	996733760	1007098110	1074380670	1050367100	1125131390	960016130	1039263940
L2HGDH	0.350658	-0.3339	2.97293	0.00485866	0.0125405	-3.58257	L2HGDH	A8K9B2	-0.822872	-1.50755	-0.477874	-1.01674	-0.448795	-0.585721	-0.357398	-0.798113	-0.00266929	-0.515248	-0.121274	-0.219356	0.106733	-0.0308521	-0.172762	-0.421742	0.0565549	-0.362509	-0.475404	-0.978793	-0.0852025	-0.371831	-0.418408	-0.618807	-1.16802	-0.687444	118904032	132780584	135457856	98605312	135943440	126527144	161525920	130475968	189327232	125386448	183233040	190454304	198577408	185266304	157269488
GANAB	0.409964	-0.734046	2.96798	0.0049236	0.0126814	-3.59498	GANAB	B4DZ53	-0.96049	-3.04677	-0.594983	-0.889339	-0.839443	-0.933157	-0.683551	-0.944802	-0.260126	-0.543105	-0.463176	-0.718336	-0.25133	-0.669392	-0.487994	-0.843996	-0.586423	-0.918179	-0.775593	-1.04086	-0.388387	-0.789323	-0.671312	-0.545122	-0.803764	-0.995331	108085976	0	124896696	107709168	103695864	99447768	128842848	117861720	158383856	122988552	144570928	134766768	154932368	119008192	126400880
PRKACA	0.301685	2.30796	2.96648	0.00494353	0.012706	-3.59875	PRKACA	A0A8V8TL59	1.87335	1.1288	2.62751	2.22954	2.61138	2.42299	2.46853	2.43817	2.59614	2.37212	2.61345	2.36853	2.45199	2.28707	2.19188	2.1577	2.29529	2.02918	2.58538	1.90598	2.43447	2.07684	2.49136	2.2036	2.30309	2.06499	770618430	825575490	1165786500	935682430	1133865730	1018344450	1145331970	1229557120	1146915840	927756540	1219654270	1145047040	1009073540	923763390	809979070
DBI	1.22286	0.45038	2.9604	0.00502483	0.0128879	-3.61398	DBI	B8ZWD2	-0.866129	-3.29818	1.18198	0.714606	1.04733	0.71026	1.36645	1.70059	1.47985	1.14951	1.64739	1.19653	0.902244	1.05261	0.337856	-3.97103	0.041664	-4.72006	0.627998	0.0129721	0.520485	-0.597599	0.764227	0.426794	0.447326	-0.477909	115391760	0	428024736	327407328	383473664	310679744	533545504	737418500	529049184	397549760	624344380	508176576	344669312	392601792	224055568
APOO	0.386468	-0.994881	2.95814	0.00505534	0.0129382	-3.61964	APOO	B2R4K9	-0.94866	-2.09854	-1.75159	-2.04544	-0.751157	-1.12899	-1.01409	-1.62241	-1.33083	-1.34552	-0.818046	-0.917154	-0.344544	-0.690835	-0.618452	-1.19926	-0.801347	-1.13341	-1.24943	-1.19185	-0.767196	-1.24269	-0.923643	-1.34049	-1.37693	-1.68368	108975912	88151304	56024620	48331496	110239736	86824792	102460888	73687232	75404488	70520248	113045808	117417424	145238592	117252432	115472440
KIF5B	1.04498	-2.97498	2.95739	0.00506551	0.0129382	-3.62151	KIF5B	A0AVB2	-2.19144	-3.65955	-3.40457	-2.33296	-1.78335	-3.66857	-1.35931	-3.58434	-2.09967	-5.1427	-3.27454	-2.63841	-1.47273	-3.58295	-3.79102	-4.13102	-3.57264	-4.46547	-3.30853	-3.29696	-1.57411	-2.97878	-1.55982	-2.44973	-4.48097	-3.72052	46048736	0	0	0	53903632	0	80656240	0	0	0	0	0	66445052	0	0
AK3	0.717127	1.72371	2.95436	0.00510677	0.0130164	-3.62909	AK3	Q7Z4Y4	0.766698	-0.774711	0.776781	-0.450292	2.35103	1.66537	1.93148	1.61388	2.06752	1.6195	2.75107	1.91799	2.2405	1.58652	1.59214	0.714845	2.88282	2.47474	2.04599	1.5047	0.955526	0.532737	2.04286	1.39362	1.01466	0.876799	357853024	220669648	323216128	146022240	946648060	602322180	789337920	694406850	795065660	550645820	1341734270	837907780	871481410	568425220	534480416
CCT2	0.285246	-0.131772	2.94883	0.00518292	0.0131831	-3.64291	CCT2	B7Z4R3	-0.494245	-1.25016	0.132734	-0.230982	0.135093	-0.10789	-0.0715543	-0.300149	0.364123	0.21056	-0.0235073	-0.222445	-0.138475	-0.270143	0.0177049	-0.256444	0.0294874	-0.279539	0.210608	-0.299262	-0.0144831	-0.0416644	-0.27855	-0.505908	-0.0170775	-0.445051	149321712	158715536	206830896	169995728	203763344	176207872	196919984	184260576	244134176	207367344	196080528	190046960	167538576	156950512	179465344
OXSR1	0.461875	-1.73828	2.94447	0.00524363	0.0132889	-3.65377	OXSR1	C9JIG9	-2.10327	-3.33845	-1.44296	-1.66943	-1.72555	-1.57608	-1.25573	-1.9048	-1.37038	-1.43936	-1.66352	-1.89438	-1.4439	-1.53542	-1.71074	-2.40846	-1.55864	-2.17989	-1.60947	-3.43532	-1.99211	-2.23811	-1.54947	-1.34852	-1.78239	-2.33246	48950644	0	69387816	62722384	56106948	63687588	86659896	60587548	73365536	66079456	62913184	59642736	67786472	65294428	54158452
MT-CYB	1.1659	0.386749	2.94429	0.00524618	0.0132889	-3.65423	MT-CYB	NA	0.774028	-0.000790813	0.423742	-0.77533	1.08524	0.0958871	0.643538	-0.250465	0.10131	-1.11814	1.34118	0.266241	0.298737	-0.100951	1.12032	0.621432	1.78829	0.782071	0.922074	0.956322	1.16711	0.350969	1.01407	-4.13839	0.0924553	0.541757	359675776	377325056	253056592	116566264	393686080	202940304	323261600	190716736	203476320	82558432	504946912	266667504	226844752	176479632	385390304
PDHA1	0.348487	3.24415	2.94348	0.00525752	0.0132901	-3.65624	PDHA1	A5YVE9	3.25391	2.12611	2.72061	2.30338	3.61337	3.20743	3.16531	2.71955	3.01064	2.99938	3.52563	3.18086	3.67932	3.37987	3.59574	3.04442	3.43956	3.2266	3.00188	2.82375	3.12279	3.00757	3.15955	3.08755	2.56243	2.71302	2006460670	1648078210	1243490050	984817020	2270861820	1754028030	1856451580	1494350340	1528655100	1433039230	2295258110	2010754940	2362577150	1970271230	2143270530
FXN	1.27635	-3.26693	2.94005	0.00530601	0.0133851	-3.66481	FXN	A0A0S2Z3G4	-3.17731	-4.49236	-1.66291	-3.99986	-2.7931	-3.19031	-1.95272	-3.19499	-5.577	-2.62758	-1.57595	-3.41469	-1.53291	-4.31022	-1.39233	-4.64354	-1.87781	-5.17012	-1.69506	-3.37821	-4.43279	-3.68044	-3.78562	-4.66944	-3.94733	-3.74106	0	0	59576144	0	0	0	53456804	0	0	0	66850180	0	63730792	0	67533224
FABP4	1.05864	-0.170235	2.92743	0.00548764	0.0138149	-3.6962	FABP4	E7DVW4	-0.348727	-3.02123	-0.601551	-4.53152	0.812081	-0.0833259	0.0967181	-0.351388	0.235622	-0.444046	1.1954	0.267052	0.0938626	-0.272844	1.09811	-0.0719652	0.520997	0.0530648	0.537887	0.0187286	0.0830962	-0.116145	0.0486221	-0.377955	-0.469469	-0.783022	165168944	0	124329376	0	325776352	179233760	221281360	177831296	223329408	131729904	456418912	266817456	196813776	156656976	379502464
POTEI	0.377237	1.63884	2.92523	0.00551993	0.0138677	-3.70167	POTEI	P0CG38	2.61151	0.722537	1.8213	1.03639	2.23086	1.5953	1.2607	1.05392	1.91154	1.58254	1.74617	1.39569	1.4287	1.35767	1.31809	1.44292	1.58507	1.67159	1.81064	0.999482	1.65782	1.81662	1.95101	2.13192	1.45599	1.40919	1285427710	622958210	666692610	409216832	870993790	573766400	495836736	471028256	713585540	536720192	668589120	583404100	496456160	485045440	442014304
ATP5F1D	0.552361	3.05849	2.92044	0.00559077	0.0140169	-3.71355	ATP5F1D	D6W5Y3	2.73263	1.32598	2.90295	2.13834	3.59345	3.26505	3.07602	2.41913	3.031	3.05563	3.68295	3.14915	3.90119	3.31026	3.14574	2.66325	3.24821	2.50092	2.65331	2.055	2.81373	2.44026	2.86138	2.69127	1.91375	1.63647	1398009470	946486340	1411025540	878364350	2239729410	1825502590	1745037060	1213437950	1550377090	1490021890	2559702780	1967038720	2755345660	1877458690	1568962300
CSTB	0.685495	1.39419	2.911	0.00573292	0.014344	-3.73695	CSTB	P04080	0.49399	-1.94908	1.55435	0.830708	1.17456	0.94573	1.51675	1.62358	2.19174	1.2983	2.52083	1.85961	2.09006	1.93348	1.36584	0.980593	1.50456	0.284344	1.78835	1.20758	0.96706	0.401918	1.25931	0.7847	1.23222	1.05123	296218048	0	554070980	354844864	418829376	365760192	592129660	699089540	866556420	440741152	1143817470	804679360	785184060	722966140	456887616
HNRNPL	0.817265	-1.9217	2.90431	0.00583558	0.0145711	-3.75348	HNRNPL	M0QXS5	-1.33171	-1.40243	-1.35926	-4.56304	-1.4996	-1.47875	-1.27747	-3.59916	-1.15204	-1.2762	-1.38955	-2.52651	-1.60033	-1.84008	-1.36103	-1.77748	-1.34069	-1.79482	-1.8977	-3.5411	-1.7323	-2.1449	-1.78432	-1.5887	-4.06366	-4.02581	83564312	0	73532544	0	65619508	68132816	85363528	0	85352960	73991264	76070424	0	60821088	52864392	69014672
DNAJA3	0.425122	-1.85291	2.90173	0.00587568	0.0146414	-3.75985	DNAJA3	B3KM81	-2.1028	-3.21462	-1.98709	-2.08514	-1.52559	-1.96143	-1.86163	-2.10174	-1.97256	-2.12279	-1.36831	-1.91471	-1.03473	-1.48425	-1.72235	-2.02327	-1.72652	-2.20818	-2.28199	-3.58838	-1.86875	-2.03047	-2.01278	-1.83159	-2.02029	-3.1187	48966736	40668332	47586660	47019944	64448096	48759040	56940756	52856696	48329924	41146332	77198240	58808152	90015160	67652000	53724480
HMGB1	0.474278	-0.104635	2.87986	0.00622608	0.0154831	-3.81375	HMGB1	A5D8W9	-0.319251	-1.55402	0.267125	-0.641302	0.158009	0.177087	0.0529187	-0.231832	0.86243	0.444055	0.83861	0.141451	-0.309785	-0.227962	-0.0419949	-0.596503	0.0443868	-0.346318	0.483091	-0.660572	-0.355022	-0.192666	0.322498	0.000256564	-0.137362	-0.2142	168578192	128572520	227023680	127914368	207025712	214690032	214664336	193195952	344852960	243797600	356416288	244570784	148780256	161607072	172190496
AKR1C2	1.09005	-0.774535	2.87362	0.00632955	0.0157086	-3.82908	AKR1C2	B4E0M1	-0.763105	-3.22204	-0.0630048	-1.17871	-0.988131	-1.7024	-0.0427603	-1.77927	1.69671	1.32692	0.903769	-0.658033	0.276237	-0.22797	-0.822237	-2.53781	-1.17726	-2.7662	-0.570258	-1.36947	-4.29009	-4.04231	-0.394928	-1.1583	-1.2425	-1.66203	123933368	0	180589392	88133688	93541000	58348604	200889680	66095808	614860220	449569664	372882976	140519312	223334384	161606192	100261224
EPHX1	0.418331	1.53131	2.87077	0.00637723	0.0157746	-3.83606	EPHX1	A0A024R3P4	1.26688	0.154787	1.00146	0.356156	1.79888	1.59647	1.73063	0.930954	1.51463	1.98977	1.60784	1.51433	1.54749	1.58436	1.8557	1.28042	1.232	0.661181	2.08993	1.74966	1.89896	1.21353	1.5254	1.0182	0.715576	0.849602	506143648	420290176	377682688	255378400	645618620	574235650	686753660	432545248	541956480	711763580	607462140	633407810	539065980	567576580	641611840
GPS1	0.22076	-1.01106	2.87049	0.00638191	0.0157746	-3.83674	GPS1	A0A9L9PXT0	-1.44399	-1.67813	-0.837328	-1.09625	-0.90976	-1.06532	-0.58396	-1.01684	-0.70005	-1.03219	-1.05003	-1.12693	-0.792761	-0.83281	-0.609308	-1.17664	-0.937784	-0.99845	-0.985894	-1.09638	-0.963829	-1.27693	-1.21848	-1.28544	-1.05444	-1.65255	77307200	0	105583944	93318192	98762880	90742376	138051264	112121064	116756376	87626632	96254024	101527408	106452368	106263256	116206656
XRCC5	0.249947	-1.78624	2.86422	0.00648842	0.0160056	-3.85212	XRCC5	A8K3X5	-1.75727	-2.45692	-1.64316	-1.77772	-1.84727	-1.76521	-1.16878	-1.88664	-1.46065	-1.50475	-1.80837	-1.69576	-1.69643	-1.81349	-1.40189	-1.74225	-1.42473	-1.78937	-1.60067	-2.10148	-1.89876	-1.89372	-1.59876	-1.87878	-2.09001	-1.77756	62217696	68762000	60397548	58186636	51567400	55862676	92043216	61355220	68915768	63151108	56903388	68445952	56901348	53847968	67087368
CORO6	0.279613	0.615871	2.83923	0.00692895	0.0170406	-3.91312	CORO6	B3KRY9	0.601381	-0.123449	1.10847	0.582169	0.645271	0.60224	0.884884	0.558799	1.19888	1.11541	0.951857	0.801167	0.724651	0.642352	0.497268	0.16361	0.845256	0.542324	0.56423	0.0164948	0.905365	0.667095	0.741234	0.745177	0.231276	0.33221	319109344	346570784	406762528	298690016	290205024	288267616	382125888	334196288	435428160	388264448	385521408	386366048	304748576	295427680	250232448
PRKG1	0.867068	-2.79251	2.83886	0.00693578	0.0170406	-3.91403	PRKG1	A5YM56	-3.91863	-3.75156	-1.86392	-1.97265	-2.30909	-4.06625	-2.10631	-2.31367	-1.69767	-3.7928	-1.55078	-4.11325	-1.9709	-2.93076	-3.53862	-3.75965	-5.03538	-4.43084	-2.00512	-3.11769	-2.02126	-1.55711	-1.67566	-4.29193	-2.41477	-2.15414	0	0	51827968	0	37441624	0	48058032	0	58474488	0	68026560	0	47043476	0	0
ACSL3	0.431776	-1.73234	2.83367	0.00703069	0.0172226	-3.92664	ACSL3	B2RBE0	-1.65449	-3.50125	-1.44546	-1.66726	-1.74153	-1.79155	-1.69563	-2.59301	-1.56707	-1.16668	-1.65316	-1.59065	-1.39315	-2.49575	-1.43437	-2.16746	-1.8158	-1.98004	-1.78306	-1.52372	-1.47045	-2.14388	-1.20216	-1.41641	-4.48818	-1.70304	66811972	0	69268040	62816860	55488776	54852104	63884252	37602240	64014760	79826912	63366488	73619160	70213416	33557484	65593888
DDX39B	0.781635	-1.96908	2.83328	0.00703795	0.0172226	-3.9276	DDX39B	A0A024RCM3	-1.7283	-3.008	-1.80017	-3.2446	-1.44433	-1.34249	-1.3909	-1.9447	-1.60637	-1.53537	-1.76221	-1.90017	-1.99007	-1.91287	-1.32722	-3.11389	-1.59006	-1.71181	-1.64605	-2.47667	-1.59688	-4.83778	-1.38249	-1.61634	-1.8231	-1.97116	63479764	0	54169232	0	68182520	74881520	78909024	58935036	62294696	61824960	58753568	59404124	46422528	50263628	70650720
CALU	0.262587	-0.495723	2.83202	0.00706126	0.0172452	-3.93067	CALU	B3KNG6	-0.337052	-1.38105	-0.332197	-0.680218	-0.234841	-0.378126	-0.655131	-0.925156	-0.368731	-0.43856	-0.379529	-0.560011	-0.299103	-0.242346	-0.273932	-0.535624	-0.231928	-0.422409	-0.68838	-0.950713	-0.23301	-0.463638	-0.341482	-0.548517	-0.586571	-0.704876	166511008	144949664	149850208	124510080	157675664	146108752	131406136	119477688	146898576	132231792	153200832	150398432	149886000	160003888	146618608
STUB1	0.874981	-3.14195	2.82396	0.00721176	0.0175778	-3.95022	STUB1	Q9UNE7	-1.7672	-2.60743	-2.22535	-1.82722	-1.78115	-4.29431	-2.09071	-2.45008	-2.59007	-3.65011	-3.06667	-3.64134	-2.25043	-3.61135	-3.78321	-4.09597	-4.02367	-3.37721	-1.38098	-4.2056	-4.19154	-3.88374	-1.64971	-3.6561	-3.39219	-3.04443	61790916	0	0	56224068	53985896	0	48580520	0	0	0	0	0	0	0	0
MYL6	0.849909	-0.62622	2.81025	0.00747488	0.0181829	-3.98343	MYL6	J3KND3	-0.0183792	-1.86172	-0.362144	-1.28532	-0.464482	-3.72835	-0.315556	-0.498082	0.0245708	-0.78264	0.082187	-0.497804	-0.183484	-0.481793	-0.233329	-0.758416	0.0137632	-0.60872	-0.205026	-0.829883	-0.567099	-0.777297	-0.0779436	-0.395808	-1.06784	-1.05113	207669616	103877144	146771744	81855768	134473248	0	166279248	160638224	192935952	104173576	210985024	157025328	162392496	135534464	150803648
RPL9	0.778014	-3.17434	2.80306	0.00761624	0.0184816	-4.00078	RPL9	A0A024R9U2	-4.59336	-3.73162	-2.74018	-4.46394	-3.46444	-4.86238	-2.14174	-3.22419	-2.34977	-2.01443	-2.63111	-3.86707	-2.4755	-4.4097	-2.07689	-4.14074	-2.55089	-2.74381	-4.47095	-3.24288	-3.47661	-4.15824	-3.16314	-4.61174	-3.21515	-4.97178	0	0	28234676	0	0	0	46892332	0	37210484	0	32171166	0	33158938	0	42018920
NAPA	0.79776	-1.17601	2.80206	0.00763609	0.0184816	-4.00319	NAPA	A8K879	-1.1331	-3.5605	-0.603911	-2.59381	-0.810504	-1.2001	-0.641557	-0.757106	-0.631076	-1.13869	-0.668325	-3.20751	-0.932329	-1.06414	-0.742976	-0.787233	-0.82466	-0.955715	-1.1412	-1.0625	-0.747534	-1.83361	-0.552175	-0.841568	-1.10722	-1.10812	95897928	0	124126144	0	105796888	82649216	132648336	134237776	122473992	81391008	125407936	0	96636456	90520288	105923656
TCP1	0.850687	-2.47103	2.80172	0.00764286	0.0184816	-4.00401	TCP1	E7EQR6	-2.66619	-3.10072	-1.57866	-2.09535	-1.65486	-1.90908	-1.94769	-2.81491	-1.63949	-4.38963	-1.71553	-2.05535	-2.02006	-1.6037	-2.41081	-2.33557	-2.22569	-3.08582	-1.90906	-3.94243	-2.36552	-1.78514	-0.367349	-3.59145	-1.76464	-1.91281	0	0	63158812	46688132	58924524	50560824	53643356	0	60881020	0	60685680	53346116	45467376	62276116	33336936
TALDO1	1.14436	-2.01704	2.79634	0.00775076	0.0187056	-4.01699	TALDO1	A0A140VK56	-1.3434	-3.71141	-1.83407	-1.86477	-1.1354	-1.02761	-0.794722	-0.694512	-1.11109	-2.86642	-1.20301	-0.847251	-1.39927	-3.20705	-1.04462	-4.0524	-1.57365	-4.06646	-1.91868	-4.48184	-1.58036	-3.541	-1.88099	-0.190882	-1.17361	-3.36919	82889688	0	52911432	54779480	84463464	93145520	119287376	140190112	87810408	0	86570384	123246744	69916160	0	85938752
PSMB7	1.35884	-1.07991	2.79294	0.00781965	0.0188348	-4.02518	PSMB7	B2RAQ9	-0.286255	-2.67536	0.518919	0.524957	-0.560338	-0.373604	-0.480464	-0.288719	0.0986013	-4.29809	0.198378	-2.6871	0.125309	-0.196947	-0.380346	-0.851155	-0.491024	-1.23608	0.0588577	-3.00946	-0.634494	-0.291818	-0.77266	-3.52817	-0.450203	-4.12146	172478224	0	270314208	287077024	125828888	146567392	148318592	185726304	203094688	0	228680288	0	201150832	165118880	136193200
EPRS1	0.260756	-1.19171	2.79108	0.00785746	0.0188887	-4.02965	EPRS1	A0AVA9	-1.42446	-2.42023	-0.896876	-1.00847	-1.13247	-1.31447	-0.865959	-0.976845	-0.785423	-0.999386	-1.10651	-1.23794	-0.709859	-1.13411	-1.11345	-1.28029	-0.944174	-1.25921	-1.18522	-1.50336	-1.18208	-1.26991	-1.23538	-1.3067	-1.51097	-1.52499	78361352	70532880	101314608	99172312	84635352	76349840	113540360	115272736	110047632	89641752	92558984	94008440	112748576	86235096	81935168
ALDH1B1	-0.451639	-0.197292	-2.77874	0.00811334	0.0194657	-4.05929	ALDH1B1	A0A384MTJ7	-0.925508	-1.76932	-0.805036	-0.784771	-0.354644	-0.111947	-0.0732629	0.0148847	-1.09513	-0.208992	-1.10301	-0.409075	-0.012388	0.175527	-0.0177679	0.572228	-0.560026	0.261059	-0.83898	0.314941	-1.41876	-0.390394	-0.73932	-0.188303	-1.11465	-0.498528	110738848	110747504	107973824	115805936	145111008	175712992	196686896	229227712	88786872	155039600	92783568	166985872	182839856	213758176	175106480
NIT2	0.963368	-2.23041	2.77309	0.00823307	0.0197143	-4.07283	NIT2	B2R9A3	-3.6119	-4.9953	-3.95973	-3.17289	-2.03017	-3.19539	-1.90174	-3.52428	-1.40009	-2.85385	-1.52438	-1.76502	-0.989484	-3.69399	-1.04788	-1.82273	-1.10471	-4.0504	-1.4549	-2.43993	-1.47196	-1.80185	-3.66549	-2.40721	-3.28998	-3.13825	0	0	0	0	45427412	0	55379384	0	71870088	0	69283232	65237812	92882880	0	85744648
DLAT	0.373169	2.06583	2.77168	0.00826328	0.019739	-4.07622	DLAT	A0A7P0Z4G4	2.33267	0.882711	1.32478	1.01728	2.49363	2.318	2.40061	1.80088	1.74422	1.70738	2.16197	1.86516	2.46914	2.2494	2.34565	1.7177	2.44168	2.3374	1.76623	1.68637	2.09357	1.73283	1.95645	1.73748	1.39985	1.59673	1059521860	696107330	472560736	403833504	1044998340	946869570	1092658560	790503550	635447810	585230400	891926340	807777920	1021138500	899955900	901074300
PPIB	0.700308	-2.49952	2.77052	0.00828806	0.019739	-4.07899	PPIB	A0A7P0TB45	-2.30993	-3.65763	-3.87095	-3.02178	-2.72004	-2.01305	-2.17503	-3.59655	-2.23305	-2.14011	-1.97591	-2.49886	-2.44795	-1.90453	-1.54069	-3.50864	-1.65726	-3.90175	-1.7149	-3.86269	-2.04322	-2.98474	-2.1024	-2.10469	-1.97722	-3.44412	42417648	0	0	0	0	47045056	45822592	0	40346236	40655408	50664344	0	33798164	50554880	60933532
PCBD2	0.479596	-0.160485	2.77035	0.00829168	0.019739	-4.07939	PCBD2	H0YA52	-0.651394	-2.95012	-0.333614	-0.451035	-0.149729	-0.24457	0.0755614	-0.255785	0.203137	-0.293767	0.0951935	-0.0770755	0.231546	0.127638	0.10652	-0.409122	-0.13342	-0.538968	0.154287	-0.144256	-0.2835	-0.736109	0.303357	-0.164036	-0.545672	-0.479012	133911048	0	149703120	145947072	167257696	160280416	218060000	190014784	218356864	146191728	212895744	210194576	216522160	206779120	190860784
CISD1	0.270626	2.83521	2.7694	0.00831224	0.0197496	-4.08168	CISD1	Q1X902	2.8177	2.19222	2.58867	2.0649	3.11541	2.91147	2.55958	2.43335	2.84407	2.52202	3.07887	2.78765	3.10448	2.8514	3.04014	2.6626	3.00969	2.56344	2.49109	2.37087	2.61358	2.79712	2.8264	2.68512	2.32138	2.22036	1482924670	1725356290	1134820100	834769730	1608021500	1428707460	1219941500	1225459070	1361964290	1029341250	1684008320	1531051520	1586138750	1365973120	1458226690
BANF1	1.52968	-1.42886	2.75468	0.00863469	0.0204718	-4.11684	BANF1	B2R4V4	0.779298	-3.16097	-0.174021	0.173084	0.0691125	-4.10956	-0.344183	0.489059	-0.27285	-3.20303	-0.702577	0.218732	-0.0463455	-4.31095	-0.114015	-3.37458	-0.786583	-3.61808	-0.711493	-0.403121	-0.352085	-0.177542	-3.7644	-3.29933	-3.6411	-0.514749	360992096	0	167214144	224943824	194654240	0	163012320	318425376	156993104	0	122465584	258028960	178586512	0	163805632
TRAP1	0.362426	-0.751	2.75401	0.00864958	0.0204718	-4.11843	TRAP1	Q53FS6	-0.455464	-1.91946	-1.05713	-1.36157	-0.392831	-0.361094	-0.491291	-0.927512	-0.567999	-1.0228	-0.331711	-0.828242	-0.416402	-0.911049	-0.506304	-0.928897	-0.200399	-0.432855	-0.945804	-1.25286	-0.953074	-0.914635	-1.4456	-1.25216	-1.10998	-2.01384	153390080	99801816	90662984	77641992	141320496	147843840	147209680	119282728	127947512	88198920	158363840	124881416	138181728	100653960	124806760
PAFAH1B2	-1.09242	-2.75331	-2.749	0.00876213	0.0206982	-4.13036	PAFAH1B2	P68402	-3.88527	-3.54543	-4.09545	-1.61442	-4.07936	-1.78559	-3.42355	-4.38821	-3.21781	-1.28472	-2.19382	-1.41052	-3.23811	-1.70466	-4.44146	-2.15931	-4.26984	-4.37187	-4.44298	-3.04503	-3.26328	-2.0548	-1.57158	-1.64895	-3.2905	-2.56644	0	0	0	65160216	0	55079028	0	0	0	73555528	0	83409472	0	58067236	0
RBMX	-0.590731	-3.46423	-2.74233	0.00891402	0.0210165	-4.14622	RBMX	P38159	-1.85546	-3.16505	-4.72613	-3.45185	-3.1547	-3.54709	-4.47527	-3.49469	-3.52003	-2.40443	-3.90113	-3.06407	-4.55571	-2.91294	-4.44612	-3.57868	-3.86036	-3.0566	-2.94278	-3.03317	-4.15539	-3.0598	-3.40789	-3.14384	-3.91266	-4.64948	0	0	0	0	20835300	0	0	0	0	0	0	0	0	0	0
CCT8	0.264162	-0.860837	2.73481	0.0090884	0.0213835	-4.1641	CCT8	Q53HU0	-1.24027	-1.77063	-0.269168	-0.835847	-0.626748	-0.778412	-0.921906	-0.98368	-0.315277	-0.592978	-0.593348	-0.901969	-1.0653	-0.986867	-0.805467	-1.12157	-0.818602	-1.01498	-0.686561	-1.12808	-0.834682	-0.751897	-0.626809	-1.10716	-0.843219	-1.19762	89032312	110647176	156541968	111777808	120168048	110707752	109221592	114727936	152443488	118809608	132097744	118659864	88127544	95500864	101433448
ST13	0.27679	-0.133332	2.73412	0.00910454	0.0213835	-4.16573	ST13	B4E0U6	-0.266793	-1.45502	0.259967	-0.0680809	-0.0939918	-0.00717086	0.0731528	-0.296812	0.238444	0.111816	-0.00408132	-0.187157	-0.0663679	0.0456746	-0.145845	-0.262958	-0.045704	-0.331774	0.253236	-0.368627	-0.0540024	-0.169921	0.0101285	-0.173311	0.00381186	0.0354707	174820704	137704816	225900096	190316352	173845952	188949072	217696256	184687376	223766688	193649104	198738624	194752800	176125120	195358928	160231248
NID1	0.256023	0.762647	2.71502	0.00956201	0.022415	-4.21092	NID1	A0A384MR25	0.901597	-0.0944341	0.938906	0.690615	0.905023	0.887008	0.90431	0.790138	0.829653	0.603128	0.654138	0.330053	0.839437	0.904041	1.08292	0.669969	0.880929	0.552828	1.06655	0.953249	1.04562	0.722332	1.20583	1.17371	0.778187	0.668674	392928448	353611360	361657536	322007712	347454624	351171648	387305856	392321088	337106400	272216992	313636128	278727264	329986272	354182560	375528800
ALDH6A1	0.922132	-1.95382	2.70615	0.0097816	0.0228482	-4.23183	ALDH6A1	Q53H94	-4.05394	-3.37859	-1.5052	-1.62763	-2.62607	-3.90192	-0.996135	-3.63608	-1.21465	-3.5693	-1.8553	-3.98241	-0.834423	-1.17624	-0.793784	-1.51516	-1.94533	-1.93281	-1.98564	-2.84547	-1.91261	-3.37275	-1.24393	-1.09424	-1.93369	-5.13166	0	0	66458104	64566160	30056078	0	103744056	0	81728136	0	55081968	0	103422168	83753016	102258176
MAPK12	1.32988	-1.63061	2.70605	0.00978408	0.0228482	-4.23206	MAPK12	Q6N076	-1.08948	-2.22288	0.212915	-0.580483	-0.495391	-3.63347	-0.114611	-0.72594	0.121973	-0.781434	-0.443397	-0.53109	-0.203422	-0.0360968	-3.78177	-0.882373	-0.665632	-3.46105	-0.20026	-4.1445	-0.799105	-3.27794	-0.456828	-3.59626	-1.09235	-3.67879	98841296	0	218651488	133422080	131622920	0	191129744	137169200	206411584	104260696	146566608	153443888	160163648	184594016	0
NDUFB4	1.08075	-1.04305	2.67937	0.0104732	0.0244079	-4.29467	NDUFB4	O95168	-0.0997555	-2.40193	-1.33554	-4.22289	-0.0956073	-0.931509	-3.86781	-3.36761	-1.18017	-1.52117	-1.05861	-0.526429	-0.402403	-0.550901	-0.212707	-2.89594	-0.282123	-0.292659	-0.141848	-0.148444	0.052953	-4.17168	-0.098265	-0.659717	-0.760624	-0.596034	196280096	0	74751920	0	173651392	99561488	0	0	83705000	62436444	95683704	153940448	139529088	129195120	152974704
YWHAB	0.35894	-1.46847	2.67867	0.0104918	0.0244079	-4.2963	YWHAB	A8K9K2	-1.44522	-2.54508	-0.766552	-1.33253	-1.11638	-1.43218	-1.63182	-1.55822	-1.14822	-1.19625	-0.898944	-1.57541	-1.31504	-1.4048	-1.39192	-1.74446	-1.51845	-2.11583	-1.24666	-1.9081	-1.73608	-1.60261	-1.16781	-1.27491	-1.37456	-1.76031	77241368	64685548	110892832	79220912	85584328	70367688	66773372	77039648	85578960	78207304	106881296	74400864	74119672	71481824	67552248
TMEM143	1.22585	-0.624538	2.67371	0.010625	0.0246261	-4.30789	TMEM143	B4DMR6	-1.01597	-2.72811	-0.739116	-2.66095	0.112409	-0.319899	-0.143412	-3.91439	-0.406061	-0.749237	-0.44928	-0.594854	0.0821589	-0.210278	0.596043	-0.24502	0.479119	-0.536977	-0.396647	-0.425796	0.18196	-3.59311	0.282558	-0.147817	-0.559336	-0.618454	104008592	0	113021856	0	200584496	152126320	187352080	0	143146304	106613640	145970128	146809696	195223600	163600176	267964752
A2M	0.755348	-2.25588	2.67368	0.0106258	0.0246261	-4.30796	A2M	P01023	-1.23082	-3.89464	-2.7311	-3.33514	-2.30663	-3.69438	-1.68455	-4.41447	-4.06214	-3.37664	-1.52053	-3.31257	-3.52882	-1.97856	-1.32711	-1.78082	-1.55364	-2.19273	-1.51849	-1.67867	-2.74032	-3.21066	-1.94864	-2.34766	-2.67798	-2.47004	89617456	0	28412888	0	37505552	0	64376800	0	0	0	69468176	0	0	48026156	70656264
PSMB4	1.63917	-1.35261	2.67202	0.0106706	0.0246833	-4.31182	PSMB4	A0A140VK46	-0.0802047	-4.43779	0.165641	-4.02717	-3.63966	0.0411202	0.0290894	-4.23774	-0.353667	-4.45301	-0.388541	-0.560619	0.0446856	0.0685902	-0.414258	-2.86329	-0.407793	-0.859996	-0.519787	-3.42617	-0.100751	-4.01139	-3.68591	-0.253751	-3.59777	-1.05794	198958112	0	211602800	0	0	195380768	211147792	0	148440464	0	152246832	150335152	190218048	198486768	133029160
RPS3	0.229948	0.287317	2.67119	0.0106933	0.0246893	-4.31378	RPS3	B2R7N5	0.322032	-0.669928	0.4398	0.221763	0.490506	0.299922	0.540066	0.398926	0.51171	0.283194	0.335433	0.372643	0.0674321	0.208681	0.525688	0.349593	0.345865	0.0719693	0.166806	0.00288275	0.32153	0.252227	0.697594	0.213217	0.118765	0.341733	262934208	237293216	255889024	232663344	260684976	233770032	300888736	299140320	270431136	218074880	251469968	287078272	193240928	218727280	255210544
NDUFA1	1.40158	-1.27203	2.65882	0.0110342	0.0254241	-4.34259	NDUFA1	O15239	-3.65144	-3.01259	-0.744286	-3.34644	-0.497399	-4.25157	-0.196479	-3.52976	-0.286016	-0.711653	-0.435223	-0.694065	0.571052	-0.165923	0.24157	-0.844113	-0.666439	-3.04106	-3.96156	-1.49396	-2.73045	-3.40884	-0.0723339	-4.74793	-3.72687	-5.47888	0	0	112617608	0	131439808	0	180585824	0	155566880	109427536	147399440	137053168	273970560	168708128	209590016
PSME1	0.85702	-2.68694	2.65814	0.0110531	0.0254241	-4.34416	PSME1	Q6FHU3	-2.41648	-4.28368	-1.6499	-2.32401	-1.81631	-1.43645	-2.63092	-3.30334	-2.07378	-1.56012	-2.39533	-3.71555	-2.07998	-2.19483	-2.27322	-4.72309	-2.19405	-3.38268	-2.39148	-4.12748	-2.88441	-2.93139	-2.48036	-3.58782	-1.82726	-2.90837	39397812	0	60115744	39844916	52686132	70159824	0	0	45055296	60773412	37883008	0	43617920	41340356	0
ARMT1	0.863574	-1.5812	2.64114	0.0115387	0.0264914	-4.3836	ARMT1	B4DPT6	-2.43791	-3.8607	-1.12157	-1.22259	-1.74484	-1.19374	-1.29776	-3.74514	-0.713977	-0.445181	-1.00745	-1.31296	-0.758923	-1.18332	-1.32906	-2.50762	-1.22612	-3.70075	-1.24722	-2.49047	-1.4534	-3.16375	-1.31506	-1.18998	-3.80124	-3.14253	38817076	0	86702672	85493720	55361752	83013880	84171312	0	115634688	131626296	99137240	89244664	108978688	83343168	70560640
MRPS23	0.842634	-3.12685	2.63835	0.0116202	0.0266288	-4.39006	MRPS23	B2R6V3	-3.19322	-3.51987	-2.65752	-3.98948	-1.80198	-2.11367	-3.5997	-4.43399	-2.45665	-2.81541	-2.21062	-4.56156	-2.18974	-3.05722	-2.1247	-3.16774	-3.3699	-4.26776	-2.48681	-4.45896	-3.37636	-1.7401	-2.34819	-3.80125	-3.22565	-3.58623	0	0	0	0	53211876	43875800	0	0	34553464	0	43057316	0	40422420	0	40649120
UGGT1	0.600577	-3.05972	2.63745	0.0116467	0.0266397	-4.39214	UGGT1	A8KAK1	-2.80996	-2.93348	-4.14936	-3.0885	-2.42931	-3.50567	-2.22401	-2.95787	-3.52336	-3.47982	-2.83224	-3.15174	-2.34386	-2.59657	-2.70868	-3.78088	-2.57644	-3.10908	-3.06405	-3.29676	-2.59083	-4.28377	-2.67207	-4.94695	-2.86465	-4.77891	29993276	0	0	0	34448064	0	44293120	29199776	16496080	0	27984754	24949120	36326948	0	27117896
MYH13	-2.01794	2.48613	-2.63221	0.0118014	0.0269433	-4.40423	MYH13	O95252	0.765043	-4.4902	2.52539	4.04824	1.23545	4.34189	1.99794	2.81089	1.6935	5.43763	0.898527	4.24697	1.507	5.66131	2.72656	4.83148	3.05467	5.07677	1.14718	3.53032	1.69389	5.03721	1.78951	4.71743	4.98737	5.7365	357442848	0	1086117250	3300741380	436884288	3850725120	826549310	1592016510	613496060	7766852600	371530592	4210055170	524146720	9578732500	1173350020
TOM1	0.456668	-1.18735	2.62519	0.0120121	0.0273733	-4.42044	TOM1	B4DKQ5	-1.52004	-2.85787	-0.939838	-1.13821	-0.829364	-0.830898	-0.645876	-0.826415	-0.926936	-1.04817	-1.04864	-1.41298	-0.319969	-0.499666	-1.46378	-1.95261	-0.986868	-1.60729	-1.40827	-2.92744	-1.42868	-1.72045	-1.26585	-1.44212	-0.951732	-1.89248	73337656	0	98342056	90642912	104422824	106752544	132251832	127941280	99765640	86660984	96347256	83267440	147733728	133865768	64270032
ATP1A2	0.284246	0.821454	2.6093	0.0125011	0.0284349	-4.45697	ATP1A2	A0A0S2Z3W6	1.19953	0.26923	1.16939	0.669044	1.53076	1.37886	0.889054	0.453046	0.845784	0.888691	0.992461	0.52887	1.14751	1.00593	0.950141	1.11987	0.836394	0.927576	0.724245	0.222251	0.888539	0.740142	1.01345	0.572802	0.892516	0.929525	483059264	454988000	424307968	317228928	536122880	493836064	383231840	310575136	340896896	331801536	396525760	319911104	408541504	380100928	342508800
TFRC	-0.756558	-3.27059	-2.60799	0.0125423	0.0284756	-4.45997	TFRC	A8K6Q8	-3.93284	-3.41999	-3.20195	-3.30109	-3.07008	-2.65169	-2.76406	-3.87131	-3.05825	-3.74932	-4.53212	-2.4109	-4.7373	-2.95287	-2.75992	-2.62087	-5.08345	-1.9585	-4.33081	-2.50323	-4.11426	-2.37591	-3.25363	-3.94429	-3.16203	-3.65822	0	0	0	20241550	0	0	0	0	0	0	0	41693744	0	0	0
RTN4	0.281395	2.97726	2.60686	0.012578	0.0285038	-4.46257	RTN4	Q53RF4	3.19377	1.86385	3.17992	2.67021	3.7281	3.30438	2.82301	2.67867	2.8259	2.87465	3.04938	2.84771	3.01638	3.20319	3.21026	2.98712	3.04633	2.8445	3.1362	2.89859	3.4859	3.1779	3.35862	3.32626	3.41874	3.22535	1924536320	1374133760	1709664380	1269938180	2458834430	1875944960	1464332800	1452596350	1344923390	1314351360	1649929220	1596140030	1492181890	1743171070	1640723710
TPM2	0.246105	7.16197	2.59864	0.0128396	0.0290432	-4.4814	TPM2	Q5TCU3	7.03079	6.50372	7.31994	7.02884	7.36406	7.28274	6.93314	6.71524	7.11681	7.03048	7.33046	6.99349	7.14732	7.37753	7.06899	6.94055	7.72608	7.09214	7.79207	7.30295	7.38119	7.26118	7.81242	7.54112	7.74552	7.51767	27503237100	34258466800	30142615600	26053353500	30567589900	29568335900	25287913500	23838302200	26326290400	23428380700	32077449200	28253655000	26143162400	31473197100	23802779600
ACO1	0.640652	-0.213642	2.59752	0.0128757	0.029071	-4.48396	ACO1	D3DRK7	-0.457039	-4.37839	-0.296675	-0.398515	0	-0.255714	0.308829	-0.0502621	-0.118046	0.00276142	0.157752	-0.209397	0.0344086	-0.163861	0.0205156	-0.254912	-0.0546978	-0.594285	-0.19735	-0.431317	-0.21649	-0.977245	0.184935	-0.610554	-0.617952	-0.784284	153222736	0	153585600	151358032	185549136	159047168	256328304	219106864	174775808	179550608	222330400	191773536	188867856	168949472	179815328
ACTC1	1.38792	-0.196862	2.5934	0.0130091	0.0293182	-4.49338	ACTC1	A8K3K1	0.697974	-3.34354	1.61746	-0.791152	0.285063	-0.485446	0.0492686	-1.7101	2.20157	1.32157	-0.59011	-4.54662	1.09791	-0.990489	0.538247	-0.271747	1.6947	2.14875	0.236625	0.26881	1.30424	0.699368	-0.660071	-0.48157	-0.848465	0.823655	341205984	0	578843580	115294848	226084768	135634368	214121904	0	872478590	447907552	132394528	0	394733536	95261384	257442000
GSTO1	0.466675	0.625374	2.58488	0.0132886	0.0298933	-4.51281	GSTO1	Q5TA01	-0.264326	-2.06763	0.922249	0.446083	0.875593	0.67608	0.602834	0.597252	1.03731	0.989903	1.11469	0.754619	1.00298	0.790314	0.391677	0.0569889	0.717319	0.161126	0.625741	0.00138388	0.662206	0.0369647	0.626781	0.27186	0.332643	-0.32935	175119936	0	357505824	271803424	340438624	303405760	314268544	343223488	389293344	355914816	431585312	374098912	369595456	327334720	232571952
PSMA4	0.286397	-0.824009	2.57867	0.0134962	0.0303047	-4.52696	PSMA4	D3DW86	-0.884041	-2.1359	-0.241569	-0.401648	-0.776941	-0.718903	-0.382456	-0.743843	-0.568001	-0.585272	-0.837981	-1.11968	-0.499082	-0.450887	-0.655371	-1.07298	-0.726249	-1.00887	-0.778503	-0.947988	-0.73634	-1.05581	-0.584401	-0.865903	-0.592554	-0.988207	113968000	85897888	159565472	151029696	108287040	115369752	158744624	135477584	127947344	119445896	111494512	102038864	130485232	138469216	112554952
SGTA	0.780217	-2.8691	2.57732	0.0135414	0.0303506	-4.53001	SGTA	A0A7I2V5Z3	-2.59342	-4.12956	-1.98034	-3.05011	-5.19942	-4.42163	-1.8639	-3.22489	-2.4215	-4.7941	-3.98976	-3.39718	-1.93295	-4.21821	-1.72897	-2.38836	-3.09667	-2.87412	-2.23168	-3.59466	-2.04542	-3.38411	-4.11405	-3.08374	-3.65583	-4.3643	34850536	0	47809896	0	0	0	56851216	0	0	0	0	0	48297588	0	53478664
KARS1	0.684913	-0.914902	2.56818	0.0138533	0.0309902	-4.55078	KARS1	Q15046	-1.08918	-5.4934	-0.773268	-0.791164	-0.391696	-0.72619	-0.316284	-0.913711	-0.72724	-0.962666	-0.735713	-1.00055	-0.704699	-1.04382	-0.466752	-0.971183	-0.680457	-1.07027	-0.810702	-1.09715	-0.812946	-1.11078	-0.530828	-1.07785	-0.859411	-0.988606	98861832	0	110377768	115293904	141431680	114788552	166195296	120429272	114576472	91952664	119684832	110822832	113152624	91804360	128275744
GSTZ1	1.39792	-2.58564	2.56733	0.0138825	0.0309902	-4.55271	GSTZ1	O43708	-0.755985	-3.17381	-3.95851	-3.17853	-0.359584	-2.91026	0.244504	-3.14057	-0.450752	-3.18473	0.137502	-4.61388	-3.56676	-3.19607	-4.08018	-4.0759	-2.29792	-2.16425	-4.01437	-3.21328	-4.11418	-3.41695	-0.16787	-3.89085	-3.81999	-4.00624	124546456	0	0	0	144615040	0	245150496	0	138779936	0	219231504	0	0	0	0
COL6A1	0.33095	2.08315	2.56675	0.0139026	0.0309902	-4.55403	COL6A1	A0A384P5H7	2.09043	1.00177	3.01658	2.3251	2.14043	2.193	1.89974	1.4648	2.66197	2.07035	1.91842	1.60656	2.29063	2.45312	2.31842	2.01572	1.94582	1.58832	2.49467	2.13727	1.983	1.81076	2.41999	2.54193	2.11752	2.01972	895754240	755991940	1526646530	999755710	818076670	868286270	772163390	626233790	1200465280	752651520	753376190	675221380	902297280	1036446210	884227200
DCD	0.994432	0.249338	2.56377	0.0140057	0.0311023	-4.56076	DCD	P81605	1.8556	-0.139385	-0.391367	0.202419	0.745281	0.531229	0.947525	-3.5189	0.131367	-3.90451	0.965995	-0.0174048	0.102322	0.0638922	0.824539	2.12045	0.826356	0.351267	0.603552	0.821812	1.27058	0.407593	1.23125	0.261353	0.542004	0.804061	761198400	342763552	143828592	229564496	311036224	274422208	399083008	0	207760080	0	389317856	219070640	197971200	197841456	313951104
RPS7	1.00369	0.0838082	2.56343	0.0140175	0.0311023	-4.56153	RPS7	A0A2R8Y623	-0.157661	-0.556263	0.861856	-4.4687	0.533115	0.537097	0.394214	0.578488	0.734486	0.554977	0.570228	0.637264	0.144468	0.725711	-0.0525109	0.140773	0.380461	-0.171833	0.22626	-3.00354	0.569313	0.389239	0.35215	-2.85107	-3.68879	0.2398	188558016	256744864	342849216	0	268498848	275540640	271956800	338788576	315586944	263281408	295914688	344872960	203839984	313000288	170939936
ISOC2	0.422243	-0.174366	2.5631	0.014029	0.0311023	-4.56228	ISOC2	K7EKW4	-0.528072	-2.22417	-0.415216	-0.671253	-0.140836	-0.73002	0.0747755	-0.0802356	-0.268288	-0.198159	0.094208	-0.0919529	0.527733	0.366919	-0.436337	-0.501143	0.116624	-0.659873	-0.464712	-1.09595	-0.0925188	-0.460346	-0.0843552	-0.337731	-1.16781	-1.00156	145861344	80799880	141470528	125286200	168291888	114484192	217941248	214601648	157490304	156208160	212750368	208038144	265866400	244082896	131008768
GPI	-0.37246	3.80951	-2.54626	0.0146274	0.0323313	-4.60035	GPI	A0A1W6AYU6	2.73189	2.34084	3.21954	3.59918	3.80668	4.30288	3.63936	4.20971	3.69571	4.40062	3.67561	4.32124	3.54996	4.31514	3.45649	3.70634	3.61003	3.76773	3.44949	3.73442	3.48823	3.72788	3.74702	4.11356	3.72273	3.50264	1397287170	1912565120	1757267330	2417862140	2596470020	3748002050	2578606590	4197927940	2457739010	3785080320	2546713340	4432460800	2159959300	3767644670	1946075010
TGFBI	1.04031	-2.64872	2.54602	0.0146361	0.0323313	-4.60089	TGFBI	A0A0S2Z4Q2	-1.24252	-4.5793	-1.70287	-2.75031	-2.91046	-1.83259	-3.69308	-3.88389	-1.67039	-2.14228	-2.03538	-2.07019	-2.01698	-1.29299	-1.22729	-3.06026	-1.86164	-3.52901	-1.28133	-4.93127	-3.32299	-3.50087	-2.01813	-3.89386	-2.10944	-3.46063	88893520	0	57948664	0	0	53313688	0	0	59590608	40594372	48618320	52800036	45564596	77242376	75717976
MTARC2	0.728121	-3.48624	2.541	0.014819	0.0326764	-4.6122	MTARC2	B2D0R5	-3.49275	-3.47575	-2.98365	-4.87621	-3.87681	-1.99105	-3.82149	-4.12289	-2.99346	-3.27597	-3.41659	-4.61477	-2.15638	-3.43754	-2.31966	-4.32784	-2.35538	-4.14472	-2.71937	-4.82354	-4.13829	-2.87322	-2.66484	-3.71265	-2.97013	-2.10115	0	0	23850092	0	0	0	0	0	23817420	0	18664434	0	41367948	0	0
GSR	0.523399	-0.696019	2.53647	0.0149855	0.0329842	-4.62237	GSR	C8KIL8	-0.750362	-4.11875	-0.794013	-0.556228	-0.9299	-0.958722	-0.282277	-0.587489	-0.491758	-0.532565	-0.494688	-0.788041	-0.246392	-0.615135	-0.465916	-0.989705	-0.473664	-0.871498	-0.554394	-0.860445	-0.435769	-1.11288	-0.50375	-0.712213	-0.819281	-1.17903	125032824	0	108801960	135684192	97393776	97701048	170159408	150985280	134890896	123890392	141447440	128410232	155463584	123569024	128350056
PEBP1	0.489032	4.60344	2.5311	0.0151855	0.0333629	-4.63443	PEBP1	B2R4S1	3.16391	2.22166	4.45616	3.98462	4.84879	4.7509	4.88366	4.61226	5.3545	4.99685	5.25252	4.72778	5.01899	4.78504	4.61493	4.00954	4.68853	3.96289	4.99679	4.27969	4.34525	3.91195	5.07723	4.5897	4.28017	4.04714	1885117820	1760927490	4140916740	3158360580	5346764300	5112911900	6108848600	5548986900	7760376300	5722138600	7597614600	5875280400	5979530800	5218230300	4343930900
ATP5F1E	1.01047	-0.482619	2.5304	0.0152119	0.0333629	-4.63601	ATP5F1E	B2RDD0	-3.06912	-2.77025	-0.686763	-1.6476	1.13506	0.42189	-0.490092	-1.05654	-0.534714	-3.75597	0.0147382	-0.429232	0.289341	-0.18284	0.511082	-0.184193	0.243903	-0.378685	-0.202266	-0.544607	0.0106115	-0.579083	0.186537	-3.61018	-0.703621	-4.86827	0	0	117198536	63678644	407517568	254392816	147332096	109077856	130933792	0	201348096	164668992	225372208	166741472	252639808
NME2	0.390961	1.52625	2.52537	0.0154016	0.0337185	-4.64728	NME2	A8MWA3	0.749379	-0.352398	1.15155	0.484857	0.903293	0.825407	1.51097	1.30824	1.64077	1.63919	2.16239	1.95279	1.82436	1.68092	1.43388	0.951303	1.6991	1.20952	1.34553	0.850429	1.59685	1.12422	1.8681	1.52018	0.997206	0.664473	353582880	295713664	419093088	279207360	347038112	336492640	589763840	561833090	591476220	558216000	892185980	858363780	653112320	606864260	478953216
NRBP1	0.549575	-3.18011	2.52175	0.0155395	0.0339597	-4.65539	NRBP1	B3KV40	-2.85358	-4.20132	-2.42606	-3.24439	-2.34583	-3.02276	-2.11164	-3.9037	-4.07884	-2.81485	-3.30276	-2.71381	-3.29642	-3.17714	-2.36858	-3.36508	-2.83737	-4.17866	-3.0434	-3.81344	-2.33488	-3.92709	-4.26992	-3.50195	-4.80374	-5.16757	29099886	0	35102744	0	36500160	23364832	47880860	0	0	25468350	0	0	0	20925154	34327064
PSMD11	0.189477	-0.864954	2.51842	0.0156673	0.0341781	-4.66283	PSMD11	A8K3I7	-0.773885	-1.43558	-0.600511	-0.90821	-0.881421	-0.870702	-0.637889	-0.927793	-0.741641	-0.731873	-0.911454	-0.899667	-0.763632	-0.827434	-0.656735	-0.772337	-0.770013	-0.916202	-0.631019	-0.670143	-0.806907	-1.31436	-0.689734	-0.864258	-0.760914	-0.931512	123010744	139572544	124419008	106309464	100722112	103847464	132986064	119259456	113438480	107904616	105958544	118849336	108623488	106659976	112448608
SYNM	0.203155	2.18424	2.51335	0.0158638	0.0345454	-4.67416	SYNM	A0A075B7B1	2.26359	1.37152	2.70887	2.39641	2.1978	2.12779	1.99601	2.13675	2.33593	2.38721	2.21045	1.91949	2.14743	2.23724	2.30179	2.12814	2.39846	2.28884	2.66825	2.19769	2.61491	2.38192	2.70196	2.53457	2.49053	2.28461	1009982140	976836990	1233414780	1050419520	851262340	829910530	825445310	997726270	957641600	937514620	922409220	838780220	817035260	892404220	874095420
PSMB3	0.26716	-0.186526	2.50666	0.0161264	0.03503	-4.68907	PSMB3	A0A384NL22	-0.246835	-1.41138	0.0804829	-0.139539	-0.0670172	-0.187103	0.24924	0.00350011	-0.174352	0.198334	-0.392788	-0.518368	0.168312	0.075711	0.144538	-0.33615	-0.0390841	-0.109497	-0.347875	-0.468216	0.118565	-0.591852	-0.0962072	-0.324382	0.00377299	-0.342404	177256048	141934304	199474016	181119392	177126992	166793744	245956656	227425952	168085968	205617440	151799376	154802976	207236912	199468864	195957120
TACO1	0.90361	-0.0884874	2.50623	0.0161435	0.03503	-4.69003	TACO1	A0A804HJB7	-0.106807	-3.37377	-0.458404	-3.44536	0.640524	0.323305	0.570482	-0.0360137	0.121419	0.0436848	0.637502	0.343937	0.562896	-0.00132532	0.800142	-0.00126007	0.247087	-0.0414423	-0.130566	-1.08277	0.0104436	-0.427372	-0.565048	-0.815259	-0.683027	-5.1904	195323056	0	137298304	0	289251744	237589824	307299648	221281536	206332320	184716656	310040192	281422464	272426080	189097104	308686560
LACTB	0.304201	1.05165	2.50136	0.0163377	0.0353886	-4.70089	LACTB	P83111	0.700265	-0.467241	0.782792	0.400534	0.864814	0.665346	1.31167	0.877892	1.16284	0.838231	1.2084	1.15976	1.60164	1.32803	1.66222	1.24322	1.2074	0.946296	1.08664	1.02941	0.748695	0.678049	0.937227	0.924676	0.157491	0.361897	341748288	273086528	324565632	263356112	337904480	301156672	513666400	416925120	424685696	320396800	460549696	495388960	559681470	475182816	561084990
ME1	0.686654	-1.34897	2.50038	0.0163768	0.0354108	-4.70306	ME1	A8K168	-1.30783	-5.78447	-0.982574	-1.46018	-1.45816	-1.4966	-0.708062	-1.24565	-0.911906	-1.07091	-0.500725	-1.18228	-0.907631	-0.914186	-1.012	-1.51996	-1.16802	-1.5935	-1.14491	-1.68759	-0.962306	-1.54606	-1.52118	-1.32378	-1.70771	-2.03466	84958848	0	95471624	72512472	67531912	67294808	126672400	95677400	100810472	85306176	140856704	97706192	98305088	100435320	87904000
PPP2R1A	0.244136	1.18588	2.49814	0.0164671	0.0355434	-4.70805	PPP2R1A	B3KQV6	0.715249	0.0167327	1.52473	1.22538	1.31618	1.17629	1.4511	1.15949	1.66096	1.42503	1.36697	1.0886	1.31872	1.23207	1.1075	1.06316	1.24495	1.08742	1.27791	0.835129	1.19229	0.926041	1.16655	1.17815	0.997732	0.771916	345316384	381936128	542810430	466495712	462027680	429143296	565790080	506789408	599811330	481207392	514056416	471548192	460018560	444603648	381980864
TPP1	1.33969	-2.00572	2.49178	0.0167252	0.0360371	-4.72216	TPP1	B2R608	-0.62966	-3.91162	-0.786258	-3.25672	-0.482252	-0.417117	-0.835829	-3.91873	-0.371151	-0.737993	-0.572803	-3.41762	0.189632	-0.0633831	-3.5203	-2.28494	-0.854859	-4.4188	-4.43915	-4.99125	-2.73289	-3.69637	-0.930255	-0.927557	-1.22848	-3.47352	135943728	0	109388424	0	132827112	142212752	115936472	0	146652352	107447784	133992376	0	210322176	181135520	0
FLNC	0.284025	5.29008	2.48183	0.0171365	0.0368585	-4.74419	FLNC	Q14315	5.3566	4.35518	5.7158	5.42193	5.50266	5.40288	5.29426	4.90289	5.80533	5.93951	5.25938	4.91108	5.5435	5.31415	5.33537	5.28489	5.67872	5.62922	5.66936	5.0552	5.7524	5.52988	5.45118	5.20946	5.44075	5.36339	8617900000	7726667300	9914876900	8553317900	8412479000	8033997800	8120066000	6787405300	10607066100	10998287400	7633843700	6671240700	8601206800	7530115100	7157418500
PHPT1	0.439714	1.96301	2.47437	0.017451	0.0374693	-4.76067	PHPT1	Q9NRX4	0.944563	0.537419	2.33629	1.77621	2.15418	1.84588	2.21874	1.84039	2.78028	2.31648	2.45215	2.02965	2.2609	2.33454	1.80456	1.57685	1.74809	1.0671	2.35248	1.3683	1.79871	1.42002	2.45032	1.91186	1.6766	1.55641	404806464	547940030	952692930	683382340	825907780	682602820	963246910	812453570	1303063810	892657790	1090638850	905337410	883893440	954663620	619267710
PRDX6	0.393911	3.78052	2.4706	0.017612	0.0377488	-4.76899	PRDX6	A0A024R938	3.22198	2.02815	3.32623	3.20768	4.10033	4.0496	4.2799	3.90713	4.07809	3.90943	3.72698	3.60808	4.0298	3.80151	4.11854	3.62296	3.91936	3.45606	3.56001	3.3975	3.82856	2.90784	4.25012	3.81703	3.49295	3.35948	1962539010	1539886080	1892137980	1843226880	3182594050	3144521980	4019827970	3403693310	3203640580	2692841730	2639022850	2703729660	3012251650	2639084540	3079326980
ACOT13	0.490384	-0.437149	2.46322	0.0179313	0.0383661	-4.78525	ACOT13	Q9NPJ3	-1.15361	-3.27422	-0.856068	-1.75447	-0.102015	-0.24235	0	-0.779415	-0.441859	-0.414435	0.108587	-0.166727	-0.30418	-0.179063	0.272919	-0.407409	-0.0282431	-0.634203	-0.610856	-1.03735	-0.340497	-0.656149	-0.768901	-0.563541	-1.15036	-1.01153	94543968	0	104221256	59131844	172881824	160527264	206933008	132177936	139638080	134461632	214881328	197530272	149359472	167178544	214194128
C3	0.866537	-2.56872	2.46138	0.0180115	0.0384706	-4.78929	C3	A0A8Q3SI05	-0.62939	-2.04233	-2.25504	-3.2531	-2.32866	-2.77405	-1.64936	-2.42776	-2.09485	-3.7511	-1.5479	-4.71791	-1.48238	-2.05303	-1.5358	-2.06229	-4.39173	-2.08137	-1.81534	-3.98268	-3.20094	-4.31267	-3.03837	-2.90989	-4.93383	-2.74757	135969152	91653976	39520672	20926114	36937164	27760782	65966316	42165652	44402112	0	68162880	0	66002308	45609916	61140420
MSN	0.672975	-2.90606	2.45912	0.0181104	0.0386145	-4.79425	MSN	P26038	-2.51247	-4.32853	-2.13872	-2.21223	-2.45069	-2.68918	-4.01085	-3.11065	-2.50131	-2.27889	-2.29485	-3.00964	-2.52873	-4.44696	-2.32341	-3.88544	-2.40785	-3.95081	-2.67581	-4.07824	-3.65023	-3.00065	-2.18824	-2.76762	-3.60459	-4.20891	36861892	0	42839120	43054824	33941360	29442856	0	0	33500176	36926780	40615492	27531528	31957858	0	35418780
IVD	0.431554	-1.12064	2.45589	0.0182532	0.0388515	-4.80135	IVD	A0A0S2Z4K7	-0.784375	-2.02341	-0.500548	-1.05997	-1.06977	-1.66529	-1.13835	-1.70589	-0.656067	-0.903574	-1.14937	-1.69009	-0.71983	-1.11971	-1.25334	-1.6167	-0.726991	-1.07143	-0.65603	-1.38455	-1.55797	-1.20685	-0.655652	-0.599464	-1.83117	-1.52297	122119576	92863736	133345568	95694464	88394392	59868960	94005584	69544600	120370680	95797200	89849856	68715560	111972040	87099736	74363328
ALDH3A2	0.242086	0.168976	2.44486	0.0187474	0.0398342	-4.82551	ALDH3A2	P51648	-0.113283	-0.794149	0.623773	0.0663026	-0.0371412	0.00962312	-0.302664	-0.362235	0.41444	0.300652	0.696105	0.100504	0.133187	0.0550047	0.444377	0.316079	0.630394	0.333962	0.399111	0.167936	0.289706	0.0905126	0.245134	0.233911	0.237805	0.162948	194448224	217716400	290691840	208895744	180833264	191161424	167771712	176499232	252799152	220729808	322893600	237726944	202252272	196626432	241224624
EIF3M	0.418411	-1.90998	2.44302	0.0188313	0.0399433	-4.82954	EIF3M	H0YCQ8	-1.71466	-2.63059	-1.5441	-1.55062	-1.78403	-4.37543	-1.49599	-1.83204	-1.51216	-1.76235	-2.07914	-1.92779	-1.74347	-1.84866	-1.65414	-1.6751	-1.89771	-1.99769	-1.76924	-2.17504	-1.79795	-2.00014	-1.52367	-1.76175	-1.63867	-2.34674	64082636	60963264	64690364	68106376	53878044	0	73365640	63721736	66498596	52824388	47165832	58277556	55076100	52551268	56325320
IMPA1	0.792489	-0.485698	2.43408	0.0192426	0.0407451	-4.84906	IMPA1	A0A140VJL8	-1.6875	-4.26516	-0.118294	-0.669386	-0.0158236	-0.198423	0.14523	-0.100793	0.244824	-0.0153969	-0.11657	-0.53193	-0.0542151	-0.0816099	-0.589944	-1.10461	-0.559749	-1.23069	-0.408631	-0.691518	-0.277362	-3.86555	-0.120109	-0.312943	-0.870625	-1.26232	65300828	0	173799536	125448400	183525136	165490176	228848656	211565376	224758496	177304880	183831488	153354512	177615008	178861472	117776904
HSP90AB1	0.229692	2.28109	2.43285	0.0192994	0.040795	-4.85172	HSP90AB1	B2R5P0	2.00677	1.33942	2.6377	2.27012	2.47292	2.41969	2.24605	2.12091	2.54811	2.50858	2.59212	2.46057	2.06403	2.01829	2.28791	2.1217	2.2416	1.99418	2.6521	2.13776	2.35271	2.20726	2.67458	2.42183	2.39555	2.2869	845285760	955343810	1174050820	962373180	1030106690	1016020990	981656700	986831940	1109363580	1019795520	1201753730	1220475650	771144510	766744510	865723780
RPS15A	1.04113	-0.757968	2.43159	0.0193585	0.0408495	-4.85448	RPS15A	A8K7H3	-0.698903	-3.96907	-0.265418	-0.456206	-0.52867	-4.97165	0.0196576	-0.16711	-0.012124	-0.0686734	-0.397845	-0.495418	-0.085949	-0.105879	-0.101369	-0.51536	-0.80359	-0.916623	-0.889709	-1.02812	-0.585153	-0.781847	-0.347163	-3.71383	-3.49124	-5.13257	129573136	0	156949488	145424880	128621432	0	209771888	202060464	188090528	170876704	151268192	157285200	173750800	175877792	165247872
UGP2	0.363135	2.86083	2.42873	0.0194922	0.0410608	-4.86069	UGP2	A0A140VKE1	2.24532	1.08393	3.38912	2.93679	3.48551	3.3839	2.54356	2.30746	2.96615	2.78513	3.18237	2.78606	3.09556	3.02489	2.43178	2.21978	2.92896	2.56479	2.92271	2.53891	2.92862	2.52807	2.97379	2.5761	2.78681	2.26045	997272380	800294400	1976449150	1527676420	2078266880	1982250880	1206469890	1123057020	1482231170	1235270140	1809252350	1529369340	1576364800	1540521730	956510340
CMBL	-0.409402	1.72923	-2.42698	0.0195745	0.0411636	-4.8645	CMBL	B2RD36	1.14021	0.601098	1.66568	2.2254	1.85648	2.17798	2.08454	2.80028	1.61782	2.59561	1.36937	2.11792	1.60081	2.3768	1.36633	1.62163	1.03576	1.21832	1.38094	1.38676	1.14349	1.52587	1.89294	2.41951	1.99673	1.4803	463598048	572667140	598519490	933003650	671915070	859293820	877686850	1580355840	582140350	1083207420	514910848	962458500	559360130	983038910	457044096
PLGRKT	0.927154	-2.56025	2.42456	0.0196893	0.041334	-4.86977	PLGRKT	B2R6W0	-0.898464	-3.81978	-4.09634	-2.80931	-1.51341	-1.46028	-1.38743	-3.4015	-3.5164	-2.36431	-1.47712	-3.6032	-1.32778	-1.44563	-1.29732	-3.35467	-1.18054	-3.61612	-3.71544	-4.20282	-2.80193	-3.60941	-2.1591	-2.81011	-4.40197	-3.13679	112834296	0	0	0	64994644	69010328	79099048	0	0	0	71590064	0	73467968	69487544	72130392
FIS1	0.876423	-1.26837	2.42205	0.0198085	0.0415131	-4.87522	FIS1	Q9BTP3	-0.936976	-4.56231	-1.22088	-1.52026	-0.551293	-0.851598	-0.753138	-0.610977	-1.47975	-1.767	-0.892527	-0.810994	-0.355649	-2.63942	-0.920762	-1.2201	-0.651162	-0.953896	-1.20346	-3.16789	-0.945599	-1.56184	-0.975229	-1.73723	-1.14876	-1.52344	109862096	0	80934896	69554920	126620304	105231792	122775776	148546992	68009088	52654640	107357768	126383384	144124880	0	93642712
LAMC1	0.217558	-0.0781725	2.41855	0.0199762	0.0417932	-4.88282	LAMC1	P11047	0.0459837	-0.925114	0.0305428	-0.0940742	0.39234	0.242098	-0.137161	-0.286911	-0.0566967	-0.361687	-0.110663	-0.510817	-0.077438	-0.119156	0.132523	-0.0528424	0.0917151	0.0109511	0.31615	0.0499101	0.101272	0.109053	0.217198	0.27366	0.0490814	-0.165556	217144144	198823056	192687200	186918096	243537024	224585664	188165568	185959152	182368240	139468800	184585616	155615280	174778848	174266656	194332048
LYRM7	0.928277	-2.89725	2.40569	0.0206028	0.0430308	-4.91066	LYRM7	D6RBV5	-2.91964	-2.15818	-3.33103	-3.32341	-1.22413	-2.37586	-1.92843	-2.16037	-3.74247	-2.47827	-1.45012	-2.785	-1.20211	-3.98948	-1.60937	-4.25376	-1.51468	-3.24343	-1.79088	-3.33111	-2.98994	-4.18729	-3.63763	-4.1936	-3.66969	-4.46853	0	0	0	19930766	79425144	0	54364344	50751696	0	0	72942424	0	80154944	0	58100752
RACK1	0.162476	-0.166324	2.40386	0.0206932	0.0431461	-4.91461	RACK1	B3KTJ0	-0.118966	-0.698314	0.113568	-0.0420887	-0.032006	-0.0626799	-0.136267	-0.240137	0.191865	-0.036329	0.0349396	-0.228172	-0.246714	-0.391778	0.105593	0.0662191	0.103805	-0.121841	-0.000400585	-0.220862	-0.120252	0.0763086	-0.0694158	-0.224294	0.000594358	-0.175682	193683792	232669984	204101344	193776256	181478080	181817168	188282224	192086944	216657472	174750928	204187312	189294048	155428912	144260288	190738128
SNTA1	0.167417	0.205161	2.40148	0.0208114	0.0433189	-4.91974	SNTA1	A8K7H9	0.149376	-0.41671	0.282271	0.397794	0.313076	0.448085	0.475572	0.288719	0.158497	0.0843455	0.308002	0.176077	0.15357	0.0798846	0.443514	0.0636552	0.443378	0.361533	0.293744	0.00539904	0.503406	0.114465	0.151058	0.0632099	0.150322	0	233277264	282820928	229419680	262856400	230517696	259054144	287734080	277140192	211703920	189996736	246733920	250511680	205130064	200046752	241080352
PGRMC2	-0.783548	-1.86358	-2.40068	0.0208514	0.0433285	-4.92147	PGRMC2	O15173	-3.12243	-3.0016	-3.8686	-1.80567	-4.00976	-1.57536	-1.47644	-1.53928	-3.88654	-3.88056	-4.08275	-1.2882	-1.43755	-1.11471	-0.949146	-0.935257	-0.991283	-0.296957	-0.761861	-0.3797	-1.5304	-1.12088	-2.93278	-2.70882	-1.06313	-2.85391	0	0	0	57070112	0	63719712	74366520	78057832	0	0	0	90789800	68085272	87402040	91818336
SCO1	0.681333	-2.44484	2.39428	0.0211736	0.0439237	-4.93527	SCO1	B2RDM0	-1.94751	-4.0354	-2.08693	-3.19836	-2.20504	-2.14169	-1.81969	-3.43233	-2.0862	-2.01952	-1.80404	-1.91592	-1.79115	-1.98055	-2.91848	-2.60857	-2.02648	-3.7084	-4.04705	-3.35868	-2.24227	-3.44009	-1.69243	-3.00376	-4.22104	-2.28533	54531280	0	44404920	0	40241736	0	58620332	0	44669288	44199816	57074348	0	53285476	47959832	0
PITRM1	1.23534	-1.15846	2.38883	0.0214509	0.0444236	-4.94698	PITRM1	A0A7I2YQT2	-3.98625	-3.46124	-0.292726	0.865358	-1.28933	-3.92092	-0.631952	-4.03828	0.0222143	-3.46559	-0.656922	-3.35929	-0.209613	-3.30303	-0.0898156	0.50739	-0.112507	0.00549428	0.0240754	0.00802156	-0.531412	0.140403	-0.81153	-3.36821	-5.33032	-4.17001	0	0	154006528	363470624	75915528	0	133534464	0	192621072	0	126403072	0	159477744	0	166576496
AK2	0.319997	1.69285	2.38124	0.0218432	0.0451597	-4.96328	AK2	P54819	1.15017	0.13231	1.68927	1.15205	1.92042	1.71206	2.11715	1.50467	2.01146	1.79246	2.10471	2.04459	2.0263	1.8979	1.62278	1.47211	1.65099	1.40605	0.95713	0.656877	1.54967	1.04777	1.48645	1.62766	0.882676	0.664403	466809760	413792896	608384700	443376032	702363200	622137280	897747460	643778690	764760580	620784580	857219520	914756540	751235330	705355460	545953410
CAVIN4	-0.749359	-2.61343	-2.37854	0.0219842	0.0453749	-4.96906	CAVIN4	B1PRL3	-2.02933	-2.74648	-3.13008	-1.0907	-3.6671	-3.08462	-3.08289	-0.957904	-1.76964	-2.16879	-2.36361	-2.38406	-3.59832	-1.93811	-1.89946	-1.83208	-1.87677	-1.6673	-2.93647	-2.89012	-2.13806	-1.64455	-4.22152	-1.31626	-3.56246	-1.62229	51524944	56257408	0	93677832	0	0	0	116796128	55629080	39855280	38725100	42476648	0	49391800	47517772
NAXE	0.941062	-3.11057	2.37407	0.0222195	0.0457834	-4.97863	NAXE	B4DGY3	-3.79791	-4.44121	-3.95629	-3.84376	-2.30498	-1.79456	-3.26056	-2.56679	-3.25187	-3.58367	-1.29067	-3.8105	-2.92643	-2.87883	-1.0126	-3.17756	-1.34585	-3.85077	-1.73716	-3.79412	-1.48179	-3.66362	-3.06323	-3.31668	-4.26978	-4.33085	0	0	0	0	37548236	54737840	0	0	0	0	81466936	0	0	0	87867664
UQCC2	0.786756	-3.10405	2.37149	0.0223563	0.045988	-4.98415	UQCC2	B2R4I0	-3.2047	-3.41607	-3.64813	-4.07568	-4.27962	-4.72265	-1.90597	-3.5827	-3.59212	-3.37129	-1.72411	-3.78184	-1.93129	-3.54592	-1.36584	-3.19164	-1.38608	-2.53426	-4.11871	-4.03595	-3.91338	-4.80655	-4.09719	-3.54366	-3.28016	-4.41612	0	0	0	0	0	0	55217356	0	0	0	60325592	0	48353016	0	68784744
CAPN2	0.311571	-0.663195	2.36929	0.0224735	0.0461517	-4.98884	CAPN2	B4DN77	-0.963252	-2.39975	-0.337358	-0.741022	-0.489886	-0.71294	-0.635808	-0.76738	-0.486753	-0.386764	-0.632701	-0.934623	-0.334185	-0.404986	-0.803584	-1.0911	-0.470436	-0.620006	-0.75325	-1.07094	-0.526466	-0.960235	-0.467864	-0.550651	-0.835119	-1.29723	107879272	71541416	149315040	119371528	132126040	115847624	133178040	133285256	135359728	137065504	128543160	116004296	146285152	142945632	101565888
PLIN5	0.882484	-2.96342	2.36841	0.0225208	0.0461715	-4.99073	PLIN5	A2RRC1	-3.51257	-4.06603	-1.53891	-3.23887	-3.55114	-2.73475	-3.54304	-3.22667	-2.44987	-3.96775	-0.891609	-3.87253	-2.32804	-3.2029	-1.40797	-2.43321	-1.68728	-3.17128	-1.33074	-3.6021	-3.38905	-2.99022	-3.75936	-3.47308	-3.71629	-4.1783	0	0	64923476	0	0	0	0	0	34716248	0	107426120	0	36727276	0	66805000
ARF3	0.85349	-1.31283	2.36704	0.0225943	0.0462104	-4.99366	ARF3	A8K6G8	-1.49277	-3.37903	-0.978654	-1.35449	-0.474227	-1.13248	-0.72913	-1.23265	-0.615771	-0.601194	-0.781161	-1.10322	-0.86515	-0.813379	-0.929215	-4.07131	-1.02195	-4.33187	-0.898384	-1.19403	-1.28511	-1.06317	-0.649227	-0.68581	-2.61194	-0.957871	74737288	0	95731368	78023888	133567984	86614960	124836016	96542984	123780160	118134904	115973272	103210000	101242776	107704112	93095632
TPSB2	-0.732577	-3.05048	-2.36665	0.0226152	0.0462104	-4.99449	TPSB2	A0A140VJT7	-3.9905	-3.28615	-2.89099	-2.39003	-1.68616	-1.83876	-4.33488	-2.50584	-3.09129	-2.34642	-4.72395	-2.57443	-2.13499	-1.51903	-4.37944	-3.07935	-3.22504	-3.27502	-3.2695	-3.48666	-2.8992	-3.33347	-3.14743	-1.34726	-1.69533	-5.1996	0	0	0	38062588	57659836	53086272	0	39944220	0	35238096	0	37225636	41985900	66040452	0
DNPH1	-0.622773	-0.319713	-2.34972	0.0235413	0.0480227	-5.0305	DNPH1	B2LUJ9	-2.32654	-3.32467	-0.699916	-0.167194	-0.640215	0.345738	-0.633745	0.499509	0.200435	0.981482	-0.479841	0.626374	0.0179514	0.523892	-0.768328	-0.287389	-0.997331	-0.469753	-0.887693	0.0549559	-0.652326	-0.316052	-1.27557	-0.136734	-1.12234	-0.168515	41932188	0	116134912	177680592	119051544	241313072	133368600	320740416	217948384	353843424	142910592	342279584	186725632	272139072	104078544
MICOS13	0.605869	-1.34105	2.34622	0.0237371	0.048295	-5.03792	MICOS13	A0A140TA86	-1.11297	-3.67398	-1.69066	-2.18532	-0.975551	-1.28832	-1.08548	-2.19352	-1.57172	-1.5008	-0.968352	-1.31827	-0.54116	-1.21149	-0.58654	-1.42266	-0.871617	-1.0692	-1.07466	-1.26472	-1.06169	-1.32831	-0.962452	-1.31668	-1.60315	-1.63511	97245472	0	58441268	43865636	94360192	77746464	97514360	49598896	63809164	63324108	101860976	88917168	126734464	81731648	118055120
PERM1	0.248983	-0.628831	2.34593	0.0237536	0.048295	-5.03855	PERM1	Q5SV97	-0.789892	-1.56136	-0.734843	-1.22359	-0.160095	-0.326588	-0.377066	-0.765971	-0.800223	-0.907269	-0.313306	-0.632254	-0.528897	-0.809956	-0.0510353	-0.396363	-0.516149	-0.628711	-0.545875	-0.459919	-0.508258	-0.618372	-0.633343	-0.616428	-0.794534	-0.859196	121653440	127920000	113357112	85434480	166060208	151422528	159338832	133415472	108924480	95552168	160397056	143052736	127816248	107960008	171114864
GCDH	0.89291	-1.66681	2.33946	0.0241196	0.0489581	-5.05225	GCDH	A0A1L3A5U7	-1.65611	-3.33845	-0.991839	-1.45128	-1.91125	-2.19369	-0.928929	-1.64952	-0.752743	-1.14693	-0.284991	-0.622542	-0.516568	-1.52095	-0.50163	-1.50613	-0.901298	-4.28498	-1.78323	-3.41092	-4.29097	-4.4765	-2.31864	-1.95123	-3.9705	-5.58816	66736808	0	94860504	72961088	49330600	41508600	108691208	72315688	112568904	80927368	163576176	144019024	128913256	65952716	125211784
PARP1	-0.709901	-2.85263	-2.32823	0.0247667	0.0501884	-5.07595	PARP1	B1ANJ4	-2.16214	-3.92705	-2.34765	-2.30166	-4.93161	-2.1497	-3.59459	-2.61539	-3.77656	-2.00541	-2.8899	-2.21319	-3.13853	-3.09933	-2.22299	-2.25996	-4.10963	-1.99733	-1.90645	-2.69676	-4.08633	-2.21894	-2.65256	-1.81541	-4.23961	-2.17832	46993356	0	37063360	40467168	0	42793708	0	0	0	44634004	26888268	47817484	0	0	37972168
IAH1	0.966608	-2.87073	2.31603	0.0254871	0.051479	-5.1016	IAH1	A0A140VJL6	-3.93208	-4.10605	-2.47156	-3.87793	-3.41655	-2.99075	-3.91908	-4.3135	-3.61557	-3.62254	-1.29538	-3.1572	-0.947615	-3.80906	-2.98052	-3.14986	-1.1863	-3.20758	-1.41244	-3.54718	-3.18295	-4.00128	-1.20132	-1.37773	-3.68748	-3.71621	0	0	0	0	0	0	0	0	0	0	81201304	0	95617968	0	22460790
PABPC4	0.204413	-0.642378	2.31602	0.0254875	0.051479	-5.10161	PABPC4	Q6IQ30	-0.64109	-1.42767	-0.471273	-0.623802	-0.534869	-0.678097	-0.653057	-0.77975	-0.352107	-0.3734	-0.316283	-0.552436	-0.592758	-0.688467	-1.11014	-0.738715	-0.465643	-0.81785	-0.580165	-0.88423	-0.420342	-0.594253	-0.273487	-0.705504	-0.620133	-1.03203	134870880	140340160	136079056	129475440	128069968	118679560	131595168	132147248	148601040	138341040	160066384	151190240	122281848	117445064	82123016
RAB11A	0.641207	-1.56497	2.30495	0.0261576	0.0527455	-5.1248	RAB11A	H3BMH2	-0.849317	-2.10936	-1.29903	-1.51776	-0.97576	-2.93907	-1.17087	-1.35093	-1.19884	-1.20016	-1.33679	-1.27577	-1.683	-1.10552	-1.18757	-3.45988	-1.22981	-0.991472	-1.28493	-1.6172	-1.13811	-1.58069	-1.08443	-2.98514	-1.23891	-4.0855	116744312	0	76667408	69675424	94346504	0	91909816	88943744	82628424	77996008	78903440	91575256	57433808	87961016	77831872
PSMC6	0.204325	-0.999031	2.30231	0.0263202	0.0529862	-5.13034	PSMC6	B2R975	-1.09823	-1.77448	-0.429935	-0.75619	-1.06551	-0.943056	-0.842509	-0.936794	-0.568317	-0.61884	-0.956918	-1.0831	-0.738803	-0.686309	-0.829371	-1.0815	-0.85906	-1.2733	-1.074	-1.32392	-1.01172	-1.45143	-1.02774	-1.02509	-1.1402	-1.26857	98244016	110352832	140034544	118123080	88656000	98767776	115400888	118517728	127919360	116698736	102671472	104659416	110509136	117620840	99766632
STIP1	0.265459	-1.01495	2.30098	0.026402	0.0530636	-5.1331	STIP1	A8K690	-1.39833	-2.36804	-0.513632	-0.920801	-0.817279	-0.774918	-1.06647	-1.1592	-0.531258	-0.905644	-0.619791	-1.06893	-1.10622	-0.800475	-1.22235	-1.22168	-1.1035	-1.10653	-0.472847	-1.10865	-0.896945	-1.14163	-0.610634	-0.968256	-0.906413	-1.04322	79793360	73130976	132141712	105385704	105301232	110976200	98807384	101585592	131247808	95659816	129698576	105692376	85663064	108671768	75977944
CRYZ	0.80265	0.564797	2.29864	0.0265471	0.053268	-5.138	CRYZ	A0A384P5L2	0.289745	-4.26582	1.19059	0.628323	1.83214	0.982088	0.47263	0.38137	1.32682	1.08233	0.494939	-0.117252	0.262466	0.162093	1.18085	0.500022	1.26103	0.738764	1.08991	0.572824	1.05751	0.792828	1.09642	0.465687	0.167775	0.213469	257115056	0	430588928	308400192	660674300	375095008	287147872	295522176	475804288	379462624	280868000	204421840	221212720	211776880	401902592
CAT	0.574561	0.339698	2.28148	0.0276311	0.0553525	-5.17369	CAT	A0A384P5Q0	1.26764	-0.330228	0	-0.224795	0.840175	0.395628	0.604126	-0.081075	0.800929	0.0327516	0.92625	0.370575	0.24942	-0.00911572	0.999116	0.407739	0.365863	-0.0686937	0.769606	0.280285	0.708267	0.00497105	0.73076	0.589375	0.512831	0.140793	506409760	300292960	188650768	170726352	332182592	249803904	314550176	214476832	330460992	183322096	378738784	286667008	219221392	188078752	354335680
APOA1	0.315983	-0.702115	2.27898	0.0277922	0.0555292	-5.17887	APOA1	A0A024R3E3	-0.0687158	-1.45662	-0.7627	-1.39553	-0.953554	-1.29479	-1.07118	-1.56859	-0.690533	-1.09025	-0.105493	-0.572076	-0.569699	-0.572575	-0.168464	-0.681966	-1.16513	-1.00616	-0.562306	-1.08886	-1.33827	-1.02609	-1.06505	-0.559393	-0.510299	-0.834921	200548832	137552320	111189336	75836008	95809920	77398656	98485312	76487936	117529104	84170064	185248400	149145968	124252072	127268680	157738624
PSMA3	0.280595	-0.953818	2.27871	0.0278099	0.0555292	-5.17944	PSMA3	A0A140VK43	-1.10254	-2.06794	0.017618	-0.653464	-1.05686	-0.792288	-1.20654	-0.946221	-0.409439	-0.796573	-0.461063	-1.19568	-0.821394	-0.850859	-0.95804	-1.14937	-1.07853	-1.07756	-0.166681	-1.11831	-0.867322	-0.793252	-0.637512	-0.673928	-0.816958	-0.824014	97950960	90041600	190968672	126840592	89189256	109648048	89665200	117745832	142811520	103172352	144782880	96802504	104360408	104942128	91254024
EEF1B2	0.263533	-0.0967798	2.27017	0.0283668	0.056518	-5.1971	EEF1B2	A4D1M6	-0.290418	-1.43759	-0.334761	-0.38346	0.325295	0.0244543	0.190635	0.0344051	-0.0971513	0.0291025	0.04367	-0.131187	0.144759	-0.0509693	0.394329	0.228622	0.297142	0.432782	0.102612	-0.584864	0.0471703	-0.000715999	-0.132763	-0.63246	-0.106389	-0.301255	171981280	139378416	149584144	152945824	232478272	193136736	236165520	232350352	177325488	182858992	205426688	202456720	203880992	182700848	232999904
HHATL	-0.240503	1.92518	-2.26971	0.0283973	0.056518	-5.19805	HHATL	Q8TBG3	2.05562	1.62051	2.48632	2.48024	2.15015	2.45854	1.22472	1.51085	1.49619	1.88631	1.51983	2.06745	1.89426	2.55333	1.57641	1.94967	1.93744	1.91881	1.92177	1.99012	1.98582	2.20431	1.74516	2.2396	2.2143	1.79375	874398980	1160850940	1057101890	1113263740	823605440	1043753920	483622176	646545150	535075776	662509760	571511040	929366530	685535040	1110997250	528686976
DDX1	0.181115	-1.05891	2.2587	0.0291312	0.0578847	-5.22075	DDX1	A0A7I2V4F0	-1.27958	-2.00453	-1.19206	-0.985119	-0.887432	-1.11427	-0.87311	-1.05432	-0.880119	-0.877285	-1.1185	-0.99043	-0.934316	-1.21887	-0.803001	-1.22157	-0.877242	-1.14574	-0.969701	-1.24245	-0.9263	-1.17106	-1.02471	-0.913802	-1.08646	-1.35214	86639136	94086968	82568328	100790592	100303344	87715368	112978912	109245568	103056232	97558784	91793048	111602648	96503480	81314568	101607000
AHNAK	0.177935	0.676103	2.24295	0.0302106	0.0599323	-5.25308	AHNAK	A1A586	0.752139	-0.116712	0.762731	0.438234	0.490487	0.351179	1.10196	0.702186	0.920389	0.527855	0.556909	0.49346	0.564358	0.6637	1.14783	0.940189	0.947183	0.96506	0.713379	0.643945	0.618508	0.819284	0.811228	0.823502	0.487268	0.562014	354260032	348192896	320083648	270328608	260681536	242224864	444172256	369118112	358989088	258378160	293195456	312154560	272702176	299831648	392809728
COPS2	0.248352	-1.2507	2.24088	0.0303548	0.0601211	-5.25731	COPS2	Q59EL2	-1.50585	-2.29176	-0.785737	-1.21862	-1.30256	-1.21702	-0.936805	-1.22541	-0.881392	-0.92274	-1.24256	-1.30048	-1.34222	-1.00783	-1.01988	-1.39676	-1.24725	-1.62506	-1.08093	-1.3734	-1.04296	-2.0693	-1.24376	-0.963749	-1.19114	-1.62595	74062784	77101840	109427904	85729352	75222680	81685432	108099440	97029072	102965392	94532968	84229224	90020352	72736248	94122944	87425352
SDR39U1	0.569506	-2.08481	2.22726	0.031321	0.0619347	-5.2851	SDR39U1	F6RWC2	-2.30033	-3.93045	-1.94776	-2.38584	-1.24541	-1.83937	-2.40193	-3.61991	-2.00765	-2.08795	-1.44931	-1.8318	-0.941289	-1.17927	-1.55783	-1.92378	-2.37852	-2.77812	-1.76959	-2.74567	-1.72538	-1.95057	-2.73643	-3.02278	-2.30113	-2.63509	42700872	0	48901700	38173336	78262600	53063884	39153940	18453800	47168540	42152164	72983400	62286708	96038136	83577504	60214112
LAMP2	0.546366	-2.86387	2.22543	0.0314529	0.0620954	-5.28883	LAMP2	B4E2S7	-2.25508	-3.62866	-3.11164	-3.16872	-2.4282	-4.6435	-2.03624	-2.16	-2.66363	-4.15352	-2.93095	-3.12988	-2.21818	-2.76241	-2.05069	-2.77332	-2.87849	-2.33204	-2.60382	-2.66057	-2.72333	-2.54299	-3.05512	-3.55617	-4.01139	-2.98826	44061448	30522300	21825420	22186670	34474396	0	50450032	50764744	29935354	0	26134100	25330114	39633264	0	42788908
ATAD1	1.12115	-1.71568	2.22164	0.0317275	0.0625369	-5.29653	ATAD1	D3DR26	-0.699091	-1.86873	-0.81326	-1.15081	-0.341535	-3.35359	-0.673398	-1.29689	-0.81601	-4.4847	-0.458975	-3.00354	-0.660381	-3.96203	-1.63976	-1.10576	-0.863506	-2.18964	-0.866937	-1.3391	-3.73875	-1.18074	-3.56747	-3.6573	-4.2862	-1.04598	129556248	103374000	107360072	89855200	146435632	0	129752800	92338352	107739048	0	144992576	0	116682432	0	0
TUBA4A	0.2287	3.05329	2.21134	0.0324842	0.0639256	-5.3174	TUBA4A	A8JZY9	2.8467	1.98818	3.45265	3.23481	3.15824	3.1918	3.40246	3.212	3.25001	3.14449	3.15101	2.96713	3.08581	2.94141	3.12877	3.0344	3.20943	3.15404	3.15304	2.68093	3.05062	2.81096	3.07786	2.86205	3.08011	2.83905	1513031680	1497804030	2065420670	1878215300	1656472830	1735126140	2188119300	2102307330	1804547200	1584676480	1770354180	1733883010	1565749250	1453906560	1550619780
CA2	0.345289	2.01996	2.20537	0.0329305	0.0646999	-5.32948	CA2	A0A0K0K1L1	1.22045	0.240682	1.88133	1.33568	2.0977	2.10958	2.58013	2.20695	2.53448	2.53644	2.73625	2.56031	2.09752	2.19454	1.89545	1.3572	1.89328	1.3469	2.15671	1.50791	1.62696	1.30913	2.18805	2.05952	1.86701	1.31456	490113280	446073408	695016640	503557760	794197950	819499970	1237444610	1047473920	1098932610	1039681150	1328015620	1307838850	789253180	866378560	659537540
FHL3	0.269407	1.41635	2.20338	0.0330802	0.0648343	-5.33349	FHL3	Q96C98	1.36717	0.497619	2.22388	1.83621	1.60086	1.72174	1.80053	1.97766	1.67867	1.4754	1.63128	1.13158	1.62001	1.75286	1.61755	1.50901	1.40083	0.949807	2.16931	1.40853	1.44563	1.11022	1.5889	1.54112	1.79588	1.52101	542582080	533030464	881276990	712399230	562816380	626322820	720845120	893553020	607221820	498305760	617410620	485807040	566854980	637890940	543980290
VAPB	0.253185	1.15991	2.20306	0.0331046	0.0648343	-5.33414	VAPB	Q59EZ6	1.17965	0.41348	1.445	1.0033	0.998952	0.978524	0.958402	0.693853	1.00974	1.04135	1.60839	1.39589	1.18165	1.20475	1.12638	0.817459	1.49732	1.18053	1.77068	0.984158	1.23215	1.17647	1.27879	1.35912	1.47029	1.15981	476448736	502832768	513625344	399939168	370828704	374169600	402103200	366992288	381925504	368836352	607691840	583484220	418322912	436265632	387012000
PANK4	0.321227	-1.99707	2.17788	0.0350555	0.0685456	-5.38472	PANK4	B4DHW9	-2.20664	-3.77816	-2.07483	-1.89397	-2.069	-1.83285	-1.77732	-2.3373	-1.93861	-2.02328	-1.99061	-1.98702	-1.78004	-2.16727	-1.99536	-1.86598	-1.65642	-2.39454	-2.03905	-2.07958	-1.92287	-3.10736	-1.98146	-1.81961	-1.80855	-2.20809	45566004	0	44778920	53681824	44220908	53304044	60367584	44894064	49480712	44084556	50150896	55933192	53697524	42137584	44461876
HSPA1A	0.241175	3.48387	2.17571	0.0352285	0.0687741	-5.38906	HSPA1A	A0A0G2JIW1	3.31719	2.55168	3.57787	3.16294	3.69799	3.86688	3.52365	3.2465	4.11019	3.98891	3.41107	3.3255	3.51629	3.35176	3.30729	3.21276	3.75984	3.39602	4.19432	3.68989	3.76131	3.48666	3.57549	3.57891	3.40359	3.38673	2096429060	2213537280	2252701180	1786947070	2408051970	2770450940	2379880960	2153178880	3275732480	2845363460	2120044540	2222792450	2110127230	1932247300	1754866690
DCN	0.313749	0.0368871	2.1739	0.0353735	0.0689474	-5.39268	DCN	P07585	0.890522	-0.593172	0.454525	0.196991	0.444917	0.448635	0.0826899	0.014152	0.576372	-0.259369	0.29322	-0.360619	0.441691	0.733963	0.121293	-0.0433824	-0.34131	-1.00671	0.367226	-0.234159	-0.186298	0.229573	0.482062	0.73602	-0.0391573	-0.0650176	389923456	250259856	258514112	228702368	252576144	259152800	219140128	229111328	282827712	149719248	244218752	172689728	250473824	314795712	192825136
TUBA8	-1.18228	-0.638108	-2.17149	0.0355664	0.0691498	-5.39748	TUBA8	B3KPS3	-0.189548	-0.984548	-4.25759	-3.46722	0.119698	0.287829	0.305943	0.709208	-3.19146	0.431777	-4.61838	-3.98486	-0.0538032	0.135911	-0.280843	0.458823	-3.21498	-0.094543	-3.90766	0.0473552	-0.615203	-3.24064	-3.84453	0.139894	0.283752	-0.234768	184436192	190798608	0	0	201600480	231818768	255816048	370919040	0	241731616	0	0	177665728	207968240	145917936
GARS1	0.575569	-2.98862	2.1712	0.0355901	0.0691498	-5.39806	GARS1	A0A6Q8PGA8	-3.49256	-3.0209	-3.49382	-3.21325	-2.39133	-2.22575	-1.99029	-3.05263	-2.10187	-3.2504	-2.10713	-4.81633	-2.67175	-2.55293	-2.44382	-2.33524	-2.51604	-4.33377	-3.83443	-3.74741	-3.15451	-2.57089	-2.91253	-4.89739	-3.11347	-4.05396	0	0	0	0	35366932	0	52082788	0	44186760	0	46259608	0	28941600	32253366	32582840
AKR1C3	0.702891	-2.881	2.16258	0.0362906	0.0703992	-5.41524	AKR1C3	A0A0A0MSS8	-3.69489	-4.0516	-1.77616	-3.05118	-3.84385	-3.83468	-2.10393	-2.96016	-1.12933	-2.64085	-0.64743	-3.38375	-1.35531	-3.05534	-4.0079	-3.20616	-4.49097	-3.72134	-2.22931	-3.87024	-3.77228	-3.87166	-3.04588	-2.88498	-3.5039	-3.83101	0	0	55078376	0	0	0	48137520	0	86707224	0	127237456	0	72079296	0	0
COL6A3	0.265927	2.14391	2.1581	0.0366592	0.0710019	-5.42413	COL6A3	A8MT30	2.2018	1.06135	2.85424	2.38519	2.20281	2.19796	1.95815	1.64313	2.49153	2.12777	1.84336	1.613	2.39993	2.4363	2.40794	2.12307	2.07743	1.95575	2.52633	2.30049	2.08196	1.98766	2.55495	2.57761	2.20004	2.25684	967640580	787866940	1364178820	1042282110	854221950	871275520	804063170	708628420	1066702020	783208060	715181440	678244220	973309950	1024435260	940835580
FXR1	0.820259	-1.18004	2.15644	0.0367964	0.0711551	-5.42742	FXR1	B4DM21	-1.134	-2.46871	-0.0952929	-0.682867	-0.539468	-0.746579	-0.23009	-0.848746	-0.366918	-2.74625	-0.662275	-0.828282	-0.490281	-0.943178	-0.742402	-0.972981	-0.637026	-1.10904	-0.638205	-1.0125	-0.355662	-0.195619	-0.966463	-4.14644	-0.792968	-0.13429	95837648	0	176592624	124281704	127662344	113177632	176427280	125976120	147083264	0	125934976	124877968	131283680	98437104	105965784
FNTA	0.489559	-3.18668	2.15097	0.0372526	0.071924	-5.43826	FNTA	A6NJW0	-5.04955	-3.75897	-2.70036	-4.4249	-2.80925	-3.2857	-2.48456	-3.066	-2.66783	-3.70879	-2.90765	-3.07888	-3.0078	-3.57673	-3.06414	-3.99063	-2.89524	-3.1974	-3.33784	-3.91556	-3.11979	-3.58699	-2.86956	-3.19774	-3.97875	-3.62654	0	0	29024768	0	26472276	0	36974552	0	29848270	0	26559574	0	22927724	0	21195934
PFKFB1	-0.600516	-3.24701	-2.14987	0.0373449	0.0719888	-5.44044	PFKFB1	I1Z9G4	-3.34425	-3.59691	-4.97768	-1.95589	-3.36635	-2.49433	-5.11219	-3.18468	-2.61324	-3.22491	-4.42137	-3.066	-3.85956	-3.20574	-3.56761	-3.27074	-4.06694	-3.39519	-3.18035	-4.64871	-3.57218	-3.26515	-3.25398	-2.82129	-3.27393	-5.01537	0	0	0	0	0	33700448	0	24951888	0	19167244	0	26476832	0	20514462	0
NAXD	0.731947	-2.15593	2.14574	0.0376936	0.0725468	-5.44861	NAXD	A0A7P0T9R3	-3.44965	-4.47433	-1.87626	-3.09446	-1.51226	-2.94269	-2.69693	-1.47009	-1.71512	-3.79196	-1.79927	-1.88863	-0.931666	-1.39464	-1.96963	-2.15411	-1.54795	-1.77699	-1.65831	-4.56229	-1.93116	-2.20142	-2.01814	-2.1381	-2.29165	-2.68686	0	0	51386276	0	65046356	0	31913466	81892680	57771660	0	57263156	59881224	96680872	71987256	45261988
LAMB1	0.61761	-1.27529	2.14228	0.037987	0.072997	-5.45543	LAMB1	A0A7I2V4J9	-1.32706	-2.42463	-1.21188	-1.52446	-0.413079	-0.500392	-1.28641	-2.57484	-1.47674	-4.32887	-1.25016	-1.88736	-0.905461	-1.10203	-1.01109	-1.57691	-0.76141	-0.740677	-0.558232	-1.19971	-1.17811	-1.29301	-0.512053	-0.150128	-0.961175	-1.04041	83833936	0	81441576	69352672	139350896	134236416	84836184	0	68151024	0	83786592	59933900	98453056	88173872	87959504
EML1	0.856181	-2.72808	2.14011	0.0381732	0.0732308	-5.45973	EML1	B3KXA3	-4.03142	-3.87329	-1.07323	-1.20782	-3.05177	-3.87172	-1.04849	-1.06286	-1.66004	-3.35547	-1.45154	-1.50002	-1.41921	-2.99853	-1.45956	-4.16582	-3.68796	-2.51257	-1.24031	-4.6215	-3.43259	-3.11775	-1.27197	-2.81491	-3.87619	-3.52132	0	0	89657008	86373512	0	0	100046680	108600816	60019792	0	72870960	78392024	68956368	0	64458348
CAPZA2	0.153553	2.90148	2.13892	0.0382752	0.0732308	-5.46207	CAPZA2	A4D0V4	2.83458	2.21252	2.78072	2.76081	2.88324	2.80182	2.87564	2.82536	3.14327	2.96572	2.92828	2.82284	2.99316	2.94269	3.0938	3.06156	3.16712	2.74753	3.30183	2.89681	2.94159	2.89649	3.18513	3.35158	2.86739	2.88975	1500374140	1749798910	1296395780	1352254850	1368994820	1324147840	1518744060	1608066820	1675850880	1399992190	1517090560	1568858880	1468359040	1455196160	1513487230
OPA3	0.695265	-3.09168	2.13827	0.0383311	0.0732308	-5.46335	OPA3	Q9H6K4	-2.54765	-2.87274	-2.74588	-4.3338	-1.9891	-3.53936	-3.59161	-2.87978	-2.21086	-3.541	-2.37585	-3.75235	-1.64777	-3.11637	-4.59008	-3.36082	-1.93431	-4.30626	-3.05017	-3.39075	-3.50577	-3.01737	-2.55749	-2.97914	-4.10772	-3.56221	0	0	28123296	0	46739004	0	0	0	40971364	0	38398140	0	58853324	0	0
MAVS	0.655142	-2.22407	2.13808	0.0383476	0.0732308	-5.46373	MAVS	Q7Z434	-3.45917	-3.3338	-1.22034	-3.57357	-1.61707	-2.02955	-1.7833	-2.10089	-1.66492	-1.52126	-1.52447	-1.73244	-1.69859	-3.13077	-1.44814	-4.00165	-1.47703	-2.90774	-2.81161	-2.44218	-1.57937	-2.12835	-2.14429	-1.38782	-1.93171	-2.9295	0	0	80965232	0	60488288	46510076	60117732	0	59817040	62432288	69278560	66727904	56816400	0	64970512
CA4	0.653596	-3.04506	2.13195	0.0388779	0.074128	-5.47579	CA4	B4DQA4	-2.35141	-3.1389	-2.83174	-3.14876	-4.17963	-4.33816	-2.23406	-3.16435	-3.29972	-4.08436	-1.7508	-3.81525	-3.68304	-3.56298	-1.90336	-2.61778	-2.11655	-3.14477	-1.65462	-2.6418	-2.17003	-4.9001	-5.61683	-3.07776	-3.14063	-4.05046	41215372	0	26498378	0	0	0	43985716	25305946	19262002	0	59219892	0	14357971	16014793	47389572
SGCG	0.707584	0.665215	2.13074	0.0389829	0.0742128	-5.47816	SGCG	A8K3K5	1.18329	-3.11858	0.990312	1.02025	0.968306	0.688466	1.08828	0.808488	1.36349	0.553238	1.20666	0.654494	0.897065	0.281201	1.28077	0.787282	1.43979	1.26979	0.926983	0.383468	1.0419	1.24488	0.75043	0.0732921	0.836684	0.413197	477651840	0	374776448	404664864	363034560	306021856	439981472	397342944	488053664	262964416	459994624	349016320	343434112	230003104	430727232
TBRG4	0.873926	-3.07394	2.12656	0.0393497	0.0746941	-5.48637	TBRG4	B4DU42	-3.19655	-3.62437	-1.90625	-4.25525	-3.53354	-3.86269	-5.35738	-3.05225	-1.56511	-3.81588	-1.46865	-1.84089	-1.08689	-4.17585	-1.37164	-3.71993	-1.71573	-3.37928	-2.72104	-3.71853	-4.75121	-4.36053	-3.84423	-3.1999	-2.6975	-4.20998	0	0	50329096	0	0	0	0	0	64102040	0	72011696	61895784	86818968	0	68508816
LTA4H	0.430138	-0.477781	2.12647	0.0393576	0.0746941	-5.48655	LTA4H	A0A140VK27	-0.728656	-3.55637	-0.262928	-0.255229	-0.305443	-0.40414	0.006687	-0.205481	-0.0531258	-0.16885	-0.498619	-0.379865	-0.128455	-0.309277	-0.690533	-0.85371	-0.735023	-1.26338	-0.384222	-0.60719	-0.564622	-1.211	-0.16591	-0.458004	-0.3975	-1.07917	126928296	0	157220608	167162560	150145184	143497776	207894384	196757152	182820192	159414064	141062544	170401216	168706240	152750336	109844888
HCCS	0.592206	-2.98099	2.11122	0.0407198	0.0771598	-5.51637	HCCS	B3KUS1	-3.66567	-3.93635	-2.32542	-4.46595	-2.01224	-2.4738	-2.54714	-3.17918	-3.86167	-3.44736	-2.0268	-4.00197	-1.93185	-3.00314	-3.56856	-3.69271	-2.67103	-2.43954	-2.45147	-3.25311	-2.67604	-2.5294	-2.9207	-3.34259	-3.31524	-3.48511	0	0	37638940	0	45995308	34183428	35404900	0	0	0	48908352	0	48334124	0	14941916
UBXN1	-0.488892	-2.57556	-2.10605	0.0411904	0.0779312	-5.52644	UBXN1	E9PJ81	-3.85892	-2.46461	-2.01189	-1.92419	-2.56873	-2.26209	-1.99917	-1.73951	-1.88688	-1.61076	-2.21148	-1.93921	-1.61966	-1.75988	-4.44387	-2.56534	-3.9609	-3.66691	-4.29253	-3.97759	-2.86684	-2.66103	-2.89879	-2.18184	-2.6426	-3.78817	0	0	46775548	52569148	31274692	39586364	51763080	67942392	51287144	58676988	43031856	57817920	60011264	55886672	0
PSMA5	0.241485	0.831796	2.10323	0.0414499	0.0783013	-5.53193	PSMA5	P28066	0.761222	-0.617756	1.29779	1.02392	0.996112	0.931744	1.20535	1.00409	0.990153	1.10405	0.775948	0.767252	1.26415	1.23807	0.901186	0.636434	0.982046	0.771074	0.54728	0.518113	0.997622	0.67212	0.882846	0.654785	0.877992	0.215213	356497312	246031488	463803104	405695360	370099520	362231584	477172768	455038176	376775168	385218816	341267072	377389248	442942880	446456192	331081440
HSPB8	-1.07145	-1.76282	-2.10182	0.0415793	0.078425	-5.53466	HSPB8	B2R6A6	-0.630383	-1.79352	-4.28205	-0.398842	-1.28017	-0.686644	-2.79645	-3.07896	-0.229417	0.107966	-2.93774	-4.23807	-4.62977	-0.539518	-0.862815	-0.887526	-4.18347	-0.851468	-1.5752	-1.0331	-1.19975	-0.603597	-3.4711	-1.21767	-0.66408	-1.2264	135875584	108905816	0	151323776	76399536	117978560	0	0	161791376	193133088	0	0	0	130218520	97480520
PRKAG1	0.299873	-1.14954	2.10099	0.041656	0.078449	-5.53627	PRKAG1	P54619	-1.56068	-2.92084	-1.01904	-1.27712	-1.03385	-1.17995	-0.846701	-1.20371	-0.896752	-0.88582	-1.22675	-0.967067	-1.18958	-1.68037	-0.673918	-1.09027	-1.12047	-1.69974	-1.51581	-1.57561	-1.06036	-1.5339	-1.44872	-1.17671	-3.95442	-1.59618	71300992	0	93088928	82322776	90622856	83811192	115066064	98499680	101874912	96983376	85157280	113424664	80853944	59053084	111117240
BLVRB	0.242686	1.55934	2.09636	0.0420864	0.0791111	-5.54526	BLVRB	A6NKD8	0.99804	0.221076	1.57707	1.36795	1.75359	1.59142	1.71367	1.56463	1.80286	1.61795	1.57292	1.41931	1.59683	1.69484	1.51856	1.29246	1.7338	1.35834	1.58033	1.15293	1.40917	1.1064	1.4188	1.37613	1.31848	1.26081	420093216	440052352	562864830	514951008	625667200	572228420	678729790	671099260	661809470	550055300	592936830	593033730	557820100	612745860	507907264
COX7B	1.60356	-2.25425	2.09582	0.0421366	0.0791111	-5.54631	COX7B	B2R4M3	-4.92338	-2.93579	-3.12851	-3.92174	1.06342	-2.12756	-2.49787	-4.35123	-2.67427	-3.73807	0.913559	-1.9797	-4.99287	-2.54885	-4.25067	-3.45947	0.233717	-2.79048	1.08907	-5.18636	-2.1698	-2.3364	0.6923	-4.51244	-3.45433	-3.95375	0	0	0	0	387776736	0	0	0	0	0	375421792	0	0	0	0
SLC16A1	0.266057	-0.591525	2.09208	0.0424882	0.0796491	-5.55357	SLC16A1	B2R6A5	-0.881206	-1.83882	-0.0446966	-0.659136	-0.330338	-0.424725	-1.24651	-1.29264	-0.33031	-0.427933	0.0222365	-0.293477	-0.420844	-0.80338	-0.72228	-0.885395	-0.369022	-0.758036	-0.532029	-1.03433	-0.669474	-0.393826	-0.566601	-0.472051	-1.03015	-0.965373	114192144	105539040	182895728	126342864	147576544	141464784	87215392	92611088	150863200	133209416	202397312	180916528	137756944	108453200	107454080
NLRX1	0.51623	-1.75457	2.09006	0.0426782	0.0798832	-5.55747	NLRX1	A0A9L9PXS9	-1.69543	-2.75292	-3.00577	-3.68367	-1.50937	-2.03155	-1.42073	-1.97103	-2.11474	-2.41978	-1.45808	-1.56353	-1.16676	-1.50094	-0.940291	-1.59271	-1.20424	-1.72768	-1.21765	-1.44315	-1.32378	-2.04925	-1.13118	-1.64657	-2.32725	-1.95593	64942660	56006984	0	0	65177036	46445608	77294192	57869132	43794168	33491070	72541392	75016192	82143032	66873920	92383664
UQCC1	0.727143	-2.60766	2.08784	0.0428883	0.0801541	-5.56176	UQCC1	B1AKV3	-4.3277	-2.25812	-2.256	-2.81193	-1.64256	-2.57047	-2.00299	-2.3548	-2.7086	-3.72965	-1.95286	-3.03767	-2.84161	-2.5373	-1.67034	-4.70892	-1.35936	-5.33232	-2.38931	-2.69357	-1.92741	-2.78712	-4.19135	-3.17394	-4.43556	-2.97519	0	0	39494320	0	59428944	31967956	51626024	0	29016700	13508875	51480272	0	0	0	55696604
NDUFA5	0.346061	1.0715	2.06281	0.0453223	0.084574	-5.60991	NDUFA5	A0A087X1G1	0.973126	-0.539696	0.881468	0.732666	1.5067	1.29861	1.00694	0.992252	1.21085	1.09032	1.02637	1.13596	1.66892	1.60988	1.10295	0.702095	1.0493	0.918186	0.848364	0.410754	1.33084	0.519729	1.10965	0.691992	0.431859	0.530175	412900928	259710160	347541600	331531616	527255296	467114592	415862752	451319360	439055584	381570848	405956640	487284992	586401540	577706430	380779392
LGALS1	0.28809	2.78784	2.06022	0.0455801	0.0849258	-5.61485	LGALS1	A0A384MR27	3.28033	1.97899	3.51967	3.4362	3.36369	3.26859	3.30994	2.81929	2.84815	2.9792	2.42644	2.25621	2.46767	2.67839	3.05847	2.52258	3.2031	2.99934	3.11457	2.81372	3.04476	2.68923	2.6762	2.41418	3.28385	2.45642	2043544190	1488300030	2163632640	2159587840	1909987840	1829979650	2052210300	1601313020	1365826560	1413134980	1071377980	1059278210	1020097020	1211599620	1476869500
SLC25A11	0.254861	2.60177	2.05569	0.0460359	0.0856449	-5.62351	SLC25A11	I3L1P8	2.138	1.27832	1.91195	1.57332	2.84423	2.64595	2.57611	2.17936	2.28288	2.28212	2.54752	2.59014	3.04151	2.67544	3.0694	2.63227	2.87854	2.64337	2.38766	2.41409	2.44248	2.13867	2.39093	2.39983	1.71965	1.92199	925780480	915730240	709926660	593728580	1332468350	1188536320	1234003710	1027635460	923065470	871649730	1165170560	1335161220	1518400510	1209124100	1488099580
YBX3	0.271526	-0.136768	2.05253	0.0463555	0.0861089	-5.62953	YBX3	Q96GD7	-0.543493	-1.46067	0.091811	-0.49137	0.579154	0.237733	-0.253817	-0.369616	-0.045004	0.104328	0.20576	-0.0641284	-0.0381172	0.0246102	-0.0244786	-0.129525	0.234807	0.0156779	0.43459	-0.321678	0.344226	0.447883	0.0980557	-0.16807	0.00975522	-0.0335772	144310544	137166912	201046464	141923200	277205376	223907232	173549392	175598496	183852304	192646624	229853264	212089408	179607968	192527264	174293872
TUBB4B	0.220357	3.20283	2.05112	0.0464989	0.0862445	-5.63221	TUBB4B	A2BFA2	2.98654	1.91926	3.4226	3.40494	3.2458	3.30435	3.58739	3.45446	3.43985	3.52269	3.2447	3.07375	3.42479	3.21683	3.28983	3.14438	3.42415	3.10013	3.12362	2.74153	3.03903	2.83195	3.11172	2.98146	3.15303	2.78606	1667028990	1427940100	2022852100	2113290370	1760123260	1875907580	2487380990	2487045380	2058323710	2059631740	1889140220	1866875520	1980447100	1759735420	1733759620
NPLOC4	0.72206	-2.95974	2.04995	0.0466186	0.0863359	-5.63445	NPLOC4	A0A994J7H4	-3.59068	-2.63417	-0.995725	-4.03659	-1.81987	-3.30469	-2.72061	-3.27966	-4.76875	-2.8938	-1.18363	-2.91308	-1.90072	-3.77829	-3.99783	-3.77381	-4.01547	-3.59373	-1.53502	-1.7705	-3.41683	-4.36287	-1.53702	-3.80568	-4.08942	-4.72466	0	0	94605320	0	52556048	0	0	0	0	0	87741192	0	49388676	0	0
LAMA5	-1.12167	-0.47916	-2.04825	0.0467928	0.0865278	-5.63769	LAMA5	O15230	-3.54642	-3.27389	-4.88384	-0.188956	0.770647	0.491799	0.688715	-0.00355126	0.388113	0.213279	0.0767464	-0.18261	0.40129	0.491853	0.651527	0.124921	-3.87443	0.0968272	-3.2726	-0.161832	-3.72488	-0.763581	0.351664	0.642345	-0.141177	-0.741881	0	0	0	175020512	316553344	267023552	333544320	226317088	248227776	207758560	210190864	195367504	243556848	266162192	278471040
MCEE	0.782391	-1.93358	2.03058	0.0486326	0.0897094	-5.67119	MCEE	Q53TP1	-1.53588	-3.46409	-2.01987	-3.48404	-0.688245	-0.962935	-0.944415	-3.37855	-2.11139	-1.15375	-1.73392	-4.07092	-1.60559	-1.36929	-0.715152	-1.70093	-3.19229	-1.91398	-2.40567	-2.8706	-2.52786	-4.19396	-3.35892	-3.66483	-1.6531	-4.04269	72537176	0	46517580	0	115153304	97416168	107530704	0	43895956	80545872	59916744	0	60599576	73263048	107986328
DMD	0.167967	0.891598	2.03032	0.0486597	0.0897094	-5.67167	DMD	A0A5H1ZRP8	1.00766	0.122517	1.04794	1.04033	1.09666	1.03594	1.09654	0.881212	1.03056	0.941707	0.693133	0.583229	0.876588	0.874441	1.12163	0.918819	1.28617	1.23649	0.918956	0.703622	1.08314	0.909588	0.91831	0.913773	0.977467	0.719192	422903488	410993536	390048576	410337504	396812992	389360416	442507680	417885696	387476320	344221120	322229024	332194912	338594144	346989792	385739488
CCT6A	0.418156	-0.714406	2.02762	0.0489464	0.0901025	-5.67677	CCT6A	B2R9K8	-1.29524	-3.4219	-0.0623949	-0.378931	-0.126736	-0.381466	-0.490859	-0.76951	0.100486	0.133608	-0.332126	-0.390092	-0.597355	-0.524779	-0.561548	-1.14101	-0.802145	-0.960698	-0.716702	-2.16463	-1.04284	-0.656372	-0.642686	-0.932224	-0.609955	-1.05277	85703904	0	180665760	153426656	169944704	145770848	147253824	133088624	203360192	196596368	158318224	169197552	121892896	131555696	120118032
SIRT3	-0.588181	-3.14945	-2.02336	0.0494017	0.0907745	-5.6848	SIRT3	B7ZA60	-3.04486	-2.12601	-3.79689	-3.09712	-3.83154	-3.24273	-2.03708	-2.18142	-3.72163	-2.51185	-2.99289	-2.74278	-3.03252	-2.32279	-4.63514	-4.00549	-3.04021	-2.17813	-4.3679	-3.89944	-3.71651	-2.61345	-3.44306	-3.68086	-4.44194	-3.50296	0	0	0	0	0	0	50420412	0	0	0	0	0	0	0	0
CDC42	0.713031	-3.10958	2.02283	0.0494595	0.0907745	-5.68581	CDC42	A0A590UJK8	-3.70265	-4.71976	-0.987223	-3.37398	-1.71947	-3.37602	-3.58659	-3.13855	-2.14108	-1.99994	-1.48346	-2.36702	-4.27372	-3.48705	-3.14369	-2.84922	-2.08237	-2.97283	-0.759764	-3.51322	-4.14917	-3.56334	-1.78585	-3.01048	-2.40103	-3.76672	0	0	95164440	0	56343944	0	0	0	43001904	0	71276240	0	0	0	0
PTGES3L	-0.737854	-3.04543	-2.02115	0.0496402	0.0909699	-5.68897	PTGES3L	C9JG77	-3.41213	-1.78359	-2.88615	-3.22055	-4.39165	-3.42704	-3.03947	-2.84241	-3.92061	-2.7579	-2.78033	-3.45647	-2.53125	-1.13585	-3.1502	-3.78198	-3.05328	-1.29269	-4.10786	-3.76345	-4.8343	-3.07344	-3.36694	-2.08453	-4.44013	-4.05412	0	0	0	0	0	0	0	0	0	0	0	0	0	86130640	0
EMD	0.646079	-2.31302	2.01607	0.0501902	0.0918406	-5.69852	EMD	P50402	-1.48244	-5.05497	-1.48849	-2.02716	-1.81728	-1.9498	-2.05573	-1.97981	-3.39347	-2.00999	-1.62638	-2.69183	-1.90965	-3.7334	-1.85138	-1.9664	-1.68831	-2.03466	-1.49623	-3.51859	-1.7764	-1.38257	-1.82428	-1.81383	-3.24433	-3.27345	75274352	0	67232192	48948096	52650752	49153628	49772924	57517956	0	44492512	64553776	0	49083640	0	49128012
OPA1	0.521578	-0.776596	2.01493	0.0503145	0.0919072	-5.70067	OPA1	A0A2R8Y3X5	-0.784794	-1.79607	-0.853948	-1.3431	-0.397939	-0.880038	-0.420087	-1.25474	-0.698488	-1.11809	-0.262349	-0.734509	-0.235792	-0.922879	-0.348257	-0.966958	-0.373846	-0.624313	-0.657517	-1.02296	-0.590549	-0.863793	-0.533884	-0.888927	-0.828118	-1.21296	122084088	108713256	104374528	78642384	140820992	103177608	154657520	95075976	116882856	82561320	166163632	133264424	156610000	99831928	139256384
WDR1	0.201469	2.011	2.01436	0.0503766	0.0919072	-5.70173	WDR1	B4DY05	1.71013	1.0633	2.69342	2.42976	1.96925	2.00151	2.29338	2.25852	2.51553	2.33454	2.10582	2.01108	2.1899	2.22612	1.75037	1.78491	1.97906	1.56188	2.14454	1.70348	1.9437	1.63698	2.04935	1.91477	1.93287	1.65678	688184770	788930880	1220280320	1074980990	726545730	760357570	1014390850	1085594240	1084592000	903903620	857881540	893753600	841446530	885548990	596436800
MRPS14	0.586219	-3.3226	2.01018	0.0508351	0.092606	-5.70958	MRPS14	B2R4A5	-2.41887	-2.69494	-4.08481	-5.18389	-4.0122	-3.04319	-2.65823	-4.02644	-3.43548	-3.69148	-3.3877	-4.99156	-2.22366	-3.63764	-2.58779	-3.1302	-2.39816	-4.07467	-3.1809	-4.30453	-3.68617	-3.98369	-4.08979	-2.43619	-3.01348	-3.54232	39332760	0	0	0	0	0	32780934	0	0	0	0	0	39483236	0	0
LYZ	0.746155	-2.89016	2.00751	0.0511292	0.0930035	-5.71457	LYZ	B2R4C5	0.890105	-4.64665	-2.67224	-3.82317	-2.1749	-3.23595	0.144894	-2.94765	-3.30402	-3.85419	-3.77042	-3.14912	-3.74671	-3.00465	-3.4575	-3.25022	-2.78625	-2.43797	-3.01778	-3.1438	-4.36866	-3.37086	-2.49402	-2.84712	-1.46521	-2.66661	389810752	0	29596160	0	41091260	0	228795408	0	0	0	0	0	0	0	16137653
IBA57	0.687993	-3.02987	2.00154	0.0517934	0.0940721	-5.72573	IBA57	Q5T440	-3.3431	-2.50339	-2.431	-3.0809	-2.86208	-5.00755	-1.55323	-3.84245	-3.26797	-4.08886	-3.7419	-3.45632	-2.56463	-4.01476	-1.66225	-2.93909	-4.21029	-3.53318	-2.96933	-4.09851	-1.68435	-3.60222	-4.42435	-2.80316	-3.89233	-3.93446	0	0	0	0	0	0	70511584	0	0	0	0	0	0	0	56009784
RPS20	0.17492	0.0519282	1.99293	0.0527637	0.0956928	-5.74177	RPS20	B2R4F4	-0.00640067	-0.844953	0.236049	-0.0689784	0.248571	0.157201	0.1199	0.00467568	0.211674	0.0219455	0.165849	0.139377	-0.319201	-0.0298979	0.204788	0.0861262	0.17458	0.154295	0.0934805	-0.0200276	0.310669	0.222332	-0.0671862	-0.54836	0.0623476	0.075213	209401056	210183008	222185840	190198000	220437952	211751104	224865664	227611344	219652864	181954112	223581760	244219408	147812400	185388880	204314080
PSMA1	0.595404	0.173488	1.98736	0.0534005	0.0965932	-5.75213	PSMA1	B4E0X6	0.0211861	-4.68422	1.00819	0.666081	0.367922	0.282884	0.563143	0.736561	0.69019	0.587255	0.530518	0.469568	0.617346	0.516316	0.355668	0	0.182299	-0.29822	0.152947	-0.430009	0.35678	-0.0490235	0.382685	0.286837	0.13392	-0.152809	213443680	0	379448864	316578112	239449760	231025584	305740352	378018656	306044544	269238336	287880832	307027680	282904320	270713856	226839024
TXNRD1	-0.804261	-2.50198	-1.98721	0.0534178	0.0965932	-5.75241	TXNRD1	A0A140VKC9	-4.39722	-3.01894	-2.69362	-1.2909	-3.41862	-1.97755	-1.08957	-1.30882	-4.56292	-0.736142	-4.31294	-1.47711	-0.998011	-1.1721	-1.76334	-4.2229	-3.1295	-3.08758	-4.36749	-3.58489	-2.5707	-3.28717	-4.46544	-2.95416	-2.78512	-2.83325	0	0	0	81540296	0	48217268	97238056	91578504	0	107585792	0	79646864	92335544	83993680	52219452
ALPK3	-0.734728	-2.29151	-1.9862	0.0535334	0.0966597	-5.75427	ALPK3	Q96L96	-3.3848	-4.48573	-1.30394	-0.526015	-1.61253	-0.834776	-2.74891	-3.42913	-4.92796	-0.816299	-2.16462	-1.06721	-2.35054	-1.30156	-1.54326	-1.48712	-1.4778	-0.971483	-3.87028	-2.05083	-1.76091	-2.83998	-4.07702	-2.59571	-0.339952	-3.30776	0	0	76407040	138555632	60679040	106465928	0	0	0	101771240	44452456	105818752	36159032	76784624	60825244
TMEM14C	0.272194	-0.945159	1.98487	0.0536865	0.096771	-5.75674	TMEM14C	Q53F27	-1.85457	-2.39058	-1.19594	-1.38931	-0.84326	-0.971396	-0.864928	-1.53138	-0.869864	-0.718277	-0.639118	-0.743494	-0.866902	-0.931235	-1.0684	-1.62028	-0.469698	-1.23001	-1.21032	-1.24235	-0.844226	-1.14453	-0.80718	-0.887894	-1.76536	-1.33892	58160040	71997608	82346400	76163560	103421856	96846560	113621480	78486264	103791424	108926296	127972648	132437032	101119848	99255392	84533552
YWHAE	0.218467	2.08115	1.9843	0.0537529	0.096771	-5.7578	YWHAE	B3KY71	2.17146	0.93485	2.37215	2.0869	2.40033	2.29593	2.25265	1.92874	2.19275	2.29987	2.14299	2.03038	1.97075	2.20891	2.01588	2.07053	2.21317	1.98844	2.39421	2.03225	2.0374	1.92585	2.44959	2.18909	2.33208	1.83911	947500030	721724800	976670530	847596480	979558340	932495810	986155390	863762940	867161660	882441790	880268030	905793020	722863420	875049600	716955070
RAP1A	0.732304	-2.50421	1.98192	0.0540288	0.0970766	-5.76222	RAP1A	A8KAH9	-1.27775	-4.19104	-2.03605	-3.22599	-1.1631	-1.40455	-1.81146	-3.1214	-3.01183	-1.82339	-1.74511	-4.18844	-1.7372	-3.34024	-3.77166	-3.87876	-1.50066	-1.17727	-3.36827	-2.15069	-1.73461	-4.3564	-2.54192	-1.62909	-1.81752	-4.28695	86749032	0	45998708	0	82857552	71728272	58955536	0	0	50636064	59454096	0	55316004	0	0
FHL1	0.328765	6.45329	1.98147	0.054081	0.0970766	-5.76305	FHL1	Q53FI7	5.78251	4.71865	7.24867	6.72785	6.95126	6.81293	6.45507	6.43655	6.80564	7.10006	6.72885	6.12967	6.66202	6.74196	6.37503	6.21546	6.62644	6.10424	7.16203	6.50958	6.71912	6.45604	6.50555	6.12401	6.5484	6.21173	11577467900	9940504600	28689641500	21147283500	22961317900	21350123500	18155155500	19650803700	21218615300	24586014700	21139572700	15525222400	18675290100	20258893800	14713823200
PRMT1	-0.844448	-2.56303	-1.97813	0.0544689	0.09763	-5.76922	PRMT1	A0A087X1W2	-4.48394	-3.53643	-1.85815	-1.60371	-1.98458	-3.83989	-1.89418	-0.878012	-2.53022	-1.14997	-2.98579	-1.49562	-3.96877	-1.55746	-2.97504	-4.08055	-4.00165	-0.666921	-4.09842	-3.95185	-2.57231	-1.11477	-2.06743	-1.41192	-1.15192	-2.05644	0	0	52035648	65645668	46885804	0	55670424	123446400	0	80757224	0	78631784	0	64304644	0
HAGH	0.298659	1.01276	1.97643	0.0546686	0.0978448	-5.77237	HAGH	H3BPK3	0.315571	-0.670336	1.34811	1.01919	1.18764	1.02444	0.770447	0.896071	1.52551	1.41927	1.76009	1.27173	1.22437	1.28246	0.604001	0.422913	1.02266	0.472592	1.3493	0.730464	0.766897	0.703619	1.4821	1.20037	0.849011	0.559064	261759200	237226144	480262720	404369760	422643872	386268672	352985984	422212096	546061820	479290848	675073920	535367584	430894432	460406528	269446976
LRRC47	0.49021	-0.788556	1.97386	0.0549699	0.0982406	-5.77711	LRRC47	Q8N1G4	-0.86881	-3.55524	-0.711049	-0.987893	-0.547536	-0.737519	-0.313136	-0.64593	-0.51314	-0.767756	-0.661017	-0.71417	-0.620968	-0.723514	-0.241365	-0.582179	-0.47836	-0.789503	-0.479499	-0.841971	-0.632079	-1.18429	-0.39761	-0.817117	-0.975433	-0.920902	115177528	0	115242192	100597016	126950392	113890656	166558384	144991312	132906448	105253832	126044840	135156512	119914064	114626360	149966000
PSMA7	0.214476	0.88869	1.97224	0.0551614	0.0984394	-5.7801	PSMA7	A0A0K0K1K4	0.798765	-0.357812	1.61503	1.31894	0.834517	0.925127	1.0422	1.01689	1.12047	1.14271	1.05484	0.939742	1.23633	1.15846	0.743732	0.671033	0.813386	0.486826	1.00497	0.559191	0.901629	0.609063	0.863033	0.985019	0.749544	0.34854	365896096	294605952	577871420	497749792	330882304	360573888	426149792	459094624	412393696	395680928	414045888	425318304	434481248	422487424	296849728
CCT4	0.195403	-0.489687	1.97019	0.0554037	0.098728	-5.78388	CCT4	A8K3C3	-1.19671	-1.504	-0.119364	-0.480413	-0.380576	-0.488751	-0.568337	-0.810018	0.10784	-0.409961	-0.472413	-0.499854	-0.629294	-0.616203	-0.643103	-0.592837	-0.516251	-0.588357	-0.298559	-0.60636	-0.136152	-0.604667	-0.431079	-0.42741	-0.720969	-0.493547	91761360	133108176	173670656	143005216	142526064	135323984	139554304	129403680	204399392	134879264	143648304	156802304	119223952	123477624	113516128
RPL12	0.172094	-0.0842728	1.96879	0.05557	0.0988747	-5.78646	RPL12	P30050	0.185444	-0.763564	0.192236	-0.109467	0.0966266	0.0649799	0.0809078	-0.365915	-0.352774	0.0667398	0.0706093	-0.171214	-0.393525	-0.251644	0.222004	0.019738	-0.0108816	-0.0811237	0.181174	-0.240465	0.0785957	0.188728	0.142969	0.071459	0.189812	0.121774	239182752	222381168	215539760	184934416	198402176	198638896	218869600	176049632	148532320	187692224	209298640	196916864	140390368	158976000	206766848
PPP2R2A	0.218327	-0.892542	1.96814	0.0556472	0.0988747	-5.78765	PPP2R2A	Q56VW8	-1.1918	-2.07629	-0.566591	-0.555593	-1.08486	-1.09829	-0.518885	-0.808388	-0.286976	-0.42109	-0.794258	-0.86355	-0.757497	-0.876631	-0.804752	-1.19022	-0.967238	-1.14227	-0.897947	-1.27179	-0.912049	-1.26906	-0.988431	-0.818029	-1.17772	-1.63012	92073968	89521640	127378944	135743936	87475168	88691880	144420816	129550016	155463440	133842752	114925272	121862248	109086448	103084104	101483728
GPX4	-0.667772	-0.790362	-1.96516	0.0560026	0.0993621	-5.79313	GPX4	K7EJ20	-0.763455	-3.15558	-0.340788	-0.129359	-3.6362	-0.797313	-0.253508	0.102472	-0.447784	-0.225862	-0.34104	-0.0345525	-0.373158	-0.451482	-0.401717	-0.602486	-0.640281	-0.681764	-1.67699	-1.32303	-4.48024	-0.774935	-3.28691	-0.55491	-0.424351	-4.01792	123903312	0	148960496	182402000	0	109266832	173586592	243575536	139065728	153237216	157343088	216482208	142386288	138412112	134190544
PSMD12	0.584229	-1.31496	1.96424	0.0561129	0.0994139	-5.79483	PSMD12	O00232	-1.19457	-4.41932	-0.728564	-0.841131	-1.46214	-2.66806	-0.709645	-1.23818	-0.871267	-0.802743	-0.920863	-1.22296	-0.550327	-0.867554	-1.32848	-1.26942	-1.10672	-1.62334	-1.06163	-1.5873	-1.04766	-1.47235	-1.44409	-1.42435	-1.01003	-1.74587	91897416	0	113851560	111369128	67345792	0	126533464	96173568	103690560	102732000	105269752	94989632	125931720	103734680	70589464
S100A10	0.9674	0.368999	1.95941	0.0566946	0.1003	-5.8037	S100A10	A8K4V8	0.808039	-3.91483	1.35783	0.431745	0.670716	0.146078	1.17949	0.733952	1.38758	0.309211	1.22598	0.652398	1.21247	0.627455	1.47371	0.708241	1.32499	0.486639	0.602041	-0.114679	0.457863	0.618889	0.692932	0.0997383	-3.30769	-3.86636	368255776	0	483511328	269115456	295368800	210124736	468696448	377335840	496272512	222043088	466193632	348509664	427355264	292392832	492359552
S100A1	0.433822	3.27288	1.94818	0.0580672	0.10258	-5.82425	S100A1	A0A0S2Z4H2	2.55372	1.08641	3.16675	2.91892	2.66783	2.28063	3.55035	3.38485	3.79284	3.85866	3.84034	3.81402	4.18433	3.82549	1.99635	2.20219	3.53368	2.81941	2.76709	2.3216	2.69753	1.58716	3.64922	3.09485	2.69296	2.34723	1234960000	801669500	1694125700	1508877820	1179117310	922656960	2424336380	2369881600	2628899330	2599720190	2854752510	3118597890	3352819460	2683302660	707312900
CUL5	0.196119	-1.21028	1.94602	0.0583342	0.102903	-5.82819	CUL5	A8K960	-1.1654	-2.42612	-1.0577	-1.02861	-1.19331	-1.02914	-1.01767	-1.10254	-1.13543	-1.11875	-1.33202	-1.36497	-0.897769	-0.878892	-1.15792	-1.41363	-1.05419	-1.3528	-0.912044	-1.16131	-1.05188	-1.49406	-0.969216	-0.927155	-0.910731	-1.44811	93774544	70245568	90627032	97797288	81140320	93046480	102206752	105654952	86341504	82523496	79164936	86084728	98979344	102922664	79448104
HBB	0.40556	6.48134	1.93847	0.0592759	0.104414	-5.84193	HBB	A0A481SHK9	7.01778	6.01327	6.20703	5.6205	6.52924	6.2397	6.53901	6.10852	6.67029	6.25148	7.04841	6.73206	6.40293	6.37619	7.47328	6.53243	6.66955	6.29929	6.45334	6.21884	5.78912	5.73478	5.5523	5.35852	6.57069	6.1064	27256377300	24385243100	13936716800	9815413800	17137874900	14349579300	19242786800	15654299600	19318478800	13653306400	26381068300	23570835500	15605370900	15722029100	31501633500
CCT5	0.182836	-1.03424	1.92797	0.0606089	0.106609	-5.86099	CCT5	B4DX08	-1.32915	-1.83376	-0.734391	-1.20449	-0.839366	-0.897459	-0.915873	-1.12129	-0.594369	-0.716628	-1.07681	-1.01984	-1.24699	-0.991532	-0.964927	-1.06936	-1.0105	-0.837385	-0.974831	-1.39887	-0.850058	-1.04901	-1.0559	-1.64756	-0.965326	-1.17152	83712992	105909672	113392632	86573168	103701400	101939192	109679296	104290576	125630112	109050872	94483904	109350320	77699560	95192560	90819480
PGAM2	-0.333992	6.44269	-1.9268	0.0607582	0.106719	-5.8631	PGAM2	P15259	5.12625	4.69965	6.41028	6.76304	6.62339	7.0955	6.53114	7.09853	6.46911	7.03048	6.3418	6.88975	6.22259	7.00531	5.70839	6.10708	5.88028	5.80074	6.27925	6.2305	6.21743	6.3128	5.76924	6.55367	6.47137	5.90102	7346183200	9810437100	16045147100	21669531600	18293504000	25969477600	19138099200	31092492300	16804057100	23428259800	16165253100	26293278700	13771665400	24316022800	9269299200
PGM1	-0.32265	3.53327	-1.9257	0.0609001	0.106815	-5.8651	PGM1	B7Z6C2	2.30975	1.91224	3.13157	3.82012	3.6293	4.11721	3.62745	4.11757	3.66916	4.36622	3.40971	4.17351	3.45181	4.06951	3.2324	3.37512	3.10014	3.01582	3.16691	3.22089	3.02427	3.19089	3.31189	3.55703	3.5585	3.18123	1042823810	1421004420	1653309180	2818010620	2296079100	3295394560	2557405950	3938217980	2412918270	3695897340	2118047490	4001064960	2017888130	3177811710	1666098180
HBA1	0.401615	6.45852	1.92104	0.0615017	0.107716	-5.87351	HBA1	A0A0K2BMD8	6.89717	5.87714	6.30973	5.70159	6.45115	6.23364	6.30598	6.08718	6.83591	6.27841	7.18887	6.87395	6.31225	6.42635	7.31129	6.41725	6.55857	6.31589	6.589	5.99928	5.74052	5.55013	5.50472	5.42499	6.47022	6.07337	25070368800	22189522900	14965021700	10382929900	16234885100	14289494000	16372619300	15424416800	21668585500	13910572000	29078843400	26006825000	14654728200	16278300700	28155791400
PMPCA	0.343482	-1.83642	1.91781	0.0619219	0.108297	-5.87933	PMPCA	Q10713	-1.95205	-4.2344	-2.16025	-2.50358	-1.46558	-1.55067	-1.54537	-1.63466	-1.79667	-1.97834	-1.81335	-2.00566	-1.31123	-1.90174	-1.70726	-2.29203	-2.25168	-2.39477	-2.33407	-1.82593	-1.55115	-2.13474	-2.04909	-1.60301	-2.56247	-2.45275	54360016	0	42204460	35181772	67185304	64819244	70896952	73064400	54596548	45479600	56707268	55215280	74315848	50652684	54289440
IDH3A	0.235125	1.6057	1.91449	0.0623566	0.108884	-5.88531	IDH3A	D3DW83	1.14798	0.180054	0.851067	0.449116	1.60572	1.49545	1.44737	1.06264	1.24779	1.37886	1.6139	1.58028	1.6741	1.38563	2.23801	1.80231	2.17112	2.08036	1.47968	1.48788	1.37922	1.25124	1.54599	1.42661	0.849648	1.15128	466103584	427715968	340294784	272375456	564712830	535400160	564327940	473884416	450441216	466052576	610018050	663035330	588511040	494538496	836296260
RPLP2	0.931702	-0.319555	1.91389	0.0624351	0.108884	-5.88639	RPLP2	P05387	0.0831929	-2.79397	0.402109	-0.00399301	0.419423	0.147583	0.447211	-0.258226	0.596733	0.0257642	0.509179	0.267235	0.071091	-0.115454	0.609522	0.0747812	0.505574	0.172369	0.447445	-0.0211595	0.296983	-3.99205	0.346169	0.051328	0.281225	0.17669	222817456	0	249290288	198961248	248151984	210344048	282132960	189693520	286847552	182436368	283654144	266851328	193731632	174714384	270480064
COL1A2	-0.963774	-1.9562	-1.90256	0.0639389	0.111348	-5.90672	COL1A2	A0A0S2Z3H5	-0.887406	-5.15087	-4.50896	-2.59068	-0.393276	-0.043462	-2.96491	-0.0477615	-2.51529	-1.93047	-2.48486	-3.78553	-2.61105	-1.21592	-0.220581	-0.0882157	-3.08068	-2.3006	-3.96375	-0.906741	-3.78743	-0.52629	-3.34459	-0.610953	-3.59759	-1.29768	113702416	0	0	33120684	141276848	184255328	0	219486960	33177056	47013868	0	0	30185214	81481056	152142112
NACA	0.172883	-0.189435	1.89136	0.0654559	0.113828	-5.92671	NACA	A0A7I2V2K5	-0.524665	-1.13466	0.171321	-0.0180399	0.273988	-0.0137135	-0.10276	-0.302032	-0.0537161	0.0877498	0.0526974	-0.199868	-0.37169	-0.318984	-0.106705	-0.262513	-0.171555	-0.218227	0.0706966	-0.439408	-0.191249	-0.0699707	0.102664	-0.0359008	0.145248	-0.336861	146206208	171943648	212437584	197033456	224355920	188094128	192706288	184020224	182745408	190445600	206716128	193044400	142531312	151726048	164637824
PSMD4	0.265779	-0.913201	1.88661	0.0661082	0.1148	-5.93516	PSMD4	Q5VWC4	-1.01244	-2.84719	-0.49049	-0.895915	-0.627483	-0.896846	-0.67279	-0.79097	-0.910953	-0.797605	-0.809436	-1.10793	-0.749107	-0.640477	-0.633226	-0.813157	-0.741746	-0.757828	-0.533348	-0.80444	-0.76444	-0.672064	-0.794769	-0.905158	-0.621912	-0.989543	104262928	0	134278496	107219352	120106816	101982536	129807464	131123568	100877064	103098552	113722496	102873752	109722648	121417472	114295928
PSMC2	0.266015	-1.78812	1.88325	0.066573	0.115443	-5.94112	PSMC2	B7Z571	-1.74277	-3.20938	-1.56577	-1.70457	-1.79705	-1.77174	-1.39564	-1.71317	-1.73306	-1.56086	-1.9825	-1.84735	-1.37399	-1.36961	-1.27159	-2.0852	-1.87112	-1.77977	-1.8217	-2.10086	-1.73564	-2.43629	-1.81477	-1.71898	-1.7135	-1.71645	62846292	0	63725888	61213232	53393948	55610336	78650136	69194176	57057740	60742116	50433304	61618972	71152048	73247280	73428488
ALDH9A1	0.267256	-0.0316978	1.87843	0.0672452	0.116444	-5.94967	ALDH9A1	B4DX14	0.0710036	-0.811924	0.38773	0.133853	-0.776978	-0.977369	0.514224	0.0315371	0.282613	0.307577	0.0609102	0.180714	0.177752	-0.0185146	0.309384	0.0144081	0.0680414	-0.202266	-0.0962209	-0.25585	0.21201	-0.079705	0.374802	0.0557343	-0.0664139	-0.130201	220942816	215050320	246818128	218909344	108284264	96446408	295547104	231888912	230723376	221791840	207896256	251318112	208597248	186857440	219677104
MDH2	0.266168	5.61065	1.87629	0.0675449	0.116591	-5.95345	MDH2	Q6FHZ0	5.15645	4.21565	4.85348	4.64921	6.2367	6.08789	5.58008	5.08126	5.32596	5.43203	5.79847	5.7853	5.95799	5.71577	6.01779	5.50721	5.82916	5.62922	5.56142	5.25721	5.43114	5.34628	5.43976	5.28737	5.15981	5.04701	7501555200	7014385200	5453811700	5006362600	13992447000	12916404200	9899250700	7680655400	7608358900	7736754200	11092397100	12228456400	11463928800	9947224100	11486429200
PPP2CB	0.340045	-0.262758	1.87593	0.0675958	0.116591	-5.95409	PPP2CB	A0A140VJS0	-0.42554	-3.1915	0.006599	0.0916338	-0.315042	-0.202684	0.0748252	-0.195027	0.0957691	0.116688	-0.420728	-0.444161	-0.156099	-0.186153	-0.0879981	-0.277732	-0.0471629	-0.105706	-0.257989	-0.585269	-0.167742	-0.473773	-0.062787	-0.390746	-0.165481	-0.324148	156604928	0	189515648	212595968	149149472	165002096	217948752	198187984	202696384	194304208	148887760	162973760	165504368	166358944	166786480
SPTBN1	0.743574	-1.27763	1.87579	0.0676151	0.116591	-5.95434	SPTBN1	B2RP63	-0.673214	-3.25122	-0.747926	-4.37266	-0.524672	-0.838104	-0.491958	-1.08479	-0.828989	-0.555245	-0.62802	-0.799757	-1.19254	-0.845136	-0.303201	-0.786683	-0.75336	-0.734343	-0.845604	-3.22074	-4.42606	-3.80247	-0.53728	-0.584561	-4.12139	-4.01227	131900976	0	112333768	0	128978376	106220672	147141616	106962944	106774120	121957992	128960880	127371656	80688408	105359192	143674032
SPTB	0.161727	-0.476057	1.87227	0.0681116	0.117282	-5.96056	SPTB	Q59FP5	0.183983	-0.910273	-0.0286803	-0.181477	-0.410321	-0.535324	-0.118168	-0.611023	-0.457541	-0.492007	-0.754982	-0.726248	-0.718897	-0.492777	-0.212701	-0.365516	-0.290784	-0.276528	-0.401207	-0.58383	-0.34806	-0.529043	-0.672815	-0.466851	-0.210231	-0.561479	238940720	200878848	184937488	175930272	139617552	131025184	190659088	148542336	138128464	127422656	118096928	134029728	112044512	134506432	152975392
COL6A2	0.251988	1.65977	1.87055	0.0683563	0.117538	-5.9636	COL6A2	A0A384MDP3	1.66354	0.541073	2.5062	2.00532	1.92732	1.76436	1.4399	1.14374	2.04086	1.60831	1.39069	1.23758	1.9682	2.09507	1.88615	1.70333	1.49384	1.35302	2.14934	1.76391	1.40921	1.5386	1.98218	2.07928	1.69379	1.60683	666316100	549329470	1071769280	800998340	705730050	645102020	561411780	501285728	780508100	546394050	522578272	522844192	721582980	808652420	655299260
TSN	0.254406	-1.10068	1.86791	0.0687315	0.118018	-5.96825	TSN	B3KRM8	-0.728143	-1.82423	-0.811072	-0.838327	-0.304985	-0.547588	-0.195315	-0.652437	-1.02593	-0.759661	-1.20411	-1.54259	-1.00182	-0.839008	-1.08037	-1.11034	-1.26095	-1.79363	-1.44251	-1.72971	-1.44549	-1.76514	-0.843962	-0.994875	-0.848634	-1.36122	126973368	106611904	107523056	111585840	150192912	129916128	180731616	144338832	93149456	105846104	86504056	76112720	92092168	105807672	83835376
MAN2C1	1.25622	-2.06061	1.85472	0.0706349	0.121117	-5.99143	MAN2C1	Q9NTJ4	-3.2782	-3.37299	-4.04421	-2.81269	-2.76539	1.24156	0.234941	-3.02056	-0.504135	-4.27227	0.024876	-3.25499	-0.227298	-2.67728	-0.198858	-2.73035	-0.445683	0.289158	-2.31473	-4.38541	-0.307869	-5.35827	-4.7743	-3.32142	-4.23055	-4.25939	0	0	0	0	0	449004896	243530832	0	133738648	0	202767952	0	157534832	0	154450288
NSFL1C	0.239584	-1.24738	1.85143	0.0711155	0.12177	-5.99717	NSFL1C	Q53FF5	-1.50982	-2.48092	-0.393715	-1.04009	-1.50604	-1.55449	-1.37455	-1.33061	-0.973203	-1.10713	-1.0978	-1.53093	-1.42167	-0.798302	-1.27859	-1.42819	-1.21411	-1.44967	-1.24317	-1.40208	-1.2608	-1.18135	-0.589222	-1.43394	-1.35736	-1.2416	73859384	67627136	143594768	97022768	65327336	64648236	79808656	90205424	96616944	83190872	93119472	76730600	68838872	108835608	73073120
PLIN3	0.384097	-0.706694	1.85044	0.0712617	0.12179	-5.99891	PLIN3	A0A140VJN8	-1.3089	-2.39178	4.72298e-05	-0.688826	-0.627793	-0.674885	-0.42711	-0.274114	0.0454685	0.0196187	-0.230863	-0.52013	-0.0523532	-0.42596	-1.63459	-1.3844	-0.419978	-1.14109	-0.88917	-2.09638	-0.475617	-0.941605	-0.675179	-0.785638	-1.11641	-1.72532	84896288	71937560	188656944	123769400	120081048	118944104	153906496	187615984	195751008	181660880	169829936	154613984	177844384	140882528	57094108
ATIC	-0.409175	-2.11679	-1.85001	0.0713257	0.12179	-5.99967	ATIC	A8K202	-2.55491	-3.47371	-2.14812	-1.55665	-5.18419	-2.83153	-1.89527	-1.59974	-2.40094	-1.6923	-2.87212	-2.15587	-2.11205	-1.46774	-1.85034	-1.95869	-2.27791	-2.04645	-2.01029	-1.5579	-2.21437	-2.07197	-1.40684	-1.6047	-1.92486	-1.97872	35793136	0	42560768	67822200	0	26676412	55628348	74854208	35913780	55452604	27221818	49755600	42658768	68430672	49163640
USO1	0.388635	-1.42601	1.84785	0.0716432	0.122162	-6.00343	USO1	O60763	-1.3874	-3.30897	-0.606881	-0.768022	-1.04259	-1.14234	-0.635986	-0.954415	-0.950969	-0.659815	-1.16928	-1.30158	-0.803975	-1.1654	-1.37596	-1.48442	-1.552	-2.03108	-1.59234	-2.21371	-1.40532	-1.98133	-1.16217	-1.33741	-1.26933	-1.88432	80400264	0	123870880	117158280	90076032	86025152	133161600	117078944	98117512	113430944	88618128	89951824	105628096	84384872	68304096
SERBP1	-0.80951	-2.35962	-1.84424	0.0721784	0.122904	-6.00974	SERBP1	Q5VU19	-2.50005	-3.92293	-3.94009	-1.35929	-0.857913	-1.00413	-3.83216	-1.36404	-1.16578	-1.05157	-3.4938	-1.73775	-3.38081	-1.20088	-4.54113	-4.22317	-1.84183	-1.31397	-3.08437	-3.73258	-3.11157	-1.05535	-1.46211	-1.53185	-1.24296	-1.74028	37180460	0	0	77764608	102376728	94673992	0	88139528	84543920	86457264	0	66482732	0	82334760	0
FN3K	0.637451	-2.85641	1.84023	0.0727772	0.123752	-6.01673	FN3K	Q9H479	-3.92702	-3.86935	-3.13139	-3.73735	-3.50373	-3.75276	-2.40129	-3.12901	-3.63407	-4.20049	-3.9713	-3.58803	-4.34639	-2.65918	-1.31318	-4.21124	-1.47144	-4.20793	-1.34549	-3.18299	-1.35094	-1.73979	-3.81964	-3.58718	-3.56925	-4.583	0	0	0	0	0	0	39171360	0	0	0	0	0	0	0	71341888
CAPNS1	0.196127	0.616299	1.83824	0.0730753	0.124086	-6.02018	CAPNS1	A8K0P1	0.284946	-0.674844	0.64124	0.512333	0.662241	0.65747	0.79024	0.558384	0.783356	0.86489	0.650345	0.649699	0.768279	0.829653	0.363778	0.200291	0.825849	0.422142	0.43815	0.213191	0.607796	0.409052	0.768653	0.589093	0.51697	0.172451	256261344	236486064	294232704	284575904	293638752	299516992	357862016	334100096	326460320	326372480	312812608	347858432	314105216	336383232	228117696
RPS13	0.807564	-2.85303	1.83507	0.0735523	0.124724	-6.02568	RPS13	B2R549	-4.43876	-3.61788	-1.52506	-3.93731	-3.04851	-3.38554	-0.460748	-3.52729	-3.46543	-3.29866	-3.37861	-3.92384	-0.836338	-0.932722	-0.621803	-4.41402	-1.14176	-0.930453	-3.47426	-1.22927	-1.22324	-3.71066	-3.5868	-3.98445	-3.99774	-3.33547	0	0	65549700	0	0	0	150359424	0	0	0	0	0	103284992	99153176	115204552
RPLP0	0.286309	-1.06166	1.83048	0.0742485	0.12573	-6.03364	RPLP0	A8K4Z4	-0.786811	-3.39011	-1.02396	-1.1585	-0.69762	-0.886378	-0.958349	-1.14885	-1.1033	-1.05067	-1.21254	-1.18972	-1.14676	-1.24401	-0.640224	-0.803593	-0.866162	-0.566924	-0.918611	-1.20686	-0.790319	-0.82236	-0.822454	-0.934843	-0.722332	-0.880296	121913520	0	92771640	89377256	114407456	102725216	106497152	102316848	88285920	86511160	86000096	97203784	83289480	79909912	113742928
GLOD4	-0.570229	-2.03149	-1.82869	0.0745222	0.12602	-6.03675	GLOD4	A8K8F0	-4.37783	-3.80034	-1.62201	-1.32218	-1.68693	-1.10065	-1.64871	-1.27085	-1.51956	-1.4513	-1.3939	-1.29823	-2.94564	-1.20911	-3.82755	-2.19915	-4.48204	-4.546	-3.82104	-2.12678	-2.08862	-2.00129	-3.16776	-3.41297	-1.59288	-3.39288	0	0	61289500	79790920	57629236	88547032	65995964	94020464	66157968	65534724	75841200	90160960	0	81866360	0
PSMD6	0.178929	-0.701561	1.82678	0.0748142	0.126339	-6.04005	PSMD6	Q15008	-0.899034	-1.77159	-0.0721246	-0.667589	-0.54081	-0.524949	-0.588564	-0.716279	-0.441197	-0.499703	-0.507982	-0.830962	-0.700503	-0.450138	-0.752563	-0.971677	-0.769976	-0.733742	-0.687054	-0.807213	-0.639148	-0.778192	-0.506695	-0.500768	-0.426902	-0.973954	112789696	110573824	179451424	125604832	127543632	131970872	137611408	138090848	139702128	126744800	140149984	124646184	113482184	138541184	105222056
SMTNL1	0.70577	-0.410072	1.82103	0.0757003	0.12766	-6.04998	SMTNL1	A8MU46	-0.317346	-1.85938	1.02902	1.04806	0.377317	-0.0269802	0.390346	0.73553	0.270244	0.382024	-0.214853	-0.166067	-0.241356	-0.48336	0.0955726	-1.37569	-0.179207	-0.759614	-0.00380214	0.0808892	0.358313	-3.4482	0.986	-0.0462018	0.395767	-3.02712	168801008	0	384966592	412540480	241014288	186372384	271228736	377748768	228753712	233537280	171725008	197620704	156007200	135387344	189417952
PGAM1	0.38111	-0.248938	1.81982	0.0758868	0.127798	-6.05206	PGAM1	B4DKL5	-0.561792	-3.29302	-0.0722352	-0.306795	-0.273375	-0.224038	-0.0828459	-0.236435	0.388734	0.38137	0.272519	-0.0185501	0.000743437	-0.153136	-0.204881	-0.576735	-0.213253	-0.580253	-0.575359	-1.17166	-0.519447	-0.372239	-0.23683	-0.0998528	-0.710942	-0.174095	142491696	0	179437664	161293184	153520016	162577824	195384752	192580544	248334592	233431456	240739424	218896800	184511664	170210128	153806864
GPT	0.304225	1.20927	1.81615	0.0764581	0.128584	-6.05838	GPT	B0YJ18	0.414558	-0.635101	0.964997	0.873795	0.50911	0.320822	1.32354	0.814359	1.52045	1.52084	1.75829	1.67724	1.70597	1.47543	1.3128	0.974832	1.41951	0.809678	0.438054	0.405582	1.11842	0.681565	1.22442	1.14038	0.378814	0.453159	280349632	243091232	368257568	365602496	264068384	237181232	517910240	398963200	544149120	514250496	674229180	709124930	601657470	526297472	440395072
GOT1	0.31923	4.33325	1.8124	0.0770458	0.129395	-6.06483	GOT1	A0A140VK69	3.16617	2.22062	3.47545	3.31959	4.61967	4.54236	4.42228	4.06704	4.60781	4.63376	4.7404	4.48561	4.62608	4.482	4.44839	3.98597	4.42332	3.95614	4.14823	3.93326	4.22942	3.68916	4.34133	4.10229	3.71548	3.69022	1888063740	1759655040	2098320900	1991892100	4561623000	4424748000	4436788200	3802656770	4624944100	4448949200	5327385100	4967361000	4553950200	4229603330	3870348290
ADIPOQ	0.779531	-2.65372	1.81051	0.0773429	0.129716	-6.06807	ADIPOQ	A8K660	-3.31757	-4.144	-1.56896	-3.99474	-3.4737	-3.72528	-3.39781	-4.23651	-0.963215	-2.11649	-0.793296	-3.87544	-2.26931	-2.57169	-1.72728	-3.65163	-1.91425	-4.03341	-4.45358	-1.97117	-2.32044	-2.31047	-4.55891	-3.48186	-4.20926	-3.46082	0	0	63584780	0	0	0	0	0	97288168	41326544	115001896	0	38253420	0	53541176
SERPINB1	0.319834	-0.676203	1.80912	0.0775627	0.129907	-6.07046	SERPINB1	A8K5L2	-1.35645	-2.8709	-0.0804367	-0.53483	-0.860932	-0.932356	-0.895384	-0.831855	-0.127989	-0.37811	-0.199541	-0.462985	-0.764323	-0.889995	-1.25812	-0.988834	-0.892278	-1.35515	-0.45874	-1.2247	-0.348623	-0.528353	-0.00939837	-0.0921559	-0.720176	-0.822777	82143608	0	178420480	137711632	102162776	99503056	111247992	127459784	173575408	137890160	173557408	160861168	108571528	102133608	74117304
DGLUCY	0.710226	0.588066	1.80739	0.0778357	0.130039	-6.07342	DGLUCY	B3KUI7	1.63256	0.374953	1.41083	0.38405	1.76088	0.99205	0.202998	-1.15269	1.6723	0.694742	-3.90783	-3.11337	1.05609	0.295051	1.86819	1.10717	0.942281	0.283705	1.51962	0.815256	0.516171	-0.127989	1.61488	1.21335	-0.316176	0.728162	652162750	489582464	501604832	260364032	628834430	377694240	238198016	102044936	604547200	290064000	0	0	383455488	232221840	647190400
TMX4	0.316496	-1.14727	1.80728	0.0778535	0.130039	-6.07361	TMX4	Q8N4P7	-0.682759	-1.59976	-0.945862	-1.10749	-0.759873	-1.09329	-0.667044	-0.98898	-1.15875	-1.11521	-1.51992	-1.48578	-0.877304	-1.13384	-0.963657	-1.37683	-0.567775	-0.876647	-0.8495	-1.18205	-0.811543	-1.52924	-0.842318	-0.95512	-1.06404	-1.31466	131031240	124559448	97932248	92593896	109575712	89000120	130325544	114307224	84956888	82726224	69497712	79169928	100393400	86250960	90899432
AIMP2	0.526796	-2.0696	1.80033	0.0789622	0.131711	-6.0855	AIMP2	B2R7M3	-1.82738	-4.03573	-1.54702	-1.63048	-2.03513	-1.68568	-1.36295	-1.44086	-1.6297	-1.51881	-1.61045	-1.57885	-1.53038	-1.62085	-1.37436	-4.04328	-1.59198	-2.95048	-1.83457	-4.0561	-3.58149	-1.9746	-1.89748	-1.60874	-1.63879	-4.37958	59266476	0	64559424	64438804	45271428	59028628	80452480	83568656	61295308	62538584	65270340	74223400	63842476	61540308	68379752
CUL4A	0.315475	-1.6122	1.79931	0.0791248	0.131768	-6.08723	CUL4A	A2A2W2	-2.20034	-3.23231	-1.45752	-1.96682	-1.51193	-1.80779	-1.14921	-1.67486	-1.27567	-1.58303	-1.26228	-1.64633	-1.50511	-1.85349	-1.39338	-1.41899	-1.35339	-1.13598	-1.48265	-1.7938	-1.39969	-1.64411	-1.56458	-1.58393	-2.04598	-1.94392	45765560	0	68691104	51038472	65061168	54238052	93300256	71056448	78343232	59815816	83085912	70831760	64970788	52375476	67484360
ARL6IP5	-0.180152	0.973279	-1.79878	0.0792114	0.131768	-6.08815	ARL6IP5	B2R6V5	1.05422	0.346369	0.873158	1.11338	1.06684	1.1471	0.965112	0.954717	0.6232	1.05598	0.342157	0.804496	1.20425	1.41954	0.76484	1.10588	0.889855	1.36967	0.973754	1.08493	0.991201	1.13072	0.919342	1.29697	1.19727	0.831783	436773600	479977952	345545664	431648960	388695232	420546944	403977728	439728640	292158464	372594432	252644768	387258400	424928064	506299776	301224768
CSRP3	0.317339	3.26312	1.79514	0.0797982	0.132564	-6.09435	CSRP3	A0A3B3ISZ2	2.97421	2.19493	4.43236	3.93644	3.61424	3.33923	2.78385	2.2626	3.78447	3.61707	3.36267	2.89196	3.20751	3.12084	3.21329	3.29832	3.83599	3.54916	4.0264	3.50756	3.55068	3.47299	3.23907	3.02558	3.24334	2.94358	1652849280	1728591870	4073152000	3054618110	2272230910	1921818750	1425123070	1088667780	2613693440	2198875900	2050106880	1645847420	1703555460	1646451460	1644178940
PSMD3	0.292304	-1.20101	1.79263	0.0802042	0.133059	-6.09862	PSMD3	B3KMW9	-1.39252	-3.67305	-0.845659	-0.96156	-1.17846	-0.917197	-1.06716	-1.11255	-0.991342	-0.662522	-1.32576	-1.34295	-0.986193	-1.03427	-1.00397	-1.25828	-1.18864	-1.44025	-1.04959	-1.54002	-1.02695	-1.45051	-0.899323	-1.07006	-1.13188	-1.35512	80115128	0	104975960	102450056	81980016	100554040	98760304	104924192	95409800	113218288	79509280	87408808	93095008	92413992	88394672
PSMC5	0.14737	-0.418348	1.78219	0.0819173	0.135717	-6.11635	PSMC5	A0A994J6V8	-0.396368	-1.23928	-0.144694	-0.331666	-0.393782	-0.396073	-0.177858	-0.30414	-0.208606	-0.244334	-0.543939	-0.527463	-0.217874	-0.15011	-0.283299	-0.404088	-0.173159	-0.544436	-0.57096	-0.685781	-0.5526	-0.620031	-0.47928	-0.463461	-0.503051	-0.864684	159803776	159916496	170648064	158536384	141227360	144302416	182931728	183751616	164142096	151287696	136700112	153830128	158567184	170567504	145669760
CSRP1	0.548716	-3.1188	1.78039	0.0822158	0.136028	-6.11939	CSRP1	B3KVC9	-3.88125	-3.55244	-2.87312	-3.26025	-2.16981	-3.40142	-4.0532	-3.28822	-2.43959	-3.71095	-2.0432	-2.43234	-3.72093	-3.62381	-1.26446	-3.32042	-2.36084	-5.19466	-1.93684	-2.75441	-5.60724	-2.40097	-2.12306	-4.11825	-3.62024	-3.98259	0	0	25749160	0	41236344	0	0	0	34964404	0	48355656	0	0	0	73792400
LUM	0.399208	-0.287124	1.77858	0.0825158	0.136285	-6.12245	LUM	A0A384N669	0.641227	-3.20639	-0.188368	-0.453506	0.168768	0.350429	0.228362	-0.0526105	-0.181884	-0.512687	-0.430773	-0.323717	-0.138733	0.396704	0.362557	-0.214114	-0.759609	-0.994549	-0.172058	-0.522864	-0.640523	-0.37863	0.0931493	0.103553	-0.16057	-0.274447	328045568	0	165559568	145697296	208575504	242099072	242422896	218750496	167210656	125609160	147854720	177163856	167508608	249174512	227924672
PSMD2	0.160453	-0.707953	1.77812	0.0825934	0.136285	-6.12323	PSMD2	B4DM22	-0.947773	-1.63745	-0.330366	-0.535427	-0.530782	-0.664743	-0.405441	-0.53489	-0.482604	-0.375464	-0.728618	-0.83267	-0.478904	-0.431279	-0.622615	-0.80325	-0.76704	-0.986858	-0.936216	-0.867101	-0.65201	-1.05095	-0.495239	-0.582958	-0.777222	-1.04673	109042960	121347648	150040480	137654704	128433272	119783200	156235536	156591616	135749536	138143296	120274872	124498744	132323072	140364032	115139720
COX7A1	0.525347	1.52008	1.77622	0.0829101	0.136623	-6.12644	COX7A1	H6SG12	1.90677	0.105108	0.688171	0.471845	1.54447	1.08545	1.41675	1.0271	1.10496	0.938367	1.49296	1.95594	2.15928	1.76698	2.10532	1.11239	2.0311	1.67289	1.50813	1.45123	1.84465	1.08664	1.74686	0.571313	0.338145	0.775493	788677950	406063808	303961536	276700512	541240830	402955328	552476740	462352576	407983872	343425216	560967300	860238140	823771900	644168060	762810110
MRPL47	0.502419	-3.14605	1.76489	0.0848216	0.139536	-6.14551	MRPL47	Q6XRG1	-2.56028	-3.73982	-3.67652	-3.41557	-1.99414	-4.03958	-3.49486	-2.83928	-3.14779	-3.64776	-3.63048	-2.65447	-3.87485	-4.03163	-2.40435	-2.5612	-2.54191	-4.16377	-3.25547	-4.30674	-2.77165	-4.06388	-3.48068	-3.3983	-2.67245	-3.63178	35660232	0	0	0	46576108	0	0	0	0	0	0	0	0	0	33486548
LMNB2	0.296613	-1.61233	1.7644	0.084905	0.139536	-6.14633	LMNB2	A0A384NPH0	-1.36675	-2.10668	-1.20847	-1.92763	-1.26725	-1.51151	-1.85781	-1.72185	-1.3569	-1.49329	-1.18024	-1.60208	-1.48967	-1.36876	-1.3686	-1.70858	-0.913264	-1.61159	-1.14912	-1.86193	-1.45655	-1.1551	-1.28668	-1.39166	-1.33195	-1.89138	81559272	87655520	81634464	52444056	77086304	66602940	57091872	68779256	74054304	63654644	87947656	73038152	65669428	73290176	68653352
GSTM2	0.315178	2.91273	1.76017	0.0856287	0.140537	-6.15342	GSTM2	A0A384P5E9	2.25867	1.20619	3.60894	3.42148	2.99024	2.95385	2.80164	2.82612	3.14665	3.15391	2.8085	2.50223	3.5293	3.50995	2.87912	2.65532	3.10545	2.42061	3.3975	2.80327	2.40181	1.93575	3.30045	3.05744	2.93655	2.34088	1006543940	871070660	2301745660	2137662340	1474387580	1471301760	1442809220	1608920700	1679777790	1595058050	1396216320	1256234240	2129247870	2156171260	1304221440
ABHD11	0.684879	-2.20174	1.7536	0.0867624	0.142197	-6.1644	ABHD11	Q8NFV4	-1.81219	-2.4713	-3.9079	-2.79889	-1.19637	-1.71105	-1.73087	-3.13606	-3.39262	-3.07919	-0.953164	-2.65887	-0.303795	-1.46529	-1.42241	-3.36349	-3.81869	-3.59739	-3.98656	-3.84376	-1.57295	-3.73217	-1.37973	-1.83832	-4.15003	-4.68402	59894032	0	0	0	80968160	57999596	62342872	0	0	0	102938968	0	149399344	68546816	66139996
GSN	0.235401	0.655663	1.75297	0.0868721	0.142197	-6.16546	GSN	A0A384MEF1	0.854229	0.0218962	1.53048	0.891367	0.964814	0.685394	0.560596	0.369406	1.32821	1.15312	0.327248	0	0.694096	0.678626	0.555363	0.487457	0.901362	0.642067	0.621788	0.476683	0.120605	0.0286163	0.412752	0.612105	0.768859	0.557705	380236896	383305568	544979780	370082592	362156992	305370752	305201024	293081728	476264000	398548128	250047472	221729536	298362144	302949728	260514400
SESN1	-0.516299	-3.40507	-1.75018	0.0873579	0.142801	-6.17011	SESN1	A8K3D6	-4.0431	-3.42705	-3.45079	-2.35821	-4.32542	-4.65384	-3.3497	-2.15295	-4.01438	-2.40222	-3.16517	-3.14933	-4.38082	-2.74881	-3.70046	-4.30281	-3.97302	-3.70647	-4.80594	-4.79958	-2.68568	-2.79021	-3.59028	-2.7977	-3.50966	-4.11227	0	0	0	38911648	0	0	0	51013404	0	33901164	22217748	0	0	28158562	0
NT5C	0.668892	-3.34577	1.74304	0.0886118	0.144658	-6.18199	NT5C	J3KSX6	-1.88976	-3.42113	-4.43382	-3.89247	-0.889145	-3.47981	-5.25301	-4.46408	-1.47709	-3.40847	-2.35698	-4.02368	-3.86681	-4.30531	-3.30993	-4.25815	-3.98501	-3.76703	-3.01265	-4.15812	-5.09146	-3.45364	-2.84607	-3.80655	-4.30779	-3.09698	56758712	0	0	0	100184312	0	0	0	68134648	0	0	0	0	0	0
SPEG	0.181516	-0.398726	1.74122	0.0889337	0.14499	-6.18501	SPEG	Q15772	-0.709317	-1.27767	0.253386	0.337726	-0.524613	-0.423229	-0.101793	0.0397174	-0.535565	-0.423318	-0.362146	-0.394069	-0.143708	-0.284355	-0.106472	-0.46506	-0.402632	-0.850012	-0.234989	-0.793464	-0.272538	-0.606278	-0.46228	-0.640841	-0.19962	-0.817813	128641200	155717056	224872016	252136720	128983664	141611584	192835520	233207504	130856568	133636208	155057984	168731776	166932000	155411968	164664320
CAPN1	0.194159	0.267346	1.72712	0.0914625	0.148814	-6.20832	CAPN1	B2RDI5	-0.0197349	-1.01342	0.27665	0.507264	0.272198	0.100749	0.675361	0.539962	0.434213	0.513248	0.323305	0.362971	0.510185	0.252273	-0.100226	-0.107529	0.323112	-0.112771	0.0180749	-0.10201	0.345985	0.0066279	0.462856	0.244697	0.22581	-0.425966	207474560	187018816	228527472	283577696	224077792	203625424	330471232	329861120	256287680	255775328	249364848	285160128	262652208	225437264	165378832
RPL27	0.625306	-1.53691	1.72672	0.0915349	0.148814	-6.20898	RPL27	B2R4D8	-1.94919	-4.86543	-0.988972	-3.10345	-0.899711	-1.05841	-0.878046	-0.685315	-2.02063	-1.0743	-1.43908	-1.02247	-1.00355	-0.880973	-0.647912	-0.63526	-1.02948	-1.06633	-2.03849	-3.68608	-0.913774	-0.485382	-1.79965	-4.54877	-3.51519	-1.27196	0	0	95049144	0	99453256	91178048	112593088	141086656	0	85106072	73502672	109151536	91981888	102774288	113138400
HNRNPD	0.379448	-0.503517	1.72612	0.0916434	0.148814	-6.20997	HNRNPD	B4DTC3	-0.61027	-4.06999	-0.471233	-0.519944	-0.321408	-0.292175	-0.010941	-0.228323	-0.341881	-0.327358	-0.65512	-0.383456	-0.614028	-0.433178	0.0357076	-0.424791	-0.00535097	-0.365038	-0.548371	-0.683046	-0.544987	-0.696312	-0.274014	-0.49166	-4.28416	-1.16715	137783152	0	136082848	139139952	148492832	155077952	205369616	193666384	149658064	142827280	126561024	169977616	120492240	140179376	181718848
VPS4A	0.461505	-3.31207	1.72518	0.0918159	0.148897	-6.21153	VPS4A	B2RCB7	-3.80569	-4.7056	-4.036	-4.26582	-4.10711	-4.43544	-2.44751	-2.95333	-2.32325	-3.89466	-2.6807	-3.64425	-2.4287	-2.68446	-2.98408	-3.66567	-3.07114	-2.90224	-4.41179	-4.77086	-3.49001	-3.54678	-3.16161	-3.01653	-4.183	-4.29206	0	0	0	0	0	0	37936316	0	37900780	0	31084234	0	34252108	29443016	22405390
RTN2	0.135795	2.18244	1.72287	0.0922368	0.149382	-6.21532	RTN2	O60509	2.18737	1.55434	2.41194	2.29514	2.39444	2.34503	2.21966	2.10852	2.21355	2.28825	2.11121	2.231	2.36933	2.26544	2.40338	2.13164	2.2284	2.18734	2.52796	2.0801	2.57232	2.53305	2.49323	2.48339	2.40449	2.34805	958007360	1108808320	1003978690	979210940	975568580	964781440	963862660	978394750	879755010	875359740	861088000	1040930820	952879420	910019330	937864380
RMDN1	0.528315	-2.52149	1.72002	0.092758	0.150028	-6.22	RMDN1	Q6N086	-2.31216	-3.34495	-2.72605	-3.51922	-2.47896	-2.23831	-2.87567	-5.03822	-3.78733	-2.57128	-1.91652	-4.3645	-1.60409	-1.90721	-1.42943	-3.9473	-3.58455	-1.71082	-2.20276	-2.13374	-2.81333	-2.84754	-1.87713	-2.32468	-2.22449	-3.47198	42352080	0	0	0	33282542	40244336	28194696	0	0	30152400	52793476	0	60662676	50461124	65818892
HSP90AA1	0.197432	1.67983	1.71692	0.0933288	0.150752	-6.22509	HSP90AA1	P07900	1.24509	0.475902	1.79573	1.3307	2.08739	2.19684	1.59108	1.53605	2.28908	2.29767	1.8026	1.74098	1.50243	1.59961	1.62493	1.32946	1.70097	1.26089	1.90912	1.74188	1.75342	1.47336	1.75483	1.70415	1.73401	1.57572	498557376	525066688	654978820	501825056	788545980	870598020	623436740	657937600	927040380	881098620	695262780	741156030	522487296	573605890	546770370
RPS10	0.553051	-0.237792	1.70664	0.0952418	0.15364	-6.2419	RPS10	B2R4E3	-0.500327	-3.68194	-0.315463	-0.322564	0.408011	0.281472	0.394153	0.217442	-0.231965	-0.240718	-0.330892	-0.0444092	-0.274029	0.146369	0.00216942	0.261814	0.131841	0.501208	-0.266655	-0.320658	0.130759	0.0846928	-0.0721905	-4.44391	-0.017554	-0.231346	148693600	0	151598400	159539824	246196832	230799568	271945376	263780592	161505776	151667360	158453680	215008208	152513760	209481248	177543168
MACROD1	0.183713	2.83015	1.70117	0.0962716	0.155097	-6.2508	MACROD1	A0A6Q8PH91	2.31734	1.4702	2.71716	2.83753	3.02492	3.10064	3.09615	3.07484	2.95113	3.03946	2.96612	2.8264	3.16969	3.21945	3.04313	2.69124	2.71833	2.34982	2.55965	2.22259	2.67219	2.51746	2.87803	2.55965	2.71408	2.41406	1048318020	1045992450	1240521470	1426104060	1510257020	1628883330	1769549310	1911633660	1466878460	1473416190	1557404030	1572726660	1659479810	1762924420	1461245950
ENDOG	-1.06417	-1.70583	-1.69616	0.0972236	0.156425	-6.25893	ENDOG	E5KNL5	-0.17653	-0.933911	-4.59818	-3.28116	-0.727865	-0.181107	-0.483556	-3.41992	-3.47631	-0.709066	-3.48449	-3.0183	-4.3323	-0.198065	-0.357493	-0.375248	-4.65668	-0.991638	-3.51532	-0.910526	-3.44803	-2.79253	-0.37486	-0.0501034	-0.582393	-0.742174	186107936	197614288	0	0	112033960	167488368	148001072	0	0	109623968	0	0	0	164990976	138367712
CA1	0.353798	1.3551	1.69487	0.0974707	0.156617	-6.26103	CA1	E5RHP7	1.8788	0.989845	1.09153	0.397351	1.2878	0.983327	1.16076	1.01945	1.27588	0.929582	1.88425	1.41792	1.32038	1.46892	2.22196	1.38631	1.86475	1.73243	1.64121	1.21828	0.59707	0.695097	0.696198	0.436499	1.3901	1.04892	773534780	749767490	402015072	262775600	453027360	375417472	462649920	459908064	459297056	341340352	735742140	592460220	460548096	523929600	827040770
EIF2S3	-0.878153	-2.94265	-1.69277	0.097874	0.15706	-6.26444	EIF2S3	A0A024RBY4	-4.12168	-3.20759	-4.61904	-0.919594	-0.880425	-2.27584	-4.77455	-0.872705	-4.39077	-3.41715	-2.99237	-1.02086	-2.81172	-4.01692	-3.49749	-1.19609	-2.66363	-3.9353	-2.75879	-1.08148	-3.77826	-0.830553	-0.513621	-4.49043	-3.82585	-5.15454	0	0	0	105473944	100791648	0	0	123901368	0	0	0	109272968	0	0	0
C1QBP	0.226121	2.1025	1.68641	0.0990997	0.158819	-6.27471	C1QBP	A8K651	2.03352	0.954728	1.61264	1.60614	2.54835	2.2736	2.43294	1.72101	1.84555	2.19105	2.12292	2.25124	2.55057	2.15584	2.33445	1.78948	2.33394	2.02573	1.51409	1.76672	1.83345	1.61042	1.69752	1.80053	1.55663	1.22803	861105980	731737540	576914620	607387970	1085399810	918173570	1117427070	747931710	681682050	818329150	868106050	1055637180	1080433150	843446210	894111420
RHOA	0.777361	-0.974943	1.68441	0.0994891	0.159235	-6.27794	RHOA	A0A024R2W1	-3.34687	-3.8279	-0.098176	-0.208116	-0.319906	-0.5747	0.0433225	-0.16385	0.102084	-0.532918	0.107543	-0.484505	-2.6596	-0.242373	-0.0204335	-4.12152	-0.329873	-2.8829	-0.0928183	-0.505195	-0.354881	-0.599637	-0.83499	-2.98932	-0.430311	-0.734364	0	0	176240064	172711568	148647520	127497464	213241216	202517552	203585520	123860064	214726016	158479440	0	160000848	174783248
CFL2	0.228821	7.33788	1.67961	0.100426	0.160524	-6.28566	CFL2	Q9Y281	6.24844	5.73353	7.52818	7.16916	7.40077	7.3789	7.41735	7.43716	7.76902	7.75444	7.66757	7.49498	7.48214	7.53851	7.55039	7.09282	7.50125	7.0852	7.48078	7.13948	7.43754	7.05425	7.42852	7.28767	7.16046	7.17528	15990951900	20087189500	34823102000	28714557400	31355533300	31606329300	35373216000	39318163000	41373692000	38696837000	40520794000	39997862000	32972357600	35188576000	33231128600
EEF1A2	0.19699	4.66758	1.67577	0.101182	0.161522	-6.29184	EEF1A2	A0A9L9PXK0	3.97985	3.11603	4.78749	4.68718	4.75271	4.78622	4.7169	4.6671	4.90955	5.00091	4.80683	4.80277	4.80259	4.69939	4.66255	4.38246	4.76072	4.61075	4.55458	4.24828	4.66511	4.25656	4.67224	4.4496	4.60636	4.20089	3318628860	3273204220	5209982500	5139877900	5002287600	5239596000	5442000900	5764006900	5700844500	5738248700	5578429400	6188711900	5146635300	4917465600	4489699300
COA1	0.714207	-3.31022	1.67404	0.101523	0.161856	-6.29461	COA1	A6NJU8	-2.54744	-3.58531	-3.38972	-2.41997	-1.68655	-4.9561	-1.56778	-4.75147	-4.41035	-3.20297	-3.58343	-3.76005	-3.18241	-2.19824	-3.66989	-3.93628	-3.37514	-4.07775	-4.4174	-3.53832	-1.86858	-3.73608	-1.42325	-3.52989	-3.37168	-3.50593	35979048	0	0	0	57644504	0	69804016	0	0	0	0	0	0	0	0
RSU1	0.570416	-2.65141	1.67256	0.101817	0.162113	-6.29699	RSU1	A8KA46	-3.31796	-3.07546	-2.16734	-3.57853	-2.38127	-3.76022	-1.70967	-2.74596	-1.93352	-2.92675	-1.43251	-3.48473	-1.63789	-2.04456	-4.30699	-2.18649	-3.37431	-3.5693	-2.20957	-5.06269	-3.07416	-2.07224	-2.12431	-2.00756	-4.32786	-4.41759	0	0	41997436	0	0	0	63265528	0	49655748	0	73838448	0	59257976	45878532	0
GSTM3	0.312881	0.706601	1.66919	0.102486	0.162828	-6.30238	GSTM3	O60550	-0.0559075	-0.619884	1.41709	1.1155	0.665986	0.548171	1.91723	1.55684	0.713916	0.617599	0.942895	0.742234	1.10574	1.07417	-0.308263	-0.654216	1.2594	0.649359	1.13298	0.717432	0.624507	0.171701	0.511627	0.253733	0.807344	-0.4228	202337248	245668736	503784384	432283456	294402016	277663904	781582270	667486340	311119104	274961216	383133856	370901312	396881504	398510688	143170800
ESYT1	0.457994	-3.1238	1.66896	0.102531	0.162828	-6.30274	ESYT1	B3KMV5	-2.4365	-2.85211	-2.49674	-4.28552	-2.6538	-3.13409	-1.9412	-1.48677	-3.81008	-3.34505	-3.31408	-3.5136	-3.48486	-5.05601	-2.7766	-3.88664	-4.26934	-3.95892	-3.82934	-3.3756	-2.3093	-3.0835	-2.50364	-3.3436	-1.78795	-3.61333	38854972	0	33424506	0	29483886	0	53885340	80951536	0	0	0	0	0	0	25870932
DPYSL2	0.954261	-1.71763	1.66769	0.102786	0.163022	-6.30478	DPYSL2	A0A1C7CYX9	-3.52342	-3.5755	-0.488351	-4.14735	-0.615147	-1.1585	-0.00282439	-3.13505	0.0985613	-0.987911	-0.164531	-2.78709	-5.12457	-0.818892	-0.139814	-2.57754	-0.675196	-3.32374	-3.62967	-2.38878	-3.06003	-3.5691	-0.411405	-0.71808	-3.76186	-2.98631	0	0	134477744	0	121138272	85067080	206528288	0	203089056	90357640	177820576	0	0	107293368	160902480
OTUB1	-0.216131	-1.25825	-1.66675	0.102973	0.163051	-6.30628	OTUB1	Q32Q78	-1.8775	-2.31324	-1.32223	-1.12173	-1.1029	-0.991595	-1.68083	-1.05853	-1.13996	-0.474919	-1.56503	-0.992708	-1.34112	-1.0216	-1.68506	-1.49321	-1.9289	-1.69476	-1.90982	-1.58458	-1.47184	-1.75439	-1.00252	-0.932868	-0.979248	-1.73535	57242864	75962208	75444440	91684400	86387632	95500064	64543216	108927168	86070472	128940928	67357984	111426576	72791752	93229288	55131320
DCTN1	0.517674	-1.8166	1.66579	0.103165	0.163051	-6.3078	DCTN1	A0A804CDA6	-1.6925	-3.93967	-1.2865	-1.22041	-1.19229	-0.885128	-1.65824	-1.83023	-1.52252	-1.09807	-1.51575	-3.60197	-1.61211	-1.60294	-1.51872	-3.22157	-1.61757	-1.6233	-1.2673	-1.80859	-1.28199	-1.77189	-1.22814	-1.00195	-1.09359	-1.67231	65074548	0	77336112	85622904	81197552	102814264	65561492	63801888	66022420	83714800	69698616	0	60326148	62309032	61868736
MAPK1	-0.547691	-3.20383	-1.66513	0.103298	0.163051	-6.30887	MAPK1	A8CZ64	-3.50826	-2.63627	-2.75528	-1.78928	-2.27368	-4.2716	-3.30733	-1.72642	-3.35596	-1.9123	-4.24093	-3.50312	-2.70051	-2.3193	-4.05493	-4.39335	-3.53357	-2.87115	-4.53676	-3.40732	-3.47444	-1.97068	-2.60586	-2.97444	-4.02927	-3.83866	0	0	0	57722136	38371844	0	0	68561944	0	47609696	0	0	0	37923128	0
MSRB2	-0.398137	-3.40682	-1.66494	0.103337	0.163051	-6.30917	MSRB2	Q17R44	-4.06277	-2.69002	-3.73219	-3.33667	-4.42448	-2.76364	-4.22724	-2.98471	-4.00216	-3.66788	-3.0001	-3.69108	-3.88855	-4.84804	-3.03011	-3.82866	-3.3368	-3.27514	-4.04531	-2.81165	-3.09199	-4.05091	-3.80014	-1.91579	-3.73965	-3.36453	0	0	0	0	0	0	0	0	0	0	0	0	0	0	21701898
PSMB2	0.216143	-0.120243	1.66011	0.104309	0.164374	-6.31686	PSMB2	B7Z478	-0.527432	-1.62839	0.399283	0.240038	-0.209597	-0.0353788	0.344814	0.0990575	0.218677	0.221544	-0.193547	-0.176675	0.417805	0.273202	0.101115	-0.387917	-0.0168998	-0.445375	-0.304656	-0.5439	-0.156177	-0.402136	-0.148966	0.11663	-0.212991	-0.905291	145926032	122112176	248802464	235629264	160458976	185290576	262802288	242999664	220721696	208952224	174279920	196172976	246360976	228731488	190147024
DDT	-0.646889	0.157986	-1.6563	0.105083	0.16538	-6.32293	DDT	B7Z522	-5.19386	-2.86381	-0.0886208	0.62693	0.0916286	0.364717	-3.1034	-0.393786	0.965128	1.32559	0.210801	0.92508	0.906389	0.972253	0.807509	0.802832	0.64557	0.721797	-0.986991	-0.52109	-0.358643	-0.160146	0.199694	0.0575068	-0.2921	0.308855	0	0	177411216	308102528	197716032	244508672	0	172681200	370296032	449156672	230657824	421017632	345660896	371330880	310266816
CAB39	-0.213787	-0.426852	-1.64774	0.106835	0.167923	-6.33648	CAB39	A8K8L7	-1.28781	-1.53719	-0.515241	-0.169034	-0.874782	-0.610948	-0.381646	-0.0361869	-0.183947	0.0914432	-0.491665	0.0425127	-0.632132	0.16627	-0.481309	-0.412196	-0.420098	-0.517585	-0.637492	-0.392737	-0.764253	-0.956716	-0.440915	-0.213471	-0.406816	-0.512507	86146296	130080544	131994456	177454144	101186664	124333984	158833792	221254976	166971824	190933776	141744096	228360592	118989656	212390976	126987928
DSC1	0.693363	-0.963729	1.6397	0.108504	0.170328	-6.34917	DSC1	Q9HB00	2.49471	-0.402682	-3.32881	-3.95548	-0.154456	-0.191365	-0.735105	-3.13848	-1.19096	-3.58418	-0.398296	-1.57275	-1.92015	-1.78394	-0.333274	-0.917823	-0.313909	0.108202	-0.0761743	0.625396	0.312415	1.04034	-0.0760489	-0.267644	0.904419	-0.00126194	1185464700	285584384	0	0	166710496	166301776	124320008	0	83080992	0	151220864	74538056	48727708	54962164	140710192
LYPLA1	0.377545	-1.36442	1.63602	0.109276	0.171321	-6.35497	LYPLA1	B4DP64	-2.71788	-3.03006	-1.64176	-1.48614	-1.37944	-1.40094	-1.20631	-1.19622	-1.23282	-0.917856	-1.01878	-1.19635	-0.68747	-0.635437	-1.48342	-4.21893	-1.52471	-1.12606	-1.72355	-2.57618	-1.66552	-3.20412	-1.58252	-1.40644	-1.66366	-3.32861	31969876	0	60456208	71219168	71319136	71908272	89679800	99012296	80704880	94853496	98362224	96757792	114512008	121842312	63401152
GYG1	0.207017	2.57437	1.63218	0.110086	0.172169	-6.36099	GYG1	Q8N5Y3	1.92607	1.12202	2.61261	2.3219	2.83021	2.9395	2.61111	2.65027	2.61887	2.68629	2.97225	2.42861	2.99683	3.06592	2.35349	2.14614	2.76817	2.367	2.50903	2.37916	2.65196	2.34646	2.62223	2.53535	2.45956	2.39872	799302340	821703170	1153802110	997542340	1319582590	1456734340	1264305920	1424281220	1165133180	1153476480	1564035460	1193736960	1472091780	1584962940	905988100
RDX	0.153503	0.100347	1.63212	0.110098	0.172169	-6.36109	RDX	A0A2R8Y5S7	-0.10585	-1.00398	0.259776	0.29411	0.110939	0.00717086	0.232833	0.289496	0.330611	0.281487	0.360201	0.152574	0.101661	0.320036	0.09708	-0.116768	0.09252	-0.0109033	0.268077	-0.257454	-0.0349068	-0.151469	-0.0295114	0.0370915	0.220346	-0.560507	195452624	188245808	225870144	244628160	200380240	190836768	243175264	277289376	238528560	217817008	255824544	246463664	197880480	236278480	189615968
PCMT1	0.15719	2.32704	1.62651	0.111288	0.173808	-6.36986	PCMT1	H7BY58	1.78343	1.28907	2.73782	2.5813	2.62792	2.36343	2.46834	2.39489	2.7072	2.6786	2.36595	2.27514	2.54146	2.56542	2.30603	2.13895	2.38788	2.08893	2.24136	1.87303	2.10566	2.03874	2.3113	2.41056	2.18227	1.95167	724056190	922575170	1258420480	1194041220	1146940930	977164480	1145183360	1193220220	1238695170	1147345920	1027383940	1073273020	1073632060	1120346110	876665090
PRDX1	0.200355	2.5555	1.6255	0.111504	0.173923	-6.37144	PRDX1	A0A384NPQ2	2.31163	1.42255	3.33278	2.85505	2.79144	2.78704	2.94135	2.73257	3.04089	2.92323	2.70022	2.42117	2.51604	2.79799	2.49167	2.19326	2.42808	2.28364	2.90192	2.72038	2.55923	2.59638	2.79813	2.67587	2.66722	2.42903	1044183360	1012007360	1900748800	1443535230	1284591740	1310649340	1589517310	1507896830	1561044100	1359365890	1295266180	1187593730	1054883460	1316327300	997053440
TMED2	0.326553	-2.48244	1.61773	0.113174	0.176263	-6.38356	TMED2	Q15363	-2.33108	-1.91015	-1.83593	-2.02346	-2.28732	-2.36112	-2.43075	-3.25567	-1.99027	-1.94007	-2.43099	-4.59688	-2.29803	-1.87569	-2.57831	-2.60626	-2.48817	-2.48717	-0.984434	-2.57359	-2.4338	-2.25467	-2.08181	-2.20482	-2.46315	-3.11502	41800344	0	52842968	49073812	38010764	36960400	38379628	0	47740428	46702044	36958164	0	37499340	51575728	29682716
PDK2	0.674016	-2.34635	1.61719	0.113291	0.176263	-6.3844	PDK2	B4DLP2	-1.93838	-3.17644	-4.8717	-3.15513	-1.06399	-3.80752	-1.91561	-3.11317	-2.74223	-3.69431	-1.52473	-1.71614	-1.89905	-2.44304	-4.23338	-1.93874	-1.80183	-1.45333	-1.71667	-3.23864	-1.38388	-1.9332	-1.62473	-5.13474	-4.30781	-4.54947	54877520	0	0	0	88749784	0	54849768	0	28347974	0	69265968	67485856	49445628	34806020	0
EPM2A	-0.210151	-0.36049	-1.61551	0.113656	0.176607	-6.38702	EPM2A	H0Y6I8	-1.29581	-1.24168	-0.944476	-1.37845	-0.945207	-0.388421	-0.356578	-0.344634	-0.534034	0.0258786	-0.0736822	0.375125	-0.37459	-0.0923793	0.0256651	-0.135936	-0.390598	-0.334747	-0.691568	-0.666001	-0.437598	-0.157037	-0.643305	0.198302	-0.41817	-0.684501	85669656	159650416	98026376	76739080	96365872	145069808	161617744	178665696	130995464	182450832	189378352	287572640	142245072	177531280	180458304
TRIP10	-0.614131	-2.70894	-1.60963	0.114937	0.178371	-6.39614	TRIP10	A7VJC9	-3.6589	-3.20043	-3.62583	-1.96784	-2.27959	-2.27333	-3.4556	-1.72815	-1.88307	-1.50493	-2.29203	-1.8644	-4.68162	-1.88436	-3.56581	-3.65779	-3.31354	-2.9677	-2.54252	-3.78553	-3.69289	-2.47113	-1.2423	-1.55855	-1.86197	-3.51364	0	0	0	51002380	38214992	39279208	0	68479440	51422672	63143308	40694972	60895260	0	51266496	0
UBE2L3	0.401101	0.924011	1.6081	0.115273	0.178666	-6.39851	UBE2L3	P68036	-0.0390415	-3.2978	0.971191	1.17809	0.858265	0.895037	1.27761	1.1178	1.28943	1.20373	1.16509	1.22217	1.18391	1.08978	0.683331	0.649972	0.832953	0.469231	0.930548	0.635918	0.812688	0.312231	1.1857	0.862297	0.700201	0.32349	204716576	0	369842048	451452480	336373984	353131360	501683360	492355712	463633888	412775552	446929888	517290208	418977824	402848544	284678176
NSF	0.510767	-1.99673	1.60354	0.116278	0.179996	-6.40556	NSF	A0A384MTI6	-2.07978	-4.24163	-1.75037	-1.19359	-2.25792	-2.08682	-1.74724	-3.03819	-1.61161	-1.64362	-1.00857	-0.951337	-2.05349	-1.84124	-1.16278	-1.48405	-2.04806	-3.69429	-2.28904	-2.40121	-4.26163	-2.18364	-1.25136	-4.89143	-1.2557	-1.8605	49754092	0	56072016	87229544	38793268	44700084	61639472	0	62069060	57355828	99060832	114668104	44425976	52822164	79180824
TMOD1	0.177312	-0.0285871	1.60124	0.116787	0.180556	-6.40911	TMOD1	B2RB77	0.305341	-0.0293369	0.017395	0.104189	0.375319	0.0929746	0.245013	-0.232403	0.102223	0.113851	-0.403531	-0.275716	-0.0823415	0.103529	0.0424392	-0.0593657	0.319104	-0.0168894	1.02264	0.42055	0.315015	-0.0922934	-0.197278	-0.195495	0.208078	0.0748245	259909712	369932448	190939152	214454128	240680592	202531024	245237104	193119536	203605152	193922448	150673184	183157568	174185808	203352352	182568720
USP14	0.252924	-1.35453	1.59045	0.119202	0.183954	-6.4257	USP14	A6NJA2	-1.86806	-3.30767	-0.965758	-0.96796	-1.09039	-1.23942	-1.07258	-1.20537	-1.06482	-0.799077	-1.18422	-1.37235	-0.99868	-1.20064	-1.48897	-1.84741	-1.56571	-1.87497	-1.33091	-1.5851	-1.29423	-1.62079	-1.09179	-1.03043	-1.29205	-1.73227	57618588	0	96590944	101996536	87140048	80426536	98390104	98385968	90672024	102993400	87705128	85645552	92292696	82348632	63157912
PPA1	0.390949	-1.81474	1.59008	0.119285	0.183954	-6.42626	PPA1	Q15181	-1.57087	-4.19788	-1.82758	-1.85511	-1.722	-1.71187	-1.45473	-1.49169	-1.68754	-1.32087	-1.18111	-1.20242	-1.62891	-1.5719	-1.74242	-1.93666	-1.77781	-2.08071	-2.17162	-2.0435	-2.01925	-4.01084	-1.75788	-1.80966	-2.1032	-2.94467	70798920	0	53149784	55147456	56245136	57966612	75494160	80675752	58886672	71735464	87894504	96351928	59627844	63664264	52982328
SMTNL2	-0.374595	-1.73317	-1.58754	0.119858	0.184606	-6.43014	SMTNL2	Q2TAL5	-1.56039	-2.04408	-1.12561	-0.881967	-1.46743	-0.986408	-1.67594	-1.02853	-1.84709	-0.727457	-1.87029	-1.63294	-2.04951	-1.34172	-1.54098	-1.88468	-2.01712	-2.01737	-1.34625	-2.06279	-1.60927	-1.58531	-4.02356	-1.44505	-0.587694	-1.10291	71314848	91542744	86460144	108260952	67099528	95843992	64762180	111215984	52721256	108235344	54512680	71492256	44548932	74676808	60921264
PSMD7	0.389973	-1.20336	1.58489	0.12046	0.185299	-6.43419	PSMD7	B2RD27	-1.18834	-3.60556	-0.94122	-0.922403	-1.0818	-1.42725	-0.898411	-1.25883	-1.04147	-0.486062	-1.32341	-1.20894	-0.975992	-0.557772	-0.984236	-1.37127	-1.38429	-3.12602	-1.18427	-1.36473	-1.08647	-1.5992	-0.998541	-0.840075	-1.12975	-1.29512	92295128	0	98247856	105268760	87660656	70608864	111014872	94807096	92151640	127948880	79638752	95916880	93755560	128581296	89612016
MT-ND2	1.04456	0.214035	1.5686	0.124212	0.190831	-6.45897	MT-ND2	NA	-4.12663	-3.45469	0.95538	-0.123159	1.5833	0.732027	1.35076	0.465214	-3.15094	-4.15206	1.24095	1.15222	1.94027	0.959574	1.78962	0.709826	1.38434	-3.41144	1.00448	0.169786	1.38619	0.604923	1.69241	0.863214	0.0743634	-4.2605	0	0	365810912	183187536	556007100	315402720	527773504	313205760	0	0	471059168	492807456	707747840	368081728	612888060
H4C1	0.510083	0.575237	1.56353	0.125399	0.192074	-6.46663	H4C1	A2VCL0	-0.22429	-2.74511	-0.71495	-1.30227	1.71944	1.27227	0.71901	0.773607	0.827021	0.154445	0.696565	0.128807	2.21235	1.9549	1.46554	0.917473	0.647106	0.117434	-0.177009	0.12501	1.38701	1.37645	-0.343387	-0.679598	0.0225743	0.260965	180047760	0	114931008	80899752	611029630	458665184	340622528	387851424	336492064	199456480	322996448	242436736	854640130	733781570	489579616
PCYOX1	0.120649	0.0475164	1.56343	0.125423	0.192074	-6.46679	PCYOX1	B2RB14	0.292412	-0.382448	0.0076584	0.0594687	0.199358	0.187786	0.186141	0.251915	-0.110874	-0.293656	-0.346007	-0.232489	0.112095	0.0584835	0.218624	0.11241	0.332745	0.170728	0.463816	0.181756	0.399468	0.273316	0.599575	0.519953	0.413375	0.36713	257590832	289617888	189654864	207908560	213045152	216288128	235431008	270159488	175646768	146202976	156802240	188728432	199316816	197101136	206282912
MICU1	0.505124	-3.22408	1.56314	0.12549	0.192074	-6.46722	MICU1	A0A0U1RRK1	-3.22558	-4.73056	-2.57596	-4.39976	-2.762	-4.12122	-1.69451	-3.24279	-4.03698	-2.76923	-4.50631	-2.83932	-2.33479	-3.02214	-3.54233	-3.28369	-2.2435	-3.31856	-2.10017	-3.95273	-3.8309	-3.93842	-4.85428	-4.15038	-5.9652	-3.42574	0	0	31638528	0	0	0	63934044	0	0	0	0	0	36555912	0	0
GLRX	-0.540782	-3.19019	-1.56168	0.125836	0.192363	-6.46944	GLRX	B2R4L2	-4.20823	-3.87254	-4.46948	-1.34014	-2.83327	-4.67619	-4.09117	-4.3856	-3.47153	-1.12083	-2.92806	-0.495312	-2.75298	-2.15403	-3.73773	-3.73974	-2.7708	-3.16346	-3.08686	-4.0115	-3.40865	-2.99619	-4.05241	-3.36627	-4.28873	-3.21274	0	0	0	78804184	0	0	0	0	0	82404656	0	157296784	0	42526288	0
EIF3H	0.463609	-2.57622	1.56037	0.126144	0.192498	-6.4714	EIF3H	O15372	-2.46384	-3.34675	-1.84176	-1.9564	-1.85971	-3.58076	-1.79524	-2.04403	-2.05499	-1.81841	-2.16448	-2.1551	-1.85006	-2.047	-1.67771	-2.50839	-2.13811	-3.0823	-2.19921	-3.99295	-3.37852	-2.29845	-2.37776	-2.53415	-3.23438	-3.87988	38125568	37109140	52630068	51408540	51124664	0	59622460	55013864	45646076	50811292	44456636	49782084	51153472	45801020	55412628
DMAC2L	0.44646	-2.60469	1.55997	0.126238	0.192498	-6.47201	DMAC2L	A0A2R8YDJ1	-1.95173	-2.74091	-2.23083	-3.6434	-4.134	-3.28305	-2.51725	-2.92662	-2.70308	-3.58025	-1.812	-2.73792	-1.96366	-2.27033	-2.25547	-2.85871	-1.89353	-2.4986	-2.12216	-3.14616	-4.31291	-2.6913	-1.52207	-2.39895	-3.29043	-3.99276	54372156	0	40189404	0	0	0	36146232	0	29127910	0	56760356	0	47280212	39232468	37126656
TSFM	0.533574	-1.74649	1.55661	0.127035	0.193472	-6.47707	TSFM	F8VPA7	-1.43742	-4.33425	-1.85867	-1.7344	-1.47395	-3.17691	-0.973901	-1.79496	-3.97625	-3.5709	-1.23988	-1.30516	-0.942019	-2.92312	-0.587308	-0.956578	-1.2167	-1.47471	-3.67003	-1.81997	-2.63364	-3.32318	-1.44349	-1.44199	-4.33696	-1.00641	77660520	0	52016860	59960476	66796844	0	105355280	65380624	0	0	84385944	89728928	95989600	0	117992288
PRKRA	0.746728	-2.48066	1.55021	0.128561	0.195554	-6.48667	PRKRA	O75569	-2.04231	-3.34699	-3.48618	-2.7734	-0.661814	-1.9646	-3.0753	-4.05822	-3.22146	-3.92906	-1.1137	-1.33625	-1.28084	-2.77773	-0.682115	-1.2726	-0.789926	-3.95759	-3.44535	-1.34962	-2.58921	-4.1791	-0.96282	-1.3666	-1.50068	-5.24556	0	0	0	0	117282456	48651800	0	0	0	0	92098456	87815544	75897464	0	110487656
NTPCR	-0.29921	-3.28488	-1.54807	0.129075	0.196092	-6.48987	NTPCR	Q9BSD7	-3.14418	-2.79311	-3.60516	-2.49589	-3.37339	-3.00946	-3.09628	-2.86037	-3.82843	-2.58194	-4.18687	-2.98858	-3.91597	-4.01935	-3.07131	-3.62511	-3.31569	-3.19522	-2.87116	-2.19664	-2.94346	-3.65643	-3.04771	-3.38697	-3.68293	-5.13092	0	0	0	0	0	23581226	0	0	0	29930490	0	27936406	0	0	0
PDIA3	0.169514	-0.393653	1.54642	0.129472	0.196342	-6.49234	PDIA3	A0A8I5KT88	-0.41009	-1.3866	-0.190037	-0.488777	-0.263547	-0.329635	-0.22633	-0.620823	-0.244398	-0.11088	-0.391727	-0.237494	-0.152961	-0.314633	-0.632104	-0.591262	-0.188605	-0.307982	-0.520721	-0.958863	-0.366619	-0.431406	-0.277474	-0.120419	-0.471154	-0.478575	158291024	144392496	165368112	142178512	154569312	151103136	176887696	147536672	160119920	165950016	151911056	188074800	165864736	152184352	114384880
PLIN2	0.631611	-1.12299	1.54606	0.12956	0.196342	-6.49288	PLIN2	B4DJK9	-3.88755	-2.99885	-2.01879	-4.47113	-4.33568	-0.994152	-0.879156	-1.31815	-0.175194	-3.66147	0.418752	-0.223721	-0.738388	-1.62582	0.364273	-0.633084	0.456657	-0.371004	-0.00398814	-0.935794	-1.03696	-1.7406	-0.522777	-0.964346	-1.19423	-1.30726	0	0	46552356	0	0	95330904	112506488	90988176	167987840	0	266420576	189878992	110540928	61328452	228195952
TXNL1	0.759988	-2.11707	1.5445	0.129938	0.196461	-6.49522	TXNL1	B2R960	-1.32064	-2.86266	-2.46441	-4.37868	-1.02034	-1.1483	-0.80833	-3.60665	-0.923014	-1.02086	-4.5563	-4.06951	-2.57086	-1.15677	-0.609651	-4.40621	-3.23688	-1.09198	-0.696546	-1.16556	-1.05711	-3.10331	-0.999657	-1.37311	-1.20456	-2.96108	84208024	0	0	0	91475720	85670584	118167504	0	100037256	88317392	0	0	0	84890864	116179048
USP5	-0.231999	-1.23758	-1.54441	0.129959	0.196461	-6.49535	USP5	A0A140VJZ1	-1.67572	-2.4207	-0.536719	-0.560037	-1.46206	-1.26429	-1.05372	-0.997455	-0.705939	-0.558421	-1.18303	-0.973289	-1.01682	-1.16054	-2.44907	-1.61674	-1.49659	-1.51069	-2.10646	-0.529875	-1.71421	-1.70643	-1.87493	-1.1928	-1.50313	-2.72702	65836148	70510072	130043952	135326448	67349808	79052176	99684800	113637688	116280720	121689768	87777536	112936496	91139208	84669616	32464304
TTN	0.116654	5.60856	1.53524	0.132192	0.19959	-6.509	TTN	A6NKB1	5.60613	4.87873	5.70741	5.60503	5.69481	5.71777	5.50723	5.44357	5.65646	5.77356	5.55205	5.49179	5.79393	5.80627	5.76939	5.67905	5.87686	5.71056	6.02598	5.66882	5.78267	5.75819	5.97356	6.01331	5.79668	5.68453	10245159900	11107031000	9857346600	9710754800	9610999800	9993614300	9411767300	9873329200	9567104000	9803232300	9350726700	9977417700	10231656400	10591169500	9669663700
PRMT5	0.662846	-1.93954	1.53403	0.132489	0.199793	-6.5108	PRMT5	B2RDD7	-3.56946	-4.41456	-0.783271	-0.894767	-1.3365	-1.2153	-0.576229	-0.582627	-0.742634	-0.865247	-1.14047	-3.73813	-1.10321	-0.982447	-1.38999	-1.64372	-1.45022	-5.11868	-1.15474	-4.49655	-4.16603	-1.47398	-3.0128	-2.95371	-3.77139	-3.81078	0	0	109615168	107304712	73473920	81782688	138793008	151494976	113360456	98376248	90405496	0	85842232	95793912	67642704
DHX9	0.482493	-3.48897	1.53017	0.133439	0.200978	-6.51651	DHX9	B2RNV4	-2.93104	-3.53683	-3.8302	-2.73006	-3.56163	-4.94793	-2.18201	-3.90918	-3.25466	-3.89672	-3.45885	-2.62527	-2.69766	-3.80443	-2.63361	-3.62517	-2.78325	-3.21083	-4.19495	-4.56525	-2.97559	-2.86359	-3.32641	-3.90451	-2.90305	-4.10982	0	0	0	0	0	0	45601572	0	0	0	0	0	0	0	28566322
RAN	0.165071	0.521493	1.52803	0.133969	0.201528	-6.51968	RAN	B4DV51	0.117483	-0.835032	0.489527	0.563331	0.717943	0.690587	0.515218	0.445739	0.960826	0.926206	0.634809	0.651292	0.443415	0.500812	0.259333	0.362518	0.381018	0.124162	0.661864	0.221638	0.265859	0.0432878	0.757641	0.529537	0.58618	0.239923	228176832	211633376	264862736	294815392	305197664	306472000	295750752	309006240	369193408	340542496	309462048	348242784	250773296	267820176	212186512
MAOA	0.701663	-2.74212	1.52602	0.134467	0.20203	-6.52265	MAOA	B4DF46	-2.30268	-3.78869	-1.62906	-4.68676	-0.0300395	-0.745782	-0.208886	-3.24421	-3.87561	-2.49357	-5.07031	-2.58652	-2.59104	-4.15296	-0.857724	-3.7215	-3.71426	-3.24641	-3.97674	-3.70117	-2.76503	-3.03934	-2.65543	-2.68985	-4.66967	-4.97649	42631560	0	60990468	0	181725616	113240200	179039424	0	0	0	0	0	0	0	97825120
GYS1	0.150982	3.23023	1.52428	0.134901	0.202434	-6.52522	GYS1	A8K6K7	2.66493	2.03226	3.11986	2.92833	3.30534	3.3514	3.14728	2.88489	3.17486	3.2692	3.53299	3.46564	2.94498	2.98685	3.34651	3.08143	3.40058	3.17325	3.17359	3.05608	3.24648	3.14489	3.26209	3.13348	3.08328	2.81741	1333922820	1544273790	1639952130	1518751740	1834280580	1938101760	1833388930	1675809920	1712951420	1727752580	2306999300	2449546240	1420130690	1500430460	1803230980
ACTA1	0.110763	9.272	1.52188	0.135501	0.203086	-6.52877	ACTA1	A8K3K1	9.15123	8.53833	9.20579	9.23428	9.48772	9.46932	9.23585	9.09435	9.20838	9.22372	9.134	9.1574	9.4721	9.48068	9.40787	9.26642	9.54449	9.284	9.55139	9.40566	9.39204	9.24861	9.46173	9.52066	9.50086	9.35181	119591174000	140361613000	111398257000	120161927000	133213250000	134602564000	124766167000	124010209000	112206004000	107144708000	111974408000	126611857000	130974605000	135223517000	120420532000
C11orf54	0.565974	-2.7927	1.51256	0.137849	0.206353	-6.54247	C11orf54	A8K718	-2.32775	-2.31531	-4.00699	-2.78774	-2.15277	-5.35199	-2.11979	-3.68759	-1.18872	-1.69836	-3.48869	-3.9276	-1.8575	-2.18031	-1.88784	-3.48786	-4.47812	-3.31733	-2.74805	-2.24535	-2.55947	-4.17722	-2.10831	-2.53901	-4.02373	-2.18282	0	0	0	28891882	41726428	0	47611332	0	83210192	55220248	0	0	50890444	41758456	47902120
OPLAH	0.48245	-3.26821	1.51036	0.138406	0.206934	-6.54568	OPLAH	A5PKY8	-3.56506	-3.44548	-2.1221	-2.79729	-4.55336	-2.8517	-2.23076	-4.81495	-2.07953	-2.95544	-3.50051	-4.2396	-4.42406	-3.67658	-1.98172	-4.0958	-3.14219	-3.90574	-3.07992	-4.70138	-3.42947	-3.42355	-4.27217	-3.26274	-3.04513	-3.65977	0	0	43335312	0	0	0	44086400	0	44876288	0	0	0	0	0	44884372
EMC1	-0.36435	-2.72923	-1.50943	0.138643	0.207036	-6.54704	EMC1	A0A8I5KW55	-3.53569	-5.00828	-2.46228	-2.24527	-2.59445	-2.35498	-2.33977	-2.3232	-3.07543	-1.99351	-3.62553	-2.60394	-2.49463	-2.33596	-3.23767	-2.44763	-2.67225	-2.53597	-4.19244	-2.06718	-2.44554	-2.9143	-2.48564	-1.9589	-2.30092	-3.36253	0	0	34232504	42080132	30722122	37117836	40878024	45334892	0	45003928	0	36472004	32722172	37487688	0
LONP1	0.27882	-0.0976403	1.50838	0.138911	0.207114	-6.54858	LONP1	B3KXS5	-0.721002	-2.85138	-0.40831	-0.190931	0.0211729	0.0395104	-0.0177584	-0.520142	-0.108198	-0.287943	0.0920758	0.0616411	0.175105	0.0529931	0.372081	-0.197508	0.231369	-0.204569	-0.406495	0.0252143	-0.262263	-0.11851	0.289552	0.103114	-0.4214	-0.617872	127603488	0	142149424	174781120	188292320	195162880	204401440	158200592	175972912	146783104	212436160	231408528	208215008	196352464	229434320
SYNCRIP	0.516802	-1.95345	1.5079	0.139034	0.207114	-6.54928	SYNCRIP	B7Z645	-1.8032	-2.83619	-3.30329	-2.2983	-1.18258	-1.31407	-1.35799	-1.30866	-1.39689	-3.32862	-1.96635	-1.8645	-1.08046	-2.86973	-0.856755	-1.06102	-1.06919	-1.11859	-2.02752	-4.53678	-1.30533	-0.71768	-1.40332	-1.70033	-4.42758	-1.39983	60268180	0	0	40561372	81746176	76371120	80729808	91588384	72029392	0	51001384	60890824	87206848	0	97890832
NEB	0.111961	5.30099	1.50492	0.139796	0.207997	-6.55363	NEB	F8WCL5	5.35578	4.66475	5.50666	5.3879	5.39289	5.42421	5.17473	5.16066	5.35292	5.39107	5.30608	5.2204	5.4266	5.50218	5.42231	5.33286	5.55485	5.32229	5.70236	5.3649	5.38086	5.43707	5.63459	5.6588	5.52122	5.33127	8613016600	9575979000	8576880600	8353892400	7796177900	8153676800	7474422800	8115230200	7751852000	7520191000	7884946400	8266506200	7931747800	8578401300	7602033200
ETHE1	0.598481	-3.13134	1.49814	0.141543	0.210341	-6.5635	ETHE1	A0A0S2Z580	-2.36278	-2.9054	-1.75328	-4.08618	-3.36931	-4.10735	-3.42201	-3.52283	-1.78074	-3.15069	-2.93606	-2.62433	-1.18474	-3.0793	-1.73538	-3.28476	-3.94246	-2.84053	-4.47263	-3.18182	-2.52706	-4.35044	-2.89256	-2.42715	-3.69795	-3.27113	40892108	0	55958648	0	0	0	0	0	55202528	0	0	0	81125832	0	53241468
MRPS34	0.238566	-3.23017	1.4937	0.142697	0.2118	-6.56995	MRPS34	C9JJ19	-3.35721	-2.6035	-3.44556	-3.52949	-2.99198	-3.81847	-2.84453	-2.76077	-3.3376	-2.66451	-2.93742	-3.02281	-3.47614	-3.92085	-2.62002	-2.80676	-3.05909	-3.58977	-2.78761	-3.39401	-3.38928	-3.48676	-3.13494	-4.6465	-4.04734	-4.35272	20525026	0	17315720	0	0	0	28809846	0	18762800	0	26017092	0	16572137	0	28836814
UBE2V1	0.727428	-2.43855	1.49106	0.143387	0.212566	-6.57377	UBE2V1	E1P629	-3.34583	-4.21314	-1.70715	-3.21103	-0.98242	-3.73486	-3.89301	-3.74084	-1.86261	-3.63238	-4.28482	-3.45931	-1.52027	-3.93423	-1.54672	-3.41161	-1.38522	-1.2467	-0.991514	-0.833144	-3.20489	-1.01838	-0.747342	-1.76532	-3.33499	-3.24092	0	0	57777008	0	93912000	0	0	0	52157264	0	0	0	64291564	0	60679264
STRAP	0.378289	-1.91754	1.49023	0.143603	0.212629	-6.57496	STRAP	B2R5S5	-1.77802	-3.45685	-1.46881	-1.78657	-1.51942	-1.57156	-1.41057	-1.87391	-1.32057	-1.29833	-1.90134	-1.7593	-2.22714	-1.70108	-1.49604	-3.78905	-1.87321	-2.14984	-1.80813	-1.83828	-1.68994	-2.18023	-1.62122	-1.24888	-2.55697	-2.08568	61329308	0	68155816	57830636	64724492	63887400	77840728	61898976	75942480	72865128	53351892	65497140	39388056	58211516	62848752
AKR7A2	0.494604	-0.597098	1.48785	0.144227	0.213296	-6.5784	AKR7A2	H3BLU7	-1.02567	-3.2453	-0.120862	-0.629698	-0.591297	-1.39209	-0.140747	-0.691516	0.242947	-0.913185	-0.25311	-0.378726	-0.00231659	-0.636799	-0.193015	-0.440554	0.29858	0.416651	-3.09664	-0.471311	-0.24148	-0.5291	-0.948177	-3.09541	-0.839229	-0.452989	103311504	0	173490400	128947392	123157488	72350608	187698416	140481536	224466192	95161120	167231152	170535888	184120720	121727408	155077024
ESD	0.209401	2.18191	1.48656	0.144568	0.213542	-6.58027	ESD	A0A140VJJ2	1.4883	0.691762	2.63643	2.41277	2.31697	2.35847	2.19366	2.41142	2.58556	2.60399	2.64525	2.21	2.31104	2.34634	1.9586	1.7843	2.06199	1.5121	2.2739	1.8161	2.17114	2.06499	2.37605	2.29385	2.08812	1.86807	590105150	609810500	1173014020	1062396420	924562750	973809980	946647300	1206970880	1138540800	1089522430	1246837500	1025884220	915147330	962506940	689046910
COPS5	-0.672345	-1.4464	-1.48509	0.144955	0.213856	-6.58239	COPS5	A0A024R7W9	-1.01177	-4.55924	-3.62766	-0.893139	-0.479955	-0.938235	-0.383254	-0.753115	-3.08186	-0.617895	-2.91949	-1.16801	-2.97425	-0.697205	-1.64872	-1.13844	-3.81415	-0.940024	-3.61314	-0.963036	-0.904613	-3.61092	-0.847505	-0.958968	-0.966165	-1.27671	104311656	0	0	107425872	133038712	99098376	158656896	134609680	0	116775240	0	98677056	0	116735832	56537396
NUTF2	0.345628	0.543894	1.47733	0.147014	0.216634	-6.59355	NUTF2	B2R4G7	-0.469649	-3.19631	0.587236	0.558944	0.497816	0.433696	0.835208	0.725639	1.30044	0.95427	0.633273	0.936577	0.833205	0.73976	0.490301	0.294953	0.414023	-0.00324664	0.412807	0.129387	0.290893	0.182469	0.416583	0.338461	0.154391	-0.0264047	151889312	0	283422368	293920128	262009104	256483200	369192224	375167680	467185280	347231808	309132768	424386176	328563904	316063104	249026896
CPNE3	-0.759819	-2.69447	-1.47272	0.14825	0.218102	-6.60016	CPNE3	A8KA47	-4.25978	-3.15565	-4.84815	-4.01695	-1.37265	-4.41244	-3.83914	-3.90159	-2.84852	-2.90155	-4.10027	-1.13801	-3.45914	-1.01032	-2.27231	-0.934178	-5.0322	-0.9409	-1.98017	-1.07069	-4.66668	-3.53126	-1.10811	-3.65576	-1.13643	-4.31378	0	0	0	0	71655520	0	0	0	0	0	0	100750720	0	93961088	0
SPR	0.407241	-1.71735	1.47228	0.148366	0.218102	-6.60078	SPR	A8K741	-1.94297	-3.40379	-2.97156	-3.71016	-4.65124	-2.26651	-1.30254	-1.80053	-1.97521	-1.60057	-1.23275	-1.69917	-0.971169	-1.22427	-1.31357	-1.97531	-1.13777	-1.72873	-1.2987	-1.72817	-1.4308	-3.85857	-1.46504	-1.58442	-1.93342	-2.17605	54703384	0	24050744	0	0	39465264	83893152	65128892	48241376	59093004	84804128	68284624	94069544	81010616	71322496
PET100	0.405255	-3.0667	1.47154	0.148565	0.218133	-6.60184	PET100	P0DJ07	-3.72615	-2.66663	-2.36904	-3.3552	-3.66629	-3.4172	-2.71841	-3.96046	-3.44387	-1.904	-2.04948	-3.09277	-2.4911	-3.17394	-2.7579	-3.73274	-2.58382	-3.34167	-3.68746	-4.47725	-2.24372	-3.25227	-2.97861	-3.20478	-3.20697	-3.91418	0	0	36517912	0	0	0	0	0	17430418	0	48145524	0	32802370	0	0
SYPL2	-0.158606	1.96401	-1.47061	0.148816	0.21824	-6.60317	SYPL2	A8K0E8	2.31296	1.79005	1.80628	1.84549	2.21859	2.58831	1.49552	1.83227	1.64009	2.28423	2.02904	2.32986	1.99277	2.36944	1.66356	2.02593	1.82841	1.66812	2.07182	2.00199	2.49175	2.69083	2.26503	2.29257	2.38544	2.24835	1045142080	1305608580	659784900	716999550	863619650	1141993730	583478980	807894210	591198020	872928580	813417280	1114755970	733977090	978038340	561607360
RPL30	0.545857	-2.92055	1.46682	0.149841	0.219294	-6.60858	RPL30	B2R591	-3.95395	-3.53405	-0.966207	-3.26172	-2.85664	-1.63246	-3.41302	-4.48129	-1.48473	-1.53406	-1.26394	-3.95598	-3.64376	-2.00388	-4.0476	-3.38208	-2.22997	-4.25708	-1.04996	-3.75667	-3.45165	-3.22851	-1.74455	-1.62847	-1.25149	-1.46056	0	0	96560880	0	0	61247040	0	0	67774888	61880832	82990016	0	0	47190652	0
VCL	0.148247	1.23513	1.46663	0.149893	0.219294	-6.60885	VCL	A0A384NYN5	1.18826	0.155748	1.44466	1.29063	1.46824	1.43764	1.77731	1.4227	1.31105	1.39144	1.1378	1.0233	1.23738	1.31819	1.08437	1.03551	1.41522	1.43355	1.24072	1.20727	1.06923	0.896138	1.2309	1.21406	1.31964	0.88432	479301056	420570112	513506144	488077728	513385504	514369696	709337860	608222530	470632864	470131488	438552448	450680704	434799072	471951776	375905056
DDAH1	-0.636426	0.938179	-1.46581	0.150116	0.219359	-6.61003	DDAH1	B4E3V1	-3.93259	-3.84686	1.39388	1.89384	1.03171	1.42053	1.64565	2.26668	0.719681	1.74559	0.732889	1.88717	1.31434	1.25541	1.08091	1.39563	0.949089	1.48161	1.26286	1.38639	-2.38579	1.02063	0.675607	0.21872	1.67082	0.850258	0	0	495745792	741436740	379344960	508306336	647470850	1091757440	312364896	600937540	331232096	820196540	458623520	451855904	375005280
SCP2	0.479431	-2.95725	1.45991	0.151723	0.221443	-6.61841	SCP2	P22307	-0.0971622	-2.29887	-1.29744	-2.49986	-3.95578	-2.50254	-2.04771	-3.05196	-1.9548	-2.5348	-1.44426	-4.40328	-1.79259	-2.80101	-1.53953	-3.48713	-4.80767	-3.88509	-4.04403	-3.09489	-2.9426	-2.32983	-3.90259	-2.69008	-2.37729	-3.85432	196633232	76723016	76752184	35272576	0	33509146	50050460	0	48928792	30924706	73239424	0	53232328	27157960	60982740
HSPB1	0.232307	5.36131	1.45591	0.15282	0.22278	-6.62408	HSPB1	A0A6Q8PFK8	5.25331	4.09497	6.25665	6.10185	5.55939	5.37997	5.36109	5.00128	5.78441	6.0797	5.38419	5.25449	5.24465	5.24399	5.43569	5.27625	5.63725	5.80912	6.00326	5.54877	5.84803	5.56153	5.7123	5.34062	5.82047	5.44923	8022494200	6451536900	14424361000	13702814700	8749889500	7907446800	8505099300	7266458600	10454339600	12120683500	8323629100	8464118800	6991941600	7172670000	7672860200
USP24	-0.95611	-2.98787	-1.45283	0.153671	0.223753	-6.62845	USP24	A0A0U1RQI9	-3.64771	-3.79665	-4.83924	-2.31692	-4.1753	0.504843	-3.47256	-3.57004	-2.18668	-0.204596	-4.62012	-3.69904	-3.28782	0.662433	-3.64437	-3.87732	-3.45037	-3.48851	-3.69522	-3.06281	-3.4825	-4.9811	-2.91597	-4.11484	-3.42894	-4.29544	0	0	0	0	0	269448800	0	0	0	155512768	0	0	0	299568352	0
CAMK2A	0.126528	0.707715	1.45214	0.15386	0.223764	-6.62942	CAMK2A	A8K161	0.766672	0.0056107	1.04675	1.19133	0.71769	0.629552	0.791187	0.873427	0.549518	0.673827	0.460217	0.498412	0.966114	0.763665	0.62527	0.629345	1.16107	0.890371	0.951966	0.669331	0.75542	0.557613	0.631026	0.522086	0.761027	0.492968	357846720	379003040	389728000	455613312	305144160	293776768	358097120	415636800	277611840	285889216	274188992	313227904	360271136	321343808	273448736
MAP2K1	0.207607	-1.34426	1.44671	0.15537	0.225595	-6.63708	MAP2K1	A0A8I5KRX5	-1.85014	-2.31776	-0.620947	-1.28363	-1.56148	-1.60907	-1.76632	-1.28478	-0.716463	-0.847879	-0.863833	-1.42712	-1.3114	-0.998434	-1.38488	-1.58472	-1.30015	-1.54653	-0.815323	-1.71376	-1.22554	-1.29559	-1.30252	-1.30101	-1.17819	-1.48241	58338820	75724984	122669064	81951824	62864644	62247948	60829664	93117224	115435632	99567728	109514376	82454928	74306776	94738216	67883040
IMPDH2	-0.298839	-2.38205	-1.44628	0.155487	0.225595	-6.63767	IMPDH2	A0A384N6C2	-2.6317	-2.83301	-1.62197	-1.56384	-1.74688	-2.08665	-1.86916	-1.54844	-2.20003	-1.82703	-3.93482	-2.09341	-2.67304	-2.02892	-2.42189	-1.98486	-2.64638	-2.56784	-2.82438	-2.24197	-1.98316	-1.77501	-1.93626	-2.35262	-1.84778	-2.35169	33937964	0	61291184	67485288	55283348	44705320	56644184	77563952	41280132	50508416	0	51957064	28915836	46378564	33081880
VBP1	-0.854866	-1.74243	-1.44423	0.15606	0.226158	-6.64056	VBP1	B4DWR3	-4.44195	-1.97883	-0.838268	-0.565055	-4.55761	-0.289803	-3.41468	-0.297417	-0.625668	-3.68933	-0.839874	-0.583764	-3.3673	-0.525746	-0.990143	-0.718444	-0.908524	-0.885697	-0.712029	-4.07841	-0.554131	-1.08372	-3.8119	-0.107467	-0.265311	-0.773703	0	0	105515128	134856560	0	155333152	0	184609856	122933976	0	111348296	147942592	0	131467568	89245856
RPSA	0.117286	0.1179	1.43626	0.158302	0.22901	-6.65173	RPSA	A0A0C4DG17	0.062485	-0.816675	0.145598	0.1534	0.0677511	0.183015	0.381037	0.17907	0.271678	0.488311	0.00939424	0.0348885	0.346161	0.00370277	0.435243	0.131496	0.33581	0.346527	-0.00844757	-0.0712075	0.244523	0.290408	0.100296	0.0611661	0.189101	-0.144442	219642064	214343344	208683440	221895536	194470640	215574048	269484128	256857184	228981216	251392208	200603648	227156960	234425584	189757296	239702224
HINT3	0.755638	-2.38611	1.43591	0.158402	0.22901	-6.65222	HINT3	B3KQ91	-0.856056	-3.62876	-3.24918	-3.54493	-0.838618	-0.94413	-1.02447	-4.01825	-3.63143	-1.12177	-1.21301	-3.21524	-3.27506	-0.953325	-1.30902	-2.95294	-3.03592	-4.18089	-1.22575	-1.62207	-1.18445	-3.68118	-0.86396	-0.911098	-1.12645	-4.47546	116200256	0	0	0	103755152	98694296	101726440	0	0	82351248	85972368	0	0	97747232	71548008
ADH5	0.49702	0.401873	1.43189	0.159543	0.230388	-6.65784	ADH5	A0A024RDI2	-0.193425	-3.8663	0.176404	-3.66447	0.656005	0.702141	1.03898	1.28871	0.572229	0.707922	0.502283	0.91951	0.134373	0.398114	0.19966	0.699646	0.288583	0.0965502	0.479228	0.0713721	0.498891	0.674297	0.738538	1.10002	-0.035391	0.838887	183941120	0	213187360	0	292372320	308936320	425201952	554276420	282016544	292725952	282301408	419395328	202418576	249418096	203589088
PSMD8	0.353825	-2.36322	1.42984	0.160128	0.230707	-6.6607	PSMD8	A0A8V8TQ44	-1.9418	-2.96481	-1.87838	-3.31556	-1.84747	-2.12056	-1.60987	-1.92596	-2.50828	-2.22408	-2.33571	-2.21403	-1.77441	-1.92448	-1.77856	-1.91295	-1.81259	-3.47889	-4.21937	-1.45495	-1.64047	-3.51367	-1.90412	-2.44699	-1.90005	-1.86986	54747524	0	51311000	0	51560204	43666684	67797152	0	33338644	38356648	39481412	47789760	53907444	49860476	51671336
BZW2	0.273534	-2.4641	1.4298	0.16014	0.230707	-6.66076	BZW2	A4D123	-2.85359	-3.2736	-2.97418	-2.36859	-2.32443	-2.12734	-2.10967	-2.22798	-2.78429	-2.65772	-2.30964	-2.96089	-2.09246	-1.99199	-2.01279	-3.43532	-2.00485	-1.76367	-1.84578	-1.59943	-2.29829	-4.20276	-2.16344	-2.44654	-2.64499	-2.27385	29099740	0	24007130	38632508	37045556	43461916	47946416	48428252	27533558	28398992	40201276	0	43241960	47581248	43928020
CLIC5	-0.586837	-2.89325	-1.42906	0.16035	0.230739	-6.66178	CLIC5	B3KUF1	-2.10074	-2.37928	-3.16856	-1.08783	-4.25765	-3.30066	-2.30328	-0.959902	-3.1895	-0.663525	-1.072	-2.66852	-4.62387	-4.41022	-4.04939	-3.74441	-3.44502	-3.42064	-3.29313	-1.78037	-3.30746	-3.40747	-2.72958	-2.6753	-1.59217	-2.05667	49036488	0	0	93864568	0	0	0	116634552	0	113139616	94799920	0	0	0	0
MMUT	0.364551	-3.39546	1.41682	0.163878	0.235415	-6.67876	MMUT	A0A024RD82	-2.65529	-4.02417	-4.64547	-4.05197	-2.16618	-3.39749	-3.14849	-3.33538	-2.79535	-5.15411	-3.6415	-3.7189	-3.39276	-2.95661	-3.72705	-3.21205	-3.90733	-4.78625	-4.63403	-3.33082	-2.55199	-4.14748	-4.72258	-4.2474	-3.43768	-3.12344	33387444	0	0	0	41340424	0	0	0	0	0	0	0	0	0	0
PTGR2	0.298834	-0.244959	1.41646	0.163984	0.235415	-6.67926	PTGR2	Q3L8A4	-1.15884	-2.86533	-0.461987	-0.737154	0.0997484	0.0276244	0.112031	-0.0134236	0.00266929	0.314467	0.0993603	-0.158771	0.280525	0.298033	-0.607631	-0.679716	-0.277991	-0.467969	-0.552418	-0.889944	-0.366467	-0.928047	0.0292438	-0.28754	-0.611341	-4.30248	94201880	0	136957728	119691992	198831968	193561584	223642624	224773696	190029120	222853584	213511520	198622688	223999184	232702320	116341824
DYNC1H1	0.133993	-0.912087	1.41141	0.165458	0.237254	-6.68623	DYNC1H1	A0A2R8Y5T0	-1.29961	-1.99545	-0.51861	-0.646891	-0.953433	-0.964878	-0.777323	-0.861802	-0.570288	-0.473068	-0.961501	-0.867774	-0.971374	-0.998884	-0.863191	-1.12951	-0.803761	-1.07025	-0.943776	-1.03747	-0.769867	-0.938919	-0.749692	-0.805452	-0.872352	-1.17783	85444416	94681104	131686552	127419792	95818008	97285080	120734712	124841288	127744672	129106472	102345832	121505936	94056144	94708688	97455088
TSPO	0.462314	-2.98952	1.405	0.167344	0.239677	-6.69503	TSPO	P30536	-2.3477	-3.03669	-2.36652	-3.06829	-1.65293	-1.72132	-4.16765	-2.92686	-2.87203	-3.0953	-1.813	-4.20153	-4.39903	-2.94883	-4.34535	-2.91134	-1.92421	-3.77033	-1.65571	-2.83148	-2.31621	-3.01913	-1.6255	-3.5025	-4.483	-2.65661	41321580	0	36581908	0	59003644	0	0	0	25908922	0	56720868	0	0	0	0
FKBP3	0.38615	1.24605	1.40283	0.167984	0.240313	-6.698	FKBP3	B2R4Q9	0.0472257	-3.30735	1.29545	1.27393	1.31083	1.55732	1.49401	1.44026	1.95613	1.7126	1.67743	1.77385	1.35976	1.45455	1.49749	1.24957	1.48028	1.02384	1.28621	0.897607	1.22684	1.08348	1.18025	1.01845	1.07413	0.993229	217331168	0	463049472	482460512	460316928	558858820	582871100	615668160	735987900	587354940	637480190	758238660	473291872	518738048	500541280
NEXN	-0.456157	-2.08795	-1.39431	0.170523	0.243661	-6.70963	NEXN	H7BXY5	-3.83936	-3.73406	-1.01012	-1.6765	-4.79198	-1.85246	-3.21861	-2.38078	-1.65945	-1.53522	-1.26726	-2.34658	-2.14683	-2.26586	-2.02303	-1.91322	-2.99028	-1.47203	-0.81194	-1.60986	-1.30935	-0.854483	-3.58066	-1.53393	-1.36606	-1.46313	0	0	93665728	62415764	0	52584444	0	43561104	60044224	61831100	82799608	0	41642816	39354148	43617308
CCT3	0.362864	-0.904796	1.38811	0.172392	0.246045	-6.71806	CCT3	Q2TU64	-0.882431	-3.36015	-0.530511	-0.733719	-0.355248	-0.705463	-0.442955	-0.793861	-0.382141	-0.428805	-0.686394	-0.689125	-0.702657	-1.11813	-0.459975	-0.804918	-0.579274	-0.648294	-0.847674	-1.15307	-1.05651	-0.590526	-0.826136	-1.08021	-0.992064	-1.72607	114095216	0	130604744	119977304	145050320	116449536	152225408	130861040	145539424	133128960	123847048	137523296	113312888	87195440	128879776
SLC27A1	0.306866	-2.53635	1.38529	0.173247	0.246978	-6.72188	SLC27A1	A6NIH2	-3.02752	-3.22806	-2.65717	-2.22379	-2.2146	-3.0882	-2.06901	-3.60079	-3.01728	-2.4603	-2.71231	-3.94382	-2.35203	-2.31203	-2.62953	-2.16592	-2.10764	-2.07976	-2.6441	-2.56468	-2.07166	-2.63167	-1.8922	-2.7784	-2.14878	-2.27393	25794726	0	29906922	42711272	39975784	0	49317028	0	23427516	32563496	30410568	0	36121824	38114872	28647372
RTCB	0.123006	-0.585112	1.37623	0.176014	0.250631	-6.73411	RTCB	B2R6A8	-0.471218	-1.55563	-0.718563	-0.687268	-0.501003	-0.358094	-0.551477	-0.59893	-0.391169	-0.290543	-0.677448	-0.60714	-0.569846	-0.646792	-0.645011	-0.738135	-0.461858	-0.603011	-0.62078	-0.713442	-0.41516	-0.768295	-0.286671	-0.219	-0.46833	-0.885839	151724176	128428976	114643552	123903080	131111888	148151568	141194752	149792688	144631552	146518864	124617440	145564768	124239416	120887144	113366144
MLYCD	0.532032	-3.1237	1.37336	0.176896	0.251594	-6.73796	MLYCD	O95822	-4.19139	-3.24385	-3.93832	-4.474	-1.7875	-2.29951	-1.51207	-4.24813	-3.59014	-2.65246	-1.57212	-3.54659	-2.14173	-4.30836	-3.21794	-3.53306	-2.1257	-4.35786	-4.86304	-3.28088	-5.28083	-3.82316	-1.61401	-2.4513	-2.66623	-4.10099	0	0	0	0	53748536	38572792	0	0	0	28502676	67027784	0	41790288	0	0
TXNDC17	0.46453	-3.36264	1.3723	0.177223	0.251768	-6.73938	TXNDC17	A0A140VJY7	-3.54598	-3.48451	-3.72261	-4.15876	-3.88141	-3.93452	-3.93523	-4.46005	-2.9762	-2.98606	-2.50707	-3.82286	-4.21241	-3.71294	-3.79539	-4.28082	-3.9458	-3.92358	-1.14055	-1.63881	-3.97996	-5.18656	-1.41342	-3.04093	-1.94087	-2.08839	0	0	0	0	0	0	0	0	0	0	0	0	0	0	0
ANXA6	0.152261	3.45924	1.36886	0.178287	0.252987	-6.74399	ANXA6	A0A0S2Z2Z6	3.25846	2.26764	3.52756	3.53429	3.58503	3.53049	3.72608	3.59145	3.5322	3.61758	3.27893	3.29188	3.4525	3.54364	3.28403	3.21043	3.5915	3.36882	3.40409	3.23983	3.24862	2.99218	3.56939	3.44303	3.46916	3.11005	2012795010	1817947010	2175497220	2311523070	2226688770	2194249730	2738373120	2734770430	2194390020	2199664130	1934492160	2171587840	2018858240	2207124990	1726805630
CCT7	0.363622	-1.45841	1.36648	0.179027	0.253743	-6.74717	CCT7	Q99832	-2.13976	-4.5116	-1.01093	-1.66344	-1.1477	-0.960532	-1.5071	-1.21497	-0.868187	-0.567137	-1.22381	-1.13008	-1.55064	-1.51738	-1.55888	-1.22586	-1.4233	-1.28779	-0.944213	-1.16438	-1.3588	-3.86049	-1.16992	-1.16307	-1.56755	-1.57569	0	0	93613744	62983476	83746304	97578552	72802488	97733336	103912152	120956784	85331112	101306416	62952284	66115848	60170092
MAPT	0.28185	-0.752178	1.36105	0.180725	0.255854	-6.75443	MAPT	A0A0G2JMX7	-0.95821	-3.78578	0.00331774	-0.349439	-0.686968	-0.820255	-0.4263	-0.326578	-0.664898	-0.41551	-0.486132	-0.602631	-0.65947	-0.815359	-1.09718	-1.07691	-0.788067	-0.641359	-0.639032	-1.05276	-1.11104	-0.71512	-0.703273	-0.997738	-0.577654	-0.995335	108256896	0	189085104	156595344	115255304	107542992	153992928	180915856	119636136	134361440	142288704	146020384	116756192	107556392	82864032
ACTR2	0.553678	-2.70783	1.35655	0.182142	0.257561	-6.76041	ACTR2	B4DHK9	-3.99601	-4.54459	-0.982827	-3.22006	-4.43972	-1.03839	-3.95357	-2.97345	-1.23287	-1.39101	-1.48355	-4.23324	-1.6597	-3.37538	-2.53974	-3.69105	-1.70563	-2.64954	-1.50306	-3.06046	-3.89576	-3.42437	-3.19581	-3.63085	-3.88394	-3.7325	0	0	95454856	0	0	92451824	0	0	80702320	68331320	71271928	0	58368796	0	0
MLIP	0.215735	-0.705432	1.3555	0.182471	0.257729	-6.7618	MLIP	Q5VWP3	-0.765587	-1.01821	-0.089062	-0.551883	-0.276668	-0.432516	-0.280376	-0.673582	-0.364714	-0.619553	-0.709527	-0.739895	-0.55902	-0.821264	-0.311726	-0.555048	-0.388923	-0.457615	-0.185874	-0.906671	-0.651694	-0.7301	-1.14425	-0.809899	-0.712774	-0.583946	123720288	186398112	177356960	136093456	153169920	140702896	170383744	142238816	147308176	116641104	121877080	132767840	125175144	107117080	142827568
SRSF1	0.342269	-3.31549	1.35114	0.183853	0.259383	-6.76758	SRSF1	Q59FA2	-3.54298	-3.23638	-2.28309	-2.76502	-2.69956	-2.68228	-4.0694	-2.78529	-2.52634	-3.78201	-2.3195	-2.61211	-3.05979	-3.49312	-4.10865	-4.40646	-2.98573	-4.37306	-3.73091	-3.19097	-1.89958	-3.96999	-3.82862	-3.86467	-2.9272	-3.05698	0	0	38759608	0	28563440	0	0	0	32924090	0	39927480	0	22116284	0	0
PDLIM3	0.187863	4.22899	1.34888	0.184572	0.260099	-6.77056	PDLIM3	Q53GG5	4.37699	3.46853	5.08542	4.77855	4.31956	4.03228	4.52921	4.56558	4.71915	5.06823	4.14154	3.93055	4.23134	4.34659	4.5527	4.44301	4.33375	4.57384	5.08757	4.65546	4.86779	4.71681	4.79074	4.20198	4.63392	4.61901	4370307600	4179113470	6405062700	5475906000	3704894210	3106998020	4778130900	5372316200	4995998700	6012362200	3517538560	3380946940	3463860220	3850684420	4160555260
KYAT1	0.445772	-3.27178	1.34197	0.186784	0.262733	-6.77967	KYAT1	A8K563	-4.30657	-5.01416	-3.5241	-4.76183	-2.8983	-3.3548	-2.38355	-3.45117	-2.47441	-2.50028	-3.49605	-3.94576	-2.69531	-3.98874	-3.39248	-3.11642	-3.45462	-3.2395	-2.73027	-2.72689	-2.90067	-3.36727	-2.30668	-2.44545	-3.75527	-3.88905	0	0	16398284	0	24887586	0	39656192	0	34130584	31673584	0	0	0	0	0
OGN	0.290301	-1.50704	1.3417	0.186871	0.262733	-6.78002	OGN	A8K0R3	-0.371456	-2.25733	-1.94655	-1.88631	-1.58531	-1.38531	-0.61313	-0.933965	-1.71491	-3.9992	-1.65164	-1.36706	-1.4079	-1.14163	-1.4123	-1.63124	-1.27188	-1.36818	-1.59935	-1.33831	-1.6124	-1.69206	-0.980226	-0.650061	-1.36134	-1.70876	162587120	78964240	48942888	53967944	61834968	72691688	135287952	118750384	57780120	0	63433508	85960072	69499032	85786496	66604840
ACTR1A	0.154306	0.280041	1.34036	0.187302	0.263038	-6.78178	ACTR1A	A0A384NQ21	-0.167277	-0.808159	0.505147	0.512466	0.778117	0.553382	0.757053	0.538834	0.287636	0.62972	0.248876	0.318892	0.646591	0.363031	-0.209718	-0.037556	0.258495	0.280148	-0.00397893	-0.307243	0.355628	0.0846951	0.383586	-0.139731	0.401119	-0.161623	187305328	215612384	267746064	284602080	318196512	278668640	349724064	329603392	231528064	277281152	236826400	276579328	288697664	243426112	153292048
PAFAH1B1	0.306947	-1.48498	1.32046	0.193801	0.271853	-6.80774	PAFAH1B1	A0A6Q8PG63	-1.511	-3.56913	-0.938361	-1.14964	-1.19329	-1.2754	-1.19532	-1.11809	-0.948404	-1.05591	-1.34753	-1.47537	-1.1419	-0.993106	-1.11261	-1.26306	-1.34343	-1.31235	-1.08067	-1.54415	-1.42128	-1.5879	-1.15719	-1.73024	-1.30979	-1.91561	73799032	0	98442776	89927728	81141568	78445696	90365328	104522264	98292088	86197864	78318312	79743264	83570576	95088768	81982408
PCBP1	0.238001	-0.0737983	1.31901	0.194282	0.272217	-6.80962	PCBP1	Q13157	0.020348	-2.30855	-0.015794	-0.0358331	0.0858833	0.298833	0.184276	0.117626	0.394264	0.522851	-0.0129928	-0.0393802	0.190893	0.0133619	-0.0101669	-0.150502	-0.0322294	-0.342275	-0.424541	-0.932227	-0.544825	-0.259587	-0.0056943	0.0890951	-0.807027	-1.19357	213319728	0	186596768	194618304	196930224	233593696	235126960	246147472	249288368	257483520	197514800	215759008	210506048	191032016	176031488
RAD23B	0.634757	-2.56611	1.31225	0.19653	0.275052	-6.81834	RAD23B	B7Z4W4	-2.1937	-3.65803	-1.47592	-3.46507	-1.45294	-1.43774	-3.97063	-3.71656	-0.914982	-0.708385	-3.38671	-2.94382	-1.33405	-1.20273	-1.36062	-5.3402	-1.44543	-1.86191	-2.78291	-3.93024	-1.55701	-4.2505	-4.1058	-1.0826	-1.01158	-3.7387	45976520	0	67820552	0	67776808	70097056	0	0	100595712	109675720	0	0	73149320	82228928	69034048
MAP2K2	-0.51836	-2.32635	-1.31053	0.197107	0.275545	-6.82056	MAP2K2	P36507	-3.81148	-3.47088	-1.35753	-1.06339	-3.30793	-1.33216	-3.99107	-3.80583	-1.15982	-0.957942	-1.24818	-1.42732	-1.22173	-1.26488	-4.10714	-1.36676	-1.77406	-3.96846	-2.67709	-1.75831	-3.00385	-1.91665	-3.96219	-3.06917	-4.87346	-3.83713	0	0	73620776	95468240	0	75419320	0	0	84893792	92254232	83901520	82443480	79072008	78762168	0
LAMB2	0.146191	1.39397	1.30961	0.197416	0.275662	-6.82174	LAMB2	P55268	1.71733	0.656458	1.76354	1.70706	1.84355	1.73836	1.98289	1.96839	1.57767	1.33823	1.29267	1.22558	1.05426	1.16337	2.04234	1.76618	1.2627	1.18924	1.60709	1.58464	1.6485	1.59454	1.146	1.25219	1.54985	1.39082	691630080	595068990	640525950	651398720	665921860	633582140	817970820	887833660	566163970	453108192	488252768	518513824	382968256	423929440	730225280
COPS6	0.188271	-0.771173	1.30608	0.198601	0.277002	-6.82627	COPS6	A4D2A3	-1.06751	-2.71398	-0.646228	-0.502231	-0.65762	-0.727874	-0.492195	-0.584674	-0.509337	-0.569852	-0.688182	-0.548256	-0.709181	-0.539084	-0.647849	-0.807942	-0.606565	-0.65898	-0.465749	-1.26762	-0.837795	-0.697956	-0.895234	-0.864251	-0.711053	-0.914684	100358088	0	120538200	140858784	117623920	114654608	147117520	151280208	133257280	120729400	123693656	151628880	112801600	130257672	113143344
PDP1	0.199882	-1.94374	1.30235	0.199862	0.278444	-6.83105	PDP1	B4DYX8	-1.91525	-3.65122	-2.53938	-2.73821	-2.08149	-1.89326	-1.96069	-2.08763	-2.3641	-1.9541	-1.845	-1.90977	-1.49762	-1.85448	-1.67159	-2.16512	-1.74107	-1.83274	-2.2996	-2.31759	-2.27845	-2.64364	-2.29873	-1.84379	-2.50091	-2.84901	55764600	0	32451056	29901138	43839652	51118196	53162088	53376040	36842692	46250104	55476784	59010140	65308696	52339620	55648368
CRKL	0.581667	-2.32553	1.29894	0.201019	0.279738	-6.8354	CRKL	A8KA44	-4.36332	-2.72417	-0.934986	-4.21974	-1.80283	-4.29693	-1.07488	-2.94173	-2.82158	-0.898344	-1.177	-3.98853	-1.02697	-1.54069	-4.32614	-2.7486	-4.03428	-3.04297	-3.40308	-2.92371	-0.998448	-2.5022	-1.03956	-2.15548	-1.19598	-2.1394	0	0	98673288	0	0	0	98233488	0	0	96145120	88145464	0	90500352	65056328	0
RPS15	-0.693893	-1.78749	-1.293	0.203048	0.282241	-6.84297	RPS15	A5D8V9	-2.69376	-4.49774	-0.550281	-0.599944	-4.44574	-0.777951	-0.403582	-0.568015	-0.110941	-0.179026	-0.881341	-0.610868	-0.408537	-0.316643	-0.312342	-0.467728	-3.88573	-0.760698	-3.6147	-3.79679	-3.90985	-0.635086	-4.29206	-3.97165	-2.9135	-4.74545	0	0	128827184	131634424	0	110743128	156437024	153037152	175638608	158293632	108193416	145189088	138937024	151972448	142766640
AARS1	0.34068	-3.17937	1.28141	0.207047	0.287475	-6.85763	AARS1	A0A6Q8PF33	-3.62251	-2.96588	-2.57598	-4.40199	-3.12877	-3.7819	-2.23663	-3.35838	-3.02813	-3.03102	-3.7188	-3.21915	-3.49949	-3.29619	-2.56267	-2.97209	-3.78232	-3.35087	-2.9374	-4.02124	-2.26041	-3.77451	-4.20997	-3.47803	-3.99277	-3.21226	0	0	0	0	0	0	43907256	0	0	0	0	0	0	0	30006100
DNAJB4	-0.540392	-2.82008	-1.28016	0.207484	0.287755	-6.85921	DNAJB4	B2R824	-4.8616	-3.08731	-0.748716	-1.13868	-3.85707	-3.95592	-5.28525	-1.48521	-1.80055	-4.63348	-2.74095	-1.99177	-4.36903	-2.93322	-1.89764	-1.72151	-4.04887	-1.23455	-0.846222	-1.36209	-1.26735	-1.47119	-2.93456	-3.15817	-1.12251	-1.73481	0	0	112272320	90613944	0	0	0	81038896	54449928	0	29812738	55749332	0	0	0
CZIB	0.435043	-0.765558	1.2771	0.208551	0.288908	-6.86305	CZIB	Q9NWV4	-2.77808	-2.60298	-0.557764	-0.65578	-0.446082	-0.841161	-0.193555	-0.205774	-0.453849	-0.411272	-0.717721	-0.530582	-0.205777	-4.1038	-0.607167	-0.835987	-0.523355	-0.810894	-0.50608	-0.974032	-0.624899	-0.733166	-0.348121	-0.477541	-3.83195	-1.19806	0	0	128160672	126637144	136199344	105995832	180952256	196717120	138482400	134756688	121186808	153497856	159902368	0	116379216
JPH2	0.122908	-0.486166	1.26898	0.211405	0.292532	-6.87322	JPH2	E1P5X1	-0.500621	-1.17532	-0.145984	-0.17679	-0.409051	-0.443808	-0.846876	-0.519599	-0.710937	-0.583998	-0.418422	-0.454598	-0.258925	-0.038767	-0.174914	-0.330767	-0.292558	-0.522322	0.193554	-0.575319	-0.296176	-0.31322	-0.200305	-0.401602	-0.169222	-0.370654	148663328	167165712	170495536	176502720	139740544	139605920	115052136	158260128	115878576	119551392	149125968	161799024	154118848	184252672	157035056
CAST	0.481783	-2.37122	1.26736	0.211979	0.292863	-6.87524	CAST	A0A6Q8PGN6	-2.72188	-3.64125	-1.22496	-2.98946	-3.13375	-1.52212	-1.65338	-3.99873	-0.759208	-1.01035	-1.84025	-3.04937	-1.77391	-1.36747	-2.10296	-4.14172	-1.63746	-2.77711	-2.49012	-4.30189	-3.57624	-2.45869	-4.1308	-1.56814	-0.90989	-2.80019	0	0	80706632	0	0	66115012	65782784	0	112065560	88962968	55659712	0	53926060	73355560	41266564
IDH3B	0.156109	0.189632	1.26695	0.212122	0.292863	-6.87575	IDH3B	A0A087X2E5	-0.273246	-1.05138	-0.347906	-0.612101	-0.104608	0.0748534	0.201691	-0.429388	0.192773	0.168217	0.180106	0.180567	0.289721	0.189159	0.646079	0.48344	0.613284	0.333073	-0.166662	-0.0493725	-0.240762	-0.348609	0.0364851	0.215196	-0.642174	0.0290464	174040544	182161136	148227408	130529824	172571392	200003008	237982336	168472032	216793888	201369616	225802160	251292496	225431584	215787616	277421536
GNPDA1	0.184081	-1.2618	1.24785	0.218969	0.301975	-6.8994	GNPDA1	A8K3S1	-1.5607	-3.32601	-1.49864	-1.22804	-1.16033	-1.38341	-0.884202	-1.23715	-1.07279	-0.814023	-0.995418	-0.986562	-1.0369	-0.978887	-1.372	-1.54543	-1.10469	-1.65345	-1.33639	-1.4771	-1.70685	-1.62756	-1.64379	-1.32404	-1.56271	-3.83734	71299768	0	66761160	85171128	83016568	72787464	112113664	96242656	90172888	101931928	99967816	111902264	89879880	96030544	68491512
HEBP2	-0.44538	-3.28677	-1.24373	0.220467	0.303496	-6.90446	HEBP2	Q5THN1	-2.70516	-3.09721	-3.41561	-2.27121	-3.71249	-4.37688	-3.40822	-3.30735	-3.45653	-1.83673	-3.52484	-4.96298	-3.71074	-2.0099	-3.86424	-3.1885	-5.12514	-3.37941	-3.49653	-3.96045	-3.25541	-3.53344	-3.61241	-2.01869	-3.29974	-4.74935	0	0	0	0	0	0	0	0	0	50170008	0	0	0	46994132	0
CBR1	0.501317	-0.432315	1.24345	0.220567	0.303496	-6.90479	CBR1	P16152	-2.89852	-5.35823	-0.355043	-0.723344	-0.739472	-0.628181	-0.551533	-0.238319	-0.0701462	0.306028	-0.140233	-0.199132	-0.126892	0	-0.244402	-0.446366	-0.115838	-0.312309	0.162254	-0.0245786	0.0994648	-3.56772	-0.0791149	0.116869	-0.291729	-0.660742	0	0	147495920	120843248	111136208	122857576	141189328	192329248	180676016	221553744	180840816	193142960	168889120	189270896	149650688
TXN	0.296261	0.477473	1.23833	0.222442	0.305733	-6.91106	TXN	P10599	1.00781	-3.18213	0.0137646	0.347907	0.520245	0.432268	0.934787	0.494248	0.55211	0.714562	0.0662574	0.339341	0.412532	0.791536	0.83264	0.404314	0.634156	0.805258	0.476484	1.12808	0.382286	0.382653	0.616997	0.236902	0.54595	0.323859	422948448	0	190459280	253922432	266114288	256229440	395574976	319572928	278111104	294076416	208668240	280527456	245462160	327612128	315718816
ENO1	0.147873	3.84493	1.23744	0.222766	0.305836	-6.91214	ENO1	E2DRY6	3.52302	2.3613	3.53514	3.66063	3.96789	3.96796	4.12484	3.79115	3.89631	4.1231	3.76881	3.7502	4.23949	4.23051	4.15089	3.84145	4.15256	4.16719	4.05761	3.66764	3.7535	3.68938	4.06283	4.20793	3.94575	3.67432	2417914620	1939880060	2186965760	2523078400	2903447550	2971508990	3610204670	3140776960	2824373500	3122711300	2716662780	2983630590	3483472130	3552993790	3149159680
KPNA3	0.294829	-0.660445	1.22679	0.226706	0.310896	-6.92509	KPNA3	O00191	-1.23066	-3.92353	-0.121096	0.0429535	-0.268025	-0.202374	-0.697493	-0.331774	-0.0464914	0.225353	-0.759664	-0.543527	-0.368331	-0.232909	-0.835498	-2.44063	-0.915033	-0.799339	-0.637002	-0.882136	-0.645844	-0.699941	-0.510034	-0.785264	-0.268463	-1.23746	89627080	0	173462272	205542112	154090336	165037600	127603752	180265488	183662848	209504608	117714336	152126784	142863568	161053920	99343832
CSNK2A1	0.548484	-2.63068	1.22448	0.227567	0.311728	-6.92788	CSNK2A1	B2R6D7	-4.16528	-3.08464	-2.69775	-2.4056	-1.59364	-1.28408	-1.10252	-4.24039	-1.03154	-1.01554	-4.19278	-2.98662	-1.27281	-3.72891	-1.3181	-4.74195	-4.05088	-3.18232	-3.25239	-4.46323	-3.94422	-4.34518	-1.36967	-1.09494	-1.3314	-3.73658	0	0	0	0	61478660	77975072	96369088	0	92787824	88643688	0	0	76321184	0	71099200
H2AC20	0.377244	1.57884	1.22369	0.227861	0.311783	-6.92883	H2AC20	B2R5B3	0.35496	-1.25998	0.484611	-0.0116923	2.98452	2.84467	1.83271	1.54086	1.74147	1.66364	1.46687	1.18436	2.48491	2.75473	2.68927	1.86065	2.19516	2.01191	0.802134	0.353039	2.2999	2.28356	0.95743	0.541261	1.09602	1.66591	269004384	157637824	263961696	197902272	1468546690	1364060670	737106300	660134080	634236480	567756160	550912770	503909440	1032359870	1277437820	1143407620
GSTP1	0.175004	2.67563	1.21695	0.230387	0.314887	-6.93694	GSTP1	A8MX94	1.71039	0.849267	2.6075	2.63977	2.71195	2.78499	2.76173	2.76611	2.94803	2.93269	2.65532	2.77035	2.87052	2.92022	2.81901	2.50763	2.81988	2.32664	2.47306	2.43058	2.5528	2.20704	2.97234	2.66721	2.33199	2.39165	688312770	680155970	1149729020	1243430530	1215730300	1308790020	1403440510	1543368190	1463735420	1368303100	1255568510	1512797700	1348691710	1432706560	1251004670
RPN2	-0.147571	-0.925869	-1.2162	0.230669	0.314922	-6.93784	RPN2	A0A994J5J1	-0.726954	-1.61586	-1.04174	-0.918108	-0.849624	-0.626985	-0.962872	-0.586962	-0.876102	-0.581894	-1.06472	-0.745695	-0.584235	-0.602823	-1.51365	-0.853153	-0.796594	-0.389909	-1.0161	-1.19267	-0.878041	-0.81732	-1.00998	-0.618376	-0.970722	-1.58166	127078128	123177648	91635712	105582648	102966648	122959488	106163800	151040416	103343648	119725904	95279408	132235176	123006384	124628096	62086380
NEK7	-0.441912	-3.1952	-1.20044	0.236665	0.322749	-6.95665	NEK7	A6NGT8	-3.62665	-4.22856	-3.51404	-4.12582	-5.03037	-2.31697	-1.89723	-3.87149	-3.54689	-1.67437	-5.28556	-3.1487	-4.06299	-2.21599	-4.18521	-4.53778	-2.16025	-3.19233	-3.2432	-3.20361	-2.29864	-3.28567	-4.07245	-1.81924	-3.6369	-3.62682	0	0	0	0	0	38108824	55553024	0	0	56146096	0	0	0	40738384	0
EIF3A	0.379683	-2.59409	1.19589	0.238419	0.324668	-6.96204	EIF3A	B1AMV5	-3.15737	-4.09105	-1.72892	-1.67135	-2.52137	-1.85405	-1.7003	-1.64095	-1.73704	-3.07708	-2.01044	-2.30264	-1.42344	-2.13503	-1.75266	-2.58827	-1.80173	-2.6214	-1.75235	-2.96772	-3.90279	-3.11679	-3.76718	-3.74546	-3.87334	-2.73508	0	0	56911876	62638748	32318432	52526372	63677972	72746368	56900332	0	49466304	0	68754456	43089988	52607320
SOD1	0.228511	3.23651	1.19542	0.238602	0.324668	-6.9626	SOD1	A6NHJ0	1.41464	0.904933	3.29263	3.20161	3.50543	3.44197	3.59979	3.51553	3.94225	3.86232	3.70702	3.41425	3.53021	3.37884	3.40886	2.95195	3.19129	2.71208	3.43648	2.89309	3.06874	2.88527	3.08707	3.28044	2.83627	2.65566	560731200	706912320	1848582020	1835484930	2107161980	2063673600	2508847870	2594573060	2915761920	2606335230	2602763780	2363819520	2130585090	1968863490	1882862850
PARK7	0.233533	1.85289	1.19331	0.239414	0.325413	-6.96507	PARK7	B2R4Z1	0.714986	-0.571057	1.94708	1.66991	2.37008	2.2619	2.0347	1.81925	2.14613	2.58927	2.29481	2.14892	1.90152	2.04632	1.62016	1.2821	1.78304	1.46644	2.14235	1.8778	1.86263	1.61599	2.01795	1.82621	1.94051	1.313	345253248	254125568	727422460	634840770	959230270	910758400	847881790	800634690	839589180	1078460540	977953150	983358720	688993340	781783300	544964100
MTHFD1	0.23528	-0.634949	1.19221	0.239844	0.325635	-6.96638	MTHFD1	B7Z809	-0.915578	-3.63473	-0.461987	-0.299616	-0.749468	-0.463818	-0.219171	-0.237936	-0.396306	-0.501846	-0.249987	-0.630405	-0.410869	-0.40987	-0.627432	-0.326573	-0.764564	-0.902077	-0.920311	-1.29266	-1.01683	-1.10028	-1.09654	-0.852591	-0.769973	-1.41631	111503696	0	136957760	162097744	110368896	137682960	177767616	192380240	144117504	126556648	167593568	143236176	138712704	142462576	114755920
PSMD1	-0.166301	-1.49291	-1.19125	0.240215	0.325779	-6.96751	PSMD1	A0A7I2V523	-2.02431	-2.5074	-0.762979	-1.04298	-1.68978	-1.46539	-1.69025	-1.32939	-1.05764	-1.00067	-1.19125	-1.26626	-1.20496	-1.06172	-2.54564	-1.51028	-1.74866	-1.4931	-1.53969	-1.67496	-1.91066	-1.43637	-1.86988	-1.45158	-1.26267	-1.66142	51704344	66397416	111167792	96828296	57515336	68766464	64122832	90281568	91124768	89562272	87278832	92181192	79996216	90672448	30362388
EIF2S1	-0.617326	-3.02385	-1.1804	0.244455	0.331163	-6.98023	EIF2S1	G3V4T5	-4.42754	-4.52136	-1.14666	-3.56037	-0.945031	-4.22177	-2.37915	-4.67136	-3.13545	-4.55504	-1.10497	-3.44407	-3.53898	-0.898773	-3.96317	-1.15471	-4.71511	-1.1261	-4.47055	-1.18936	-4.70498	-0.83955	-3.38458	-0.325779	-4.16241	-1.31892	0	0	85207984	0	96377608	0	0	0	0	0	92657816	0	0	101514088	0
AAMDC	0.278118	-0.74706	1.17814	0.245343	0.331998	-6.98286	AAMDC	K4DI89	-1.66694	-3.97215	-0.688012	-0.892533	-0.432872	-0.41679	-0.771741	-0.736842	-0.345048	-0.3953	-1.09203	-1.11622	-0.410699	-0.468058	-0.972911	-1.16528	-0.29822	-0.672455	-0.244559	-0.539417	-0.807591	-0.409446	-0.379644	-0.663196	-0.982734	-0.893791	66237740	0	117097176	107471024	137452096	142245040	121202792	136136560	149329920	136256896	93492512	102284280	138729008	136830960	90318272
RPS4X	0.346062	-3.28959	1.17727	0.245688	0.332098	-6.98388	RPS4X	B2R491	-3.86026	-3.97566	-3.43436	-4.30497	-3.22245	-2.90448	-3.5535	-2.68995	-2.30303	-4.53987	-2.88995	-3.95685	-1.48943	-3.38369	-1.85287	-2.32415	-2.58363	-3.85112	-5.37144	-3.60659	-3.58239	-2.22087	-3.04026	-3.57811	-3.52606	-3.74681	0	0	17450720	0	0	0	0	35158488	38435684	0	26887382	0	65680748	0	49077312
[truncated: 319 more rows]
[truncated: 37 more columns]

## Sheet: T1vsT2-ReactomeTerms
	ID	GeneRatio	BgRatio	RichFactor	FoldEnrichment	zScore	pvalue	p.adjust	qvalue	Count	ES	regulation
Muscle contraction	Muscle contraction	13/55	60/1226	0.216667	4.8297	6.58964	7.41778e-07	8.82716e-05	8.51092e-05	13	4.8297	DownRegulated
[truncated: 14 more rows]

## Sheet: DEPS-common-to-palmer-deshmuhk-
Protein
ACAA2
ACADS
ACSS1
ACTN3
ALDH1A1
ALDH7A1
ANKRD2
ASS1
ATP2A1
CASQ2
CBR4
CKB
CPT1B
CRAT
CYB5R1
DNAJA4
ECH1
ECI2
ETFB
GPD2
HSDL2
[truncated: 33 more rows]

## Sheet: DEPs-unique-to-palmer
protein
[truncated: 52 more rows]
