# Supplementary material for: Integrated fibre-specific methylome and proteome profiling of human skeletal muscle across males and females with fibre-type deconvolution
Source: Skelet Muscle. 2025 Oct 10;15:28. doi: 10.1186/s13395-025-00396-0 (PMC12512927; doi:10.1186/s13395-025-00396-0)
Supplement: Supplementary file 5 — Additional file 5. Combined Ion file. [file 13395_2025_396_MOESM5_ESM.tsv]

Peptide Sequence	Modified Sequence	Prev AA	Next AA	Start	End	Peptide Length	M/Z	Charge	Assigned Modifications	Protein	Protein ID	Entry Name	Gene	Protein Description	Mapped Genes	Mapped Proteins	HF1JS20220502_P22_0579_Exp2_AndrewP_S01 Spectral Count	HF1JS20220502_P22_0579_Exp2_AndrewP_S02 Spectral Count	HF1JS20220502_P22_0579_Exp2_AndrewP_S03 Spectral Count	HF1JS20220502_P22_0579_Exp2_AndrewP_S04 Spectral Count	HF1JS20220502_P22_0579_Exp2_AndrewP_S05 Spectral Count	HF1JS20220502_P22_0579_Exp2_AndrewP_S06 Spectral Count	HF1JS20220502_P22_0579_Exp2_AndrewP_S07 Spectral Count	HF1JS20220502_P22_0579_Exp2_AndrewP_S08 Spectral Count	HF1JS20220502_P22_0579_Exp2_AndrewP_S09 Spectral Count	HF1JS20220502_P22_0579_Exp2_AndrewP_S10 Spectral Count	HF1JS20220502_P22_0579_Exp2_AndrewP_S11 Spectral Count	HF1JS20220502_P22_0579_Exp2_AndrewP_S12 Spectral Count	HF1JS20220502_P22_0579_Exp2_AndrewP_S13 Spectral Count	HF1JS20220502_P22_0579_Exp2_AndrewP_S14 Spectral Count	HF1JS20220502_P22_0579_Exp2_AndrewP_S15 Spectral Count	HF1JS20220502_P22_0579_Exp2_AndrewP_S16 Spectral Count	HF1JS20220502_P22_0579_Exp2_AndrewP_S17 Spectral Count	HF1JS20220502_P22_0579_Exp2_AndrewP_S18 Spectral Count	HF1JS20220502_P22_0579_Exp2_AndrewP_S19 Spectral Count	HF1JS20220502_P22_0579_Exp2_AndrewP_S20 Spectral Count	HF1JS20220502_P22_0579_Exp2_AndrewP_S21 Spectral Count	HF1JS20220502_P22_0579_Exp2_AndrewP_S22 Spectral Count	HF1JS20220502_P22_0579_Exp2_AndrewP_S23 Spectral Count	HF1JS20220502_P22_0579_Exp2_AndrewP_S24 Spectral Count	HF1JS20220502_P22_0579_Exp2_AndrewP_S25 Spectral Count	HF1JS20220502_P22_0579_Exp2_AndrewP_S26 Spectral Count	HF1JS20220502_P22_0579_Exp2_AndrewP_S27 Spectral Count	HF1JS20220502_P22_0579_Exp2_AndrewP_S28 Spectral Count	HF1JS20220502_P22_0579_Exp2_AndrewP_S29 Spectral Count	HF1JS20220502_P22_0579_Exp2_AndrewP_S30 Spectral Count	HF1JS20220502_P22_0579_Exp2_AndrewP_S31 Spectral Count	HF1JS20220502_P22_0579_Exp2_AndrewP_S32 Spectral Count	HF1JS20220502_P22_0579_Exp2_AndrewP_S33 Spectral Count
AAAAAAAPEPPLGLQQLSALQPEPGGVPLHSSWTFWLDR	AAAAAAAPEPPLGLQQLSALQPEPGGVPLHSSWTFWLDR	R	S	21	59	39	1013.2772	4		sp|Q8N5X7|IF4E3_HUMAN	Q8N5X7	IF4E3_HUMAN	EIF4E3	Eukaryotic translation initiation factor 4E type 3			0	0	1	1	0	0	0	1	0	0	0	0	0	0	0	0	0	1	0	0	0	0	0	0	0	0	0	1	0	0	1	0	0
AAAAASASQDELNQLER	AAAAASASQDELNQLER	M	V	2	18	17	582.2868	3		sp|Q5VYK3|ECM29_HUMAN	Q5VYK3	ECM29_HUMAN	ECPAS	Proteasome adapter and scaffold protein ECM29			0	0	0	0	0	0	0	0	0	0	0	0	0	0	0	0	0	0	0	0	0	0	0	0	0	0	0	0	0	0	0	0	0
AAAAASASQDELNQLERVFLRLGHAETDEQLQNIISK	AAAAASASQDELNQLERVFLRLGHAETDEQLQNIISK	M	F	2	38	37	1010.0226	4		sp|Q5VYK3|ECM29_HUMAN	Q5VYK3	ECM29_HUMAN	ECPAS	Proteasome adapter and scaffold protein ECM29			0	0	1	1	2	0	1	1	0	0	0	0	0	0	0	0	0	0	2	0	0	0	0	0	0	0	0	0	0	0	0	0	0
AAAAFAQLQGAMEMLGISESEQR	AAAAFAQLQGAM[15.9949]EMLGISESEQR	K	A	799	821	23	809.0543	3	12M(15.9949)	sp|Q8IUG5|MY18B_HUMAN	Q8IUG5	MY18B_HUMAN	MYO18B	Unconventional myosin-XVIIIb			0	0	0	0	0	0	0	0	0	0	0	0	0	0	0	0	0	0	0	0	0	0	0	0	0	0	0	0	0	0	0	0	0
AAAANLCPGDVILAIDGFGTESMTHADAQDR	AAAANLC[57.0215]PGDVILAIDGFGTESMTHADAQDR	K	I	38	68	31	1063.1643	3	7C(57.0215)	sp|Q53GG5|PDLI3_HUMAN	Q53GG5	PDLI3_HUMAN	PDLIM3	PDZ and LIM domain protein 3			2	2	2	3	4	4	3	2	1	1	2	1	4	4	4	1	3	2	3	2	3	4	2	2	4	2	2	2	2	4	2	6	3
AAAANLCPGDVILAIDGFGTESMTHADAQDR	AAAANLC[57.0215]PGDVILAIDGFGTESMTHADAQDR	K	I	38	68	31	797.625	4	7C(57.0215)	sp|Q53GG5|PDLI3_HUMAN	Q53GG5	PDLI3_HUMAN	PDLIM3	PDZ and LIM domain protein 3			3	3	3	3	1	2	2	4	3	3	3	3	4	3	3	1	2	4	1	1	2	1	2	1	3	4	2	2	3	4	3	1	1
AAAANLCPGDVILAIDGFGTESMTHADAQDR	AAAANLC[57.0215]PGDVILAIDGFGTESM[15.9949]THADAQDR	K	I	38	68	31	1068.4958	3	23M(15.9949)	sp|Q53GG5|PDLI3_HUMAN	Q53GG5	PDLI3_HUMAN	PDLIM3	PDZ and LIM domain protein 3			1	1	0	1	3	1	1	2	1	1	1	1	1	1	1	0	1	1	1	0	1	1	1	1	1	1	0	0	2	1	1	1	1
AAAANLCPGDVILAIDGFGTESMTHADAQDR	AAAANLC[57.0215]PGDVILAIDGFGTESM[15.9949]THADAQDR	K	I	38	68	31	801.6237	4	23M(15.9949)	sp|Q53GG5|PDLI3_HUMAN	Q53GG5	PDLI3_HUMAN	PDLIM3	PDZ and LIM domain protein 3			1	1	1	0	0	0	0	0	1	0	1	1	0	1	0	0	0	0	0	0	0	0	0	0	0	0	0	0	0	1	1	0	0
AAAASAAEAGIATTGTEDSDDALLK	AAAASAAEAGIATTGTEDSDDALLK	R	M	238	262	25	774.0432	3		sp|P55036|PSMD4_HUMAN	P55036	PSMD4_HUMAN	PSMD4	26S proteasome non-ATPase regulatory subunit 4			0	0	0	0	0	0	0	0	0	0	0	0	0	0	0	0	0	0	0	0	0	0	0	1	0	0	0	0	0	0	0	0	0
AAAEVNQDYGLDPK	AAAEVNQDYGLDPK	R	I	102	115	14	745.8597	2		sp|P07954|FUMH_HUMAN	P07954	FUMH_HUMAN	FH	Fumarate hydratase, mitochondrial			1	0	1	0	0	0	1	0	1	0	1	0	0	0	1	0	1	0	1	0	1	0	1	0	1	0	1	0	0	0	1	0	1
AAAGDLGGDHLAFSCDVAK	AAAGDLGGDHLAFSC[57.0215]DVAK	K	E	41	59	19	937.9387	2	15C(57.0215)	sp|Q8N4T8|CBR4_HUMAN	Q8N4T8	CBR4_HUMAN	CBR4	Carbonyl reductase family member 4			0	0	0	0	0	0	0	0	0	0	0	0	0	0	0	0	0	0	0	0	1	0	0	0	1	0	0	0	0	0	0	0	0
AAAGDLGGDHLAFSCDVAK	AAAGDLGGDHLAFSC[57.0215]DVAK	K	E	41	59	19	625.6282	3	15C(57.0215)	sp|Q8N4T8|CBR4_HUMAN	Q8N4T8	CBR4_HUMAN	CBR4	Carbonyl reductase family member 4			1	0	1	0	0	0	0	0	0	0	0	0	0	0	0	0	0	0	0	0	0	0	0	0	0	0	1	0	0	0	1	0	0
AAAHCAHVFTTVSQITAIEAQHLLK	AAAHC[57.0215]AHVFTTVSQITAIEAQHLLK	R	R	247	271	25	906.4779	3	5C(57.0215)	sp|P13807|GYS1_HUMAN	P13807	GYS1_HUMAN	GYS1	Glycogen [starch] synthase, muscle			0	0	1	0	1	0	0	1	0	0	1	0	0	0	0	1	0	0	0	0	0	0	0	0	1	1	1	0	0	0	0	0	0
AAAHCAHVFTTVSQITAIEAQHLLK	AAAHC[57.0215]AHVFTTVSQITAIEAQHLLK	R	R	247	271	25	680.1103	4	5C(57.0215)	sp|P13807|GYS1_HUMAN	P13807	GYS1_HUMAN	GYS1	Glycogen [starch] synthase, muscle			1	1	1	1	1	2	1	1	1	1	1	1	2	1	1	1	1	1	1	1	1	1	1	1	1	1	1	1	1	1	1	0	0
AAAHCAHVFTTVSQITAIEAQHLLK	AAAHC[57.0215]AHVFTTVSQITAIEAQHLLK	R	R	247	271	25	544.2897	5	5C(57.0215)	sp|P13807|GYS1_HUMAN	P13807	GYS1_HUMAN	GYS1	Glycogen [starch] synthase, muscle			0	0	1	0	1	1	1	1	0	1	1	0	1	1	1	1	1	1	1	1	1	0	1	1	1	1	0	0	1	0	1	0	1
AAAHHYGAQCDKPNK	AAAHHYGAQC[57.0215]DKPNK	K	E	27	41	15	834.3889	2	10C(57.0215)	sp|P51970|NDUA8_HUMAN	P51970	NDUA8_HUMAN	NDUFA8	NADH dehydrogenase [ubiquinone] 1 alpha subcomplex subunit 8			1	0	1	1	1	0	1	1	1	1	1	0	1	1	1	0	1	1	1	1	1	1	1	1	1	1	0	1	1	1	1	1	1
AAAHHYGAQCDKPNK	AAAHHYGAQC[57.0215]DKPNK	K	E	27	41	15	556.595	3	10C(57.0215)	sp|P51970|NDUA8_HUMAN	P51970	NDUA8_HUMAN	NDUFA8	NADH dehydrogenase [ubiquinone] 1 alpha subcomplex subunit 8			1	0	1	0	0	0	1	0	1	0	0	0	0	0	1	0	0	0	0	0	1	0	1	0	1	0	0	0	0	0	0	0	0
AAAHHYGAQCDKPNK	AAAHHYGAQC[57.0215]DKPNK	K	E	27	41	15	417.6981	4	10C(57.0215)	sp|P51970|NDUA8_HUMAN	P51970	NDUA8_HUMAN	NDUFA8	NADH dehydrogenase [ubiquinone] 1 alpha subcomplex subunit 8			1	1	1	1	0	1	1	1	1	0	0	1	1	0	1	0	1	1	1	0	1	0	0	0	1	0	0	0	0	0	1	0	0
AAAHLTVIEK	AAAHLTVIEK	R	L	13557	13566	10	1052.6097	1		sp|Q8WZ42|TITIN_HUMAN	Q8WZ42	TITIN_HUMAN	TTN	Titin			0	1	0	0	0	0	0	0	0	0	0	0	0	1	0	0	0	0	0	2	0	1	0	1	0	0	0	0	0	0	0	0	0
AAAHLTVIEK	AAAHLTVIEK	R	L	13557	13566	10	526.8085	2		sp|Q8WZ42|TITIN_HUMAN	Q8WZ42	TITIN_HUMAN	TTN	Titin			1	2	1	1	2	2	1	1	2	2	1	1	1	1	2	2	1	1	1	3	1	3	2	1	1	1	1	2	1	2	2	1	1
AAAHQLCLK	AAAHQLC[57.0215]LK	K	I	71	79	9	506.2738	2	7C(57.0215)	sp|Q53GG5|PDLI3_HUMAN	Q53GG5	PDLI3_HUMAN	PDLIM3	PDZ and LIM domain protein 3			1	0	0	0	1	0	1	1	1	0	1	0	1	0	0	0	0	0	0	0	0	0	0	0	0	0	0	0	0	0	1	0	0
AAAIGIDLGTTYSCVGVFQHGK	AAAIGIDLGTTYSC[57.0215]VGVFQHGK	K	V	4	25	22	1133.0703	2	14C(57.0215)	sp|P0DMV8|HS71A_HUMAN	P0DMV8	HS71A_HUMAN	HSPA1A	Heat shock 70 kDa protein 1A	HSPA1B	sp|P0DMV9|HS71B_HUMAN	0	0	0	0	0	0	0	0	0	0	0	0	0	0	0	0	0	0	1	1	0	0	0	0	0	0	0	0	0	0	0	0	0
AAAIGIDLGTTYSCVGVFQHGK	AAAIGIDLGTTYSC[57.0215]VGVFQHGK	K	V	4	25	22	755.7159	3	14C(57.0215)	sp|P0DMV8|HS71A_HUMAN	P0DMV8	HS71A_HUMAN	HSPA1A	Heat shock 70 kDa protein 1A	HSPA1B	sp|P0DMV9|HS71B_HUMAN	1	1	4	1	1	2	2	2	1	2	1	1	1	2	1	1	1	4	1	1	2	1	3	1	1	1	1	1	1	1	1	3	1
AAALEFLNR	AAALEFLNR	K	F	79	87	9	502.7798	2		sp|P31948|STIP1_HUMAN	P31948	STIP1_HUMAN	STIP1	Stress-induced-phosphoprotein 1			0	0	1	0	0	0	1	1	0	0	1	0	1	0	0	1	0	1	0	0	0	0	0	1	0	1	0	1	1	1	0	0	0
AAALEQFK	AAALEQFK	R	S	260	267	8	439.2425	2		sp|Q13423|NNTM_HUMAN	Q13423	NNTM_HUMAN	NNT	NAD(P) transhydrogenase, mitochondrial			0	0	0	0	0	0	0	0	0	1	1	1	0	0	0	0	0	0	1	0	1	1	0	0	0	1	1	1	1	0	0	0	0
AAANEQLTR	AAANEQLTR	R	A	96	104	9	487.2567	2		sp|Q9NX63|MIC19_HUMAN	Q9NX63	MIC19_HUMAN	CHCHD3	MIC			1	0	1	0	0	0	0	0	0	0	0	0	0	0	0	0	0	0	0	0	0	0	0	0	0	0	0	0	0	0	0	0	0
AAASTDYYK	AAASTDYYK	R	R	236	244	9	495.2323	2		sp|P08559|ODPA_HUMAN	P08559	ODPA_HUMAN	PDHA1	Pyruvate dehydrogenase E1 component subunit alpha, somatic form, mitochondrial			0	1	0	1	0	0	0	0	0	1	0	1	0	0	0	0	0	0	0	0	0	0	0	0	0	0	0	0	0	0	0	1	0
AAAVLPVLDLAQR	AAAVLPVLDLAQR	K	Q	76	88	13	668.901	2		sp|P19404|NDUV2_HUMAN	P19404	NDUV2_HUMAN	NDUFV2	NADH dehydrogenase [ubiquinone] flavoprotein 2, mitochondrial			1	1	1	1	1	1	1	1	1	1	1	1	1	1	1	1	1	1	1	1	1	1	1	1	1	1	1	1	1	1	1	1	1
AAAVPVEFQEHHLSEVQNMASEEK	AAAVPVEFQEHHLSEVQNMASEEK	K	L	73	96	24	894.0939	3		sp|O43837|IDH3B_HUMAN	O43837	IDH3B_HUMAN	IDH3B	Isocitrate dehydrogenase [NAD] subunit beta, mitochondrial			0	0	0	0	1	0	0	0	1	0	0	0	1	1	0	0	1	0	0	1	1	0	0	1	0	1	0	0	0	1	1	0	1
AAAVPVEFQEHHLSEVQNMASEEK	AAAVPVEFQEHHLSEVQNMASEEK	K	L	73	96	24	670.8222	4		sp|O43837|IDH3B_HUMAN	O43837	IDH3B_HUMAN	IDH3B	Isocitrate dehydrogenase [NAD] subunit beta, mitochondrial			0	0	1	1	0	0	1	0	0	0	0	0	1	1	0	1	0	0	1	1	0	0	0	1	0	1	0	1	1	0	1	0	1
AAAVPVEFQEHHLSEVQNMASEEKLEQVLSSMK	AAAVPVEFQEHHLSEVQNMASEEKLEQVLSSMK	K	E	73	105	33	924.7065	4		sp|O43837|IDH3B_HUMAN	O43837	IDH3B_HUMAN	IDH3B	Isocitrate dehydrogenase [NAD] subunit beta, mitochondrial			0	1	0	1	0	0	0	1	0	0	0	1	0	0	0	1	1	0	0	1	1	0	0	0	0	0	1	1	0	1	0	0	1
AAAVPVEFQEHHLSEVQNMASEEKLEQVLSSMK	AAAVPVEFQEHHLSEVQNMASEEKLEQVLSSMK	K	E	73	105	33	739.9667	5		sp|O43837|IDH3B_HUMAN	O43837	IDH3B_HUMAN	IDH3B	Isocitrate dehydrogenase [NAD] subunit beta, mitochondrial			0	0	0	0	0	0	0	0	0	0	0	0	0	0	1	0	1	0	0	1	1	0	1	0	0	0	1	0	0	1	0	0	0
AAAVPVEFQEHHLSEVQNMASEEK	AAAVPVEFQEHHLSEVQNM[15.9949]ASEEK	K	L	73	96	24	899.4255	3	19M(15.9949)	sp|O43837|IDH3B_HUMAN	O43837	IDH3B_HUMAN	IDH3B	Isocitrate dehydrogenase [NAD] subunit beta, mitochondrial			0	0	0	0	0	0	0	0	0	0	0	0	0	0	0	0	1	0	0	0	0	0	0	0	0	0	0	0	0	0	0	0	0
AAAVPVEFQEHHLSEVQNMASEEKLEQVLSSMK	AAAVPVEFQEHHLSEVQNM[15.9949]ASEEKLEQVLSSMK	K	E	73	105	33	928.7052	4	19M(15.9949)	sp|O43837|IDH3B_HUMAN	O43837	IDH3B_HUMAN	IDH3B	Isocitrate dehydrogenase [NAD] subunit beta, mitochondrial			0	0	0	0	0	0	0	0	0	0	0	0	0	0	0	0	0	0	0	0	0	0	0	0	0	0	0	0	0	0	0	0	0
AACLLPK	AAC[57.0215]LLPK	K	L	199	205	7	386.7229	2	3C(57.0215)	contam_sp|P02768|ALBU_HUMAN	P02768	ALBU_HUMAN	ALB	Serum albumin			1	1	1	1	0	1	1	1	1	1	1	1	1	1	1	1	1	1	1	1	1	1	0	0	0	1	1	1	1	1	0	1	1
AADAEAEVASLNR	AADAEAEVASLNR	K	R	79	91	13	658.8256	2		sp|P06753|TPM3_HUMAN	P06753	TPM3_HUMAN	TPM3	Tropomyosin alpha-3 chain			2	1	3	1	3	1	3	0	6	1	2	1	3	0	4	1	3	1	2	1	4	1	2	1	3	1	2	1	4	0	2	1	3
AADAEAEVASLNR	AADAEAEVASLNR	K	R	79	91	13	439.5528	3		sp|P06753|TPM3_HUMAN	P06753	TPM3_HUMAN	TPM3	Tropomyosin alpha-3 chain			1	0	1	0	1	0	1	0	1	0	1	0	1	0	1	0	1	0	1	0	1	0	1	0	1	1	1	0	1	0	1	0	1
AADAEAEVASLNRR	AADAEAEVASLNRR	K	I	79	92	14	736.8762	2		sp|P06753|TPM3_HUMAN	P06753	TPM3_HUMAN	TPM3	Tropomyosin alpha-3 chain			1	0	0	0	0	0	0	0	1	0	0	0	0	0	1	0	1	0	0	0	1	0	1	0	0	0	0	0	0	0	1	0	0
AADAEAEVASLNRR	AADAEAEVASLNRR	K	I	79	92	14	491.5865	3		sp|P06753|TPM3_HUMAN	P06753	TPM3_HUMAN	TPM3	Tropomyosin alpha-3 chain			0	0	1	0	1	0	0	0	0	0	0	0	1	0	0	0	1	0	0	0	1	0	1	0	0	0	0	0	0	0	0	0	1
AADAGSYMATATNELGQATCAASLTVR	AADAGSYM[15.9949]ATATNELGQATC[57.0215]AASLTVR	R	P	786	812	27	906.4217	3	20C(57.0215)	sp|Q15772|SPEG_HUMAN	Q15772	SPEG_HUMAN	SPEG	Striated muscle preferentially expressed protein kinase			0	0	0	0	0	0	0	0	0	0	0	0	0	0	0	0	0	0	0	0	0	0	0	0	0	0	0	0	0	0	0	0	0
AADFIDQALAQK	AADFIDQALAQK	R	N	105	116	12	645.838	2		sp|P51452|DUS3_HUMAN	P51452	DUS3_HUMAN	DUSP3	Dual specificity protein phosphatase 3			0	0	1	0	0	0	0	0	0	0	0	0	0	0	0	0	0	0	0	0	0	0	0	0	0	0	0	0	0	0	0	0	0
AADFIEELSSLFK	AADFIEELSSLFK	K	S	154	166	13	735.3797	2		sp|Q86TC9|MYPN_HUMAN	Q86TC9	MYPN_HUMAN	MYPN	Myopalladin			1	1	1	1	1	1	1	1	1	1	0	1	1	1	1	1	1	1	0	0	1	1	1	1	1	1	0	1	0	0	1	1	1
AADFQLHTHVNDGTEFGGSIYQK	AADFQLHTHVNDGTEFGGSIYQK	K	V	175	197	23	1268.0986	2		sp|Q9Y277|VDAC3_HUMAN	Q9Y277	VDAC3_HUMAN	VDAC3	Voltage-dependent anion-selective channel protein 3			1	0	1	1	1	0	1	0	1	1	1	0	1	1	1	0	1	0	1	1	1	1	1	1	1	0	1	0	1	1	1	1	1
AADFQLHTHVNDGTEFGGSIYQK	AADFQLHTHVNDGTEFGGSIYQK	K	V	175	197	23	845.7348	3		sp|Q9Y277|VDAC3_HUMAN	Q9Y277	VDAC3_HUMAN	VDAC3	Voltage-dependent anion-selective channel protein 3			3	1	4	2	3	1	4	2	4	2	2	3	2	1	4	2	4	1	3	3	4	2	4	2	4	2	4	3	4	3	4	2	4
AADFQLHTHVNDGTEFGGSIYQK	AADFQLHTHVNDGTEFGGSIYQK	K	V	175	197	23	634.5529	4		sp|Q9Y277|VDAC3_HUMAN	Q9Y277	VDAC3_HUMAN	VDAC3	Voltage-dependent anion-selective channel protein 3			5	4	5	4	4	3	5	4	3	4	4	3	5	4	4	4	5	3	5	4	5	4	4	4	4	3	6	4	4	4	6	3	4
AADHLEALAAIEDFFLEHEALGISMAK	AADHLEALAAIEDFFLEHEALGISMAK	R	V	639	665	27	728.8679	4		sp|Q13144|EI2BE_HUMAN	Q13144	EI2BE_HUMAN	EIF2B5	Translation initiation factor eIF-2B subunit epsilon			0	0	0	0	1	0	1	0	0	0	0	0	0	0	0	0	0	0	1	0	1	0	0	0	1	0	0	1	0	0	0	1	0
AADLQLEMTQKPHK	AADLQLEMTQKPHK	K	K	34	47	14	537.2837	3		sp|O15382|BCAT2_HUMAN	O15382	BCAT2_HUMAN	BCAT2	Branched-chain-amino-acid aminotransferase, mitochondrial			0	0	0	0	0	0	0	0	0	0	0	0	0	0	0	0	0	0	0	1	0	0	0	0	0	0	0	0	0	0	1	0	0
AADLQLEMTQKPHK	AADLQLEMTQKPHK	K	K	34	47	14	403.2146	4		sp|O15382|BCAT2_HUMAN	O15382	BCAT2_HUMAN	BCAT2	Branched-chain-amino-acid aminotransferase, mitochondrial			0	0	0	0	0	0	0	0	0	0	0	0	0	0	0	1	0	0	0	0	0	0	0	0	0	0	0	0	0	0	0	0	0
AADLQLEMTQKPHK	AADLQLEM[15.9949]TQKPHK	K	K	34	47	14	542.6153	3	8M(15.9949)	sp|O15382|BCAT2_HUMAN	O15382	BCAT2_HUMAN	BCAT2	Branched-chain-amino-acid aminotransferase, mitochondrial			0	0	0	0	0	0	0	0	0	0	0	0	0	0	0	0	0	0	0	0	0	0	0	0	0	0	0	0	0	0	0	0	0
AADMLSGPR	AADMLSGPR	K	R	131	139	9	459.2291	2		sp|P30038|AL4A1_HUMAN	P30038	AL4A1_HUMAN	ALDH4A1	Delta-1-pyrroline-5-carboxylate dehydrogenase, mitochondrial			1	0	1	0	0	0	1	0	0	0	1	1	1	1	1	0	0	0	0	0	1	0	1	1	0	0	0	0	0	1	0	0	1
AADPIDPPGPPAK	AADPIDPPGPPAK	K	I	28087	28099	13	623.3273	2		sp|Q8WZ42|TITIN_HUMAN	Q8WZ42	TITIN_HUMAN	TTN	Titin			1	1	1	1	0	1	1	1	0	0	1	1	1	1	1	1	1	0	1	1	1	1	0	1	0	1	0	1	1	1	1	1	1
AADRLPNLSSPSAEGPPGPPSGPAPR	AADRLPNLSSPSAEGPPGPPSGPAPR	K	K	453	478	26	832.426	3		sp|O60784|TOM1_HUMAN	O60784	TOM1_HUMAN	TOM1	Target of Myb protein 1			0	0	0	1	1	1	0	0	0	0	0	1	0	0	0	0	0	0	0	0	1	0	0	1	1	0	0	0	0	0	0	0	0
AAEGVQEVSTACTWNGRPCSLSVHIDK	AAEGVQEVSTAC[57.0215]TWNGRPC[57.0215]SLSVHIDK	R	G	403	429	27	743.8552	4	12C(57.0215)	sp|Q13424|SNTA1_HUMAN	Q13424	SNTA1_HUMAN	SNTA1	Alpha-1-syntrophin			0	0	0	0	1	0	0	0	0	0	0	0	0	0	0	0	0	1	0	1	0	0	0	0	1	0	0	0	1	0	0	0	0
AAEILSDNIYR	AAEILSDNIYR	R	Q	3167	3177	11	632.8302	2		sp|P20929|NEBU_HUMAN	P20929	NEBU_HUMAN	NEB	Nebulin			1	1	1	1	1	1	1	1	1	1	1	1	2	2	1	1	1	1	1	1	1	1	2	1	2	1	1	1	1	2	1	1	1
AAELIANSLATAGDGLIELR	AAELIANSLATAGDGLIELR	K	K	220	239	20	999.5469	2		sp|P35232|PHB_HUMAN	P35232	PHB_HUMAN	PHB	Prohibitin			1	0	1	1	0	0	1	0	1	0	1	1	0	0	1	0	0	0	0	0	0	0	0	0	1	0	1	1	1	0	1	1	1
AAELIANSLATAGDGLIELR	AAELIANSLATAGDGLIELR	K	K	220	239	20	666.7003	3		sp|P35232|PHB_HUMAN	P35232	PHB_HUMAN	PHB	Prohibitin			1	1	1	1	0	0	1	1	1	1	1	0	1	1	1	1	0	1	1	1	0	1	0	1	1	1	1	1	1	0	1	1	1
AAEPDPDYENLRR	AAEPDPDYENLRR	R	S	1324	1336	13	773.3682	2		sp|P21817|RYR1_HUMAN	P21817	RYR1_HUMAN	RYR1	Ryanodine receptor 1			0	0	0	0	1	0	0	0	0	0	0	0	0	0	0	0	0	0	0	0	1	0	0	0	0	0	0	0	0	0	0	0	0
AAETHFGFETVSEEEK	AAETHFGFETVSEEEK	R	G	49	64	16	905.9101	2		sp|Q5HYK3|COQ5_HUMAN	Q5HYK3	COQ5_HUMAN	COQ5	2-methoxy-6-polyprenyl-1,4-benzoquinol methylase, mitochondrial			0	0	1	1	1	0	0	0	1	0	0	0	0	0	0	0	1	0	0	1	0	0	0	0	1	0	0	0	0	0	1	0	0
AAETHFGFETVSEEEK	AAETHFGFETVSEEEK	R	G	49	64	16	604.2758	3		sp|Q5HYK3|COQ5_HUMAN	Q5HYK3	COQ5_HUMAN	COQ5	2-methoxy-6-polyprenyl-1,4-benzoquinol methylase, mitochondrial			1	1	1	1	1	1	1	1	1	1	1	0	1	1	1	1	1	1	1	1	1	1	1	1	1	1	1	1	1	1	1	1	1
AAETTVVEVEEIVDIGAFAPEDIHIPQIYVHR	AAETTVVEVEEIVDIGAFAPEDIHIPQIYVHR	K	L	237	268	32	890.9622	4		sp|P55809|SCOT1_HUMAN	P55809	SCOT1_HUMAN	OXCT1	Succinyl-CoA:3-ketoacid coenzyme A transferase 1, mitochondrial			0	0	0	0	3	1	3	0	1	0	0	0	3	0	1	0	1	0	1	0	1	2	4	1	2	0	1	0	1	0	3	1	2
AAETTVVEVEEIVDIGAFAPEDIHIPQIYVHR	AAETTVVEVEEIVDIGAFAPEDIHIPQIYVHR	K	L	237	268	32	712.9712	5		sp|P55809|SCOT1_HUMAN	P55809	SCOT1_HUMAN	OXCT1	Succinyl-CoA:3-ketoacid coenzyme A transferase 1, mitochondrial			0	0	0	0	0	0	0	0	0	0	0	0	0	0	0	0	0	0	0	0	0	0	0	0	0	0	0	0	0	0	1	0	0
AAEVPAPIR	AAEVPAPIR	K	D	28386	28394	9	462.2691	2		sp|Q8WZ42|TITIN_HUMAN	Q8WZ42	TITIN_HUMAN	TTN	Titin			0	0	1	1	0	0	0	0	1	1	0	1	0	0	0	0	0	1	0	0	0	0	0	0	0	0	0	0	0	0	0	0	0
AAFDDAIAELDTLSEESYK	AAFDDAIAELDTLSEESYK	K	D	197	215	19	1044.4863	2		sp|P62258|1433E_HUMAN	P62258	1433E_HUMAN	YWHAE	14-3-3 protein epsilon			1	1	1	1	1	1	1	1	3	1	1	1	1	1	1	1	1	1	1	1	1	1	1	2	1	1	1	1	0	1	1	1	1
AAFDDAIAELDTLSEESYK	AAFDDAIAELDTLSEESYK	K	D	197	215	19	696.6599	3		sp|P62258|1433E_HUMAN	P62258	1433E_HUMAN	YWHAE	14-3-3 protein epsilon			2	0	2	1	2	2	1	1	1	2	1	1	1	2	2	1	3	1	1	1	1	1	3	1	3	1	1	1	1	1	1	1	1
AAFDDAIAELDTLSEESYKDSTLIMQLLR	AAFDDAIAELDTLSEESYKDSTLIMQLLR	K	D	197	225	29	1086.8744	3		sp|P62258|1433E_HUMAN	P62258	1433E_HUMAN	YWHAE	14-3-3 protein epsilon			0	0	0	0	0	1	0	1	0	0	0	0	0	0	0	0	0	0	0	1	0	0	0	1	0	0	0	0	0	0	0	0	0
AAFDDAIAELDTLSEESYKDSTLIMQLLR	AAFDDAIAELDTLSEESYKDSTLIMQLLR	K	D	197	225	29	815.4076	4		sp|P62258|1433E_HUMAN	P62258	1433E_HUMAN	YWHAE	14-3-3 protein epsilon			0	0	1	0	0	1	1	1	0	1	0	0	0	0	0	0	0	0	0	0	0	0	1	0	0	0	0	0	0	1	0	1	0
AAFDDAIAELDTLSEESYKDSTLIMQLLR	AAFDDAIAELDTLSEESYKDSTLIM[15.9949]QLLR	K	D	197	225	29	1092.206	3	25M(15.9949)	sp|P62258|1433E_HUMAN	P62258	1433E_HUMAN	YWHAE	14-3-3 protein epsilon			1	0	0	0	0	0	0	0	0	0	0	0	0	0	0	0	0	0	0	0	0	0	0	0	0	0	0	0	0	0	0	0	0
AAFDDAIAELDTLSEESYKDSTLIMQLLR	AAFDDAIAELDTLSEESYKDSTLIM[15.9949]QLLR	K	D	197	225	29	819.4063	4	25M(15.9949)	sp|P62258|1433E_HUMAN	P62258	1433E_HUMAN	YWHAE	14-3-3 protein epsilon			0	0	0	0	0	0	0	0	0	0	0	0	0	0	0	0	0	0	0	0	0	0	0	0	0	0	0	0	0	0	0	0	0
AAFDIFVLGAEDGCISTK	AAFDIFVLGAEDGC[57.0215]ISTK	K	E	22	39	18	957.4693	2	14C(57.0215)	sp|P63316|TNNC1_HUMAN	P63316	TNNC1_HUMAN	TNNC1	Troponin C, slow skeletal and cardiac muscles			22	2	19	0	20	1	21	0	28	0	19	1	25	0	26	0	20	1	19	0	31	0	15	0	53	1	20	1	15	0	45	1	24
AAFDIFVLGAEDGCISTK	AAFDIFVLGAEDGC[57.0215]ISTK	K	E	22	39	18	638.6486	3	14C(57.0215)	sp|P63316|TNNC1_HUMAN	P63316	TNNC1_HUMAN	TNNC1	Troponin C, slow skeletal and cardiac muscles			6	0	6	0	7	0	6	0	6	0	7	0	9	0	9	0	6	0	7	0	8	0	5	0	7	0	7	0	7	0	8	0	8
AAFDMFDADGGGDISVK	AAFDMFDADGGGDISVK	K	E	22	38	17	858.3826	2		sp|P02585|TNNC2_HUMAN	P02585	TNNC2_HUMAN	TNNC2	Troponin C, skeletal muscle			2	11	1	11	1	10	1	9	1	13	1	10	1	11	0	10	2	10	1	9	0	12	0	11	0	13	1	9	1	12	1	13	1
AAFDMFDADGGGDISVK	AAFDMFDADGGGDISVK	K	E	22	38	17	572.5908	3		sp|P02585|TNNC2_HUMAN	P02585	TNNC2_HUMAN	TNNC2	Troponin C, skeletal muscle			0	1	0	1	0	1	0	1	0	1	0	2	0	1	0	1	0	1	0	2	0	1	0	2	0	1	0	1	0	2	0	1	0
AAFDMFDADGGGDISVK	AAFDM[15.9949]FDADGGGDISVK	K	E	22	38	17	866.3801	2	5M(15.9949)	sp|P02585|TNNC2_HUMAN	P02585	TNNC2_HUMAN	TNNC2	Troponin C, skeletal muscle			0	13	0	3	0	10	0	3	0	5	0	7	0	8	0	4	0	6	0	2	0	11	0	4	0	3	0	3	0	14	0	15	0
AAFFVALDEESYSYDPEDEASLSLYGK	AAFFVALDEESYSYDPEDEASLSLYGK	R	A	415	441	27	1006.1255	3		sp|Q92523|CPT1B_HUMAN	Q92523	CPT1B_HUMAN	CPT1B	Carnitine O-palmitoyltransferase 1, muscle isoform			0	0	0	0	0	0	0	0	0	0	0	0	0	0	0	0	0	0	0	0	0	0	0	0	0	0	0	0	1	0	0	0	0
AAFGGSGGRGSSSGGGYSSGSSSYGSGGR	AAFGGSGGRGSSSGGGYSSGSSSYGSGGR	K	Q	516	544	29	1251.0372	2		contam_sp|P35908|K22E_HUMAN	P35908	K22E_HUMAN	KRT2	Keratin, type II cytoskeletal 2 epidermal			1	0	0	0	0	0	0	0	0	0	0	0	0	0	0	0	0	0	0	0	0	0	0	0	0	0	0	0	0	0	0	0	0
AAFGGSGGRGSSSGGGYSSGSSSYGSGGR	AAFGGSGGRGSSSGGGYSSGSSSYGSGGR	K	Q	516	544	29	834.3605	3		contam_sp|P35908|K22E_HUMAN	P35908	K22E_HUMAN	KRT2	Keratin, type II cytoskeletal 2 epidermal			1	1	0	1	0	0	0	0	1	1	1	0	0	0	0	0	0	0	0	0	0	1	0	0	0	0	0	0	1	1	1	1	1
AAFGLSEAGFNTACVTK	AAFGLSEAGFNTAC[57.0215]VTK	R	L	76	92	17	872.4221	2	14C(57.0215)	sp|P31040|SDHA_HUMAN	P31040	SDHA_HUMAN	SDHA	Succinate dehydrogenase [ubiquinone] flavoprotein subunit, mitochondrial			1	1	1	1	1	1	1	1	1	1	1	1	1	1	1	1	0	1	1	1	1	1	1	1	1	1	1	1	1	1	1	1	1
AAFNSGKVDIVAINDPFIDLNYMVYMFQYDSTHGK	AAFNSGKVDIVAINDPFIDLNYMVYMFQYDSTHGK	R	F	21	55	35	996.73	4		sp|P04406|G3P_HUMAN	P04406	G3P_HUMAN	GAPDH	Glyceraldehyde-3-phosphate dehydrogenase			1	0	1	1	2	0	2	2	1	1	1	1	1	1	1	0	3	2	2	1	1	1	2	1	2	2	0	2	0	1	1	0	1
AAFNSGKVDIVAINDPFIDLNYMVYMFQYDSTHGK	AAFNSGKVDIVAINDPFIDLNYMVYM[15.9949]FQYDSTHGK	R	F	21	55	35	1000.7287	4	26M(15.9949)	sp|P04406|G3P_HUMAN	P04406	G3P_HUMAN	GAPDH	Glyceraldehyde-3-phosphate dehydrogenase			0	0	0	0	0	0	0	0	0	0	0	0	0	0	0	0	0	0	0	0	0	0	0	0	0	0	0	0	0	0	0	1	0
AAFNSGKVDIVAINDPFIDLNYMVYMFQYDSTHGK	AAFNSGKVDIVAINDPFIDLNYM[15.9949]VYMFQYDSTHGK	R	F	21	55	35	1000.7287	4	23M(15.9949)	sp|P04406|G3P_HUMAN	P04406	G3P_HUMAN	GAPDH	Glyceraldehyde-3-phosphate dehydrogenase			0	0	0	0	0	0	0	0	0	0	0	0	0	0	0	0	0	0	0	0	0	0	0	0	0	0	0	0	0	0	0	1	0
AAFQIISQVISEATEQVLATTVGK	AAFQIISQVISEATEQVLATTVGK	R	V	347	370	24	835.4584	3		sp|Q92667|AKAP1_HUMAN	Q92667	AKAP1_HUMAN	AKAP1	A-kinase anchor protein 1, mitochondrial			0	0	0	0	0	0	1	0	0	0	0	0	0	0	0	0	0	0	0	0	0	0	0	0	0	0	0	0	0	0	0	0	0
AAFQLGSPWR	AAFQLGSPWR	R	R	85	94	10	566.7985	2		sp|P05091|ALDH2_HUMAN	P05091	ALDH2_HUMAN	ALDH2	Aldehyde dehydrogenase, mitochondrial			1	1	1	1	1	0	1	1	1	1	1	1	1	1	1	1	0	1	1	1	1	1	1	1	1	1	1	1	1	1	1	1	1
AAFTECCQAADK	AAFTEC[57.0215]C[57.0215]QAADK	K	A	187	198	12	686.287	2	6C(57.0215)	contam_sp|P02768|ALBU_HUMAN	P02768	ALBU_HUMAN	ALB	Serum albumin			1	1	1	1	1	1	1	1	1	1	1	1	0	1	1	0	1	0	1	1	1	1	1	1	1	1	1	1	1	1	1	1	1
AAGGIELFVGGIGPDGHIAFNEPGSSLVSR	AAGGIELFVGGIGPDGHIAFNEPGSSLVSR	K	T	127	156	30	975.5015	3		sp|P46926|GNPI1_HUMAN	P46926	GNPI1_HUMAN	GNPDA1	Glucosamine-6-phosphate isomerase 1			0	0	0	1	0	1	1	1	0	0	0	0	0	0	0	0	0	1	0	0	1	1	0	1	0	1	1	1	0	0	0	1	0
AAGIDEQENWHEGK	AAGIDEQENWHEGK	K	E	105	118	14	528.5743	3		sp|P28838|AMPL_HUMAN	P28838	AMPL_HUMAN	LAP3	Cytosol aminopeptidase			0	0	1	0	0	0	1	0	1	0	0	0	0	0	0	0	0	0	0	0	0	0	0	0	0	0	0	0	0	0	0	0	0
AAGIDEQENWHEGKENIR	AAGIDEQENWHEGKENIR	K	A	105	122	18	524.7502	4		sp|P28838|AMPL_HUMAN	P28838	AMPL_HUMAN	LAP3	Cytosol aminopeptidase			0	0	0	0	0	0	0	0	0	0	0	0	0	0	0	0	0	0	0	0	0	0	0	0	0	0	0	1	0	0	1	0	0
AAGIIHLGATSCYVGDNTDLIILR	AAGIIHLGATSC[57.0215]YVGDNTDLIILR	K	N	102	125	24	848.4477	3	12C(57.0215)	sp|P30566|PUR8_HUMAN	P30566	PUR8_HUMAN	ADSL	Adenylosuccinate lyase			0	0	1	1	1	2	1	1	2	2	1	1	1	1	1	1	1	1	0	1	0	1	0	2	2	2	1	1	0	0	0	0	0
AAGLLSTYR	AAGLLSTYR	R	A	1243	1251	9	476.2665	2		sp|P39059|COFA1_HUMAN	P39059	COFA1_HUMAN	COL15A1	Collagen alpha-1(XV) chain			0	0	1	0	0	0	0	0	0	0	0	0	0	0	0	0	0	0	0	0	0	0	0	0	0	0	0	1	0	0	1	0	0
AAGPLLTDECR	AAGPLLTDEC[57.0215]R	R	T	190	200	11	601.7953	2	10C(57.0215)	sp|Q9BQ69|MACD1_HUMAN	Q9BQ69	MACD1_HUMAN	MACROD1	ADP-ribose glycohydrolase MACROD1			1	1	1	1	0	0	1	1	1	1	1	1	1	1	1	1	0	1	1	1	0	1	0	1	0	1	1	1	0	1	1	2	0
AAGTDGSDFQHR	AAGTDGSDFQHR	R	E	9	20	12	631.2814	2		sp|Q8N5M9|JAGN1_HUMAN	Q8N5M9	JAGN1_HUMAN	JAGN1	Protein jagunal homolog 1			0	0	0	0	0	0	0	0	0	1	0	0	0	0	0	0	0	0	0	0	0	0	0	0	0	0	0	0	0	0	1	0	0
AAGVNVEPFWPGLFAK	AAGVNVEPFWPGLFAK	K	A	34	49	16	851.9511	2		sp|P05386|RLA1_HUMAN	P05386	RLA1_HUMAN	RPLP1	60S acidic ribosomal protein P1			0	0	1	1	0	0	1	0	0	1	0	0	1	1	0	1	0	1	1	0	0	0	0	0	0	1	0	1	1	0	1	0	0
AAGWSELSER	AAGWSELSER	K	D	49	58	10	553.2672	2		sp|Q9H0N5|PHS2_HUMAN	Q9H0N5	PHS2_HUMAN	PCBD2	Pterin-4-alpha-carbinolamine dehydratase 2			0	0	1	1	0	0	1	1	0	1	0	1	0	0	1	1	1	1	0	0	1	1	1	1	1	1	0	1	0	0	1	1	1
AAHDNMDIDKVDELMQDIADQQELAEEISTAISK	AAHDNMDIDKVDELMQDIADQQELAEEISTAISK	K	P	118	151	34	947.4475	4		sp|Q9H444|CHM4B_HUMAN	Q9H444	CHM4B_HUMAN	CHMP4B	Charged multivesicular body protein 4b			0	0	0	0	0	1	0	0	0	0	0	0	0	0	0	0	0	1	0	0	0	0	0	0	0	0	0	0	0	0	0	0	0
AAHSEGNTTAGLDMR	AAHSEGNTTAGLDMR	R	E	467	481	15	765.8519	2		sp|P78371|TCPB_HUMAN	P78371	TCPB_HUMAN	CCT2	T-complex protein 1 subunit beta			0	0	0	0	0	0	0	0	0	0	0	0	0	0	0	0	0	0	0	0	0	0	0	0	0	1	0	0	0	0	0	0	0
AAIDWFDGK	AAIDWFDGK	K	E	349	357	9	511.7507	2		sp|P35637|FUS_HUMAN	P35637	FUS_HUMAN	FUS	RNA-binding protein FUS	TAF15	sp|Q92804|RBP56_HUMAN	0	1	0	0	0	0	0	0	0	0	0	0	0	0	0	0	0	0	0	0	0	0	0	0	0	0	0	0	1	1	0	0	1
AAIGLLAR	AAIGLLAR	R	H	41	48	8	392.7556	2		sp|P07741|APT_HUMAN	P07741	APT_HUMAN	APRT	Adenine phosphoribosyltransferase			0	0	0	0	0	0	0	1	0	0	0	1	0	0	0	0	0	0	0	0	0	0	0	0	0	0	0	1	0	0	1	0	0
AAIISAEGDSK	AAIISAEGDSK	K	A	209	219	11	531.2772	2		sp|P35232|PHB_HUMAN	P35232	PHB_HUMAN	PHB	Prohibitin			0	0	0	0	0	0	0	0	0	0	0	1	0	0	0	0	0	0	0	0	1	0	0	0	0	0	0	0	1	0	0	0	0
AALAGGTTMIIDHVVPEPESSLTEAYEK	AALAGGTTMIIDHVVPEPESSLTEAYEK	K	W	95	122	28	977.1548	3		sp|Q14195|DPYL3_HUMAN	Q14195	DPYL3_HUMAN	DPYSL3	Dihydropyrimidinase-related protein 3			0	0	1	0	1	0	1	0	0	0	1	0	1	0	1	0	0	0	0	0	1	0	0	0	1	0	1	0	1	0	1	0	2
AALAGGTTMIIDHVVPEPGTSLLAAFDQWR	AALAGGTTMIIDHVVPEPGTSLLAAFDQWR	K	E	95	124	30	1046.541	3		sp|Q16555|DPYL2_HUMAN	Q16555	DPYL2_HUMAN	DPYSL2	Dihydropyrimidinase-related protein 2			0	0	1	0	0	0	2	0	1	0	0	0	0	0	0	0	1	0	1	0	1	0	1	0	0	0	0	1	1	0	2	0	0
AALAGGTTMIIDHVVPEPESSLTEAYEK	AALAGGTTM[15.9949]IIDHVVPEPESSLTEAYEK	K	W	95	122	28	982.4864	3	9M(15.9949)	sp|Q14195|DPYL3_HUMAN	Q14195	DPYL3_HUMAN	DPYSL3	Dihydropyrimidinase-related protein 3			0	0	0	0	0	0	0	0	0	0	1	0	0	0	0	0	0	0	0	0	0	0	0	0	0	0	0	0	0	0	0	0	0
AALAHSEEVTASQVAATK	AALAHSEEVTASQVAATK	R	T	2744	2761	18	892.4628	2		sp|Q15149|PLEC_HUMAN	Q15149	PLEC_HUMAN	PLEC	Plectin			0	1	0	0	1	1	0	0	0	0	0	1	1	1	1	0	1	0	0	1	1	1	1	1	1	0	1	0	1	1	0	1	1
AALAHSEEVTASQVAATK	AALAHSEEVTASQVAATK	R	T	2744	2761	18	595.311	3		sp|Q15149|PLEC_HUMAN	Q15149	PLEC_HUMAN	PLEC	Plectin			2	2	2	3	1	1	3	2	3	3	1	3	2	1	1	3	2	1	2	3	1	1	1	2	1	2	1	2	2	2	1	2	1
AALANLCIGDVITAIDGENTSNMTHLEAQNR	AALANLC[57.0215]IGDVITAIDGENTSNMTHLEAQNR	K	I	39	69	31	1104.8698	3	7C(57.0215)	sp|O00151|PDLI1_HUMAN	O00151	PDLI1_HUMAN	PDLIM1	PDZ and LIM domain protein 1			1	0	1	0	1	0	1	0	1	0	1	0	1	0	2	0	1	0	1	0	1	0	1	0	1	0	1	0	1	1	1	0	1
AALANLCIGDVITAIDGENTSNMTHLEAQNR	AALANLC[57.0215]IGDVITAIDGENTSNMTHLEAQNR	K	I	39	69	31	828.9041	4	7C(57.0215)	sp|O00151|PDLI1_HUMAN	O00151	PDLI1_HUMAN	PDLIM1	PDZ and LIM domain protein 1			0	0	0	0	1	0	1	0	0	0	1	0	1	0	1	0	1	0	1	0	1	0	1	0	1	0	1	0	1	0	1	0	0
AALANLCIGDVITAIDGENTSNMTHLEAQNR	AALANLC[57.0215]IGDVITAIDGENTSNM[15.9949]THLEAQNR	K	I	39	69	31	1110.2014	3	23M(15.9949)	sp|O00151|PDLI1_HUMAN	O00151	PDLI1_HUMAN	PDLIM1	PDZ and LIM domain protein 1			0	0	0	0	0	0	0	0	0	0	0	0	0	0	0	0	0	0	0	0	0	0	0	0	0	0	0	0	0	0	0	0	0
AALANLCIGDVITAIDGENTSNMTHLEAQNR	AALANLC[57.0215]IGDVITAIDGENTSNM[15.9949]THLEAQNR	K	I	39	69	31	832.9029	4	23M(15.9949)	sp|O00151|PDLI1_HUMAN	O00151	PDLI1_HUMAN	PDLIM1	PDZ and LIM domain protein 1			0	0	0	0	0	0	0	0	0	0	0	0	0	0	0	0	0	0	0	0	0	0	0	0	0	0	0	0	0	0	0	0	0
AALCHFCIDMLNAK	AALC[57.0215]HFC[57.0215]IDMLNAK	K	L	209	222	14	555.2633	3	4C(57.0215)	sp|P54920|SNAA_HUMAN	P54920	SNAA_HUMAN	NAPA	Alpha-soluble NSF attachment protein			0	0	0	0	0	0	0	0	0	0	0	0	0	1	0	0	0	0	0	0	0	0	0	0	0	0	0	0	0	0	0	0	0
AALDGTPGMIGYGMAK	AALDGTPGMIGYGMAK	K	G	139	154	16	776.8785	2		sp|P09417|DHPR_HUMAN	P09417	DHPR_HUMAN	QDPR	Dihydropteridine reductase			0	0	0	1	0	0	0	0	1	1	1	0	0	0	0	0	0	1	0	0	0	0	0	0	0	0	0	1	0	0	0	0	0
AALEAIER	AALEAIER	K	A	407	414	8	436.7454	2		sp|Q92523|CPT1B_HUMAN	Q92523	CPT1B_HUMAN	CPT1B	Carnitine O-palmitoyltransferase 1, muscle isoform			1	0	1	1	0	0	1	0	1	1	1	0	0	0	0	0	0	0	0	0	0	0	0	0	0	0	0	0	0	0	1	0	0
AALEALDELDLFGVK	AALEALDELDLFGVK	K	G	207	221	15	802.4324	2		sp|P46020|KPB1_HUMAN	P46020	KPB1_HUMAN	PHKA1	Phosphorylase b kinase regulatory subunit alpha, skeletal muscle isoform			0	2	2	2	0	1	0	2	1	3	1	3	0	2	0	2	0	2	0	0	0	2	0	2	0	2	0	2	0	2	0	2	0
AALEALLGR	AALEALLGR	R	L	128	136	9	457.2769	2		sp|O15061|SYNEM_HUMAN	O15061	SYNEM_HUMAN	SYNM	Synemin			1	1	2	1	1	1	1	1	1	1	1	1	1	1	1	1	1	1	1	1	1	1	1	1	1	1	1	1	1	1	1	1	1
AALEEVER	AALEEVER	K	L	2143	2150	8	458.7403	2		sp|Q15149|PLEC_HUMAN	Q15149	PLEC_HUMAN	PLEC	Plectin			0	0	0	0	0	0	0	0	0	0	0	0	0	0	0	0	1	0	0	0	1	0	0	0	0	0	0	0	0	0	0	0	0
AALEYLEDIDLK	AALEYLEDIDLK	K	T	44	55	12	696.8664	2		sp|Q9BRX8|PXL2A_HUMAN	Q9BRX8	PXL2A_HUMAN	PRXL2A	Peroxiredoxin-like 2A			0	0	0	0	0	0	0	0	0	0	0	0	0	0	0	0	0	0	0	0	0	0	0	0	0	0	0	0	0	0	0	0	0
AALHPPALAVLSHTPDGATQTIAWVGK	AALHPPALAVLSHTPDGATQTIAWVGK	K	G	234	260	27	681.3723	4		sp|Q8NDH3|PEPL1_HUMAN	Q8NDH3	PEPL1_HUMAN	NPEPL1	Probable aminopeptidase NPEPL1			0	0	1	0	0	0	0	0	0	0	0	0	0	0	0	0	0	0	0	0	0	0	0	0	0	0	0	0	0	0	0	0	0
AALLELWELR	AALLELWELR	R	R	450	459	10	607.3505	2		sp|Q13813|SPTN1_HUMAN	Q13813	SPTN1_HUMAN	SPTAN1	Spectrin alpha chain, non-erythrocytic 1			2	0	0	1	0	0	1	0	0	1	1	1	1	0	1	0	1	1	1	1	1	1	1	1	0	1	1	1	1	1	1	1	1
AALLNFDEFAVSK	AALLNFDEFAVSK	K	D	718	730	13	712.8746	2		sp|Q9Y613|FHOD1_HUMAN	Q9Y613	FHOD1_HUMAN	FHOD1	FH1/FH2 domain-containing protein 1			0	1	0	0	0	1	0	1	0	1	1	0	0	1	0	0	0	1	0	0	0	0	0	0	0	0	0	0	0	0	0	1	0
AALLNQHYQVNFK	AALLNQHYQVNFK	K	G	217	229	13	515.9439	3		sp|P07814|SYEP_HUMAN	P07814	SYEP_HUMAN	EPRS1	Bifunctional glutamate/proline--tRNA ligase			0	0	0	1	0	0	0	1	0	1	0	0	0	0	0	0	0	0	0	0	0	0	0	0	0	0	0	0	0	0	0	0	0
AALPSHVVTMLDNFPTNLHPMSQLSAAVTALNSESNFAR	AALPSHVVTMLDNFPTNLHPMSQLSAAVTALNSESNFAR	R	A	145	183	39	1384.6929	3		sp|O75390|CISY_HUMAN	O75390	CISY_HUMAN	CS	Citrate synthase, mitochondrial			1	0	1	1	1	0	1	1	1	1	1	1	1	1	1	1	1	1	1	1	1	1	1	1	1	1	0	1	0	1	1	1	1
AALPSHVVTMLDNFPTNLHPMSQLSAAVTALNSESNFAR	AALPSHVVTMLDNFPTNLHPMSQLSAAVTALNSESNFAR	R	A	145	183	39	1038.7715	4		sp|O75390|CISY_HUMAN	O75390	CISY_HUMAN	CS	Citrate synthase, mitochondrial			2	2	6	3	4	3	4	3	3	2	2	3	2	2	4	7	3	4	7	2	4	3	6	2	7	3	4	5	2	2	5	2	4
AALPSHVVTMLDNFPTNLHPMSQLSAAVTALNSESNFAR	AALPSHVVTMLDNFPTNLHPMSQLSAAVTALNSESNFAR	R	A	145	183	39	831.2187	5		sp|O75390|CISY_HUMAN	O75390	CISY_HUMAN	CS	Citrate synthase, mitochondrial			1	0	1	2	1	1	1	2	1	2	1	1	1	1	2	2	1	1	2	2	2	2	2	2	1	2	2	2	0	1	2	2	1
AALPSHVVTMLDNFPTNLHPMSQLSAAVTALNSESNFAR	AALPSHVVTMLDNFPTNLHPM[15.9949]SQLSAAVTALNSESNFAR	R	A	145	183	39	1042.7703	4	21M(15.9949)	sp|O75390|CISY_HUMAN	O75390	CISY_HUMAN	CS	Citrate synthase, mitochondrial			2	1	3	2	2	2	1	3	3	2	1	5	2	1	3	2	2	2	1	2	1	0	2	2	1	2	4	2	2	2	1	2	0
AALPSHVVTMLDNFPTNLHPMSQLSAAVTALNSESNFAR	AALPSHVVTMLDNFPTNLHPM[15.9949]SQLSAAVTALNSESNFAR	R	A	145	183	39	834.4177	5	21M(15.9949)	sp|O75390|CISY_HUMAN	O75390	CISY_HUMAN	CS	Citrate synthase, mitochondrial			0	1	2	1	0	0	2	0	1	0	1	2	1	0	2	1	0	0	0	1	1	0	0	1	0	0	1	0	2	0	1	0	0
AALPSHVVTMLDNFPTNLHPMSQLSAAVTALNSESNFAR	AALPSHVVTM[15.9949]LDNFPTNLHPMSQLSAAVTALNSESNFAR	R	A	145	183	39	1042.7703	4	10M(15.9949)	sp|O75390|CISY_HUMAN	O75390	CISY_HUMAN	CS	Citrate synthase, mitochondrial			3	4	4	5	3	3	5	3	4	4	3	4	3	3	2	4	3	2	5	3	4	4	4	4	4	3	4	5	4	3	5	4	4
AALPSHVVTMLDNFPTNLHPMSQLSAAVTALNSESNFAR	AALPSHVVTM[15.9949]LDNFPTNLHPMSQLSAAVTALNSESNFAR	R	A	145	183	39	834.4177	5	10M(15.9949)	sp|O75390|CISY_HUMAN	O75390	CISY_HUMAN	CS	Citrate synthase, mitochondrial			1	1	1	1	0	0	1	1	0	0	0	0	1	1	1	1	0	0	1	1	1	1	1	1	1	0	0	0	0	1	0	1	1
AALPSHVVTMLDNFPTNLHPMSQLSAAVTALNSESNFAR	AALPSHVVTM[15.9949]LDNFPTNLHPM[15.9949]SQLSAAVTALNSESNFAR	R	A	145	183	39	1046.769	4	10M(15.9949)	sp|O75390|CISY_HUMAN	O75390	CISY_HUMAN	CS	Citrate synthase, mitochondrial			0	2	2	0	0	0	2	0	2	2	1	2	0	0	0	0	0	0	1	0	0	1	0	1	0	0	1	1	1	0	1	0	1
AALPSHVVTMLDNFPTNLHPMSQLSAAVTALNSESNFAR	AALPSHVVTM[15.9949]LDNFPTNLHPM[15.9949]SQLSAAVTALNSESNFAR	R	A	145	183	39	837.6167	5	10M(15.9949)	sp|O75390|CISY_HUMAN	O75390	CISY_HUMAN	CS	Citrate synthase, mitochondrial			0	0	0	0	0	0	0	0	0	0	0	0	0	0	0	0	0	0	0	0	0	0	0	0	0	0	0	0	0	0	0	0	0
AALSASEGEEVPQDK	AALSASEGEEVPQDK	K	A	113	127	15	765.8677	2		sp|O95831|AIFM1_HUMAN	O95831	AIFM1_HUMAN	AIFM1	Apoptosis-inducing factor 1, mitochondrial			0	0	0	0	0	0	0	0	0	0	0	0	0	0	0	0	0	0	0	0	0	0	0	0	0	0	0	0	0	0	0	0	0
AALSHDGILNLEAPR	AALSHDGILNLEAPR	R	G	134	148	15	788.9257	2		sp|Q16082|HSPB2_HUMAN	Q16082	HSPB2_HUMAN	HSPB2	Heat shock protein beta-2			0	1	1	1	1	1	1	1	1	1	1	1	1	1	1	1	1	1	1	1	1	1	1	1	1	1	1	1	1	1	1	1	1
AALSHDGILNLEAPR	AALSHDGILNLEAPR	R	G	134	148	15	526.2862	3		sp|Q16082|HSPB2_HUMAN	Q16082	HSPB2_HUMAN	HSPB2	Heat shock protein beta-2			1	1	1	1	1	1	1	1	1	1	1	1	1	1	1	1	1	1	1	1	1	1	1	1	1	1	1	1	1	1	1	1	1
AALTGLLHR	AALTGLLHR	R	T	82	90	9	476.2903	2		sp|P55084|ECHB_HUMAN	P55084	ECHB_HUMAN	HADHB	Trifunctional enzyme subunit beta, mitochondrial			1	1	1	1	1	1	1	1	1	2	1	1	1	1	1	1	1	2	1	1	2	1	1	1	1	1	2	1	1	1	2	1	1
AALVAQNYINYQQGTPHR	AALVAQNYINYQQGTPHR	R	V	13	30	18	682.0168	3		sp|Q9BS40|LXN_HUMAN	Q9BS40	LXN_HUMAN	LXN	Latexin			0	0	0	0	0	0	0	0	0	0	0	0	0	0	0	0	0	0	0	0	0	0	0	1	0	0	0	0	0	0	0	0	0
AAMDNSEIAGEKK	AAMDNSEIAGEKK	K	S	258	270	13	682.3297	2		sp|Q16891|MIC60_HUMAN	Q16891	MIC60_HUMAN	IMMT	MIC			0	0	0	0	0	0	0	0	0	0	0	0	0	0	0	0	0	0	0	0	0	0	0	0	0	0	0	0	0	0	0	0	0
AAMLLGSVGDALGYR	AAMLLGSVGDALGYR	K	N	6	20	15	747.3927	2		sp|Q8NDY3|ARHL1_HUMAN	Q8NDY3	ARHL1_HUMAN	ADPRHL1	[Protein ADP-ribosylarginine] hydrolase-like protein 1			0	0	0	0	1	0	0	1	1	0	0	1	0	2	0	0	0	0	0	0	0	1	0	0	0	0	0	0	0	0	1	1	1
AAMSLLR	AAMSLLR	M	R	2	8	7	381.2205	2		sp|O43674|NDUB5_HUMAN	O43674	NDUB5_HUMAN	NDUFB5	NADH dehydrogenase [ubiquinone] 1 beta subcomplex subunit 5, mitochondrial			0	0	0	0	0	0	1	0	0	0	0	0	0	0	0	0	0	0	0	0	0	0	0	0	0	0	0	0	0	0	0	0	0
AAMDNSEIAGEK	AAM[15.9949]DNSEIAGEK	K	K	258	269	12	626.2797	2	3M(15.9949)	sp|Q16891|MIC60_HUMAN	Q16891	MIC60_HUMAN	IMMT	MIC			0	0	0	0	0	0	0	0	0	0	0	0	0	0	0	0	0	0	0	0	0	0	0	0	0	0	0	0	0	0	0	0	0
AANDAGYFNDEMAPIEVK	AANDAGYFNDEMAPIEVK	K	T	192	209	18	977.9461	2		sp|P42765|THIM_HUMAN	P42765	THIM_HUMAN	ACAA2	3-ketoacyl-CoA thiolase, mitochondrial			0	0	1	1	1	0	1	0	1	0	1	1	0	0	1	0	1	0	0	1	1	0	1	0	1	0	1	0	1	0	1	1	1
AANIVGEGEPR	AANIVGEGEPR	K	E	18808	18818	11	556.7883	2		sp|Q8WZ42|TITIN_HUMAN	Q8WZ42	TITIN_HUMAN	TTN	Titin			1	1	0	1	0	1	1	0	2	1	1	2	1	1	0	1	0	1	0	0	0	0	0	0	0	1	0	0	0	0	1	0	0
AANLYASSPHSDFLDYVSAPIGK	AANLYASSPHSDFLDYVSAPIGK	K	G	148	170	23	1212.0975	2		sp|Q8IWW8|HOT_HUMAN	Q8IWW8	HOT_HUMAN	ADHFE1	Hydroxyacid-oxoacid transhydrogenase, mitochondrial			0	0	0	0	0	0	0	0	0	0	0	0	0	0	0	0	0	0	0	0	0	0	0	0	0	0	0	0	0	0	0	1	0
AANLYASSPHSDFLDYVSAPIGK	AANLYASSPHSDFLDYVSAPIGK	K	G	148	170	23	808.4007	3		sp|Q8IWW8|HOT_HUMAN	Q8IWW8	HOT_HUMAN	ADHFE1	Hydroxyacid-oxoacid transhydrogenase, mitochondrial			0	0	1	0	0	0	2	0	0	0	1	1	2	0	3	0	0	0	0	0	1	0	1	0	3	1	2	2	1	0	2	0	2
AANNGALPPDLSYIVR	AANNGALPPDLSYIVR	R	A	187	202	16	835.9466	2		sp|P08574|CY1_HUMAN	P08574	CY1_HUMAN	CYC1	Cytochrome c1, heme protein, mitochondrial			0	0	1	0	0	0	0	0	1	0	0	0	0	0	0	0	0	0	0	0	0	0	0	0	0	0	0	0	1	0	0	0	1
AANWAGVGELSAPSSLFECK	AANWAGVGELSAPSSLFEC[57.0215]K	R	E	776	795	20	1047.5015	2	19C(57.0215)	sp|Q5VTT5|MYOM3_HUMAN	Q5VTT5	MYOM3_HUMAN	MYOM3	Myomesin-3			1	0	0	0	1	1	1	1	1	0	1	0	0	0	0	1	1	1	0	0	1	0	0	0	1	1	0	0	1	1	1	0	1
AANWAGVGELSAPSSLFECK	AANWAGVGELSAPSSLFEC[57.0215]K	R	E	776	795	20	698.6701	3	19C(57.0215)	sp|Q5VTT5|MYOM3_HUMAN	Q5VTT5	MYOM3_HUMAN	MYOM3	Myomesin-3			1	0	1	0	0	0	1	0	1	1	0	0	0	0	0	0	0	0	0	0	0	0	0	0	0	0	1	0	0	0	1	0	0
AANWYER	AANWYER	K	E	162	168	7	455.2143	2		sp|O75489|NDUS3_HUMAN	O75489	NDUS3_HUMAN	NDUFS3	NADH dehydrogenase [ubiquinone] iron-sulfur protein 3, mitochondrial			0	0	1	0	0	0	0	0	0	0	0	0	0	0	0	1	0	0	0	0	0	0	0	0	0	0	0	1	0	0	1	0	0
AAPAPAPPPEPERPK	AAPAPAPPPEPERPK	K	E	19	33	15	1524.8167	1		sp|P08590|MYL3_HUMAN	P08590	MYL3_HUMAN	MYL3	Myosin light chain 3			0	0	0	0	0	0	0	0	0	0	0	0	0	0	0	0	0	0	0	0	0	0	0	0	0	0	0	0	0	0	0	0	0
AAPAPAPPPEPERPK	AAPAPAPPPEPERPK	K	E	19	33	15	762.912	2		sp|P08590|MYL3_HUMAN	P08590	MYL3_HUMAN	MYL3	Myosin light chain 3			5	2	3	1	8	1	3	1	5	1	3	1	3	0	8	0	5	1	3	1	7	1	6	1	5	1	3	1	3	1	5	1	5
AAPAPAPPPEPERPK	AAPAPAPPPEPERPK	K	E	19	33	15	508.9437	3		sp|P08590|MYL3_HUMAN	P08590	MYL3_HUMAN	MYL3	Myosin light chain 3			7	2	9	1	6	2	8	0	8	1	7	1	4	0	6	1	6	2	7	1	7	1	6	1	7	1	5	1	5	0	7	2	6
AAPAPAPPPEPERPK	AAPAPAPPPEPERPK	K	E	19	33	15	381.9596	4		sp|P08590|MYL3_HUMAN	P08590	MYL3_HUMAN	MYL3	Myosin light chain 3			1	0	2	0	1	0	2	0	1	0	1	0	1	0	1	0	1	0	2	0	1	0	1	0	1	0	1	0	1	0	0	0	1
AAPAPAPPPEPERPKEVEFDASK	AAPAPAPPPEPERPKEVEFDASK	K	I	19	41	23	810.7481	3		sp|P08590|MYL3_HUMAN	P08590	MYL3_HUMAN	MYL3	Myosin light chain 3			1	0	1	0	1	0	1	0	1	0	0	0	0	0	1	0	1	0	0	0	1	0	1	0	1	0	1	0	1	0	1	0	1
AAPAPAPPPEPERPKEVEFDASK	AAPAPAPPPEPERPKEVEFDASK	K	I	19	41	23	608.3129	4		sp|P08590|MYL3_HUMAN	P08590	MYL3_HUMAN	MYL3	Myosin light chain 3			2	0	1	0	1	0	1	0	1	0	2	0	1	0	1	0	1	0	1	0	1	0	1	0	1	0	1	0	1	0	1	0	1
AAPFNNWLDGAVEDLQDVWLVHSVEETQSLLTAHDQFK	AAPFNNWLDGAVEDLQDVWLVHSVEETQSLLTAHDQFK	R	A	532	569	38	1441.7047	3		sp|Q08043|ACTN3_HUMAN	Q08043	ACTN3_HUMAN	ACTN3	Alpha-actinin-3			0	0	0	1	0	1	0	1	0	1	0	0	0	1	0	1	0	1	0	0	0	1	0	0	0	1	0	1	0	0	0	0	0
AAPFNNWLDGAVEDLQDVWLVHSVEETQSLLTAHDQFK	AAPFNNWLDGAVEDLQDVWLVHSVEETQSLLTAHDQFK	R	A	532	569	38	1081.5304	4		sp|Q08043|ACTN3_HUMAN	Q08043	ACTN3_HUMAN	ACTN3	Alpha-actinin-3			3	1	2	1	3	5	2	4	1	3	0	1	2	4	2	3	2	2	2	2	0	3	0	1	3	4	0	3	0	1	2	3	0
AAPFNNWLDGAVEDLQDVWLVHSVEETQSLLTAHDQFK	AAPFNNWLDGAVEDLQDVWLVHSVEETQSLLTAHDQFK	R	A	532	569	38	865.4257	5		sp|Q08043|ACTN3_HUMAN	Q08043	ACTN3_HUMAN	ACTN3	Alpha-actinin-3			0	0	0	1	0	0	0	1	0	1	0	0	0	1	0	1	0	0	0	1	0	1	0	1	0	1	0	1	0	0	0	1	0
AAPFNNWMEGAMEDLQDMFIVHSIEEIQSLITAHEQFK	AAPFNNWMEGAMEDLQDMFIVHSIEEIQSLITAHEQFK	R	A	525	562	38	1105.7736	4		sp|P35609|ACTN2_HUMAN	P35609	ACTN2_HUMAN	ACTN2	Alpha-actinin-2			1	0	1	0	1	1	1	1	0	1	0	1	0	1	1	1	1	1	1	0	1	1	1	1	1	1	1	1	0	1	0	1	1
AAPFNNWMEGAMEDLQDMFIVHSIEEIQSLITAHEQFK	AAPFNNWMEGAMEDLQDM[15.9949]FIVHSIEEIQSLITAHEQFK	R	A	525	562	38	1109.7723	4	18M(15.9949)	sp|P35609|ACTN2_HUMAN	P35609	ACTN2_HUMAN	ACTN2	Alpha-actinin-2			0	0	0	0	0	1	1	0	0	0	0	0	0	0	1	1	1	1	0	0	0	0	0	1	0	1	0	1	0	0	0	0	0
AAPFNNWMEGAMEDLQDMFIVHSIEEIQSLITAHEQFK	AAPFNNWMEGAM[15.9949]EDLQDMFIVHSIEEIQSLITAHEQFK	R	A	525	562	38	1109.7723	4	12M(15.9949)	sp|P35609|ACTN2_HUMAN	P35609	ACTN2_HUMAN	ACTN2	Alpha-actinin-2			0	0	0	0	0	0	0	1	0	0	0	0	1	0	0	0	1	0	0	1	2	1	1	0	2	0	0	0	0	1	0	0	0
AAPFNNWMEGAMEDLQDMFIVHSIEEIQSLITAHEQFK	AAPFNNWMEGAM[15.9949]EDLQDM[15.9949]FIVHSIEEIQSLITAHEQFK	R	A	525	562	38	1113.771	4	12M(15.9949)	sp|P35609|ACTN2_HUMAN	P35609	ACTN2_HUMAN	ACTN2	Alpha-actinin-2			0	0	1	1	0	1	0	1	1	1	0	0	0	1	0	1	0	1	1	0	0	1	1	1	1	1	0	1	0	0	0	0	0
AAPFNNWMESAMEDLQDMFIVHTIEEIEGLISAHDQFK	AAPFNNWMESAM[15.9949]EDLQDMFIVHTIEEIEGLISAHDQFK	R	S	537	574	38	1106.5145	4	12M(15.9949)	sp|O43707|ACTN4_HUMAN	O43707	ACTN4_HUMAN	ACTN4	Alpha-actinin-4			0	0	0	0	0	0	0	0	0	0	0	0	0	0	0	0	0	0	0	1	0	0	0	0	0	0	0	0	0	0	0	0	0
AAPFNNWMESAMEDLQDMFIVHTIEEIEGLISAHDQFK	AAPFNNWMESAM[15.9949]EDLQDM[15.9949]FIVHTIEEIEGLISAHDQFK	R	S	537	574	38	1110.5131	4	12M(15.9949)	sp|O43707|ACTN4_HUMAN	O43707	ACTN4_HUMAN	ACTN4	Alpha-actinin-4			0	0	0	0	1	0	0	0	0	0	0	0	0	0	0	0	0	0	0	0	0	0	0	0	0	0	0	0	0	0	0	1	0
AAPFNNWMEGAMEDLQDMFIVHSIEEIQSLITAHEQFK	AAPFNNWM[15.9949]EGAMEDLQDMFIVHSIEEIQSLITAHEQFK	R	A	525	562	38	1109.7723	4	8M(15.9949)	sp|P35609|ACTN2_HUMAN	P35609	ACTN2_HUMAN	ACTN2	Alpha-actinin-2			0	0	1	1	0	0	0	0	1	0	0	1	0	2	0	0	0	0	1	0	0	1	0	0	2	0	0	0	0	0	1	0	0
AAPFNNWMEGAMEDLQDMFIVHSIEEIQSLITAHEQFK	AAPFNNWM[15.9949]EGAMEDLQDMFIVHSIEEIQSLITAHEQFK	R	A	525	562	38	888.0193	5	8M(15.9949)	sp|P35609|ACTN2_HUMAN	P35609	ACTN2_HUMAN	ACTN2	Alpha-actinin-2			0	0	0	0	0	0	1	0	0	0	0	0	0	0	0	0	1	0	0	0	0	0	0	0	1	0	0	0	0	0	0	0	0
AAPFNNWMEGAMEDLQDMFIVHSIEEIQSLITAHEQFK	AAPFNNWM[15.9949]EGAMEDLQDM[15.9949]FIVHSIEEIQSLITAHEQFK	R	A	525	562	38	1113.771	4	18M(15.9949)	sp|P35609|ACTN2_HUMAN	P35609	ACTN2_HUMAN	ACTN2	Alpha-actinin-2			0	0	0	0	1	0	0	0	0	0	0	1	0	0	1	0	1	0	0	0	1	0	0	0	0	0	0	0	0	0	1	0	0
AAPFNNWMEGAMEDLQDTFIVHTIEEIQGLTTAHEQFK	AAPFNNWM[15.9949]EGAMEDLQDTFIVHTIEEIQGLTTAHEQFK	R	A	518	555	38	876.4145	5	8M(15.9949)	sp|P12814|ACTN1_HUMAN	P12814	ACTN1_HUMAN	ACTN1	Alpha-actinin-1			0	0	0	1	0	1	0	0	0	0	0	0	0	0	0	0	0	0	0	0	0	0	0	0	0	0	0	0	0	0	0	0	0
AAPFNNWMEGAMEDLQDMFIVHSIEEIQSLITAHEQFK	AAPFNNWM[15.9949]EGAM[15.9949]EDLQDMFIVHSIEEIQSLITAHEQFK	R	A	525	562	38	1113.771	4	12M(15.9949)	sp|P35609|ACTN2_HUMAN	P35609	ACTN2_HUMAN	ACTN2	Alpha-actinin-2			1	1	1	2	1	2	1	1	2	1	0	2	1	2	1	0	2	2	0	2	1	1	1	1	1	2	0	2	0	3	0	1	2
AAPFNNWMEGAMEDLQDMFIVHSIEEIQSLITAHEQFK	AAPFNNWM[15.9949]EGAM[15.9949]EDLQDMFIVHSIEEIQSLITAHEQFK	R	A	525	562	38	891.2182	5	12M(15.9949)	sp|P35609|ACTN2_HUMAN	P35609	ACTN2_HUMAN	ACTN2	Alpha-actinin-2			0	0	0	0	0	0	0	0	0	0	0	0	0	0	0	0	0	0	0	0	0	0	0	0	0	0	0	0	0	0	0	0	0
AAPFNNWMEGAMEDLQDMFIVHSIEEIQSLITAHEQFK	AAPFNNWM[15.9949]EGAM[15.9949]EDLQDM[15.9949]FIVHSIEEIQSLITAHEQFK	R	A	525	562	38	1117.7698	4	12M(15.9949)	sp|P35609|ACTN2_HUMAN	P35609	ACTN2_HUMAN	ACTN2	Alpha-actinin-2			1	1	1	2	2	1	2	1	3	3	2	1	0	2	3	1	2	2	2	2	3	2	2	1	2	2	0	2	0	2	1	1	3
AAPFNNWMESAMEDLQDMFIVHTIEEIEGLISAHDQFK	AAPFNNWM[15.9949]ESAM[15.9949]EDLQDMFIVHTIEEIEGLISAHDQFK	R	S	537	574	38	1110.5131	4	12M(15.9949)	sp|O43707|ACTN4_HUMAN	O43707	ACTN4_HUMAN	ACTN4	Alpha-actinin-4			0	0	0	0	0	0	0	0	0	0	0	0	0	0	0	0	0	0	0	0	0	0	1	0	0	0	0	0	0	0	1	0	1
AAPFNNWMESAMEDLQDMFIVHTIEEIEGLISAHDQFK	AAPFNNWM[15.9949]ESAM[15.9949]EDLQDMFIVHTIEEIEGLISAHDQFK	R	S	537	574	38	888.612	5	12M(15.9949)	sp|O43707|ACTN4_HUMAN	O43707	ACTN4_HUMAN	ACTN4	Alpha-actinin-4			0	0	0	0	0	0	0	0	0	0	0	0	0	0	0	0	0	0	0	0	0	1	0	0	1	1	0	0	0	0	0	0	0
AAPFNNWMESAMEDLQDMFIVHTIEEIEGLISAHDQFK	AAPFNNWM[15.9949]ESAM[15.9949]EDLQDM[15.9949]FIVHTIEEIEGLISAHDQFK	R	S	537	574	38	1114.5118	4	12M(15.9949)	sp|O43707|ACTN4_HUMAN	O43707	ACTN4_HUMAN	ACTN4	Alpha-actinin-4			1	0	1	0	1	0	0	0	0	0	1	0	0	0	0	2	0	0	2	1	0	0	0	0	1	0	0	0	0	0	1	0	2
AAPFNNWMESAMEDLQDMFIVHTIEEIEGLISAHDQFK	AAPFNNWM[15.9949]ESAM[15.9949]EDLQDM[15.9949]FIVHTIEEIEGLISAHDQFK	R	S	537	574	38	891.811	5	12M(15.9949)	sp|O43707|ACTN4_HUMAN	O43707	ACTN4_HUMAN	ACTN4	Alpha-actinin-4			0	0	0	0	0	0	0	0	1	1	0	0	0	0	0	0	0	0	0	0	0	0	0	0	0	0	0	0	0	0	1	0	0
AAPGLTANKPPAAAAR	AAPGLTANKPPAAAAR	R	E	699	714	16	738.9176	2		sp|Q5VST9|OBSCN_HUMAN	Q5VST9	OBSCN_HUMAN	OBSCN	Obscurin			0	1	0	1	1	0	1	1	1	1	0	1	0	1	1	0	1	0	0	1	1	0	1	0	0	1	0	1	0	1	2	1	0
AAPGLTANKPPAAAAR	AAPGLTANKPPAAAAR	R	E	699	714	16	492.9475	3		sp|Q5VST9|OBSCN_HUMAN	Q5VST9	OBSCN_HUMAN	OBSCN	Obscurin			1	1	2	1	1	1	1	1	1	0	1	1	1	1	1	1	1	1	1	1	1	1	1	1	1	1	1	1	1	1	1	1	1
AAPGYHMAK	AAPGYHMAK	K	M	610	618	9	945.4611	1		sp|P11217|PYGM_HUMAN	P11217	PYGM_HUMAN	PYGM	Glycogen phosphorylase, muscle form	PYGB, PYGL	sp|P06737|PYGL_HUMAN, sp|P11216|PYGB_HUMAN	0	0	1	0	0	0	2	0	2	0	1	0	0	0	1	0	0	0	0	0	0	0	0	0	0	0	0	0	0	0	0	0	0
AAPGYHMAK	AAPGYHMAK	K	M	610	618	9	473.2342	2		sp|P11217|PYGM_HUMAN	P11217	PYGM_HUMAN	PYGM	Glycogen phosphorylase, muscle form	PYGB, PYGL	sp|P06737|PYGL_HUMAN, sp|P11216|PYGB_HUMAN	2	1	1	0	1	1	2	0	1	1	3	1	1	1	1	1	3	1	2	1	2	3	2	1	3	2	2	1	2	1	0	2	3
AAPGYHMAK	AAPGYHM[15.9949]AK	K	M	610	618	9	481.2316	2	7M(15.9949)	sp|P11217|PYGM_HUMAN	P11217	PYGM_HUMAN	PYGM	Glycogen phosphorylase, muscle form	PYGB, PYGL	sp|P06737|PYGL_HUMAN, sp|P11216|PYGB_HUMAN	0	0	0	0	0	1	0	0	0	0	0	0	0	0	0	0	0	0	0	0	0	0	0	0	0	0	0	0	0	0	0	0	0
AAPKAAPAPAPPPEPERPK	AAPKAAPAPAPPPEPERPK	K	E	15	33	19	631.3511	3		sp|P08590|MYL3_HUMAN	P08590	MYL3_HUMAN	MYL3	Myosin light chain 3			0	0	0	0	0	0	0	0	1	0	0	0	0	0	0	0	0	0	0	0	0	0	0	0	0	0	0	0	0	0	0	0	0
AAPLQGMLPGLLAPLR	AAPLQGMLPGLLAPLR	R	T	610	625	16	809.479	2		sp|P12111|CO6A3_HUMAN	P12111	CO6A3_HUMAN	COL6A3	Collagen alpha-3(VI) chain			0	0	1	0	1	0	1	0	1	0	0	0	0	0	0	0	0	0	0	0	0	0	0	0	0	0	0	0	0	0	2	1	0
AAPLQGMLPGLLAPLR	AAPLQGMLPGLLAPLR	R	T	610	625	16	539.9884	3		sp|P12111|CO6A3_HUMAN	P12111	CO6A3_HUMAN	COL6A3	Collagen alpha-3(VI) chain			0	0	0	0	0	0	0	0	0	0	0	0	0	0	0	0	0	0	0	0	0	0	0	0	0	1	0	0	0	0	0	0	0
AAPVEWR	AAPVEWR	K	K	3300	3306	7	414.7218	2		sp|Q5VST9|OBSCN_HUMAN	Q5VST9	OBSCN_HUMAN	OBSCN	Obscurin			1	1	2	1	1	1	2	3	1	1	2	1	1	1	1	1	1	1	1	1	1	1	1	1	1	1	1	1	1	1	1	1	1
AAQAGVAVGDWVLSIDGENAGSLTHIEAQNK	AAQAGVAVGDWVLSIDGENAGSLTHIEAQNK	K	I	39	69	31	1041.1897	3		sp|Q9NR12|PDLI7_HUMAN	Q9NR12	PDLI7_HUMAN	PDLIM7	PDZ and LIM domain protein 7			1	1	1	1	1	2	0	1	1	1	1	1	1	2	1	1	1	2	1	2	1	1	1	1	1	2	1	2	1	2	1	1	1
AAQAGVAVGDWVLSIDGENAGSLTHIEAQNK	AAQAGVAVGDWVLSIDGENAGSLTHIEAQNK	K	I	39	69	31	781.1441	4		sp|Q9NR12|PDLI7_HUMAN	Q9NR12	PDLI7_HUMAN	PDLIM7	PDZ and LIM domain protein 7			0	0	0	0	0	0	0	0	0	0	0	1	0	0	0	0	0	0	0	0	0	0	0	0	0	0	0	0	0	1	0	0	0
AAQASDLEK	AAQASDLEK	K	I	278	286	9	466.7378	2		sp|P37837|TALDO_HUMAN	P37837	TALDO_HUMAN	TALDO1	Transaldolase			0	0	0	0	0	0	0	0	0	0	0	0	0	0	0	0	0	0	0	0	0	0	0	0	0	0	0	0	0	0	0	0	0
AAQEEYVK	AAQEEYVK	K	R	323	330	8	937.4625	1		sp|P04075|ALDOA_HUMAN	P04075	ALDOA_HUMAN	ALDOA	Fructose-bisphosphate aldolase A		contam_sp|P00883|ALDOA_RABIT	0	0	0	0	1	1	0	0	0	0	0	0	0	1	0	0	0	0	0	1	1	0	0	0	0	0	1	0	0	0	0	1	1
AAQEEYVK	AAQEEYVK	K	R	323	330	8	469.2349	2		sp|P04075|ALDOA_HUMAN	P04075	ALDOA_HUMAN	ALDOA	Fructose-bisphosphate aldolase A		contam_sp|P00883|ALDOA_RABIT	2	1	2	1	2	1	2	1	2	1	3	1	2	2	2	3	2	2	2	1	2	1	2	0	2	1	2	2	3	1	1	1	2
AAQEEYVKR	AAQEEYVKR	K	A	323	331	9	547.2854	2		sp|P04075|ALDOA_HUMAN	P04075	ALDOA_HUMAN	ALDOA	Fructose-bisphosphate aldolase A		contam_sp|P00883|ALDOA_RABIT	1	0	0	1	1	1	0	0	1	1	0	1	0	1	0	0	0	0	1	1	1	1	1	1	1	0	0	1	1	0	1	1	0
AAQIGAHTLSGACLDPGAFK	AAQIGAHTLSGAC[57.0215]LDPGAFK	K	E	106	125	20	992.999	2	13C(57.0215)	sp|Q16134|ETFD_HUMAN	Q16134	ETFD_HUMAN	ETFDH	Electron transfer flavoprotein-ubiquinone oxidoreductase, mitochondrial			0	0	0	1	0	0	0	0	1	1	0	0	0	0	1	0	0	0	0	0	1	0	0	0	1	0	0	1	0	0	0	0	0
AAQIGAHTLSGACLDPGAFK	AAQIGAHTLSGAC[57.0215]LDPGAFK	K	E	106	125	20	662.3351	3	13C(57.0215)	sp|Q16134|ETFD_HUMAN	Q16134	ETFD_HUMAN	ETFDH	Electron transfer flavoprotein-ubiquinone oxidoreductase, mitochondrial			0	1	0	1	1	0	1	1	1	1	1	1	1	1	1	1	0	1	1	0	1	0	1	0	1	1	1	0	1	1	1	0	1
AAQLDGLEAR	AAQLDGLEAR	K	M	1770	1779	10	522.2776	2		sp|P55268|LAMB2_HUMAN	P55268	LAMB2_HUMAN	LAMB2	Laminin subunit beta-2			0	0	0	0	0	0	0	0	0	0	0	0	0	0	0	0	0	0	0	0	0	0	0	0	0	0	0	0	0	0	0	0	0
AAQLGFK	AAQLGFK	K	T	60	66	7	734.4195	1		sp|P09622|DLDH_HUMAN	P09622	DLDH_HUMAN	DLD	Dihydrolipoyl dehydrogenase, mitochondrial			1	0	0	1	0	0	0	0	1	1	0	1	0	0	0	1	0	0	0	0	0	1	0	0	0	0	0	1	0	0	1	1	0
AAQSQLSQGDLVVAIDGVNTDTMTHLEAQNK	AAQSQLSQGDLVVAIDGVNTDTMTHLEAQNK	K	I	38	68	31	1085.5367	3		sp|O75112|LDB3_HUMAN	O75112	LDB3_HUMAN	LDB3	LIM domain-binding protein 3			4	3	3	4	4	3	3	4	3	4	3	4	3	3	4	4	3	5	3	3	4	3	3	3	3	3	3	3	3	3	3	3	3
AAQSQLSQGDLVVAIDGVNTDTMTHLEAQNK	AAQSQLSQGDLVVAIDGVNTDTMTHLEAQNK	K	I	38	68	31	814.4044	4		sp|O75112|LDB3_HUMAN	O75112	LDB3_HUMAN	LDB3	LIM domain-binding protein 3			1	0	1	0	1	1	1	1	1	1	2	0	2	0	1	1	0	1	1	0	0	0	0	1	0	1	0	1	1	1	1	1	0
AAQSQLSQGDLVVAIDGVNTDTMTHLEAQNK	AAQSQLSQGDLVVAIDGVNTDTM[15.9949]THLEAQNK	K	I	38	68	31	1090.8684	3	23M(15.9949)	sp|O75112|LDB3_HUMAN	O75112	LDB3_HUMAN	LDB3	LIM domain-binding protein 3			1	1	2	1	2	0	1	1	2	1	1	2	1	0	1	0	1	1	1	0	1	1	2	1	1	1	1	0	1	1	1	1	1
AAQSQLSQGDLVVAIDGVNTDTMTHLEAQNK	AAQSQLSQGDLVVAIDGVNTDTM[15.9949]THLEAQNK	K	I	38	68	31	818.4031	4	23M(15.9949)	sp|O75112|LDB3_HUMAN	O75112	LDB3_HUMAN	LDB3	LIM domain-binding protein 3			0	0	0	0	0	0	0	0	0	0	0	0	0	0	0	0	0	0	0	0	0	0	0	0	0	0	0	0	0	0	0	0	0
AASAYAVGDVK	AASAYAVGDVK	R	C	348	358	11	526.2745	2		sp|P13861|KAP2_HUMAN	P13861	KAP2_HUMAN	PRKAR2A	cAMP-dependent protein kinase type II-alpha regulatory subunit			1	0	1	0	1	0	0	0	0	0	1	0	0	0	1	0	1	0	0	0	1	0	1	0	1	0	0	0	1	0	1	0	1
AASAYDYGSSHGLTDSSLLLDDYSSK	AASAYDYGSSHGLTDSSLLLDDYSSK	K	L	86	111	26	1362.1195	2		sp|P52179|MYOM1_HUMAN	P52179	MYOM1_HUMAN	MYOM1	Myomesin-1			1	1	1	1	1	1	1	0	1	1	1	1	1	1	1	1	1	1	1	1	1	1	1	1	1	1	1	1	1	1	1	1	1
AASAYDYGSSHGLTDSSLLLDDYSSK	AASAYDYGSSHGLTDSSLLLDDYSSK	K	L	86	111	26	908.4154	3		sp|P52179|MYOM1_HUMAN	P52179	MYOM1_HUMAN	MYOM1	Myomesin-1			3	1	3	1	2	1	2	1	2	1	2	2	2	1	2	1	2	1	3	1	2	1	3	1	2	2	3	1	3	1	2	1	2
AASDIAMTELPPTHPIR	AASDIAMTELPPTHPIR	K	L	154	170	17	910.4721	2		sp|P62258|1433E_HUMAN	P62258	1433E_HUMAN	YWHAE	14-3-3 protein epsilon			0	0	0	0	0	0	1	0	0	1	0	0	0	0	1	0	0	1	0	0	0	0	0	0	1	0	0	1	0	0	0	0	0
AASDIAMTELPPTHPIR	AASDIAMTELPPTHPIR	K	L	154	170	17	607.3172	3		sp|P62258|1433E_HUMAN	P62258	1433E_HUMAN	YWHAE	14-3-3 protein epsilon			4	1	4	2	6	4	3	4	4	1	4	1	5	5	3	2	6	5	3	1	5	1	4	2	5	2	4	3	3	3	3	3	3
AASDIAMTELPPTHPIR	AASDIAM[15.9949]TELPPTHPIR	K	L	154	170	17	612.6488	3	7M(15.9949)	sp|P62258|1433E_HUMAN	P62258	1433E_HUMAN	YWHAE	14-3-3 protein epsilon			1	0	1	1	0	1	1	0	0	2	0	1	0	0	1	1	1	1	0	1	0	0	1	1	0	0	0	2	0	0	1	0	0
AASEWLLR	AASEWLLR	R	C	65	72	8	473.2612	2		sp|Q99766|ATP5S_HUMAN	Q99766	ATP5S_HUMAN	DMAC2L	ATP synthase subunit s, mitochondrial			0	0	0	0	0	0	0	0	0	0	0	0	0	0	0	0	0	0	0	0	0	0	0	0	1	0	0	0	0	0	0	0	0
AASIFGGAKPVDTAAR	AASIFGGAKPVDTAAR	R	E	357	372	16	511.279	3		sp|P23588|IF4B_HUMAN	P23588	IF4B_HUMAN	EIF4B	Eukaryotic translation initiation factor 4B			0	0	1	0	0	0	0	1	0	0	0	1	1	0	0	0	0	1	0	0	0	0	0	1	0	1	0	0	0	0	0	0	0
AASKEDLGLYECELVNR	AASKEDLGLYEC[57.0215]ELVNR	R	L	6171	6187	17	656.3228	3	12C(57.0215)	sp|Q5VST9|OBSCN_HUMAN	Q5VST9	OBSCN_HUMAN	OBSCN	Obscurin			0	0	0	0	0	0	0	0	0	0	0	0	0	0	0	0	0	0	0	0	0	0	0	0	0	0	0	0	0	0	0	0	0
AASLHWTSER	AASLHWTSER	K	V	61	70	10	579.2885	2		sp|O14521|DHSD_HUMAN	O14521	DHSD_HUMAN	SDHD	Succinate dehydrogenase [ubiquinone] cytochrome b small subunit, mitochondrial			1	0	1	1	1	0	1	0	1	0	1	0	1	0	0	0	1	1	1	0	1	0	0	0	1	1	1	1	1	0	1	0	0
AASLHWTSER	AASLHWTSER	K	V	61	70	10	386.5281	3		sp|O14521|DHSD_HUMAN	O14521	DHSD_HUMAN	SDHD	Succinate dehydrogenase [ubiquinone] cytochrome b small subunit, mitochondrial			1	1	1	1	1	1	1	1	1	1	1	1	1	1	1	1	1	1	1	1	1	1	1	1	1	1	1	1	1	1	1	1	1
AASLTMHFR	AASLTMHFR	R	A	159	167	9	517.266	2		sp|O15061|SYNEM_HUMAN	O15061	SYNEM_HUMAN	SYNM	Synemin			0	0	0	0	1	0	0	0	0	0	0	0	0	0	0	0	0	0	0	0	0	0	0	0	0	0	0	0	0	0	0	0	0
AASLTMHFR	AASLTM[15.9949]HFR	R	A	159	167	9	525.2634	2	6M(15.9949)	sp|O15061|SYNEM_HUMAN	O15061	SYNEM_HUMAN	SYNM	Synemin			0	0	0	0	0	0	0	0	0	0	0	1	0	0	0	0	0	0	0	0	0	0	0	0	0	0	0	0	0	0	0	0	0
AATFGLILDDVSLTHLTFGK	AATFGLILDDVSLTHLTFGK	R	E	158	177	20	1060.0753	2		sp|P35232|PHB_HUMAN	P35232	PHB_HUMAN	PHB	Prohibitin			0	0	0	1	0	0	0	0	1	0	0	0	1	0	1	3	0	1	0	0	0	1	0	0	1	1	1	0	0	0	1	1	0
AATFGLILDDVSLTHLTFGK	AATFGLILDDVSLTHLTFGK	R	E	158	177	20	707.0526	3		sp|P35232|PHB_HUMAN	P35232	PHB_HUMAN	PHB	Prohibitin			2	1	3	2	3	3	3	3	3	3	3	2	2	2	4	3	4	3	3	4	4	2	3	3	4	3	3	3	2	3	3	2	2
AATGEEVSAEDLGGADLHCR	AATGEEVSAEDLGGADLHC[57.0215]R	K	K	249	268	20	686.6446	3	19C(57.0215)	sp|Q9HCC0|MCCB_HUMAN	Q9HCC0	MCCB_HUMAN	MCCC2	Methylcrotonoyl-CoA carboxylase beta chain, mitochondrial			1	0	1	0	0	0	1	0	1	1	1	0	0	0	0	0	0	0	0	0	0	0	0	0	0	0	0	0	0	0	1	0	0
AATITPFR	AATITPFR	K	K	463	470	8	438.7505	2		sp|Q13423|NNTM_HUMAN	Q13423	NNTM_HUMAN	NNT	NAD(P) transhydrogenase, mitochondrial			1	1	1	0	0	0	1	0	1	1	1	1	0	0	1	0	0	0	1	0	0	0	0	0	0	0	1	1	1	1	1	1	1
AATIVATSEGSLWGLDR	AATIVATSEGSLWGLDR	R	V	218	234	17	873.9547	2		sp|P13861|KAP2_HUMAN	P13861	KAP2_HUMAN	PRKAR2A	cAMP-dependent protein kinase type II-alpha regulatory subunit			0	0	0	0	0	0	0	0	0	0	0	0	0	0	0	0	0	0	0	0	0	0	0	0	0	0	0	0	0	0	0	0	0
AATLHVHSDQKPPHDGALGSQQNLVR	AATLHVHSDQKPPHDGALGSQQNLVR	K	M	28	53	26	694.8614	4		sp|O75128|COBL_HUMAN	O75128	COBL_HUMAN	COBL	Protein cordon-bleu			0	1	0	0	1	0	0	0	0	0	0	0	0	1	0	0	1	0	0	1	0	0	0	0	1	0	0	0	0	0	0	0	0
AATQCEFSKQEFMDGMTELGCDSIEK	AATQC[57.0215]EFSKQEFMDGMTELGC[57.0215]DSIEK	R	L	111	136	26	753.8237	4	21C(57.0215)	sp|Q96GG9|DCNL1_HUMAN	Q96GG9	DCNL1_HUMAN	DCUN1D1	DCN1-like protein 1			0	0	0	0	0	0	0	0	0	0	0	0	0	0	0	0	0	0	1	0	0	0	0	0	0	0	0	0	1	0	0	0	0
AATTLDEPIWR	AATTLDEPIWR	R	T	911	921	11	636.8327	2		sp|Q9H987|SYP2L_HUMAN	Q9H987	SYP2L_HUMAN	SYNPO2L	Synaptopodin 2-like protein			0	0	0	0	0	0	0	0	0	0	1	0	0	0	0	0	0	0	0	0	0	0	0	0	0	0	0	0	1	0	0	0	0
AATYHVDR	AATYHVDR	K	S	70	77	8	466.7329	2		sp|P29508|SPB3_HUMAN	P29508	SPB3_HUMAN	SERPINB3	Serpin B3	SERPINB4	sp|P48594|SPB4_HUMAN	0	0	0	0	0	0	0	0	0	0	0	0	0	0	1	0	0	0	1	0	1	0	0	0	0	0	0	0	0	0	1	0	1
AAVAAVLSPEEFMVLLDSVLPESAHR	AAVAAVLSPEEFM[15.9949]VLLDSVLPESAHR	K	L	291	316	26	923.1493	3	13M(15.9949)	sp|Q8TDL5|BPIB1_HUMAN	Q8TDL5	BPIB1_HUMAN	BPIFB1	BPI fold-containing family B member 1			0	0	0	0	0	0	0	0	0	0	0	0	0	0	0	0	0	0	0	0	0	0	0	0	0	0	0	0	0	0	0	0	0
AAVATFLQSVQVPEFTPK	AAVATFLQSVQVPEFTPK	R	S	785	802	18	967.025	2		sp|P22314|UBA1_HUMAN	P22314	UBA1_HUMAN	UBA1	Ubiquitin-like modifier-activating enzyme 1			0	0	0	0	0	0	0	1	1	0	0	1	1	0	0	0	0	0	0	0	0	1	1	0	0	0	0	0	0	1	0	0	0
AAVATFLQSVQVPEFTPK	AAVATFLQSVQVPEFTPK	R	S	785	802	18	645.0191	3		sp|P22314|UBA1_HUMAN	P22314	UBA1_HUMAN	UBA1	Ubiquitin-like modifier-activating enzyme 1			0	0	0	0	0	0	0	0	0	0	0	0	0	0	0	0	0	0	0	0	0	0	0	0	0	0	0	0	0	1	0	1	0
AAVAWEAGKPLSIEEIEVAPPK	AAVAWEAGKPLSIEEIEVAPPK	K	A	10	31	22	1153.1254	2		sp|P11766|ADHX_HUMAN	P11766	ADHX_HUMAN	ADH5	Alcohol dehydrogenase class-3			0	0	0	0	0	0	0	0	0	0	0	0	0	0	0	0	0	0	0	0	0	0	0	0	0	0	0	1	0	0	0	0	0
AAVAWEAGKPLSIEEIEVAPPK	AAVAWEAGKPLSIEEIEVAPPK	K	A	10	31	22	769.086	3		sp|P11766|ADHX_HUMAN	P11766	ADHX_HUMAN	ADH5	Alcohol dehydrogenase class-3			0	0	0	0	1	0	1	0	0	0	1	0	1	0	0	0	1	0	1	0	1	0	1	0	1	0	1	0	0	0	0	0	1
AAVDAGFVPNDMQVGQTGK	AAVDAGFVPNDMQVGQTGK	R	I	250	268	19	952.9621	2		sp|P13804|ETFA_HUMAN	P13804	ETFA_HUMAN	ETFA	Electron transfer flavoprotein subunit alpha, mitochondrial			0	0	0	0	0	0	0	0	0	0	0	0	0	0	0	0	0	0	0	0	0	0	0	0	0	0	0	0	0	1	0	0	0
AAVEEGIVLGGGCALLR	AAVEEGIVLGGGC[57.0215]ALLR	R	C	430	446	17	842.9561	2	13C(57.0215)	sp|P10809|CH60_HUMAN	P10809	CH60_HUMAN	HSPD1	60 kDa heat shock protein, mitochondrial			0	0	1	0	0	0	0	0	1	1	1	0	1	0	1	0	0	0	1	1	1	0	0	0	1	1	1	1	1	1	1	1	1
AAVEEGIVLGGGCALLR	AAVEEGIVLGGGC[57.0215]ALLR	R	C	430	446	17	562.3065	3	13C(57.0215)	sp|P10809|CH60_HUMAN	P10809	CH60_HUMAN	HSPD1	60 kDa heat shock protein, mitochondrial			0	0	0	0	0	0	0	0	0	1	0	0	0	0	0	0	0	0	0	0	0	0	0	0	0	0	0	0	0	0	0	0	0
AAVEQLTEEQK	AAVEQLTEEQK	K	N	7	17	11	623.3197	2		sp|P63316|TNNC1_HUMAN	P63316	TNNC1_HUMAN	TNNC1	Troponin C, slow skeletal and cardiac muscles			2	0	1	0	1	0	1	0	1	0	1	0	1	0	1	0	1	0	1	0	1	0	1	0	1	0	1	0	1	0	1	0	1
AAVEQLTEEQKNEFK	AAVEQLTEEQKNEFK	K	A	7	21	15	882.4441	2		sp|P63316|TNNC1_HUMAN	P63316	TNNC1_HUMAN	TNNC1	Troponin C, slow skeletal and cardiac muscles			6	1	7	1	9	1	7	0	7	1	6	1	5	1	7	0	9	1	4	0	8	1	9	1	9	1	6	1	7	1	7	1	7
AAVEQLTEEQKNEFK	AAVEQLTEEQKNEFK	K	A	7	21	15	588.6318	3		sp|P63316|TNNC1_HUMAN	P63316	TNNC1_HUMAN	TNNC1	Troponin C, slow skeletal and cardiac muscles			8	0	8	1	8	0	8	0	8	0	8	1	8	0	9	1	9	1	8	0	9	0	7	1	8	1	8	1	10	0	8	1	8
AAVEQLTEEQKNEFKAAFDIFVLGAEDGCISTK	AAVEQLTEEQKNEFKAAFDIFVLGAEDGC[57.0215]ISTK	K	E	7	39	33	915.454	4	29C(57.0215)	sp|P63316|TNNC1_HUMAN	P63316	TNNC1_HUMAN	TNNC1	Troponin C, slow skeletal and cardiac muscles			1	0	1	0	0	0	0	0	0	0	0	0	1	0	0	0	0	0	0	0	0	0	1	0	0	0	0	0	0	0	0	0	0
AAVESLGFILFR	AAVESLGFILFR	R	T	617	628	12	661.8769	2		sp|Q99460|PSMD1_HUMAN	Q99460	PSMD1_HUMAN	PSMD1	26S proteasome non-ATPase regulatory subunit 1			0	1	0	1	0	0	0	0	0	1	0	1	0	0	0	1	0	1	0	0	0	0	0	0	0	1	0	1	0	1	0	0	0
AAVFHEK	AAVFHEK	R	D	994	1000	7	401.2163	2		sp|P12110|CO6A2_HUMAN	P12110	CO6A2_HUMAN	COL6A2	Collagen alpha-2(VI) chain			0	1	1	2	1	0	2	1	0	1	0	0	0	0	0	1	1	1	0	0	0	0	0	0	0	2	0	0	0	0	2	0	0
AAVHLEGK	AAVHLEGK	K	I	489	496	8	412.7348	2		sp|P18206|VINC_HUMAN	P18206	VINC_HUMAN	VCL	Vinculin			1	1	1	0	1	0	1	1	0	0	1	0	1	1	1	0	1	0	1	0	1	0	1	0	1	0	1	0	1	0	1	0	1
AAVLFGVVNTVACLDHLDPPQPPK	AAVLFGVVNTVAC[57.0215]LDHLDPPQPPK	K	C	303	326	24	853.4527	3	13C(57.0215)	sp|Q9HCP6|HHATL_HUMAN	Q9HCP6	HHATL_HUMAN	HHATL	Protein-cysteine N-palmitoyltransferase HHAT-like protein			1	2	0	1	1	2	1	2	1	3	1	1	1	1	0	0	1	1	0	0	0	2	0	1	1	1	1	1	1	1	1	1	1
AAVLFGVVNTVACLDHLDPPQPPK	AAVLFGVVNTVAC[57.0215]LDHLDPPQPPK	K	C	303	326	24	640.3413	4	13C(57.0215)	sp|Q9HCP6|HHATL_HUMAN	Q9HCP6	HHATL_HUMAN	HHATL	Protein-cysteine N-palmitoyltransferase HHAT-like protein			0	0	0	0	0	0	0	1	0	1	0	0	0	0	0	0	0	0	0	0	0	0	0	0	0	0	0	0	0	0	0	0	0
AAVMATLLFPGR	AAVMATLLFPGR	K	E	120	131	12	623.8524	2		sp|Q96GX9|MTNB_HUMAN	Q96GX9	MTNB_HUMAN	APIP	Methylthioribulose-1-phosphate dehydratase			0	0	0	0	0	0	0	1	0	0	0	0	0	0	0	0	0	0	0	0	0	0	0	0	0	0	0	0	0	0	0	0	0
AAVPIVNLKDELLFPSWEALFSGSEGPLKPGAR	AAVPIVNLKDELLFPSWEALFSGSEGPLKPGAR	R	I	1638	1670	33	877.9764	4		sp|P39060|COIA1_HUMAN	P39060	COIA1_HUMAN	COL18A1	Collagen alpha-1(XVIII) chain			1	0	1	1	1	1	1	1	1	1	1	1	1	1	1	1	1	1	1	0	1	1	1	1	1	1	1	1	1	1	1	1	0
AAVPSGASTGIYEALELR	AAVPSGASTGIYEALELR	R	D	33	50	18	902.9755	2		sp|P13929|ENOB_HUMAN	P13929	ENOB_HUMAN	ENO3	Beta-enolase	ENO1, ENO2	sp|P06733|ENOA_HUMAN, sp|P09104|ENOG_HUMAN	4	1	2	3	1	3	2	3	3	2	3	4	2	2	3	2	2	2	1	2	4	2	3	3	2	2	1	3	2	2	4	2	3
AAVPSGASTGIYEALELR	AAVPSGASTGIYEALELR	R	D	33	50	18	602.3194	3		sp|P13929|ENOB_HUMAN	P13929	ENOB_HUMAN	ENO3	Beta-enolase	ENO1, ENO2	sp|P06733|ENOA_HUMAN, sp|P09104|ENOG_HUMAN	1	2	1	1	1	1	1	2	2	1	1	2	1	1	1	2	1	2	0	0	1	1	2	2	1	1	1	1	0	1	1	1	1
AAVPSGASTGIYEALELRDGDK	AAVPSGASTGIYEALELRDGDK	R	G	33	54	22	1110.5608	2		sp|P13929|ENOB_HUMAN	P13929	ENOB_HUMAN	ENO3	Beta-enolase	ENO2	sp|P09104|ENOG_HUMAN	0	0	0	0	0	0	0	0	0	0	0	0	0	0	0	0	0	0	0	0	0	0	0	0	0	0	0	0	0	0	0	0	0
AAVPSGASTGIYEALELRDGDK	AAVPSGASTGIYEALELRDGDK	R	G	33	54	22	740.7096	3		sp|P13929|ENOB_HUMAN	P13929	ENOB_HUMAN	ENO3	Beta-enolase	ENO2	sp|P09104|ENOG_HUMAN	0	0	1	2	0	4	1	3	2	2	3	3	2	4	0	3	1	3	0	2	1	4	1	3	3	3	2	3	0	0	2	1	1
AAVPSGASTGIYEALELRDGDKGR	AAVPSGASTGIYEALELRDGDKGR	R	Y	33	56	24	609.0647	4		sp|P13929|ENOB_HUMAN	P13929	ENOB_HUMAN	ENO3	Beta-enolase			0	0	0	0	0	0	0	0	0	0	0	0	0	0	0	0	0	0	0	0	0	0	0	0	0	0	0	1	0	0	0	0	0
AAVVLCMDVGFTMSNSIPGIESPFEQAK	AAVVLC[57.0215]M[15.9949]DVGFTM[15.9949]SNSIPGIESPFEQAK	K	K	8	35	28	1010.8133	3	13M(15.9949)	sp|P13010|XRCC5_HUMAN	P13010	XRCC5_HUMAN	XRCC5	X-ray repair cross-complementing protein 5			0	0	0	0	0	0	0	0	0	0	0	0	0	0	0	0	0	0	0	1	0	0	0	0	0	0	0	0	0	0	0	0	0
AAVYQPQPHPQPPPYGHCVTDSGVVYSVGMQWLK	AAVYQPQPHPQPPPYGHC[57.0215]VTDSGVVYSVGM[15.9949]QWLK	R	T	291	324	34	762.7699	5	18C(57.0215)	sp|P02751|FINC_HUMAN	P02751	FINC_HUMAN	FN1	Fibronectin			0	0	0	0	0	0	0	0	0	0	0	0	0	0	0	0	0	0	0	0	0	1	0	0	0	0	0	0	0	0	0	0	0
AAWEAGK	AAWEAGK	K	F	224	230	7	732.3675	1		sp|P24752|THIL_HUMAN	P24752	THIL_HUMAN	ACAT1	Acetyl-CoA acetyltransferase, mitochondrial			1	0	0	0	0	0	1	0	1	0	1	0	1	0	1	0	0	0	1	0	1	0	1	0	1	0	1	1	1	0	1	0	1
AAWEVDSGR	AAWEVDSGR	R	R	340	348	9	495.7356	2		sp|P11310|ACADM_HUMAN	P11310	ACADM_HUMAN	ACADM	Medium-chain specific acyl-CoA dehydrogenase, mitochondrial			1	1	1	1	0	1	1	1	1	2	2	1	0	1	1	1	0	1	0	0	0	1	0	1	0	1	1	1	1	1	1	1	1
AAWILTEDHSFEDR	AAWILTEDHSFEDR	K	M	3659	3672	14	845.3969	2		sp|P21817|RYR1_HUMAN	P21817	RYR1_HUMAN	RYR1	Ryanodine receptor 1			0	1	0	1	0	1	0	0	0	1	0	1	0	1	0	0	0	0	0	1	0	1	0	1	0	0	0	0	0	1	0	1	0
AAWILTEDHSFEDR	AAWILTEDHSFEDR	K	M	3659	3672	14	563.9337	3		sp|P21817|RYR1_HUMAN	P21817	RYR1_HUMAN	RYR1	Ryanodine receptor 1			0	1	0	1	1	1	1	1	1	1	0	1	1	1	1	1	1	1	1	1	1	1	1	1	1	2	0	1	2	1	1	1	1
AAWYTIDSR	AAWYTIDSR	K	V	31200	31208	9	1082.5265	1		sp|Q8WZ42|TITIN_HUMAN	Q8WZ42	TITIN_HUMAN	TTN	Titin			0	0	0	0	0	0	0	0	0	0	0	0	0	0	0	0	0	0	0	0	0	0	0	0	0	0	0	0	1	0	0	0	0
AAWYTIDSR	AAWYTIDSR	K	V	31200	31208	9	541.7669	2		sp|Q8WZ42|TITIN_HUMAN	Q8WZ42	TITIN_HUMAN	TTN	Titin			3	3	2	2	1	3	2	2	2	2	3	2	3	3	3	1	1	2	1	3	1	3	1	2	0	2	1	2	1	3	2	2	0
AAYEAELGDAR	AAYEAELGDAR	K	K	79	89	11	583.2778	2		sp|P02545|LMNA_HUMAN	P02545	LMNA_HUMAN	LMNA	Prelamin-A/C			1	1	0	0	0	0	1	0	0	0	0	0	0	0	0	0	0	0	0	0	0	0	0	0	0	0	0	0	0	0	0	0	0
AAYFGVYDTAK	AAYFGVYDTAK	R	G	189	199	11	1205.5836	1		sp|P12235|ADT1_HUMAN	P12235	ADT1_HUMAN	SLC25A4	ADP/ATP translocase 1	SLC25A6	sp|P12236|ADT3_HUMAN	0	0	0	0	0	0	0	0	0	0	0	0	0	0	0	0	0	0	0	0	0	0	0	0	0	0	0	0	0	0	0	0	0
AAYFGVYDTAK	AAYFGVYDTAK	R	G	189	199	11	603.2954	2		sp|P12235|ADT1_HUMAN	P12235	ADT1_HUMAN	SLC25A4	ADP/ATP translocase 1	SLC25A6	sp|P12236|ADT3_HUMAN	1	1	2	1	1	1	1	2	2	2	2	2	2	1	2	2	1	2	2	1	2	2	2	1	2	1	2	2	1	1	2	2	2
AAYIYIR	AAYIYIR	R	G	153	159	7	435.2476	2		sp|P49821|NDUV1_HUMAN	P49821	NDUV1_HUMAN	NDUFV1	NADH dehydrogenase [ubiquinone] flavoprotein 1, mitochondrial			0	0	0	1	0	0	0	0	1	1	1	1	2	0	1	1	0	1	0	0	0	1	1	0	1	0	2	0	2	1	0	1	1
AAYLQETGKPLDETLKK	AAYLQETGKPLDETLKK	K	A	82	98	17	635.6824	3		sp|P04083|ANXA1_HUMAN	P04083	ANXA1_HUMAN	ANXA1	Annexin A1			0	0	0	0	0	0	0	0	0	0	0	0	0	0	1	0	0	0	1	0	0	0	1	0	0	0	0	0	0	0	0	0	1
AAYLQETGKPLDETLKK	AAYLQETGKPLDETLKK	K	A	82	98	17	477.0136	4		sp|P04083|ANXA1_HUMAN	P04083	ANXA1_HUMAN	ANXA1	Annexin A1			1	0	0	0	0	0	0	0	1	0	0	0	0	0	0	0	0	0	0	0	0	0	0	0	0	0	0	0	0	0	1	0	0
AAYLQNLNSADLLK	AAYLQNLNSADLLK	K	A	387	400	14	767.4171	2		sp|P12882|MYH1_HUMAN	P12882	MYH1_HUMAN	MYH1	Myosin-1			0	3	0	3	2	3	0	3	2	4	0	3	2	3	0	3	1	3	0	2	0	3	0	2	0	3	0	2	3	2	0	3	1
AAYLQNLNSADLLK	AAYLQNLNSADLLK	K	A	387	400	14	511.9472	3		sp|P12882|MYH1_HUMAN	P12882	MYH1_HUMAN	MYH1	Myosin-1			0	0	0	0	0	0	0	0	0	0	0	0	0	1	0	0	0	0	0	0	0	0	0	0	0	0	0	0	0	0	0	0	0
AAYLQSLNSADLLK	AAYLQSLNSADLLK	K	A	387	400	14	753.9117	2		sp|Q9UKX2|MYH2_HUMAN	Q9UKX2	MYH2_HUMAN	MYH2	Myosin-2	MYH8	sp|P13535|MYH8_HUMAN	2	9	1	6	2	3	2	5	1	6	0	6	2	7	0	7	3	6	1	5	2	7	1	6	2	6	2	7	2	6	2	6	3
AAYLQSLNSADLLK	AAYLQSLNSADLLK	K	A	387	400	14	502.9435	3		sp|Q9UKX2|MYH2_HUMAN	Q9UKX2	MYH2_HUMAN	MYH2	Myosin-2	MYH8	sp|P13535|MYH8_HUMAN	0	1	0	1	0	1	0	1	0	2	0	1	0	1	0	1	0	1	0	1	0	2	0	1	0	1	0	2	0	2	0	2	0
AAYNLVK	AAYNLVK	R	R	101	107	7	389.7265	2		sp|P08237|PFKAM_HUMAN	P08237	PFKAM_HUMAN	PFKM	ATP-dependent 6-phosphofructokinase, muscle type			0	1	1	1	0	1	1	1	0	1	1	1	0	1	0	1	1	1	1	1	0	1	0	1	0	1	0	1	1	1	1	1	1
AAYVLDTPEMR	AAYVLDTPEMR	K	R	6414	6424	11	633.3133	2		sp|P20929|NEBU_HUMAN	P20929	NEBU_HUMAN	NEB	Nebulin			1	1	1	1	1	1	0	0	1	1	0	1	1	1	0	1	1	1	0	1	1	1	0	0	0	2	0	1	1	1	1	1	1
AAYVLDTPEMR	AAYVLDTPEM[15.9949]R	K	R	6414	6424	11	641.3107	2	10M(15.9949)	sp|P20929|NEBU_HUMAN	P20929	NEBU_HUMAN	NEB	Nebulin			0	1	0	0	0	0	0	0	0	0	0	0	0	1	0	0	0	0	0	0	0	0	0	1	0	1	0	0	0	0	0	0	0
ACALSIEESCRPGDK	AC[57.0215]ALSIEESC[57.0215]RPGDK	R	V	466	480	15	846.8876	2	10C(57.0215)	sp|P31040|SDHA_HUMAN	P31040	SDHA_HUMAN	SDHA	Succinate dehydrogenase [ubiquinone] flavoprotein subunit, mitochondrial			0	1	1	0	1	1	0	1	1	0	1	1	1	1	1	1	1	0	1	1	1	1	1	1	1	1	1	1	1	1	1	1	1
ACALSIEESCRPGDK	AC[57.0215]ALSIEESC[57.0215]RPGDK	R	V	466	480	15	564.9275	3	10C(57.0215)	sp|P31040|SDHA_HUMAN	P31040	SDHA_HUMAN	SDHA	Succinate dehydrogenase [ubiquinone] flavoprotein subunit, mitochondrial			1	1	1	1	1	1	1	1	1	1	1	1	1	1	1	1	1	1	1	1	2	1	1	1	1	1	1	1	1	1	1	1	1
ACANPAAGSVILLENLR	AC[57.0215]ANPAAGSVILLENLR	K	F	107	123	17	884.9723	2	2C(57.0215)	sp|P00558|PGK1_HUMAN	P00558	PGK1_HUMAN	PGK1	Phosphoglycerate kinase 1			1	1	1	1	1	2	1	2	1	1	1	1	1	2	1	1	1	1	1	1	1	2	1	2	1	1	1	1	1	1	1	1	1
ACANPAAGSVILLENLR	AC[57.0215]ANPAAGSVILLENLR	K	F	107	123	17	590.3173	3	2C(57.0215)	sp|P00558|PGK1_HUMAN	P00558	PGK1_HUMAN	PGK1	Phosphoglycerate kinase 1			0	0	0	1	0	1	0	1	1	1	0	1	0	1	0	1	0	1	0	1	0	1	0	1	0	1	0	1	0	1	0	0	0
ACDALYPPGPPSNPK	AC[57.0215]DALYPPGPPSNPK	R	V	25923	25937	15	792.3797	2	2C(57.0215)	sp|Q8WZ42|TITIN_HUMAN	Q8WZ42	TITIN_HUMAN	TTN	Titin			1	1	1	1	1	1	1	0	1	1	1	1	1	0	0	0	1	1	0	0	1	1	1	0	1	1	1	1	1	1	1	1	1
ACDPIYKPGPPNNPK	AC[57.0215]DPIYKPGPPNNPK	K	V	23758	23772	15	834.4141	2	2C(57.0215)	sp|Q8WZ42|TITIN_HUMAN	Q8WZ42	TITIN_HUMAN	TTN	Titin			1	0	0	0	0	0	1	1	1	1	1	1	1	0	0	0	0	1	0	0	0	1	0	0	0	1	0	1	0	1	1	1	1
ACDPIYKPGPPNNPK	AC[57.0215]DPIYKPGPPNNPK	K	V	23758	23772	15	556.6118	3	2C(57.0215)	sp|Q8WZ42|TITIN_HUMAN	Q8WZ42	TITIN_HUMAN	TTN	Titin			0	0	0	0	0	0	0	0	1	0	1	1	0	0	0	0	0	2	0	0	0	0	0	0	0	0	0	0	0	1	1	0	0
ACDPVFKPGPPTNAHIVDTTK	AC[57.0215]DPVFKPGPPTNAHIVDTTK	K	N	24840	24860	21	1133.0703	2	2C(57.0215)	sp|Q8WZ42|TITIN_HUMAN	Q8WZ42	TITIN_HUMAN	TTN	Titin			1	1	0	1	1	1	1	1	1	1	0	1	0	0	1	0	1	1	0	1	1	1	1	1	1	1	1	1	1	1	1	1	1
ACDPVFKPGPPTNAHIVDTTK	AC[57.0215]DPVFKPGPPTNAHIVDTTK	K	N	24840	24860	21	755.7159	3	2C(57.0215)	sp|Q8WZ42|TITIN_HUMAN	Q8WZ42	TITIN_HUMAN	TTN	Titin			2	2	2	2	2	2	2	2	3	3	1	3	2	2	2	1	2	3	2	2	2	2	2	1	1	3	2	1	1	2	1	2	2
ACDPVFKPGPPTNAHIVDTTK	AC[57.0215]DPVFKPGPPTNAHIVDTTK	K	N	24840	24860	21	567.0388	4	2C(57.0215)	sp|Q8WZ42|TITIN_HUMAN	Q8WZ42	TITIN_HUMAN	TTN	Titin			3	5	2	1	3	4	3	2	3	2	3	3	2	3	3	1	3	1	4	3	3	2	3	2	3	1	4	1	3	3	3	2	2
ACDTVFKPGPPGNPR	AC[57.0215]DTVFKPGPPGNPR	K	V	22676	22690	15	806.8986	2	2C(57.0215)	sp|Q8WZ42|TITIN_HUMAN	Q8WZ42	TITIN_HUMAN	TTN	Titin			1	1	2	2	2	2	2	2	2	1	2	2	2	1	2	0	2	2	2	2	1	1	1	2	2	2	2	2	1	2	2	1	2
ACDTVFKPGPPGNPR	AC[57.0215]DTVFKPGPPGNPR	K	V	22676	22690	15	538.2682	3	2C(57.0215)	sp|Q8WZ42|TITIN_HUMAN	Q8WZ42	TITIN_HUMAN	TTN	Titin			2	3	2	3	2	2	2	2	2	3	2	2	2	2	2	2	3	2	2	2	3	2	2	2	2	2	3	1	2	2	2	3	3
ACEEAPPSAAHFR	AC[57.0215]EEAPPSAAHFR	R	F	901	913	13	481.5542	3	2C(57.0215)	sp|O75339|CILP1_HUMAN	O75339	CILP1_HUMAN	CILP	Cartilage intermediate layer protein 1			0	0	0	0	0	0	0	0	1	0	0	0	0	0	0	0	0	0	0	0	0	0	0	0	0	0	0	0	0	0	0	0	0
ACFLMAHNGWVMGDDPLR	AC[57.0215]FLMAHNGWVMGDDPLR	K	N	452	469	18	1045.4738	2	2C(57.0215)	sp|P35573|GDE_HUMAN	P35573	GDE_HUMAN	AGL	Glycogen debranching enzyme			0	0	0	0	0	0	0	0	0	0	0	0	0	0	0	0	0	0	0	1	0	0	0	0	0	0	0	0	0	0	0	0	0
ACFLMAHNGWVMGDDPLR	AC[57.0215]FLMAHNGWVMGDDPLR	K	N	452	469	18	697.3183	3	2C(57.0215)	sp|P35573|GDE_HUMAN	P35573	GDE_HUMAN	AGL	Glycogen debranching enzyme			2	1	1	1	2	1	1	2	1	1	2	1	1	2	1	3	3	2	3	4	3	2	2	3	3	2	1	2	2	3	1	2	2
ACFLMAHNGWVMGDDPLR	AC[57.0215]FLMAHNGWVM[15.9949]GDDPLR	K	N	452	469	18	702.6499	3	12M(15.9949)	sp|P35573|GDE_HUMAN	P35573	GDE_HUMAN	AGL	Glycogen debranching enzyme			0	0	0	1	1	1	0	0	1	1	1	1	1	1	0	0	0	1	1	1	1	1	0	1	0	0	0	0	0	1	0	0	0
ACFLMAHNGWVMGDDPLR	AC[57.0215]FLM[15.9949]AHNGWVMGDDPLR	K	N	452	469	18	702.6499	3	2C(57.0215)	sp|P35573|GDE_HUMAN	P35573	GDE_HUMAN	AGL	Glycogen debranching enzyme			0	1	0	0	0	0	1	0	1	1	0	2	0	0	1	0	0	0	1	0	0	0	0	0	0	0	0	0	0	1	0	2	0
ACFLMAHNGWVMGDDPLR	AC[57.0215]FLM[15.9949]AHNGWVM[15.9949]GDDPLR	K	N	452	469	18	707.9816	3	12M(15.9949)	sp|P35573|GDE_HUMAN	P35573	GDE_HUMAN	AGL	Glycogen debranching enzyme			0	0	0	0	0	0	0	0	0	0	0	0	0	0	0	0	0	0	0	0	0	0	0	0	0	0	0	0	0	0	0	0	0
ACLISMGYDLGEAEFAR	AC[57.0215]LISMGYDLGEAEFAR	R	I	780	796	17	951.9398	2	2C(57.0215)	sp|P35609|ACTN2_HUMAN	P35609	ACTN2_HUMAN	ACTN2	Alpha-actinin-2			1	1	2	1	2	2	1	1	2	2	1	2	2	1	1	1	2	2	1	1	2	1	2	1	2	2	2	2	2	2	4	2	2
ACLISMGYDLGEAEFAR	AC[57.0215]LISMGYDLGEAEFAR	R	I	780	796	17	634.9623	3	2C(57.0215)	sp|P35609|ACTN2_HUMAN	P35609	ACTN2_HUMAN	ACTN2	Alpha-actinin-2			1	1	1	1	2	1	1	1	1	2	1	2	1	1	1	1	1	1	1	1	1	1	2	1	2	1	1	1	1	1	2	3	2
ACLISMGYDLGEVEFAR	AC[57.0215]LISMGYDLGEVEFAR	R	I	787	803	17	965.9555	2	2C(57.0215)	sp|Q08043|ACTN3_HUMAN	Q08043	ACTN3_HUMAN	ACTN3	Alpha-actinin-3			1	1	1	1	0	1	0	1	1	1	0	1	0	2	0	1	0	1	0	1	0	2	0	1	0	1	0	1	0	1	0	1	0
ACLISMGYDLGEVEFAR	AC[57.0215]LISMGYDLGEVEFAR	R	I	787	803	17	644.3061	3	2C(57.0215)	sp|Q08043|ACTN3_HUMAN	Q08043	ACTN3_HUMAN	ACTN3	Alpha-actinin-3			0	1	0	0	0	1	0	1	0	1	0	1	0	2	0	1	0	2	0	0	0	0	0	0	0	1	0	1	0	0	0	1	0
ACLISMGYDLGEAEFAR	AC[57.0215]LISM[15.9949]GYDLGEAEFAR	R	I	780	796	17	959.9373	2	2C(57.0215)	sp|P35609|ACTN2_HUMAN	P35609	ACTN2_HUMAN	ACTN2	Alpha-actinin-2			1	2	1	0	1	1	2	1	2	1	3	2	1	0	2	1	1	1	2	0	1	1	1	0	2	1	2	1	3	1	1	2	3
ACLISMGYDLGEAEFAR	AC[57.0215]LISM[15.9949]GYDLGEAEFAR	R	I	780	796	17	640.2939	3	2C(57.0215)	sp|P35609|ACTN2_HUMAN	P35609	ACTN2_HUMAN	ACTN2	Alpha-actinin-2			1	0	1	0	0	0	1	0	2	0	2	0	1	0	0	0	0	0	0	0	1	0	0	0	0	1	1	0	1	0	2	0	0
ACLISMGYDLGEVEFAR	AC[57.0215]LISM[15.9949]GYDLGEVEFAR	R	I	787	803	17	973.9529	2	2C(57.0215)	sp|Q08043|ACTN3_HUMAN	Q08043	ACTN3_HUMAN	ACTN3	Alpha-actinin-3			0	1	0	0	0	0	0	0	0	1	0	0	0	0	0	0	0	0	0	0	0	0	0	0	0	0	0	0	0	0	0	0	0
ACNCLLLK	AC[57.0215]NC[57.0215]LLLK	K	V	336	343	8	496.2568	2	2C(57.0215)	sp|P13929|ENOB_HUMAN	P13929	ENOB_HUMAN	ENO3	Beta-enolase	ENO2	sp|P09104|ENOG_HUMAN	1	1	1	2	1	1	1	1	2	1	0	1	1	1	1	1	1	1	0	1	1	1	1	1	1	0	0	1	1	1	1	1	1
ACNLDVILGFDGSR	AC[57.0215]NLDVILGFDGSR	K	D	1834	1847	14	768.8773	2	2C(57.0215)	sp|P12111|CO6A3_HUMAN	P12111	CO6A3_HUMAN	COL6A3	Collagen alpha-3(VI) chain			0	0	0	0	0	0	0	0	0	0	0	0	0	0	0	0	0	0	0	0	0	0	0	0	0	0	0	0	0	0	0	1	0
ACQSIYPLHDVFVR	AC[57.0215]QSIYPLHDVFVR	K	K	200	213	14	568.9557	3	2C(57.0215)	sp|P61247|RS3A_HUMAN	P61247	RS3A_HUMAN	RPS3A	40S ribosomal protein S3a			0	0	1	0	1	0	1	1	1	1	1	1	2	1	1	0	1	1	1	1	1	0	1	0	1	1	1	1	1	1	1	1	1
ACTEAEFACHSYNECVALEYR	AC[57.0215]TEAEFAC[57.0215]HSYNEC[57.0215]VALEYR	R	C	198	218	21	860.6911	3	15C(57.0215)	sp|P98160|PGBM_HUMAN	P98160	PGBM_HUMAN	HSPG2	Basement membrane-specific heparan sulfate proteoglycan core protein			0	0	0	0	0	0	0	0	1	0	0	0	0	0	0	0	0	0	0	0	0	0	0	0	0	0	0	0	0	0	0	0	0
ACYLSINPQKDETLETEK	AC[57.0215]YLSINPQKDETLETEK	R	A	221	238	18	713.6806	3	2C(57.0215)	sp|P61163|ACTZ_HUMAN	P61163	ACTZ_HUMAN	ACTR1A	Alpha-centractin			0	0	1	0	0	0	0	0	0	0	0	0	0	0	1	0	0	0	0	0	0	0	0	0	1	0	0	0	0	0	1	0	0
ADAAEYSVMTTGGQSSAK	ADAAEYSVMTTGGQSSAK	K	L	408	425	18	887.4016	2		sp|Q00872|MYPC1_HUMAN	Q00872	MYPC1_HUMAN	MYBPC1	Myosin-binding protein C, slow-type			2	2	1	1	1	2	1	1	1	1	1	2	1	1	1	1	1	2	0	1	1	2	1	1	1	2	1	1	1	1	2	2	2
ADAAEYSVMTTGGQSSAK	ADAAEYSVMTTGGQSSAK	K	L	408	425	18	591.9368	3		sp|Q00872|MYPC1_HUMAN	Q00872	MYPC1_HUMAN	MYBPC1	Myosin-binding protein C, slow-type			1	0	0	1	0	0	0	0	1	0	0	1	0	0	0	0	0	2	0	0	0	0	0	0	0	1	0	0	0	0	0	0	0
ADAAEYSVMTTGGQSSAK	ADAAEYSVM[15.9949]TTGGQSSAK	K	L	408	425	18	895.399	2	9M(15.9949)	sp|Q00872|MYPC1_HUMAN	Q00872	MYPC1_HUMAN	MYBPC1	Myosin-binding protein C, slow-type			1	0	1	1	0	1	1	1	1	1	1	1	0	0	0	0	1	1	1	0	1	0	1	0	1	1	0	1	0	0	1	0	1
ADAAEYSVMTTGGQSSAK	ADAAEYSVM[15.9949]TTGGQSSAK	K	L	408	425	18	597.2684	3	9M(15.9949)	sp|Q00872|MYPC1_HUMAN	Q00872	MYPC1_HUMAN	MYBPC1	Myosin-binding protein C, slow-type			1	1	1	0	0	0	0	0	1	0	1	0	0	0	0	0	0	0	0	0	0	0	0	0	0	0	0	0	0	0	1	0	0
ADAGCYTCQVSNK	ADAGC[57.0215]YTC[57.0215]QVSNK	R	F	4964	4976	13	737.3085	2	5C(57.0215)	sp|Q5VST9|OBSCN_HUMAN	Q5VST9	OBSCN_HUMAN	OBSCN	Obscurin			0	0	0	0	0	0	0	0	0	0	0	0	0	0	0	0	0	0	0	0	0	0	0	0	0	0	0	0	0	0	0	0	0
ADAGEYSCEAGGQR	ADAGEYSC[57.0215]EAGGQR	K	V	1139	1152	14	735.7993	2	8C(57.0215)	sp|Q5VST9|OBSCN_HUMAN	Q5VST9	OBSCN_HUMAN	OBSCN	Obscurin			0	1	0	0	1	1	0	0	0	1	1	0	0	0	1	0	1	1	0	0	1	1	1	0	1	0	0	0	1	1	0	1	1
ADAGIYTITLENK	ADAGIYTITLENK	R	L	15379	15391	13	704.8695	2		sp|Q8WZ42|TITIN_HUMAN	Q8WZ42	TITIN_HUMAN	TTN	Titin			1	1	1	1	1	1	2	1	1	1	1	1	1	1	1	1	1	1	2	1	1	1	1	1	2	1	2	1	1	2	1	1	1
ADALQAGASQFETSAAK	ADALQAGASQFETSAAK	R	L	67	83	17	833.4075	2		sp|P63027|VAMP2_HUMAN	P63027	VAMP2_HUMAN	VAMP2	Vesicle-associated membrane protein 2	VAMP3	sp|Q15836|VAMP3_HUMAN	0	0	0	0	0	0	0	0	0	0	0	0	0	0	0	0	0	0	0	0	0	0	0	0	0	0	0	0	0	0	0	0	0
ADAMPQHFYQNEDYNERPK	ADAMPQHFYQNEDYNERPK	K	I	2510	2528	19	589.013	4		sp|Q8N3K9|CMYA5_HUMAN	Q8N3K9	CMYA5_HUMAN	CMYA5	Cardiomyopathy-associated protein 5			0	0	0	1	0	1	0	1	0	1	0	0	0	0	0	0	0	1	0	0	0	1	1	0	0	0	0	0	0	0	0	0	0
ADAPDAGAQSDSELPSYHQNDVSLDRGYTSDSEVYTDHGRPGK	ADAPDAGAQSDSELPSYHQNDVSLDRGYTSDSEVYTDHGRPGK	R	I	1289	1331	43	1152.766	4		sp|Q92538|GBF1_HUMAN	Q92538	GBF1_HUMAN	GBF1	Golgi-specific brefeldin A-resistance guanine nucleotide exchange factor 1			0	0	0	1	0	1	0	0	0	0	0	0	0	1	0	0	1	0	0	0	0	0	0	0	1	0	0	0	0	0	1	0	0
ADDGRPFPQVIK	ADDGRPFPQVIK	K	S	88	99	12	1342.7113	1		sp|P04075|ALDOA_HUMAN	P04075	ALDOA_HUMAN	ALDOA	Fructose-bisphosphate aldolase A		contam_sp|P00883|ALDOA_RABIT	0	0	0	0	0	0	0	0	0	0	0	0	0	0	0	0	0	0	0	0	0	0	0	0	0	2	0	0	0	0	0	0	0
ADDGRPFPQVIK	ADDGRPFPQVIK	K	S	88	99	12	671.8593	2		sp|P04075|ALDOA_HUMAN	P04075	ALDOA_HUMAN	ALDOA	Fructose-bisphosphate aldolase A		contam_sp|P00883|ALDOA_RABIT	4	4	6	6	7	7	5	8	5	6	5	6	7	7	6	5	7	6	3	7	7	6	7	7	5	7	6	8	5	7	5	7	6
ADDGRPFPQVIK	ADDGRPFPQVIK	K	S	88	99	12	448.2419	3		sp|P04075|ALDOA_HUMAN	P04075	ALDOA_HUMAN	ALDOA	Fructose-bisphosphate aldolase A		contam_sp|P00883|ALDOA_RABIT	6	7	8	9	9	10	9	10	8	9	7	9	9	5	10	9	7	11	6	8	7	10	9	12	8	8	10	13	9	10	6	12	6
ADDKETCFAEEGK	ADDKETC[57.0215]FAEEGK	K	K	585	597	13	750.3195	2	7C(57.0215)	contam_sp|P02768|ALBU_HUMAN	P02768	ALBU_HUMAN	ALB	Serum albumin			1	1	1	1	1	1	1	1	1	1	1	1	1	1	1	1	1	1	1	1	1	1	1	1	1	1	1	1	1	1	1	1	1
ADDKETCFAEEGK	ADDKETC[57.0215]FAEEGK	K	K	585	597	13	500.5488	3	7C(57.0215)	contam_sp|P02768|ALBU_HUMAN	P02768	ALBU_HUMAN	ALB	Serum albumin			1	1	1	1	1	1	1	1	1	1	1	1	1	1	1	1	1	1	1	1	1	1	1	1	1	1	1	1	1	1	1	1	1
ADDKETCFAEEGKK	ADDKETC[57.0215]FAEEGKK	K	L	585	598	14	814.367	2	7C(57.0215)	contam_sp|P02768|ALBU_HUMAN	P02768	ALBU_HUMAN	ALB	Serum albumin			1	1	1	1	1	1	1	1	1	1	0	1	0	1	1	0	1	2	0	1	1	1	1	1	1	1	1	1	1	1	1	1	1
ADDKETCFAEEGKK	ADDKETC[57.0215]FAEEGKK	K	L	585	598	14	543.2471	3	7C(57.0215)	contam_sp|P02768|ALBU_HUMAN	P02768	ALBU_HUMAN	ALB	Serum albumin			2	1	2	2	1	1	1	1	1	3	1	3	0	1	1	1	1	3	1	1	2	1	1	1	2	2	2	3	0	1	1	1	1
ADDKETCFAEEGKK	ADDKETC[57.0215]FAEEGKK	K	L	585	598	14	407.6872	4	7C(57.0215)	contam_sp|P02768|ALBU_HUMAN	P02768	ALBU_HUMAN	ALB	Serum albumin			1	3	1	3	1	1	1	3	1	3	1	3	1	1	1	1	1	3	1	1	1	1	1	2	1	3	1	2	1	3	1	2	1
ADEDPIMGFHQMFLLK	ADEDPIMGFHQMFLLK	K	N	91	106	16	631.3075	3		sp|P61970|NTF2_HUMAN	P61970	NTF2_HUMAN	NUTF2	Nuclear transport factor 2			1	0	3	3	1	1	1	1	1	2	1	2	1	1	1	3	1	1	1	1	1	2	1	2	1	2	1	3	1	1	1	2	1
ADEDPIMGFHQMFLLK	ADEDPIM[15.9949]GFHQMFLLK	K	N	91	106	16	636.6391	3	7M(15.9949)	sp|P61970|NTF2_HUMAN	P61970	NTF2_HUMAN	NUTF2	Nuclear transport factor 2			0	0	1	1	1	1	1	1	1	1	1	1	0	0	1	1	1	1	1	1	1	1	1	1	1	1	1	1	1	0	1	1	0
ADEEEWQIVTPQTGLR	ADEEEWQIVTPQTGLR	K	V	24888	24903	16	936.4603	2		sp|Q8WZ42|TITIN_HUMAN	Q8WZ42	TITIN_HUMAN	TTN	Titin			1	0	1	1	1	1	1	1	1	1	1	1	0	0	1	1	1	2	1	1	1	0	1	1	1	2	0	1	0	0	1	1	1
ADEEEWQIVTPQTGLR	ADEEEWQIVTPQTGLR	K	V	24888	24903	16	624.6426	3		sp|Q8WZ42|TITIN_HUMAN	Q8WZ42	TITIN_HUMAN	TTN	Titin			1	1	0	0	1	0	0	0	0	1	0	0	1	1	1	0	0	0	1	1	0	1	0	1	1	0	1	0	1	1	0	0	1
ADEGISFR	ADEGISFR	K	G	121	128	8	447.7194	2		contam_sp|Q06830|PRDX1_HUMAN	Q06830	PRDX1_HUMAN	PRDX1	Peroxiredoxin-1			1	1	1	1	1	1	1	1	1	1	1	1	1	1	1	1	1	1	1	1	0	1	0	1	1	1	1	1	1	1	1	1	1
ADEGWYWCGVK	ADEGWYWC[57.0215]GVK	R	Q	537	547	11	685.7953	2	8C(57.0215)	sp|P01833|PIGR_HUMAN	P01833	PIGR_HUMAN	PIGR	Polymeric immunoglobulin receptor			0	0	0	0	0	0	0	0	0	0	0	0	0	0	0	0	0	0	0	0	0	0	0	0	0	0	0	0	0	0	0	0	0
ADEHVIDQGDDGDNFYVIER	ADEHVIDQGDDGDNFYVIER	K	G	162	181	20	1154.0115	2		sp|P13861|KAP2_HUMAN	P13861	KAP2_HUMAN	PRKAR2A	cAMP-dependent protein kinase type II-alpha regulatory subunit			0	1	1	0	0	0	1	0	1	0	0	0	0	1	0	0	0	0	0	0	0	0	0	0	0	0	0	0	0	0	0	0	0
ADEHVIDQGDDGDNFYVIER	ADEHVIDQGDDGDNFYVIER	K	G	162	181	20	769.6768	3		sp|P13861|KAP2_HUMAN	P13861	KAP2_HUMAN	PRKAR2A	cAMP-dependent protein kinase type II-alpha regulatory subunit			0	1	1	0	0	1	3	1	0	0	0	0	1	1	0	0	2	2	0	1	2	1	3	1	2	1	0	0	2	1	0	1	3
ADETKDEQFEQCVQNFNK	ADETKDEQFEQC[57.0215]VQNFNK	K	Q	36	53	18	1115.4895	2	12C(57.0215)	sp|O00499|BIN1_HUMAN	O00499	BIN1_HUMAN	BIN1	Myc box-dependent-interacting protein 1			1	1	1	1	1	1	1	1	1	1	1	1	1	1	1	1	1	1	1	1	1	1	1	1	1	1	1	1	1	1	1	1	1
ADETKDEQFEQCVQNFNK	ADETKDEQFEQC[57.0215]VQNFNK	K	Q	36	53	18	743.9954	3	12C(57.0215)	sp|O00499|BIN1_HUMAN	O00499	BIN1_HUMAN	BIN1	Myc box-dependent-interacting protein 1			1	1	1	2	1	1	1	1	1	2	2	1	1	1	1	1	1	1	1	1	1	1	1	1	1	1	1	1	1	1	1	1	1
ADFCIIHYAGK	ADFC[57.0215]IIHYAGK	K	V	566	576	11	432.2131	3	4C(57.0215)	sp|P35579|MYH9_HUMAN	P35579	MYH9_HUMAN	MYH9	Myosin-9	MYH10	sp|P35580|MYH10_HUMAN	0	0	0	0	0	0	0	0	0	0	0	0	0	0	1	0	1	0	0	0	1	0	1	0	1	0	1	0	0	0	0	0	1
ADFDDTATYSAVATNAHGQVSTNAAVVVR	ADFDDTATYSAVATNAHGQVSTNAAVVVR	R	R	219	247	29	984.4758	3		sp|P54296|MYOM2_HUMAN	P54296	MYOM2_HUMAN	MYOM2	Myomesin-2			3	8	5	7	4	7	3	6	7	6	4	6	4	6	2	3	4	11	2	2	6	8	3	3	9	8	3	8	6	8	8	10	4
ADFDDTATYSAVATNAHGQVSTNAAVVVR	ADFDDTATYSAVATNAHGQVSTNAAVVVR	R	R	219	247	29	738.6087	4		sp|P54296|MYOM2_HUMAN	P54296	MYOM2_HUMAN	MYOM2	Myomesin-2			0	0	0	0	0	0	0	0	0	0	0	0	0	0	0	0	0	1	0	0	0	0	0	1	0	1	0	1	0	0	1	1	0
ADFDNTVAIHPTSSEELVTLR	ADFDNTVAIHPTSSEELVTLR	K	-	502	522	21	772.3886	3		sp|P00390|GSHR_HUMAN	P00390	GSHR_HUMAN	GSR	Glutathione reductase, mitochondrial			1	0	1	1	1	1	1	1	1	0	1	1	1	0	1	1	1	1	1	0	1	0	1	0	1	0	1	1	1	0	0	0	1
ADFLEQPVLGFVR	ADFLEQPVLGFVR	R	L	234	246	13	745.9037	2		sp|P02730|B3AT_HUMAN	P02730	B3AT_HUMAN	SLC4A1	Band 3 anion transport protein			1	0	0	0	0	0	0	0	0	0	0	1	0	0	0	1	0	0	0	0	0	0	0	0	0	0	0	1	0	0	0	1	0
ADFQCFK	ADFQC[57.0215]FK	R	Q	1233	1239	7	458.2051	2	5C(57.0215)	sp|P39059|COFA1_HUMAN	P39059	COFA1_HUMAN	COL15A1	Collagen alpha-1(XV) chain			0	0	0	0	0	0	0	0	0	0	0	0	0	0	0	0	0	0	0	0	0	0	0	0	0	0	0	0	0	0	0	0	0
ADGDLTLLWAEWQGR	ADGDLTLLWAEWQGR	R	R	28	42	15	865.9284	2		sp|Q9Y394|DHRS7_HUMAN	Q9Y394	DHRS7_HUMAN	DHRS7	Dehydrogenase/reductase SDR family member 7			0	0	0	0	0	0	0	0	1	1	0	0	0	0	0	1	0	1	0	0	0	0	0	0	0	0	0	0	0	1	0	0	0
ADGEYWLGLQNMHLLTLK	ADGEYWLGLQNMHLLTLK	R	Q	106	123	18	1051.5406	2		sp|P55083|MFAP4_HUMAN	P55083	MFAP4_HUMAN	MFAP4	Microfibril-associated glycoprotein 4			0	0	0	0	0	0	1	0	0	0	0	0	1	0	0	0	0	0	0	0	0	0	0	0	0	0	0	0	0	0	0	0	0
ADGEYWLGLQNMHLLTLK	ADGEYWLGLQNMHLLTLK	R	Q	106	123	18	701.3628	3		sp|P55083|MFAP4_HUMAN	P55083	MFAP4_HUMAN	MFAP4	Microfibril-associated glycoprotein 4			3	2	1	1	3	1	2	2	1	1	0	1	2	3	2	1	3	0	3	1	3	1	2	3	1	1	1	0	2	3	2	1	1
ADGEYWLGLQNMHLLTLK	ADGEYWLGLQNM[15.9949]HLLTLK	R	Q	106	123	18	706.6944	3	12M(15.9949)	sp|P55083|MFAP4_HUMAN	P55083	MFAP4_HUMAN	MFAP4	Microfibril-associated glycoprotein 4			0	0	0	0	1	0	1	0	0	0	0	0	0	0	0	0	0	0	0	0	0	0	0	0	0	0	0	0	0	0	0	0	0
ADGGTQVIDTK	ADGGTQVIDTK	K	N	167	177	11	552.7802	2		sp|P09622|DLDH_HUMAN	P09622	DLDH_HUMAN	DLD	Dihydrolipoyl dehydrogenase, mitochondrial			0	1	0	0	0	0	0	0	0	0	0	0	0	0	0	0	0	0	0	0	0	0	0	0	0	0	0	0	0	0	0	0	0
ADGLAVIGVLMK	ADGLAVIGVLMK	K	V	139	150	12	593.8468	2		contam_sp|P00915|CAH1_HUMAN	P00915	CAH1_HUMAN	CA1	Carbonic anhydrase 1			1	1	1	1	1	1	2	1	1	1	1	1	2	1	1	2	1	1	1	1	1	1	1	1	1	1	2	1	1	1	1	1	1
ADGLAVIGVLMK	ADGLAVIGVLM[15.9949]K	K	V	139	150	12	601.8443	2	11M(15.9949)	contam_sp|P00915|CAH1_HUMAN	P00915	CAH1_HUMAN	CA1	Carbonic anhydrase 1			0	0	0	0	0	0	0	0	0	0	1	0	0	0	0	0	0	0	0	0	0	0	0	0	0	0	0	0	0	0	0	0	0
ADGYVDNLAEAVDLLLQHADK	ADGYVDNLAEAVDLLLQHADK	K	-	250	270	21	757.3815	3		sp|Q9H008|LHPP_HUMAN	Q9H008	LHPP_HUMAN	LHPP	Phospholysine phosphohistidine inorganic pyrophosphate phosphatase			0	0	0	0	1	0	1	0	0	0	0	0	0	1	0	0	1	0	0	0	0	0	0	0	1	1	0	0	0	0	1	0	0
ADHDFVVQEDFMK	ADHDFVVQEDFMK	R	A	357	369	13	527.5731	3		sp|P62333|PRS10_HUMAN	P62333	PRS10_HUMAN	PSMC6	26S proteasome regulatory subunit 10B			1	1	1	1	1	1	1	1	0	1	0	0	1	1	1	1	1	1	1	1	1	1	1	1	1	1	1	1	1	1	1	1	1
ADHGEPIGR	ADHGEPIGR	R	G	169	177	9	476.2358	2		sp|P08238|HS90B_HUMAN	P08238	HS90B_HUMAN	HSP90AB1	Heat shock protein HSP 90-beta			0	0	0	0	0	0	1	0	0	0	0	0	0	0	0	0	0	1	0	0	0	0	0	0	0	1	0	0	0	0	0	0	0
ADHPFLFVIR	ADHPFLFVIR	R	K	357	366	10	405.5608	3		sp|O75635|SPB7_HUMAN	O75635	SPB7_HUMAN	SERPINB7	Serpin B7			1	0	0	0	0	0	0	0	0	0	0	0	0	0	0	0	0	0	0	0	0	0	0	0	0	0	0	0	0	0	0	0	0
ADHQPLTEASYVNLPTIALCNTDSPLR	ADHQPLTEASYVNLPTIALC[57.0215]NTDSPLR	R	Y	129	155	27	999.4976	3	20C(57.0215)	sp|P08865|RSSA_HUMAN	P08865	RSSA_HUMAN	RPSA	40S ribosomal protein SA			1	1	1	1	1	1	1	1	1	1	1	1	1	1	1	1	1	1	1	1	1	1	1	1	1	1	1	1	1	1	1	1	1
ADIAESQVNK	ADIAESQVNK	R	L	1910	1919	10	537.7749	2		sp|P12883|MYH7_HUMAN	P12883	MYH7_HUMAN	MYH7	Myosin-7	MYH1, MYH13, MYH2, MYH3, MYH4, MYH6, MYH8	sp|P11055|MYH3_HUMAN, sp|P12882|MYH1_HUMAN, sp|P13533|MYH6_HUMAN, sp|P13535|MYH8_HUMAN, sp|Q9UKX2|MYH2_HUMAN, sp|Q9UKX3|MYH13_HUMAN, sp|Q9Y623|MYH4_HUMAN	2	0	2	2	0	1	1	1	1	3	2	3	1	1	2	2	2	3	1	2	2	3	3	2	3	2	2	1	2	2	1	2	2
ADIAESQVNKLR	ADIAESQVNKLR	R	A	1910	1921	12	672.3674	2		sp|P12883|MYH7_HUMAN	P12883	MYH7_HUMAN	MYH7	Myosin-7	MYH1, MYH13, MYH2, MYH3, MYH4, MYH6, MYH8	sp|P11055|MYH3_HUMAN, sp|P12882|MYH1_HUMAN, sp|P13533|MYH6_HUMAN, sp|P13535|MYH8_HUMAN, sp|Q9UKX2|MYH2_HUMAN, sp|Q9UKX3|MYH13_HUMAN, sp|Q9Y623|MYH4_HUMAN	0	0	1	0	0	1	0	1	0	1	1	0	0	1	0	0	0	0	0	1	0	0	1	0	0	1	1	0	0	1	0	0	0
ADIAESQVNKLR	ADIAESQVNKLR	R	A	1910	1921	12	448.5807	3		sp|P12883|MYH7_HUMAN	P12883	MYH7_HUMAN	MYH7	Myosin-7	MYH1, MYH13, MYH2, MYH3, MYH4, MYH6, MYH8	sp|P11055|MYH3_HUMAN, sp|P12882|MYH1_HUMAN, sp|P13533|MYH6_HUMAN, sp|P13535|MYH8_HUMAN, sp|Q9UKX2|MYH2_HUMAN, sp|Q9UKX3|MYH13_HUMAN, sp|Q9Y623|MYH4_HUMAN	1	0	0	0	0	0	0	0	0	0	0	0	0	0	0	0	0	0	0	0	0	0	0	0	0	0	0	0	0	0	0	0	0
ADIDVSGPKVDVEVPDVSLEGPEGK	ADIDVSGPKVDVEVPDVSLEGPEGK	K	L	1281	1305	25	638.5748	4		sp|Q09666|AHNK_HUMAN	Q09666	AHNK_HUMAN	AHNAK	Neuroblast differentiation-associated protein AHNAK			0	0	0	0	0	0	0	0	0	0	0	0	0	0	0	0	0	0	0	0	0	0	0	0	0	1	0	0	0	0	0	0	0
ADIHTTDSFSTLTVENCNR	ADIHTTDSFSTLTVENC[57.0215]NR	R	N	29329	29347	19	1090.9976	2	17C(57.0215)	sp|Q8WZ42|TITIN_HUMAN	Q8WZ42	TITIN_HUMAN	TTN	Titin			1	1	1	1	1	1	1	1	1	1	1	1	1	1	1	1	1	1	1	1	1	1	2	1	1	1	1	1	1	1	1	1	1
ADIHTTDSFSTLTVENCNR	ADIHTTDSFSTLTVENC[57.0215]NR	R	N	29329	29347	19	727.6674	3	17C(57.0215)	sp|Q8WZ42|TITIN_HUMAN	Q8WZ42	TITIN_HUMAN	TTN	Titin			4	3	2	1	4	6	4	1	3	3	5	1	4	4	2	1	3	4	2	4	2	5	4	3	3	4	4	3	5	4	2	5	3
ADIHTTDSFSTLTVENCNRNDAGK	ADIHTTDSFSTLTVENC[57.0215]NRNDAGK	R	Y	29329	29352	24	889.4086	3	17C(57.0215)	sp|Q8WZ42|TITIN_HUMAN	Q8WZ42	TITIN_HUMAN	TTN	Titin			0	0	0	0	0	0	0	0	0	0	0	0	0	0	0	0	0	0	0	0	0	0	0	0	0	1	0	0	0	0	0	0	0
ADIHTTDSFSTLTVENCNRNDAGK	ADIHTTDSFSTLTVENC[57.0215]NRNDAGK	R	Y	29329	29352	24	667.3083	4	17C(57.0215)	sp|Q8WZ42|TITIN_HUMAN	Q8WZ42	TITIN_HUMAN	TTN	Titin			0	0	0	0	0	0	0	0	0	0	0	0	0	0	0	0	0	0	0	0	0	0	0	0	1	1	0	0	0	0	0	0	0
ADIIHACDIVEDAAIAYGYNNIQMTLPK	ADIIHAC[57.0215]DIVEDAAIAYGYNNIQMTLPK	R	T	356	383	28	1040.5107	3	7C(57.0215)	sp|Q9NSD9|SYFB_HUMAN	Q9NSD9	SYFB_HUMAN	FARSB	Phenylalanine--tRNA ligase beta subunit			0	0	0	0	0	0	1	0	0	0	0	0	0	0	0	0	0	0	0	0	0	0	0	0	0	0	0	0	0	0	0	0	0
ADIIVSELLGSFADNELSPECLDGAQHFLK	ADIIVSELLGSFADNELSPEC[57.0215]LDGAQHFLK	K	D	429	458	30	1096.8745	3	21C(57.0215)	sp|O14744|ANM5_HUMAN	O14744	ANM5_HUMAN	PRMT5	Protein arginine N-methyltransferase 5			0	0	1	1	1	0	3	0	1	1	0	1	0	0	1	0	1	0	1	0	1	0	0	0	1	1	0	1	0	0	1	1	0
ADIIVSELLGSFADNELSPECLDGAQHFLK	ADIIVSELLGSFADNELSPEC[57.0215]LDGAQHFLK	K	D	429	458	30	822.9077	4	21C(57.0215)	sp|O14744|ANM5_HUMAN	O14744	ANM5_HUMAN	PRMT5	Protein arginine N-methyltransferase 5			0	0	0	0	0	0	1	1	0	0	0	0	0	0	0	0	0	0	0	0	0	0	0	0	0	0	0	0	0	0	0	0	0
ADIKGPEDK	ADIKGPEDK	K	K	80	88	9	486.7534	2		sp|P36542|ATPG_HUMAN	P36542	ATPG_HUMAN	ATP5F1C	ATP synthase subunit gamma, mitochondrial			1	0	1	1	1	1	1	1	1	1	1	1	1	1	0	1	1	1	1	1	1	1	1	1	1	1	1	1	1	1	1	1	1
ADILEDKDGK	ADILEDKDGK	R	S	233	242	10	552.2825	2		sp|P52272|HNRPM_HUMAN	P52272	HNRPM_HUMAN	HNRNPM	Heterogeneous nuclear ribonucleoprotein M			0	0	0	0	0	1	0	0	0	0	0	0	0	0	0	0	0	0	0	0	0	0	0	0	0	0	0	0	0	0	0	0	0
ADIQLALEEAEAALEHEEAK	ADIQLALEEAEAALEHEEAK	K	I	1539	1558	20	727.362	3		sp|P11055|MYH3_HUMAN	P11055	MYH3_HUMAN	MYH3	Myosin-3			1	0	0	0	0	0	0	0	0	0	0	0	0	0	0	0	0	0	0	0	0	0	0	0	0	0	0	0	0	0	0	0	0
ADIWSFGITAIELATGAAPYHK	ADIWSFGITAIELATGAAPYHK	K	Y	208	229	22	778.0705	3		sp|O95747|OXSR1_HUMAN	O95747	OXSR1_HUMAN	OXSR1	Serine/threonine-protein kinase			1	0	1	1	1	1	1	1	1	1	1	1	1	0	1	1	1	1	1	1	1	1	1	1	0	1	0	1	1	0	1	1	1
ADKDQANDGLSSALLILYLDSAR	ADKDQANDGLSSALLILYLDSAR	K	N	524	546	23	817.0904	3		sp|A0FGR8|ESYT2_HUMAN	A0FGR8	ESYT2_HUMAN	ESYT2	Extended synaptotagmin-2			0	0	0	0	1	0	0	0	0	0	0	0	0	0	0	0	0	0	0	0	0	0	0	0	0	0	0	0	0	0	0	0	1
ADKDYHFK	ADKDYHFK	K	V	25	32	8	512.2483	2		sp|P06748|NPM_HUMAN	P06748	NPM_HUMAN	NPM1	Nucleophosmin			1	0	1	0	0	1	1	1	1	1	0	0	0	0	1	0	1	1	0	0	1	1	0	0	1	1	0	1	0	0	1	1	0
ADKEGDYYVLNGSK	ADKEGDYYVLNGSK	R	M	192	205	14	779.8728	2		sp|P45954|ACDSB_HUMAN	P45954	ACDSB_HUMAN	ACADSB	Short/branched chain specific acyl-CoA dehydrogenase, mitochondrial			0	0	0	0	0	0	0	0	0	0	0	0	0	0	0	0	0	0	0	0	0	0	0	0	0	0	0	0	0	0	1	0	0
ADKEGDYYVLNGSK	ADKEGDYYVLNGSK	R	M	192	205	14	520.2509	3		sp|P45954|ACDSB_HUMAN	P45954	ACDSB_HUMAN	ACADSB	Short/branched chain specific acyl-CoA dehydrogenase, mitochondrial			0	0	0	0	0	0	0	0	0	0	0	0	0	0	0	0	0	0	0	0	0	0	0	0	0	0	0	0	0	0	0	0	0
ADLAEEYSKDR	ADLAEEYSKDR	R	K	123	133	11	432.8737	3		sp|P68036|UB2L3_HUMAN	P68036	UB2L3_HUMAN	UBE2L3	Ubiquitin-conjugating enzyme E2 L3			0	0	0	0	0	0	0	0	0	0	0	0	0	0	0	0	1	0	0	0	0	0	0	0	0	0	0	0	0	0	0	0	0
ADLATAPPHVTVVR	ADLATAPPHVTVVR	K	-	570	583	14	482.9403	3		sp|Q8N1G4|LRC47_HUMAN	Q8N1G4	LRC47_HUMAN	LRRC47	Leucine-rich repeat-containing protein 47			0	0	0	1	0	0	0	0	1	0	1	0	1	0	1	0	1	0	1	0	1	1	0	0	0	0	1	0	0	0	0	0	0
ADLEAQQESLKEEQLSLK	ADLEAQQESLKEEQLSLK	K	S	222	239	18	687.0233	3		contam_sp|O76015|KRT38_HUMAN	O76015	KRT38_HUMAN	KRT38	Keratin, type I cuticular Ha8	KRT37	contam_sp|O76014|KRT37_HUMAN	0	0	0	0	0	0	0	0	0	0	0	0	0	0	0	0	0	0	0	0	0	0	1	0	0	0	0	0	0	0	0	0	0
ADLEMQIENLKEELAYLK	ADLEMQIENLKEELAYLK	R	K	202	219	18	1075.5562	2		sp|Q04695|K1C17_HUMAN	Q04695	K1C17_HUMAN	KRT17	Keratin, type I cytoskeletal 17			0	0	0	0	0	0	0	0	0	0	0	0	0	0	0	0	0	0	1	0	0	0	0	0	0	0	0	0	0	0	0	0	0
ADLEMQIENLKEELAYLK	ADLEMQIENLKEELAYLK	R	K	202	219	18	717.3732	3		sp|Q04695|K1C17_HUMAN	Q04695	K1C17_HUMAN	KRT17	Keratin, type I cytoskeletal 17			1	1	1	1	0	0	1	1	1	1	1	1	1	0	0	1	1	1	2	0	1	1	1	1	0	1	0	0	2	0	2	1	2
ADLEMQIESLK	ADLEMQIESLK	R	E	233	243	11	638.8263	2		sp|P02533|K1C14_HUMAN	P02533	K1C14_HUMAN	KRT14	Keratin, type I cytoskeletal 14			1	0	0	0	0	0	0	0	0	0	0	0	0	0	0	0	0	0	0	0	0	0	0	0	0	0	0	0	0	0	0	0	0
ADLEMQIESLKEELAYLK	ADLEMQIESLKEELAYLK	R	K	233	250	18	1062.0507	2		sp|P02533|K1C14_HUMAN	P02533	K1C14_HUMAN	KRT14	Keratin, type I cytoskeletal 14			2	0	0	0	0	0	0	0	0	0	0	0	0	0	0	0	0	0	1	0	0	0	0	0	0	0	0	0	1	0	0	0	0
ADLEMQIESLKEELAYLK	ADLEMQIESLKEELAYLK	R	K	233	250	18	708.3695	3		sp|P02533|K1C14_HUMAN	P02533	K1C14_HUMAN	KRT14	Keratin, type I cytoskeletal 14			2	2	3	1	1	1	2	2	1	1	1	1	1	1	1	1	1	1	2	1	1	1	1	1	1	2	1	1	2	1	1	1	1
ADLEMQIESLTEELAYLK	ADLEMQIESLTEELAYLK	K	K	267	284	18	1048.5269	2		contam_sp|P13645|K1C10_HUMAN	P13645	K1C10_HUMAN	KRT10	Keratin, type I cytoskeletal 10			3	1	2	1	1	2	2	1	1	1	1	1	0	1	2	1	1	1	1	0	1	1	1	0	2	1	0	1	0	1	1	1	1
ADLEMQIESLTEELAYLK	ADLEMQIESLTEELAYLK	K	K	267	284	18	699.3537	3		contam_sp|P13645|K1C10_HUMAN	P13645	K1C10_HUMAN	KRT10	Keratin, type I cytoskeletal 10			3	1	1	1	1	1	1	1	1	2	1	1	1	1	1	1	1	1	1	1	1	1	1	1	1	1	0	1	1	1	1	1	1
ADLEMQIESLTEELAYLKK	ADLEMQIESLTEELAYLKK	K	N	267	285	19	742.052	3		contam_sp|P13645|K1C10_HUMAN	P13645	K1C10_HUMAN	KRT10	Keratin, type I cytoskeletal 10			2	1	1	1	1	1	1	1	3	1	2	1	1	1	3	1	1	0	1	1	3	1	3	1	0	1	2	1	1	1	1	2	2
ADLEMQIESLTEELAYLKK	ADLEMQIESLTEELAYLKK	K	N	267	285	19	556.7909	4		contam_sp|P13645|K1C10_HUMAN	P13645	K1C10_HUMAN	KRT10	Keratin, type I cytoskeletal 10			1	0	0	0	0	0	0	0	0	0	0	0	0	0	0	0	0	0	0	0	0	0	0	0	0	0	0	0	0	0	0	0	0
ADLEMQIENLKEELAYLK	ADLEM[15.9949]QIENLKEELAYLK	R	K	202	219	18	1083.5535	2	5M(15.9949)	sp|Q04695|K1C17_HUMAN	Q04695	K1C17_HUMAN	KRT17	Keratin, type I cytoskeletal 17			0	0	0	0	0	0	0	0	0	0	0	0	0	0	0	0	0	0	0	0	0	0	0	0	0	0	0	0	0	0	0	0	0
ADLEMQIENLKEELAYLK	ADLEM[15.9949]QIENLKEELAYLK	R	K	202	219	18	722.7048	3	5M(15.9949)	sp|Q04695|K1C17_HUMAN	Q04695	K1C17_HUMAN	KRT17	Keratin, type I cytoskeletal 17			2	1	2	1	0	0	1	0	2	1	1	2	0	0	1	0	0	0	2	0	2	0	0	0	0	0	0	0	1	0	2	0	2
ADLEMQIESLK	ADLEM[15.9949]QIESLK	R	E	233	243	11	646.8237	2	5M(15.9949)	sp|P02533|K1C14_HUMAN	P02533	K1C14_HUMAN	KRT14	Keratin, type I cytoskeletal 14			1	0	0	0	0	0	0	0	0	0	0	0	0	0	0	0	0	0	0	0	0	0	0	0	0	0	0	0	0	0	0	0	0
ADLEMQIESLKEELAYLK	ADLEM[15.9949]QIESLKEELAYLK	R	K	233	250	18	1070.048	2	5M(15.9949)	sp|P02533|K1C14_HUMAN	P02533	K1C14_HUMAN	KRT14	Keratin, type I cytoskeletal 14			2	0	0	0	0	0	0	0	0	0	0	0	0	0	0	0	0	0	0	0	0	0	0	0	0	0	0	0	0	0	0	0	0
ADLEMQIESLKEELAYLK	ADLEM[15.9949]QIESLKEELAYLK	R	K	233	250	18	713.7011	3	5M(15.9949)	sp|P02533|K1C14_HUMAN	P02533	K1C14_HUMAN	KRT14	Keratin, type I cytoskeletal 14			2	2	2	2	1	2	2	2	2	2	2	2	2	2	2	2	1	2	2	1	2	2	2	2	1	2	2	2	2	1	2	2	2
ADLEMQIESLTEELAYLK	ADLEM[15.9949]QIESLTEELAYLK	K	K	267	284	18	1056.5244	2	5M(15.9949)	contam_sp|P13645|K1C10_HUMAN	P13645	K1C10_HUMAN	KRT10	Keratin, type I cytoskeletal 10			2	4	1	2	0	2	1	0	1	3	1	3	0	0	1	0	0	0	0	0	1	0	0	0	0	0	0	1	0	1	1	1	1
ADLEMQIESLTEELAYLK	ADLEM[15.9949]QIESLTEELAYLK	K	K	267	284	18	704.6853	3	5M(15.9949)	contam_sp|P13645|K1C10_HUMAN	P13645	K1C10_HUMAN	KRT10	Keratin, type I cytoskeletal 10			2	2	1	2	1	1	1	2	2	2	0	1	0	1	2	1	1	1	0	0	1	2	2	0	1	1	0	2	0	2	1	1	1
ADLEMQIESLTEELAYLKK	ADLEM[15.9949]QIESLTEELAYLKK	K	N	267	285	19	747.3837	3	5M(15.9949)	contam_sp|P13645|K1C10_HUMAN	P13645	K1C10_HUMAN	KRT10	Keratin, type I cytoskeletal 10			2	3	1	1	1	2	1	1	2	4	2	2	0	0	2	1	2	0	0	0	2	1	3	0	0	2	0	2	0	1	1	2	0
ADLEWLR	ADLEWLR	K	G	3872	3878	7	902.473	1		sp|P20929|NEBU_HUMAN	P20929	NEBU_HUMAN	NEB	Nebulin			1	0	0	1	0	0	1	1	1	1	0	1	1	1	0	0	2	1	0	0	0	0	0	1	0	1	2	2	1	0	1	0	0
ADLEWLR	ADLEWLR	K	G	3872	3878	7	451.7402	2		sp|P20929|NEBU_HUMAN	P20929	NEBU_HUMAN	NEB	Nebulin			3	4	3	4	2	3	4	3	4	4	3	4	3	3	3	4	3	4	2	3	3	3	2	3	3	4	3	4	3	3	3	3	3
ADLGDWHK	ADLGDWHK	K	V	29222	29229	8	471.2274	2		sp|Q8WZ42|TITIN_HUMAN	Q8WZ42	TITIN_HUMAN	TTN	Titin			1	1	1	2	1	1	1	2	2	2	1	2	1	1	1	1	1	1	1	1	1	1	1	1	1	2	1	1	1	1	1	1	1
ADLHDEEDEQDILLAQDLEDMWEQK	ADLHDEEDEQDILLAQDLEDMWEQK	K	F	103	127	25	1010.1169	3		sp|Q9H2W6|RM46_HUMAN	Q9H2W6	RM46_HUMAN	MRPL46	39S ribosomal protein L46, mitochondrial			0	0	0	0	0	0	0	0	0	1	0	0	0	0	0	0	0	0	0	0	0	0	0	0	0	0	0	0	0	0	0	0	0
ADLIAYLK	ADLIAYLK	R	K	93	100	8	906.5294	1		contam_sp|P99999|CYC_HUMAN	P99999	CYC_HUMAN	CYCS	Cytochrome c			0	0	0	0	0	0	0	0	0	0	0	0	0	0	0	0	0	0	0	0	0	0	0	0	0	0	0	0	0	0	0	1	0
ADLIAYLK	ADLIAYLK	R	K	93	100	8	453.7684	2		contam_sp|P99999|CYC_HUMAN	P99999	CYC_HUMAN	CYCS	Cytochrome c			1	1	1	1	1	1	1	0	2	2	2	2	1	1	2	1	2	2	1	1	2	1	1	1	1	1	1	2	1	1	2	2	2
ADLIFVVFDPTK	ADLIFVVFDPTK	R	L	677	688	12	682.8766	2		sp|Q86TD4|SRCA_HUMAN	Q86TD4	SRCA_HUMAN	SRL	Sarcalumenin			2	2	2	2	1	1	3	1	2	2	1	2	1	1	1	1	1	2	1	1	1	1	1	1	2	2	2	2	1	2	3	1	2
ADLINNLGTIAK	ADLINNLGTIAK	K	S	96	107	12	621.8562	2		sp|P08238|HS90B_HUMAN	P08238	HS90B_HUMAN	HSP90AB1	Heat shock protein HSP 90-beta	HSP90AA1, HSP90AA2P, HSP90AB2P	sp|P07900|HS90A_HUMAN, sp|Q14568|HS902_HUMAN, sp|Q58FF8|H90B2_HUMAN	1	1	1	1	1	1	1	1	1	1	1	1	1	1	1	1	1	1	1	1	1	1	1	1	1	1	1	1	1	1	1	1	1
ADLLGIVSELQLK	ADLLGIVSELQLK	K	L	155	167	13	699.9137	2		sp|Q96CV9|OPTN_HUMAN	Q96CV9	OPTN_HUMAN	OPTN	Optineurin			0	0	0	0	0	0	0	0	0	0	0	0	0	0	0	0	0	0	0	0	0	0	0	0	0	0	0	0	0	0	0	0	0
ADLQNHLDTAQNALQDK	ADLQNHLDTAQNALQDK	R	Q	663	679	17	632.3133	3		sp|Q15075|EEA1_HUMAN	Q15075	EEA1_HUMAN	EEA1	Early endosome antigen 1			0	0	0	0	0	0	0	0	0	0	0	0	0	0	1	0	0	0	0	0	0	0	0	0	0	0	0	0	0	0	0	0	0
ADLTEYLSTHYK	ADLTEYLSTHYK	R	A	214	225	12	720.8538	2		sp|P31930|QCR1_HUMAN	P31930	QCR1_HUMAN	UQCRC1	Cytochrome b-c1 complex subunit 1, mitochondrial			1	1	2	1	2	1	1	1	1	1	2	1	1	1	2	1	2	1	1	2	2	1	2	1	1	1	2	1	2	1	1	1	2
ADLTEYLSTHYK	ADLTEYLSTHYK	R	A	214	225	12	480.905	3		sp|P31930|QCR1_HUMAN	P31930	QCR1_HUMAN	UQCRC1	Cytochrome b-c1 complex subunit 1, mitochondrial			2	2	2	2	2	2	2	1	3	2	2	2	2	2	3	2	2	2	3	2	3	2	3	2	2	2	2	2	2	2	2	2	3
ADLTGISPSPNLYLSK	ADLTGISPSPNLYLSK	R	I	328	343	16	838.4486	2		sp|Q96P63|SPB12_HUMAN	Q96P63	SPB12_HUMAN	SERPINB12	Serpin B12			1	0	0	0	0	0	0	0	0	0	0	0	0	0	0	0	0	0	0	0	0	0	0	0	0	0	0	0	0	0	0	0	0
ADMEAEAPTFQALEDFSAELIDSGHHASPEIEK	ADMEAEAPTFQALEDFSAELIDSGHHASPEIEK	R	K	1336	1368	33	897.1636	4		sp|P02549|SPTA1_HUMAN	P02549	SPTA1_HUMAN	SPTA1	Spectrin alpha chain, erythrocytic 1			1	0	0	0	0	0	1	0	0	0	0	0	0	0	0	0	0	0	0	0	0	0	0	0	0	0	0	0	0	0	0	0	0
ADMVETQQLMR	ADMVETQQLMR	K	V	221	231	11	661.3156	2		sp|Q9NZN4|EHD2_HUMAN	Q9NZN4	EHD2_HUMAN	EHD2	EH domain-containing protein 2			0	0	0	0	0	0	0	0	0	0	0	0	0	0	0	0	0	0	0	0	0	0	0	1	0	0	0	0	0	0	0	0	0
ADMVIEAVFEDLSLK	ADMVIEAVFEDLSLK	K	H	441	455	15	840.4316	2		sp|P40939|ECHA_HUMAN	P40939	ECHA_HUMAN	HADHA	Trifunctional enzyme subunit alpha, mitochondrial			2	1	2	3	3	1	3	2	2	2	3	1	4	2	2	2	3	1	4	3	4	2	3	2	5	2	2	2	0	2	3	2	5
ADMVIEAVFEDLSLK	ADMVIEAVFEDLSLK	K	H	441	455	15	560.6235	3		sp|P40939|ECHA_HUMAN	P40939	ECHA_HUMAN	HADHA	Trifunctional enzyme subunit alpha, mitochondrial			2	0	1	1	1	1	1	1	1	2	1	0	1	1	1	0	1	1	1	0	2	1	1	0	2	1	1	1	0	0	1	1	1
ADMVIEAVFEDLSLK	ADM[15.9949]VIEAVFEDLSLK	K	H	441	455	15	848.429	2	3M(15.9949)	sp|P40939|ECHA_HUMAN	P40939	ECHA_HUMAN	HADHA	Trifunctional enzyme subunit alpha, mitochondrial			1	1	1	1	1	0	1	0	1	1	1	1	1	1	1	1	2	0	1	0	2	2	1	2	2	1	2	1	1	2	1	1	1
ADMVIEAVFEDLSLK	ADM[15.9949]VIEAVFEDLSLK	K	H	441	455	15	565.9551	3	3M(15.9949)	sp|P40939|ECHA_HUMAN	P40939	ECHA_HUMAN	HADHA	Trifunctional enzyme subunit alpha, mitochondrial			1	1	1	1	1	0	1	1	2	1	1	1	1	1	1	1	0	1	1	0	1	0	1	1	1	1	1	1	0	0	2	1	1
ADNFEYSDPVDGSISR	ADNFEYSDPVDGSISR	K	N	471	486	16	886.392	2		sp|P36871|PGM1_HUMAN	P36871	PGM1_HUMAN	PGM1	Phosphoglucomutase-1			1	1	1	4	1	1	1	1	1	3	1	1	1	1	1	1	2	3	1	1	1	1	2	1	3	3	1	3	1	1	1	1	1
ADNLATQMLMR	ADNLATQMLMR	K	V	716	726	11	632.3128	2		sp|Q86TD4|SRCA_HUMAN	Q86TD4	SRCA_HUMAN	SRL	Sarcalumenin			0	0	0	1	0	1	1	0	1	1	1	2	1	1	1	1	0	0	0	1	1	1	1	1	1	0	0	0	1	1	1	1	1
ADNLATQMLMR	ADNLATQMLM[15.9949]R	K	V	716	726	11	640.3103	2	10M(15.9949)	sp|Q86TD4|SRCA_HUMAN	Q86TD4	SRCA_HUMAN	SRL	Sarcalumenin			0	1	0	0	1	1	1	0	0	0	1	0	1	0	1	0	1	0	1	0	1	0	0	0	1	0	1	1	1	1	0	1	1
ADNLATQMLMR	ADNLATQM[15.9949]LMR	K	V	716	726	11	640.3103	2	8M(15.9949)	sp|Q86TD4|SRCA_HUMAN	Q86TD4	SRCA_HUMAN	SRL	Sarcalumenin			0	0	0	0	0	0	0	0	0	0	2	0	0	0	0	1	0	0	0	0	0	0	0	0	0	0	0	0	0	0	0	0	1
ADNLATQMLMR	ADNLATQM[15.9949]LM[15.9949]R	K	V	716	726	11	648.3077	2	10M(15.9949)	sp|Q86TD4|SRCA_HUMAN	Q86TD4	SRCA_HUMAN	SRL	Sarcalumenin			0	0	0	0	0	0	0	0	1	0	0	0	0	0	0	0	0	0	0	0	0	0	0	0	0	0	0	0	0	0	0	0	0
ADNSVGAVASSAVLVIK	ADNSVGAVASSAVLVIK	K	A	8021	8037	17	800.9488	2		sp|Q8WZ42|TITIN_HUMAN	Q8WZ42	TITIN_HUMAN	TTN	Titin			1	1	0	0	1	1	0	1	1	1	1	1	1	0	1	1	1	1	1	1	1	1	1	0	1	1	1	0	1	1	1	1	1
ADNSVGAVASSAVLVIK	ADNSVGAVASSAVLVIK	K	A	8021	8037	17	534.3016	3		sp|Q8WZ42|TITIN_HUMAN	Q8WZ42	TITIN_HUMAN	TTN	Titin			1	0	0	0	0	0	0	0	1	0	0	0	0	0	0	0	0	0	0	0	0	0	0	0	1	0	0	0	0	0	0	0	0
ADPFQDLR	ADPFQDLR	R	L	186	193	8	481.2405	2		sp|Q13326|SGCG_HUMAN	Q13326	SGCG_HUMAN	SGCG	Gamma-sarcoglycan			0	0	0	0	0	0	0	0	1	1	0	0	0	0	0	0	0	0	0	0	0	0	0	0	0	0	0	0	0	0	0	0	0
ADPGSWAQLEHPDALAK	ADPGSWAQLEHPDALAK	K	K	295	311	17	602.632	3		sp|Q9UKP3|ITBP2_HUMAN	Q9UKP3	ITBP2_HUMAN	ITGB1BP2	Integrin beta-1-binding protein 2			0	0	0	0	0	0	0	0	0	0	0	0	0	0	0	0	1	0	0	0	0	0	0	1	0	0	0	0	0	0	0	1	0
ADPVPAPIPGDPVPISIPEVYEHFFFGEDR	ADPVPAPIPGDPVPISIPEVYEHFFFGEDR	R	L	640	669	30	1103.2151	3		sp|Q5SV97|PERM1_HUMAN	Q5SV97	PERM1_HUMAN	PERM1	PGC-1 and ERR-induced regulator in muscle protein 1			2	0	3	1	0	0	0	0	3	1	0	1	2	0	1	2	0	0	0	0	1	0	0	0	0	0	0	0	1	0	3	2	0
ADQAYEDIR	ADQAYEDIR	K	V	21	29	9	540.7514	2		sp|Q6QEF8|CORO6_HUMAN	Q6QEF8	CORO6_HUMAN	CORO6	Coronin-6			0	0	1	0	0	0	0	1	1	1	0	0	0	0	0	0	0	1	0	0	0	0	0	0	0	0	0	1	0	0	0	0	0
ADRDESSPYAAMLAAQDVAQR	ADRDESSPYAAMLAAQDVAQR	K	C	64	84	21	755.6903	3		sp|P62263|RS14_HUMAN	P62263	RS14_HUMAN	RPS14	40S ribosomal protein S14			0	0	0	0	0	0	1	0	1	1	0	1	0	0	0	0	0	0	0	0	0	0	0	0	0	1	0	0	0	0	1	0	0
ADRDQYELLCLDNTR	ADRDQYELLC[57.0215]LDNTR	K	K	237	251	15	941.4416	2	10C(57.0215)	contam_sp|P02787|TRFE_HUMAN	P02787	TRFE_HUMAN	TF	Serotransferrin			1	0	0	0	1	0	1	0	1	0	0	0	0	0	1	0	0	0	0	0	1	0	1	0	0	0	1	0	0	0	0	0	0
ADRDQYELLCLDNTR	ADRDQYELLC[57.0215]LDNTR	K	K	237	251	15	627.9635	3	10C(57.0215)	contam_sp|P02787|TRFE_HUMAN	P02787	TRFE_HUMAN	TF	Serotransferrin			1	0	1	0	0	0	0	0	1	1	0	1	1	0	1	0	0	0	1	0	1	1	0	0	0	0	1	1	0	0	1	1	0
ADSAVSQEQLR	ADSAVSQEQLR	K	K	176	186	11	602.3018	2		sp|Q9UKS6|PACN3_HUMAN	Q9UKS6	PACN3_HUMAN	PACSIN3	Protein kinase C and casein kinase substrate in neurons protein 3			0	1	0	0	0	0	0	0	0	0	0	0	0	0	0	0	0	0	0	0	0	1	0	0	0	0	0	0	0	1	0	0	0
ADSDNWVR	ADSDNWVR	R	C	20557	20564	8	481.72	2		sp|Q8WZ42|TITIN_HUMAN	Q8WZ42	TITIN_HUMAN	TTN	Titin			1	1	1	1	1	0	1	1	1	0	1	1	2	1	1	1	1	0	1	1	1	1	1	1	2	1	1	0	2	1	1	0	2
ADSDTYTCDIGQAQSR	ADSDTYTC[57.0215]DIGQAQSR	K	A	2980	2995	16	894.3787	2	8C(57.0215)	sp|Q5VST9|OBSCN_HUMAN	Q5VST9	OBSCN_HUMAN	OBSCN	Obscurin			0	0	0	0	0	0	0	0	1	1	0	1	0	0	0	0	0	0	0	0	0	0	0	0	0	0	0	0	0	0	0	0	0
ADSGDYVCK	ADSGDYVC[57.0215]K	K	A	9338	9346	9	507.7135	2	8C(57.0215)	sp|Q8WZ42|TITIN_HUMAN	Q8WZ42	TITIN_HUMAN	TTN	Titin			1	0	1	0	0	0	0	0	1	0	0	0	0	0	0	0	0	0	0	0	0	0	0	0	0	0	0	0	0	0	0	0	0
ADSSSILIIK	ADSSSILIIK	K	D	19877	19886	10	523.8082	2		sp|Q8WZ42|TITIN_HUMAN	Q8WZ42	TITIN_HUMAN	TTN	Titin			1	1	0	1	1	1	1	1	1	1	0	1	1	0	0	1	0	0	0	0	0	1	1	0	1	1	0	1	1	1	1	1	1
ADSSTQELAR	ADSSTQELAR	R	V	398	407	10	539.2622	2		sp|Q9H987|SYP2L_HUMAN	Q9H987	SYP2L_HUMAN	SYNPO2L	Synaptopodin 2-like protein			0	0	0	0	0	0	0	0	0	1	0	1	0	0	0	0	0	0	0	0	0	0	0	0	0	0	0	0	0	0	0	0	0
ADSVILSWDVPEDNGGGEITCYSIEK	ADSVILSWDVPEDNGGGEITC[57.0215]YSIEK	K	R	28598	28623	26	952.1077	3	21C(57.0215)	sp|Q8WZ42|TITIN_HUMAN	Q8WZ42	TITIN_HUMAN	TTN	Titin			1	1	0	0	1	1	0	0	0	0	0	0	1	0	1	0	1	0	0	0	0	1	1	1	1	0	1	0	1	1	0	1	1
ADTLDPALLRPGR	ADTLDPALLRPGR	R	L	314	326	13	465.5965	3		sp|P43686|PRS6B_HUMAN	P43686	PRS6B_HUMAN	PSMC4	26S proteasome regulatory subunit 6B			1	0	1	1	0	0	1	1	1	1	1	1	0	0	0	1	0	0	0	0	0	0	0	0	0	1	0	1	0	0	1	0	0
ADTLGELDLER	ADTLGELDLER	R	A	116	126	11	616.3118	2		sp|P49753|ACOT2_HUMAN	P49753	ACOT2_HUMAN	ACOT2	Acyl-coenzyme A thioesterase 2, mitochondrial	ACOT1	sp|Q86TX2|ACOT1_HUMAN	0	1	0	0	0	0	0	0	0	1	0	1	0	0	0	1	0	0	0	0	0	1	1	1	0	1	0	0	1	1	0	0	1
ADTLTDEINFLR	ADTLTDEINFLR	K	A	288	299	12	704.3593	2		sp|P02538|K2C6A_HUMAN	P02538	K2C6A_HUMAN	KRT6A	Keratin, type II cytoskeletal 6A	KRT6B, KRT6C	sp|P04259|K2C6B_HUMAN, sp|P48668|K2C6C_HUMAN	1	1	1	0	0	0	1	0	0	1	1	1	1	0	0	0	0	0	1	0	1	0	1	0	0	0	1	0	1	1	1	1	1
ADTLTDEINFLR	ADTLTDEINFLR	K	A	288	299	12	469.9086	3		sp|P02538|K2C6A_HUMAN	P02538	K2C6A_HUMAN	KRT6A	Keratin, type II cytoskeletal 6A	KRT6B, KRT6C	sp|P04259|K2C6B_HUMAN, sp|P48668|K2C6C_HUMAN	0	0	0	0	0	0	0	0	0	0	0	0	0	0	0	0	0	0	0	0	0	0	0	0	0	0	0	0	0	0	1	0	0
ADVDAATLAR	ADVDAATLAR	R	I	213	222	10	501.7644	2		sp|P17661|DESM_HUMAN	P17661	DESM_HUMAN	DES	Desmin			2	1	1	2	2	2	2	1	1	1	2	2	2	1	2	2	1	1	1	1	2	1	2	1	1	2	1	1	2	1	1	1	2
ADVFHAYLSLLK	ADVFHAYLSLLK	K	Q	392	403	12	459.5906	3		sp|Q86VP6|CAND1_HUMAN	Q86VP6	CAND1_HUMAN	CAND1	Cullin-associated NEDD8-dissociated protein 1			0	0	0	0	0	0	0	0	0	0	0	0	0	0	0	0	1	0	1	1	0	0	1	1	0	0	0	0	0	1	0	0	0
ADVFTAYIVLLR	ADVFTAYIVLLR	K	Q	394	405	12	690.8978	2		sp|O75155|CAND2_HUMAN	O75155	CAND2_HUMAN	CAND2	Cullin-associated NEDD8-dissociated protein 2			0	0	0	0	1	0	1	1	1	0	0	0	0	1	0	0	0	0	0	0	0	0	0	0	0	1	0	1	0	0	0	1	0
ADVTPADFSEWSK	ADVTPADFSEWSK	-	-	1	13	13	1452.664	1		rsH|iRT-pepH|iRT-pepH	rsH|iRT-pepH|iRT-pepH	rsH|iRT-pepH|iRT-pepH		rsH|iRT-pepH|iRT-pepH			0	0	0	0	0	0	0	0	0	0	0	0	0	0	0	0	0	0	0	0	0	0	0	0	0	0	0	0	0	0	0	0	0
ADVTPADFSEWSK	ADVTPADFSEWSK	-	-	1	13	13	726.8356	2		rsH|iRT-pepH|iRT-pepH	rsH|iRT-pepH|iRT-pepH	rsH|iRT-pepH|iRT-pepH		rsH|iRT-pepH|iRT-pepH			2	3	3	3	4	3	2	3	2	3	3	1	3	3	4	3	4	3	3	2	4	4	4	3	4	1	3	2	5	3	3	3	4
ADYADFMK	ADYADFMK	K	G	1926	1933	8	480.7102	2		sp|P20929|NEBU_HUMAN	P20929	NEBU_HUMAN	NEB	Nebulin			1	1	1	1	0	1	1	1	1	1	1	1	1	1	0	1	0	1	1	1	0	1	1	1	0	1	1	1	1	1	1	1	1
ADYADFMK	ADYADFM[15.9949]K	K	G	1926	1933	8	488.7076	2	7M(15.9949)	sp|P20929|NEBU_HUMAN	P20929	NEBU_HUMAN	NEB	Nebulin			0	0	0	0	0	0	0	0	0	0	0	0	0	0	0	0	0	0	0	0	0	0	0	0	0	0	0	0	0	0	0	0	0
ADYNSWMK	ADYNSWMK	K	G	950	957	8	507.7211	2		sp|P20929|NEBU_HUMAN	P20929	NEBU_HUMAN	NEB	Nebulin			1	1	0	1	0	1	0	1	0	0	1	0	1	1	1	1	0	1	1	1	0	1	0	1	1	1	1	1	1	1	1	1	1
ADYNSWMK	ADYNSWM[15.9949]K	K	G	950	957	8	515.7185	2	7M(15.9949)	sp|P20929|NEBU_HUMAN	P20929	NEBU_HUMAN	NEB	Nebulin			0	0	0	0	0	0	0	0	0	0	0	0	0	0	0	0	0	0	0	0	0	0	0	0	0	0	0	0	0	0	0	0	0
ADYNVLPASENPQLR	ADYNVLPASENPQLR	K	Q	359	373	15	843.9259	2		sp|P20929|NEBU_HUMAN	P20929	NEBU_HUMAN	NEB	Nebulin			1	1	1	1	1	1	1	1	1	1	1	1	1	1	1	1	1	1	1	1	1	1	1	1	1	1	1	1	1	1	1	1	1
AEAESLYQSK	AEAESLYQSK	K	Y	367	376	10	563.2747	2		contam_sp|P04264|K2C1_HUMAN	P04264	K2C1_HUMAN	KRT1	Keratin, type II cytoskeletal 1			1	1	2	1	1	1	1	0	1	1	1	1	2	0	1	2	1	1	0	0	1	1	1	0	1	0	1	1	1	1	1	1	1
AEAESLYQSKYEELQITAGR	AEAESLYQSKYEELQITAGR	K	H	367	386	20	762.7131	3		contam_sp|P04264|K2C1_HUMAN	P04264	K2C1_HUMAN	KRT1	Keratin, type II cytoskeletal 1			1	0	0	0	0	0	0	0	1	0	1	0	0	0	0	0	0	0	0	0	0	0	0	0	0	0	0	0	0	0	0	0	0
AEAESWYQTK	AEAESWYQTK	R	Y	350	359	10	606.7802	2		sp|P02538|K2C6A_HUMAN	P02538	K2C6A_HUMAN	KRT6A	Keratin, type II cytoskeletal 6A	KRT6B, KRT6C, KRT75	sp|O95678|K2C75_HUMAN, sp|P04259|K2C6B_HUMAN, sp|P48668|K2C6C_HUMAN	2	1	0	0	0	0	0	0	0	0	0	0	0	0	0	0	0	0	1	0	1	0	1	0	0	0	0	0	1	0	2	0	1
AEAESWYR	AEAESWYR	R	S	308	315	8	506.2301	2		contam_sp|P78386|KRT85_HUMAN	P78386	KRT85_HUMAN	KRT85	Keratin, type II cuticular Hb5	KRT81, KRT83, KRT86, KRT87P	contam_sp|O43790|KRT86_HUMAN, contam_sp|P15241|K2M2_SHEEP, contam_sp|P25691|K2M3_SHEEP, contam_sp|P78385|KRT83_HUMAN, contam_sp|Q14533|KRT81_HUMAN, sp|A6NCN2|KR87P_HUMAN	0	0	0	0	0	0	0	0	0	0	0	0	0	0	0	0	0	0	0	0	0	0	1	0	0	0	0	0	0	0	0	0	0
AEAEWFK	AEAEWFK	K	E	13956	13962	7	440.7136	2		sp|Q8WZ42|TITIN_HUMAN	Q8WZ42	TITIN_HUMAN	TTN	Titin			1	1	1	1	1	1	1	1	1	1	1	1	1	1	1	1	1	1	0	1	1	1	1	1	1	1	1	1	1	2	1	1	1
AEAEWFKENEPLSTK	AEAEWFKENEPLSTK	K	T	13956	13970	15	889.9334	2		sp|Q8WZ42|TITIN_HUMAN	Q8WZ42	TITIN_HUMAN	TTN	Titin			1	1	1	1	1	1	1	1	1	1	1	1	1	1	1	1	1	1	1	1	1	1	1	1	1	1	0	1	1	1	1	1	1
AEAEWFKENEPLSTK	AEAEWFKENEPLSTK	K	T	13956	13970	15	593.6247	3		sp|Q8WZ42|TITIN_HUMAN	Q8WZ42	TITIN_HUMAN	TTN	Titin			1	3	0	3	1	3	1	3	1	3	1	3	0	3	1	2	1	3	0	3	0	3	1	2	1	3	1	2	1	3	1	3	2
AEAGDNLGALVR	AEAGDNLGALVR	R	G	316	327	12	593.3147	2		sp|P49411|EFTU_HUMAN	P49411	EFTU_HUMAN	TUFM	Elongation factor Tu, mitochondrial			1	1	0	0	0	1	0	0	1	0	1	1	0	0	0	0	0	0	0	0	0	0	0	0	0	0	0	0	0	0	1	1	1
AEAHFALIHYAGVVDYNITGWLEK	AEAHFALIHYAGVVDYNITGWLEK	K	N	576	599	24	1359.1896	2		sp|Q9UKX2|MYH2_HUMAN	Q9UKX2	MYH2_HUMAN	MYH2	Myosin-2			0	3	0	6	1	6	1	7	0	5	0	5	0	6	0	10	1	10	0	11	0	8	0	6	0	8	0	8	0	5	0	6	0
AEAHFALIHYAGVVDYNITGWLEK	AEAHFALIHYAGVVDYNITGWLEK	K	N	576	599	24	906.4622	3		sp|Q9UKX2|MYH2_HUMAN	Q9UKX2	MYH2_HUMAN	MYH2	Myosin-2			2	20	1	103	3	103	2	105	1	73	0	46	1	95	1	100	1	118	1	114	1	106	1	88	1	113	1	110	3	59	1	85	1
AEAHFALIHYAGVVDYNITGWLEK	AEAHFALIHYAGVVDYNITGWLEK	K	N	576	599	24	680.0985	4		sp|Q9UKX2|MYH2_HUMAN	Q9UKX2	MYH2_HUMAN	MYH2	Myosin-2			3	78	1	104	11	112	3	106	2	100	1	95	2	101	1	105	2	106	1	100	1	103	1	99	2	106	3	107	2	105	2	110	1
AEAHFALIHYAGVVDYNITGWLEK	AEAHFALIHYAGVVDYNITGWLEK	K	N	576	599	24	544.2802	5		sp|Q9UKX2|MYH2_HUMAN	Q9UKX2	MYH2_HUMAN	MYH2	Myosin-2			0	0	0	1	0	1	0	1	0	1	0	1	0	1	0	0	0	1	0	2	0	1	0	1	0	2	0	1	0	0	0	1	0
AEAHFALIHYAGVVDYNITGWLEKNKDPLNETVVGLYQK	AEAHFALIHYAGVVDYNITGWLEKNKDPLNETVVGLYQK	K	S	576	614	39	884.0591	5		sp|Q9UKX2|MYH2_HUMAN	Q9UKX2	MYH2_HUMAN	MYH2	Myosin-2			0	1	0	1	0	1	0	1	0	1	0	1	0	1	0	1	0	1	0	1	0	0	0	0	0	2	0	1	0	1	0	1	0
AEAHFSLIHYAGTVDYNITGWLDK	AEAHFSLIHYAGTVDYNITGWLDK	K	N	576	599	24	907.7817	3		sp|P13535|MYH8_HUMAN	P13535	MYH8_HUMAN	MYH8	Myosin-8			0	1	0	1	0	0	0	0	0	0	0	0	0	0	0	2	0	1	0	1	0	0	0	0	0	0	0	0	0	0	0	0	0
AEAHFSLIHYAGTVDYNITGWLDK	AEAHFSLIHYAGTVDYNITGWLDK	K	N	576	599	24	681.0881	4		sp|P13535|MYH8_HUMAN	P13535	MYH8_HUMAN	MYH8	Myosin-8			0	0	0	1	0	0	0	0	1	0	0	2	0	0	0	0	1	2	1	2	0	0	0	0	0	0	0	1	0	0	0	0	0
AEAHFSLIHYAGTVDYSVSGWLEKNKDPLNETVVGLYQK	AEAHFSLIHYAGTVDYSVSGWLEKNKDPLNETVVGLYQK	R	S	574	612	39	1095.555	4		sp|P11055|MYH3_HUMAN	P11055	MYH3_HUMAN	MYH3	Myosin-3			0	0	0	0	0	0	0	0	0	0	0	0	1	0	0	0	0	0	0	0	0	0	0	0	0	0	0	0	0	0	0	0	0
AEAQEGELLVR	AEAQEGELLVR	K	D	3385	3395	11	607.8223	2		sp|P21817|RYR1_HUMAN	P21817	RYR1_HUMAN	RYR1	Ryanodine receptor 1			1	1	1	1	0	1	0	0	1	0	0	1	0	0	0	0	0	1	0	0	0	0	0	0	0	0	0	0	0	1	0	1	0
AEAQSCTWMFKPQPVDRPVGSR	AEAQSC[57.0215]TWMFKPQPVDRPVGSR	K	E	621	642	22	637.5612	4	6C(57.0215)	sp|Q702N8|XIRP1_HUMAN	Q702N8	XIRP1_HUMAN	XIRP1	Xin actin-binding repeat-containing protein 1			0	0	0	0	0	0	0	0	0	0	0	0	0	0	0	0	0	0	0	0	0	0	1	0	0	0	0	0	0	0	0	0	0
AEASTSYAELR	AEASTSYAELR	K	E	33096	33106	11	599.2909	2		sp|Q8WZ42|TITIN_HUMAN	Q8WZ42	TITIN_HUMAN	TTN	Titin			1	1	1	1	1	0	1	1	1	1	1	1	1	1	1	1	1	1	1	1	1	1	1	1	1	1	1	1	1	1	1	1	1
AEAVATVVAAVDQAR	AEAVATVVAAVDQAR	K	V	699	713	15	735.8991	2		sp|Q8WZ42|TITIN_HUMAN	Q8WZ42	TITIN_HUMAN	TTN	Titin			1	2	0	1	0	2	0	1	0	2	0	1	0	0	0	1	0	2	0	1	0	1	0	1	0	1	0	1	0	2	1	1	1
AEAVATVVAAVDQAR	AEAVATVVAAVDQAR	K	V	699	713	15	490.9352	3		sp|Q8WZ42|TITIN_HUMAN	Q8WZ42	TITIN_HUMAN	TTN	Titin			1	0	1	1	1	1	1	1	1	1	1	1	1	1	1	1	1	1	1	1	1	1	0	0	1	1	1	1	1	1	1	1	1
AEDAGEYVCESR	AEDAGEYVC[57.0215]ESR	R	D	1872	1883	12	693.2855	2	9C(57.0215)	sp|Q5VST9|OBSCN_HUMAN	Q5VST9	OBSCN_HUMAN	OBSCN	Obscurin			0	1	0	0	0	1	0	0	0	0	0	0	0	0	0	0	1	0	0	0	0	1	0	0	0	0	0	0	1	1	0	1	1
AEDEEEINAELTAK	AEDEEEINAELTAK	R	K	932	945	14	781.3649	2		sp|Q9UKX2|MYH2_HUMAN	Q9UKX2	MYH2_HUMAN	MYH2	Myosin-2	MYH1, MYH3, MYH4	sp|P11055|MYH3_HUMAN, sp|P12882|MYH1_HUMAN, sp|Q9Y623|MYH4_HUMAN	1	11	0	10	2	9	0	8	1	11	0	9	1	7	0	8	0	11	0	7	0	12	0	8	0	9	0	9	1	12	1	12	1
AEDEEEINAELTAK	AEDEEEINAELTAK	R	K	932	945	14	521.2457	3		sp|Q9UKX2|MYH2_HUMAN	Q9UKX2	MYH2_HUMAN	MYH2	Myosin-2	MYH1, MYH3, MYH4	sp|P11055|MYH3_HUMAN, sp|P12882|MYH1_HUMAN, sp|Q9Y623|MYH4_HUMAN	0	2	0	1	0	1	0	2	0	1	0	2	0	2	0	2	0	2	0	1	0	1	0	1	0	3	0	2	0	1	0	2	0
AEDEGIICVEGMAGGAVHIDYNCVPSVIYTHPEVAWVGK	AEDEGIIC[57.0215]VEGMAGGAVHIDYNC[57.0215]VPSVIYTHPEVAWVGK	K	S	366	404	39	1061.5039	4	23C(57.0215)	sp|P09622|DLDH_HUMAN	P09622	DLDH_HUMAN	DLD	Dihydrolipoyl dehydrogenase, mitochondrial			0	0	0	0	0	0	0	0	0	0	0	0	1	0	2	0	0	0	2	0	0	0	0	0	1	0	2	0	0	0	0	0	0
AEDLFVEFAHK	AEDLFVEFAHK	K	A	2041	2051	11	435.8873	3		sp|P02549|SPTA1_HUMAN	P02549	SPTA1_HUMAN	SPTA1	Spectrin alpha chain, erythrocytic 1			1	0	0	0	0	0	0	0	0	0	0	0	0	0	0	0	0	0	0	0	0	0	0	0	0	0	0	0	0	0	0	0	0
AEDLSATVTDVVEGQEYSFR	AEDLSATVTDVVEGQEYSFR	R	V	14172	14191	20	1108.5212	2		sp|Q8WZ42|TITIN_HUMAN	Q8WZ42	TITIN_HUMAN	TTN	Titin			1	1	1	1	1	1	1	1	1	1	1	1	1	1	1	1	1	1	1	1	1	1	1	1	1	1	1	1	1	1	1	1	1
AEDLSATVTDVVEGQEYSFR	AEDLSATVTDVVEGQEYSFR	R	V	14172	14191	20	739.3499	3		sp|Q8WZ42|TITIN_HUMAN	Q8WZ42	TITIN_HUMAN	TTN	Titin			2	3	1	1	1	1	1	3	1	1	1	1	1	2	1	3	1	2	2	1	1	2	1	0	1	3	1	3	1	1	2	1	1
AEDPVFLPSPPSKPK	AEDPVFLPSPPSKPK	R	I	27004	27018	15	804.9351	2		sp|Q8WZ42|TITIN_HUMAN	Q8WZ42	TITIN_HUMAN	TTN	Titin			2	2	1	2	1	0	1	1	2	2	2	1	1	1	2	1	2	2	0	0	2	1	2	1	0	1	1	1	2	2	2	2	1
AEDPVFLPSPPSKPK	AEDPVFLPSPPSKPK	R	I	27004	27018	15	536.9592	3		sp|Q8WZ42|TITIN_HUMAN	Q8WZ42	TITIN_HUMAN	TTN	Titin			3	3	3	3	4	3	3	3	3	3	3	2	3	3	3	3	3	3	3	4	3	4	3	3	3	3	2	2	3	3	3	3	3
AEDQHLVEMEDTLNKLQEAEIKVK	AEDQHLVEM[15.9949]EDTLNKLQEAEIKVK	K	E	720	743	24	707.3602	4	9M(15.9949)	sp|P30622|CLIP1_HUMAN	P30622	CLIP1_HUMAN	CLIP1	CAP-Gly domain-containing linker protein 1			0	0	1	0	0	0	0	0	0	0	0	0	0	0	0	0	0	0	0	0	0	0	0	0	0	0	0	0	0	0	0	0	0
AEDSIQQASEPLKDPLLHSHSSPAGQR	AEDSIQQASEPLKDPLLHSHSSPAGQR	R	T	1276	1302	27	725.3639	4		sp|Q702N8|XIRP1_HUMAN	Q702N8	XIRP1_HUMAN	XIRP1	Xin actin-binding repeat-containing protein 1			0	0	0	0	0	0	1	0	0	0	0	0	0	0	0	0	1	0	0	0	0	0	0	0	0	0	0	0	0	0	0	0	0
AEDYPIDLYYLMDLSYSMKDDLENVK	AEDYPIDLYYLMDLSYSMKDDLENVK	R	S	138	163	26	1048.4873	3		sp|P05556|ITB1_HUMAN	P05556	ITB1_HUMAN	ITGB1	Integrin beta-1			0	0	0	0	0	0	0	0	0	0	0	0	0	0	0	0	0	0	0	0	1	0	0	0	0	0	0	0	0	0	0	0	0
AEDYPIDLYYLMDLSYSMKDDLENVKSLGTDLMNEMR	AEDYPIDLYYLM[15.9949]DLSYSM[15.9949]KDDLENVKSLGTDLM[15.9949]NEMR	R	R	138	174	37	1110.5046	4	12M(15.9949)	sp|P05556|ITB1_HUMAN	P05556	ITB1_HUMAN	ITGB1	Integrin beta-1			1	0	0	0	0	0	0	0	0	0	0	0	0	0	0	0	0	0	0	0	0	0	0	0	0	0	0	0	0	0	0	0	0
AEECYYDENVAR	AEEC[57.0215]YYDENVAR	K	R	350	361	12	759.8118	2	4C(57.0215)	sp|P24043|LAMA2_HUMAN	P24043	LAMA2_HUMAN	LAMA2	Laminin subunit alpha-2			1	0	0	0	0	0	0	1	1	1	0	1	0	0	0	0	0	1	0	0	0	0	0	0	0	1	0	0	0	0	1	1	0
AEEDEILNR	AEEDEILNR	K	S	574	582	9	544.7645	2		sp|P27824|CALX_HUMAN	P27824	CALX_HUMAN	CANX	Calnexin			0	0	0	0	0	0	0	0	0	0	0	0	0	0	0	0	0	0	0	0	0	0	0	0	0	0	0	0	0	0	0	0	0
AEEGGETEAQKEGSEDVGNLPEAQEK	AEEGGETEAQKEGSEDVGNLPEAQEK	K	N	172	197	26	911.0773	3		sp|P55822|SH3BG_HUMAN	P55822	SH3BG_HUMAN	SH3BGR	SH3 domain-binding glutamic acid-rich protein			0	0	0	0	0	0	0	0	0	0	0	1	0	0	0	0	0	0	0	0	0	0	0	0	0	0	0	0	0	0	0	0	0
AEEWLNLLLEYQK	AEEWLNLLLEYQK	R	H	1667	1679	13	824.9326	2		sp|P11532|DMD_HUMAN	P11532	DMD_HUMAN	DMD	Dystrophin			1	1	0	1	1	1	0	1	0	1	0	1	1	1	0	1	0	1	0	0	1	1	1	1	0	1	0	1	1	1	0	1	1
AEEYEFLTPVEEAPK	AEEYEFLTPVEEAPK	R	G	153	167	15	876.4223	2		sp|P52565|GDIR1_HUMAN	P52565	GDIR1_HUMAN	ARHGDIA	Rho GDP-dissociation inhibitor 1			1	0	0	0	0	0	0	0	0	0	0	0	0	0	0	0	0	0	0	0	0	0	0	0	0	0	0	0	0	0	1	0	0
AEFAEVSK	AEFAEVSK	K	L	250	257	8	880.4411	1		contam_sp|P02768|ALBU_HUMAN	P02768	ALBU_HUMAN	ALB	Serum albumin			0	0	0	0	0	0	0	0	0	0	0	0	0	0	0	0	0	0	0	0	0	0	0	0	0	0	0	1	0	0	0	0	0
AEFAEVSK	AEFAEVSK	K	L	250	257	8	440.7242	2		contam_sp|P02768|ALBU_HUMAN	P02768	ALBU_HUMAN	ALB	Serum albumin			1	1	1	1	0	0	2	1	1	1	1	1	1	1	1	2	2	1	1	2	1	1	1	1	1	1	1	2	1	1	1	1	1
AEFHHSIMSQYK	AEFHHSIMSQYK	K	L	355	366	12	739.3482	2		sp|Q02413|DSG1_HUMAN	Q02413	DSG1_HUMAN	DSG1	Desmoglein-1			1	0	0	0	0	0	0	0	0	0	0	0	0	0	0	0	0	0	0	0	0	0	1	0	0	0	0	0	0	0	0	0	0
AEFHHSIMSQYK	AEFHHSIMSQYK	K	L	355	366	12	493.2346	3		sp|Q02413|DSG1_HUMAN	Q02413	DSG1_HUMAN	DSG1	Desmoglein-1			0	0	0	0	0	0	0	0	0	0	0	0	0	0	0	0	0	0	0	0	0	0	1	0	0	0	0	0	0	0	0	0	0
AEFHHSIMSQYK	AEFHHSIM[15.9949]SQYK	K	L	355	366	12	747.3457	2	8M(15.9949)	sp|Q02413|DSG1_HUMAN	Q02413	DSG1_HUMAN	DSG1	Desmoglein-1			0	0	0	0	0	0	0	0	0	0	0	0	0	0	0	0	0	0	0	0	0	0	0	0	0	0	0	0	0	0	0	0	0
AEFVCSISK	AEFVC[57.0215]SISK	K	E	13496	13504	9	520.7576	2	5C(57.0215)	sp|Q8WZ42|TITIN_HUMAN	Q8WZ42	TITIN_HUMAN	TTN	Titin			1	0	0	0	0	0	0	0	0	1	0	0	0	0	0	1	0	0	0	0	0	0	0	0	1	0	0	0	0	0	0	0	0
AEFVEVTK	AEFVEVTK	K	L	249	256	8	461.7476	2		contam_sp|P02769|ALBU_BOVIN	P02769	ALBU_BOVIN	ALB	Serum albumin			0	0	0	0	1	0	0	0	0	0	0	0	1	0	0	0	0	0	0	0	0	0	0	1	0	0	0	0	0	0	0	0	1
AEGDVAALNRRIQLVEEELDR	AEGDVAALNRRIQLVEEELDR	K	A	45	65	21	480.0564	5		sp|P67936|TPM4_HUMAN	P67936	TPM4_HUMAN	TPM4	Tropomyosin alpha-4 chain			0	0	0	0	0	0	0	1	0	0	0	0	0	0	0	0	0	0	0	0	0	0	0	0	0	0	0	0	0	0	0	0	0
AEGFINLK	AEGFINLK	K	V	14005	14012	8	446.2504	2		sp|Q8WZ42|TITIN_HUMAN	Q8WZ42	TITIN_HUMAN	TTN	Titin			1	1	1	1	1	1	1	1	1	1	1	1	1	1	1	1	1	1	1	1	1	1	1	1	1	1	1	1	1	2	1	1	1
AEGILTDR	AEGILTDR	K	A	26071	26078	8	437.7351	2		sp|Q8WZ42|TITIN_HUMAN	Q8WZ42	TITIN_HUMAN	TTN	Titin			1	1	1	2	1	1	2	2	1	1	2	2	1	1	1	1	1	1	2	1	1	1	1	1	1	1	1	1	1	1	1	1	1
AEGPGLNR	AEGPGLNR	K	T	872	879	8	407.2143	2		sp|Q14315|FLNC_HUMAN	Q14315	FLNC_HUMAN	FLNC	Filamin-C			1	1	1	1	0	1	0	1	0	1	1	1	1	1	0	1	1	1	1	1	1	1	0	1	0	0	1	1	1	1	1	1	1
AEGSDVANAVLDGADCIMLSGETAK	AEGSDVANAVLDGADC[57.0215]IMLSGETAK	R	G	343	367	25	1247.5754	2	16C(57.0215)	sp|P14618|KPYM_HUMAN	P14618	KPYM_HUMAN	PKM	Pyruvate kinase PKM			1	1	1	1	1	1	1	1	1	1	1	1	1	1	1	1	1	1	1	1	1	1	1	1	1	1	1	1	1	1	1	2	1
AEGSDVANAVLDGADCIMLSGETAK	AEGSDVANAVLDGADC[57.0215]IMLSGETAK	R	G	343	367	25	832.0527	3	16C(57.0215)	sp|P14618|KPYM_HUMAN	P14618	KPYM_HUMAN	PKM	Pyruvate kinase PKM			1	2	2	2	1	2	2	2	2	3	2	2	2	2	2	2	2	3	1	2	2	2	2	2	1	2	2	2	1	2	2	3	2
AEGSDVANAVLDGADCIMLSGETAK	AEGSDVANAVLDGADC[57.0215]IMLSGETAK	R	G	343	367	25	624.2913	4	16C(57.0215)	sp|P14618|KPYM_HUMAN	P14618	KPYM_HUMAN	PKM	Pyruvate kinase PKM			0	0	0	0	0	0	0	0	0	0	0	0	0	0	0	0	0	0	0	0	0	0	0	0	0	0	0	0	0	0	0	1	0
AEGSDVANAVLDGADCIMLSGETAK	AEGSDVANAVLDGADC[57.0215]IM[15.9949]LSGETAK	R	G	343	367	25	1255.5728	2	16C(57.0215)	sp|P14618|KPYM_HUMAN	P14618	KPYM_HUMAN	PKM	Pyruvate kinase PKM			0	0	0	0	0	0	0	0	0	0	0	0	0	0	0	0	0	0	0	0	0	0	0	0	0	0	0	0	0	0	0	0	0
AEGSDVANAVLDGADCIMLSGETAK	AEGSDVANAVLDGADC[57.0215]IM[15.9949]LSGETAK	R	G	343	367	25	837.3843	3	16C(57.0215)	sp|P14618|KPYM_HUMAN	P14618	KPYM_HUMAN	PKM	Pyruvate kinase PKM			0	0	0	0	0	1	0	0	2	1	0	2	0	0	0	0	0	0	0	0	0	0	0	0	0	1	0	1	0	0	0	3	1
AEGTFPGK	AEGTFPGK	R	I	78	85	8	403.7058	2		sp|P14854|CX6B1_HUMAN	P14854	CX6B1_HUMAN	COX6B1	Cytochrome c oxidase subunit 6B1			0	0	1	0	0	0	0	0	0	0	0	0	0	0	1	0	0	0	0	0	1	0	1	0	1	0	0	0	0	0	0	0	0
AEGYEVAHGGR	AEGYEVAHGGR	K	C	431	441	11	573.2703	2		sp|P53041|PPP5_HUMAN	P53041	PPP5_HUMAN	PPP5C	Serine/threonine-protein phosphatase 5			0	0	0	0	0	1	0	0	1	0	0	0	0	0	1	0	1	0	0	0	1	0	0	0	0	0	0	0	0	0	1	0	0
AEHASSLLELASTTK	AEHASSLLELASTTK	K	C	1065	1079	15	519.9421	3		sp|Q5T4S7|UBR4_HUMAN	Q5T4S7	UBR4_HUMAN	UBR4	E3 ubiquitin-protein ligase UBR4			0	0	0	0	0	0	0	0	0	0	0	0	0	0	1	0	1	0	0	0	1	0	1	0	1	0	0	0	0	0	0	0	1
AEIAFEDR	AEIAFEDR	K	K	2357	2364	8	475.7325	2		sp|Q14315|FLNC_HUMAN	Q14315	FLNC_HUMAN	FLNC	Filamin-C			1	1	1	1	1	1	1	1	1	1	1	1	1	1	1	2	1	1	1	1	1	1	1	1	1	1	1	1	2	1	1	2	1
AEIAFEDRK	AEIAFEDRK	K	D	2357	2365	9	539.78	2		sp|Q14315|FLNC_HUMAN	Q14315	FLNC_HUMAN	FLNC	Filamin-C			1	1	1	0	1	1	1	1	1	0	1	0	0	1	1	0	1	1	1	1	1	1	1	1	1	1	1	1	1	1	1	1	1
AEIDNVKK	AEIDNVKK	R	Q	398	405	8	458.7585	2		sp|P13647|K2C5_HUMAN	P13647	K2C5_HUMAN	KRT5	Keratin, type II cytoskeletal 5			1	0	0	0	0	0	0	0	1	1	1	0	1	0	1	0	0	0	1	0	0	0	1	0	0	0	0	0	1	0	1	0	1
AEIGIAMGSGTAVAK	AEIGIAMGSGTAVAK	K	T	714	728	15	688.3661	2		sp|O14983|AT2A1_HUMAN	O14983	AT2A1_HUMAN	ATP2A1	Sarcoplasmic/endoplasmic reticulum calcium ATPase 1	ATP2A2, ATP2A3	sp|P16615|AT2A2_HUMAN, sp|Q93084|AT2A3_HUMAN	1	2	1	1	2	2	2	2	1	2	2	1	2	2	1	2	1	2	1	1	1	2	0	2	1	2	1	1	1	2	1	2	0
AEIGIAMGSGTAVAK	AEIGIAM[15.9949]GSGTAVAK	K	T	714	728	15	696.3635	2	7M(15.9949)	sp|O14983|AT2A1_HUMAN	O14983	AT2A1_HUMAN	ATP2A1	Sarcoplasmic/endoplasmic reticulum calcium ATPase 1	ATP2A2, ATP2A3	sp|P16615|AT2A2_HUMAN, sp|Q93084|AT2A3_HUMAN	1	1	1	0	1	1	0	1	1	1	1	1	1	1	1	1	1	1	1	0	1	1	1	1	1	1	1	1	1	1	1	1	1
AEILLSSSKPVPK	AEILLSSSKPVPK	K	T	8	20	13	684.9084	2		sp|Q0ZGT2|NEXN_HUMAN	Q0ZGT2	NEXN_HUMAN	NEXN	Nexilin			0	0	0	1	0	0	0	1	0	1	0	1	0	0	1	0	1	1	0	0	1	0	1	0	1	0	0	1	0	0	0	0	0
AEILLSSSKPVPK	AEILLSSSKPVPK	K	T	8	20	13	456.9413	3		sp|Q0ZGT2|NEXN_HUMAN	Q0ZGT2	NEXN_HUMAN	NEXN	Nexilin			0	0	1	0	1	0	1	1	0	1	1	0	1	0	1	0	0	0	1	0	1	0	1	1	1	0	0	0	1	1	0	0	1
AEITFDDHK	AEITFDDHK	K	N	2236	2244	9	538.2563	2		sp|O75369|FLNB_HUMAN	O75369	FLNB_HUMAN	FLNB	Filamin-B			0	0	0	0	0	0	0	0	0	0	0	0	0	0	0	0	0	0	0	0	0	0	1	0	0	0	0	0	0	0	0	0	0
AELAESKCSELEEELK	AELAESKC[57.0215]SELEEELK	R	N	184	199	16	622.2996	3	8C(57.0215)	sp|P06753|TPM3_HUMAN	P06753	TPM3_HUMAN	TPM3	Tropomyosin alpha-3 chain			0	0	1	0	1	0	1	0	1	0	1	0	0	0	1	0	1	0	1	0	0	0	1	0	1	0	1	0	1	0	1	0	1
AELAVHSAQTAMEVEGVGEDEDHR	AELAVHSAQTAMEVEGVGEDEDHR	K	G	1570	1593	24	645.7962	4		sp|Q15772|SPEG_HUMAN	Q15772	SPEG_HUMAN	SPEG	Striated muscle preferentially expressed protein kinase			0	0	0	0	1	1	0	0	0	0	0	0	0	0	0	0	0	0	0	0	0	0	0	0	0	0	0	0	0	0	0	0	0
AELELELGR	AELELELGR	K	I	2079	2087	9	515.2824	2		sp|Q15149|PLEC_HUMAN	Q15149	PLEC_HUMAN	PLEC	Plectin			0	0	0	0	1	0	0	0	1	0	0	0	1	0	0	0	0	0	0	0	0	0	0	0	0	0	0	0	1	0	0	0	0
AELIQVTAGDPATLEYTVAGTPELKPK	AELIQVTAGDPATLEYTVAGTPELKPK	R	W	4950	4976	27	1406.7524	2		sp|Q8WZ42|TITIN_HUMAN	Q8WZ42	TITIN_HUMAN	TTN	Titin			1	0	1	1	0	0	1	0	0	0	0	1	0	1	1	1	1	1	0	0	1	0	0	0	1	0	0	1	1	0	0	1	1
AELIQVTAGDPATLEYTVAGTPELKPK	AELIQVTAGDPATLEYTVAGTPELKPK	R	W	4950	4976	27	938.1708	3		sp|Q8WZ42|TITIN_HUMAN	Q8WZ42	TITIN_HUMAN	TTN	Titin			3	1	3	1	1	1	1	2	4	2	1	2	1	1	1	2	1	2	1	1	2	2	1	2	2	1	1	1	1	1	3	2	1
AELIQVTAGDPATLEYTVAGTPELKPK	AELIQVTAGDPATLEYTVAGTPELKPK	R	W	4950	4976	27	703.8799	4		sp|Q8WZ42|TITIN_HUMAN	Q8WZ42	TITIN_HUMAN	TTN	Titin			1	1	1	1	1	0	0	0	0	3	1	1	1	1	1	0	1	2	0	0	0	1	1	3	1	0	1	0	1	1	1	1	1
AELLQVLQSLEAVLIQTVYNTK	AELLQVLQSLEAVLIQTVYNTK	R	M	680	701	22	825.1352	3		sp|P98160|PGBM_HUMAN	P98160	PGBM_HUMAN	HSPG2	Basement membrane-specific heparan sulfate proteoglycan core protein			0	0	0	0	0	0	1	1	0	0	0	0	0	0	0	1	0	0	0	0	0	0	0	0	0	0	0	0	0	0	0	0	0
AELLVTEAPSKPITVTVEEQR	AELLVTEAPSKPITVTVEEQR	R	S	1759	1779	21	1155.6312	2		sp|P98160|PGBM_HUMAN	P98160	PGBM_HUMAN	HSPG2	Basement membrane-specific heparan sulfate proteoglycan core protein			0	0	0	0	0	0	0	0	0	0	0	0	0	0	0	1	0	0	0	0	0	0	0	0	0	0	0	0	0	0	1	0	0
AELLVTEAPSKPITVTVEEQR	AELLVTEAPSKPITVTVEEQR	R	S	1759	1779	21	770.7565	3		sp|P98160|PGBM_HUMAN	P98160	PGBM_HUMAN	HSPG2	Basement membrane-specific heparan sulfate proteoglycan core protein			0	0	0	1	1	0	0	0	1	0	0	1	0	0	1	0	1	0	0	0	1	0	0	0	0	0	0	0	1	2	0	1	0
AELNEFLTR	AELNEFLTR	K	E	19	27	9	546.7878	2		sp|P23396|RS3_HUMAN	P23396	RS3_HUMAN	RPS3	40S ribosomal protein S3			0	0	0	0	0	0	1	0	0	0	1	0	1	0	0	0	0	0	0	0	0	0	0	0	0	0	0	0	0	0	0	0	0
AELPDYR	AELPDYR	K	S	177	183	7	432.2165	2		sp|Q9NPC6|MYOZ2_HUMAN	Q9NPC6	MYOZ2_HUMAN	MYOZ2	Myozenin-2			0	0	0	0	0	0	0	0	1	0	0	0	0	0	0	0	0	0	0	0	0	0	0	0	0	0	0	0	1	0	1	0	1
AELQELNAR	AELQELNAR	K	L	13	21	9	522.2776	2		sp|O15061|SYNEM_HUMAN	O15061	SYNEM_HUMAN	SYNM	Synemin			0	0	0	0	0	0	0	0	0	0	0	0	0	0	0	0	0	0	0	0	0	0	0	0	0	0	0	0	0	0	0	0	0
AELQHIATDDNLVFTVPEFR	AELQHIATDDNLVFTVPEFR	R	S	387	406	20	772.3937	3		sp|P12111|CO6A3_HUMAN	P12111	CO6A3_HUMAN	COL6A3	Collagen alpha-3(VI) chain			0	0	0	0	1	0	0	0	0	0	0	0	0	0	0	0	0	0	0	0	0	0	1	0	1	0	0	0	0	0	0	0	0
AELRDDPIISTHLAK	AELRDDPIISTHLAK	R	L	311	325	15	560.3089	3		sp|O00231|PSD11_HUMAN	O00231	PSD11_HUMAN	PSMD11	26S proteasome non-ATPase regulatory subunit 11			1	0	1	0	1	0	1	1	0	1	0	1	1	0	0	0	1	1	1	0	1	0	1	0	1	1	1	1	1	0	1	0	1
AELSLVFVDKPEK	AELSLVFVDKPEK	K	A	193	205	13	737.9111	2		sp|P33121|ACSL1_HUMAN	P33121	ACSL1_HUMAN	ACSL1	Long-chain-fatty-acid--CoA ligase 1			0	1	2	1	1	1	1	1	1	0	1	1	1	1	1	1	1	0	1	1	1	1	1	1	1	1	1	1	1	1	3	1	1
AELSLVFVDKPEK	AELSLVFVDKPEK	K	A	193	205	13	492.2765	3		sp|P33121|ACSL1_HUMAN	P33121	ACSL1_HUMAN	ACSL1	Long-chain-fatty-acid--CoA ligase 1			2	1	3	1	1	1	1	1	1	2	2	2	1	1	1	1	1	3	2	1	2	1	1	2	1	1	1	2	1	1	3	1	1
AEMDMVAWGVDLASVEQHINSHR	AEMDMVAWGVDLASVEQHINSHR	R	G	200	222	23	649.5574	4		sp|P15924|DESP_HUMAN	P15924	DESP_HUMAN	DSP	Desmoplakin			1	0	0	0	0	0	0	0	0	0	0	0	0	0	0	0	0	0	0	0	0	0	1	0	0	0	0	0	0	0	0	1	0
AEMELGLR	AEMELGLR	R	K	493	500	8	459.7393	2		sp|P19367|HXK1_HUMAN	P19367	HXK1_HUMAN	HK1	Hexokinase-1			0	0	0	0	0	0	0	0	0	0	0	0	0	0	0	0	0	0	0	0	0	0	0	0	0	0	0	0	0	0	0	0	0
AEMEVLLASK	AEMEVLLASK	R	A	1899	1908	10	545.7942	2		sp|Q15149|PLEC_HUMAN	Q15149	PLEC_HUMAN	PLEC	Plectin			0	1	0	0	1	0	0	1	1	0	0	0	0	0	0	0	0	0	1	0	0	0	0	0	0	0	0	0	1	0	0	0	0
AEMTVFVR	AEMTVFVR	R	S	133	140	8	476.7497	2		sp|Q9Y5Z4|HEBP2_HUMAN	Q9Y5Z4	HEBP2_HUMAN	HEBP2	Heme-binding protein 2			0	0	0	0	0	0	0	0	0	0	0	0	0	0	0	0	0	0	0	0	0	0	0	0	0	0	0	1	0	0	0	0	0
AEMDMVAWGVDLASVEQHINSHR	AEM[15.9949]DMVAWGVDLASVEQHINSHR	R	G	200	222	23	653.5561	4	3M(15.9949)	sp|P15924|DESP_HUMAN	P15924	DESP_HUMAN	DSP	Desmoplakin			1	0	0	0	0	0	0	0	0	0	0	0	0	0	0	0	0	0	0	0	0	0	0	0	0	0	0	0	0	0	1	0	0
AEMTVFVR	AEM[15.9949]TVFVR	R	S	133	140	8	484.7471	2	3M(15.9949)	sp|Q9Y5Z4|HEBP2_HUMAN	Q9Y5Z4	HEBP2_HUMAN	HEBP2	Heme-binding protein 2			0	0	0	0	0	0	0	0	0	0	0	0	0	0	0	0	0	0	0	0	0	0	0	0	0	0	0	0	0	0	0	0	0
AENAAGISEPSR	AENAAGISEPSR	R	A	15583	15594	12	601.294	2		sp|Q8WZ42|TITIN_HUMAN	Q8WZ42	TITIN_HUMAN	TTN	Titin			1	1	1	1	1	1	1	1	1	1	1	1	1	1	1	1	1	0	1	0	1	1	1	0	0	0	1	1	0	1	1	1	1
AENEAGVGHPSEPTEILSIEDPTSPPSPPLDLHVTDAGR	AENEAGVGHPSEPTEILSIEDPTSPPSPPLDLHVTDAGR	R	K	15187	15225	39	1344.6538	3		sp|Q8WZ42|TITIN_HUMAN	Q8WZ42	TITIN_HUMAN	TTN	Titin			1	1	0	1	1	1	0	1	1	1	1	0	1	1	1	1	2	1	0	1	1	1	1	1	1	1	1	1	1	1	0	1	1
AENEAGVGHPSEPTEILSIEDPTSPPSPPLDLHVTDAGR	AENEAGVGHPSEPTEILSIEDPTSPPSPPLDLHVTDAGR	R	K	15187	15225	39	1008.7422	4		sp|Q8WZ42|TITIN_HUMAN	Q8WZ42	TITIN_HUMAN	TTN	Titin			2	2	2	3	2	2	3	2	2	1	2	2	2	2	2	3	2	3	2	2	1	4	2	3	3	3	2	1	2	1	2	2	2
AENEAGVGHPSEPTEILSIEDPTSPPSPPLDLHVTDAGR	AENEAGVGHPSEPTEILSIEDPTSPPSPPLDLHVTDAGR	R	K	15187	15225	39	807.1952	5		sp|Q8WZ42|TITIN_HUMAN	Q8WZ42	TITIN_HUMAN	TTN	Titin			0	0	0	0	0	0	0	0	0	0	0	0	0	0	0	0	0	0	0	0	0	0	0	0	0	1	0	0	0	0	0	0	0
AENEAGVGHPSEPTEILSIEDPTSPPSPPLDLHVTDAGRK	AENEAGVGHPSEPTEILSIEDPTSPPSPPLDLHVTDAGRK	R	H	15187	15226	40	832.8142	5		sp|Q8WZ42|TITIN_HUMAN	Q8WZ42	TITIN_HUMAN	TTN	Titin			0	0	0	0	0	0	0	0	0	0	0	0	0	0	0	0	0	0	0	1	0	0	0	0	0	0	0	0	0	0	0	1	0
AENEIGIGEPSLPSRPVVAK	AENEIGIGEPSLPSRPVVAK	K	D	19399	19418	20	1032.06	2		sp|Q8WZ42|TITIN_HUMAN	Q8WZ42	TITIN_HUMAN	TTN	Titin			1	1	1	1	1	1	1	1	1	1	1	1	1	1	1	1	1	1	1	0	1	1	1	1	1	1	1	1	1	1	1	1	1
AENEIGIGEPSLPSRPVVAK	AENEIGIGEPSLPSRPVVAK	K	D	19399	19418	20	688.3758	3		sp|Q8WZ42|TITIN_HUMAN	Q8WZ42	TITIN_HUMAN	TTN	Titin			2	4	2	2	4	3	3	2	2	2	3	1	3	3	4	3	3	2	1	1	3	2	3	1	3	2	2	3	4	1	2	3	4
AENEIGIGEPSLPSRPVVAKDPIEPPGPPTNFR	AENEIGIGEPSLPSRPVVAKDPIEPPGPPTNFR	K	V	19399	19431	33	870.9585	4		sp|Q8WZ42|TITIN_HUMAN	Q8WZ42	TITIN_HUMAN	TTN	Titin			0	0	0	0	1	0	0	0	0	0	0	1	1	0	0	0	0	0	1	1	0	1	0	0	0	1	1	0	0	0	0	0	1
AENGKLVINGNPITIFQER	AENGKLVINGNPITIFQER	K	D	62	80	19	1057.0736	2		sp|P04406|G3P_HUMAN	P04406	G3P_HUMAN	GAPDH	Glyceraldehyde-3-phosphate dehydrogenase			0	0	0	0	0	0	0	0	0	0	0	0	0	0	0	1	0	0	0	1	0	0	0	0	0	0	0	0	0	1	0	1	0
AENGKLVINGNPITIFQER	AENGKLVINGNPITIFQER	K	D	62	80	19	705.0515	3		sp|P04406|G3P_HUMAN	P04406	G3P_HUMAN	GAPDH	Glyceraldehyde-3-phosphate dehydrogenase			0	1	2	1	1	2	0	1	2	1	0	2	0	2	1	1	0	1	1	2	1	1	1	2	2	2	2	1	1	1	1	1	1
AENIVGLGLPDTTIPIECQEK	AENIVGLGLPDTTIPIEC[57.0215]QEK	K	L	18411	18431	21	1149.0883	2	18C(57.0215)	sp|Q8WZ42|TITIN_HUMAN	Q8WZ42	TITIN_HUMAN	TTN	Titin			0	0	0	0	0	0	0	0	1	1	0	0	0	0	0	0	0	1	0	0	0	0	0	0	0	0	0	0	0	1	0	0	0
AENIVGLGLPDTTIPIECQEK	AENIVGLGLPDTTIPIEC[57.0215]QEK	K	L	18411	18431	21	766.3946	3	18C(57.0215)	sp|Q8WZ42|TITIN_HUMAN	Q8WZ42	TITIN_HUMAN	TTN	Titin			0	1	0	0	0	0	0	0	0	0	0	0	1	0	1	0	1	0	0	0	1	0	0	0	1	0	0	0	0	0	0	1	1
AENNPWVTPIADQFQLGVSHVFEYIR	AENNPWVTPIADQFQLGVSHVFEYIR	K	S	213	238	26	1010.8417	3		sp|Q15404|RSU1_HUMAN	Q15404	RSU1_HUMAN	RSU1	Ras suppressor protein 1			1	0	3	2	3	2	3	3	2	1	2	2	2	3	3	2	3	3	3	1	3	3	3	3	3	2	0	3	0	2	3	2	1
AENPLGAASAAAALVVDSDAADTASRPGTSTAALLAHLQR	AENPLGAASAAAALVVDSDAADTASRPGTSTAALLAHLQR	R	R	186	225	40	958.4962	4		sp|Q5VST9|OBSCN_HUMAN	Q5VST9	OBSCN_HUMAN	OBSCN	Obscurin			2	2	2	2	2	2	2	2	2	2	2	2	2	2	2	2	2	2	2	1	2	2	2	2	1	2	1	2	2	2	2	2	2
AENPLGAASAAAALVVDSDAADTASRPGTSTAALLAHLQR	AENPLGAASAAAALVVDSDAADTASRPGTSTAALLAHLQR	R	R	186	225	40	766.9984	5		sp|Q5VST9|OBSCN_HUMAN	Q5VST9	OBSCN_HUMAN	OBSCN	Obscurin			0	0	0	0	0	0	1	0	0	0	0	0	0	0	0	0	0	0	1	0	0	0	0	0	0	0	0	0	0	0	1	0	1
AENSVGEVSASTFLTVQEQK	AENSVGEVSASTFLTVQEQK	K	L	8962	8981	20	1062.5262	2		sp|Q8WZ42|TITIN_HUMAN	Q8WZ42	TITIN_HUMAN	TTN	Titin			0	1	1	0	0	1	1	1	0	1	1	0	1	0	0	1	0	1	0	0	1	0	1	1	1	0	0	1	1	1	0	0	0
AENYDIPSADR	AENYDIPSADR	R	H	870	880	11	625.786	2		sp|P22314|UBA1_HUMAN	P22314	UBA1_HUMAN	UBA1	Ubiquitin-like modifier-activating enzyme 1			1	0	1	0	0	0	0	1	1	0	1	1	0	0	0	0	0	0	0	0	0	1	0	0	0	1	0	1	0	0	1	0	0
AEPAVPQAPQK	AEPAVPQAPQK	K	T	36	46	11	568.3089	2		sp|P14649|MYL6B_HUMAN	P14649	MYL6B_HUMAN	MYL6B	Myosin light chain 6B			1	0	0	0	0	0	0	0	0	0	0	0	0	0	0	0	1	0	0	0	0	0	0	0	1	0	0	0	1	0	1	0	1
AEPHFLSILQHLLLVR	AEPHFLSILQHLLLVR	K	N	406	421	16	472.2807	4		sp|O60610|DIAP1_HUMAN	O60610	DIAP1_HUMAN	DIAPH1	Protein diaphanous homolog 1			0	0	0	0	0	0	0	1	0	0	0	0	0	0	0	0	0	1	0	0	0	0	0	0	0	0	0	0	0	0	0	0	0
AEPTPLPQFPFADTPDTYK	AEPTPLPQFPFADTPDTYK	R	S	873	891	19	1068.0201	2		sp|Q8WZ42|TITIN_HUMAN	Q8WZ42	TITIN_HUMAN	TTN	Titin			0	2	0	0	0	0	0	0	0	0	0	0	0	1	1	0	0	0	0	1	0	1	1	1	0	0	0	0	1	1	0	0	1
AEPTPLPQFPFADTPDTYK	AEPTPLPQFPFADTPDTYK	R	S	873	891	19	712.3491	3		sp|Q8WZ42|TITIN_HUMAN	Q8WZ42	TITIN_HUMAN	TTN	Titin			0	0	1	0	0	0	0	0	1	0	0	1	0	0	0	0	0	0	0	0	0	0	0	0	0	0	0	0	0	0	0	0	0
AEPTPLPQFPFADTPDTYKSEAGVEVK	AEPTPLPQFPFADTPDTYKSEAGVEVK	R	K	873	899	27	734.3656	4		sp|Q8WZ42|TITIN_HUMAN	Q8WZ42	TITIN_HUMAN	TTN	Titin			0	0	0	0	0	0	0	0	0	1	0	0	0	0	0	0	0	0	0	0	0	0	0	0	0	0	0	0	0	0	0	0	0
AEQEAQAPHWWR	AEQEAQAPHWWR	R	T	61	72	12	503.5725	3		sp|Q96DV4|RM38_HUMAN	Q96DV4	RM38_HUMAN	MRPL38	39S ribosomal protein L38, mitochondrial			0	0	0	0	0	0	0	0	0	0	0	0	0	0	0	0	0	0	0	0	0	0	0	0	0	0	0	0	0	0	0	0	0
AEQFYCGDTEGK	AEQFYC[57.0215]GDTEGK	K	K	390	401	12	702.7904	2	6C(57.0215)	sp|Q02218|ODO1_HUMAN	Q02218	ODO1_HUMAN	OGDH	2-oxoglutarate dehydrogenase, mitochondrial			0	0	0	0	0	0	0	0	0	0	0	0	0	0	0	0	0	0	0	0	0	0	0	0	0	0	0	0	0	0	0	0	0
AEQFYCGDTEGKK	AEQFYC[57.0215]GDTEGKK	K	V	390	402	13	766.8379	2	6C(57.0215)	sp|Q02218|ODO1_HUMAN	Q02218	ODO1_HUMAN	OGDH	2-oxoglutarate dehydrogenase, mitochondrial			1	0	0	0	0	0	0	0	0	0	0	0	0	0	0	0	0	0	0	0	0	0	0	0	0	0	0	0	0	0	0	0	0
AEQLRDEAR	AEQLRDEAR	R	D	1731	1739	9	544.2781	2		sp|P55268|LAMB2_HUMAN	P55268	LAMB2_HUMAN	LAMB2	Laminin subunit beta-2			0	0	0	0	1	0	0	0	0	0	0	0	0	0	0	0	0	0	0	0	0	0	0	0	0	0	0	0	0	0	0	0	0
AEQSLHDLQER	AEQSLHDLQER	R	L	254	264	11	442.553	3		sp|Q13586|STIM1_HUMAN	Q13586	STIM1_HUMAN	STIM1	Stromal interaction molecule 1			0	0	0	0	0	0	0	0	0	0	0	0	0	0	0	0	0	0	0	0	0	0	0	0	0	0	0	0	0	0	1	0	0
AEQTILPLVDEALQHTTTK	AEQTILPLVDEALQHTTTK	K	G	1190	1208	19	703.3793	3		sp|P24043|LAMA2_HUMAN	P24043	LAMA2_HUMAN	LAMA2	Laminin subunit alpha-2			1	0	1	1	1	1	0	1	2	1	1	1	0	1	1	2	1	1	0	0	1	0	1	1	0	1	1	0	1	1	1	1	1
AERDYHIFYQILSNK	AERDYHIFYQILSNK	K	K	279	293	15	948.9837	2		sp|P12883|MYH7_HUMAN	P12883	MYH7_HUMAN	MYH7	Myosin-7			0	0	0	0	0	0	0	0	0	0	0	0	0	0	0	0	1	0	0	0	1	0	0	0	1	0	0	0	0	0	0	0	0
AERDYHIFYQILSNK	AERDYHIFYQILSNK	K	K	279	293	15	632.9916	3		sp|P12883|MYH7_HUMAN	P12883	MYH7_HUMAN	MYH7	Myosin-7			1	0	1	0	0	0	1	0	1	0	2	0	1	0	0	0	0	0	1	0	0	0	0	0	2	0	1	0	0	0	0	0	0
AERDYHIFYQILSNK	AERDYHIFYQILSNK	K	K	279	293	15	474.9955	4		sp|P12883|MYH7_HUMAN	P12883	MYH7_HUMAN	MYH7	Myosin-7			0	0	1	0	0	0	1	0	0	0	1	0	1	0	1	0	1	0	1	0	1	0	2	0	2	0	2	0	2	0	2	0	2
AESCEFTVTGLQK	AESC[57.0215]EFTVTGLQK	R	G	14070	14082	13	735.3507	2	4C(57.0215)	sp|Q8WZ42|TITIN_HUMAN	Q8WZ42	TITIN_HUMAN	TTN	Titin			1	1	1	1	1	1	1	1	1	1	1	1	1	1	1	1	1	1	0	1	1	1	1	1	1	1	1	1	1	1	1	1	1
AESCYLTWDAPLDNGGSEITHYVIDK	AESC[57.0215]YLTWDAPLDNGGSEITHYVIDK	K	R	16438	16463	26	1477.6793	2	4C(57.0215)	sp|Q8WZ42|TITIN_HUMAN	Q8WZ42	TITIN_HUMAN	TTN	Titin			0	0	0	0	1	0	0	0	0	0	0	0	0	0	0	0	0	0	0	0	0	0	0	0	0	0	0	0	0	0	0	0	0
AESCYLTWDAPLDNGGSEITHYVIDK	AESC[57.0215]YLTWDAPLDNGGSEITHYVIDK	K	R	16438	16463	26	985.4553	3	4C(57.0215)	sp|Q8WZ42|TITIN_HUMAN	Q8WZ42	TITIN_HUMAN	TTN	Titin			4	4	5	3	5	5	4	5	4	3	3	4	4	4	5	3	4	4	2	4	5	4	5	4	6	4	4	4	5	4	5	5	5
AESCYLTWDAPLDNGGSEITHYVIDKR	AESC[57.0215]YLTWDAPLDNGGSEITHYVIDKR	K	D	16438	16464	27	1037.4889	3	4C(57.0215)	sp|Q8WZ42|TITIN_HUMAN	Q8WZ42	TITIN_HUMAN	TTN	Titin			1	1	1	1	2	1	1	1	1	1	1	1	1	1	2	1	2	1	1	1	3	0	1	1	2	1	1	1	1	2	1	0	2
AESCYLTWDAPLDNGGSEITHYVIDKR	AESC[57.0215]YLTWDAPLDNGGSEITHYVIDKR	K	D	16438	16464	27	778.3685	4	4C(57.0215)	sp|Q8WZ42|TITIN_HUMAN	Q8WZ42	TITIN_HUMAN	TTN	Titin			5	3	3	2	5	3	3	2	3	3	3	2	3	3	3	1	4	4	4	4	3	4	3	2	3	3	3	4	3	3	3	3	5
AESFFQTK	AESFFQTK	K	A	173	180	8	479.2374	2		sp|P13798|ACPH_HUMAN	P13798	ACPH_HUMAN	APEH	Acylamino-acid-releasing enzyme			1	0	0	0	0	0	0	0	0	0	0	0	0	0	0	0	0	0	0	0	0	0	0	0	0	0	0	0	0	0	1	0	0
AESTFLFLVGQDDHNWK	AESTFLFLVGQDDHNWK	R	S	376	392	17	1003.9839	2		sp|P49753|ACOT2_HUMAN	P49753	ACOT2_HUMAN	ACOT2	Acyl-coenzyme A thioesterase 2, mitochondrial	ACOT1	sp|Q86TX2|ACOT1_HUMAN	1	0	1	1	1	0	1	1	1	1	1	1	1	1	1	1	1	1	1	1	1	1	1	1	1	1	1	1	1	1	1	1	1
AESTFLFLVGQDDHNWK	AESTFLFLVGQDDHNWK	R	S	376	392	17	669.6583	3		sp|P49753|ACOT2_HUMAN	P49753	ACOT2_HUMAN	ACOT2	Acyl-coenzyme A thioesterase 2, mitochondrial	ACOT1	sp|Q86TX2|ACOT1_HUMAN	1	1	1	1	1	1	1	1	1	1	1	1	2	1	1	1	1	1	1	1	2	1	2	1	2	1	1	1	1	1	1	1	1
AETAPPNFVQR	AETAPPNFVQR	K	L	99	109	11	615.3172	2		sp|Q8WZ42|TITIN_HUMAN	Q8WZ42	TITIN_HUMAN	TTN	Titin			1	2	2	0	2	2	0	2	1	1	1	1	2	2	2	1	2	2	1	1	2	2	1	2	2	2	1	1	2	2	1	2	2
AETECQNTEYQQLLDIK	AETEC[57.0215]QNTEYQQLLDIK	R	I	423	439	17	1041.986	2	5C(57.0215)	contam_sp|P13645|K1C10_HUMAN	P13645	K1C10_HUMAN	KRT10	Keratin, type I cytoskeletal 10			1	0	1	0	0	0	0	0	0	0	0	0	0	0	0	0	0	0	0	0	0	0	0	0	0	0	0	0	0	0	1	0	0
AETECQNTEYQQLLDIK	AETEC[57.0215]QNTEYQQLLDIK	R	I	423	439	17	694.9931	3	5C(57.0215)	contam_sp|P13645|K1C10_HUMAN	P13645	K1C10_HUMAN	KRT10	Keratin, type I cytoskeletal 10			0	0	0	0	0	0	0	0	0	0	0	0	0	0	0	0	0	0	0	0	0	0	0	0	0	0	0	0	0	0	0	0	0
AETLAGAMPNEAGGHPDAR	AETLAGAMPNEAGGHPDAR	R	Q	463	481	19	622.2917	3		sp|Q9Y613|FHOD1_HUMAN	Q9Y613	FHOD1_HUMAN	FHOD1	FH1/FH2 domain-containing protein 1			1	1	1	1	1	1	1	1	1	1	1	1	1	1	1	1	0	1	1	1	1	1	1	1	1	1	1	1	1	1	1	0	1
AETLAGAMPNEAGGHPDAR	AETLAGAM[15.9949]PNEAGGHPDAR	R	Q	463	481	19	627.6233	3	8M(15.9949)	sp|Q9Y613|FHOD1_HUMAN	Q9Y613	FHOD1_HUMAN	FHOD1	FH1/FH2 domain-containing protein 1			0	0	0	0	0	0	0	0	0	0	0	1	0	0	0	0	0	0	0	0	0	0	0	0	0	0	0	0	0	0	0	0	0
AEVAESKCGDLEEELK	AEVAESKC[57.0215]GDLEEELK	R	I	183	198	16	903.9249	2	8C(57.0215)	sp|P07951|TPM2_HUMAN	P07951	TPM2_HUMAN	TPM2	Tropomyosin beta chain			0	0	0	0	0	0	0	0	0	0	0	0	0	0	1	0	0	0	0	0	0	0	0	0	1	0	0	0	0	0	0	0	0
AEVAESKCGDLEEELK	AEVAESKC[57.0215]GDLEEELK	R	I	183	198	16	602.9523	3	8C(57.0215)	sp|P07951|TPM2_HUMAN	P07951	TPM2_HUMAN	TPM2	Tropomyosin beta chain			0	1	0	0	0	1	1	1	0	0	1	0	1	1	1	1	0	0	0	1	0	1	0	0	1	1	1	1	1	1	1	1	1
AEVAESQVNK	AEVAESQVNK	R	L	1922	1931	10	537.7749	2		sp|Q9Y2K3|MYH15_HUMAN	Q9Y2K3	MYH15_HUMAN	MYH15	Myosin-15			0	1	0	0	0	0	0	0	0	0	0	0	0	0	0	0	0	0	0	1	0	0	0	0	0	0	0	0	0	0	0	0	0
AEVLIHNNADGTYHITYSPAFPGTYTITIK	AEVLIHNNADGTYHITYSPAFPGTYTITIK	K	Y	1200	1229	30	1103.226	3		sp|Q14315|FLNC_HUMAN	Q14315	FLNC_HUMAN	FLNC	Filamin-C			3	2	2	2	3	3	3	2	1	2	1	2	2	3	2	2	3	3	3	2	2	1	1	2	2	2	2	2	1	2	3	2	2
AEVLIHNNADGTYHITYSPAFPGTYTITIK	AEVLIHNNADGTYHITYSPAFPGTYTITIK	K	Y	1200	1229	30	827.6713	4		sp|Q14315|FLNC_HUMAN	Q14315	FLNC_HUMAN	FLNC	Filamin-C			2	3	5	4	9	5	6	6	5	3	6	3	4	3	3	2	8	6	7	7	4	3	4	3	4	4	6	5	3	3	5	3	3
AEVVETTQVYTEEETRR	AEVVETTQVYTEEETRR	K	A	3686	3702	17	1020.4976	2		sp|Q15149|PLEC_HUMAN	Q15149	PLEC_HUMAN	PLEC	Plectin			0	0	0	0	1	0	0	0	1	0	0	0	0	0	1	0	1	0	0	0	1	0	1	0	0	0	0	0	1	0	1	1	0
AEVVETTQVYTEEETRR	AEVVETTQVYTEEETRR	K	A	3686	3702	17	680.6675	3		sp|Q15149|PLEC_HUMAN	Q15149	PLEC_HUMAN	PLEC	Plectin			1	1	1	1	1	1	1	1	1	1	0	1	1	1	1	0	1	1	0	1	1	1	1	1	1	1	1	1	1	1	1	1	1
AEWEEVTNTAVEK	AEWEEVTNTAVEK	K	R	16471	16483	13	753.3595	2		sp|Q8WZ42|TITIN_HUMAN	Q8WZ42	TITIN_HUMAN	TTN	Titin			0	2	0	1	0	2	0	0	1	1	0	1	0	0	0	0	0	0	0	0	0	2	0	1	0	0	1	0	0	0	0	2	0
AEWLLAVR	AEWLLAVR	R	S	31	38	8	479.2794	2		sp|Q9NRN7|ADPPT_HUMAN	Q9NRN7	ADPPT_HUMAN	AASDHPPT	L-aminoadipate-semialdehyde dehydrogenase-phosphopantetheinyl transferase			0	0	0	0	0	0	0	0	0	0	0	0	1	0	0	0	0	0	0	0	0	0	0	0	0	0	0	0	0	0	0	0	0
AEWQVYKEEISR	AEWQVYKEEISR	R	F	105	116	12	769.3859	2		sp|Q00059|TFAM_HUMAN	Q00059	TFAM_HUMAN	TFAM	Transcription factor A, mitochondrial			0	0	0	0	0	0	0	0	0	0	0	0	0	0	0	0	0	0	0	0	1	0	0	0	1	0	1	0	0	0	0	0	1
AEWQVYKEEISR	AEWQVYKEEISR	R	F	105	116	12	513.2597	3		sp|Q00059|TFAM_HUMAN	Q00059	TFAM_HUMAN	TFAM	Transcription factor A, mitochondrial			0	0	0	0	0	0	0	0	0	0	0	0	0	0	0	0	0	0	0	0	1	0	0	0	0	0	1	0	0	0	0	0	0
AEWYRDDVLLK	AEWYRDDVLLK	R	E	314	324	11	704.367	2		sp|P54296|MYOM2_HUMAN	P54296	MYOM2_HUMAN	MYOM2	Myomesin-2			0	2	1	0	0	0	0	0	0	0	0	0	0	2	0	2	0	0	0	0	0	0	0	0	1	3	0	3	0	3	2	3	0
AEWYRDDVLLK	AEWYRDDVLLK	R	E	314	324	11	469.9137	3		sp|P54296|MYOM2_HUMAN	P54296	MYOM2_HUMAN	MYOM2	Myomesin-2			1	1	1	1	0	0	0	0	0	0	0	0	1	1	1	2	0	0	0	0	0	0	0	0	2	2	2	2	1	2	2	1	0
AFAAGADIK	AFAAGADIK	K	E	93	101	9	432.2347	2		sp|P30084|ECHM_HUMAN	P30084	ECHM_HUMAN	ECHS1	Enoyl-CoA hydratase, mitochondrial			1	1	1	1	0	0	0	1	1	1	1	1	0	1	1	1	1	1	1	1	1	1	2	1	2	1	1	1	1	1	1	1	1
AFAAQEDLEK	AFAAQEDLEK	K	T	449	458	10	561.2772	2		sp|P35241|RADI_HUMAN	P35241	RADI_HUMAN	RDX	Radixin			0	0	0	0	0	0	0	0	0	0	0	0	0	0	0	0	0	0	0	0	0	0	0	0	0	0	0	0	0	0	0	0	0
AFAEAMK	AFAEAMK	K	K	359	365	7	384.1915	2		sp|P51649|SSDH_HUMAN	P51649	SSDH_HUMAN	ALDH5A1	Succinate-semialdehyde dehydrogenase, mitochondrial			0	0	0	0	0	0	0	0	0	0	0	0	0	0	0	0	0	0	0	0	0	0	0	0	0	0	0	0	1	0	0	0	0
AFAEQLGR	AFAEQLGR	K	R	446	453	8	446.2378	2		sp|Q86WU2|LDHD_HUMAN	Q86WU2	LDHD_HUMAN	LDHD	Probable D-lactate dehydrogenase, mitochondrial			0	0	0	0	0	0	0	0	0	0	0	0	0	0	1	0	0	0	0	0	0	0	0	0	0	0	0	0	0	0	0	0	0
AFAETHIK	AFAETHIK	K	G	1091	1098	8	458.748	2		sp|P42704|LPPRC_HUMAN	P42704	LPPRC_HUMAN	LRPPRC	Leucine-rich PPR motif-containing protein, mitochondrial			1	0	0	0	1	0	0	0	1	1	1	1	0	0	0	0	1	1	1	0	1	1	0	0	0	0	1	0	0	1	0	1	1
AFAGDIANQLATDAVQILGGNGFNTEYPVEK	AFAGDIANQLATDAVQILGGNGFNTEYPVEK	K	L	359	389	31	1075.2017	3		sp|P11310|ACADM_HUMAN	P11310	ACADM_HUMAN	ACADM	Medium-chain specific acyl-CoA dehydrogenase, mitochondrial			1	1	1	1	1	0	1	1	1	0	0	0	1	1	1	1	3	1	1	0	1	1	1	1	1	1	1	1	1	1	1	1	1
AFAGDIANQLATDAVQILGGNGFNTEYPVEK	AFAGDIANQLATDAVQILGGNGFNTEYPVEK	K	L	359	389	31	806.6531	4		sp|P11310|ACADM_HUMAN	P11310	ACADM_HUMAN	ACADM	Medium-chain specific acyl-CoA dehydrogenase, mitochondrial			1	1	1	1	1	0	1	0	1	0	0	1	0	0	1	0	0	1	0	0	1	1	1	1	1	1	0	0	0	1	1	1	1
AFAHLQVPER	AFAHLQVPER	K	V	3652	3661	10	584.317	2		sp|P98160|PGBM_HUMAN	P98160	PGBM_HUMAN	HSPG2	Basement membrane-specific heparan sulfate proteoglycan core protein			0	0	0	1	0	0	0	0	1	0	0	1	1	0	0	0	1	0	1	0	0	0	0	0	0	0	0	0	0	0	0	0	0
AFAHLQVPER	AFAHLQVPER	K	V	3652	3661	10	389.8804	3		sp|P98160|PGBM_HUMAN	P98160	PGBM_HUMAN	HSPG2	Basement membrane-specific heparan sulfate proteoglycan core protein			2	1	2	2	1	1	1	1	1	1	1	2	1	1	1	1	1	1	1	1	1	1	1	2	1	1	1	0	1	2	2	1	1
AFALEVIK	AFALEVIK	K	S	262	269	8	445.7709	2		sp|Q9H2U2|IPYR2_HUMAN	Q9H2U2	IPYR2_HUMAN	PPA2	Inorganic pyrophosphatase 2, mitochondrial			0	0	0	0	0	0	0	0	1	0	0	0	0	0	0	0	0	0	0	0	0	0	0	0	0	0	0	0	0	0	1	0	0
AFAMIIDK	AFAMIIDK	K	L	71	78	8	454.7491	2		sp|Q15365|PCBP1_HUMAN	Q15365	PCBP1_HUMAN	PCBP1	Poly(rC)-binding protein 1	PCBP2	sp|Q15366|PCBP2_HUMAN	0	0	1	0	0	0	0	0	0	0	0	0	0	0	0	0	0	0	0	0	1	0	0	0	1	0	0	0	0	0	0	0	0
AFAMIIDKLEEDINSSMTNSTAASRPPVTLR	AFAMIIDKLEEDINSSMTNSTAASRPPVTLR	K	L	71	101	31	845.4312	4		sp|Q15365|PCBP1_HUMAN	Q15365	PCBP1_HUMAN	PCBP1	Poly(rC)-binding protein 1			0	0	1	2	3	3	2	3	1	3	1	0	2	3	2	1	2	3	1	3	3	2	1	2	3	3	1	3	2	2	3	3	2
AFAMIIDKLEEDINSSMTNSTAASRPPVTLR	AFAMIIDKLEEDINSSM[15.9949]TNSTAASRPPVTLR	K	L	71	101	31	849.43	4	17M(15.9949)	sp|Q15365|PCBP1_HUMAN	Q15365	PCBP1_HUMAN	PCBP1	Poly(rC)-binding protein 1			1	0	1	0	0	0	0	0	1	0	1	0	0	0	0	0	1	0	0	0	0	0	0	0	1	0	1	0	0	0	0	0	0
AFAMIIDKLEEDISSSMTNSTAASRPPVTLR	AFAMIIDKLEEDISSSMTNSTAASRPPVTLR	K	L	71	101	31	838.6785	4		sp|Q15366|PCBP2_HUMAN	Q15366	PCBP2_HUMAN	PCBP2	Poly(rC)-binding protein 2			1	0	0	1	1	1	1	1	0	0	0	0	1	1	1	1	1	1	1	1	1	0	1	1	1	0	1	0	0	1	1	1	0
AFAMIIDKLEEDINSSMTNSTAASRPPVTLR	AFAM[15.9949]IIDKLEEDINSSMTNSTAASRPPVTLR	K	L	71	101	31	849.43	4	4M(15.9949)	sp|Q15365|PCBP1_HUMAN	Q15365	PCBP1_HUMAN	PCBP1	Poly(rC)-binding protein 1			0	0	0	0	0	0	0	0	0	0	0	0	0	0	0	0	0	0	0	0	0	0	0	0	0	0	0	0	0	0	0	0	0
AFAMIIDKLEEDINSSMTNSTAASRPPVTLR	AFAM[15.9949]IIDKLEEDINSSM[15.9949]TNSTAASRPPVTLR	K	L	71	101	31	853.4287	4	17M(15.9949)	sp|Q15365|PCBP1_HUMAN	Q15365	PCBP1_HUMAN	PCBP1	Poly(rC)-binding protein 1			0	0	0	0	0	0	0	0	0	0	0	0	0	0	0	0	0	0	0	0	0	0	0	0	0	0	0	0	0	0	0	0	0
AFASPVENPDNYCFCTEK	AFASPVENPDNYC[57.0215]FC[57.0215]TEK	K	I	299	316	18	1074.9537	2	13C(57.0215)	sp|P16671|CD36_HUMAN	P16671	CD36_HUMAN	CD36	Platelet glycoprotein 4			0	0	0	0	0	0	0	0	0	0	0	0	0	0	0	0	0	0	0	0	1	0	0	0	0	0	0	0	0	0	0	0	1
AFCAGGDIR	AFC[57.0215]AGGDIR	K	V	93	101	9	483.7267	2	3C(57.0215)	sp|Q6NVY1|HIBCH_HUMAN	Q6NVY1	HIBCH_HUMAN	HIBCH	3-hydroxyisobutyryl-CoA hydrolase, mitochondrial			0	0	0	0	0	0	0	0	0	1	0	0	0	0	0	0	0	0	0	0	0	0	0	0	0	0	0	0	0	0	0	0	0
AFCGFEDPR	AFC[57.0215]GFEDPR	K	T	4492	4500	9	549.7373	2	3C(57.0215)	sp|Q15149|PLEC_HUMAN	Q15149	PLEC_HUMAN	PLEC	Plectin			0	0	0	0	0	0	0	0	0	0	0	0	0	0	0	0	0	0	0	0	0	0	0	0	0	0	0	0	1	0	0	0	0
AFDITYVR	AFDITYVR	K	L	142	149	8	492.7611	2		sp|P11047|LAMC1_HUMAN	P11047	LAMC1_HUMAN	LAMC1	Laminin subunit gamma-1			1	1	1	1	0	1	1	1	1	1	0	1	0	0	0	0	0	0	0	0	0	0	0	0	1	1	0	1	0	0	1	1	1
AFDLIVDRPVTLVR	AFDLIVDRPVTLVR	K	E	30	43	14	807.4722	2		sp|O96000|NDUBA_HUMAN	O96000	NDUBA_HUMAN	NDUFB10	NADH dehydrogenase [ubiquinone] 1 beta subcomplex subunit 10			0	0	1	0	0	0	1	1	1	1	1	1	0	0	1	1	1	0	1	1	1	0	0	1	1	1	1	1	1	0	1	0	0
AFDLIVDRPVTLVR	AFDLIVDRPVTLVR	K	E	30	43	14	538.6506	3		sp|O96000|NDUBA_HUMAN	O96000	NDUBA_HUMAN	NDUFB10	NADH dehydrogenase [ubiquinone] 1 beta subcomplex subunit 10			1	1	1	1	1	1	1	1	1	1	1	1	1	1	1	1	1	1	1	1	1	1	1	1	1	1	1	1	1	1	1	1	1
AFDMVHDPMAALETLLTLGFER	AFDMVHDPMAALETLLTLGFER	R	V	147	168	22	826.4116	3		sp|Q9NTM9|CUTC_HUMAN	Q9NTM9	CUTC_HUMAN	CUTC	Copper homeostasis protein cutC homolog			0	0	0	0	1	1	0	1	0	0	0	0	0	0	0	1	1	1	0	1	1	1	1	0	1	1	0	1	0	0	1	1	1
AFDMVHDPMAALETLLTLGFER	AFDMVHDPM[15.9949]AALETLLTLGFER	R	V	147	168	22	831.7432	3	9M(15.9949)	sp|Q9NTM9|CUTC_HUMAN	Q9NTM9	CUTC_HUMAN	CUTC	Copper homeostasis protein cutC homolog			0	0	0	0	0	1	0	0	0	0	0	0	0	0	0	0	0	0	0	0	0	0	0	0	0	0	0	0	0	0	0	0	0
AFDMVHDPMAALETLLTLGFER	AFDM[15.9949]VHDPMAALETLLTLGFER	R	V	147	168	22	831.7432	3	4M(15.9949)	sp|Q9NTM9|CUTC_HUMAN	Q9NTM9	CUTC_HUMAN	CUTC	Copper homeostasis protein cutC homolog			0	0	0	0	1	0	0	0	0	0	0	0	0	0	0	0	0	0	0	0	0	1	0	0	0	0	0	0	0	0	0	0	0
AFDQDGDGHITVDELR	AFDQDGDGHITVDELR	R	R	89	104	16	596.6113	3		sp|Q9NZT1|CALL5_HUMAN	Q9NZT1	CALL5_HUMAN	CALML5	Calmodulin-like protein 5			0	0	0	0	0	0	0	0	0	0	0	0	0	0	0	0	0	0	0	0	1	0	0	0	0	0	0	0	0	0	0	0	0
AFDQGADAIYDHINEGK	AFDQGADAIYDHINEGK	R	L	35	51	17	932.429	2		sp|Q9UDW1|QCR9_HUMAN	Q9UDW1	QCR9_HUMAN	UQCR10	Cytochrome b-c1 complex subunit 9			1	1	1	1	1	1	1	1	3	1	1	2	1	1	1	1	1	1	1	1	1	1	1	1	1	1	1	1	1	1	1	1	1
AFDQGADAIYDHINEGK	AFDQGADAIYDHINEGK	R	L	35	51	17	621.9551	3		sp|Q9UDW1|QCR9_HUMAN	Q9UDW1	QCR9_HUMAN	UQCR10	Cytochrome b-c1 complex subunit 9			1	1	3	1	1	1	3	3	2	1	3	1	3	2	1	3	1	1	2	3	1	2	1	3	1	3	3	3	2	1	1	1	1
AFDTFLDSLQEFPWVR	AFDTFLDSLQEFPWVR	K	E	68	83	16	985.9859	2		sp|P78560|CRADD_HUMAN	P78560	CRADD_HUMAN	CRADD	Death domain-containing protein CRADD			0	0	0	0	0	0	0	0	0	0	0	0	0	0	0	0	0	0	0	0	0	0	0	0	0	0	0	1	0	0	0	0	0
AFEDAAEEFHPYIPFFATFDSK	AFEDAAEEFHPYIPFFATFDSK	K	V	196	217	22	1290.0919	2		sp|P31415|CASQ1_HUMAN	P31415	CASQ1_HUMAN	CASQ1	Calsequestrin-1			2	3	2	3	4	2	3	3	3	3	2	3	2	2	3	2	3	3	3	2	3	2	2	2	3	3	2	3	1	1	2	3	2
AFEDAAEEFHPYIPFFATFDSK	AFEDAAEEFHPYIPFFATFDSK	K	V	196	217	22	860.397	3		sp|P31415|CASQ1_HUMAN	P31415	CASQ1_HUMAN	CASQ1	Calsequestrin-1			15	13	13	20	18	20	16	19	13	20	11	21	13	16	12	18	14	21	14	20	15	16	14	14	14	20	17	18	10	13	13	17	10
AFEDAAEEFHPYIPFFATFDSK	AFEDAAEEFHPYIPFFATFDSK	K	V	196	217	22	645.5496	4		sp|P31415|CASQ1_HUMAN	P31415	CASQ1_HUMAN	CASQ1	Calsequestrin-1			0	1	0	1	0	1	1	1	1	1	0	1	0	0	1	1	1	1	1	1	0	0	0	1	1	1	0	1	0	0	1	0	0
AFEDDDITHVEGSVDPIR	AFEDDDITHVEGSVDPIR	R	D	126	143	18	672.3166	3		sp|Q9NTK5|OLA1_HUMAN	Q9NTK5	OLA1_HUMAN	OLA1	Obg-like ATPase 1			0	0	0	0	0	0	0	0	0	0	0	0	0	0	0	0	0	0	0	1	0	0	0	0	0	0	0	0	0	0	0	0	0
AFEDDDITHVEGSVDPIRDIEIIHEELQLKDEEMIGPIIDK	AFEDDDITHVEGSVDPIRDIEIIHEELQLKDEEMIGPIIDK	R	L	126	166	41	944.0706	5		sp|Q9NTK5|OLA1_HUMAN	Q9NTK5	OLA1_HUMAN	OLA1	Obg-like ATPase 1			0	0	1	1	1	1	1	2	0	0	0	1	0	1	0	0	1	2	1	1	1	0	1	1	1	0	0	1	0	0	0	1	0
AFEDELR	AFEDELR	K	G	681	687	7	440.2139	2		sp|P11277|SPTB1_HUMAN	P11277	SPTB1_HUMAN	SPTB	Spectrin beta chain, erythrocytic			0	0	0	0	0	0	0	0	0	0	0	0	0	0	0	0	0	0	0	0	0	0	0	0	0	0	0	0	0	0	0	0	0
AFEEAAEHFQPYIK	AFEEAAEHFQPYIK	K	F	181	194	14	840.4068	2		sp|O14958|CASQ2_HUMAN	O14958	CASQ2_HUMAN	CASQ2	Calsequestrin-2			1	1	1	1	2	0	2	1	1	1	1	1	1	1	1	1	1	1	1	1	1	1	1	0	1	1	1	1	2	1	1	1	1
AFEEAAEHFQPYIK	AFEEAAEHFQPYIK	K	F	181	194	14	560.6069	3		sp|O14958|CASQ2_HUMAN	O14958	CASQ2_HUMAN	CASQ2	Calsequestrin-2			1	1	2	1	2	1	2	1	3	1	2	1	2	1	2	1	3	1	2	2	3	1	2	1	3	1	2	2	2	1	2	1	2
AFEETQIDIPGGGSHGGSTMSLWEVMQSDLIPEEQR	AFEETQIDIPGGGSHGGSTMSLWEVMQSDLIPEEQR	R	A	3703	3738	36	1311.2753	3		sp|Q15149|PLEC_HUMAN	Q15149	PLEC_HUMAN	PLEC	Plectin			1	0	1	1	1	1	1	1	1	1	1	1	1	1	1	0	1	1	1	1	1	1	1	0	1	1	1	1	0	0	1	1	1
AFEETQIDIPGGGSHGGSTMSLWEVMQSDLIPEEQR	AFEETQIDIPGGGSHGGSTMSLWEVMQSDLIPEEQR	R	A	3703	3738	36	983.7083	4		sp|Q15149|PLEC_HUMAN	Q15149	PLEC_HUMAN	PLEC	Plectin			1	0	1	1	2	1	1	1	1	1	1	1	1	1	1	1	2	1	1	1	1	1	2	0	2	0	1	1	1	1	1	0	0
AFEETQIDIPGGGSHGGSTMSLWEVMQSDLIPEEQR	AFEETQIDIPGGGSHGGSTM[15.9949]SLWEVMQSDLIPEEQR	R	A	3703	3738	36	1316.6069	3	20M(15.9949)	sp|Q15149|PLEC_HUMAN	Q15149	PLEC_HUMAN	PLEC	Plectin			0	0	0	0	0	0	0	0	0	0	0	0	0	0	0	0	0	0	0	0	0	0	0	0	0	0	0	0	0	0	0	0	0
AFEHAVSHLQHGQFQAR	AFEHAVSHLQHGQFQAR	R	D	1192	1208	17	981.9877	2		sp|Q96Q06|PLIN4_HUMAN	Q96Q06	PLIN4_HUMAN	PLIN4	Perilipin-4			0	0	0	0	1	0	0	0	1	0	0	0	0	0	0	0	0	0	0	0	1	0	1	0	0	0	0	0	0	0	0	0	0
AFEHAVSHLQHGQFQAR	AFEHAVSHLQHGQFQAR	R	D	1192	1208	17	654.9942	3		sp|Q96Q06|PLIN4_HUMAN	Q96Q06	PLIN4_HUMAN	PLIN4	Perilipin-4			0	0	1	1	1	1	1	1	1	1	1	1	0	0	1	0	1	1	1	1	1	1	1	1	1	1	1	1	1	0	1	1	1
AFEHAVSHLQHGQFQAR	AFEHAVSHLQHGQFQAR	R	D	1192	1208	17	491.4975	4		sp|Q96Q06|PLIN4_HUMAN	Q96Q06	PLIN4_HUMAN	PLIN4	Perilipin-4			1	1	1	1	1	1	1	1	1	1	1	1	1	1	1	1	1	1	1	1	1	1	1	1	1	1	1	1	1	1	1	1	1
AFEPATGR	AFEPATGR	K	V	31	38	8	424.7167	2		sp|P49189|AL9A1_HUMAN	P49189	AL9A1_HUMAN	ALDH9A1	4-trimethylaminobutyraldehyde dehydrogenase			0	1	0	0	0	0	0	0	0	0	0	0	1	0	0	0	0	0	0	0	0	1	1	0	0	0	0	0	0	1	0	1	0
AFEVWQER	AFEVWQER	R	E	5968	5975	8	532.7615	2		sp|Q5VST9|OBSCN_HUMAN	Q5VST9	OBSCN_HUMAN	OBSCN	Obscurin			0	0	0	1	0	1	0	1	1	1	0	1	1	0	0	0	1	1	0	0	0	0	0	0	0	0	0	0	0	1	0	1	0
AFEVWQEREDSVR	AFEVWQEREDSVR	R	K	5968	5980	13	550.9338	3		sp|Q5VST9|OBSCN_HUMAN	Q5VST9	OBSCN_HUMAN	OBSCN	Obscurin			0	0	0	0	0	0	0	0	0	0	0	0	0	0	0	0	0	0	0	0	0	0	0	0	0	0	0	0	0	0	0	0	1
AFFAGSQR	AFFAGSQR	R	F	603	610	8	442.2247	2		sp|Q14697|GANAB_HUMAN	Q14697	GANAB_HUMAN	GANAB	Neutral alpha-glucosidase AB			0	0	0	0	0	0	0	0	0	0	0	0	0	0	0	0	0	0	1	0	0	0	0	0	0	0	0	0	0	0	0	0	0
AFFALVTNGVR	AFFALVTNGVR	K	A	60	70	11	597.8351	2		sp|P54619|AAKG1_HUMAN	P54619	AAKG1_HUMAN	PRKAG1	5'-AMP-activated protein kinase subunit gamma-1			1	0	1	0	0	0	0	0	0	0	1	0	1	0	0	1	0	0	0	0	0	0	0	0	0	0	0	0	0	0	1	0	0
AFFESHPAPSAER	AFFESHPAPSAER	K	T	870	882	13	723.3439	2		sp|P55786|PSA_HUMAN	P55786	PSA_HUMAN	NPEPPS	Puromycin-sensitive aminopeptidase			1	0	1	2	0	0	1	0	0	1	1	1	1	0	1	0	1	1	1	0	1	0	0	0	0	0	1	1	0	0	0	0	0
AFFESHPAPSAER	AFFESHPAPSAER	K	T	870	882	13	482.565	3		sp|P55786|PSA_HUMAN	P55786	PSA_HUMAN	NPEPPS	Puromycin-sensitive aminopeptidase			0	0	1	1	0	0	1	1	1	1	1	1	1	0	0	1	0	0	1	0	0	0	0	1	0	1	0	2	0	0	1	0	1
AFFPNMVNMIVLDK	AFFPNMVNMIVLDK	R	D	583	596	14	819.9227	2		sp|Q9Y2J8|PADI2_HUMAN	Q9Y2J8	PADI2_HUMAN	PADI2	Protein-arginine deiminase type-2			1	3	1	3	1	3	1	3	1	3	1	2	2	3	1	3	2	3	1	3	1	3	1	3	2	3	2	3	1	3	1	3	2
AFFPNMVNMIVLDKDLGIPK	AFFPNMVNMIVLDKDLGIPK	R	P	583	602	20	754.7389	3		sp|Q9Y2J8|PADI2_HUMAN	Q9Y2J8	PADI2_HUMAN	PADI2	Protein-arginine deiminase type-2			0	0	0	0	0	0	0	1	0	0	0	0	0	0	0	0	0	0	0	0	0	0	0	0	0	1	0	0	0	0	0	0	0
AFFPNMVNMIVLDKDLGIPKPFGPQVEEECCLEMHVR	AFFPNMVNMIVLDKDLGIPKPFGPQVEEEC[57.0215]C[57.0215]LEMHVR	R	G	583	619	37	872.8278	5	30C(57.0215)	sp|Q9Y2J8|PADI2_HUMAN	Q9Y2J8	PADI2_HUMAN	PADI2	Protein-arginine deiminase type-2			0	0	0	0	0	1	0	0	0	0	0	0	0	0	0	0	1	0	0	0	0	0	0	0	1	0	0	0	0	0	0	0	0
AFFPNMVNMIVLDK	AFFPNM[15.9949]VNMIVLDK	R	D	583	596	14	827.9201	2	6M(15.9949)	sp|Q9Y2J8|PADI2_HUMAN	Q9Y2J8	PADI2_HUMAN	PADI2	Protein-arginine deiminase type-2			0	0	0	0	0	0	0	0	0	0	0	0	0	0	0	0	0	0	0	0	0	0	0	0	0	0	1	0	0	0	0	0	0
AFFSEVER	AFFSEVER	R	R	264	271	8	492.7429	2		sp|Q9UQ80|PA2G4_HUMAN	Q9UQ80	PA2G4_HUMAN	PA2G4	Proliferation-associated protein 2G4			0	0	0	0	0	0	0	1	0	0	0	1	0	0	0	0	0	0	0	0	0	0	0	0	1	0	0	0	0	0	0	0	0
AFGFMTR	AFGFMTR	R	V	46	52	7	415.2049	2		sp|P61457|PHS_HUMAN	P61457	PHS_HUMAN	PCBD1	Pterin-4-alpha-carbinolamine dehydratase			0	0	0	1	0	0	1	0	0	0	1	1	1	0	0	0	0	0	1	0	0	0	0	0	0	0	1	0	1	0	0	0	0
AFGFSHLEALLDDSK	AFGFSHLEALLDDSK	R	E	95	109	15	825.4121	2		sp|Q96FW1|OTUB1_HUMAN	Q96FW1	OTUB1_HUMAN	OTUB1	Ubiquitin thioesterase OTUB1			0	0	0	1	0	0	0	1	0	1	0	0	0	0	0	0	0	1	0	0	0	0	0	1	0	0	0	0	0	0	0	0	0
AFGFSHLEALLDDSK	AFGFSHLEALLDDSK	R	E	95	109	15	550.6105	3		sp|Q96FW1|OTUB1_HUMAN	Q96FW1	OTUB1_HUMAN	OTUB1	Ubiquitin thioesterase OTUB1			0	1	1	1	1	1	1	1	1	1	1	1	1	0	0	1	1	1	1	1	1	1	0	1	0	1	1	1	0	0	0	1	1
AFGGPGAGCISEGR	AFGGPGAGC[57.0215]ISEGR	R	A	16	29	14	668.3091	2	9C(57.0215)	sp|Q9H479|FN3K_HUMAN	Q9H479	FN3K_HUMAN	FN3K	Fructosamine-3-kinase			0	0	0	0	0	0	0	0	1	0	0	0	0	0	0	0	0	0	0	0	0	0	0	0	0	0	0	0	0	0	0	0	0
AFGGQSLK	AFGGQSLK	R	F	172	179	8	807.4359	1		sp|P31040|SDHA_HUMAN	P31040	SDHA_HUMAN	SDHA	Succinate dehydrogenase [ubiquinone] flavoprotein subunit, mitochondrial			0	0	0	0	0	0	0	0	0	0	0	0	0	0	0	0	0	0	0	0	1	0	0	0	0	0	0	0	0	0	0	0	0
AFGGQSLK	AFGGQSLK	R	F	172	179	8	404.2216	2		sp|P31040|SDHA_HUMAN	P31040	SDHA_HUMAN	SDHA	Succinate dehydrogenase [ubiquinone] flavoprotein subunit, mitochondrial			1	1	1	1	1	0	1	1	1	1	1	1	1	1	1	1	1	1	1	0	1	1	1	1	0	1	1	1	1	1	1	1	0
AFGHHAVSLLDGGLR	AFGHHAVSLLDGGLR	R	H	119	133	15	517.2793	3		sp|P25325|THTM_HUMAN	P25325	THTM_HUMAN	MPST	3-mercaptopyruvate sulfurtransferase			0	0	0	0	0	0	1	1	0	0	1	0	0	0	0	0	0	0	0	0	0	0	0	0	0	0	1	1	0	0	0	0	0
AFGPGLEGGLVNK	AFGPGLEGGLVNK	R	A	1355	1367	13	629.8431	2		sp|Q14315|FLNC_HUMAN	Q14315	FLNC_HUMAN	FLNC	Filamin-C			3	2	1	3	0	1	1	1	1	2	1	3	1	1	1	1	1	1	1	1	1	1	1	1	1	1	1	1	0	2	1	2	1
AFGPGLEPTGCIVDKPAEFTIDAR	AFGPGLEPTGC[57.0215]IVDKPAEFTIDAR	K	A	672	695	24	1281.1388	2	11C(57.0215)	sp|Q14315|FLNC_HUMAN	Q14315	FLNC_HUMAN	FLNC	Filamin-C			1	1	1	1	1	1	1	1	1	1	1	1	1	1	1	1	1	1	1	1	1	1	1	1	1	1	1	1	1	1	1	1	1
AFGPGLEPTGCIVDKPAEFTIDAR	AFGPGLEPTGC[57.0215]IVDKPAEFTIDAR	K	A	672	695	24	854.4283	3	11C(57.0215)	sp|Q14315|FLNC_HUMAN	Q14315	FLNC_HUMAN	FLNC	Filamin-C			2	2	2	2	2	3	4	2	1	2	3	2	2	2	2	2	2	2	2	2	2	2	2	2	2	2	2	2	2	2	2	2	2
AFGPGLEPTGCIVDKPAEFTIDAR	AFGPGLEPTGC[57.0215]IVDKPAEFTIDAR	K	A	672	695	24	641.073	4	11C(57.0215)	sp|Q14315|FLNC_HUMAN	Q14315	FLNC_HUMAN	FLNC	Filamin-C			0	1	1	0	0	1	1	1	0	1	0	0	1	0	1	1	1	0	0	1	1	0	1	0	0	0	0	0	1	1	0	1	0
AFHAFDKDGDGIIK	AFHAFDKDGDGIIK	R	L	795	808	14	767.3884	2		sp|P20807|CAN3_HUMAN	P20807	CAN3_HUMAN	CAPN3	Calpain-3			0	0	0	0	0	0	0	0	0	0	0	0	0	0	0	0	0	0	0	0	0	0	0	0	0	0	0	0	0	0	0	0	0
AFHAFDKDGDGIIK	AFHAFDKDGDGIIK	R	L	795	808	14	511.928	3		sp|P20807|CAN3_HUMAN	P20807	CAN3_HUMAN	CAPN3	Calpain-3			0	0	1	1	0	0	0	1	1	0	0	1	0	0	0	0	0	0	1	0	1	0	1	1	1	0	1	1	0	0	0	1	0
AFHAFDKDGDGIIK	AFHAFDKDGDGIIK	R	L	795	808	14	384.1978	4		sp|P20807|CAN3_HUMAN	P20807	CAN3_HUMAN	CAPN3	Calpain-3			1	1	0	0	1	1	1	1	0	0	0	0	0	0	1	1	1	1	0	1	1	1	1	1	0	1	0	1	0	0	1	0	0
AFHNEAQVNPER	AFHNEAQVNPER	R	K	469	480	12	706.3393	2		sp|P17987|TCPA_HUMAN	P17987	TCPA_HUMAN	TCP1	T-complex protein 1 subunit alpha			0	0	0	0	1	0	1	0	0	0	0	0	0	0	1	0	1	0	1	0	1	0	1	0	1	0	0	1	0	0	0	0	0
AFHNEAQVNPER	AFHNEAQVNPER	R	K	469	480	12	471.2286	3		sp|P17987|TCPA_HUMAN	P17987	TCPA_HUMAN	TCP1	T-complex protein 1 subunit alpha			0	0	0	0	0	0	0	0	0	0	0	0	0	0	0	0	0	0	0	0	0	0	0	0	0	0	0	0	0	0	0	0	0
AFIDQGK	AFIDQGK	K	L	58	64	7	389.7083	2		sp|Q9UIJ7|KAD3_HUMAN	Q9UIJ7	KAD3_HUMAN	AK3	GTP:AMP phosphotransferase AK3, mitochondrial			0	0	0	0	0	0	0	0	0	0	0	0	0	0	0	1	0	0	0	0	0	0	0	0	0	0	0	0	0	0	0	0	1
AFIITGQTYTR	AFIITGQTYTR	R	K	235	245	11	635.8431	2		sp|P30566|PUR8_HUMAN	P30566	PUR8_HUMAN	ADSL	Adenylosuccinate lyase			1	1	1	0	0	0	0	1	1	1	0	1	0	1	0	0	0	1	0	0	0	0	0	0	0	0	0	0	0	0	1	1	0
AFINIVVLDR	AFINIVVLDR	K	P	27487	27496	10	580.3453	2		sp|Q8WZ42|TITIN_HUMAN	Q8WZ42	TITIN_HUMAN	TTN	Titin			1	1	1	1	1	1	1	1	0	1	1	0	1	1	1	1	1	1	1	1	1	1	1	1	1	1	1	1	1	1	1	1	1
AFINIVVLDRPGPPTGPVVISDITEESVTLK	AFINIVVLDRPGPPTGPVVISDITEESVTLK	K	W	27487	27517	31	1092.941	3		sp|Q8WZ42|TITIN_HUMAN	Q8WZ42	TITIN_HUMAN	TTN	Titin			4	2	5	4	5	5	4	5	4	5	3	2	4	6	5	5	4	5	5	5	5	4	4	6	6	6	4	6	1	4	4	5	4
AFINIVVLDRPGPPTGPVVISDITEESVTLK	AFINIVVLDRPGPPTGPVVISDITEESVTLK	K	W	27487	27517	31	819.9577	4		sp|Q8WZ42|TITIN_HUMAN	Q8WZ42	TITIN_HUMAN	TTN	Titin			1	2	2	3	2	4	2	3	2	4	2	2	2	5	2	3	2	4	3	5	3	4	2	3	5	2	3	3	1	5	2	5	2
AFIPLPSAVVQAVFGR	AFIPLPSAVVQAVFGR	R	Q	240	255	16	836.4826	2		sp|Q9NRG7|D39U1_HUMAN	Q9NRG7	D39U1_HUMAN	SDR39U1	Epimerase family protein SDR39U1			0	0	1	0	0	0	0	0	1	0	0	1	0	0	0	0	0	0	0	0	0	0	0	0	0	1	1	1	2	1	1	0	0
AFIPLPSAVVQAVFGR	AFIPLPSAVVQAVFGR	R	Q	240	255	16	557.9908	3		sp|Q9NRG7|D39U1_HUMAN	Q9NRG7	D39U1_HUMAN	SDR39U1	Epimerase family protein SDR39U1			1	0	1	0	0	0	1	1	1	1	0	1	0	0	0	0	0	1	0	0	0	0	0	0	1	1	0	1	1	0	1	1	0
AFLADPSAFVAAAPVAAATTAAPAAAAAPAK	AFLADPSAFVAAAPVAAATTAAPAAAAAPAK	K	V	267	297	31	918.1604	3		sp|P05388|RLA0_HUMAN	P05388	RLA0_HUMAN	RPLP0	60S acidic ribosomal protein P0			0	0	0	0	0	0	0	0	0	0	0	0	0	0	0	0	0	0	0	0	0	0	0	0	0	0	0	0	0	0	0	0	0
AFLASGPYLTHQQK	AFLASGPYLTHQQK	M	V	2	15	14	520.9438	3		sp|Q9Y6M9|NDUB9_HUMAN	Q9Y6M9	NDUB9_HUMAN	NDUFB9	NADH dehydrogenase [ubiquinone] 1 beta subcomplex subunit 9			0	0	0	0	0	0	0	0	0	0	0	0	0	0	1	1	0	0	0	0	0	0	0	0	0	0	2	0	0	0	0	1	0
AFLDALQNQAEASSK	AFLDALQNQAEASSK	K	I	182	196	15	796.8993	2		sp|Q12931|TRAP1_HUMAN	Q12931	TRAP1_HUMAN	TRAP1	Heat shock protein 75 kDa, mitochondrial			1	0	0	0	0	0	0	0	1	0	1	0	0	0	1	0	0	0	0	0	1	0	0	0	0	0	0	0	0	0	1	0	1
AFLDFHALPYQVVEVNPVR	AFLDFHALPYQVVEVNPVR	R	R	118	136	19	1107.5887	2		sp|Q9H7Z7|PGES2_HUMAN	Q9H7Z7	PGES2_HUMAN	PTGES2	Prostaglandin E synthase 2			0	0	1	0	0	0	1	0	0	0	0	0	0	0	1	0	0	0	1	0	1	0	0	0	1	0	1	0	1	0	1	1	0
AFLDFHALPYQVVEVNPVR	AFLDFHALPYQVVEVNPVR	R	R	118	136	19	738.7283	3		sp|Q9H7Z7|PGES2_HUMAN	Q9H7Z7	PGES2_HUMAN	PTGES2	Prostaglandin E synthase 2			1	2	0	1	1	1	1	1	1	1	1	1	1	1	2	1	1	1	1	1	1	1	1	1	1	1	1	1	1	1	3	1	1
AFLHVPAK	AFLHVPAK	K	V	971	978	8	441.7634	2		sp|P14543|NID1_HUMAN	P14543	NID1_HUMAN	NID1	Nidogen-1			0	0	0	0	0	0	0	0	0	0	0	0	1	0	0	0	0	0	0	0	0	0	0	0	0	0	0	0	0	0	0	0	0
AFLLIEDLTGSCFEPLPQGLLLHELPDR	AFLLIEDLTGSC[57.0215]FEPLPQGLLLHELPDR	R	R	141	168	28	1065.2249	3	12C(57.0215)	sp|A5D6W6|FITM1_HUMAN	A5D6W6	FITM1_HUMAN	FITM1	Fat storage-inducing transmembrane protein 1			1	3	1	1	2	1	1	0	1	1	1	2	1	1	1	1	1	1	1	1	1	2	2	2	1	1	0	0	1	2	1	1	1
AFLLIEDLTGSCFEPLPQGLLLHELPDRR	AFLLIEDLTGSC[57.0215]FEPLPQGLLLHELPDRR	R	S	141	169	29	838.1958	4	12C(57.0215)	sp|A5D6W6|FITM1_HUMAN	A5D6W6	FITM1_HUMAN	FITM1	Fat storage-inducing transmembrane protein 1			1	0	1	1	1	1	2	1	0	1	0	1	1	1	0	1	1	1	1	2	1	1	1	1	1	1	1	1	0	1	1	1	1
AFLLMASQYQQPHENDVAALLKPISEK	AFLLMASQYQQPHENDVAALLKPISEK	R	I	87	113	27	1014.5303	3		sp|P40123|CAP2_HUMAN	P40123	CAP2_HUMAN	CAP2	Adenylyl cyclase-associated protein 2			1	0	0	1	0	1	1	1	1	1	1	1	0	0	0	1	0	1	1	1	0	0	0	0	0	1	1	0	0	0	1	0	0
AFLLMASQYQQPHENDVAALLKPISEK	AFLLMASQYQQPHENDVAALLKPISEK	R	I	87	113	27	761.1495	4		sp|P40123|CAP2_HUMAN	P40123	CAP2_HUMAN	CAP2	Adenylyl cyclase-associated protein 2			1	1	1	4	2	1	1	3	3	3	1	2	2	3	1	3	2	3	2	1	1	4	1	4	1	3	1	3	1	2	3	1	1
AFLLMASQYQQPHENDVAALLKPISEK	AFLLM[15.9949]ASQYQQPHENDVAALLKPISEK	R	I	87	113	27	765.1483	4	5M(15.9949)	sp|P40123|CAP2_HUMAN	P40123	CAP2_HUMAN	CAP2	Adenylyl cyclase-associated protein 2			0	3	1	0	0	0	1	0	1	0	0	2	1	0	0	0	0	0	0	0	0	0	1	0	0	0	0	0	0	0	0	0	0
AFLMQHAPANDYLVTSHIHLHVPEGATPK	AFLMQHAPANDYLVTSHIHLHVPEGATPK	R	D	823	851	29	639.7299	5		sp|P36776|LONM_HUMAN	P36776	LONM_HUMAN	LONP1	Lon protease homolog, mitochondrial			0	0	0	0	0	0	0	0	0	0	0	0	0	0	0	0	0	0	0	0	0	0	0	0	0	0	1	0	0	0	0	0	0
AFLSSHLQDLSTIVR	AFLSSHLQDLSTIVR	R	K	1252	1266	15	843.9622	2		sp|P39059|COFA1_HUMAN	P39059	COFA1_HUMAN	COL15A1	Collagen alpha-1(XV) chain			1	0	1	1	1	1	1	0	1	1	0	1	1	0	1	1	1	1	1	0	1	1	1	0	1	1	1	0	1	0	1	1	1
AFLSSHLQDLSTIVR	AFLSSHLQDLSTIVR	R	K	1252	1266	15	562.9772	3		sp|P39059|COFA1_HUMAN	P39059	COFA1_HUMAN	COL15A1	Collagen alpha-1(XV) chain			1	1	1	1	1	1	1	2	1	1	1	1	1	1	1	1	1	1	1	2	1	1	1	1	1	1	1	1	1	1	1	1	1
AFLTGPHISLADLVAITELMHPVGAGCQVFEGR	AFLTGPHISLADLVAITELMHPVGAGC[57.0215]QVFEGR	K	P	156	188	33	877.4535	4	27C(57.0215)	sp|P30711|GSTT1_HUMAN	P30711	GSTT1_HUMAN	GSTT1	Glutathione S-transferase theta-1			0	0	0	0	1	1	1	2	0	1	0	0	0	0	0	0	1	2	1	1	1	1	1	1	1	1	0	1	0	1	1	1	1
AFLTGPHISLADLVAITELMHPVGAGCQVFEGRPK	AFLTGPHISLADLVAITELMHPVGAGC[57.0215]QVFEGRPK	K	L	156	190	35	747.1938	5	27C(57.0215)	sp|P30711|GSTT1_HUMAN	P30711	GSTT1_HUMAN	GSTT1	Glutathione S-transferase theta-1			0	0	0	0	0	0	0	0	0	0	0	1	0	0	0	0	0	0	0	0	0	0	0	0	1	0	0	0	0	0	0	1	0
AFLTGPHISLADLVAITELMHPVGAGCQVFEGR	AFLTGPHISLADLVAITELM[15.9949]HPVGAGC[57.0215]QVFEGR	K	P	156	188	33	881.4522	4	20M(15.9949)	sp|P30711|GSTT1_HUMAN	P30711	GSTT1_HUMAN	GSTT1	Glutathione S-transferase theta-1			0	0	0	0	0	0	0	0	0	0	0	0	0	0	0	0	0	0	0	1	0	0	0	0	0	0	1	0	0	0	0	0	0
AFLTLAEDILR	AFLTLAEDILR	K	K	162	172	11	631.3611	2		sp|P61026|RAB10_HUMAN	P61026	RAB10_HUMAN	RAB10	Ras-related protein Rab-10			1	1	1	2	1	1	1	1	1	1	1	1	1	1	1	1	1	1	1	1	1	1	1	1	1	1	1	1	1	1	1	1	1
AFMGVKNWPWMK	AFMGVKNWPWMK	R	L	820	831	12	498.9176	3		sp|P12883|MYH7_HUMAN	P12883	MYH7_HUMAN	MYH7	Myosin-7	MYH6	sp|P13533|MYH6_HUMAN	1	0	0	0	0	0	1	0	1	0	0	0	1	0	0	0	1	0	1	0	0	0	0	0	0	0	1	0	0	0	1	0	0
AFMGVKNWPWMK	AFMGVKNWPWM[15.9949]K	R	L	820	831	12	504.2493	3	11M(15.9949)	sp|P12883|MYH7_HUMAN	P12883	MYH7_HUMAN	MYH7	Myosin-7	MYH6	sp|P13533|MYH6_HUMAN	0	0	0	0	0	0	0	0	0	0	0	0	0	0	0	0	1	0	1	0	0	0	0	0	0	0	1	0	0	0	0	0	0
AFMGVKNWPWMK	AFM[15.9949]GVKNWPWMK	R	L	820	831	12	504.2493	3	3M(15.9949)	sp|P12883|MYH7_HUMAN	P12883	MYH7_HUMAN	MYH7	Myosin-7	MYH6	sp|P13533|MYH6_HUMAN	0	0	0	0	0	0	1	0	0	0	0	0	0	0	0	0	0	0	0	0	0	0	0	0	0	0	1	0	0	0	0	0	0
AFPAWADTSVLSR	AFPAWADTSVLSR	R	Q	89	101	13	710.8646	2		sp|Q02252|MMSA_HUMAN	Q02252	MMSA_HUMAN	ALDH6A1	Methylmalonate-semialdehyde dehydrogenase [acylating], mitochondrial			0	0	0	0	0	0	0	0	0	0	0	0	0	0	0	0	0	0	0	0	0	0	0	0	1	0	0	0	0	0	0	0	1
AFPEHFTYEPNEADAAQGYR	AFPEHFTYEPNEADAAQGYR	K	Y	616	635	20	1157.0139	2		sp|P13807|GYS1_HUMAN	P13807	GYS1_HUMAN	GYS1	Glycogen [starch] synthase, muscle			0	0	0	1	1	1	1	0	1	0	1	0	0	0	1	0	1	0	1	0	2	1	1	1	0	1	0	0	1	0	1	0	1
AFPEHFTYEPNEADAAQGYR	AFPEHFTYEPNEADAAQGYR	K	Y	616	635	20	771.6783	3		sp|P13807|GYS1_HUMAN	P13807	GYS1_HUMAN	GYS1	Glycogen [starch] synthase, muscle			2	2	3	3	2	3	3	4	2	3	2	4	2	2	3	3	3	3	2	2	4	2	2	4	3	2	2	3	2	2	2	3	2
AFPNPYADYNK	AFPNPYADYNK	R	S	5	15	11	650.3038	2		sp|O43813|LANC1_HUMAN	O43813	LANC1_HUMAN	LANCL1	Glutathione S-transferase LANCL1			0	0	0	0	0	0	0	0	0	1	0	0	0	0	0	0	0	0	0	0	0	0	0	0	0	0	0	0	0	0	0	0	0
AFQPWEDIQENFLYYEEK	AFQPWEDIQENFLYYEEK	K	L	201	218	18	1175.039	2		sp|Q9Y235|ABEC2_HUMAN	Q9Y235	ABEC2_HUMAN	APOBEC2	C->U-editing enzyme APOBEC-2			2	2	3	2	2	3	1	3	1	1	1	1	1	2	1	4	1	2	2	1	1	1	1	1	1	3	1	2	2	2	1	2	1
AFQPWEDIQENFLYYEEK	AFQPWEDIQENFLYYEEK	K	L	201	218	18	783.6951	3		sp|Q9Y235|ABEC2_HUMAN	Q9Y235	ABEC2_HUMAN	APOBEC2	C->U-editing enzyme APOBEC-2			3	2	3	2	4	2	3	2	3	2	2	2	1	2	3	2	3	3	1	2	3	2	3	2	3	2	3	2	3	2	0	2	4
AFQYVETHGEVCPANWTPDSPTIK	AFQYVETHGEVC[57.0215]PANWTPDSPTIK	K	P	218	241	24	916.4304	3	12C(57.0215)	sp|P30048|PRDX3_HUMAN	P30048	PRDX3_HUMAN	PRDX3	Thioredoxin-dependent peroxide reductase, mitochondrial			1	1	1	1	1	1	1	1	1	1	1	1	1	1	1	1	1	0	1	1	1	1	1	1	1	1	1	1	1	1	1	1	1
AFQYVETHGEVCPANWTPDSPTIKPSPAASK	AFQYVETHGEVC[57.0215]PANWTPDSPTIKPSPAASK	K	E	218	248	31	1129.2101	3	12C(57.0215)	sp|P30048|PRDX3_HUMAN	P30048	PRDX3_HUMAN	PRDX3	Thioredoxin-dependent peroxide reductase, mitochondrial			1	1	1	1	1	1	1	1	1	1	2	1	1	1	1	1	2	1	1	1	1	1	1	1	1	1	1	2	1	1	1	1	1
AFQYVETHGEVCPANWTPDSPTIKPSPAASK	AFQYVETHGEVC[57.0215]PANWTPDSPTIKPSPAASK	K	E	218	248	31	847.1594	4	12C(57.0215)	sp|P30048|PRDX3_HUMAN	P30048	PRDX3_HUMAN	PRDX3	Thioredoxin-dependent peroxide reductase, mitochondrial			4	2	2	2	2	1	1	2	2	2	1	2	1	2	3	2	2	2	1	2	1	2	1	2	3	2	1	2	1	1	2	2	3
AFQYVETHGEVCPANWTPDSPTIKPSPAASK	AFQYVETHGEVC[57.0215]PANWTPDSPTIKPSPAASK	K	E	218	248	31	677.929	5	12C(57.0215)	sp|P30048|PRDX3_HUMAN	P30048	PRDX3_HUMAN	PRDX3	Thioredoxin-dependent peroxide reductase, mitochondrial			0	0	1	0	0	0	1	1	0	0	1	0	0	0	0	1	0	0	0	1	0	0	0	1	0	1	1	0	0	1	0	0	0
AFSCISACGPR	AFSC[57.0215]ISAC[57.0215]GPR	R	P	11	21	11	613.2763	2	4C(57.0215)	contam_sp|O43790|KRT86_HUMAN	O43790	KRT86_HUMAN	KRT86	Keratin, type II cuticular Hb6	KRT81	contam_sp|Q14533|KRT81_HUMAN	0	0	0	0	0	0	0	0	0	0	0	0	0	0	0	0	0	0	0	0	0	0	1	0	0	0	0	0	0	0	0	0	0
AFSCVSACGPR	AFSC[57.0215]VSAC[57.0215]GPR	R	P	14	24	11	606.2684	2	4C(57.0215)	contam_sp|P15241|K2M2_SHEEP	P15241	K2M2_SHEEP		Keratin, type II microfibrillar, component 7C			0	0	0	0	0	0	0	0	0	0	0	0	0	0	0	0	0	0	0	0	0	0	0	0	0	0	0	0	0	0	0	0	0
AFSEADMERPLQELGLVPSAVLIVAK	AFSEADMERPLQELGLVPSAVLIVAK	R	K	268	293	26	928.5052	3		sp|Q04323|UBXN1_HUMAN	Q04323	UBXN1_HUMAN	UBXN1	UBX domain-containing protein 1			0	0	2	2	1	0	2	2	0	2	2	0	1	2	0	0	1	3	2	0	2	2	0	2	2	2	2	2	0	0	1	0	0
AFSGYLGTDQSK	AFSGYLGTDQSK	K	W	187	198	12	637.3065	2		sp|P10768|ESTD_HUMAN	P10768	ESTD_HUMAN	ESD	S-formylglutathione hydrolase			0	1	1	1	1	1	0	1	1	1	1	1	1	1	1	0	1	2	1	1	1	1	1	1	1	1	1	0	1	1	0	1	1
AFSMTAAETAR	AFSMTAAETAR	K	R	1983	1993	11	578.2768	2		sp|P21817|RYR1_HUMAN	P21817	RYR1_HUMAN	RYR1	Ryanodine receptor 1			1	0	1	0	0	0	1	1	0	0	0	0	1	0	1	0	1	0	0	0	0	0	0	0	1	0	0	0	1	0	0	0	1
AFSMTAAETAR	AFSM[15.9949]TAAETAR	K	R	1983	1993	11	586.2742	2	4M(15.9949)	sp|P21817|RYR1_HUMAN	P21817	RYR1_HUMAN	RYR1	Ryanodine receptor 1			0	0	0	0	0	0	0	0	0	0	0	0	0	0	0	0	0	0	0	0	0	0	0	0	0	0	0	0	0	0	0	0	0
AFSTQMSINEGQR	AFSTQMSINEGQR	K	L	33970	33982	13	734.846	2		sp|Q8WZ42|TITIN_HUMAN	Q8WZ42	TITIN_HUMAN	TTN	Titin			1	1	1	1	1	1	1	1	1	1	1	1	1	1	1	1	1	1	1	1	1	1	1	1	1	1	1	1	1	1	1	1	2
AFSTQMSINEGQR	AFSTQM[15.9949]SINEGQR	K	L	33970	33982	13	742.8435	2	6M(15.9949)	sp|Q8WZ42|TITIN_HUMAN	Q8WZ42	TITIN_HUMAN	TTN	Titin			2	2	2	2	0	2	1	1	2	2	2	2	0	0	1	0	1	2	0	0	0	1	0	0	2	2	0	2	2	1	2	2	2
AFSVFLFNTENK	AFSVFLFNTENK	R	L	53	64	12	708.8615	2		sp|Q13907|IDI1_HUMAN	Q13907	IDI1_HUMAN	IDI1	Isopentenyl-diphosphate Delta-isomerase 1			0	0	0	0	0	0	0	0	0	0	0	0	0	0	0	0	0	0	0	0	0	0	0	0	0	0	0	0	0	0	0	0	0
AFSVVLFNTK	AFSVVLFNTK	R	N	53	62	10	563.3187	2		sp|Q9BXS1|IDI2_HUMAN	Q9BXS1	IDI2_HUMAN	IDI2	Isopentenyl-diphosphate delta-isomerase 2			0	0	1	0	0	0	1	0	0	0	1	0	0	0	0	0	1	0	0	0	0	0	0	0	0	0	0	0	0	0	0	0	0
AFTGFIVEADTPGIQIGR	AFTGFIVEADTPGIQIGR	K	K	218	235	18	946.4992	2		sp|P11310|ACADM_HUMAN	P11310	ACADM_HUMAN	ACADM	Medium-chain specific acyl-CoA dehydrogenase, mitochondrial			1	1	1	1	1	2	1	1	1	1	1	1	1	2	1	2	3	2	0	2	1	2	1	2	1	1	1	3	1	1	1	1	1
AFTGFIVEADTPGIQIGR	AFTGFIVEADTPGIQIGR	K	K	218	235	18	631.3352	3		sp|P11310|ACADM_HUMAN	P11310	ACADM_HUMAN	ACADM	Medium-chain specific acyl-CoA dehydrogenase, mitochondrial			1	1	1	0	1	1	1	1	0	1	1	0	1	1	1	1	1	0	1	1	1	1	1	1	1	1	1	1	1	1	1	1	1
AFTKPEEACSFILSADFPALVVK	AFTKPEEAC[57.0215]SFILSADFPALVVK	K	A	126	148	23	847.4417	3	9C(57.0215)	sp|P22102|PUR2_HUMAN	P22102	PUR2_HUMAN	GART	Trifunctional purine biosynthetic protein adenosine-3			0	0	0	0	0	0	0	0	0	0	0	0	0	1	0	0	0	0	0	0	0	0	0	0	0	0	0	0	0	0	0	1	0
AFTQTDVATFSELTGDVNPLHLNEDFAK	AFTQTDVATFSELTGDVNPLHLNEDFAK	R	H	47	74	28	1027.4998	3		sp|P86397|HTD2_HUMAN	P86397	HTD2_HUMAN	HTD2	Hydroxyacyl-thioester dehydratase type 2, mitochondrial			1	0	1	1	0	0	1	0	1	1	1	0	1	0	1	1	0	1	0	0	1	0	1	1	0	1	1	1	0	0	1	0	0
AFVDFLSDEIK	AFVDFLSDEIK	K	E	81	91	11	642.3295	2		sp|Q07021|C1QBP_HUMAN	Q07021	C1QBP_HUMAN	C1QBP	Complement component 1 Q subcomponent-binding protein, mitochondrial			1	1	0	0	0	0	0	1	0	0	0	0	0	0	0	1	0	0	0	1	0	1	1	1	0	1	0	1	1	1	0	1	0
AFVDFLSDEIKEER	AFVDFLSDEIKEER	K	K	81	94	14	849.4226	2		sp|Q07021|C1QBP_HUMAN	Q07021	C1QBP_HUMAN	C1QBP	Complement component 1 Q subcomponent-binding protein, mitochondrial			1	1	2	0	1	0	1	0	1	1	1	1	1	1	1	1	1	0	1	2	1	1	1	1	1	0	1	1	2	1	1	1	1
AFVDFLSDEIKEER	AFVDFLSDEIKEER	K	K	81	94	14	566.6175	3		sp|Q07021|C1QBP_HUMAN	Q07021	C1QBP_HUMAN	C1QBP	Complement component 1 Q subcomponent-binding protein, mitochondrial			1	1	1	1	1	1	1	1	2	1	1	2	1	1	1	1	1	1	1	1	2	1	1	1	2	1	1	1	1	1	1	1	1
AFVHWYVGEGMEEGEFSEAR	AFVHWYVGEGMEEGEFSEAR	R	E	403	422	20	1165.5126	2		sp|P68366|TBA4A_HUMAN	P68366	TBA4A_HUMAN	TUBA4A	Tubulin alpha-4A chain	TUBA1A, TUBA1B, TUBA1C, TUBA3C, TUBA3D, TUBA8	sp|P0DPH7|TBA3C_HUMAN, sp|P0DPH8|TBA3D_HUMAN, sp|P68363|TBA1B_HUMAN, sp|Q71U36|TBA1A_HUMAN, sp|Q9BQE3|TBA1C_HUMAN, sp|Q9NY65|TBA8_HUMAN	1	0	0	1	1	1	1	1	1	0	0	0	1	1	1	0	1	0	1	1	1	1	1	1	0	0	1	0	1	0	0	1	1
AFVHWYVGEGMEEGEFSEAR	AFVHWYVGEGMEEGEFSEAR	R	E	403	422	20	777.3442	3		sp|P68366|TBA4A_HUMAN	P68366	TBA4A_HUMAN	TUBA4A	Tubulin alpha-4A chain	TUBA1A, TUBA1B, TUBA1C, TUBA3C, TUBA3D, TUBA8	sp|P0DPH7|TBA3C_HUMAN, sp|P0DPH8|TBA3D_HUMAN, sp|P68363|TBA1B_HUMAN, sp|Q71U36|TBA1A_HUMAN, sp|Q9BQE3|TBA1C_HUMAN, sp|Q9NY65|TBA8_HUMAN	1	2	1	2	2	1	2	2	1	1	1	3	2	1	1	2	2	4	1	1	1	1	2	2	1	1	2	2	1	2	2	1	1
AFVHWYVGEGMEEGEFSEAR	AFVHWYVGEGM[15.9949]EEGEFSEAR	R	E	403	422	20	782.6758	3	11M(15.9949)	sp|P68366|TBA4A_HUMAN	P68366	TBA4A_HUMAN	TUBA4A	Tubulin alpha-4A chain	TUBA1A, TUBA1B, TUBA1C, TUBA3C, TUBA3D, TUBA8	sp|P0DPH7|TBA3C_HUMAN, sp|P0DPH8|TBA3D_HUMAN, sp|P68363|TBA1B_HUMAN, sp|Q71U36|TBA1A_HUMAN, sp|Q9BQE3|TBA1C_HUMAN, sp|Q9NY65|TBA8_HUMAN	1	1	1	1	3	2	3	2	1	1	1	1	1	0	0	2	1	2	0	2	2	0	3	1	2	2	2	1	1	1	1	0	3
AFVVSVGK	AFVVSVGK	K	D	18	25	8	403.7422	2		sp|Q5VST9|OBSCN_HUMAN	Q5VST9	OBSCN_HUMAN	OBSCN	Obscurin			0	0	0	0	0	0	0	0	0	0	0	0	0	0	0	0	0	0	0	0	0	0	0	0	0	0	0	0	0	0	0	0	0
AFYAELYHIISSNLEK	AFYAELYHIISSNLEK	R	I	211	226	16	949.4883	2		sp|Q9UL46|PSME2_HUMAN	Q9UL46	PSME2_HUMAN	PSME2	Proteasome activator complex subunit 2			0	0	0	0	1	0	0	0	0	0	0	0	1	0	1	0	1	0	1	1	0	1	1	0	0	0	1	0	0	0	0	0	0
AFYAELYHIISSNLEK	AFYAELYHIISSNLEK	R	I	211	226	16	633.3279	3		sp|Q9UL46|PSME2_HUMAN	Q9UL46	PSME2_HUMAN	PSME2	Proteasome activator complex subunit 2			0	0	1	1	1	1	1	1	1	1	1	1	1	1	1	1	1	1	1	1	1	1	1	1	1	1	1	1	1	0	1	1	2
AFYKSFSKESDDPMAYIHFTAEGEVTFK	AFYKSFSKESDDPMAYIHFTAEGEVTFK	K	S	357	384	28	1082.5093	3		sp|P14625|ENPL_HUMAN	P14625	ENPL_HUMAN	HSP90B1	Endoplasmin			0	0	0	0	0	0	0	0	0	0	0	0	0	0	0	0	0	0	0	0	0	0	0	0	0	0	0	0	0	0	0	0	0
AFYPEEISSMVLTK	AFYPEEISSMVLTK	K	M	113	126	14	807.9078	2		sp|P0DMV8|HS71A_HUMAN	P0DMV8	HS71A_HUMAN	HSPA1A	Heat shock 70 kDa protein 1A	HSPA1B, HSPA1L	sp|P0DMV9|HS71B_HUMAN, sp|P34931|HS71L_HUMAN	0	0	1	3	0	0	0	0	1	3	0	2	2	0	2	0	1	2	0	0	2	0	2	0	2	0	1	0	0	0	0	0	0
AFYPEEISSMVLTK	AFYPEEISSMVLTK	K	M	113	126	14	538.9409	3		sp|P0DMV8|HS71A_HUMAN	P0DMV8	HS71A_HUMAN	HSPA1A	Heat shock 70 kDa protein 1A	HSPA1B, HSPA1L	sp|P0DMV9|HS71B_HUMAN, sp|P34931|HS71L_HUMAN	0	0	0	1	0	0	0	0	0	1	0	0	0	0	0	0	0	1	0	0	0	0	0	0	0	0	0	0	0	0	0	0	0
AFYVNVLNEEQR	AFYVNVLNEEQR	R	K	445	456	12	741.3728	2		contam_sp|P04040|CATA_HUMAN	P04040	CATA_HUMAN	CAT	Catalase			1	0	0	0	0	0	0	0	0	0	0	0	1	0	1	0	0	0	0	0	0	0	0	0	0	0	1	0	0	0	1	0	0
AGAAEKGVPLYR	AGAAEKGVPLYR	K	H	121	132	12	411.2313	3		sp|P13929|ENOB_HUMAN	P13929	ENOB_HUMAN	ENO3	Beta-enolase			0	0	0	0	0	0	0	0	0	0	0	0	0	0	0	0	0	0	0	0	0	0	0	0	0	0	0	1	0	0	0	0	0
AGAAGAGAAAGALGLLWGSLFGGGLVEGAK	AGAAGAGAAAGALGLLWGSLFGGGLVEGAK	R	K	4343	4372	30	857.4623	3		sp|P21817|RYR1_HUMAN	P21817	RYR1_HUMAN	RYR1	Ryanodine receptor 1			1	0	0	0	0	0	0	0	1	0	0	0	0	0	0	0	0	0	0	0	0	0	0	0	1	0	0	0	0	0	0	1	0
AGAGSATLSMAYAGAR	AGAGSATLSMAYAGAR	K	F	242	257	16	727.8564	2		sp|P40926|MDHM_HUMAN	P40926	MDHM_HUMAN	MDH2	Malate dehydrogenase, mitochondrial			1	1	1	1	1	1	1	1	1	1	1	2	1	1	1	1	1	1	1	1	2	1	2	1	1	1	2	2	1	1	1	1	2
AGAGSATLSMAYAGAR	AGAGSATLSMAYAGAR	K	F	242	257	16	485.5733	3		sp|P40926|MDHM_HUMAN	P40926	MDHM_HUMAN	MDH2	Malate dehydrogenase, mitochondrial			0	1	0	1	0	0	0	1	0	1	0	1	0	1	0	1	0	1	1	1	0	1	0	1	0	1	1	1	1	1	0	0	0
AGAGSATLSMAYAGAR	AGAGSATLSM[15.9949]AYAGAR	K	F	242	257	16	735.8538	2	10M(15.9949)	sp|P40926|MDHM_HUMAN	P40926	MDHM_HUMAN	MDH2	Malate dehydrogenase, mitochondrial			1	1	1	1	1	1	1	1	1	1	1	1	1	1	1	1	1	1	0	1	1	1	1	1	1	1	1	1	1	1	1	1	1
AGAHLQGGAK	AGAHLQGGAK	K	R	108	117	10	455.2487	2		sp|P04406|G3P_HUMAN	P04406	G3P_HUMAN	GAPDH	Glyceraldehyde-3-phosphate dehydrogenase			0	0	0	1	0	0	0	0	0	0	0	1	0	0	0	1	0	0	0	1	0	0	0	1	0	1	0	0	0	0	0	1	0
AGAISASGPELQGAGHSK	AGAISASGPELQGAGHSK	R	L	226	243	18	819.4157	2		sp|Q09666|AHNK_HUMAN	Q09666	AHNK_HUMAN	AHNAK	Neuroblast differentiation-associated protein AHNAK			0	0	0	0	1	0	0	0	0	0	0	0	0	0	0	0	0	0	0	0	0	0	0	0	0	0	0	0	0	0	1	0	0
AGALKTMLQEAQVFRGLASTVSLSAESGK	AGALKTM[15.9949]LQEAQVFRGLASTVSLSAESGK	R	S	12	40	29	989.5253	3	7M(15.9949)	sp|P56181|NDUV3_HUMAN	P56181	NDUV3_HUMAN	NDUFV3	NADH dehydrogenase [ubiquinone] flavoprotein 3, mitochondrial			0	0	0	0	0	0	0	0	0	0	0	0	0	0	0	0	0	0	0	0	1	0	0	0	0	0	0	0	0	0	0	0	0
AGALLPAIHEQLR	AGALLPAIHEQLR	R	G	2181	2193	13	463.6051	3		sp|O15230|LAMA5_HUMAN	O15230	LAMA5_HUMAN	LAMA5	Laminin subunit alpha-5			0	0	0	0	0	0	0	0	0	0	0	0	1	1	0	0	0	0	0	0	0	0	0	0	0	0	0	0	0	0	0	0	0
AGAQLQSDVR	AGAQLQSDVR	K	Y	218	227	10	522.7752	2		sp|Q86VF7|NRAP_HUMAN	Q86VF7	NRAP_HUMAN	NRAP	Nebulin-related-anchoring protein			0	0	0	0	0	0	0	0	0	0	1	0	0	0	0	0	0	0	0	0	0	0	0	0	0	0	0	0	0	0	0	0	0
AGASFTMTVPFR	AGASFTMTVPFR	K	G	27127	27138	12	642.8239	2		sp|Q8WZ42|TITIN_HUMAN	Q8WZ42	TITIN_HUMAN	TTN	Titin			1	1	1	1	1	1	1	1	1	1	1	1	1	1	1	1	1	1	1	1	1	1	1	1	1	1	1	1	1	1	1	1	1
AGASFTMTVPFR	AGASFTM[15.9949]TVPFR	K	G	27127	27138	12	650.8213	2	7M(15.9949)	sp|Q8WZ42|TITIN_HUMAN	Q8WZ42	TITIN_HUMAN	TTN	Titin			0	1	0	0	0	0	0	0	0	0	0	0	0	0	0	0	0	0	0	0	0	0	0	0	0	0	0	0	0	0	0	0	0
AGATQSNIRPGGGSDPR	AGATQSNIRPGGGSDPR	K	I	1096	1112	17	547.6081	3		sp|Q702N8|XIRP1_HUMAN	Q702N8	XIRP1_HUMAN	XIRP1	Xin actin-binding repeat-containing protein 1			0	0	0	0	0	0	0	1	0	0	0	0	0	0	0	0	0	0	0	0	0	0	0	0	0	0	0	0	0	0	0	0	0
AGCECLNESDEHGFDNCLR	AGC[57.0215]EC[57.0215]LNESDEHGFDNC[57.0215]LR	K	K	133	151	19	761.6335	3	17C(57.0215)	sp|O43396|TXNL1_HUMAN	O43396	TXNL1_HUMAN	TXNL1	Thioredoxin-like protein 1			0	0	0	0	1	0	1	0	1	0	0	1	1	0	0	0	1	0	0	0	1	0	1	0	1	0	1	0	1	0	0	0	0
AGCQVVAPSDMMDGRVEAIKEALMAHGLGNR	AGC[57.0215]QVVAPSDM[15.9949]M[15.9949]DGRVEAIKEALM[15.9949]AHGLGNR	K	V	160	190	31	1111.1931	3	11M(15.9949)	sp|P13716|HEM2_HUMAN	P13716	HEM2_HUMAN	ALAD	Delta-aminolevulinic acid dehydratase			0	0	0	0	0	0	0	0	0	0	0	0	0	0	0	0	0	0	0	0	0	0	0	0	0	0	0	0	0	0	0	0	1
AGDEFVEK	AGDEFVEK	K	T	88	95	8	447.7138	2		sp|Q16836|HCDH_HUMAN	Q16836	HCDH_HUMAN	HADH	Hydroxyacyl-coenzyme A dehydrogenase, mitochondrial			1	0	0	1	0	0	1	0	0	1	1	1	0	0	1	1	0	0	0	0	1	0	1	0	1	0	1	0	1	1	1	0	1
AGDKDDITEPAVCALR	AGDKDDITEPAVC[57.0215]ALR	R	H	445	460	16	865.9225	2	13C(57.0215)	sp|P14923|PLAK_HUMAN	P14923	PLAK_HUMAN	JUP	Junction plakoglobin			0	0	0	0	0	0	0	0	0	0	0	0	0	0	0	0	0	0	0	0	0	0	0	0	0	0	0	0	0	0	0	0	0
AGDKDDITEPAVCALR	AGDKDDITEPAVC[57.0215]ALR	R	H	445	460	16	577.6174	3	13C(57.0215)	sp|P14923|PLAK_HUMAN	P14923	PLAK_HUMAN	JUP	Junction plakoglobin			0	0	0	0	0	0	0	0	0	0	0	0	0	0	0	0	0	0	0	0	0	0	0	0	0	0	0	0	0	0	0	0	0
AGDKPHMQTYEVDLNK	AGDKPHMQTYEVDLNK	K	C	52	67	16	923.4436	2		sp|P21912|SDHB_HUMAN	P21912	SDHB_HUMAN	SDHB	Succinate dehydrogenase [ubiquinone] iron-sulfur subunit, mitochondrial			0	0	0	0	1	0	0	0	0	0	0	0	0	0	1	0	1	0	0	0	1	0	1	0	1	1	0	0	0	0	0	1	0
AGDKPHMQTYEVDLNK	AGDKPHMQTYEVDLNK	K	C	52	67	16	615.9648	3		sp|P21912|SDHB_HUMAN	P21912	SDHB_HUMAN	SDHB	Succinate dehydrogenase [ubiquinone] iron-sulfur subunit, mitochondrial			1	1	1	1	1	1	1	1	1	1	0	1	1	1	1	0	1	1	1	1	1	1	1	1	1	1	1	1	1	1	2	1	1
AGDKPHMQTYEVDLNK	AGDKPHMQTYEVDLNK	K	C	52	67	16	462.2254	4		sp|P21912|SDHB_HUMAN	P21912	SDHB_HUMAN	SDHB	Succinate dehydrogenase [ubiquinone] iron-sulfur subunit, mitochondrial			1	1	0	0	0	0	0	0	0	0	0	0	0	0	1	0	1	0	0	0	0	0	1	0	1	0	1	0	1	0	0	0	0
AGDKPHMQTYEVDLNK	AGDKPHM[15.9949]QTYEVDLNK	K	C	52	67	16	931.441	2	7M(15.9949)	sp|P21912|SDHB_HUMAN	P21912	SDHB_HUMAN	SDHB	Succinate dehydrogenase [ubiquinone] iron-sulfur subunit, mitochondrial			1	1	1	1	1	0	1	1	1	1	1	1	0	0	1	0	1	1	1	1	1	1	1	1	1	1	1	1	1	1	1	1	1
AGDKPHMQTYEVDLNK	AGDKPHM[15.9949]QTYEVDLNK	K	C	52	67	16	621.2964	3	7M(15.9949)	sp|P21912|SDHB_HUMAN	P21912	SDHB_HUMAN	SDHB	Succinate dehydrogenase [ubiquinone] iron-sulfur subunit, mitochondrial			1	2	1	1	1	0	1	1	1	1	1	1	1	0	1	1	1	2	1	2	1	2	1	1	1	1	1	1	1	2	1	2	1
AGDKPHMQTYEVDLNK	AGDKPHM[15.9949]QTYEVDLNK	K	C	52	67	16	466.2241	4	7M(15.9949)	sp|P21912|SDHB_HUMAN	P21912	SDHB_HUMAN	SDHB	Succinate dehydrogenase [ubiquinone] iron-sulfur subunit, mitochondrial			0	0	0	0	0	0	1	0	0	0	1	1	0	0	0	2	1	0	1	0	0	0	0	0	0	0	2	1	0	0	1	0	0
AGDLLLR	AGDLLLR	R	H	2299	2305	7	757.4566	1		sp|Q9UPU5|UBP24_HUMAN	Q9UPU5	UBP24_HUMAN	USP24	Ubiquitin carboxyl-terminal hydrolase 24			0	0	0	0	0	0	0	0	0	0	0	0	0	0	0	0	0	0	0	0	0	0	0	0	0	0	0	1	0	0	0	0	0
AGDMENAENILTVMR	AGDMENAENILTVMR	R	D	245	259	15	832.3925	2		sp|P42704|LPPRC_HUMAN	P42704	LPPRC_HUMAN	LRPPRC	Leucine-rich PPR motif-containing protein, mitochondrial			0	0	0	0	0	0	0	0	0	0	0	0	0	0	0	0	0	0	0	0	0	0	1	0	0	0	0	0	0	0	0	0	0
AGDMENAENILTVMRDAGIEPGPDTYLALLNAYAEKGDIDHVK	AGDMENAENILTVMRDAGIEPGPDTYLALLNAYAEKGDIDHVK	R	Q	245	287	43	1158.3165	4		sp|P42704|LPPRC_HUMAN	P42704	LPPRC_HUMAN	LRPPRC	Leucine-rich PPR motif-containing protein, mitochondrial			0	0	0	0	0	0	0	0	0	0	0	0	0	0	0	0	0	0	0	0	0	0	0	0	0	0	0	0	0	0	0	0	0
AGDTIVLNAISILGK	AGDTIVLNAISILGK	K	P	21319	21333	15	742.9377	2		sp|Q8WZ42|TITIN_HUMAN	Q8WZ42	TITIN_HUMAN	TTN	Titin			2	1	3	2	1	1	2	1	1	1	1	1	1	1	1	1	2	1	2	1	2	1	1	1	1	1	2	1	2	1	2	1	1
AGDTIVLNAISILGK	AGDTIVLNAISILGK	K	P	21319	21333	15	495.6275	3		sp|Q8WZ42|TITIN_HUMAN	Q8WZ42	TITIN_HUMAN	TTN	Titin			1	0	0	0	0	0	0	0	0	1	0	0	0	0	0	0	0	0	0	0	0	0	0	0	0	1	0	0	0	0	0	1	0
AGDTIVLNAISILGKPLPK	AGDTIVLNAISILGKPLPK	K	S	21319	21337	19	960.58	2		sp|Q8WZ42|TITIN_HUMAN	Q8WZ42	TITIN_HUMAN	TTN	Titin			2	3	2	1	2	1	1	1	1	1	1	1	1	2	2	1	1	1	1	2	2	3	2	1	1	1	1	1	2	2	2	3	1
AGDTIVLNAISILGKPLPK	AGDTIVLNAISILGKPLPK	K	S	21319	21337	19	640.7224	3		sp|Q8WZ42|TITIN_HUMAN	Q8WZ42	TITIN_HUMAN	TTN	Titin			5	5	5	4	4	4	3	5	4	5	4	4	4	4	5	4	3	3	4	4	4	6	4	4	5	5	4	5	5	5	4	4	4
AGDTIVLNAISILGKPLPK	AGDTIVLNAISILGKPLPK	K	S	21319	21337	19	480.7936	4		sp|Q8WZ42|TITIN_HUMAN	Q8WZ42	TITIN_HUMAN	TTN	Titin			0	1	0	0	0	0	0	0	0	0	0	0	0	0	0	0	0	0	0	0	0	0	1	1	0	0	0	0	0	1	0	0	0
AGDVVLVIPFQNPEEQDEGWLMGVK	AGDVVLVIPFQNPEEQDEGWLMGVK	K	E	543	567	25	924.13	3		sp|O00499|BIN1_HUMAN	O00499	BIN1_HUMAN	BIN1	Myc box-dependent-interacting protein 1			1	0	1	1	1	2	1	1	1	1	1	1	0	1	1	1	1	1	1	2	1	2	1	1	1	2	1	1	1	0	1	1	1
AGDVVLVIPFQNPEEQDEGWLMGVK	AGDVVLVIPFQNPEEQDEGWLM[15.9949]GVK	K	E	543	567	25	929.4616	3	22M(15.9949)	sp|O00499|BIN1_HUMAN	O00499	BIN1_HUMAN	BIN1	Myc box-dependent-interacting protein 1			0	0	0	0	0	0	0	0	0	1	0	1	0	0	0	0	0	0	0	0	1	0	0	0	1	0	0	0	0	0	0	0	0
AGEATFTVQLDVLAK	AGEATFTVQLDVLAK	R	E	329	343	15	781.9248	2		sp|Q9UBF9|MYOTI_HUMAN	Q9UBF9	MYOTI_HUMAN	MYOT	Myotilin			0	0	0	0	0	0	1	0	0	0	0	0	0	0	0	0	0	0	0	0	0	0	0	0	0	0	0	0	0	0	0	0	0
AGEDVQVLIPFK	AGEDVQVLIPFK	K	G	28212	28223	12	658.3664	2		sp|Q8WZ42|TITIN_HUMAN	Q8WZ42	TITIN_HUMAN	TTN	Titin			1	1	1	1	1	1	1	1	1	1	1	1	1	1	1	1	1	1	1	1	1	1	1	1	1	1	1	1	1	1	1	1	1
AGEELLK	AGEELLK	R	M	386	392	7	380.216	2		sp|Q9UKS6|PACN3_HUMAN	Q9UKS6	PACN3_HUMAN	PACSIN3	Protein kinase C and casein kinase substrate in neurons protein 3			0	0	0	0	0	0	0	0	0	0	0	0	0	0	0	0	0	0	0	0	0	0	0	0	0	0	0	0	0	0	0	0	0
AGEGLWVILHLYK	AGEGLWVILHLYK	K	Q	109	121	13	500.2853	3		sp|Q9H2J4|PDCL3_HUMAN	Q9H2J4	PDCL3_HUMAN	PDCL3	Phosducin-like protein 3			0	0	1	0	0	0	1	1	0	0	0	0	0	0	0	0	0	1	0	0	0	0	0	0	0	0	0	0	0	0	0	0	0
AGEILSDR	AGEILSDR	R	K	3653	3660	8	430.7272	2		sp|P20929|NEBU_HUMAN	P20929	NEBU_HUMAN	NEB	Nebulin			1	1	1	1	1	1	0	1	1	1	1	1	1	1	1	1	1	1	1	1	1	1	1	1	1	1	1	1	1	1	1	1	1
AGEILSDRK	AGEILSDRK	R	Y	3653	3661	9	494.7747	2		sp|P20929|NEBU_HUMAN	P20929	NEBU_HUMAN	NEB	Nebulin			1	0	1	1	1	1	1	1	1	1	1	1	1	0	0	1	1	1	1	1	1	0	1	1	1	1	1	1	1	0	1	1	1
AGEILSEK	AGEILSEK	K	K	1707	1714	8	423.732	2		sp|P20929|NEBU_HUMAN	P20929	NEBU_HUMAN	NEB	Nebulin	NRAP	sp|Q86VF7|NRAP_HUMAN	0	0	0	0	0	0	0	0	0	0	0	0	0	0	0	0	0	0	0	0	0	0	0	0	0	0	0	0	0	0	0	0	0
AGELHLEEVSPDVVAQVLHYLYTSEIALDEASVQDLFAAAHR	AGELHLEEVSPDVVAQVLHYLYTSEIALDEASVQDLFAAAHR	R	F	69	110	42	1152.333	4		sp|Q2TBA0|KLH40_HUMAN	Q2TBA0	KLH40_HUMAN	KLHL40	Kelch-like protein 40			0	0	0	0	0	0	0	1	0	0	0	0	0	0	0	0	1	1	0	0	0	0	0	0	0	0	0	0	0	0	0	0	0
AGELHLEEVSPDVVAQVLHYLYTSEIALDEASVQDLFAAAHR	AGELHLEEVSPDVVAQVLHYLYTSEIALDEASVQDLFAAAHR	R	F	69	110	42	922.0678	5		sp|Q2TBA0|KLH40_HUMAN	Q2TBA0	KLH40_HUMAN	KLHL40	Kelch-like protein 40			0	0	1	1	0	1	0	1	1	0	0	0	0	1	1	1	1	1	0	1	1	1	1	0	1	1	1	1	0	0	0	1	1
AGELLSDTIYR	AGELLSDTIYR	R	Q	3410	3420	11	1237.6422	1		sp|P20929|NEBU_HUMAN	P20929	NEBU_HUMAN	NEB	Nebulin			0	0	0	0	0	0	0	0	0	0	0	0	0	0	0	0	0	0	0	0	0	0	0	0	0	0	0	0	0	0	0	0	0
AGELLSDTIYR	AGELLSDTIYR	R	Q	3410	3420	11	619.3247	2		sp|P20929|NEBU_HUMAN	P20929	NEBU_HUMAN	NEB	Nebulin			1	2	1	1	1	2	2	1	1	2	2	2	2	1	1	1	0	1	1	1	1	1	2	1	1	1	1	1	1	1	1	3	1
AGEPVHIPADVTGLPMPK	AGEPVHIPADVTGLPMPK	K	I	16339	16356	18	914.9849	2		sp|Q8WZ42|TITIN_HUMAN	Q8WZ42	TITIN_HUMAN	TTN	Titin			1	1	1	1	1	1	0	1	1	1	1	1	1	1	1	1	1	1	1	1	1	1	1	1	1	1	1	1	1	1	1	1	1
AGEPVHIPADVTGLPMPK	AGEPVHIPADVTGLPMPK	K	I	16339	16356	18	610.3257	3		sp|Q8WZ42|TITIN_HUMAN	Q8WZ42	TITIN_HUMAN	TTN	Titin			2	2	2	2	2	2	1	2	2	2	2	2	2	2	2	2	2	2	2	1	2	2	2	2	2	2	1	2	2	2	2	2	2
AGEPVHIPADVTGLPMPK	AGEPVHIPADVTGLPM[15.9949]PK	K	I	16339	16356	18	922.9823	2	16M(15.9949)	sp|Q8WZ42|TITIN_HUMAN	Q8WZ42	TITIN_HUMAN	TTN	Titin			0	1	0	0	0	0	0	0	1	1	1	0	0	0	0	0	0	0	0	0	1	0	0	0	0	0	0	0	0	0	1	1	0
AGEPVHIPADVTGLPMPK	AGEPVHIPADVTGLPM[15.9949]PK	K	I	16339	16356	18	615.6573	3	16M(15.9949)	sp|Q8WZ42|TITIN_HUMAN	Q8WZ42	TITIN_HUMAN	TTN	Titin			2	3	2	1	1	1	2	1	2	1	2	3	1	1	2	1	0	1	1	1	2	1	0	1	2	1	1	0	2	1	1	2	2
AGEQEEEEEEVEEKKPDPLHQLVLHFSR	AGEQEEEEEEVEEKKPDPLHQLVLHFSR	K	T	3680	3707	28	833.6574	4		sp|P21817|RYR1_HUMAN	P21817	RYR1_HUMAN	RYR1	Ryanodine receptor 1			0	0	0	0	0	1	0	0	0	0	0	0	0	0	0	0	0	0	0	0	0	0	1	0	0	0	0	0	0	0	0	0	0
AGEQEEEEEEVEEKKPDPLHQLVLHFSR	AGEQEEEEEEVEEKKPDPLHQLVLHFSR	K	T	3680	3707	28	667.1273	5		sp|P21817|RYR1_HUMAN	P21817	RYR1_HUMAN	RYR1	Ryanodine receptor 1			0	0	1	1	0	1	1	1	0	1	0	1	1	0	0	0	0	1	1	1	0	0	0	1	0	0	0	1	0	0	0	0	0
AGESEPSEPSDPVLCR	AGESEPSEPSDPVLC[57.0215]R	K	E	14990	15005	16	865.3884	2	15C(57.0215)	sp|Q8WZ42|TITIN_HUMAN	Q8WZ42	TITIN_HUMAN	TTN	Titin			0	1	0	2	1	1	1	1	0	2	1	2	1	1	1	0	1	2	0	1	1	1	1	2	1	1	1	2	1	1	0	1	2
AGESVLVHGASGGVGLAACQIAR	AGESVLVHGASGGVGLAAC[57.0215]QIAR	K	A	148	170	23	727.3795	3	19C(57.0215)	sp|Q08257|QOR_HUMAN	Q08257	QOR_HUMAN	CRYZ	Quinone oxidoreductase			0	0	0	0	0	0	0	0	1	0	1	0	0	0	0	0	0	0	1	0	0	0	0	0	0	0	0	0	0	0	0	0	0
AGEVFIHK	AGEVFIHK	K	D	100	107	8	450.7505	2		sp|Q15233|NONO_HUMAN	Q15233	NONO_HUMAN	NONO	Non-POU domain-containing octamer-binding protein			0	0	0	0	0	0	0	0	0	0	0	0	0	0	0	0	0	0	0	0	0	0	0	0	0	0	0	0	0	0	0	0	0
AGEYIFER	AGEYIFER	K	G	265	272	8	492.7429	2		sp|Q02252|MMSA_HUMAN	Q02252	MMSA_HUMAN	ALDH6A1	Methylmalonate-semialdehyde dehydrogenase [acylating], mitochondrial			0	0	0	0	0	0	0	0	0	0	1	0	1	0	0	0	0	0	0	0	0	0	0	0	1	0	1	0	1	0	0	0	0
AGFAALQLEYFFTAGPDEVR	AGFAALQLEYFFTAGPDEVR	K	A	298	317	20	1101.5468	2		sp|Q9NTK5|OLA1_HUMAN	Q9NTK5	OLA1_HUMAN	OLA1	Obg-like ATPase 1			0	0	1	1	1	0	0	1	1	0	1	1	0	1	1	0	0	1	0	0	0	0	0	0	0	1	0	1	0	0	1	0	0
AGFAALQLEYFFTAGPDEVR	AGFAALQLEYFFTAGPDEVR	K	A	298	317	20	734.7003	3		sp|Q9NTK5|OLA1_HUMAN	Q9NTK5	OLA1_HUMAN	OLA1	Obg-like ATPase 1			1	0	1	1	2	1	2	1	1	1	2	2	1	3	3	1	3	2	1	1	2	2	3	2	2	1	1	1	2	0	2	1	3
AGFAGDDAPR	AGFAGDDAPR	K	A	21	30	10	976.4483	1		sp|P68133|ACTS_HUMAN	P68133	ACTS_HUMAN	ACTA1	Actin, alpha skeletal muscle	ACTA2, ACTB, ACTC1, ACTG1, ACTG2, POTEE, POTEF, POTEI, POTEJ	sp|A5A3E0|POTEF_HUMAN, sp|P0CG38|POTEI_HUMAN, sp|P0CG39|POTEJ_HUMAN, sp|P60709|ACTB_HUMAN, sp|P62736|ACTA_HUMAN, sp|P63261|ACTG_HUMAN, sp|P63267|ACTH_HUMAN, sp|P68032|ACTC_HUMAN, sp|Q6S8J3|POTEE_HUMAN	0	0	0	0	0	0	0	0	0	0	0	0	0	0	0	0	0	1	0	0	0	0	0	0	0	0	0	0	0	0	0	0	0
AGFAGDDAPR	AGFAGDDAPR	K	A	21	30	10	488.7278	2		sp|P68133|ACTS_HUMAN	P68133	ACTS_HUMAN	ACTA1	Actin, alpha skeletal muscle	ACTA2, ACTB, ACTC1, ACTG1, ACTG2, POTEE, POTEF, POTEI, POTEJ	sp|A5A3E0|POTEF_HUMAN, sp|P0CG38|POTEI_HUMAN, sp|P0CG39|POTEJ_HUMAN, sp|P60709|ACTB_HUMAN, sp|P62736|ACTA_HUMAN, sp|P63261|ACTG_HUMAN, sp|P63267|ACTH_HUMAN, sp|P68032|ACTC_HUMAN, sp|Q6S8J3|POTEE_HUMAN	11	11	8	15	9	10	8	10	12	13	9	15	11	9	10	13	10	14	9	9	9	11	10	8	15	12	8	12	10	12	11	16	11
AGFALDEGIANPTDAFTVFYSER	AGFALDEGIANPTDAFTVFYSER	R	S	169	191	23	831.064	3		sp|Q03154|ACY1_HUMAN	Q03154	ACY1_HUMAN	ACY1	Aminoacylase-1			0	0	0	0	0	0	1	0	0	0	0	0	0	0	0	0	0	0	0	0	0	0	0	0	1	0	0	0	0	0	0	1	0
AGFFGDAMK	AGFFGDAMK	K	A	797	805	9	472.2207	2		sp|P98160|PGBM_HUMAN	P98160	PGBM_HUMAN	HSPG2	Basement membrane-specific heparan sulfate proteoglycan core protein			1	0	1	0	1	0	1	0	1	0	1	0	1	0	1	0	1	0	1	0	1	1	1	1	1	0	0	0	1	1	1	1	1
AGFFGTVVEYGAER	AGFFGTVVEYGAER	K	K	328	341	14	751.8673	2		sp|Q9NVH1|DJC11_HUMAN	Q9NVH1	DJC11_HUMAN	DNAJC11	DnaJ homolog subfamily C member 11			0	0	0	0	0	0	1	0	1	0	1	0	1	0	1	1	1	1	0	0	1	1	1	0	0	1	0	1	1	1	0	1	1
AGFIQDTSLILYEEVKPNLTER	AGFIQDTSLILYEEVKPNLTER	R	I	724	745	22	846.1146	3		sp|Q93009|UBP7_HUMAN	Q93009	UBP7_HUMAN	USP7	Ubiquitin carboxyl-terminal hydrolase 7			0	0	0	0	1	0	0	0	0	0	0	0	0	0	1	0	1	0	0	0	1	0	0	0	1	0	0	0	0	0	0	0	0
AGFTHVLNAAHGR	AGFTHVLNAAHGR	K	W	79	91	13	675.8549	2		sp|Q68J44|DUPD1_HUMAN	Q68J44	DUPD1_HUMAN	DUPD1	Dual specificity phosphatase DUPD1			0	0	0	0	0	0	0	0	0	0	0	0	0	0	0	0	0	0	0	0	0	0	0	0	0	0	0	0	0	0	0	0	0
AGFTHVLNAAHGR	AGFTHVLNAAHGR	K	W	79	91	13	450.9057	3		sp|Q68J44|DUPD1_HUMAN	Q68J44	DUPD1_HUMAN	DUPD1	Dual specificity phosphatase DUPD1			0	0	0	0	0	0	1	1	0	0	0	0	0	0	0	0	0	0	0	0	0	0	0	0	0	0	0	0	0	0	0	0	0
AGGANSNVFSMFEQTQIQEFK	AGGANSNVFSMFEQTQIQEFK	R	E	10	30	21	1167.0469	2		sp|P10916|MLRV_HUMAN	P10916	MLRV_HUMAN	MYL2	Myosin regulatory light chain 2, ventricular/cardiac muscle isoform			11	1	6	2	8	2	5	1	10	0	7	2	6	0	13	0	11	3	7	1	10	0	8	0	10	2	7	2	8	0	13	2	13
AGGANSNVFSMFEQTQIQEFK	AGGANSNVFSMFEQTQIQEFK	R	E	10	30	21	778.367	3		sp|P10916|MLRV_HUMAN	P10916	MLRV_HUMAN	MYL2	Myosin regulatory light chain 2, ventricular/cardiac muscle isoform			16	4	8	2	13	4	5	2	11	2	10	2	15	0	17	1	12	4	8	2	12	0	9	0	12	4	8	3	12	0	12	2	18
AGGANSNVFSMFEQTQIQEFKEAFTIMDQNR	AGGANSNVFSMFEQTQIQEFKEAFTIMDQNR	R	D	10	40	31	1180.217	3		sp|P10916|MLRV_HUMAN	P10916	MLRV_HUMAN	MYL2	Myosin regulatory light chain 2, ventricular/cardiac muscle isoform			4	0	3	0	2	0	3	0	3	0	2	0	5	0	1	0	5	0	5	0	3	0	1	0	4	0	2	0	1	0	2	0	2
AGGANSNVFSMFEQTQIQEFKEAFTIMDQNR	AGGANSNVFSMFEQTQIQEFKEAFTIMDQNR	R	D	10	40	31	885.4146	4		sp|P10916|MLRV_HUMAN	P10916	MLRV_HUMAN	MYL2	Myosin regulatory light chain 2, ventricular/cardiac muscle isoform			3	0	2	0	2	0	2	0	2	0	1	0	2	0	1	0	2	0	2	0	1	0	0	0	2	0	0	0	1	0	2	0	1
AGGANSNVFSMFEQTQIQEFKEAFTIMDQNRDGFIDK	AGGANSNVFSMFEQTQIQEFKEAFTIMDQNRDGFIDK	R	N	10	46	37	1054.2452	4		sp|P10916|MLRV_HUMAN	P10916	MLRV_HUMAN	MYL2	Myosin regulatory light chain 2, ventricular/cardiac muscle isoform			0	0	0	0	0	0	0	0	0	0	0	0	0	0	0	0	0	0	3	0	0	0	0	0	0	0	0	0	0	0	0	0	0
AGGANSNVFSMFEQTQIQEFKEAFTIMDQNR	AGGANSNVFSMFEQTQIQEFKEAFTIM[15.9949]DQNR	R	D	10	40	31	1185.5486	3	27M(15.9949)	sp|P10916|MLRV_HUMAN	P10916	MLRV_HUMAN	MYL2	Myosin regulatory light chain 2, ventricular/cardiac muscle isoform			1	0	0	0	0	0	0	0	1	0	0	0	0	0	0	0	0	0	0	0	0	0	0	0	0	0	0	0	0	0	0	0	0
AGGANSNVFSMFEQTQIQEFK	AGGANSNVFSM[15.9949]FEQTQIQEFK	R	E	10	30	21	1175.0444	2	11M(15.9949)	sp|P10916|MLRV_HUMAN	P10916	MLRV_HUMAN	MYL2	Myosin regulatory light chain 2, ventricular/cardiac muscle isoform			6	0	4	0	4	0	4	0	10	0	6	0	5	0	7	0	5	0	5	0	5	0	4	0	7	0	3	0	8	0	8	0	9
AGGANSNVFSMFEQTQIQEFK	AGGANSNVFSM[15.9949]FEQTQIQEFK	R	E	10	30	21	783.6987	3	11M(15.9949)	sp|P10916|MLRV_HUMAN	P10916	MLRV_HUMAN	MYL2	Myosin regulatory light chain 2, ventricular/cardiac muscle isoform			12	1	7	0	7	1	5	0	12	0	8	1	7	0	8	0	10	1	7	0	9	0	7	0	11	1	5	0	11	0	8	0	12
AGGANSNVFSMFEQTQIQEFKEAFTIMDQNR	AGGANSNVFSM[15.9949]FEQTQIQEFKEAFTIMDQNR	R	D	10	40	31	1185.5486	3	11M(15.9949)	sp|P10916|MLRV_HUMAN	P10916	MLRV_HUMAN	MYL2	Myosin regulatory light chain 2, ventricular/cardiac muscle isoform			2	0	3	0	0	0	0	0	3	0	0	0	0	0	0	0	0	0	0	0	0	0	0	0	2	0	0	0	0	0	0	0	0
AGGANSNVFSMFEQTQIQEFKEAFTIMDQNR	AGGANSNVFSM[15.9949]FEQTQIQEFKEAFTIMDQNR	R	D	10	40	31	889.4133	4	11M(15.9949)	sp|P10916|MLRV_HUMAN	P10916	MLRV_HUMAN	MYL2	Myosin regulatory light chain 2, ventricular/cardiac muscle isoform			0	0	1	0	0	0	0	0	1	0	0	0	0	0	0	0	0	0	0	0	0	0	0	0	0	0	0	0	0	0	0	0	0
AGGFASALER	AGGFASALER	R	H	49	58	10	489.7538	2		sp|Q9Y2Q9|RT28_HUMAN	Q9Y2Q9	RT28_HUMAN	MRPS28	28S ribosomal protein S28, mitochondrial			0	0	0	0	0	0	0	0	0	0	0	0	0	0	0	0	1	0	0	0	0	0	0	0	0	0	0	0	1	0	1	0	0
AGGFLMK	AGGFLMK	K	K	185	191	7	723.3858	1		sp|P00558|PGK1_HUMAN	P00558	PGK1_HUMAN	PGK1	Phosphoglycerate kinase 1			0	0	1	0	1	0	0	1	0	1	0	0	0	0	0	1	0	1	0	1	0	0	0	1	0	0	1	1	0	0	0	0	0
AGGIETIANEYSDR	AGGIETIANEYSDR	R	C	20	33	14	748.3548	2		sp|P34932|HSP74_HUMAN	P34932	HSP74_HUMAN	HSPA4	Heat shock 70 kDa protein 4			1	1	0	1	0	0	0	0	1	0	1	0	1	0	0	0	0	1	0	1	1	1	1	1	0	0	1	0	1	1	1	1	0
AGGSASAMLQPLLDNQVGFK	AGGSASAMLQPLLDNQVGFK	K	N	165	184	20	1002.5145	2		sp|P20618|PSB1_HUMAN	P20618	PSB1_HUMAN	PSMB1	Proteasome subunit beta type-1			0	0	0	0	0	0	0	0	0	0	0	0	0	0	0	0	0	0	0	0	0	0	0	0	1	0	0	0	0	0	0	0	0
AGGSASAMLQPLLDNQVGFK	AGGSASAMLQPLLDNQVGFK	K	N	165	184	20	668.6788	3		sp|P20618|PSB1_HUMAN	P20618	PSB1_HUMAN	PSMB1	Proteasome subunit beta type-1			0	0	0	0	0	0	0	0	0	0	0	0	0	0	0	1	0	0	0	0	0	0	0	0	0	0	0	1	0	0	0	0	0
AGGVFTPGAAFSK	AGGVFTPGAAFSK	K	T	395	407	13	605.3167	2		sp|Q8NBX0|SCPDL_HUMAN	Q8NBX0	SCPDL_HUMAN	SCCPDH	Saccharopine dehydrogenase-like oxidoreductase			0	0	0	0	0	0	0	0	0	0	0	0	0	0	0	0	0	0	0	0	0	0	0	0	0	0	1	0	0	0	1	0	0
AGHFFDLPDFLSWK	AGHFFDLPDFLSWK	K	A	165	178	14	560.612	3		sp|Q96C11|FGGY_HUMAN	Q96C11	FGGY_HUMAN	FGGY	FGGY carbohydrate kinase domain-containing protein			0	0	0	0	0	0	0	0	0	0	0	0	0	0	0	0	0	0	0	0	0	0	0	0	1	0	0	0	0	0	0	0	0
AGHNQCSGHLTVK	AGHNQC[57.0215]SGHLTVK	K	E	5680	5692	13	704.8411	2	6C(57.0215)	sp|Q8WZ42|TITIN_HUMAN	Q8WZ42	TITIN_HUMAN	TTN	Titin			1	1	1	0	1	0	0	0	1	1	0	1	1	0	1	0	1	1	1	0	2	1	0	1	2	0	0	0	2	1	0	0	0
AGHNQCSGHLTVK	AGHNQC[57.0215]SGHLTVK	K	E	5680	5692	13	470.2298	3	6C(57.0215)	sp|Q8WZ42|TITIN_HUMAN	Q8WZ42	TITIN_HUMAN	TTN	Titin			1	0	0	2	1	1	1	2	1	2	1	2	0	1	0	1	0	2	1	1	1	0	1	0	2	2	1	2	1	1	3	1	0
AGHNVIALVGGATAR	AGHNVIALVGGATAR	R	L	104	118	15	469.6002	3		sp|Q9Y2Z4|SYYM_HUMAN	Q9Y2Z4	SYYM_HUMAN	YARS2	Tyrosine--tRNA ligase, mitochondrial			0	0	0	0	0	0	0	0	0	0	0	0	0	0	0	0	0	0	0	0	1	0	0	0	0	0	0	0	0	0	0	0	0
AGHPFMWNQHLGYVLTCPSNLGTGLR	AGHPFMWNQHLGYVLTC[57.0215]PSNLGTGLR	K	G	267	292	26	1463.7155	2	17C(57.0215)	contam_sp|P06732|KCRM_HUMAN	P06732	KCRM_HUMAN	CKM	Creatine kinase M-type			1	1	1	1	2	2	2	2	1	1	1	1	2	2	1	2	2	2	2	2	2	2	1	2	1	2	2	2	2	2	2	2	2
AGHPFMWNQHLGYVLTCPSNLGTGLR	AGHPFMWNQHLGYVLTC[57.0215]PSNLGTGLR	K	G	267	292	26	976.1461	3	17C(57.0215)	contam_sp|P06732|KCRM_HUMAN	P06732	KCRM_HUMAN	CKM	Creatine kinase M-type			2	2	3	4	6	5	5	5	2	3	2	2	4	6	5	5	7	5	5	7	5	4	4	2	5	8	7	4	4	5	3	6	2
AGHPFMWNQHLGYVLTCPSNLGTGLR	AGHPFMWNQHLGYVLTC[57.0215]PSNLGTGLR	K	G	267	292	26	732.3614	4	17C(57.0215)	contam_sp|P06732|KCRM_HUMAN	P06732	KCRM_HUMAN	CKM	Creatine kinase M-type			4	2	5	10	8	11	8	12	3	9	4	4	10	10	6	9	12	11	9	10	8	8	10	7	9	10	12	10	6	6	7	7	7
AGHPFMWNQHLGYVLTCPSNLGTGLR	AGHPFMWNQHLGYVLTC[57.0215]PSNLGTGLR	K	G	267	292	26	586.0906	5	17C(57.0215)	contam_sp|P06732|KCRM_HUMAN	P06732	KCRM_HUMAN	CKM	Creatine kinase M-type			0	0	0	0	0	0	0	1	0	0	0	0	0	0	1	0	1	1	0	1	1	0	1	0	0	1	1	1	0	0	0	0	0
AGHPFMWNQHLGYVLTCPSNLGTGLR	AGHPFM[15.9949]WNQHLGYVLTC[57.0215]PSNLGTGLR	K	G	267	292	26	1471.713	2	17C(57.0215)	contam_sp|P06732|KCRM_HUMAN	P06732	KCRM_HUMAN	CKM	Creatine kinase M-type			1	1	1	1	1	1	1	1	1	1	1	1	1	1	1	1	1	1	1	1	1	1	1	1	1	1	1	1	1	1	1	1	1
AGHPFMWNQHLGYVLTCPSNLGTGLR	AGHPFM[15.9949]WNQHLGYVLTC[57.0215]PSNLGTGLR	K	G	267	292	26	981.4777	3	17C(57.0215)	contam_sp|P06732|KCRM_HUMAN	P06732	KCRM_HUMAN	CKM	Creatine kinase M-type			2	3	4	3	6	4	6	4	4	5	5	7	4	5	5	3	7	4	5	5	6	4	4	3	7	7	6	4	5	6	2	6	4
AGHPFMWNQHLGYVLTCPSNLGTGLR	AGHPFM[15.9949]WNQHLGYVLTC[57.0215]PSNLGTGLR	K	G	267	292	26	736.3601	4	17C(57.0215)	contam_sp|P06732|KCRM_HUMAN	P06732	KCRM_HUMAN	CKM	Creatine kinase M-type			3	7	9	11	9	12	14	14	9	8	7	14	10	14	10	9	15	9	12	13	8	8	15	10	11	12	15	11	7	11	7	7	7
AGHPFMWNQHLGYVLTCPSNLGTGLR	AGHPFM[15.9949]WNQHLGYVLTC[57.0215]PSNLGTGLR	K	G	267	292	26	589.2896	5	17C(57.0215)	contam_sp|P06732|KCRM_HUMAN	P06732	KCRM_HUMAN	CKM	Creatine kinase M-type			0	0	0	0	0	0	1	0	0	0	0	0	0	0	1	0	0	0	0	0	0	0	0	0	0	0	0	0	0	0	0	0	0
AGIATHFVDSEK	AGIATHFVDSEK	R	L	210	221	12	637.8223	2		sp|Q6NVY1|HIBCH_HUMAN	Q6NVY1	HIBCH_HUMAN	HIBCH	3-hydroxyisobutyryl-CoA hydrolase, mitochondrial			0	1	0	0	1	0	1	1	1	0	1	0	1	0	1	1	1	0	1	1	1	1	1	1	1	1	1	2	1	0	0	1	1
AGIATHFVDSEK	AGIATHFVDSEK	R	L	210	221	12	425.5506	3		sp|Q6NVY1|HIBCH_HUMAN	Q6NVY1	HIBCH_HUMAN	HIBCH	3-hydroxyisobutyryl-CoA hydrolase, mitochondrial			0	0	0	0	1	0	0	0	0	0	1	0	0	0	1	1	1	0	0	0	1	1	1	1	1	0	0	0	1	1	0	1	1
AGIEIFVVVVGR	AGIEIFVVVVGR	R	Q	965	976	12	629.8795	2		sp|P12109|CO6A1_HUMAN	P12109	CO6A1_HUMAN	COL6A1	Collagen alpha-1(VI) chain			0	0	1	0	0	0	1	1	0	0	0	0	0	0	1	0	1	0	1	0	0	0	0	0	0	0	0	0	0	0	1	0	0
AGIFQSVK	AGIFQSVK	K	-	68	75	8	425.2451	2		sp|P09669|COX6C_HUMAN	P09669	COX6C_HUMAN	COX6C	Cytochrome c oxidase subunit 6C			2	1	2	1	0	1	2	1	2	1	1	1	1	1	1	1	0	1	1	1	0	1	0	1	2	1	1	1	1	1	1	2	2
AGIGPPSEASDSVLMK	AGIGPPSEASDSVLMK	R	D	21579	21594	16	779.8927	2		sp|Q8WZ42|TITIN_HUMAN	Q8WZ42	TITIN_HUMAN	TTN	Titin			2	1	1	1	0	1	0	2	1	1	1	1	1	1	1	1	1	1	1	1	1	1	1	1	0	0	0	0	1	1	1	1	1
AGIGPPSEASDSVLMK	AGIGPPSEASDSVLM[15.9949]K	R	D	21579	21594	16	787.8901	2	15M(15.9949)	sp|Q8WZ42|TITIN_HUMAN	Q8WZ42	TITIN_HUMAN	TTN	Titin			0	1	0	0	0	0	0	0	0	0	0	0	0	0	0	0	0	0	0	0	0	0	0	0	0	0	0	0	0	1	0	1	0
AGIIASAR	AGIIASAR	K	A	43	50	8	758.4519	1		sp|P13639|EF2_HUMAN	P13639	EF2_HUMAN	EEF2	Elongation factor 2			0	0	0	0	0	0	0	0	0	0	0	0	0	0	0	0	0	0	0	0	0	0	0	0	0	0	0	0	0	0	0	0	0
AGIIASAR	AGIIASAR	K	A	43	50	8	379.7296	2		sp|P13639|EF2_HUMAN	P13639	EF2_HUMAN	EEF2	Elongation factor 2			0	0	1	0	1	0	0	1	0	0	1	0	0	1	1	0	0	0	0	0	1	1	1	1	1	0	0	0	0	0	1	1	0
AGIISTVEVLK	AGIISTVEVLK	R	V	628	638	11	565.3449	2		sp|P55786|PSA_HUMAN	P55786	PSA_HUMAN	NPEPPS	Puromycin-sensitive aminopeptidase			0	0	1	1	1	1	0	1	0	0	1	0	1	1	1	1	1	0	0	0	1	1	0	1	1	1	1	1	1	1	0	1	1
AGIPVYAWK	AGIPVYAWK	K	G	95	103	9	502.7818	2		sp|P23526|SAHH_HUMAN	P23526	SAHH_HUMAN	AHCY	Adenosylhomocysteinase			0	0	0	1	0	0	0	0	0	0	0	1	0	0	0	0	0	0	0	0	0	0	0	0	0	0	0	0	0	0	0	0	0
AGKPVICATQMLESMIK	AGKPVIC[57.0215]ATQMLESMIK	R	K	320	336	17	938.9883	2	7C(57.0215)	sp|P14618|KPYM_HUMAN	P14618	KPYM_HUMAN	PKM	Pyruvate kinase PKM			1	3	2	6	1	2	2	4	4	4	2	3	2	2	2	2	1	6	2	2	2	2	3	3	2	3	2	3	2	3	2	3	2
AGKPVICATQMLESMIK	AGKPVIC[57.0215]ATQMLESMIK	R	K	320	336	17	626.3279	3	7C(57.0215)	sp|P14618|KPYM_HUMAN	P14618	KPYM_HUMAN	PKM	Pyruvate kinase PKM			2	2	3	3	3	3	4	5	3	4	5	5	1	4	4	8	4	5	3	4	4	7	5	2	5	5	3	6	2	3	2	5	3
AGKPVICATQMLESMIK	AGKPVIC[57.0215]ATQMLESM[15.9949]IK	R	K	320	336	17	946.9857	2	15M(15.9949)	sp|P14618|KPYM_HUMAN	P14618	KPYM_HUMAN	PKM	Pyruvate kinase PKM			0	0	1	0	0	0	0	1	1	1	1	0	0	0	0	1	0	1	0	0	0	0	0	0	0	1	0	1	0	1	0	0	0
AGKPVICATQMLESMIK	AGKPVIC[57.0215]ATQMLESM[15.9949]IK	R	K	320	336	17	631.6596	3	15M(15.9949)	sp|P14618|KPYM_HUMAN	P14618	KPYM_HUMAN	PKM	Pyruvate kinase PKM			1	5	1	1	0	3	0	2	3	3	2	4	2	4	2	2	0	2	0	5	1	3	1	7	0	3	1	2	0	2	0	2	0
AGKPVICATQMLESMIK	AGKPVIC[57.0215]ATQM[15.9949]LESMIK	R	K	320	336	17	946.9857	2	11M(15.9949)	sp|P14618|KPYM_HUMAN	P14618	KPYM_HUMAN	PKM	Pyruvate kinase PKM			1	1	1	1	1	1	1	1	1	1	1	3	1	1	1	1	1	1	1	1	1	1	1	1	1	1	1	1	1	1	1	2	1
AGKPVICATQMLESMIK	AGKPVIC[57.0215]ATQM[15.9949]LESMIK	R	K	320	336	17	631.6596	3	11M(15.9949)	sp|P14618|KPYM_HUMAN	P14618	KPYM_HUMAN	PKM	Pyruvate kinase PKM			2	4	2	2	1	2	2	4	3	3	3	3	2	3	1	3	2	1	1	4	2	3	1	2	1	3	2	2	1	1	1	2	2
AGKPVICATQMLESMIK	AGKPVIC[57.0215]ATQM[15.9949]LESM[15.9949]IK	R	K	320	336	17	954.9832	2	11M(15.9949)	sp|P14618|KPYM_HUMAN	P14618	KPYM_HUMAN	PKM	Pyruvate kinase PKM			0	0	0	0	0	0	0	0	0	0	0	1	0	0	0	0	0	0	0	0	0	0	0	0	0	0	0	0	0	0	0	0	0
AGKPVICATQMLESMIK	AGKPVIC[57.0215]ATQM[15.9949]LESM[15.9949]IK	R	K	320	336	17	636.9912	3	11M(15.9949)	sp|P14618|KPYM_HUMAN	P14618	KPYM_HUMAN	PKM	Pyruvate kinase PKM			1	3	2	1	0	2	2	1	1	2	2	2	2	2	2	2	0	2	0	2	1	2	0	2	1	2	2	2	1	2	1	2	1
AGKPVIVK	AGKPVIVK	K	I	562	569	8	406.2736	2		sp|Q86VF2|IGFN1_HUMAN	Q86VF2	IGFN1_HUMAN	IGFN1	Immunoglobulin-like and fibronectin type III domain-containing protein 1			0	0	0	0	0	0	0	0	0	0	0	0	0	0	0	0	0	0	0	0	0	0	0	0	0	0	0	0	0	0	0	0	0
AGLAHLYGIAGSVNVTGDEVK	AGLAHLYGIAGSVNVTGDEVK	K	K	52	72	21	1036.0446	2		sp|O00757|F16P2_HUMAN	O00757	F16P2_HUMAN	FBP2	Fructose-1,6-bisphosphatase isozyme 2			1	1	1	1	1	1	1	1	1	1	1	1	1	1	1	1	1	1	1	1	1	1	1	1	1	1	1	1	1	1	1	1	1
AGLAHLYGIAGSVNVTGDEVK	AGLAHLYGIAGSVNVTGDEVK	K	K	52	72	21	691.0321	3		sp|O00757|F16P2_HUMAN	O00757	F16P2_HUMAN	FBP2	Fructose-1,6-bisphosphatase isozyme 2			2	1	1	4	2	1	2	4	2	3	1	2	1	3	1	2	1	3	2	4	1	2	1	2	1	2	2	2	1	2	2	1	1
AGLAHLYGIAGSVNVTGDEVKK	AGLAHLYGIAGSVNVTGDEVKK	K	L	52	73	22	733.7304	3		sp|O00757|F16P2_HUMAN	O00757	F16P2_HUMAN	FBP2	Fructose-1,6-bisphosphatase isozyme 2			0	0	0	1	0	1	0	1	0	1	0	0	0	1	0	0	0	1	0	1	0	1	0	1	0	1	0	1	0	0	0	1	0
AGLAHLYGIAGSVNVTGDEVKK	AGLAHLYGIAGSVNVTGDEVKK	K	L	52	73	22	550.5496	4		sp|O00757|F16P2_HUMAN	O00757	F16P2_HUMAN	FBP2	Fructose-1,6-bisphosphatase isozyme 2			0	0	0	1	0	0	0	0	0	0	0	1	0	0	0	0	0	0	0	0	0	0	0	0	0	1	0	0	0	0	0	0	0
AGLAWVLGDAEELPFDDDKFDIYTIAFGIR	AGLAWVLGDAEELPFDDDKFDIYTIAFGIR	R	N	191	220	30	1119.894	3		sp|Q5HYK3|COQ5_HUMAN	Q5HYK3	COQ5_HUMAN	COQ5	2-methoxy-6-polyprenyl-1,4-benzoquinol methylase, mitochondrial			0	0	0	1	0	1	1	0	0	0	0	0	0	0	0	1	1	0	0	1	1	1	1	1	1	0	0	1	0	0	0	1	0
AGLEDLQVAFR	AGLEDLQVAFR	R	A	78	88	11	609.8275	2		sp|Q9NZT1|CALL5_HUMAN	Q9NZT1	CALL5_HUMAN	CALML5	Calmodulin-like protein 5			0	0	0	0	0	0	0	0	0	0	0	0	0	0	0	0	0	0	0	0	0	0	0	0	0	0	0	0	0	0	0	0	0
AGLELGAEPETIVNSGLISPEGLAIDHIR	AGLELGAEPETIVNSGLISPEGLAIDHIR	R	R	1169	1197	29	991.196	3		sp|Q14112|NID2_HUMAN	Q14112	NID2_HUMAN	NID2	Nidogen-2			1	1	1	1	0	1	0	1	1	1	1	1	1	1	1	1	0	1	1	1	0	1	0	1	0	1	1	1	1	1	1	1	1
AGLGSGLSLSGLVHPELSR	AGLGSGLSLSGLVHPELSR	R	S	513	531	19	925.5101	2		sp|P49748|ACADV_HUMAN	P49748	ACADV_HUMAN	ACADVL	Very long-chain specific acyl-CoA dehydrogenase, mitochondrial			1	1	1	1	1	1	1	1	1	1	1	1	1	1	1	1	1	1	2	1	1	1	1	1	1	1	1	1	1	1	1	1	1
AGLGSGLSLSGLVHPELSR	AGLGSGLSLSGLVHPELSR	R	S	513	531	19	617.3425	3		sp|P49748|ACADV_HUMAN	P49748	ACADV_HUMAN	ACADVL	Very long-chain specific acyl-CoA dehydrogenase, mitochondrial			1	3	2	2	2	1	2	1	2	2	2	2	3	2	2	1	2	1	3	2	3	2	3	3	3	2	3	3	3	2	1	2	2
AGLILFGNDDK	AGLILFGNDDK	K	M	275	285	11	581.8087	2		sp|O75891|AL1L1_HUMAN	O75891	AL1L1_HUMAN	ALDH1L1	Cytosolic 10-formyltetrahydrofolate dehydrogenase			0	0	0	0	0	1	0	0	0	0	0	0	0	1	0	1	0	1	0	1	0	1	0	1	0	0	0	1	0	1	0	1	0
AGLLALEFYTPEAFNWR	AGLLALEFYTPEAFNWR	R	Q	549	565	17	999.5095	2		sp|Q9NY33|DPP3_HUMAN	Q9NY33	DPP3_HUMAN	DPP3	Dipeptidyl peptidase 3			0	0	1	0	0	0	1	1	0	0	0	0	0	0	0	0	1	0	0	0	0	0	0	0	1	0	0	1	0	0	1	0	0
AGLLALSALTFAGLCYFNYHDVGICK	AGLLALSALTFAGLC[57.0215]YFNYHDVGIC[57.0215]K	K	A	126	151	26	958.8154	3	15C(57.0215)	sp|O14521|DHSD_HUMAN	O14521	DHSD_HUMAN	SDHD	Succinate dehydrogenase [ubiquinone] cytochrome b small subunit, mitochondrial			0	0	0	0	0	0	1	0	0	0	0	0	0	0	0	0	0	0	0	0	0	0	0	0	0	0	0	0	0	0	0	0	0
AGLLEPEVFHLNPAK	AGLLEPEVFHLNPAK	R	S	168	182	15	545.6348	3		sp|P23786|CPT2_HUMAN	P23786	CPT2_HUMAN	CPT2	Carnitine O-palmitoyltransferase 2, mitochondrial			0	1	2	1	1	1	0	0	1	1	1	1	1	1	1	0	1	1	1	1	1	1	1	1	1	0	1	0	1	1	1	1	1
AGLLFIFNFHPSK	AGLLFIFNFHPSK	R	S	619	631	13	497.61	3		sp|Q04446|GLGB_HUMAN	Q04446	GLGB_HUMAN	GBE1	1,4-alpha-glucan-branching enzyme			0	1	1	1	1	1	1	1	0	0	1	1	1	1	1	1	1	1	1	1	1	1	1	1	1	1	1	1	1	1	1	1	1
AGLLGLCARAWNSVR	AGLLGLC[57.0215]ARAWNSVR	K	M	4	18	15	548.6315	3	7C(57.0215)	sp|Q9BTZ2|DHRS4_HUMAN	Q9BTZ2	DHRS4_HUMAN	DHRS4	Dehydrogenase/reductase SDR family member 4			0	0	0	0	0	0	0	0	0	0	0	0	0	0	0	0	0	0	0	0	0	0	0	0	0	0	0	0	0	0	1	0	0
AGLLGLLEEMR	AGLLGLLEEMR	K	D	767	777	11	1201.6609	1		sp|P12883|MYH7_HUMAN	P12883	MYH7_HUMAN	MYH7	Myosin-7	MYH1, MYH13, MYH2, MYH6, MYH8	sp|P12882|MYH1_HUMAN, sp|P13533|MYH6_HUMAN, sp|P13535|MYH8_HUMAN, sp|Q9UKX2|MYH2_HUMAN, sp|Q9UKX3|MYH13_HUMAN	1	0	0	0	0	0	0	0	0	0	0	0	0	0	1	0	0	0	0	0	0	0	0	2	0	1	0	0	1	0	1	2	0
AGLLGLLEEMR	AGLLGLLEEMR	K	D	767	777	11	601.3341	2		sp|P12883|MYH7_HUMAN	P12883	MYH7_HUMAN	MYH7	Myosin-7	MYH1, MYH13, MYH2, MYH6, MYH8	sp|P12882|MYH1_HUMAN, sp|P13533|MYH6_HUMAN, sp|P13535|MYH8_HUMAN, sp|Q9UKX2|MYH2_HUMAN, sp|Q9UKX3|MYH13_HUMAN	27	22	20	28	28	34	17	28	25	35	16	24	19	26	32	27	27	25	18	23	25	22	31	22	31	27	15	27	16	25	22	33	19
AGLLGLLEEMR	AGLLGLLEEMR	K	D	767	777	11	401.2251	3		sp|P12883|MYH7_HUMAN	P12883	MYH7_HUMAN	MYH7	Myosin-7	MYH1, MYH13, MYH2, MYH6, MYH8	sp|P12882|MYH1_HUMAN, sp|P13533|MYH6_HUMAN, sp|P13535|MYH8_HUMAN, sp|Q9UKX2|MYH2_HUMAN, sp|Q9UKX3|MYH13_HUMAN	0	0	0	1	0	0	0	1	0	0	0	1	0	0	2	0	0	1	0	1	0	0	0	1	0	0	0	1	0	0	0	0	0
AGLLGLLEEMRDDK	AGLLGLLEEMRDDK	K	L	773	786	14	780.4085	2		sp|Q9UKX2|MYH2_HUMAN	Q9UKX2	MYH2_HUMAN	MYH2	Myosin-2			1	5	2	7	1	6	3	6	1	5	0	4	2	4	2	6	1	5	2	7	1	6	2	6	1	6	2	7	0	8	1	4	1
AGLLGLLEEMRDDK	AGLLGLLEEMRDDK	K	L	773	786	14	520.6081	3		sp|Q9UKX2|MYH2_HUMAN	Q9UKX2	MYH2_HUMAN	MYH2	Myosin-2			5	22	3	17	4	19	1	16	1	16	3	16	3	16	1	16	1	21	3	19	1	16	2	15	1	19	3	19	2	16	3	18	2
AGLLGLLEEMRDDKLAQLITR	AGLLGLLEEMRDDKLAQLITR	K	T	773	793	21	785.7736	3		sp|Q9UKX2|MYH2_HUMAN	Q9UKX2	MYH2_HUMAN	MYH2	Myosin-2			0	2	0	3	0	3	0	2	0	4	0	4	0	3	0	2	0	3	0	3	0	2	0	2	0	3	0	2	0	2	0	5	0
AGLLGLLEEMRDDKLAQLITR	AGLLGLLEEMRDDKLAQLITR	K	T	773	793	21	589.582	4		sp|Q9UKX2|MYH2_HUMAN	Q9UKX2	MYH2_HUMAN	MYH2	Myosin-2			0	3	0	4	2	2	0	5	1	5	0	4	0	4	0	4	1	5	0	5	0	4	0	4	0	5	0	5	0	2	1	3	1
AGLLGLLEEMRDEK	AGLLGLLEEMRDEK	K	L	771	784	14	787.4163	2		sp|P12882|MYH1_HUMAN	P12882	MYH1_HUMAN	MYH1	Myosin-1	MYH13, MYH8	sp|P13535|MYH8_HUMAN, sp|Q9UKX3|MYH13_HUMAN	1	1	0	1	1	3	1	2	1	3	1	2	1	3	0	2	1	2	1	1	0	1	0	3	0	1	0	1	2	3	2	2	2
AGLLGLLEEMRDEK	AGLLGLLEEMRDEK	K	L	771	784	14	525.2799	3		sp|P12882|MYH1_HUMAN	P12882	MYH1_HUMAN	MYH1	Myosin-1	MYH13, MYH8	sp|P13535|MYH8_HUMAN, sp|Q9UKX3|MYH13_HUMAN	3	6	2	7	2	9	3	9	3	10	1	7	3	6	1	8	3	5	3	8	1	6	1	6	1	6	1	4	5	8	3	5	1
AGLLGLLEEMRDEKLAQLITR	AGLLGLLEEMRDEKLAQLITR	K	T	771	791	21	593.086	4		sp|P12882|MYH1_HUMAN	P12882	MYH1_HUMAN	MYH1	Myosin-1	MYH8	sp|P13535|MYH8_HUMAN	0	0	0	0	0	0	0	1	0	0	0	0	0	0	0	0	0	0	0	0	0	0	0	0	0	0	0	0	0	0	0	0	0
AGLLGLLEEMRDEKLVTLMTSTQAVCR	AGLLGLLEEMRDEKLVTLM[15.9949]TSTQAVC[57.0215]R	K	G	771	797	27	1017.5275	3	19M(15.9949)	sp|Q9UKX3|MYH13_HUMAN	Q9UKX3	MYH13_HUMAN	MYH13	Myosin-13			0	0	0	0	0	0	0	0	0	0	0	0	0	0	0	0	0	0	0	0	0	0	1	0	0	0	0	0	0	0	0	0	0
AGLLGLLEEMRDEKLVTLMTSTQAVCR	AGLLGLLEEMRDEKLVTLM[15.9949]TSTQAVC[57.0215]R	K	G	771	797	27	763.3975	4	19M(15.9949)	sp|Q9UKX3|MYH13_HUMAN	Q9UKX3	MYH13_HUMAN	MYH13	Myosin-13			0	0	0	0	0	0	0	0	0	0	0	0	0	0	0	0	0	0	0	0	0	0	0	0	0	0	0	0	0	0	0	0	0
AGLLGLLEEMRDER	AGLLGLLEEMRDER	K	L	767	780	14	801.4194	2		sp|P12883|MYH7_HUMAN	P12883	MYH7_HUMAN	MYH7	Myosin-7	MYH6	sp|P13533|MYH6_HUMAN	6	3	7	3	9	3	10	0	7	3	7	3	9	0	9	2	10	3	11	3	9	2	9	3	12	3	8	2	7	2	6	3	10
AGLLGLLEEMRDER	AGLLGLLEEMRDER	K	L	767	780	14	534.6153	3		sp|P12883|MYH7_HUMAN	P12883	MYH7_HUMAN	MYH7	Myosin-7	MYH6	sp|P13533|MYH6_HUMAN	3	0	7	1	7	1	6	0	5	0	2	1	7	1	12	2	9	1	3	2	9	0	6	2	11	1	6	0	5	1	9	1	3
AGLLGLLEEMRDERLSR	AGLLGLLEEMRDERLSR	K	I	767	783	17	653.3544	3		sp|P12883|MYH7_HUMAN	P12883	MYH7_HUMAN	MYH7	Myosin-7	MYH6	sp|P13533|MYH6_HUMAN	0	0	0	0	0	0	0	0	0	0	0	0	0	0	0	0	0	0	1	0	0	0	0	0	0	0	0	0	0	0	0	0	0
AGLLGLLEEMR	AGLLGLLEEM[15.9949]R	K	D	767	777	11	609.3315	2	10M(15.9949)	sp|P12883|MYH7_HUMAN	P12883	MYH7_HUMAN	MYH7	Myosin-7	MYH1, MYH13, MYH2, MYH6, MYH8	sp|P12882|MYH1_HUMAN, sp|P13533|MYH6_HUMAN, sp|P13535|MYH8_HUMAN, sp|Q9UKX2|MYH2_HUMAN, sp|Q9UKX3|MYH13_HUMAN	47	57	37	45	47	52	41	45	43	48	41	44	42	51	47	53	44	43	39	46	42	56	46	52	43	48	37	47	51	53	39	50	50
AGLLGLLEEMR	AGLLGLLEEM[15.9949]R	K	D	767	777	11	406.5567	3	10M(15.9949)	sp|P12883|MYH7_HUMAN	P12883	MYH7_HUMAN	MYH7	Myosin-7	MYH1, MYH13, MYH2, MYH6, MYH8	sp|P12882|MYH1_HUMAN, sp|P13533|MYH6_HUMAN, sp|P13535|MYH8_HUMAN, sp|Q9UKX2|MYH2_HUMAN, sp|Q9UKX3|MYH13_HUMAN	1	2	1	1	1	1	1	1	1	2	1	2	1	1	1	1	1	1	1	1	1	1	1	1	1	1	1	1	2	1	1	1	1
AGLLGLLEEMRDDK	AGLLGLLEEM[15.9949]RDDK	K	L	773	786	14	788.4059	2	10M(15.9949)	sp|Q9UKX2|MYH2_HUMAN	Q9UKX2	MYH2_HUMAN	MYH2	Myosin-2			1	4	0	2	0	2	0	1	0	1	0	3	0	3	0	1	0	1	0	2	0	2	0	1	0	2	0	2	0	3	0	2	0
AGLLGLLEEMRDDK	AGLLGLLEEM[15.9949]RDDK	K	L	773	786	14	525.9397	3	10M(15.9949)	sp|Q9UKX2|MYH2_HUMAN	Q9UKX2	MYH2_HUMAN	MYH2	Myosin-2			1	27	1	17	1	20	1	15	1	10	1	8	1	14	1	12	1	21	1	32	1	23	1	21	1	22	1	19	1	17	1	19	1
AGLLGLLEEMRDDKLAQLITR	AGLLGLLEEM[15.9949]RDDKLAQLITR	K	T	773	793	21	791.1053	3	10M(15.9949)	sp|Q9UKX2|MYH2_HUMAN	Q9UKX2	MYH2_HUMAN	MYH2	Myosin-2			0	3	0	0	0	1	0	0	0	1	0	3	0	0	0	0	0	0	0	2	0	0	0	1	0	0	0	0	0	1	0	1	0
AGLLGLLEEMRDDKLAQLITR	AGLLGLLEEM[15.9949]RDDKLAQLITR	K	T	773	793	21	593.5808	4	10M(15.9949)	sp|Q9UKX2|MYH2_HUMAN	Q9UKX2	MYH2_HUMAN	MYH2	Myosin-2			0	2	0	1	0	1	0	1	0	1	0	4	0	1	0	1	0	1	0	2	0	1	0	2	0	1	0	1	0	2	0	1	0
AGLLGLLEEMRDEK	AGLLGLLEEM[15.9949]RDEK	K	L	771	784	14	795.4137	2	10M(15.9949)	sp|P12882|MYH1_HUMAN	P12882	MYH1_HUMAN	MYH1	Myosin-1	MYH13, MYH8	sp|P13535|MYH8_HUMAN, sp|Q9UKX3|MYH13_HUMAN	0	1	0	1	0	1	0	1	0	1	0	0	1	1	0	2	1	0	0	1	0	0	0	1	0	1	0	0	1	1	0	1	0
AGLLGLLEEMRDEK	AGLLGLLEEM[15.9949]RDEK	K	L	771	784	14	530.6116	3	10M(15.9949)	sp|P12882|MYH1_HUMAN	P12882	MYH1_HUMAN	MYH1	Myosin-1	MYH13, MYH8	sp|P13535|MYH8_HUMAN, sp|Q9UKX3|MYH13_HUMAN	1	2	0	2	1	2	1	2	2	2	1	3	2	2	0	2	1	1	1	2	0	2	0	2	0	2	0	2	2	2	2	2	1
AGLLGLLEEMRDEKLAQLITR	AGLLGLLEEM[15.9949]RDEKLAQLITR	K	T	771	791	21	795.7771	3	10M(15.9949)	sp|P12882|MYH1_HUMAN	P12882	MYH1_HUMAN	MYH1	Myosin-1	MYH8	sp|P13535|MYH8_HUMAN	0	0	0	0	0	0	0	0	0	0	0	0	0	0	0	0	0	0	0	0	0	0	0	0	0	0	0	0	0	0	0	0	0
AGLLGLLEEMRDEKLAQLITR	AGLLGLLEEM[15.9949]RDEKLAQLITR	K	T	771	791	21	597.0847	4	10M(15.9949)	sp|P12882|MYH1_HUMAN	P12882	MYH1_HUMAN	MYH1	Myosin-1	MYH8	sp|P13535|MYH8_HUMAN	0	0	0	0	0	0	0	0	0	0	0	0	0	0	0	0	0	0	0	0	0	0	0	0	0	0	0	0	0	0	0	0	0
AGLLGLLEEMRDEKLVTLMTSTQAVCR	AGLLGLLEEM[15.9949]RDEKLVTLMTSTQAVC[57.0215]R	K	G	771	797	27	1017.5275	3	10M(15.9949)	sp|Q9UKX3|MYH13_HUMAN	Q9UKX3	MYH13_HUMAN	MYH13	Myosin-13			0	0	0	0	0	0	0	0	0	0	0	0	0	0	0	0	0	0	0	0	1	0	0	0	0	0	0	0	0	0	0	0	0
AGLLGLLEEMRDEKLVTLMTSTQAVCR	AGLLGLLEEM[15.9949]RDEKLVTLM[15.9949]TSTQAVC[57.0215]R	K	G	771	797	27	1022.8592	3	10M(15.9949)	sp|Q9UKX3|MYH13_HUMAN	Q9UKX3	MYH13_HUMAN	MYH13	Myosin-13			0	0	1	0	0	0	0	0	0	0	0	0	0	0	0	0	0	0	0	0	0	0	0	0	0	0	0	0	0	0	0	0	0
AGLLGLLEEMRDEKLVTLMTSTQAVCR	AGLLGLLEEM[15.9949]RDEKLVTLM[15.9949]TSTQAVC[57.0215]R	K	G	771	797	27	767.3962	4	10M(15.9949)	sp|Q9UKX3|MYH13_HUMAN	Q9UKX3	MYH13_HUMAN	MYH13	Myosin-13			0	1	1	0	0	0	0	0	0	0	0	1	1	0	0	0	0	0	1	0	0	1	0	1	0	0	0	0	1	1	0	0	1
AGLLGLLEEMRDER	AGLLGLLEEM[15.9949]RDER	K	L	767	780	14	809.4168	2	10M(15.9949)	sp|P12883|MYH7_HUMAN	P12883	MYH7_HUMAN	MYH7	Myosin-7	MYH6	sp|P13533|MYH6_HUMAN	2	0	2	0	3	0	2	0	2	0	2	0	2	0	2	0	1	0	2	0	1	0	1	0	1	0	3	0	3	0	2	0	2
AGLLGLLEEMRDER	AGLLGLLEEM[15.9949]RDER	K	L	767	780	14	539.947	3	10M(15.9949)	sp|P12883|MYH7_HUMAN	P12883	MYH7_HUMAN	MYH7	Myosin-7	MYH6	sp|P13533|MYH6_HUMAN	3	0	5	0	11	2	4	0	4	0	3	0	4	0	14	0	21	0	7	1	15	0	8	0	18	0	4	0	6	0	3	1	8
AGLLGTLEEMRDDR	AGLLGTLEEMRDDR	K	L	768	781	14	525.9313	3		sp|P11055|MYH3_HUMAN	P11055	MYH3_HUMAN	MYH3	Myosin-3			1	0	0	0	0	0	0	0	0	0	0	0	0	0	0	0	0	0	0	0	0	0	0	0	0	0	0	0	0	0	0	0	0
AGLLGTLEEMRDEK	AGLLGTLEEMRDEK	K	L	771	784	14	521.2678	3		sp|Q9Y623|MYH4_HUMAN	Q9Y623	MYH4_HUMAN	MYH4	Myosin-4			0	0	0	0	0	0	0	0	0	0	0	0	0	0	0	0	0	0	0	0	0	0	0	0	0	0	0	0	0	0	0	0	0
AGLLGTLEEMRDEKLAQLITR	AGLLGTLEEMRDEKLAQLITR	K	T	771	791	21	786.4334	3		sp|Q9Y623|MYH4_HUMAN	Q9Y623	MYH4_HUMAN	MYH4	Myosin-4			0	0	0	0	0	0	0	0	0	0	0	1	0	0	0	0	0	0	0	0	0	0	0	0	0	0	0	0	0	0	0	0	0
AGLLGTLEEMRDEKLAQLITR	AGLLGTLEEMRDEKLAQLITR	K	T	771	791	21	590.0769	4		sp|Q9Y623|MYH4_HUMAN	Q9Y623	MYH4_HUMAN	MYH4	Myosin-4			0	0	0	0	0	0	0	0	0	0	0	0	0	0	0	0	0	0	0	0	0	0	0	0	0	0	0	0	0	0	0	0	0
AGLLGTLEEMRDEKLAQLITR	AGLLGTLEEM[15.9949]RDEKLAQLITR	K	T	771	791	21	594.0756	4	10M(15.9949)	sp|Q9Y623|MYH4_HUMAN	Q9Y623	MYH4_HUMAN	MYH4	Myosin-4			0	1	0	0	0	0	0	0	0	0	0	0	0	0	0	0	0	0	0	0	0	0	0	0	0	0	0	0	0	0	0	0	0
AGLLQRALEHFTDLYDIKR	AGLLQRALEHFTDLYDIKR	K	A	620	638	19	753.7463	3		sp|Q00610|CLH1_HUMAN	Q00610	CLH1_HUMAN	CLTC	Clathrin heavy chain 1			0	0	0	0	0	0	1	0	0	0	0	0	0	0	0	0	0	0	0	0	0	0	0	0	0	0	0	0	0	1	1	0	0
AGLPCQDLEFVQFHPTGIYGAGCLITEGCR	AGLPC[57.0215]QDLEFVQFHPTGIYGAGC[57.0215]LITEGC[57.0215]R	R	G	283	312	30	1122.8616	3	23C(57.0215)	sp|P31040|SDHA_HUMAN	P31040	SDHA_HUMAN	SDHA	Succinate dehydrogenase [ubiquinone] flavoprotein subunit, mitochondrial			1	1	1	0	1	1	1	1	1	1	1	1	1	1	1	1	1	1	1	1	1	1	1	1	1	1	1	0	1	1	1	1	1
AGLPCQDLEFVQFHPTGIYGAGCLITEGCR	AGLPC[57.0215]QDLEFVQFHPTGIYGAGC[57.0215]LITEGC[57.0215]R	R	G	283	312	30	842.398	4	23C(57.0215)	sp|P31040|SDHA_HUMAN	P31040	SDHA_HUMAN	SDHA	Succinate dehydrogenase [ubiquinone] flavoprotein subunit, mitochondrial			0	0	0	0	0	0	1	0	1	1	1	1	1	1	1	1	0	0	1	1	0	0	0	0	1	1	1	0	1	1	0	1	1
AGLQFPVGR	AGLQFPVGR	R	V	22	30	9	472.7692	2		sp|Q16777|H2A2C_HUMAN	Q16777	H2A2C_HUMAN	H2AC20	Histone H2A type 2-C	H2AC1, H2AC11, H2AC12, H2AC14, H2AC18, H2AC21, H2AC4, H2AC6, H2AC7, H2AJ, H2AW, H2AX, H2AZ1, H2AZ2	sp|P04908|H2A1B_HUMAN, sp|P0C0S5|H2AZ_HUMAN, sp|P0C0S8|H2A1_HUMAN, sp|P16104|H2AX_HUMAN, sp|P20671|H2A1D_HUMAN, sp|Q6FI13|H2A2A_HUMAN, sp|Q71UI9|H2AV_HUMAN, sp|Q7L7L0|H2A3_HUMAN, sp|Q8IUE6|H2A2B_HUMAN, sp|Q93077|H2A1C_HUMAN, sp|Q96KK5|H2A1H_HUMAN, sp|Q96QV6|H2A1A_HUMAN, sp|Q99878|H2A1J_HUMAN, sp|Q9BTM1|H2AJ_HUMAN	1	1	0	0	1	1	2	2	1	1	1	1	1	1	1	1	1	1	1	1	1	1	1	1	1	1	1	1	1	1	1	1	1
AGLQSLEASGR	AGLQSLEASGR	R	L	351	361	11	544.7883	2		sp|O60784|TOM1_HUMAN	O60784	TOM1_HUMAN	TOM1	Target of Myb protein 1			0	0	0	0	0	0	0	0	1	0	1	0	0	0	0	0	0	0	0	0	0	0	0	0	0	0	0	0	0	0	0	0	0
AGLQVYNK	AGLQVYNK	K	C	56	63	8	446.748	2		sp|P13987|CD59_HUMAN	P13987	CD59_HUMAN	CD59	CD59 glycoprotein			0	0	0	0	0	0	0	0	0	0	0	0	0	0	0	0	0	0	0	0	0	0	0	0	0	0	0	0	0	0	0	0	0
AGLRPGDVILAIGEQMVQNAEDVYEAVR	AGLRPGDVILAIGEQMVQNAEDVYEAVR	R	T	405	432	28	1005.1852	3		sp|O43464|HTRA2_HUMAN	O43464	HTRA2_HUMAN	HTRA2	Serine protease HTRA2, mitochondrial			0	0	1	1	0	0	1	0	0	0	0	0	0	0	0	0	0	0	0	0	0	0	0	0	0	0	0	0	0	0	0	0	0
AGLRPGDVILAIGEQMVQNAEDVYEAVR	AGLRPGDVILAIGEQM[15.9949]VQNAEDVYEAVR	R	T	405	432	28	1010.5168	3	16M(15.9949)	sp|O43464|HTRA2_HUMAN	O43464	HTRA2_HUMAN	HTRA2	Serine protease HTRA2, mitochondrial			0	0	0	1	0	0	0	0	0	0	0	0	0	0	0	0	0	0	0	0	0	0	0	0	0	0	0	0	0	0	1	0	0
AGLSSGFIGCVR	AGLSSGFIGC[57.0215]VR	K	E	3810	3821	12	612.3137	2	10C(57.0215)	sp|P98160|PGBM_HUMAN	P98160	PGBM_HUMAN	HSPG2	Basement membrane-specific heparan sulfate proteoglycan core protein			0	0	0	0	0	0	0	0	0	0	1	0	0	0	1	0	0	0	0	0	0	0	0	0	0	0	0	0	0	0	0	0	0
AGLTMNDIDAFEFHEAFSGQILANFK	AGLTMNDIDAFEFHEAFSGQILANFK	K	A	366	391	26	962.7971	3		sp|P55084|ECHB_HUMAN	P55084	ECHB_HUMAN	HADHB	Trifunctional enzyme subunit beta, mitochondrial			3	0	6	5	5	2	7	5	5	4	5	3	5	3	7	3	5	4	7	3	18	6	8	6	12	6	7	7	3	3	14	5	5
AGLTMNDIDAFEFHEAFSGQILANFK	AGLTMNDIDAFEFHEAFSGQILANFK	K	A	366	391	26	722.3496	4		sp|P55084|ECHB_HUMAN	P55084	ECHB_HUMAN	HADHB	Trifunctional enzyme subunit beta, mitochondrial			0	0	0	0	0	0	1	0	0	0	0	0	0	0	0	0	0	0	0	0	0	0	0	1	0	0	0	0	1	0	0	0	0
AGLTMNDIDAFEFHEAFSGQILANFK	AGLTM[15.9949]NDIDAFEFHEAFSGQILANFK	K	A	366	391	26	968.1287	3	5M(15.9949)	sp|P55084|ECHB_HUMAN	P55084	ECHB_HUMAN	HADHB	Trifunctional enzyme subunit beta, mitochondrial			2	0	2	2	0	1	3	0	2	2	2	2	1	0	3	1	1	0	1	0	3	1	2	1	3	1	3	1	2	1	2	1	1
AGLTNWHAGNIEVGHGMICK	AGLTNWHAGNIEVGHGMIC[57.0215]K	R	A	399	418	20	1083.0225	2	19C(57.0215)	sp|Q8NB12|SMYD1_HUMAN	Q8NB12	SMYD1_HUMAN	SMYD1	Histone-lysine N-methyltransferase SMYD1			0	0	1	0	1	0	1	0	0	0	0	0	0	0	1	0	1	0	0	0	1	0	1	0	0	0	0	0	1	1	0	0	1
AGLTNWHAGNIEVGHGMICK	AGLTNWHAGNIEVGHGMIC[57.0215]K	R	A	399	418	20	722.3508	3	19C(57.0215)	sp|Q8NB12|SMYD1_HUMAN	Q8NB12	SMYD1_HUMAN	SMYD1	Histone-lysine N-methyltransferase SMYD1			0	1	1	1	1	1	1	1	1	1	1	1	1	1	1	1	1	3	1	1	1	1	1	1	1	1	1	1	1	1	2	1	1
AGLTNWHAGNIEVGHGMICK	AGLTNWHAGNIEVGHGMIC[57.0215]K	R	A	399	418	20	542.0149	4	19C(57.0215)	sp|Q8NB12|SMYD1_HUMAN	Q8NB12	SMYD1_HUMAN	SMYD1	Histone-lysine N-methyltransferase SMYD1			1	0	1	1	2	1	1	1	1	1	1	2	1	1	1	1	1	1	1	1	1	1	1	1	2	1	1	1	1	1	1	2	1
AGLTNWHAGNIEVGHGMICK	AGLTNWHAGNIEVGHGM[15.9949]IC[57.0215]K	R	A	399	418	20	1091.02	2	17M(15.9949)	sp|Q8NB12|SMYD1_HUMAN	Q8NB12	SMYD1_HUMAN	SMYD1	Histone-lysine N-methyltransferase SMYD1			0	0	0	0	0	0	0	0	0	0	0	0	0	0	0	0	0	0	0	0	0	0	0	0	0	0	0	0	0	0	0	0	0
AGLTNWHAGNIEVGHGMICK	AGLTNWHAGNIEVGHGM[15.9949]IC[57.0215]K	R	A	399	418	20	727.6824	3	17M(15.9949)	sp|Q8NB12|SMYD1_HUMAN	Q8NB12	SMYD1_HUMAN	SMYD1	Histone-lysine N-methyltransferase SMYD1			0	0	1	0	0	0	1	0	1	0	1	0	0	0	0	0	0	0	0	0	0	0	0	0	0	0	0	0	0	0	0	0	0
AGLTNWHAGNIEVGHGMICK	AGLTNWHAGNIEVGHGM[15.9949]IC[57.0215]K	R	A	399	418	20	546.0136	4	17M(15.9949)	sp|Q8NB12|SMYD1_HUMAN	Q8NB12	SMYD1_HUMAN	SMYD1	Histone-lysine N-methyltransferase SMYD1			2	1	1	0	1	0	2	0	2	1	1	1	1	0	2	1	1	0	2	0	1	0	1	1	2	0	1	0	1	0	1	0	1
AGLVDDFEK	AGLVDDFEK	K	K	64	72	9	497.248	2		sp|O75947|ATP5H_HUMAN	O75947	ATP5H_HUMAN	ATP5PD	ATP synthase subunit d, mitochondrial			2	1	1	1	1	1	0	2	1	2	1	2	1	1	1	1	1	1	1	1	1	1	1	1	1	2	1	2	1	1	1	1	1
AGLVDDFEKK	AGLVDDFEKK	K	F	64	73	10	561.2954	2		sp|O75947|ATP5H_HUMAN	O75947	ATP5H_HUMAN	ATP5PD	ATP synthase subunit d, mitochondrial			1	0	0	1	1	1	1	0	1	1	1	1	0	0	1	0	1	0	0	0	0	1	0	0	1	0	1	0	1	0	1	0	1
AGLVELLLR	AGLVELLLR	K	E	25	33	9	492.316	2		sp|Q13425|SNTB2_HUMAN	Q13425	SNTB2_HUMAN	SNTB2	Beta-2-syntrophin			0	0	0	0	0	0	0	1	0	0	0	0	0	0	0	1	0	0	0	0	0	0	0	0	0	0	0	0	0	1	0	0	0
AGLVGPEFHEK	AGLVGPEFHEK	R	L	3221	3231	11	592.3089	2		sp|Q15149|PLEC_HUMAN	Q15149	PLEC_HUMAN	PLEC	Plectin			0	1	0	0	1	1	0	1	1	1	0	1	1	1	1	1	1	1	1	1	1	1	1	1	1	1	1	1	1	1	0	1	1
AGLVGPEFHEK	AGLVGPEFHEK	R	L	3221	3231	11	395.2084	3		sp|Q15149|PLEC_HUMAN	Q15149	PLEC_HUMAN	PLEC	Plectin			1	1	1	2	1	1	1	1	2	2	1	2	1	1	1	1	1	2	1	1	1	1	1	1	1	1	1	1	1	1	2	1	1
AGMAAVADPHSLLDPNAIYQELQK	AGMAAVADPHSLLDPNAIYQELQK	K	V	551	574	24	851.4319	3		sp|Q6PCB7|S27A1_HUMAN	Q6PCB7	S27A1_HUMAN	SLC27A1	Long-chain fatty acid transport protein 1			0	0	0	0	1	0	0	0	0	0	0	1	0	0	0	0	0	0	0	0	0	0	0	0	0	0	0	0	0	0	0	0	0
AGMNDAGLYTCK	AGMNDAGLYTC[57.0215]K	K	V	9239	9250	12	650.7866	2	11C(57.0215)	sp|Q8WZ42|TITIN_HUMAN	Q8WZ42	TITIN_HUMAN	TTN	Titin			1	1	1	0	1	1	1	1	0	1	1	0	1	1	1	1	1	0	0	1	1	1	1	1	1	1	1	1	1	1	1	1	1
AGMSAEQAQGLLEK	AGMSAEQAQGLLEK	K	I	145	158	14	716.8586	2		sp|Q9Y2Q3|GSTK1_HUMAN	Q9Y2Q3	GSTK1_HUMAN	GSTK1	Glutathione S-transferase kappa 1			0	0	0	0	0	0	0	0	0	0	1	0	0	0	0	0	0	0	0	0	0	0	0	0	0	0	0	0	0	0	1	0	0
AGNEQSVHQYTISK	AGNEQSVHQYTISK	K	D	753	766	14	781.3839	2		sp|Q86VF7|NRAP_HUMAN	Q86VF7	NRAP_HUMAN	NRAP	Nebulin-related-anchoring protein			0	0	0	0	1	1	1	0	0	0	0	0	0	0	0	0	1	0	0	0	1	0	1	0	0	0	0	0	0	0	0	0	0
AGNEQSVHQYTISK	AGNEQSVHQYTISK	K	D	753	766	14	521.2583	3		sp|Q86VF7|NRAP_HUMAN	Q86VF7	NRAP_HUMAN	NRAP	Nebulin-related-anchoring protein			0	0	0	0	1	0	0	0	0	0	0	0	0	0	0	0	0	0	0	0	0	0	1	0	1	0	0	0	0	0	1	0	0
AGNFIGWLHIDGANLSVLLVEHALSK	AGNFIGWLHIDGANLSVLLVEHALSK	K	V	604	629	26	694.3802	4		sp|Q7KZF4|SND1_HUMAN	Q7KZF4	SND1_HUMAN	SND1	Staphylococcal nuclease domain-containing protein 1			0	0	0	0	0	0	0	0	0	0	0	0	0	0	0	0	0	0	1	0	0	0	0	1	0	0	0	0	0	0	0	0	0
AGNLGGGVVTIER	AGNLGGGVVTIER	K	S	53	65	13	621.8436	2		sp|P35268|RL22_HUMAN	P35268	RL22_HUMAN	RPL22	60S ribosomal protein L22			1	0	0	1	0	0	1	1	1	1	0	0	0	0	0	0	0	1	0	0	0	1	0	0	0	0	0	0	0	1	1	0	0
AGNNMLLVGVHGPR	AGNNMLLVGVHGPR	K	T	2585	2598	14	478.926	3		sp|P21333|FLNA_HUMAN	P21333	FLNA_HUMAN	FLNA	Filamin-A			0	0	0	0	0	0	0	0	0	0	0	0	0	0	0	0	0	0	0	0	0	0	0	0	0	0	0	0	1	0	0	0	0
AGNVIFR	AGNVIFR	R	K	218	224	7	388.7243	2		sp|P55809|SCOT1_HUMAN	P55809	SCOT1_HUMAN	OXCT1	Succinyl-CoA:3-ketoacid coenzyme A transferase 1, mitochondrial			0	0	0	0	0	0	1	0	0	0	0	0	0	0	0	0	0	0	0	0	0	0	0	0	0	0	0	0	1	0	1	0	0
AGPAIWAQGWVPAAGGPAPKRGYSSEMK	AGPAIWAQGWVPAAGGPAPKRGYSSEMK	R	T	45	72	28	1420.7186	2		sp|Q13825|AUHM_HUMAN	Q13825	AUHM_HUMAN	AUH	Methylglutaconyl-CoA hydratase, mitochondrial			0	0	0	0	0	0	0	0	0	0	0	0	0	2	0	0	0	0	0	1	0	0	0	0	0	0	0	0	0	0	0	0	0
AGPESDAQYQFTGIK	AGPESDAQYQFTGIK	M	K	2	16	15	806.3861	2		sp|Q96IX5|ATPMD_HUMAN	Q96IX5	ATPMD_HUMAN	ATP5MD	ATP synthase membrane subunit DAPIT, mitochondrial			1	0	1	1	0	0	0	0	1	1	1	1	1	0	0	0	1	1	1	0	1	1	1	1	0	0	1	0	1	1	1	0	0
AGPIWDLR	AGPIWDLR	K	L	185	192	8	464.256	2		sp|O60506|HNRPQ_HUMAN	O60506	HNRPQ_HUMAN	SYNCRIP	Heterogeneous nuclear ribonucleoprotein Q	HNRNPR	sp|O43390|HNRPR_HUMAN	0	0	0	0	0	0	0	0	1	0	1	1	0	0	0	0	0	0	0	0	1	0	1	0	1	0	0	0	0	0	0	1	1
AGPMTVTVGETCTLECK	AGPMTVTVGETC[57.0215]TLEC[57.0215]K	K	V	6637	6653	17	927.4257	2	12C(57.0215)	sp|Q8WZ42|TITIN_HUMAN	Q8WZ42	TITIN_HUMAN	TTN	Titin			1	1	1	1	1	1	0	1	1	1	0	1	1	1	1	0	1	1	0	1	1	1	1	1	1	1	1	1	1	1	1	1	1
AGPMTVTVGETCTLECK	AGPMTVTVGETC[57.0215]TLEC[57.0215]K	K	V	6637	6653	17	618.6196	3	12C(57.0215)	sp|Q8WZ42|TITIN_HUMAN	Q8WZ42	TITIN_HUMAN	TTN	Titin			0	0	0	0	0	0	0	0	0	0	0	0	0	0	0	0	0	0	0	0	0	0	0	0	0	1	0	0	0	0	0	0	0
AGPMTVTVGETCTLECK	AGPM[15.9949]TVTVGETC[57.0215]TLEC[57.0215]K	K	V	6637	6653	17	935.4232	2	12C(57.0215)	sp|Q8WZ42|TITIN_HUMAN	Q8WZ42	TITIN_HUMAN	TTN	Titin			0	0	0	0	0	0	0	0	0	0	0	0	0	0	0	0	0	0	0	0	1	0	0	0	0	0	0	0	0	1	0	0	1
AGPRVEVDGSIMEGGGQILR	AGPRVEVDGSIMEGGGQILR	M	V	2	21	20	511.0178	4		sp|O00442|RTCA_HUMAN	O00442	RTCA_HUMAN	RTCA	RNA 3'-terminal phosphate cyclase			0	0	0	0	0	0	0	0	0	0	0	0	0	0	0	0	0	0	0	0	0	0	0	0	0	0	0	0	1	0	0	0	0
AGPWTPEAAVEHPEAVR	AGPWTPEAAVEHPEAVR	K	Q	41	57	17	908.9524	2		sp|Q93088|BHMT1_HUMAN	Q93088	BHMT1_HUMAN	BHMT	Betaine--homocysteine S-methyltransferase 1			1	0	0	0	0	0	0	0	0	0	0	0	0	0	0	0	0	0	0	0	0	0	0	0	0	0	0	0	0	0	0	0	0
AGPWTPEAAVEHPEAVR	AGPWTPEAAVEHPEAVR	K	Q	41	57	17	606.304	3		sp|Q93088|BHMT1_HUMAN	Q93088	BHMT1_HUMAN	BHMT	Betaine--homocysteine S-methyltransferase 1			1	1	0	0	0	0	0	0	0	0	0	0	0	0	0	0	0	0	0	0	0	0	0	0	0	0	0	0	0	0	0	0	0
AGQMVTVWAAGAGVAHSPPSTLVWK	AGQMVTVWAAGAGVAHSPPSTLVWK	R	G	525	549	25	841.1055	3		sp|Q03252|LMNB2_HUMAN	Q03252	LMNB2_HUMAN	LMNB2	Lamin-B2			1	0	0	0	0	0	0	0	0	0	0	0	0	0	0	0	0	0	0	0	0	0	0	0	0	0	0	0	0	0	0	0	0
AGQVVTIWAAGAGATHSPPTDLVWK	AGQVVTIWAAGAGATHSPPTDLVWK	K	A	491	515	25	1267.1635	2		sp|P02545|LMNA_HUMAN	P02545	LMNA_HUMAN	LMNA	Prelamin-A/C			0	0	0	0	0	0	0	0	0	0	0	0	0	0	0	0	0	0	0	0	1	0	0	0	0	0	0	0	0	0	0	0	0
AGQVVTIWAAGAGATHSPPTDLVWK	AGQVVTIWAAGAGATHSPPTDLVWK	K	A	491	515	25	845.1114	3		sp|P02545|LMNA_HUMAN	P02545	LMNA_HUMAN	LMNA	Prelamin-A/C			2	2	3	2	3	2	2	2	2	2	2	2	2	2	2	1	2	2	1	2	2	2	2	2	2	2	2	2	2	1	2	2	2
AGQVVTIWAAGAGATHSPPTDLVWK	AGQVVTIWAAGAGATHSPPTDLVWK	K	A	491	515	25	634.0854	4		sp|P02545|LMNA_HUMAN	P02545	LMNA_HUMAN	LMNA	Prelamin-A/C			0	0	0	0	0	0	0	0	0	0	0	0	0	0	0	0	0	0	0	0	0	0	0	0	0	0	0	0	0	0	0	0	0
AGRPGTSPLASK	AGRPGTSPLASK	K	V	4823	4834	12	571.3198	2		sp|Q5VST9|OBSCN_HUMAN	Q5VST9	OBSCN_HUMAN	OBSCN	Obscurin			0	0	0	0	0	0	1	0	0	0	0	0	0	0	0	0	0	0	1	0	0	0	0	0	0	0	0	0	0	0	0	0	0
AGRPGTSPLASK	AGRPGTSPLASK	K	V	4823	4834	12	381.2156	3		sp|Q5VST9|OBSCN_HUMAN	Q5VST9	OBSCN_HUMAN	OBSCN	Obscurin			0	0	1	0	1	1	1	0	0	1	0	1	0	0	0	0	1	1	1	1	0	0	1	0	0	0	0	1	0	0	1	0	0
AGSDLVLDAAVGGKPEPK	AGSDLVLDAAVGGKPEPK	R	I	29988	30005	18	862.4648	2		sp|Q8WZ42|TITIN_HUMAN	Q8WZ42	TITIN_HUMAN	TTN	Titin			3	2	2	1	2	0	0	2	2	1	2	3	1	0	1	1	1	2	0	2	1	2	1	2	0	1	2	0	2	2	3	2	1
AGSDLVLDAAVGGKPEPK	AGSDLVLDAAVGGKPEPK	R	I	29988	30005	18	575.3123	3		sp|Q8WZ42|TITIN_HUMAN	Q8WZ42	TITIN_HUMAN	TTN	Titin			3	2	4	3	4	1	5	4	3	2	5	3	2	6	4	3	3	2	4	1	1	5	2	4	2	3	3	2	2	4	4	2	4
AGSNVMQTFTFYASEDKLENR	AGSNVMQTFTFYASEDKLENR	R	G	66	86	21	803.3777	3		sp|Q93088|BHMT1_HUMAN	Q93088	BHMT1_HUMAN	BHMT	Betaine--homocysteine S-methyltransferase 1			3	0	0	0	0	0	0	0	0	0	0	0	0	0	0	0	0	0	0	0	0	0	0	0	0	0	0	0	0	0	0	0	0
AGSPFTIDVPISGR	AGSPFTIDVPISGR	K	P	29588	29601	14	708.8776	2		sp|Q8WZ42|TITIN_HUMAN	Q8WZ42	TITIN_HUMAN	TTN	Titin			1	1	1	1	1	1	1	0	1	1	1	1	0	0	1	1	1	1	1	0	1	1	1	1	2	0	1	0	1	0	1	0	1
AGSPFTIDVPISGRPAPK	AGSPFTIDVPISGRPAPK	K	V	29588	29605	18	905.4965	2		sp|Q8WZ42|TITIN_HUMAN	Q8WZ42	TITIN_HUMAN	TTN	Titin			0	1	0	0	0	1	0	0	0	0	1	0	0	1	1	0	1	0	0	1	1	0	1	0	1	0	1	0	1	1	0	1	1
AGSPFTIDVPISGRPAPK	AGSPFTIDVPISGRPAPK	K	V	29588	29605	18	604.0001	3		sp|Q8WZ42|TITIN_HUMAN	Q8WZ42	TITIN_HUMAN	TTN	Titin			1	1	1	0	1	2	1	0	1	0	1	0	1	1	1	0	1	0	1	1	1	0	1	1	1	0	1	0	1	1	0	2	1
AGSSESIAAFIQR	AGSSESIAAFIQR	R	L	720	732	13	446.2333	3		sp|P46379|BAG6_HUMAN	P46379	BAG6_HUMAN	BAG6	Large proline-rich protein BAG6			0	0	1	1	0	0	0	0	0	2	0	1	0	0	0	0	0	0	0	1	0	0	0	0	0	1	0	0	0	0	1	0	0
AGSSPPSKPTEYVTAR	AGSSPPSKPTEYVTAR	K	M	20099	20114	16	824.4204	2		sp|Q8WZ42|TITIN_HUMAN	Q8WZ42	TITIN_HUMAN	TTN	Titin			1	1	2	1	1	1	2	1	2	2	1	0	1	1	1	2	1	3	2	1	2	1	2	1	1	2	1	2	1	1	1	1	1
AGSSPPSKPTEYVTAR	AGSSPPSKPTEYVTAR	K	M	20099	20114	16	549.9494	3		sp|Q8WZ42|TITIN_HUMAN	Q8WZ42	TITIN_HUMAN	TTN	Titin			2	2	1	1	1	1	1	2	2	1	1	2	1	1	1	2	1	1	1	1	1	1	1	1	2	1	1	2	1	1	2	2	2
AGSVPSLAAGLLFGSLAGLGAYQLSQDPR	AGSVPSLAAGLLFGSLAGLGAYQLSQDPR	K	N	32	60	29	939.5028	3		sp|Q9P0S9|TM14C_HUMAN	Q9P0S9	TM14C_HUMAN	TMEM14C	Transmembrane protein 14C			1	1	0	0	1	0	0	1	0	1	0	1	0	1	1	1	1	1	0	0	0	1	0	1	0	1	0	0	0	0	1	1	1
AGTFGLQSAR	AGTFGLQSAR	K	G	953	962	10	504.2671	2		sp|P24043|LAMA2_HUMAN	P24043	LAMA2_HUMAN	LAMA2	Laminin subunit alpha-2			0	0	0	0	0	0	0	0	0	1	0	0	0	0	0	0	0	0	0	0	0	0	0	0	0	0	0	0	0	0	0	0	0
AGTFQAFEQFGQQLLAHGHYASPEIK	AGTFQAFEQFGQQLLAHGHYASPEIK	R	Q	1392	1417	26	719.6095	4		sp|Q13813|SPTN1_HUMAN	Q13813	SPTN1_HUMAN	SPTAN1	Spectrin alpha chain, non-erythrocytic 1			1	0	1	0	0	0	1	0	1	0	0	0	0	0	0	0	1	1	1	0	0	0	0	0	1	0	0	0	0	0	1	1	1
AGTLSITEFADMLSGNAGGFR	AGTLSITEFADMLSGNAGGFR	R	S	4361	4381	21	1058.0125	2		sp|Q15149|PLEC_HUMAN	Q15149	PLEC_HUMAN	PLEC	Plectin			3	3	3	2	3	3	3	3	2	1	3	1	3	1	3	3	2	2	1	0	3	3	3	3	3	2	3	3	3	3	3	3	3
AGTLSITEFADMLSGNAGGFR	AGTLSITEFADMLSGNAGGFR	R	S	4361	4381	21	705.6774	3		sp|Q15149|PLEC_HUMAN	Q15149	PLEC_HUMAN	PLEC	Plectin			1	0	1	1	1	1	1	0	1	1	0	1	1	2	1	0	1	1	1	2	1	0	2	1	1	1	0	1	1	1	1	1	1
AGTLSITEFADMLSGNAGGFR	AGTLSITEFADM[15.9949]LSGNAGGFR	R	S	4361	4381	21	711.009	3	12M(15.9949)	sp|Q15149|PLEC_HUMAN	Q15149	PLEC_HUMAN	PLEC	Plectin			0	0	0	0	0	0	0	0	0	0	0	0	0	0	0	0	0	0	0	0	0	0	0	0	0	0	0	0	0	0	0	1	0
AGTNMMMVGVHGPK	AGTNMMMVGVHGPK	K	T	2663	2676	14	715.3411	2		sp|Q14315|FLNC_HUMAN	Q14315	FLNC_HUMAN	FLNC	Filamin-C			2	0	1	2	2	1	1	2	1	2	1	1	1	1	1	1	2	2	1	2	2	2	2	1	1	2	2	2	1	2	2	1	2
AGTNMMMVGVHGPK	AGTNMMMVGVHGPK	K	T	2663	2676	14	477.2298	3		sp|Q14315|FLNC_HUMAN	Q14315	FLNC_HUMAN	FLNC	Filamin-C			1	2	2	2	2	2	2	2	2	2	1	2	2	2	1	2	2	3	2	2	2	2	2	2	2	2	2	2	2	2	2	2	2
AGTNMMMVGVHGPK	AGTNMMM[15.9949]VGVHGPK	K	T	2663	2676	14	723.3385	2	7M(15.9949)	sp|Q14315|FLNC_HUMAN	Q14315	FLNC_HUMAN	FLNC	Filamin-C			0	0	0	0	1	0	0	2	1	0	0	0	0	0	0	0	0	0	0	1	0	0	0	0	1	0	0	1	1	0	1	0	0
AGTNMMMVGVHGPK	AGTNMMM[15.9949]VGVHGPK	K	T	2663	2676	14	482.5614	3	7M(15.9949)	sp|Q14315|FLNC_HUMAN	Q14315	FLNC_HUMAN	FLNC	Filamin-C			0	0	0	0	1	0	0	0	0	0	0	0	0	0	0	0	1	1	0	1	0	0	0	0	0	0	0	0	0	0	0	0	0
AGTNMMMVGVHGPK	AGTNMM[15.9949]MVGVHGPK	K	T	2663	2676	14	723.3385	2	6M(15.9949)	sp|Q14315|FLNC_HUMAN	Q14315	FLNC_HUMAN	FLNC	Filamin-C			1	1	0	1	1	1	0	0	0	1	0	1	0	0	1	0	1	1	0	0	1	0	1	0	1	1	0	0	0	0	1	1	0
AGTNMMMVGVHGPK	AGTNMM[15.9949]MVGVHGPK	K	T	2663	2676	14	482.5614	3	6M(15.9949)	sp|Q14315|FLNC_HUMAN	Q14315	FLNC_HUMAN	FLNC	Filamin-C			2	1	1	1	1	1	1	1	1	1	1	1	1	1	1	0	0	1	1	1	1	1	1	1	1	1	1	1	0	1	1	1	1
AGTNMMMVGVHGPK	AGTNMM[15.9949]M[15.9949]VGVHGPK	K	T	2663	2676	14	731.3359	2	6M(15.9949)	sp|Q14315|FLNC_HUMAN	Q14315	FLNC_HUMAN	FLNC	Filamin-C			0	0	0	0	0	0	0	0	0	0	0	0	0	0	0	0	0	0	0	0	0	0	0	0	0	0	0	0	0	0	0	0	0
AGTNMMMVGVHGPK	AGTNMM[15.9949]M[15.9949]VGVHGPK	K	T	2663	2676	14	487.893	3	6M(15.9949)	sp|Q14315|FLNC_HUMAN	Q14315	FLNC_HUMAN	FLNC	Filamin-C			0	0	1	0	0	0	0	0	0	1	0	0	0	0	0	0	0	0	0	0	0	0	0	0	0	0	0	0	0	0	0	0	0
AGTNMMMVGVHGPK	AGTNM[15.9949]MMVGVHGPK	K	T	2663	2676	14	723.3385	2	5M(15.9949)	sp|Q14315|FLNC_HUMAN	Q14315	FLNC_HUMAN	FLNC	Filamin-C			1	0	1	0	1	0	1	0	1	1	1	0	1	0	1	0	1	1	1	0	1	0	1	1	1	1	0	0	1	1	1	0	1
AGTNMMMVGVHGPK	AGTNM[15.9949]MMVGVHGPK	K	T	2663	2676	14	482.5614	3	5M(15.9949)	sp|Q14315|FLNC_HUMAN	Q14315	FLNC_HUMAN	FLNC	Filamin-C			2	1	2	2	1	1	2	1	2	1	1	1	2	1	1	1	2	3	2	1	1	1	1	1	3	2	2	1	2	1	2	2	1
AGTNMMMVGVHGPK	AGTNM[15.9949]MM[15.9949]VGVHGPK	K	T	2663	2676	14	731.3359	2	5M(15.9949)	sp|Q14315|FLNC_HUMAN	Q14315	FLNC_HUMAN	FLNC	Filamin-C			0	0	0	0	2	1	0	1	1	1	0	1	0	0	0	0	0	1	0	0	0	0	1	0	0	0	0	0	0	0	1	1	0
AGTNMMMVGVHGPK	AGTNM[15.9949]MM[15.9949]VGVHGPK	K	T	2663	2676	14	487.893	3	5M(15.9949)	sp|Q14315|FLNC_HUMAN	Q14315	FLNC_HUMAN	FLNC	Filamin-C			1	1	0	0	1	0	1	0	1	0	2	1	0	1	1	0	0	0	0	0	0	0	0	0	1	1	0	1	0	0	0	0	0
AGTNMMMVGVHGPK	AGTNM[15.9949]M[15.9949]MVGVHGPK	K	T	2663	2676	14	731.3359	2	5M(15.9949)	sp|Q14315|FLNC_HUMAN	Q14315	FLNC_HUMAN	FLNC	Filamin-C			0	0	1	0	0	0	0	0	1	2	1	1	0	0	0	0	0	0	0	1	0	0	0	0	0	0	0	1	0	0	0	0	0
AGTNMMMVGVHGPK	AGTNM[15.9949]M[15.9949]MVGVHGPK	K	T	2663	2676	14	487.893	3	5M(15.9949)	sp|Q14315|FLNC_HUMAN	Q14315	FLNC_HUMAN	FLNC	Filamin-C			0	2	0	0	0	1	1	0	0	0	0	1	1	1	0	0	1	0	0	1	0	0	0	1	0	0	1	0	1	1	0	0	1
AGTNMMMVGVHGPK	AGTNM[15.9949]M[15.9949]M[15.9949]VGVHGPK	K	T	2663	2676	14	739.3334	2	5M(15.9949)	sp|Q14315|FLNC_HUMAN	Q14315	FLNC_HUMAN	FLNC	Filamin-C			0	0	0	0	0	0	0	0	0	0	0	1	0	0	0	0	0	0	0	0	0	0	0	0	0	0	0	0	0	0	0	0	0
AGTNMMMVGVHGPK	AGTNM[15.9949]M[15.9949]M[15.9949]VGVHGPK	K	T	2663	2676	14	493.2247	3	5M(15.9949)	sp|Q14315|FLNC_HUMAN	Q14315	FLNC_HUMAN	FLNC	Filamin-C			0	0	0	0	0	0	0	0	0	0	0	0	0	0	0	0	0	0	0	0	0	0	0	0	0	0	0	0	0	0	0	0	0
AGTNVCLDATVFGK	AGTNVC[57.0215]LDATVFGK	K	P	20236	20249	14	726.8612	2	6C(57.0215)	sp|Q8WZ42|TITIN_HUMAN	Q8WZ42	TITIN_HUMAN	TTN	Titin			1	0	1	1	1	0	1	0	1	1	1	1	1	0	1	0	1	1	0	0	0	0	0	0	1	0	1	0	1	0	1	0	0
AGTPVHWLK	AGTPVHWLK	R	D	2853	2861	9	504.7849	2		sp|Q5VST9|OBSCN_HUMAN	Q5VST9	OBSCN_HUMAN	OBSCN	Obscurin			1	1	1	1	1	0	1	1	1	1	1	0	1	0	1	0	0	1	1	1	1	0	1	1	0	1	1	1	1	1	1	0	1
AGTQIENIDEDFRDGLK	AGTQIENIDEDFRDGLK	K	L	67	83	17	640.9814	3		sp|O43707|ACTN4_HUMAN	O43707	ACTN4_HUMAN	ACTN4	Alpha-actinin-4			0	0	0	0	0	0	0	0	0	0	0	0	0	0	0	0	1	0	0	0	1	0	0	0	1	0	0	0	0	0	0	0	0
AGTQIENIEEDFR	AGTQIENIEEDFR	K	N	55	67	13	761.3626	2		sp|P35609|ACTN2_HUMAN	P35609	ACTN2_HUMAN	ACTN2	Alpha-actinin-2	ACTN1, ACTN3	sp|P12814|ACTN1_HUMAN, sp|Q08043|ACTN3_HUMAN	1	2	1	1	1	2	1	2	1	1	2	2	1	2	2	2	1	3	1	2	1	2	1	2	2	2	1	2	2	1	1	2	1
AGTQIENIEEDFR	AGTQIENIEEDFR	K	N	55	67	13	507.9108	3		sp|P35609|ACTN2_HUMAN	P35609	ACTN2_HUMAN	ACTN2	Alpha-actinin-2	ACTN1, ACTN3	sp|P12814|ACTN1_HUMAN, sp|Q08043|ACTN3_HUMAN	0	0	0	0	1	0	0	0	0	0	0	0	1	0	1	0	1	0	0	1	1	0	0	1	0	0	0	0	1	0	0	0	0
AGTQIENIEEDFRDGLK	AGTQIENIEEDFRDGLK	K	L	48	64	17	967.9763	2		sp|P12814|ACTN1_HUMAN	P12814	ACTN1_HUMAN	ACTN1	Alpha-actinin-1			2	2	3	2	2	2	3	2	3	3	2	3	3	2	3	2	3	3	3	1	4	2	2	2	3	3	3	2	2	2	3	2	2
AGTQIENIEEDFRDGLK	AGTQIENIEEDFRDGLK	K	L	48	64	17	645.6533	3		sp|P12814|ACTN1_HUMAN	P12814	ACTN1_HUMAN	ACTN1	Alpha-actinin-1			3	3	4	3	3	4	5	5	6	4	4	4	4	3	4	3	3	6	4	3	4	2	4	4	7	4	4	5	5	4	5	3	4
AGTQIENIEEDFRDGLKLMLLLEVISGER	AGTQIENIEEDFRDGLKLMLLLEVISGER	K	L	48	76	29	822.934	4		sp|P12814|ACTN1_HUMAN	P12814	ACTN1_HUMAN	ACTN1	Alpha-actinin-1			0	0	0	0	0	0	0	0	0	0	0	0	0	0	0	0	1	0	0	0	0	0	0	0	0	0	0	0	0	0	0	0	0
AGTQIENIEEDFRNGLK	AGTQIENIEEDFRNGLK	K	L	55	71	17	967.4843	2		sp|P35609|ACTN2_HUMAN	P35609	ACTN2_HUMAN	ACTN2	Alpha-actinin-2	ACTN3	sp|Q08043|ACTN3_HUMAN	0	0	0	0	0	0	0	0	0	0	0	0	0	0	0	0	0	0	0	0	1	0	0	0	0	0	0	0	0	0	0	0	0
AGTQIENIEEDFRNGLK	AGTQIENIEEDFRNGLK	K	L	55	71	17	645.3253	3		sp|P35609|ACTN2_HUMAN	P35609	ACTN2_HUMAN	ACTN2	Alpha-actinin-2	ACTN3	sp|Q08043|ACTN3_HUMAN	0	1	1	1	1	1	0	0	0	0	0	0	0	1	0	1	1	1	1	1	1	0	1	1	1	1	1	1	1	0	1	1	1
AGTQIENIEEDFRNGLKLMLLLEVISGER	AGTQIENIEEDFRNGLKLMLLLEVISGER	K	L	55	83	29	822.688	4		sp|P35609|ACTN2_HUMAN	P35609	ACTN2_HUMAN	ACTN2	Alpha-actinin-2	ACTN3	sp|Q08043|ACTN3_HUMAN	0	0	0	0	0	0	0	0	0	0	0	0	0	0	0	1	0	0	0	0	0	1	0	0	0	0	0	0	0	0	0	1	0
AGVGEHADVPGPIIVEEK	AGVGEHADVPGPIIVEEK	K	L	23846	23863	18	908.9755	2		sp|Q8WZ42|TITIN_HUMAN	Q8WZ42	TITIN_HUMAN	TTN	Titin			1	1	1	1	1	1	1	1	1	1	1	1	1	1	1	1	1	1	1	1	1	1	1	1	1	1	1	1	1	1	1	1	1
AGVGEHADVPGPIIVEEK	AGVGEHADVPGPIIVEEK	K	L	23846	23863	18	606.3194	3		sp|Q8WZ42|TITIN_HUMAN	Q8WZ42	TITIN_HUMAN	TTN	Titin			2	2	2	2	2	2	2	2	2	2	2	2	2	2	2	2	1	2	2	2	2	2	2	2	2	2	2	1	2	2	2	2	2
AGVGEHADVPGPIIVEEKLEAPDIDLDLELR	AGVGEHADVPGPIIVEEKLEAPDIDLDLELR	K	K	23846	23876	31	1103.9119	3		sp|Q8WZ42|TITIN_HUMAN	Q8WZ42	TITIN_HUMAN	TTN	Titin			0	0	0	0	0	0	1	0	0	0	0	0	0	0	1	0	0	0	1	0	1	0	0	0	1	1	1	0	0	0	0	0	0
AGVGEHADVPGPIIVEEKLEAPDIDLDLELR	AGVGEHADVPGPIIVEEKLEAPDIDLDLELR	K	K	23846	23876	31	828.1858	4		sp|Q8WZ42|TITIN_HUMAN	Q8WZ42	TITIN_HUMAN	TTN	Titin			0	0	1	0	0	0	1	1	0	1	1	0	1	1	0	1	1	1	1	1	0	1	1	0	0	1	3	1	0	1	0	0	0
AGVGEHADVPGPIIVEEKLEAPDIDLDLELRK	AGVGEHADVPGPIIVEEKLEAPDIDLDLELRK	K	I	23846	23877	32	860.2095	4		sp|Q8WZ42|TITIN_HUMAN	Q8WZ42	TITIN_HUMAN	TTN	Titin			0	0	0	0	1	0	0	0	0	0	0	0	0	0	0	0	0	0	0	1	0	0	0	0	0	0	1	0	1	0	0	0	1
AGVGEHADVPGPIIVEEKLEAPDIDLDLELRK	AGVGEHADVPGPIIVEEKLEAPDIDLDLELRK	K	I	23846	23877	32	688.369	5		sp|Q8WZ42|TITIN_HUMAN	Q8WZ42	TITIN_HUMAN	TTN	Titin			0	0	0	0	1	0	0	0	0	0	0	0	1	0	0	0	0	0	1	1	1	0	0	0	1	1	1	1	0	0	0	0	1
AGVLAGHDNR	AGVLAGHDNR	R	V	305	314	10	505.2623	2		sp|P62873|GBB1_HUMAN	P62873	GBB1_HUMAN	GNB1	Guanine nucleotide-binding protein G(I)/G(S)/G(T) subunit beta-1	GNB2, GNB4	sp|P62879|GBB2_HUMAN, sp|Q9HAV0|GBB4_HUMAN	1	1	1	1	1	1	1	1	0	1	1	0	1	1	1	0	1	1	1	1	1	1	1	1	1	1	1	1	1	1	1	1	1
AGVLAHLEEER	AGVLAHLEEER	R	D	765	775	11	612.3225	2		sp|P35579|MYH9_HUMAN	P35579	MYH9_HUMAN	MYH9	Myosin-9	MYH10	sp|P35580|MYH10_HUMAN	1	1	1	0	1	1	1	1	0	0	1	0	1	1	1	0	1	0	1	1	1	1	1	1	1	1	1	1	1	1	1	1	1
AGVLAHLEEER	AGVLAHLEEER	R	D	765	775	11	408.5508	3		sp|P35579|MYH9_HUMAN	P35579	MYH9_HUMAN	MYH9	Myosin-9	MYH10	sp|P35580|MYH10_HUMAN	1	1	1	0	1	0	1	1	1	0	1	1	1	1	1	1	1	0	1	1	0	1	1	1	1	1	1	1	1	1	0	1	1
AGVLAQLEEER	AGVLAQLEEER	R	D	789	799	11	607.8223	2		sp|Q7Z406|MYH14_HUMAN	Q7Z406	MYH14_HUMAN	MYH14	Myosin-14			0	0	1	0	0	0	1	1	0	0	0	0	0	0	0	0	0	0	0	0	1	0	1	0	1	0	0	0	0	0	0	0	0
AGVMGPPGSR	AGVM[15.9949]GPPGSR	R	G	414	423	10	472.7345	2	4M(15.9949)	sp|P08123|CO1A2_HUMAN	P08123	CO1A2_HUMAN	COL1A2	Collagen alpha-2(I) chain			0	0	0	0	0	0	0	0	0	1	0	0	0	0	0	0	0	0	0	0	0	0	0	0	0	0	0	0	0	0	0	0	0
AGVPMEVMGLMLGEFVDDYTVR	AGVPMEVMGLMLGEFVDDYTVR	R	V	47	68	22	810.3898	3		sp|O00487|PSDE_HUMAN	O00487	PSDE_HUMAN	PSMD14	26S proteasome non-ATPase regulatory subunit 14			0	0	0	0	0	0	0	0	0	0	0	0	0	0	0	0	0	0	0	0	0	0	1	0	0	0	0	0	0	0	1	0	0
AGVSDPSEILGPLTADDAFVEPTMDLSAFK	AGVSDPSEILGPLTADDAFVEPTMDLSAFK	K	D	14299	14328	30	1031.8372	3		sp|Q8WZ42|TITIN_HUMAN	Q8WZ42	TITIN_HUMAN	TTN	Titin			1	2	1	1	2	3	1	1	1	1	1	2	1	3	2	2	2	2	1	0	2	2	2	3	2	1	0	1	2	3	1	1	2
AGVSDPSEILGPLTADDAFVEPTMDLSAFK	AGVSDPSEILGPLTADDAFVEPTM[15.9949]DLSAFK	K	D	14299	14328	30	1037.1688	3	24M(15.9949)	sp|Q8WZ42|TITIN_HUMAN	Q8WZ42	TITIN_HUMAN	TTN	Titin			1	0	0	0	0	0	0	0	0	0	0	0	0	0	0	0	0	0	0	0	0	0	0	0	0	0	0	0	0	0	0	0	0
AGVSVYGIVK	AGVSVYGIVK	R	D	150	159	10	496.7924	2		sp|Q96DG6|CMBL_HUMAN	Q96DG6	CMBL_HUMAN	CMBL	Carboxymethylenebutenolidase homolog			0	0	1	1	1	1	1	1	1	1	1	1	1	1	1	1	0	1	0	0	0	1	1	1	1	1	0	1	1	1	1	1	0
AGVVGPELHEQLLSAEK	AGVVGPELHEQLLSAEK	K	A	3552	3568	17	888.9781	2		sp|Q15149|PLEC_HUMAN	Q15149	PLEC_HUMAN	PLEC	Plectin			1	1	1	1	2	1	1	1	1	1	1	1	1	1	1	1	1	1	1	1	1	1	1	1	1	1	1	1	1	1	1	1	1
AGVVGPELHEQLLSAEK	AGVVGPELHEQLLSAEK	K	A	3552	3568	17	592.9878	3		sp|Q15149|PLEC_HUMAN	Q15149	PLEC_HUMAN	PLEC	Plectin			2	1	2	1	1	1	2	2	2	1	1	2	3	1	4	1	2	1	2	1	2	1	2	1	2	3	3	1	1	1	2	2	3
AGWEEEK	AGWEEEK	K	K	1786	1792	7	424.6929	2		sp|P20929|NEBU_HUMAN	P20929	NEBU_HUMAN	NEB	Nebulin			1	1	1	1	1	1	0	1	1	1	1	1	1	0	1	0	1	1	0	1	1	1	1	1	1	1	1	1	1	1	1	1	1
AGWEEEKK	AGWEEEKK	K	K	1786	1793	8	488.7403	2		sp|P20929|NEBU_HUMAN	P20929	NEBU_HUMAN	NEB	Nebulin			0	0	0	0	0	0	0	0	0	0	0	0	0	0	0	0	0	0	0	0	0	0	0	0	0	1	0	0	0	0	0	0	0
AGWLDSELNMFTHQYLQPSR	AGWLDSELNMFTHQYLQPSR	K	-	738	757	20	798.3829	3		sp|O95140|MFN2_HUMAN	O95140	MFN2_HUMAN	MFN2	Mitofusin-2			0	0	0	0	0	0	0	0	1	0	0	0	0	0	0	0	0	0	0	1	0	0	0	0	0	0	0	0	0	0	0	0	0
AGYAHFLNVQGR	AGYAHFLNVQGR	R	T	94	105	12	444.8984	3		sp|Q5T440|CAF17_HUMAN	Q5T440	CAF17_HUMAN	IBA57	Putative transferase CAF17, mitochondrial			0	0	0	0	0	0	0	0	0	0	0	0	0	0	0	0	0	0	0	0	0	0	0	0	0	0	1	0	0	0	0	0	0
AGYQSTLTR	AGYQSTLTR	R	T	517	525	9	498.7591	2		sp|P35555|FBN1_HUMAN	P35555	FBN1_HUMAN	FBN1	Fibrillin-1			0	0	1	1	0	0	0	0	0	1	1	0	0	0	0	0	0	0	0	0	0	0	0	0	0	0	0	0	0	0	0	0	0
AGYYDLLISIHLESACR	AGYYDLLISIHLESAC[57.0215]R	R	S	1708	1724	17	660.9997	3	16C(57.0215)	sp|P21817|RYR1_HUMAN	P21817	RYR1_HUMAN	RYR1	Ryanodine receptor 1			0	0	0	0	0	1	1	0	0	0	0	0	1	0	0	0	0	0	1	1	0	0	0	0	0	0	0	0	1	0	0	1	0
AHAAQVTCVAASPHK	AHAAQVTC[57.0215]VAASPHK	R	D	165	179	15	516.5964	3	8C(57.0215)	sp|Q9BQA1|MEP50_HUMAN	Q9BQA1	MEP50_HUMAN	WDR77	Methylosome protein 50			0	0	0	0	1	0	0	0	0	0	0	0	0	0	0	0	0	0	0	0	0	0	1	0	0	0	0	0	0	0	1	0	0
AHADDELAALR	AHADDELAALR	R	A	54	64	11	591.299	2		sp|P48681|NEST_HUMAN	P48681	NEST_HUMAN	NES	Nestin			0	0	0	1	1	0	0	0	0	0	0	0	0	0	0	0	0	0	0	0	0	0	0	0	0	0	0	0	0	0	0	0	0
AHAFAVQQK	AHAFAVQQK	K	E	2190	2198	9	500.2721	2		sp|Q15149|PLEC_HUMAN	Q15149	PLEC_HUMAN	PLEC	Plectin			1	0	1	0	0	0	0	0	0	0	0	0	1	1	1	0	1	1	2	1	0	0	0	0	0	0	1	0	0	0	1	1	1
AHAMAQVDAWK	AHAMAQVDAWK	R	Q	452	462	11	614.3005	2		sp|P49753|ACOT2_HUMAN	P49753	ACOT2_HUMAN	ACOT2	Acyl-coenzyme A thioesterase 2, mitochondrial	ACOT1	sp|Q86TX2|ACOT1_HUMAN	1	0	1	0	2	0	0	0	0	0	1	0	1	1	0	0	0	0	1	1	1	1	2	1	2	1	1	1	1	1	1	1	0
AHAMAQVDAWK	AHAMAQVDAWK	R	Q	452	462	11	409.8694	3		sp|P49753|ACOT2_HUMAN	P49753	ACOT2_HUMAN	ACOT2	Acyl-coenzyme A thioesterase 2, mitochondrial	ACOT1	sp|Q86TX2|ACOT1_HUMAN	1	0	1	1	1	1	1	1	1	1	1	1	1	1	1	1	1	1	1	1	1	1	1	1	1	1	1	1	1	1	1	1	1
AHAMAQVDAWK	AHAM[15.9949]AQVDAWK	R	Q	452	462	11	622.298	2	4M(15.9949)	sp|P49753|ACOT2_HUMAN	P49753	ACOT2_HUMAN	ACOT2	Acyl-coenzyme A thioesterase 2, mitochondrial	ACOT1	sp|Q86TX2|ACOT1_HUMAN	0	1	0	1	0	0	0	1	0	1	0	1	0	0	0	0	0	0	1	0	0	0	1	0	1	0	0	0	0	0	1	0	0
AHAMAQVDAWK	AHAM[15.9949]AQVDAWK	R	Q	452	462	11	415.2011	3	4M(15.9949)	sp|P49753|ACOT2_HUMAN	P49753	ACOT2_HUMAN	ACOT2	Acyl-coenzyme A thioesterase 2, mitochondrial	ACOT1	sp|Q86TX2|ACOT1_HUMAN	0	0	0	0	0	0	1	0	0	0	0	0	0	0	0	0	0	0	1	0	0	0	0	0	0	0	1	0	1	0	0	0	1
AHDGGIYAISWSPDSTHLLSASGDK	AHDGGIYAISWSPDSTHLLSASGDK	K	T	232	256	25	1293.117	2		sp|O75083|WDR1_HUMAN	O75083	WDR1_HUMAN	WDR1	WD repeat-containing protein 1			0	0	0	0	1	0	0	0	0	0	0	0	0	0	0	0	0	0	0	0	0	0	0	0	0	0	0	0	0	1	0	0	0
AHDGGIYAISWSPDSTHLLSASGDK	AHDGGIYAISWSPDSTHLLSASGDK	K	T	232	256	25	862.4137	3		sp|O75083|WDR1_HUMAN	O75083	WDR1_HUMAN	WDR1	WD repeat-containing protein 1			1	1	1	1	1	1	1	1	1	1	1	1	1	1	1	1	1	1	1	1	1	1	1	1	1	1	1	1	0	1	1	1	1
AHDGGIYAISWSPDSTHLLSASGDK	AHDGGIYAISWSPDSTHLLSASGDK	K	T	232	256	25	647.0621	4		sp|O75083|WDR1_HUMAN	O75083	WDR1_HUMAN	WDR1	WD repeat-containing protein 1			1	1	1	0	1	2	1	1	1	1	1	1	1	2	0	1	0	0	1	3	0	2	0	3	0	1	0	1	0	0	1	0	1
AHEILPNLVCCSAKNLR	AHEILPNLVC[57.0215]C[57.0215]SAKNLR	K	D	139	155	17	665.6802	3	10C(57.0215)	sp|P50990|TCPQ_HUMAN	P50990	TCPQ_HUMAN	CCT8	T-complex protein 1 subunit theta			0	0	0	0	0	0	0	0	0	0	0	0	0	0	1	0	0	0	0	0	0	0	0	0	0	0	0	0	0	0	0	0	0
AHENKPLAQGPLK	AHENKPLAQGPLK	K	G	239	251	13	701.8936	2		sp|Q9BXI3|5NT1A_HUMAN	Q9BXI3	5NT1A_HUMAN	NT5C1A	Cytosolic 5'-nucleotidase 1A			0	0	0	0	1	1	0	0	0	0	0	0	0	0	1	0	1	1	0	0	1	0	1	0	0	0	0	0	0	0	0	1	0
AHENKPLAQGPLK	AHENKPLAQGPLK	K	G	239	251	13	468.2648	3		sp|Q9BXI3|5NT1A_HUMAN	Q9BXI3	5NT1A_HUMAN	NT5C1A	Cytosolic 5'-nucleotidase 1A			0	0	0	0	0	2	0	0	0	0	0	0	0	1	0	0	0	0	0	0	0	0	0	0	0	0	0	0	0	0	0	0	0
AHEWMFPV	AHEWMFPV	R	-	385	392	8	508.7366	2		sp|O15382|BCAT2_HUMAN	O15382	BCAT2_HUMAN	BCAT2	Branched-chain-amino-acid aminotransferase, mitochondrial			1	0	0	0	0	0	1	0	1	0	1	0	1	0	1	0	0	0	1	0	1	1	1	0	1	1	1	1	1	0	1	0	1
AHFLVTQAFDEDEKENVEDAIELYTEAVDLCLK	AHFLVTQAFDEDEKENVEDAIELYTEAVDLC[57.0215]LK	R	T	90	122	33	964.4633	4	31C(57.0215)	sp|Q9Y6W3|CAN7_HUMAN	Q9Y6W3	CAN7_HUMAN	CAPN7	Calpain-7			0	0	0	0	0	0	1	0	0	0	0	0	0	0	0	0	0	1	0	0	0	0	0	0	0	0	0	0	0	0	0	0	0
AHFSISNSAEDPFIAIHAESK	AHFSISNSAEDPFIAIHAESK	K	L	490	510	21	568.5315	4		contam_sp|P04745|AMY1_HUMAN	P04745	AMY1_HUMAN	AMY1A	Alpha-amylase 1	AMY2A, AMY2B	sp|P04746|AMYP_HUMAN, sp|P19961|AMY2B_HUMAN	0	0	0	0	0	0	0	0	0	0	0	0	0	0	0	0	0	0	0	0	0	0	0	0	0	0	0	0	0	0	0	0	0
AHGFTFTR	AHGFTFTR	R	G	120	127	8	468.7379	2		sp|P08559|ODPA_HUMAN	P08559	ODPA_HUMAN	PDHA1	Pyruvate dehydrogenase E1 component subunit alpha, somatic form, mitochondrial			1	0	1	1	1	1	1	1	1	1	1	2	1	1	1	1	1	1	1	1	1	1	2	1	1	1	1	1	1	1	2	1	1
AHGGYSVFAGVGER	AHGGYSVFAGVGER	K	T	226	239	14	703.8441	2		sp|P06576|ATPB_HUMAN	P06576	ATPB_HUMAN	ATP5F1B	ATP synthase subunit beta, mitochondrial			1	2	2	1	3	2	2	2	2	2	1	2	1	2	3	2	3	1	2	2	3	2	4	2	2	2	2	2	2	2	2	2	2
AHGGYSVFAGVGER	AHGGYSVFAGVGER	K	T	226	239	14	469.5652	3		sp|P06576|ATPB_HUMAN	P06576	ATPB_HUMAN	ATP5F1B	ATP synthase subunit beta, mitochondrial			2	2	2	2	2	2	2	2	2	2	2	2	2	2	2	2	2	2	4	2	2	2	3	2	3	2	5	2	2	2	2	2	2
AHGHGLCTGPK	AHGHGLC[57.0215]TGPK	K	G	23	33	11	378.8539	3	7C(57.0215)	sp|Q9BR39|JPH2_HUMAN	Q9BR39	JPH2_HUMAN	JPH2	Junctophilin-2	JPH1	sp|Q9HDC5|JPH1_HUMAN	0	0	0	0	0	0	0	0	0	0	0	0	0	0	0	0	0	0	0	2	0	0	0	1	0	0	0	0	0	0	0	0	0
AHGQDLGTAGSCLR	AHGQDLGTAGSC[57.0215]LR	R	K	1482	1495	14	721.8438	2	12C(57.0215)	sp|P02462|CO4A1_HUMAN	P02462	CO4A1_HUMAN	COL4A1	Collagen alpha-1(IV) chain	COL4A5	sp|P29400|CO4A5_HUMAN	1	0	1	1	0	1	1	1	1	1	2	1	1	1	2	1	1	1	0	1	0	0	0	1	0	1	2	1	2	0	1	1	0
AHGQDLGTAGSCLR	AHGQDLGTAGSC[57.0215]LR	R	K	1482	1495	14	481.565	3	12C(57.0215)	sp|P02462|CO4A1_HUMAN	P02462	CO4A1_HUMAN	COL4A1	Collagen alpha-1(IV) chain	COL4A5	sp|P29400|CO4A5_HUMAN	1	0	1	1	1	0	1	1	1	1	1	0	1	1	1	1	1	0	1	1	1	0	0	1	1	1	1	1	1	1	1	0	1
AHLESLVASR	AHLESLVASR	R	P	670	679	10	541.8012	2		sp|Q9HBL0|TENS1_HUMAN	Q9HBL0	TENS1_HUMAN	TNS1	Tensin-1			0	0	0	0	0	0	0	0	1	0	0	0	0	0	0	0	0	0	0	0	0	0	0	0	0	0	0	0	0	0	0	0	0
AHLGALLSALSR	AHLGALLSALSR	R	S	418	429	12	403.5751	3		sp|C9J798|RAS4B_HUMAN	C9J798	RAS4B_HUMAN	RASA4B	Ras GTPase-activating protein 4B	RASA4	sp|O43374|RASL2_HUMAN	0	0	0	0	0	0	0	0	0	0	0	1	0	0	0	0	0	0	0	0	0	0	0	0	0	0	0	0	0	0	0	0	0
AHLILFK	AHLILFK	K	G	359	365	7	421.2684	2		sp|Q9H993|ARMT1_HUMAN	Q9H993	ARMT1_HUMAN	ARMT1	Damage-control phosphatase ARMT1			0	0	0	0	0	0	0	0	0	0	0	0	0	0	0	0	1	0	0	0	0	0	1	0	0	0	0	0	0	0	0	0	0
AHLLADMAHISGLVAAK	AHLLADMAHISGLVAAK	K	V	246	262	17	573.3187	3		sp|P34897|GLYM_HUMAN	P34897	GLYM_HUMAN	SHMT2	Serine hydroxymethyltransferase, mitochondrial			0	0	0	0	0	0	0	0	0	0	0	0	0	0	0	0	0	0	1	0	0	0	0	1	0	0	0	0	1	0	0	0	0
AHLLSLVDVMQR	AHLLSLVDVMQR	K	E	1752	1763	12	461.2588	3		sp|P04275|VWF_HUMAN	P04275	VWF_HUMAN	VWF	von Willebrand factor			0	0	0	0	0	0	0	0	0	0	0	0	0	1	0	0	0	0	0	0	0	0	0	0	0	0	0	0	0	0	0	0	0
AHLPLDINFR	AHLPLDINFR	R	G	1190	1199	10	399.2242	3		sp|Q16363|LAMA4_HUMAN	Q16363	LAMA4_HUMAN	LAMA4	Laminin subunit alpha-4			0	0	0	0	0	0	1	0	0	0	0	0	1	0	0	0	0	0	0	0	0	0	0	0	0	0	0	0	1	0	0	0	0
AHLPLDINFRGCMK	AHLPLDINFRGC[57.0215]M[15.9949]K	R	G	1190	1203	14	563.285	3	12C(57.0215)	sp|Q16363|LAMA4_HUMAN	Q16363	LAMA4_HUMAN	LAMA4	Laminin subunit alpha-4			0	0	0	0	0	0	0	0	0	0	0	0	0	0	0	0	0	0	0	0	0	0	0	0	0	0	1	0	0	0	0	0	0
AHLVAVFNEYQR	AHLVAVFNEYQR	R	M	389	400	12	723.878	2		sp|P50995|ANX11_HUMAN	P50995	ANX11_HUMAN	ANXA11	Annexin A11			0	0	0	0	0	0	0	0	0	0	0	0	0	0	0	0	0	0	0	0	1	0	1	0	0	0	0	0	0	0	0	0	0
AHLVAVFNEYQR	AHLVAVFNEYQR	R	M	389	400	12	482.9211	3		sp|P50995|ANX11_HUMAN	P50995	ANX11_HUMAN	ANXA11	Annexin A11			0	0	0	1	1	0	0	1	1	1	0	1	0	0	1	1	1	1	0	0	1	0	1	1	1	1	0	1	0	0	0	0	1
AHLVFDFHQAVDGLQEVQR	AHLVFDFHQAVDGLQEVQR	R	Q	134	152	19	1105.061	2		sp|Q8N142|PURA1_HUMAN	Q8N142	PURA1_HUMAN	ADSS1	Adenylosuccinate synthetase isozyme 1			0	0	1	0	0	0	0	0	1	1	0	1	0	0	0	1	0	0	0	0	1	0	0	0	0	0	1	0	0	0	0	1	1
AHLVFDFHQAVDGLQEVQR	AHLVFDFHQAVDGLQEVQR	R	Q	134	152	19	737.0431	3		sp|Q8N142|PURA1_HUMAN	Q8N142	PURA1_HUMAN	ADSS1	Adenylosuccinate synthetase isozyme 1			0	0	2	1	0	1	0	0	0	1	1	0	0	2	0	0	2	0	0	0	2	0	0	0	1	1	2	1	0	0	0	1	0
AHLVFDFHQAVDGLQEVQR	AHLVFDFHQAVDGLQEVQR	R	Q	134	152	19	553.0341	4		sp|Q8N142|PURA1_HUMAN	Q8N142	PURA1_HUMAN	ADSS1	Adenylosuccinate synthetase isozyme 1			1	1	2	1	1	1	1	1	1	2	1	1	1	1	1	1	1	1	1	0	1	1	1	1	1	2	1	2	1	1	1	1	1
AHLVIEGTFIYLR	AHLVIEGTFIYLR	K	D	1148	1160	13	511.2925	3		sp|P39059|COFA1_HUMAN	P39059	COFA1_HUMAN	COL15A1	Collagen alpha-1(XV) chain			1	1	1	1	0	1	1	1	1	1	0	1	1	1	1	1	0	1	1	1	0	1	0	1	0	1	1	1	1	1	1	1	0
AHMGMFTELAILYSK	AHMGMFTELAILYSK	R	F	1312	1326	15	571.2897	3		sp|Q00610|CLH1_HUMAN	Q00610	CLH1_HUMAN	CLTC	Clathrin heavy chain 1	CLTCL1	sp|P53675|CLH2_HUMAN	0	0	0	1	0	0	0	0	0	0	0	0	0	0	0	0	0	1	0	0	0	0	0	0	0	0	0	0	0	0	0	0	0
AHNQDLGLAGSCLAR	AHNQDLGLAGSC[57.0215]LAR	K	F	1526	1540	15	791.8913	2	12C(57.0215)	sp|P08572|CO4A2_HUMAN	P08572	CO4A2_HUMAN	COL4A2	Collagen alpha-2(IV) chain			1	0	1	1	1	1	1	1	1	1	1	0	0	1	1	0	1	0	1	1	0	1	0	1	1	1	1	0	1	1	1	0	0
AHNQDLGLAGSCLAR	AHNQDLGLAGSC[57.0215]LAR	K	F	1526	1540	15	528.2633	3	12C(57.0215)	sp|P08572|CO4A2_HUMAN	P08572	CO4A2_HUMAN	COL4A2	Collagen alpha-2(IV) chain			0	0	2	1	1	0	1	1	1	1	1	0	1	1	1	1	1	1	1	1	0	0	0	1	0	1	0	1	1	1	0	0	0
AHPASNAIDGTER	AHPASNAIDGTER	K	W	114	126	13	669.8234	2		sp|O15230|LAMA5_HUMAN	O15230	LAMA5_HUMAN	LAMA5	Laminin subunit alpha-5			0	0	0	0	0	0	0	0	0	0	0	0	0	0	0	0	0	0	0	0	0	0	1	0	0	0	0	0	0	0	0	0	0
AHPDVLTIMLQLFDEGR	AHPDVLTIMLQLFDEGR	K	L	459	475	17	652.34	3		sp|Q9H078|CLPB_HUMAN	Q9H078	CLPB_HUMAN	CLPB	Caseinolytic peptidase B protein homolog			1	0	0	1	1	0	1	1	0	1	0	0	0	0	1	1	1	1	1	0	0	0	0	0	1	0	0	0	0	0	1	0	0
AHQANQLYPFAISLIESVR	AHQANQLYPFAISLIESVR	K	T	768	786	19	719.7198	3		sp|Q14204|DYHC1_HUMAN	Q14204	DYHC1_HUMAN	DYNC1H1	Cytoplasmic dynein 1 heavy chain 1			0	0	0	1	0	0	0	0	0	1	0	0	0	0	0	0	0	1	0	0	0	0	0	0	0	0	0	0	0	0	0	0	0
AHQDALPR	AHQDALPR	K	L	30	37	8	454.2408	2		sp|P43155|CACP_HUMAN	P43155	CACP_HUMAN	CRAT	Carnitine O-acetyltransferase			1	1	1	1	1	1	1	1	1	1	1	0	1	1	1	0	1	1	1	1	1	1	1	1	1	1	1	1	1	1	1	1	1
AHQLQSDVK	AHQLQSDVK	K	Y	1646	1654	9	513.2724	2		sp|Q86VF7|NRAP_HUMAN	Q86VF7	NRAP_HUMAN	NRAP	Nebulin-related-anchoring protein			0	0	0	0	0	1	0	0	0	1	0	0	0	0	0	0	0	0	0	0	0	0	1	0	0	0	0	0	0	0	0	0	0
AHQLVMEGYNWCHDR	AHQLVMEGYNWC[57.0215]HDR	R	N	240	254	15	639.2824	3	12C(57.0215)	sp|P62714|PP2AB_HUMAN	P62714	PP2AB_HUMAN	PPP2CB	Serine/threonine-protein phosphatase 2A catalytic subunit beta isoform	PPP2CA	sp|P67775|PP2AA_HUMAN	0	0	0	0	1	1	1	1	0	1	0	0	1	1	1	0	1	1	0	1	1	0	1	0	0	1	1	1	0	1	0	0	1
AHQLVMEGYNWCHDR	AHQLVMEGYNWC[57.0215]HDR	R	N	240	254	15	479.7136	4	12C(57.0215)	sp|P62714|PP2AB_HUMAN	P62714	PP2AB_HUMAN	PPP2CB	Serine/threonine-protein phosphatase 2A catalytic subunit beta isoform	PPP2CA	sp|P67775|PP2AA_HUMAN	0	0	0	0	1	0	0	0	0	0	0	0	0	0	0	0	0	0	0	0	0	0	0	0	0	0	0	0	0	0	0	0	0
AHQLVMEGYNWCHDR	AHQLVM[15.9949]EGYNWC[57.0215]HDR	R	N	240	254	15	483.7123	4	12C(57.0215)	sp|P62714|PP2AB_HUMAN	P62714	PP2AB_HUMAN	PPP2CB	Serine/threonine-protein phosphatase 2A catalytic subunit beta isoform	PPP2CA	sp|P67775|PP2AA_HUMAN	0	0	0	0	0	0	0	0	0	0	0	0	0	0	0	0	0	0	0	0	0	0	0	0	0	0	0	0	0	0	0	0	0
AHQLWLSVEALK	AHQLWLSVEALK	K	Y	566	577	12	697.8931	2		sp|Q16891|MIC60_HUMAN	Q16891	MIC60_HUMAN	IMMT	MIC			0	0	1	0	0	0	1	1	1	0	0	0	0	0	0	1	0	1	0	0	0	0	0	0	0	1	1	0	0	0	0	0	0
AHQLWLSVEALK	AHQLWLSVEALK	K	Y	566	577	12	465.5978	3		sp|Q16891|MIC60_HUMAN	Q16891	MIC60_HUMAN	IMMT	MIC			1	1	1	1	1	1	1	1	1	1	1	1	1	1	1	1	1	1	1	1	1	1	1	1	1	1	1	1	1	1	1	1	1
AHQNTLEVYPPFLFFLAVGGVYHPR	AHQNTLEVYPPFLFFLAVGGVYHPR	R	I	60	84	25	958.1692	3		sp|O14880|MGST3_HUMAN	O14880	MGST3_HUMAN	MGST3	Microsomal glutathione S-transferase 3			2	0	4	3	3	2	4	3	3	3	2	2	3	2	4	3	3	3	3	2	4	3	3	2	3	2	3	3	2	1	3	2	2
AHQNTLEVYPPFLFFLAVGGVYHPR	AHQNTLEVYPPFLFFLAVGGVYHPR	R	I	60	84	25	718.8787	4		sp|O14880|MGST3_HUMAN	O14880	MGST3_HUMAN	MGST3	Microsomal glutathione S-transferase 3			4	3	7	6	9	7	9	6	8	5	4	5	5	5	6	5	9	6	6	5	8	4	8	5	10	5	7	5	5	4	5	5	5
AHQVVEDGYEFFAK	AHQVVEDGYEFFAK	R	R	246	259	14	820.3911	2		sp|P62140|PP1B_HUMAN	P62140	PP1B_HUMAN	PPP1CB	Serine/threonine-protein phosphatase PP1-beta catalytic subunit	PPP1CA, PPP1CC	sp|P36873|PP1G_HUMAN, sp|P62136|PP1A_HUMAN	1	1	1	1	1	1	1	1	1	1	1	1	1	1	1	1	1	0	1	1	1	1	1	1	1	1	1	1	1	1	1	1	1
AHQVVEDGYEFFAK	AHQVVEDGYEFFAK	R	R	246	259	14	547.2632	3		sp|P62140|PP1B_HUMAN	P62140	PP1B_HUMAN	PPP1CB	Serine/threonine-protein phosphatase PP1-beta catalytic subunit	PPP1CA, PPP1CC	sp|P36873|PP1G_HUMAN, sp|P62136|PP1A_HUMAN	1	1	1	1	1	1	1	1	1	1	1	1	1	1	1	1	1	1	1	1	1	1	1	1	1	1	1	2	1	0	1	1	1
AHSSMVGVNLPQK	AHSSMVGVNLPQK	R	A	172	184	13	684.3586	2		sp|P00558|PGK1_HUMAN	P00558	PGK1_HUMAN	PGK1	Phosphoglycerate kinase 1			1	1	2	2	1	1	1	2	2	2	1	2	1	1	1	1	1	2	1	1	1	2	1	2	1	2	1	2	0	0	1	1	1
AHSSMVGVNLPQK	AHSSMVGVNLPQK	R	A	172	184	13	456.5748	3		sp|P00558|PGK1_HUMAN	P00558	PGK1_HUMAN	PGK1	Phosphoglycerate kinase 1			1	1	1	2	1	2	1	2	3	2	1	2	1	2	1	2	1	2	1	2	1	2	1	2	1	2	1	2	1	1	1	1	1
AHSSMVGVNLPQK	AHSSM[15.9949]VGVNLPQK	R	A	172	184	13	692.356	2	5M(15.9949)	sp|P00558|PGK1_HUMAN	P00558	PGK1_HUMAN	PGK1	Phosphoglycerate kinase 1			1	1	1	1	1	1	1	1	1	1	0	2	1	1	1	1	1	1	1	1	1	1	1	1	1	1	0	1	0	1	1	1	1
AHSSMVGVNLPQK	AHSSM[15.9949]VGVNLPQK	R	A	172	184	13	461.9064	3	5M(15.9949)	sp|P00558|PGK1_HUMAN	P00558	PGK1_HUMAN	PGK1	Phosphoglycerate kinase 1			1	1	2	1	1	1	1	1	1	2	2	1	2	1	1	2	1	1	1	1	1	1	1	2	1	1	2	1	2	2	1	1	1
AHSWQPGIQNPYR	AHSWQPGIQNPYR	K	G	55	67	13	518.5917	3		sp|Q8N3D4|EH1L1_HUMAN	Q8N3D4	EH1L1_HUMAN	EHBP1L1	EH domain-binding protein 1-like protein 1			0	0	0	0	0	0	0	0	0	0	0	0	0	0	0	0	0	0	0	0	0	0	1	0	0	0	0	0	0	0	0	0	0
AHTDFFEAFK	AHTDFFEAFK	K	N	254	263	10	606.7878	2		sp|P61201|CSN2_HUMAN	P61201	CSN2_HUMAN	COPS2	COP9 signalosome complex subunit 2			0	0	0	0	0	0	0	1	0	0	1	0	0	0	0	0	0	0	1	0	0	0	0	0	0	0	0	0	0	0	0	0	0
AHTDFFEAFK	AHTDFFEAFK	K	N	254	263	10	404.8609	3		sp|P61201|CSN2_HUMAN	P61201	CSN2_HUMAN	COPS2	COP9 signalosome complex subunit 2			1	1	1	1	1	1	1	1	1	1	1	1	1	1	0	1	1	1	1	1	1	1	1	1	1	1	1	1	1	1	1	1	1
AHTMTDDVTFWK	AHTMTDDVTFWK	K	W	101	112	12	484.5589	3		sp|Q00610|CLH1_HUMAN	Q00610	CLH1_HUMAN	CLTC	Clathrin heavy chain 1			0	0	0	0	0	0	0	0	0	0	0	0	0	0	0	0	0	0	1	0	0	0	0	0	0	0	0	0	0	0	0	0	0
AHVDALR	AHVDALR	R	T	178	184	7	391.2194	2		sp|P02647|APOA1_HUMAN	P02647	APOA1_HUMAN	APOA1	Apolipoprotein A-I			1	1	1	1	1	1	0	1	1	1	1	1	1	1	1	1	1	1	1	1	1	1	1	1	1	1	1	1	1	1	0	1	1
AHVDEFK	AHVDEFK	K	S	313	319	7	845.4152	1		sp|Q16851|UGPA_HUMAN	Q16851	UGPA_HUMAN	UGP2	UTP--glucose-1-phosphate uridylyltransferase			0	0	0	0	0	0	0	0	1	0	0	0	0	0	0	0	0	0	0	0	0	0	0	0	0	0	0	0	0	0	0	0	0
AHVDEFK	AHVDEFK	K	S	313	319	7	423.2112	2		sp|Q16851|UGPA_HUMAN	Q16851	UGPA_HUMAN	UGP2	UTP--glucose-1-phosphate uridylyltransferase			1	1	1	1	1	1	1	1	1	1	1	1	1	1	1	1	1	1	1	1	1	1	1	1	1	1	1	1	1	1	1	1	1
AHVEAPIAGSMVLAAVLLK	AHVEAPIAGSMVLAAVLLK	K	L	219	237	19	945.5476	2		sp|P03905|NU4M_HUMAN	P03905	NU4M_HUMAN	MT-ND4	NADH-ubiquinone oxidoreductase chain 4			0	0	0	0	0	0	1	0	0	0	1	0	0	0	0	0	0	0	0	0	1	0	0	0	1	0	0	0	0	0	0	0	0
AHVEAPIAGSMVLAAVLLK	AHVEAPIAGSMVLAAVLLK	K	L	219	237	19	630.7008	3		sp|P03905|NU4M_HUMAN	P03905	NU4M_HUMAN	MT-ND4	NADH-ubiquinone oxidoreductase chain 4			1	1	1	1	1	1	1	3	1	1	1	1	1	1	1	1	1	2	1	1	1	1	1	1	2	3	2	3	1	2	2	2	1
AHVEAPIAGSMVLAAVLLK	AHVEAPIAGSM[15.9949]VLAAVLLK	K	L	219	237	19	636.0325	3	11M(15.9949)	sp|P03905|NU4M_HUMAN	P03905	NU4M_HUMAN	MT-ND4	NADH-ubiquinone oxidoreductase chain 4			0	1	0	1	1	1	0	0	1	1	1	1	1	1	1	1	1	1	0	1	1	1	1	1	1	0	1	1	1	1	1	1	1
AHVFQIDPNTK	AHVFQIDPNTK	R	K	11	21	11	635.3329	2		sp|Q86YM7|HOME1_HUMAN	Q86YM7	HOME1_HUMAN	HOMER1	Homer protein homolog 1	HOMER2	sp|Q9NSB8|HOME2_HUMAN	0	0	0	0	1	0	0	0	0	0	0	0	0	0	0	0	1	0	0	0	0	0	1	0	1	0	0	0	0	0	0	1	0
AHVFQIDPNTK	AHVFQIDPNTK	R	K	11	21	11	423.891	3		sp|Q86YM7|HOME1_HUMAN	Q86YM7	HOME1_HUMAN	HOMER1	Homer protein homolog 1	HOMER2	sp|Q9NSB8|HOME2_HUMAN	1	0	1	0	0	0	1	0	0	1	1	0	1	1	1	0	0	0	1	1	0	1	0	0	0	0	0	0	0	0	0	0	0
AHVIVMAATNRPNSIDPALR	AHVIVMAATNRPNSIDPALR	R	R	339	358	20	716.0565	3		sp|P55072|TERA_HUMAN	P55072	TERA_HUMAN	VCP	Transitional endoplasmic reticulum ATPase			0	0	1	1	0	0	0	1	0	1	0	0	0	0	0	0	0	1	1	1	0	0	0	1	0	1	0	1	0	0	1	0	0
AHVIVMAATNRPNSIDPALR	AHVIVMAATNRPNSIDPALR	R	R	339	358	20	537.2942	4		sp|P55072|TERA_HUMAN	P55072	TERA_HUMAN	VCP	Transitional endoplasmic reticulum ATPase			0	0	0	1	1	0	0	0	0	0	0	0	0	0	0	0	0	0	0	0	1	0	0	0	0	0	0	0	0	0	0	0	0
AHVIVMAATNRPNSIDPALR	AHVIVM[15.9949]AATNRPNSIDPALR	R	R	339	358	20	721.3881	3	6M(15.9949)	sp|P55072|TERA_HUMAN	P55072	TERA_HUMAN	VCP	Transitional endoplasmic reticulum ATPase			0	1	0	0	0	0	0	0	1	0	0	0	0	0	0	0	0	0	0	0	0	0	0	0	0	0	0	0	0	0	0	0	0
AHVIVMAATNRPNSIDPALR	AHVIVM[15.9949]AATNRPNSIDPALR	R	R	339	358	20	541.2929	4	6M(15.9949)	sp|P55072|TERA_HUMAN	P55072	TERA_HUMAN	VCP	Transitional endoplasmic reticulum ATPase			0	0	0	0	0	0	0	0	0	0	0	0	0	0	0	0	0	0	0	0	0	0	0	0	0	0	0	0	0	0	0	0	0
AHVVPCFDASK	AHVVPC[57.0215]FDASK	K	V	1152	1162	11	410.8693	3	6C(57.0215)	sp|P21333|FLNA_HUMAN	P21333	FLNA_HUMAN	FLNA	Filamin-A			0	0	0	0	0	0	0	0	0	0	0	0	0	0	0	0	0	0	1	0	0	0	0	0	0	0	0	0	0	0	0	0	0
AHYGGFTVQNEANK	AHYGGFTVQNEANK	K	Y	354	367	14	768.3654	2		sp|P02675|FIBB_HUMAN	P02675	FIBB_HUMAN	FGB	Fibrinogen beta chain			0	1	0	0	1	0	0	0	0	0	1	2	0	0	0	0	0	0	0	1	0	0	0	1	0	1	0	1	0	0	0	0	0
AHYGGFTVQNEANK	AHYGGFTVQNEANK	K	Y	354	367	14	512.5794	3		sp|P02675|FIBB_HUMAN	P02675	FIBB_HUMAN	FGB	Fibrinogen beta chain			1	1	0	0	1	1	1	0	0	1	1	1	1	0	1	0	1	1	1	1	0	1	1	1	1	1	1	0	1	1	0	1	1
AIAANEADAVTLDAGLVYDAYLAPNNLKPVVAEFYGSK	AIAANEADAVTLDAGLVYDAYLAPNNLKPVVAEFYGSK	R	E	70	107	38	1318.6772	3		contam_sp|P02787|TRFE_HUMAN	P02787	TRFE_HUMAN	TF	Serotransferrin			1	0	0	0	0	0	0	0	0	0	0	0	0	0	0	0	0	0	0	0	0	0	0	0	0	0	0	1	0	0	0	1	0
AIAANEADAVTLDAGLVYDAYLAPNNLKPVVAEFYGSK	AIAANEADAVTLDAGLVYDAYLAPNNLKPVVAEFYGSK	R	E	70	107	38	989.2597	4		contam_sp|P02787|TRFE_HUMAN	P02787	TRFE_HUMAN	TF	Serotransferrin			0	0	1	0	0	0	1	0	0	1	0	0	1	0	1	0	0	1	0	0	1	1	0	0	1	0	0	1	0	0	1	0	0
AIADYLR	AIADYLR	R	S	14	20	7	411.2294	2		sp|P43034|LIS1_HUMAN	P43034	LIS1_HUMAN	PAFAH1B1	Platelet-activating factor acetylhydrolase IB subunit alpha	ERP44	sp|Q5IS43|LIS1_PANTR, sp|Q9BS26|ERP44_HUMAN	1	2	0	0	1	0	1	0	1	1	1	0	1	1	1	1	1	1	0	0	1	1	1	0	1	0	1	1	1	1	1	1	1
AIAELGIYPAVDPLDSTSR	AIAELGIYPAVDPLDSTSR	R	I	388	406	19	994.5203	2		sp|P06576|ATPB_HUMAN	P06576	ATPB_HUMAN	ATP5F1B	ATP synthase subunit beta, mitochondrial			2	1	2	1	1	1	2	1	2	1	2	2	2	1	3	1	2	1	2	1	3	1	2	1	2	1	2	1	2	1	2	2	2
AIAELGIYPAVDPLDSTSR	AIAELGIYPAVDPLDSTSR	R	I	388	406	19	663.3493	3		sp|P06576|ATPB_HUMAN	P06576	ATPB_HUMAN	ATP5F1B	ATP synthase subunit beta, mitochondrial			1	1	2	1	1	0	1	1	1	1	1	1	1	1	1	1	3	1	1	1	3	1	3	1	3	1	1	1	1	1	1	3	3
AIAHYEQSADYYK	AIAHYEQSADYYK	K	G	141	153	13	779.8622	2		sp|P54920|SNAA_HUMAN	P54920	SNAA_HUMAN	NAPA	Alpha-soluble NSF attachment protein	NAPB	sp|Q9H115|SNAB_HUMAN	0	0	0	0	0	0	0	0	0	0	0	0	0	0	0	0	0	0	0	0	0	0	1	0	0	0	0	0	0	0	0	0	0
AIAHYEQSADYYKGEESNSSANK	AIAHYEQSADYYKGEESNSSANK	K	C	141	163	23	854.7175	3		sp|P54920|SNAA_HUMAN	P54920	SNAA_HUMAN	NAPA	Alpha-soluble NSF attachment protein	NAPB	sp|Q9H115|SNAB_HUMAN	0	0	0	0	0	0	1	0	0	0	0	0	0	0	0	0	1	0	0	0	0	0	0	0	0	0	0	0	0	0	0	0	0
AIANECQANFISIK	AIANEC[57.0215]QANFISIK	K	G	530	543	14	789.9008	2	6C(57.0215)	sp|P55072|TERA_HUMAN	P55072	TERA_HUMAN	VCP	Transitional endoplasmic reticulum ATPase			0	0	0	0	0	0	0	0	0	0	0	0	0	0	0	0	0	0	0	0	0	0	0	0	0	0	0	0	0	0	0	0	0
AIASSLK	AIASSLK	K	S	26	32	7	689.4192	1		sp|O75947|ATP5H_HUMAN	O75947	ATP5H_HUMAN	ATP5PD	ATP synthase subunit d, mitochondrial			0	0	0	0	0	0	0	0	0	1	0	1	0	0	0	0	0	0	0	0	0	0	0	0	0	0	0	0	0	0	0	0	0
AIAVDPIR	AIAVDPIR	R	G	1233	1240	8	427.7583	2		sp|Q14112|NID2_HUMAN	Q14112	NID2_HUMAN	NID2	Nidogen-2	LRP8	sp|Q14114|LRP8_HUMAN	0	0	0	0	0	0	0	0	0	0	0	0	0	0	1	0	0	0	0	0	0	0	0	0	0	0	0	0	0	0	0	0	0
AIAVLTSGGDAQGMNAAVR	AIAVLTSGGDAQGMNAAVR	K	A	17	35	19	901.4649	2		sp|P08237|PFKAM_HUMAN	P08237	PFKAM_HUMAN	PFKM	ATP-dependent 6-phosphofructokinase, muscle type			1	1	1	1	2	1	1	1	1	1	1	1	1	1	1	1	2	1	1	1	1	1	1	1	1	1	1	2	1	1	1	2	1
AIAVLTSGGDAQGMNAAVR	AIAVLTSGGDAQGMNAAVR	K	A	17	35	19	601.3123	3		sp|P08237|PFKAM_HUMAN	P08237	PFKAM_HUMAN	PFKM	ATP-dependent 6-phosphofructokinase, muscle type			0	1	0	1	0	1	0	1	1	1	1	1	1	1	1	0	1	1	0	1	1	1	0	1	0	1	1	1	0	1	0	1	1
AIAVLTSGGDAQGMNAAVR	AIAVLTSGGDAQGM[15.9949]NAAVR	K	A	17	35	19	909.4623	2	14M(15.9949)	sp|P08237|PFKAM_HUMAN	P08237	PFKAM_HUMAN	PFKM	ATP-dependent 6-phosphofructokinase, muscle type			1	1	1	1	0	1	0	0	1	1	1	1	1	1	0	0	0	1	0	0	0	1	0	1	0	1	0	1	1	1	1	1	0
AICDHVR	AIC[57.0215]DHVR	K	D	249	255	7	435.7162	2	3C(57.0215)	sp|P40925|MDHC_HUMAN	P40925	MDHC_HUMAN	MDH1	Malate dehydrogenase, cytoplasmic			0	0	1	0	1	1	1	1	1	0	1	1	1	1	1	0	1	1	1	1	1	1	1	1	1	1	1	1	1	1	0	1	1
AIDCLEDEKATLTLAMADWLR	AIDC[57.0215]LEDEKATLTLAMADWLR	R	D	272	292	21	812.403	3	4C(57.0215)	sp|O15061|SYNEM_HUMAN	O15061	SYNEM_HUMAN	SYNM	Synemin			0	0	0	0	0	0	1	0	0	0	0	0	0	0	0	0	0	0	0	0	0	0	0	0	0	0	0	0	0	0	0	0	0
AIDLFTDAIK	AIDLFTDAIK	K	L	133	142	10	553.8082	2		sp|P50502|F10A1_HUMAN	P50502	F10A1_HUMAN	ST13	Hsc70-interacting protein	ST13P4, ST13P5	sp|Q8IZP2|ST134_HUMAN, sp|Q8NFI4|F10A5_HUMAN	1	0	1	1	1	0	0	1	1	1	1	1	1	1	1	1	0	1	1	0	1	1	1	1	1	1	1	1	1	1	1	0	1
AIEAALAAR	AIEAALAAR	K	K	105	113	9	443.2612	2		sp|P30038|AL4A1_HUMAN	P30038	AL4A1_HUMAN	ALDH4A1	Delta-1-pyrroline-5-carboxylate dehydrogenase, mitochondrial			1	0	1	0	0	0	1	0	1	0	1	0	1	0	1	1	1	0	1	0	1	1	1	1	1	0	1	0	1	1	1	1	1
AIEEGVNHMWTVSAFQQHPR	AIEEGVNHMWTVSAFQQHPR	K	T	215	234	20	779.7113	3		sp|P46926|GNPI1_HUMAN	P46926	GNPI1_HUMAN	GNPDA1	Glucosamine-6-phosphate isomerase 1	GNPDA2	sp|Q8TDQ7|GNPI2_HUMAN	0	0	0	0	0	0	0	0	0	0	1	0	0	0	0	0	0	0	0	0	0	0	0	0	0	0	0	0	0	0	0	0	0
AIEEGVNHMWTVSAFQQHPR	AIEEGVNHMWTVSAFQQHPR	K	T	215	234	20	585.0353	4		sp|P46926|GNPI1_HUMAN	P46926	GNPI1_HUMAN	GNPDA1	Glucosamine-6-phosphate isomerase 1	GNPDA2	sp|Q8TDQ7|GNPI2_HUMAN	1	0	0	0	1	1	0	0	1	0	0	1	0	0	1	0	1	0	0	0	1	1	1	0	1	0	1	0	1	0	0	0	1
AIEINPDSAQPYK	AIEINPDSAQPYK	R	W	174	186	13	723.3671	2		sp|P50502|F10A1_HUMAN	P50502	F10A1_HUMAN	ST13	Hsc70-interacting protein	ST13P4, ST13P5	sp|Q8IZP2|ST134_HUMAN, sp|Q8NFI4|F10A5_HUMAN	0	0	0	0	0	0	0	0	0	0	0	0	0	0	0	0	0	0	0	0	0	0	0	0	0	0	0	0	0	0	1	0	0
AIEMLGGELGSK	AIEMLGGELGSK	R	I	161	172	12	602.8157	2		sp|P07954|FUMH_HUMAN	P07954	FUMH_HUMAN	FH	Fumarate hydratase, mitochondrial			1	0	1	0	1	0	1	1	0	0	1	1	1	1	1	1	1	0	1	0	1	1	1	1	1	1	1	1	1	1	1	1	1
AIEMLGGELGSK	AIEM[15.9949]LGGELGSK	R	I	161	172	12	610.8131	2	4M(15.9949)	sp|P07954|FUMH_HUMAN	P07954	FUMH_HUMAN	FH	Fumarate hydratase, mitochondrial			0	0	0	0	0	0	0	0	0	0	0	0	0	0	0	0	0	0	0	0	0	0	0	0	0	0	0	0	0	0	1	0	0
AIEPPPLDAVIEAEHTLR	AIEPPPLDAVIEAEHTLR	K	E	820	837	18	657.6896	3		sp|Q08211|DHX9_HUMAN	Q08211	DHX9_HUMAN	DHX9	ATP-dependent RNA helicase A			0	0	1	0	0	0	0	0	0	0	0	0	0	0	0	0	0	0	0	0	0	0	0	0	0	0	0	0	0	0	0	0	0
AIEPQKEEADENYNSVNTR	AIEPQKEEADENYNSVNTR	K	M	103	121	19	736.3452	3		sp|Q12846|STX4_HUMAN	Q12846	STX4_HUMAN	STX4	Syntaxin-4			0	0	0	0	0	0	0	0	1	1	0	0	0	0	0	0	0	0	0	0	0	0	0	0	0	0	0	0	0	0	0	0	0
AIFAGYK	AIFAGYK	K	R	9	15	7	385.2158	2		sp|P18077|RL35A_HUMAN	P18077	RL35A_HUMAN	RPL35A	60S ribosomal protein L35a			0	1	0	0	1	0	1	0	0	0	1	1	1	1	0	0	0	0	1	1	0	1	0	0	0	0	1	0	1	1	0	0	1
AIFATQR	AIFATQR	R	Q	431	437	7	403.7296	2		sp|P13807|GYS1_HUMAN	P13807	GYS1_HUMAN	GYS1	Glycogen [starch] synthase, muscle			0	0	1	0	1	0	1	0	0	0	1	0	1	0	1	0	1	0	1	0	1	0	1	0	1	0	1	0	1	0	1	0	1
AIFLFVDK	AIFLFVDK	K	T	75	82	8	476.7787	2		sp|P60520|GBRL2_HUMAN	P60520	GBRL2_HUMAN	GABARAPL2	Gamma-aminobutyric acid receptor-associated protein-like 2			0	0	0	0	0	0	0	0	0	0	1	0	0	0	0	0	0	0	0	0	0	0	0	0	0	0	1	0	1	0	0	0	0
AIFPDNYDAEER	AIFPDNYDAEER	K	E	245	256	12	720.3255	2		sp|Q8NDY3|ARHL1_HUMAN	Q8NDY3	ARHL1_HUMAN	ADPRHL1	[Protein ADP-ribosylarginine] hydrolase-like protein 1			0	0	0	0	1	1	1	1	1	1	1	1	1	1	1	1	1	1	0	0	1	0	1	0	1	1	1	1	1	1	1	1	1
AIFPDNYDAEEREK	AIFPDNYDAEEREK	K	T	245	258	14	566.2652	3		sp|Q8NDY3|ARHL1_HUMAN	Q8NDY3	ARHL1_HUMAN	ADPRHL1	[Protein ADP-ribosylarginine] hydrolase-like protein 1			0	0	0	0	1	0	1	0	0	0	1	0	1	0	1	0	1	0	1	0	1	0	1	0	1	0	1	0	1	0	1	0	1
AIFTGHSAVVEDVAWHLLHESLFGSVADDQK	AIFTGHSAVVEDVAWHLLHESLFGSVADDQK	K	L	220	250	31	676.5409	5		sp|Q16576|RBBP7_HUMAN	Q16576	RBBP7_HUMAN	RBBP7	Histone-binding protein RBBP7			0	0	0	0	0	0	0	0	0	0	0	0	0	0	0	0	0	1	0	0	0	0	0	0	0	0	0	0	0	0	0	0	0
AIGFVMVDAK	AIGFVMVDAK	K	K	88	97	10	525.7862	2		sp|O14958|CASQ2_HUMAN	O14958	CASQ2_HUMAN	CASQ2	Calsequestrin-2			1	0	1	1	1	0	2	1	1	1	1	1	1	0	1	0	1	1	1	1	1	0	1	0	1	1	1	1	1	0	1	1	2
AIGGGLSSVGGGSSTIK	AIGGGLSSVGGGSSTIK	R	Y	534	550	17	724.3911	2		sp|P02538|K2C6A_HUMAN	P02538	K2C6A_HUMAN	KRT6A	Keratin, type II cytoskeletal 6A	KRT6C	sp|P48668|K2C6C_HUMAN	1	1	1	0	0	0	1	0	1	1	1	1	1	0	0	0	0	1	0	0	0	0	1	0	0	0	0	0	1	0	1	1	1
AIGGGLSSVGGGSSTIKYTTTSSSSR	AIGGGLSSVGGGSSTIKYTTTSSSSR	R	K	534	559	26	806.7417	3		sp|P02538|K2C6A_HUMAN	P02538	K2C6A_HUMAN	KRT6A	Keratin, type II cytoskeletal 6A	KRT6C	sp|P48668|K2C6C_HUMAN	0	0	0	0	0	0	0	0	1	0	0	0	0	0	0	0	0	0	0	0	0	0	0	0	0	0	0	0	0	0	0	0	0
AIGGIILTASHNPGGPNGDFGIK	AIGGIILTASHNPGGPNGDFGIK	K	F	108	130	23	1103.5844	2		sp|P36871|PGM1_HUMAN	P36871	PGM1_HUMAN	PGM1	Phosphoglucomutase-1			0	1	0	2	1	1	0	1	0	1	0	0	1	2	1	1	1	0	1	2	1	2	0	2	0	1	0	2	0	1	0	0	1
AIGGIILTASHNPGGPNGDFGIK	AIGGIILTASHNPGGPNGDFGIK	K	F	108	130	23	736.0586	3		sp|P36871|PGM1_HUMAN	P36871	PGM1_HUMAN	PGM1	Phosphoglucomutase-1			2	3	5	6	2	4	3	6	4	6	2	4	5	4	4	6	3	5	5	3	4	3	2	4	5	4	4	4	4	4	3	3	2
AIGGIILTASHNPGGPNGDFGIK	AIGGIILTASHNPGGPNGDFGIK	K	F	108	130	23	552.2958	4		sp|P36871|PGM1_HUMAN	P36871	PGM1_HUMAN	PGM1	Phosphoglucomutase-1			0	0	0	0	0	0	0	0	0	0	0	0	0	0	0	0	0	0	0	1	0	0	0	0	0	0	0	1	0	0	0	0	0
AIGHLSK	AIGHLSK	K	C	946	952	7	725.4304	1		sp|O95163|ELP1_HUMAN	O95163	ELP1_HUMAN	ELP1	Elongator complex protein 1			0	0	0	0	0	0	0	0	1	0	0	0	0	0	0	0	1	0	0	0	0	0	0	0	0	0	0	0	0	0	0	0	0
AIGIEPSLATYHHIIR	AIGIEPSLATYHHIIR	K	L	362	377	16	448.5032	4		sp|Q96EY7|PTCD3_HUMAN	Q96EY7	PTCD3_HUMAN	PTCD3	Pentatricopeptide repeat domain-containing protein 3, mitochondrial			0	0	1	0	0	0	1	0	0	0	0	0	0	0	0	1	0	1	0	0	0	0	0	0	0	0	0	0	0	0	1	0	0
AIGISNFNHLQVEMILNKPGLK	AIGISNFNHLQVEMILNKPGLK	K	Y	156	177	22	1218.675	2		sp|P15121|ALDR_HUMAN	P15121	ALDR_HUMAN	AKR1B1	Aldo-keto reductase family 1 member B1			0	0	0	0	0	0	0	0	0	0	0	0	0	0	0	0	0	0	0	0	0	0	0	0	0	0	1	0	0	0	0	0	0
AIGISNFNHLQVEMILNKPGLK	AIGISNFNHLQVEMILNKPGLK	K	Y	156	177	22	812.7858	3		sp|P15121|ALDR_HUMAN	P15121	ALDR_HUMAN	AKR1B1	Aldo-keto reductase family 1 member B1			0	0	1	1	1	1	2	3	0	1	1	1	1	1	1	1	1	1	1	0	1	1	1	0	1	3	3	2	0	0	1	1	0
AIGISNFNHLQVEMILNKPGLK	AIGISNFNHLQVEMILNKPGLK	K	Y	156	177	22	609.8412	4		sp|P15121|ALDR_HUMAN	P15121	ALDR_HUMAN	AKR1B1	Aldo-keto reductase family 1 member B1			2	0	4	4	1	2	6	4	1	1	2	3	2	2	2	3	3	4	3	4	3	2	2	3	3	4	4	3	2	2	3	3	2
AIGISNFNHLQVEMILNKPGLK	AIGISNFNHLQVEM[15.9949]ILNKPGLK	K	Y	156	177	22	818.1175	3	14M(15.9949)	sp|P15121|ALDR_HUMAN	P15121	ALDR_HUMAN	AKR1B1	Aldo-keto reductase family 1 member B1			0	0	1	0	1	0	1	1	0	1	0	0	0	0	0	1	0	1	0	0	0	1	0	1	0	1	0	1	0	1	1	1	0
AIGISNFNHLQVEMILNKPGLK	AIGISNFNHLQVEM[15.9949]ILNKPGLK	K	Y	156	177	22	613.8399	4	14M(15.9949)	sp|P15121|ALDR_HUMAN	P15121	ALDR_HUMAN	AKR1B1	Aldo-keto reductase family 1 member B1			1	1	1	1	1	1	1	1	1	1	1	1	1	1	1	1	1	1	1	1	1	1	1	1	1	1	1	1	1	1	1	1	1
AIGSASEGAQSSLQEVYHK	AIGSASEGAQSSLQEVYHK	R	S	169	187	19	981.4818	2		sp|P28066|PSA5_HUMAN	P28066	PSA5_HUMAN	PSMA5	Proteasome subunit alpha type-5			1	0	0	1	1	0	1	1	1	0	0	0	0	0	0	0	1	1	0	0	1	0	1	0	0	0	0	0	0	0	1	0	0
AIGSASEGAQSSLQEVYHK	AIGSASEGAQSSLQEVYHK	R	S	169	187	19	654.6569	3		sp|P28066|PSA5_HUMAN	P28066	PSA5_HUMAN	PSMA5	Proteasome subunit alpha type-5			1	0	1	1	1	3	1	1	1	1	1	1	1	1	1	1	1	1	1	0	1	0	1	0	1	1	1	1	1	0	1	2	1
AIGTEPDSDVLSEIMHSFAK	AIGTEPDSDVLSEIMHSFAK	K	C	756	775	20	716.349	3		sp|O00410|IPO5_HUMAN	O00410	IPO5_HUMAN	IPO5	Importin-5			1	1	1	1	1	1	1	1	1	1	1	1	1	1	0	1	0	1	0	0	0	1	0	1	0	1	1	1	0	1	0	1	1
AIGVKPPR	AIGVKPPR	K	G	232	239	8	419.2689	2		sp|P55072|TERA_HUMAN	P55072	TERA_HUMAN	VCP	Transitional endoplasmic reticulum ATPase			0	0	0	0	0	1	0	0	0	0	0	0	0	0	0	0	0	0	0	0	0	0	1	0	0	0	0	0	0	0	0	0	0
AIGVLTSGGDAQGMNAAVRAVTRMGIYVGAK	AIGVLTSGGDAQGMNAAVRAVTRMGIYVGAK	K	V	17	47	31	759.4036	4		sp|P17858|PFKAL_HUMAN	P17858	PFKAL_HUMAN	PFKL	ATP-dependent 6-phosphofructokinase, liver type			0	0	0	0	0	0	0	0	1	0	0	0	0	0	0	0	0	0	0	0	0	0	0	0	0	0	0	0	0	0	0	0	0
AIHQQILLLR	AIHQQILLLR	K	M	846	855	10	602.8798	2		sp|O60343|TBCD4_HUMAN	O60343	TBCD4_HUMAN	TBC1D4	TBC1 domain family member 4			0	0	0	0	0	0	0	0	0	0	0	0	0	0	0	0	0	1	0	0	0	0	0	0	0	0	0	0	0	0	0	0	0
AIHSWLTR	AIHSWLTR	R	A	132	139	8	492.2747	2		sp|P28070|PSB4_HUMAN	P28070	PSB4_HUMAN	PSMB4	Proteasome subunit beta type-4			0	0	0	0	1	0	0	0	0	0	0	0	0	0	0	0	0	0	0	0	0	0	0	0	0	0	0	0	0	0	0	0	0
AIIAPHAGYTYCGSCAAHAYK	AIIAPHAGYTYC[57.0215]GSC[57.0215]AAHAYK	R	Q	44	64	21	571.2675	4	12C(57.0215)	sp|Q9Y316|MEMO1_HUMAN	Q9Y316	MEMO1_HUMAN	MEMO1	Protein MEMO1			0	0	0	0	0	0	1	0	0	0	0	0	0	0	0	0	0	0	0	0	0	0	0	0	0	0	0	0	0	0	0	0	0
AIIDTTESYSLLIVDK	AIIDTTESYSLLIVDK	R	V	30418	30433	16	890.9825	2		sp|Q8WZ42|TITIN_HUMAN	Q8WZ42	TITIN_HUMAN	TTN	Titin			1	2	1	2	2	2	1	1	2	1	1	1	1	2	1	1	1	1	1	1	1	2	1	1	2	2	2	3	0	2	1	2	1
AIIEEMLDLLEQSEGK	AIIEEMLDLLEQSEGK	R	I	187	202	16	606.6448	3		sp|Q9NXJ5|PGPI_HUMAN	Q9NXJ5	PGPI_HUMAN	PGPEP1	Pyroglutamyl-peptidase 1			0	0	1	0	0	0	0	1	0	0	0	0	0	0	0	0	0	0	0	0	0	0	0	0	0	1	0	1	0	0	0	0	0
AIIEEYLHLNDMK	AIIEEYLHLNDMK	K	E	1248	1260	13	794.9056	2		sp|Q04637|IF4G1_HUMAN	Q04637	IF4G1_HUMAN	EIF4G1	Eukaryotic translation initiation factor 4 gamma 1			0	0	0	0	0	0	0	0	0	0	0	0	0	0	0	0	0	0	0	0	1	0	0	0	0	0	0	0	0	0	0	0	0
AIIEEYLHLNDMK	AIIEEYLHLNDMK	K	E	1248	1260	13	530.2728	3		sp|Q04637|IF4G1_HUMAN	Q04637	IF4G1_HUMAN	EIF4G1	Eukaryotic translation initiation factor 4 gamma 1			0	1	0	1	1	0	1	1	0	0	0	0	1	1	1	1	1	1	1	1	1	1	1	0	1	1	1	0	1	0	1	0	1
AIIEEYLHLNDMK	AIIEEYLHLNDM[15.9949]K	K	E	1248	1260	13	535.6044	3	12M(15.9949)	sp|Q04637|IF4G1_HUMAN	Q04637	IF4G1_HUMAN	EIF4G1	Eukaryotic translation initiation factor 4 gamma 1			0	0	0	0	0	0	0	0	0	0	0	0	0	0	0	0	0	0	0	0	0	0	0	0	0	0	0	0	0	0	0	0	0
AIKPTLGLIDPLHTLHMPAR	AIKPTLGLIDPLHTLHMPAR	R	V	215	234	20	549.3187	4		sp|Q8IWW8|HOT_HUMAN	Q8IWW8	HOT_HUMAN	ADHFE1	Hydroxyacid-oxoacid transhydrogenase, mitochondrial			0	0	0	0	0	0	0	1	0	0	0	0	0	0	0	1	0	0	0	0	0	0	0	1	0	0	0	1	0	0	0	1	0
AIKPTLGLIDPLHTLHMPAR	AIKPTLGLIDPLHTLHMPAR	R	V	215	234	20	439.6564	5		sp|Q8IWW8|HOT_HUMAN	Q8IWW8	HOT_HUMAN	ADHFE1	Hydroxyacid-oxoacid transhydrogenase, mitochondrial			1	0	1	1	0	0	1	1	1	1	1	1	1	1	1	1	0	1	1	0	1	1	1	1	1	1	1	1	1	0	1	1	1
AILEDMVR	AILEDMVR	K	L	633	640	8	473.7549	2		sp|P33121|ACSL1_HUMAN	P33121	ACSL1_HUMAN	ACSL1	Long-chain-fatty-acid--CoA ligase 1	ACSL6	sp|Q9UKU0|ACSL6_HUMAN	1	1	1	1	1	1	1	1	1	1	1	1	1	1	1	1	1	1	1	1	1	1	1	1	1	1	1	1	1	1	2	1	1
AILEDMVR	AILEDM[15.9949]VR	K	L	633	640	8	481.7524	2	6M(15.9949)	sp|P33121|ACSL1_HUMAN	P33121	ACSL1_HUMAN	ACSL1	Long-chain-fatty-acid--CoA ligase 1	ACSL6	sp|Q9UKU0|ACSL6_HUMAN	0	0	0	0	0	0	0	0	1	0	0	0	0	0	0	0	0	0	0	0	0	0	0	0	0	0	0	0	0	0	0	0	0
AILEQNFR	AILEQNFR	K	D	308	315	8	495.772	2		sp|Q14134|TRI29_HUMAN	Q14134	TRI29_HUMAN	TRIM29	Tripartite motif-containing protein 29			0	0	0	0	0	0	0	0	0	0	0	0	0	0	0	0	0	0	0	0	0	0	0	0	0	0	0	0	0	0	0	0	0
AILNYIASK	AILNYIASK	R	Y	70	78	9	496.7924	2		contam_sp|P08263|GSTA1_HUMAN	P08263	GSTA1_HUMAN	GSTA1	Glutathione S-transferase A1	GSTA2, GSTA3, GSTA5	sp|P09210|GSTA2_HUMAN, sp|Q16772|GSTA3_HUMAN, sp|Q7RTV2|GSTA5_HUMAN	1	0	0	0	0	0	0	0	0	0	0	0	0	0	0	0	0	0	0	0	0	0	0	0	0	0	0	0	0	0	0	0	0
AILVDLEPGTMDSVR	AILVDLEPGTMDSVR	R	S	63	77	15	808.4216	2		sp|P07437|TBB5_HUMAN	P07437	TBB5_HUMAN	TUBB	Tubulin beta chain	TUBB2A, TUBB2B, TUBB3	sp|Q13509|TBB3_HUMAN, sp|Q13885|TBB2A_HUMAN, sp|Q9BVA1|TBB2B_HUMAN	1	0	0	0	0	0	1	1	0	0	1	0	0	0	0	0	1	0	0	0	0	0	0	0	2	0	0	0	0	0	0	0	0
AILVDLEPGTMDSVR	AILVDLEPGTM[15.9949]DSVR	R	S	63	77	15	816.419	2	11M(15.9949)	sp|P07437|TBB5_HUMAN	P07437	TBB5_HUMAN	TUBB	Tubulin beta chain	TUBB2A, TUBB2B, TUBB3	sp|Q13509|TBB3_HUMAN, sp|Q13885|TBB2A_HUMAN, sp|Q9BVA1|TBB2B_HUMAN	0	0	0	0	0	0	1	0	0	0	1	0	0	0	0	0	0	0	0	0	0	0	0	0	0	0	0	0	1	0	1	0	0
AIMEGSGR	AIMEGSGR	K	I	565	572	8	410.7027	2		sp|Q00872|MYPC1_HUMAN	Q00872	MYPC1_HUMAN	MYBPC1	Myosin-binding protein C, slow-type			1	0	1	1	1	1	2	1	1	1	1	1	1	1	1	2	0	1	1	1	1	1	0	1	1	1	1	1	1	1	0	1	1
AIMKDPDDHTVCHLLFANQTEK	AIMKDPDDHTVC[57.0215]HLLFANQTEK	R	D	193	214	22	646.5637	4	12C(57.0215)	sp|P00387|NB5R3_HUMAN	P00387	NB5R3_HUMAN	CYB5R3	NADH-cytochrome b5 reductase 3			1	0	0	0	1	0	0	0	0	0	0	0	0	0	0	0	0	0	1	0	0	0	0	0	0	0	0	0	0	0	1	0	0
AIMMASQSLMCGHQDVMVAGGMESMSNVPYVMNR	AIMMASQSLMC[57.0215]GHQDVMVAGGMESMSNVPYVMNR	K	G	132	165	34	1244.8802	3	11C(57.0215)	sp|P24752|THIL_HUMAN	P24752	THIL_HUMAN	ACAT1	Acetyl-CoA acetyltransferase, mitochondrial			0	0	0	0	1	1	0	0	0	0	1	0	1	1	1	1	1	1	1	1	0	0	1	1	1	1	1	1	1	1	1	0	1
AIMMASQSLMCGHQDVMVAGGMESMSNVPYVMNR	AIMMASQSLMC[57.0215]GHQDVMVAGGMESMSNVPYVMNR	K	G	132	165	34	933.912	4	11C(57.0215)	sp|P24752|THIL_HUMAN	P24752	THIL_HUMAN	ACAT1	Acetyl-CoA acetyltransferase, mitochondrial			0	0	0	0	1	0	1	1	0	0	0	0	1	0	1	0	0	0	1	0	1	0	1	0	1	1	1	1	1	0	1	0	0
AIMMASQSLMCGHQDVMVAGGMESMSNVPYVMNR	AIMMASQSLM[15.9949]C[57.0215]GHQDVMVAGGMESMSNVPYVMNR	K	G	132	165	34	1250.2119	3	10M(15.9949)	sp|P24752|THIL_HUMAN	P24752	THIL_HUMAN	ACAT1	Acetyl-CoA acetyltransferase, mitochondrial			0	0	0	0	0	0	0	0	0	0	0	0	0	0	0	0	0	0	0	0	1	0	0	0	0	0	0	0	1	0	0	0	0
AIMMASQSLMCGHQDVMVAGGMESMSNVPYVMNR	AIMMASQSLM[15.9949]C[57.0215]GHQDVMVAGGMESMSNVPYVMNR	K	G	132	165	34	937.9107	4	10M(15.9949)	sp|P24752|THIL_HUMAN	P24752	THIL_HUMAN	ACAT1	Acetyl-CoA acetyltransferase, mitochondrial			0	0	0	0	0	0	0	0	0	0	0	0	0	0	1	0	1	0	1	0	0	0	1	0	1	0	0	0	0	0	1	0	0
AIMMASQSLMCGHQDVMVAGGMESMSNVPYVMNR	AIMM[15.9949]ASQSLMC[57.0215]GHQDVMVAGGMESMSNVPYVMNR	K	G	132	165	34	1250.2119	3	11C(57.0215)	sp|P24752|THIL_HUMAN	P24752	THIL_HUMAN	ACAT1	Acetyl-CoA acetyltransferase, mitochondrial			0	0	0	0	0	0	0	0	0	0	0	0	0	0	0	0	0	0	0	0	0	0	0	0	0	0	1	0	0	0	0	0	0
AIMMASQSLMCGHQDVMVAGGMESMSNVPYVMNR	AIMM[15.9949]ASQSLMC[57.0215]GHQDVMVAGGMESMSNVPYVMNR	K	G	132	165	34	937.9107	4	11C(57.0215)	sp|P24752|THIL_HUMAN	P24752	THIL_HUMAN	ACAT1	Acetyl-CoA acetyltransferase, mitochondrial			0	0	0	0	0	0	0	0	0	0	0	0	0	0	0	0	0	0	0	0	0	0	0	0	0	0	0	0	0	0	0	0	0
AIMTYVSCFYHAFAGAEQAETAANR	AIMTYVSC[57.0215]FYHAFAGAEQAETAANR	R	I	244	268	25	1390.1338	2	8C(57.0215)	sp|P35609|ACTN2_HUMAN	P35609	ACTN2_HUMAN	ACTN2	Alpha-actinin-2	ACTN3	sp|Q08043|ACTN3_HUMAN	1	1	1	1	1	1	1	1	1	1	1	1	1	1	1	1	1	1	1	1	1	1	1	1	1	1	1	1	1	1	1	1	1
AIMTYVSCFYHAFAGAEQAETAANR	AIMTYVSC[57.0215]FYHAFAGAEQAETAANR	R	I	244	268	25	927.0916	3	8C(57.0215)	sp|P35609|ACTN2_HUMAN	P35609	ACTN2_HUMAN	ACTN2	Alpha-actinin-2	ACTN3	sp|Q08043|ACTN3_HUMAN	3	4	4	4	5	6	5	3	2	4	3	3	6	4	4	4	6	4	4	7	4	3	4	2	6	4	4	2	4	4	2	2	3
AIMTYVSCFYHAFAGAEQAETAANR	AIMTYVSC[57.0215]FYHAFAGAEQAETAANR	R	I	244	268	25	695.5705	4	8C(57.0215)	sp|P35609|ACTN2_HUMAN	P35609	ACTN2_HUMAN	ACTN2	Alpha-actinin-2	ACTN3	sp|Q08043|ACTN3_HUMAN	2	2	2	2	2	2	2	2	2	2	2	2	3	2	2	2	2	2	2	2	2	2	2	2	2	1	2	2	2	2	2	2	2
AIMTYVSSFYHAFSGAQK	AIMTYVSSFYHAFSGAQK	K	A	237	254	18	669.9926	3		sp|P12814|ACTN1_HUMAN	P12814	ACTN1_HUMAN	ACTN1	Alpha-actinin-1	ACTN4	sp|O43707|ACTN4_HUMAN	0	0	1	0	1	0	1	0	0	0	0	0	1	0	0	0	1	0	1	0	1	1	1	0	1	0	1	0	1	0	0	0	1
AIMVDSMLHTVYR	AIMVDSMLHTVYR	R	L	2576	2588	13	768.389	2		sp|P21817|RYR1_HUMAN	P21817	RYR1_HUMAN	RYR1	Ryanodine receptor 1			0	0	0	0	0	0	0	1	0	1	0	0	0	1	0	1	0	1	0	1	0	1	0	1	0	1	0	1	0	1	0	0	0
AIMVDSMLHTVYR	AIMVDSMLHTVYR	R	L	2576	2588	13	512.5951	3		sp|P21817|RYR1_HUMAN	P21817	RYR1_HUMAN	RYR1	Ryanodine receptor 1			1	1	1	1	1	1	1	1	1	1	1	1	1	1	1	1	1	1	1	1	1	1	1	1	1	1	1	1	1	1	1	1	1
AIMVDSMLHTVYR	AIMVDSM[15.9949]LHTVYR	R	L	2576	2588	13	517.9267	3	7M(15.9949)	sp|P21817|RYR1_HUMAN	P21817	RYR1_HUMAN	RYR1	Ryanodine receptor 1			0	0	0	0	0	0	0	0	0	0	0	0	0	0	0	0	0	0	0	0	0	0	0	0	0	0	0	0	0	0	0	0	0
AIMKDPDDHTVCHLLFANQTEK	AIM[15.9949]KDPDDHTVC[57.0215]HLLFANQTEK	R	D	193	214	22	650.5624	4	12C(57.0215)	sp|P00387|NB5R3_HUMAN	P00387	NB5R3_HUMAN	CYB5R3	NADH-cytochrome b5 reductase 3			0	0	0	0	0	0	0	0	0	0	0	0	0	0	0	0	0	0	0	0	0	0	0	0	0	0	0	0	0	0	0	0	0
AIMMASQSLMCGHQDVMVAGGMESMSNVPYVMNR	AIM[15.9949]MASQSLMC[57.0215]GHQDVMVAGGMESMSNVPYVMNR	K	G	132	165	34	1250.2119	3	11C(57.0215)	sp|P24752|THIL_HUMAN	P24752	THIL_HUMAN	ACAT1	Acetyl-CoA acetyltransferase, mitochondrial			0	0	0	0	0	0	1	0	0	0	0	0	0	0	0	0	0	0	0	0	1	0	0	0	0	0	0	0	0	0	0	0	0
AIMMASQSLMCGHQDVMVAGGMESMSNVPYVMNR	AIM[15.9949]MASQSLMC[57.0215]GHQDVMVAGGMESMSNVPYVMNR	K	G	132	165	34	937.9107	4	11C(57.0215)	sp|P24752|THIL_HUMAN	P24752	THIL_HUMAN	ACAT1	Acetyl-CoA acetyltransferase, mitochondrial			0	0	0	0	1	0	1	0	0	0	0	0	0	0	1	0	0	0	0	0	0	0	0	0	0	0	1	0	0	0	0	0	0
AIMTYVSCFYHAFAGAEQAETAANR	AIM[15.9949]TYVSC[57.0215]FYHAFAGAEQAETAANR	R	I	244	268	25	1398.1312	2	3M(15.9949)	sp|P35609|ACTN2_HUMAN	P35609	ACTN2_HUMAN	ACTN2	Alpha-actinin-2	ACTN3	sp|Q08043|ACTN3_HUMAN	0	0	0	0	0	0	0	0	1	0	0	0	0	0	0	0	0	0	0	0	0	0	0	0	0	0	0	0	0	0	0	0	0
AIMTYVSCFYHAFAGAEQAETAANR	AIM[15.9949]TYVSC[57.0215]FYHAFAGAEQAETAANR	R	I	244	268	25	932.4232	3	3M(15.9949)	sp|P35609|ACTN2_HUMAN	P35609	ACTN2_HUMAN	ACTN2	Alpha-actinin-2	ACTN3	sp|Q08043|ACTN3_HUMAN	4	5	6	3	5	3	3	4	4	4	2	5	4	2	3	5	4	5	3	4	3	2	2	4	3	4	4	4	2	2	3	5	4
AIMTYVSCFYHAFAGAEQAETAANR	AIM[15.9949]TYVSC[57.0215]FYHAFAGAEQAETAANR	R	I	244	268	25	699.5692	4	3M(15.9949)	sp|P35609|ACTN2_HUMAN	P35609	ACTN2_HUMAN	ACTN2	Alpha-actinin-2	ACTN3	sp|Q08043|ACTN3_HUMAN	1	2	1	1	2	2	4	1	2	2	2	2	3	1	2	1	2	1	4	3	2	0	2	1	2	2	4	1	2	2	1	2	2
AIMVDSMLHTVYR	AIM[15.9949]VDSMLHTVYR	R	L	2576	2588	13	517.9267	3	3M(15.9949)	sp|P21817|RYR1_HUMAN	P21817	RYR1_HUMAN	RYR1	Ryanodine receptor 1			0	2	1	0	0	1	0	0	0	1	0	1	0	0	0	0	0	0	0	0	0	0	0	0	0	0	0	0	0	0	0	1	0
AIMVDSMLHTVYR	AIM[15.9949]VDSM[15.9949]LHTVYR	R	L	2576	2588	13	523.2584	3	3M(15.9949)	sp|P21817|RYR1_HUMAN	P21817	RYR1_HUMAN	RYR1	Ryanodine receptor 1			0	0	0	0	0	0	0	0	0	0	0	0	0	0	0	0	0	0	0	0	0	0	0	0	0	0	0	0	0	0	0	0	0
AINAHVNLGYTK	AINAHVNLGYTK	R	V	168	179	12	650.854	2		sp|Q9BS92|NPS3B_HUMAN	Q9BS92	NPS3B_HUMAN	NIPSNAP3B	Protein NipSnap homolog 3B			0	0	1	1	1	1	1	1	1	1	1	1	1	1	1	0	1	1	1	1	1	1	1	1	1	1	1	1	1	0	1	0	1
AINAHVNLGYTK	AINAHVNLGYTK	R	V	168	179	12	434.2384	3		sp|Q9BS92|NPS3B_HUMAN	Q9BS92	NPS3B_HUMAN	NIPSNAP3B	Protein NipSnap homolog 3B			1	0	1	0	1	0	1	1	1	1	1	0	1	1	1	1	1	1	1	1	1	1	1	1	1	1	1	1	1	1	0	0	1
AINEAYKEDYHK	AINEAYKEDYHK	R	S	472	483	12	740.8569	2		sp|P08133|ANXA6_HUMAN	P08133	ANXA6_HUMAN	ANXA6	Annexin A6			1	1	0	1	1	1	1	1	1	1	1	0	0	1	1	0	1	1	1	0	1	1	1	0	1	1	0	0	1	0	1	1	0
AINEAYKEDYHK	AINEAYKEDYHK	R	S	472	483	12	494.2404	3		sp|P08133|ANXA6_HUMAN	P08133	ANXA6_HUMAN	ANXA6	Annexin A6			1	0	1	1	0	1	1	3	1	1	1	1	3	0	0	0	0	1	1	1	0	1	0	1	0	2	2	2	2	0	1	0	1
AINEGPPTESGK	AINEGPPTESGK	K	Q	41	52	12	600.2987	2		sp|A8MU46|SMTL1_HUMAN	A8MU46	SMTL1_HUMAN	SMTNL1	Smoothelin-like protein 1			0	0	0	0	0	0	0	0	0	0	0	0	0	0	0	0	0	1	0	0	0	0	0	0	0	0	0	0	0	0	0	0	0
AINEGPPTESGKQEK	AINEGPPTESGKQEK	K	A	41	55	15	792.8968	2		sp|A8MU46|SMTL1_HUMAN	A8MU46	SMTL1_HUMAN	SMTNL1	Smoothelin-like protein 1			0	0	0	0	0	0	0	0	0	0	0	0	0	0	0	0	0	0	0	0	1	0	0	0	0	0	0	0	0	0	0	0	0
AINEGPPTESGKQEK	AINEGPPTESGKQEK	K	A	41	55	15	528.9336	3		sp|A8MU46|SMTL1_HUMAN	A8MU46	SMTL1_HUMAN	SMTNL1	Smoothelin-like protein 1			0	0	0	0	0	0	1	0	0	0	0	0	0	0	0	0	0	0	0	0	0	0	0	0	0	0	0	0	0	0	0	0	0
AINIAGETSSHAFLLVQAK	AINIAGETSSHAFLLVQAK	K	Q	2153	2171	19	985.5388	2		sp|Q8WZ42|TITIN_HUMAN	Q8WZ42	TITIN_HUMAN	TTN	Titin			0	1	0	0	1	1	0	0	0	0	1	0	1	1	1	0	1	0	1	0	1	1	1	1	0	0	1	0	1	1	0	1	1
AINIAGETSSHAFLLVQAK	AINIAGETSSHAFLLVQAK	K	Q	2153	2171	19	657.3616	3		sp|Q8WZ42|TITIN_HUMAN	Q8WZ42	TITIN_HUMAN	TTN	Titin			1	1	6	3	3	1	2	2	5	2	3	1	3	3	2	2	2	3	3	1	2	2	1	2	2	2	2	2	3	2	4	2	4
AINQAGVGKPSDLAGPVVAETR	AINQAGVGKPSDLAGPVVAETR	R	P	1117	1138	22	1075.5818	2		sp|P52179|MYOM1_HUMAN	P52179	MYOM1_HUMAN	MYOM1	Myomesin-1			1	1	0	0	1	1	0	0	1	0	1	1	1	0	1	0	1	1	0	0	1	1	1	0	1	0	0	1	1	1	1	1	1
AINQAGVGKPSDLAGPVVAETR	AINQAGVGKPSDLAGPVVAETR	R	P	1117	1138	22	717.3903	3		sp|P52179|MYOM1_HUMAN	P52179	MYOM1_HUMAN	MYOM1	Myomesin-1			2	2	3	2	1	2	3	2	1	2	1	2	2	2	2	2	1	2	2	2	2	2	2	2	3	2	2	2	2	2	3	2	2
AINQAGVGKPSDLAGPVVAETRPGTK	AINQAGVGKPSDLAGPVVAETRPGTK	R	E	1117	1142	26	1267.1903	2		sp|P52179|MYOM1_HUMAN	P52179	MYOM1_HUMAN	MYOM1	Myomesin-1			0	0	0	0	0	0	0	0	0	0	0	0	0	0	0	0	0	0	0	0	1	0	0	0	0	0	0	0	0	0	0	0	0
AINQAGVGKPSDLAGPVVAETRPGTK	AINQAGVGKPSDLAGPVVAETRPGTK	R	E	1117	1142	26	845.1293	3		sp|P52179|MYOM1_HUMAN	P52179	MYOM1_HUMAN	MYOM1	Myomesin-1			1	2	1	1	0	2	2	1	1	1	1	2	1	2	0	1	1	2	1	2	0	2	3	2	0	2	0	2	1	1	1	2	0
AINQAGVGKPSDLAGPVVAETRPGTK	AINQAGVGKPSDLAGPVVAETRPGTK	R	E	1117	1142	26	634.0988	4		sp|P52179|MYOM1_HUMAN	P52179	MYOM1_HUMAN	MYOM1	Myomesin-1			2	4	2	4	2	4	2	4	2	4	2	4	2	4	2	2	2	4	2	4	2	4	2	4	2	4	2	4	2	4	2	4	3
AINQGGLTSVAVR	AINQGGLTSVAVR	K	G	31	43	13	643.3648	2		sp|P60900|PSA6_HUMAN	P60900	PSA6_HUMAN	PSMA6	Proteasome subunit alpha type-6			0	0	1	0	0	0	1	1	0	1	0	1	0	0	0	1	0	1	0	0	0	0	0	0	0	1	0	1	0	0	1	0	0
AINVQEEK	AINVQEEK	K	I	1493	1500	8	465.7482	2		sp|Q13813|SPTN1_HUMAN	Q13813	SPTN1_HUMAN	SPTAN1	Spectrin alpha chain, non-erythrocytic 1			0	0	0	0	0	0	0	0	0	0	0	0	0	0	0	0	0	0	0	0	0	0	0	0	0	0	0	0	0	0	0	0	0
AIPDLTAPVAAVQAAVSNLVR	AIPDLTAPVAAVQAAVSNLVR	K	V	36	56	21	692.7319	3		sp|P18206|VINC_HUMAN	P18206	VINC_HUMAN	VCL	Vinculin			0	0	0	1	0	0	0	1	1	0	0	0	0	1	0	1	0	0	0	0	0	0	0	0	0	1	0	0	0	0	1	1	0
AIPLVLVSGNHDIGNTPTAETVEEFCR	AIPLVLVSGNHDIGNTPTAETVEEFC[57.0215]R	R	T	118	144	27	980.4904	3	26C(57.0215)	sp|Q9BRF8|CPPED_HUMAN	Q9BRF8	CPPED_HUMAN	CPPED1	Serine/threonine-protein phosphatase CPPED1			0	0	0	0	0	0	0	0	0	0	1	0	0	0	0	0	0	0	0	0	0	0	0	0	0	0	0	0	0	0	0	0	0
AIQGGTSHHLGQNFSK	AIQGGTSHHLGQNFSK	R	M	1235	1250	16	841.4238	2		sp|P07814|SYEP_HUMAN	P07814	SYEP_HUMAN	EPRS1	Bifunctional glutamate/proline--tRNA ligase			0	0	0	0	1	0	0	0	0	0	0	0	0	0	0	0	1	0	0	0	1	0	0	0	0	0	0	0	0	0	0	0	0
AIQLTYNPDESSKPNMIDAATLK	AIQLTYNPDESSKPNMIDAATLK	K	S	89	111	23	840.7598	3		sp|P02679|FIBG_HUMAN	P02679	FIBG_HUMAN	FGG	Fibrinogen gamma chain			1	1	1	0	1	1	1	1	1	0	2	1	0	0	0	0	0	0	1	1	1	1	0	0	0	1	1	1	1	0	1	1	1
AIQLTYNPDESSKPNMIDAATLK	AIQLTYNPDESSKPNM[15.9949]IDAATLK	K	S	89	111	23	846.0914	3	16M(15.9949)	sp|P02679|FIBG_HUMAN	P02679	FIBG_HUMAN	FGG	Fibrinogen gamma chain			1	1	0	0	0	0	0	0	0	0	1	1	0	0	0	0	0	0	0	0	0	0	0	0	0	0	0	0	0	0	0	0	0
AIQTLGYFPVGDGDFPHQK	AIQTLGYFPVGDGDFPHQK	R	L	861	879	19	697.3496	3		sp|Q5VYK3|ECM29_HUMAN	Q5VYK3	ECM29_HUMAN	ECPAS	Proteasome adapter and scaffold protein ECM29			0	0	1	0	0	0	1	0	1	0	0	0	0	0	0	0	0	0	0	0	0	0	0	0	0	0	0	0	0	0	0	0	0
AIQWGEDGRPFHYLFYTGK	AIQWGEDGRPFHYLFYTGK	R	Q	137	155	19	572.0339	4		sp|P82933|RT09_HUMAN	P82933	RT09_HUMAN	MRPS9	28S ribosomal protein S9, mitochondrial			0	0	0	0	0	0	0	0	0	0	0	0	0	0	0	0	0	0	1	0	0	0	0	0	0	0	0	0	0	0	0	0	0
AISEELDHALNDMTSI	AISEELDHALNDMTSI	K	-	269	284	16	879.9143	2		sp|P09493|TPM1_HUMAN	P09493	TPM1_HUMAN	TPM1	Tropomyosin alpha-1 chain	TPM3	sp|P06753|TPM3_HUMAN	13	16	9	13	11	13	9	11	11	13	9	13	16	15	10	14	9	14	9	11	9	16	7	13	15	16	9	16	14	19	10	17	12
AISEELDHALNDMTSI	AISEELDHALNDMTSI	K	-	269	284	16	586.9453	3		sp|P09493|TPM1_HUMAN	P09493	TPM1_HUMAN	TPM1	Tropomyosin alpha-1 chain	TPM3	sp|P06753|TPM3_HUMAN	4	2	3	2	1	1	1	2	1	3	2	3	2	1	2	2	1	3	1	2	1	2	1	2	2	3	1	3	1	1	3	2	1
AISEELDHALNDMTSI	AISEELDHALNDM[15.9949]TSI	K	-	269	284	16	887.9118	2	13M(15.9949)	sp|P09493|TPM1_HUMAN	P09493	TPM1_HUMAN	TPM1	Tropomyosin alpha-1 chain	TPM3	sp|P06753|TPM3_HUMAN	3	5	5	4	3	3	3	3	4	5	3	5	3	2	3	3	2	3	2	3	3	5	3	3	4	3	2	3	2	4	2	3	3
AISEELDHALNDMTSI	AISEELDHALNDM[15.9949]TSI	K	-	269	284	16	592.2769	3	13M(15.9949)	sp|P09493|TPM1_HUMAN	P09493	TPM1_HUMAN	TPM1	Tropomyosin alpha-1 chain	TPM3	sp|P06753|TPM3_HUMAN	1	2	1	0	1	1	2	2	1	1	2	2	2	1	1	1	1	2	1	1	2	1	0	2	1	2	1	1	1	2	1	1	2
AISEELDNALNDITSL	AISEELDNALNDITSL	K	-	269	284	16	859.4281	2		sp|P07951|TPM2_HUMAN	P07951	TPM2_HUMAN	TPM2	Tropomyosin beta chain			5	5	1	3	3	3	2	2	4	5	2	4	3	2	4	2	3	2	2	1	4	3	2	2	2	2	1	4	5	3	3	3	4
AISEELDNALNDITSL	AISEELDNALNDITSL	K	-	269	284	16	573.2878	3		sp|P07951|TPM2_HUMAN	P07951	TPM2_HUMAN	TPM2	Tropomyosin beta chain			0	0	0	1	1	0	0	1	0	0	0	0	0	0	0	0	1	1	0	0	0	0	0	0	0	0	0	1	0	0	1	0	0
AISFVGSNK	AISFVGSNK	K	A	256	264	9	461.7532	2		sp|Q02252|MMSA_HUMAN	Q02252	MMSA_HUMAN	ALDH6A1	Methylmalonate-semialdehyde dehydrogenase [acylating], mitochondrial			0	0	0	0	0	0	0	0	0	0	0	0	0	0	0	0	0	0	0	0	0	0	0	0	0	0	0	0	1	0	0	0	0
AISHEHSPSDLEAHFVPLVK	AISHEHSPSDLEAHFVPLVK	R	R	114	133	20	738.3831	3		sp|P30153|2AAA_HUMAN	P30153	2AAA_HUMAN	PPP2R1A	Serine/threonine-protein phosphatase 2A 65 kDa regulatory subunit A alpha isoform			0	0	1	0	1	0	0	0	0	0	0	1	0	0	0	0	1	0	0	1	1	0	1	0	1	0	1	0	0	0	0	0	0
AISHEHSPSDLEAHFVPLVK	AISHEHSPSDLEAHFVPLVK	R	R	114	133	20	554.0391	4		sp|P30153|2AAA_HUMAN	P30153	2AAA_HUMAN	PPP2R1A	Serine/threonine-protein phosphatase 2A 65 kDa regulatory subunit A alpha isoform			1	1	1	1	1	1	2	1	1	1	1	1	1	1	1	1	1	1	1	1	1	1	1	1	1	1	1	1	1	1	2	1	1
AISHEHSPSDLEAHFVPLVK	AISHEHSPSDLEAHFVPLVK	R	R	114	133	20	443.4328	5		sp|P30153|2AAA_HUMAN	P30153	2AAA_HUMAN	PPP2R1A	Serine/threonine-protein phosphatase 2A 65 kDa regulatory subunit A alpha isoform			0	0	0	0	0	0	0	0	0	0	0	0	0	0	0	0	0	0	0	0	0	0	0	0	0	0	0	0	0	0	0	0	0
AISPDKDNFYFDVK	AISPDKDNFYFDVK	K	D	398	411	14	829.9066	2		sp|Q13423|NNTM_HUMAN	Q13423	NNTM_HUMAN	NNT	NAD(P) transhydrogenase, mitochondrial			0	0	1	1	1	1	1	1	1	1	1	1	0	0	1	1	1	1	1	0	1	1	1	0	1	1	1	1	1	0	1	1	1
AISPDKDNFYFDVK	AISPDKDNFYFDVK	K	D	398	411	14	553.6068	3		sp|Q13423|NNTM_HUMAN	Q13423	NNTM_HUMAN	NNT	NAD(P) transhydrogenase, mitochondrial			1	2	1	1	1	1	1	1	1	1	1	1	3	1	1	1	1	1	2	0	1	1	1	1	1	1	1	1	1	1	1	1	1
AISPDKDNFYFDVKDDFDFGTMGHVIR	AISPDKDNFYFDVKDDFDFGTMGHVIR	K	G	398	424	27	1050.4939	3		sp|Q13423|NNTM_HUMAN	Q13423	NNTM_HUMAN	NNT	NAD(P) transhydrogenase, mitochondrial			0	0	0	0	0	0	1	0	0	0	0	0	0	0	1	0	0	0	0	1	0	0	1	0	0	0	1	1	0	0	0	0	0
AISPDKDNFYFDVKDDFDFGTMGHVIR	AISPDKDNFYFDVKDDFDFGTMGHVIR	K	G	398	424	27	788.1223	4		sp|Q13423|NNTM_HUMAN	Q13423	NNTM_HUMAN	NNT	NAD(P) transhydrogenase, mitochondrial			0	0	3	1	1	0	3	2	2	1	0	2	2	1	1	2	1	0	1	1	1	1	1	2	1	2	1	2	1	2	2	1	1
AISPDKDNFYFDVKDDFDFGTMGHVIR	AISPDKDNFYFDVKDDFDFGTMGHVIR	K	G	398	424	27	630.6993	5		sp|Q13423|NNTM_HUMAN	Q13423	NNTM_HUMAN	NNT	NAD(P) transhydrogenase, mitochondrial			1	1	1	1	1	1	2	1	1	1	1	1	0	1	1	1	1	1	1	1	1	1	1	1	1	1	2	1	1	1	1	1	1
AISPDKDNFYFDVKDDFDFGTMGHVIR	AISPDKDNFYFDVKDDFDFGTM[15.9949]GHVIR	K	G	398	424	27	792.121	4	22M(15.9949)	sp|Q13423|NNTM_HUMAN	Q13423	NNTM_HUMAN	NNT	NAD(P) transhydrogenase, mitochondrial			0	1	1	0	1	0	1	0	1	0	1	1	0	0	1	0	1	0	1	1	1	0	1	1	0	0	1	1	1	1	1	1	0
AISPDKDNFYFDVKDDFDFGTMGHVIR	AISPDKDNFYFDVKDDFDFGTM[15.9949]GHVIR	K	G	398	424	27	633.8982	5	22M(15.9949)	sp|Q13423|NNTM_HUMAN	Q13423	NNTM_HUMAN	NNT	NAD(P) transhydrogenase, mitochondrial			0	1	1	1	1	0	1	0	1	0	1	0	1	0	1	1	0	1	1	1	1	0	1	1	0	1	1	1	1	0	1	0	1
AITADVSHSPR	AITADVSHSPR	R	T	576	586	11	577.3016	2		sp|Q16821|PPR3A_HUMAN	Q16821	PPR3A_HUMAN	PPP1R3A	Protein phosphatase 1 regulatory subunit 3A			0	0	0	0	1	1	0	0	0	0	0	0	0	0	0	0	0	0	0	0	1	0	1	0	0	0	0	0	0	0	0	0	0
AITDAAMMAEELK	AITDAAMMAEELK	K	K	1758	1770	13	697.3387	2		sp|P12883|MYH7_HUMAN	P12883	MYH7_HUMAN	MYH7	Myosin-7	MYH1, MYH13, MYH2, MYH3, MYH4, MYH6, MYH7B, MYH8	sp|A7E2Y1|MYH7B_HUMAN, sp|P11055|MYH3_HUMAN, sp|P12882|MYH1_HUMAN, sp|P13533|MYH6_HUMAN, sp|P13535|MYH8_HUMAN, sp|Q9UKX2|MYH2_HUMAN, sp|Q9UKX3|MYH13_HUMAN, sp|Q9Y623|MYH4_HUMAN	1	1	1	2	1	1	1	1	2	1	1	1	1	1	1	1	1	1	1	1	1	1	1	1	1	1	1	1	1	1	1	1	1
AITDAAMMAEELK	AITDAAMMAEELK	K	K	1758	1770	13	465.2282	3		sp|P12883|MYH7_HUMAN	P12883	MYH7_HUMAN	MYH7	Myosin-7	MYH1, MYH13, MYH2, MYH3, MYH4, MYH6, MYH7B, MYH8	sp|A7E2Y1|MYH7B_HUMAN, sp|P11055|MYH3_HUMAN, sp|P12882|MYH1_HUMAN, sp|P13533|MYH6_HUMAN, sp|P13535|MYH8_HUMAN, sp|Q9UKX2|MYH2_HUMAN, sp|Q9UKX3|MYH13_HUMAN, sp|Q9Y623|MYH4_HUMAN	1	0	1	1	0	1	1	1	1	1	0	1	2	0	0	1	1	1	2	0	0	0	0	1	0	1	0	1	0	1	1	1	0
AITDAAMMAEELKK	AITDAAMMAEELKK	K	E	1758	1771	14	761.3862	2		sp|P12883|MYH7_HUMAN	P12883	MYH7_HUMAN	MYH7	Myosin-7	MYH1, MYH13, MYH2, MYH3, MYH4, MYH6, MYH7B, MYH8	sp|A7E2Y1|MYH7B_HUMAN, sp|P11055|MYH3_HUMAN, sp|P12882|MYH1_HUMAN, sp|P13533|MYH6_HUMAN, sp|P13535|MYH8_HUMAN, sp|Q9UKX2|MYH2_HUMAN, sp|Q9UKX3|MYH13_HUMAN, sp|Q9Y623|MYH4_HUMAN	2	5	3	4	2	5	2	5	2	5	2	4	2	5	3	5	3	4	3	6	3	4	3	6	2	4	3	4	2	5	3	5	2
AITDAAMMAEELKK	AITDAAMMAEELKK	K	E	1758	1771	14	507.9265	3		sp|P12883|MYH7_HUMAN	P12883	MYH7_HUMAN	MYH7	Myosin-7	MYH1, MYH13, MYH2, MYH3, MYH4, MYH6, MYH7B, MYH8	sp|A7E2Y1|MYH7B_HUMAN, sp|P11055|MYH3_HUMAN, sp|P12882|MYH1_HUMAN, sp|P13533|MYH6_HUMAN, sp|P13535|MYH8_HUMAN, sp|Q9UKX2|MYH2_HUMAN, sp|Q9UKX3|MYH13_HUMAN, sp|Q9Y623|MYH4_HUMAN	9	13	7	9	8	9	7	11	8	7	10	8	8	11	8	13	9	8	9	6	6	10	8	8	8	11	7	11	7	13	6	13	9
AITDAAMMAEELKKEQDTSAHLER	AITDAAMMAEELKKEQDTSAHLER	K	M	1758	1781	24	672.8296	4		sp|P12883|MYH7_HUMAN	P12883	MYH7_HUMAN	MYH7	Myosin-7	MYH1, MYH13, MYH2, MYH3, MYH4, MYH6, MYH7B, MYH8	sp|A7E2Y1|MYH7B_HUMAN, sp|P11055|MYH3_HUMAN, sp|P12882|MYH1_HUMAN, sp|P13533|MYH6_HUMAN, sp|P13535|MYH8_HUMAN, sp|Q9UKX2|MYH2_HUMAN, sp|Q9UKX3|MYH13_HUMAN, sp|Q9Y623|MYH4_HUMAN	0	0	1	0	0	0	0	0	0	0	0	1	0	0	0	0	0	0	0	0	0	0	0	0	0	0	0	0	0	0	0	0	0
AITDAAMMAEELKKEQDTSAHLER	AITDAAMMAEELKKEQDTSAHLER	K	M	1758	1781	24	538.4651	5		sp|P12883|MYH7_HUMAN	P12883	MYH7_HUMAN	MYH7	Myosin-7	MYH1, MYH13, MYH2, MYH3, MYH4, MYH6, MYH7B, MYH8	sp|A7E2Y1|MYH7B_HUMAN, sp|P11055|MYH3_HUMAN, sp|P12882|MYH1_HUMAN, sp|P13533|MYH6_HUMAN, sp|P13535|MYH8_HUMAN, sp|Q9UKX2|MYH2_HUMAN, sp|Q9UKX3|MYH13_HUMAN, sp|Q9Y623|MYH4_HUMAN	0	0	0	0	0	1	0	0	0	0	0	0	0	1	0	0	0	0	0	0	0	0	0	0	0	0	0	0	0	1	0	0	0
AITDAAMMAEELK	AITDAAMM[15.9949]AEELK	K	K	1758	1770	13	705.3361	2	8M(15.9949)	sp|P12883|MYH7_HUMAN	P12883	MYH7_HUMAN	MYH7	Myosin-7	MYH1, MYH13, MYH2, MYH3, MYH4, MYH6, MYH7B, MYH8	sp|A7E2Y1|MYH7B_HUMAN, sp|P11055|MYH3_HUMAN, sp|P12882|MYH1_HUMAN, sp|P13533|MYH6_HUMAN, sp|P13535|MYH8_HUMAN, sp|Q9UKX2|MYH2_HUMAN, sp|Q9UKX3|MYH13_HUMAN, sp|Q9Y623|MYH4_HUMAN	1	1	2	0	0	1	1	1	1	2	1	1	1	1	0	1	0	0	0	1	0	1	0	1	0	2	0	1	0	1	1	1	1
AITDAAMMAEELK	AITDAAMM[15.9949]AEELK	K	K	1758	1770	13	470.5598	3	8M(15.9949)	sp|P12883|MYH7_HUMAN	P12883	MYH7_HUMAN	MYH7	Myosin-7	MYH1, MYH13, MYH2, MYH3, MYH4, MYH6, MYH7B, MYH8	sp|A7E2Y1|MYH7B_HUMAN, sp|P11055|MYH3_HUMAN, sp|P12882|MYH1_HUMAN, sp|P13533|MYH6_HUMAN, sp|P13535|MYH8_HUMAN, sp|Q9UKX2|MYH2_HUMAN, sp|Q9UKX3|MYH13_HUMAN, sp|Q9Y623|MYH4_HUMAN	0	0	0	0	0	0	0	0	0	0	0	0	0	0	0	0	0	0	0	0	0	0	0	0	0	0	0	0	0	0	0	0	0
AITDAAMMAEELKK	AITDAAMM[15.9949]AEELKK	K	E	1758	1771	14	769.3836	2	8M(15.9949)	sp|P12883|MYH7_HUMAN	P12883	MYH7_HUMAN	MYH7	Myosin-7	MYH1, MYH13, MYH2, MYH3, MYH4, MYH6, MYH7B, MYH8	sp|A7E2Y1|MYH7B_HUMAN, sp|P11055|MYH3_HUMAN, sp|P12882|MYH1_HUMAN, sp|P13533|MYH6_HUMAN, sp|P13535|MYH8_HUMAN, sp|Q9UKX2|MYH2_HUMAN, sp|Q9UKX3|MYH13_HUMAN, sp|Q9Y623|MYH4_HUMAN	2	2	2	2	4	3	2	1	2	2	2	2	2	1	3	1	4	2	1	2	4	2	3	2	3	2	1	1	2	3	1	5	2
AITDAAMMAEELKK	AITDAAMM[15.9949]AEELKK	K	E	1758	1771	14	513.2582	3	8M(15.9949)	sp|P12883|MYH7_HUMAN	P12883	MYH7_HUMAN	MYH7	Myosin-7	MYH1, MYH13, MYH2, MYH3, MYH4, MYH6, MYH7B, MYH8	sp|A7E2Y1|MYH7B_HUMAN, sp|P11055|MYH3_HUMAN, sp|P12882|MYH1_HUMAN, sp|P13533|MYH6_HUMAN, sp|P13535|MYH8_HUMAN, sp|Q9UKX2|MYH2_HUMAN, sp|Q9UKX3|MYH13_HUMAN, sp|Q9Y623|MYH4_HUMAN	9	17	8	7	10	14	8	5	4	6	10	5	12	16	8	7	12	8	7	10	7	14	7	10	10	7	7	7	9	14	7	11	13
AITDAAMMAEELK	AITDAAM[15.9949]MAEELK	K	K	1758	1770	13	705.3361	2	7M(15.9949)	sp|P12883|MYH7_HUMAN	P12883	MYH7_HUMAN	MYH7	Myosin-7	MYH1, MYH13, MYH2, MYH3, MYH4, MYH6, MYH7B, MYH8	sp|A7E2Y1|MYH7B_HUMAN, sp|P11055|MYH3_HUMAN, sp|P12882|MYH1_HUMAN, sp|P13533|MYH6_HUMAN, sp|P13535|MYH8_HUMAN, sp|Q9UKX2|MYH2_HUMAN, sp|Q9UKX3|MYH13_HUMAN, sp|Q9Y623|MYH4_HUMAN	2	2	2	2	1	2	1	1	2	2	2	2	2	1	1	1	2	1	1	1	1	1	3	1	2	1	1	2	1	1	3	3	1
AITDAAMMAEELK	AITDAAM[15.9949]MAEELK	K	K	1758	1770	13	470.5598	3	7M(15.9949)	sp|P12883|MYH7_HUMAN	P12883	MYH7_HUMAN	MYH7	Myosin-7	MYH1, MYH13, MYH2, MYH3, MYH4, MYH6, MYH7B, MYH8	sp|A7E2Y1|MYH7B_HUMAN, sp|P11055|MYH3_HUMAN, sp|P12882|MYH1_HUMAN, sp|P13533|MYH6_HUMAN, sp|P13535|MYH8_HUMAN, sp|Q9UKX2|MYH2_HUMAN, sp|Q9UKX3|MYH13_HUMAN, sp|Q9Y623|MYH4_HUMAN	1	1	0	1	1	0	1	1	0	1	0	2	0	0	1	0	1	2	1	0	1	0	0	1	0	1	1	1	0	0	0	1	0
AITDAAMMAEELKK	AITDAAM[15.9949]MAEELKK	K	E	1758	1771	14	769.3836	2	7M(15.9949)	sp|P12883|MYH7_HUMAN	P12883	MYH7_HUMAN	MYH7	Myosin-7	MYH1, MYH13, MYH2, MYH3, MYH4, MYH6, MYH7B, MYH8	sp|A7E2Y1|MYH7B_HUMAN, sp|P11055|MYH3_HUMAN, sp|P12882|MYH1_HUMAN, sp|P13533|MYH6_HUMAN, sp|P13535|MYH8_HUMAN, sp|Q9UKX2|MYH2_HUMAN, sp|Q9UKX3|MYH13_HUMAN, sp|Q9Y623|MYH4_HUMAN	2	6	3	4	5	4	2	3	1	4	2	3	4	8	3	3	7	2	4	5	4	5	4	5	5	2	2	3	3	5	3	6	3
AITDAAMMAEELKK	AITDAAM[15.9949]MAEELKK	K	E	1758	1771	14	513.2582	3	7M(15.9949)	sp|P12883|MYH7_HUMAN	P12883	MYH7_HUMAN	MYH7	Myosin-7	MYH1, MYH13, MYH2, MYH3, MYH4, MYH6, MYH7B, MYH8	sp|A7E2Y1|MYH7B_HUMAN, sp|P11055|MYH3_HUMAN, sp|P12882|MYH1_HUMAN, sp|P13533|MYH6_HUMAN, sp|P13535|MYH8_HUMAN, sp|Q9UKX2|MYH2_HUMAN, sp|Q9UKX3|MYH13_HUMAN, sp|Q9Y623|MYH4_HUMAN	13	12	14	13	14	13	13	13	13	12	13	12	15	14	14	14	13	13	14	14	14	14	13	16	14	13	15	14	15	13	11	14	15
AITDAAMMAEELK	AITDAAM[15.9949]M[15.9949]AEELK	K	K	1758	1770	13	713.3336	2	7M(15.9949)	sp|P12883|MYH7_HUMAN	P12883	MYH7_HUMAN	MYH7	Myosin-7	MYH1, MYH13, MYH2, MYH3, MYH4, MYH6, MYH7B, MYH8	sp|A7E2Y1|MYH7B_HUMAN, sp|P11055|MYH3_HUMAN, sp|P12882|MYH1_HUMAN, sp|P13533|MYH6_HUMAN, sp|P13535|MYH8_HUMAN, sp|Q9UKX2|MYH2_HUMAN, sp|Q9UKX3|MYH13_HUMAN, sp|Q9Y623|MYH4_HUMAN	0	0	0	0	0	0	0	0	1	0	0	0	0	0	1	0	0	0	0	0	0	0	0	0	0	0	0	0	1	0	0	0	0
AITDAAMMAEELKK	AITDAAM[15.9949]M[15.9949]AEELKK	K	E	1758	1771	14	777.3811	2	7M(15.9949)	sp|P12883|MYH7_HUMAN	P12883	MYH7_HUMAN	MYH7	Myosin-7	MYH1, MYH13, MYH2, MYH3, MYH4, MYH6, MYH7B, MYH8	sp|A7E2Y1|MYH7B_HUMAN, sp|P11055|MYH3_HUMAN, sp|P12882|MYH1_HUMAN, sp|P13533|MYH6_HUMAN, sp|P13535|MYH8_HUMAN, sp|Q9UKX2|MYH2_HUMAN, sp|Q9UKX3|MYH13_HUMAN, sp|Q9Y623|MYH4_HUMAN	2	3	3	2	3	2	2	2	2	1	3	2	2	2	3	2	2	2	4	2	3	2	4	3	2	2	2	2	2	3	2	3	3
AITDAAMMAEELKK	AITDAAM[15.9949]M[15.9949]AEELKK	K	E	1758	1771	14	518.5898	3	7M(15.9949)	sp|P12883|MYH7_HUMAN	P12883	MYH7_HUMAN	MYH7	Myosin-7	MYH1, MYH13, MYH2, MYH3, MYH4, MYH6, MYH7B, MYH8	sp|A7E2Y1|MYH7B_HUMAN, sp|P11055|MYH3_HUMAN, sp|P12882|MYH1_HUMAN, sp|P13533|MYH6_HUMAN, sp|P13535|MYH8_HUMAN, sp|Q9UKX2|MYH2_HUMAN, sp|Q9UKX3|MYH13_HUMAN, sp|Q9Y623|MYH4_HUMAN	5	6	11	7	7	5	5	3	8	3	6	3	6	5	9	3	7	3	9	4	7	4	7	11	7	3	7	3	8	6	6	5	10
AITHLNNNFMFGQK	AITHLNNNFMFGQK	R	L	435	448	14	545.6084	3		sp|P14866|HNRPL_HUMAN	P14866	HNRPL_HUMAN	HNRNPL	Heterogeneous nuclear ribonucleoprotein L			0	0	0	0	0	0	0	0	0	0	0	0	0	0	0	0	0	0	0	0	0	0	0	0	0	0	1	0	0	0	0	0	0
AITQELPGLLGSLGLGK	AITQELPGLLGSLGLGK	R	N	893	909	17	833.9905	2		sp|Q86TD4|SRCA_HUMAN	Q86TD4	SRCA_HUMAN	SRL	Sarcalumenin			1	1	0	1	1	2	1	1	2	1	1	1	1	1	1	1	2	1	1	1	1	1	1	1	2	1	1	1	1	1	1	2	1
AITQELPGLLGSLGLGK	AITQELPGLLGSLGLGK	R	N	893	909	17	556.3294	3		sp|Q86TD4|SRCA_HUMAN	Q86TD4	SRCA_HUMAN	SRL	Sarcalumenin			1	1	1	1	1	1	1	1	1	1	1	1	1	1	1	1	1	1	1	1	1	1	1	1	1	1	1	1	1	1	1	1	1
AITSGGITYQDQPWHADCFVCVTCSK	AITSGGITYQDQPWHADC[57.0215]FVC[57.0215]VTC[57.0215]SK	K	K	168	193	26	1501.1676	2	18C(57.0215)	sp|Q13642|FHL1_HUMAN	Q13642	FHL1_HUMAN	FHL1	Four and a half LIM domains protein 1			1	1	1	1	1	1	1	1	1	1	1	1	1	2	1	1	1	2	1	1	1	1	1	1	1	1	1	1	1	1	1	1	1
AITSGGITYQDQPWHADCFVCVTCSK	AITSGGITYQDQPWHADC[57.0215]FVC[57.0215]VTC[57.0215]SK	K	K	168	193	26	1001.1141	3	18C(57.0215)	sp|Q13642|FHL1_HUMAN	Q13642	FHL1_HUMAN	FHL1	Four and a half LIM domains protein 1			2	2	4	2	6	7	6	7	5	3	6	4	6	6	6	3	9	7	4	6	6	5	3	4	7	6	5	4	7	6	4	5	6
AITSGGITYQDQPWHADCFVCVTCSK	AITSGGITYQDQPWHADC[57.0215]FVC[57.0215]VTC[57.0215]SK	K	K	168	193	26	751.0874	4	18C(57.0215)	sp|Q13642|FHL1_HUMAN	Q13642	FHL1_HUMAN	FHL1	Four and a half LIM domains protein 1			1	1	1	1	1	1	1	1	1	1	1	1	1	1	1	1	1	1	1	1	1	1	0	1	1	1	1	1	1	0	1	1	1
AITSGGITYQDQPWHADCFVCVTCSKK	AITSGGITYQDQPWHADC[57.0215]FVC[57.0215]VTC[57.0215]SKK	K	L	168	194	27	783.1111	4	18C(57.0215)	sp|Q13642|FHL1_HUMAN	Q13642	FHL1_HUMAN	FHL1	Four and a half LIM domains protein 1			0	0	0	0	0	0	0	0	0	0	0	1	0	0	0	0	0	0	0	0	0	0	0	0	0	0	0	0	0	0	0	0	0
AITVFSPDGHLFQVEYAQEAVK	AITVFSPDGHLFQVEYAQEAVK	R	K	6	27	22	1225.1235	2		sp|O14818|PSA7_HUMAN	O14818	PSA7_HUMAN	PSMA7	Proteasome subunit alpha type-7	PSMA8	sp|Q8TAA3|PSMA8_HUMAN	0	0	0	0	0	0	0	0	0	1	0	0	0	0	0	0	0	0	0	0	0	0	0	0	0	0	0	0	0	0	0	0	0
AITVFSPDGHLFQVEYAQEAVK	AITVFSPDGHLFQVEYAQEAVK	R	K	6	27	22	817.0847	3		sp|O14818|PSA7_HUMAN	O14818	PSA7_HUMAN	PSMA7	Proteasome subunit alpha type-7	PSMA8	sp|Q8TAA3|PSMA8_HUMAN	1	2	1	1	1	2	1	2	1	1	1	1	1	3	1	1	1	3	1	3	1	2	1	1	1	1	1	1	1	3	1	0	1
AITYNAMLAETSTVFHQNDVK	AITYNAM[15.9949]LAETSTVFHQNDVK	K	I	181	201	21	790.3862	3	7M(15.9949)	sp|Q9BUB7|TMM70_HUMAN	Q9BUB7	TMM70_HUMAN	TMEM70	Transmembrane protein 70, mitochondrial			0	0	1	1	0	0	0	0	0	0	0	0	0	0	0	0	0	0	0	0	0	0	0	0	0	0	0	0	0	0	1	0	0
AIVAGDQNVEYK	AIVAGDQNVEYK	K	G	107	118	12	653.8355	2		sp|Q13642|FHL1_HUMAN	Q13642	FHL1_HUMAN	FHL1	Four and a half LIM domains protein 1			2	2	3	3	3	2	3	2	3	3	3	3	2	2	3	2	3	2	2	2	3	2	3	2	3	2	2	2	2	1	3	1	2
AIVAIENPADVSVISSR	AIVAIENPADVSVISSR	R	N	64	80	17	870.9781	2		sp|P08865|RSSA_HUMAN	P08865	RSSA_HUMAN	RPSA	40S ribosomal protein SA			0	0	0	0	0	0	0	0	1	0	0	0	0	0	0	0	0	0	0	0	0	0	0	0	0	0	0	0	0	0	0	0	0
AIVDGNLK	AIVDGNLK	K	L	121	128	8	415.2425	2		sp|Q14315|FLNC_HUMAN	Q14315	FLNC_HUMAN	FLNC	Filamin-C	FLNA, FLNB	sp|O75369|FLNB_HUMAN, sp|P21333|FLNA_HUMAN	1	1	1	1	1	1	1	1	1	1	1	1	1	0	1	1	1	1	1	0	1	1	1	0	1	1	1	1	1	1	1	1	1
AIVEGFQPISVVWLK	AIVEGFQPISVVWLK	R	D	7499	7513	15	843.4848	2		sp|Q8WZ42|TITIN_HUMAN	Q8WZ42	TITIN_HUMAN	TTN	Titin			3	3	3	3	3	1	3	3	3	3	3	3	3	2	3	3	1	3	3	3	2	3	3	3	1	3	3	3	3	3	3	3	3
AIVEGFQPISVVWLK	AIVEGFQPISVVWLK	R	D	7499	7513	15	562.659	3		sp|Q8WZ42|TITIN_HUMAN	Q8WZ42	TITIN_HUMAN	TTN	Titin			1	1	1	1	1	1	1	1	1	1	1	1	1	1	0	1	1	1	1	1	0	1	1	0	1	1	1	1	0	0	1	1	1
AIVQDQGCLPGLILFMDHPNPPVVHSALLALR	AIVQDQGC[57.0215]LPGLILFMDHPNPPVVHSALLALR	R	Y	33	64	32	873.7218	4	8C(57.0215)	sp|Q9NVT9|ARMC1_HUMAN	Q9NVT9	ARMC1_HUMAN	ARMC1	Armadillo repeat-containing protein 1			0	0	0	0	0	0	0	0	0	0	0	0	0	0	0	0	0	0	0	0	0	0	0	0	0	0	0	0	0	0	0	0	0
AIVQQWLEYR	AIVQQWLEYR	K	V	69	78	10	653.3511	2		sp|O43324|MCA3_HUMAN	O43324	MCA3_HUMAN	EEF1E1	Eukaryotic translation elongation factor 1 epsilon-1			0	0	1	0	0	0	0	0	0	0	0	0	0	0	0	0	0	0	0	0	0	0	0	0	0	0	0	0	0	0	0	0	0
AIWAEYDPEAK	AIWAEYDPEAK	K	G	1404	1414	11	646.8115	2		sp|Q13698|CAC1S_HUMAN	Q13698	CAC1S_HUMAN	CACNA1S	Voltage-dependent L-type calcium channel subunit alpha-1S			0	0	0	0	0	0	0	0	1	0	0	0	0	0	0	0	0	0	0	0	0	0	0	0	0	0	0	0	0	0	0	0	0
AIWNVINWENVTER	AIWNVINWENVTER	K	Y	203	216	14	872.4442	2		sp|P04179|SODM_HUMAN	P04179	SODM_HUMAN	SOD2	Superoxide dismutase [Mn], mitochondrial			1	2	2	1	2	2	2	2	4	2	3	2	3	2	3	1	2	1	3	2	4	2	3	1	3	1	3	3	3	2	2	2	4
AIWNVINWENVTER	AIWNVINWENVTER	K	Y	203	216	14	581.9652	3		sp|P04179|SODM_HUMAN	P04179	SODM_HUMAN	SOD2	Superoxide dismutase [Mn], mitochondrial			1	0	1	1	0	0	1	1	2	1	1	1	0	1	1	0	0	1	0	0	1	0	1	0	1	1	0	1	0	0	1	0	1
AIYDIDRPDMISYSPYISHSAGDR	AIYDIDRPDMISYSPYISHSAGDR	K	Q	321	344	24	914.7657	3		sp|Q6H8Q1|ABLM2_HUMAN	Q6H8Q1	ABLM2_HUMAN	ABLIM2	Actin-binding LIM protein 2			0	1	0	0	1	0	1	0	0	0	0	0	0	0	0	0	1	0	0	0	1	0	0	0	0	0	0	0	0	0	0	0	0
AIYDIDRPDMISYSPYISHSAGDR	AIYDIDRPDMISYSPYISHSAGDR	K	Q	321	344	24	686.3261	4		sp|Q6H8Q1|ABLM2_HUMAN	Q6H8Q1	ABLM2_HUMAN	ABLIM2	Actin-binding LIM protein 2			0	0	1	1	0	0	1	0	0	1	1	0	1	0	0	1	0	0	1	0	0	1	0	0	0	0	1	1	1	0	1	0	0
AIYDIDRPDMISYSPYISHSAGDR	AIYDIDRPDM[15.9949]ISYSPYISHSAGDR	K	Q	321	344	24	690.3249	4	10M(15.9949)	sp|Q6H8Q1|ABLM2_HUMAN	Q6H8Q1	ABLM2_HUMAN	ABLIM2	Actin-binding LIM protein 2			0	1	0	0	0	0	0	0	0	0	0	0	0	0	0	0	0	0	0	0	0	0	0	0	0	0	0	0	0	0	0	0	0
AIYDIERPDLITYEPFYTSGYDDK	AIYDIERPDLITYEPFYTSGYDDK	K	Q	394	417	24	962.1236	3		sp|O14639|ABLM1_HUMAN	O14639	ABLM1_HUMAN	ABLIM1	Actin-binding LIM protein 1			0	0	0	0	1	0	1	0	0	0	0	0	0	0	0	0	0	0	0	0	0	0	0	0	0	0	0	0	0	0	0	0	0
AIYDIERPDLITYEPFYTSGYDDKQER	AIYDIERPDLITYEPFYTSGYDDKQER	K	Q	394	420	27	825.1451	4		sp|O14639|ABLM1_HUMAN	O14639	ABLM1_HUMAN	ABLIM1	Actin-binding LIM protein 1			0	0	0	0	1	0	1	0	0	0	0	0	0	0	0	0	0	0	1	0	0	0	0	0	0	0	0	0	0	0	0	0	0
AIYNNMK	AIYNNMK	R	Q	752	758	7	427.2155	2		sp|O14983|AT2A1_HUMAN	O14983	AT2A1_HUMAN	ATP2A1	Sarcoplasmic/endoplasmic reticulum calcium ATPase 1	ATP2A2	sp|P16615|AT2A2_HUMAN	1	1	1	0	0	1	1	1	1	1	0	0	0	1	1	2	1	1	0	1	0	1	0	1	0	2	0	0	1	1	1	1	0
AIYNNMK	AIYNNM[15.9949]K	R	Q	752	758	7	869.4185	1	6M(15.9949)	sp|O14983|AT2A1_HUMAN	O14983	AT2A1_HUMAN	ATP2A1	Sarcoplasmic/endoplasmic reticulum calcium ATPase 1	ATP2A2	sp|P16615|AT2A2_HUMAN	0	0	0	0	0	0	0	0	1	0	0	0	0	0	0	0	0	0	0	0	0	0	0	0	0	0	0	0	0	0	0	0	0
AIYNNMK	AIYNNM[15.9949]K	R	Q	752	758	7	435.2129	2	6M(15.9949)	sp|O14983|AT2A1_HUMAN	O14983	AT2A1_HUMAN	ATP2A1	Sarcoplasmic/endoplasmic reticulum calcium ATPase 1	ATP2A2	sp|P16615|AT2A2_HUMAN	1	0	0	0	0	1	0	0	2	1	1	1	0	0	1	1	0	1	0	0	0	1	0	1	0	1	0	1	0	0	0	0	0
AIYQATYR	AIYQATYR	R	D	218	225	8	493.2587	2		sp|P28074|PSB5_HUMAN	P28074	PSB5_HUMAN	PSMB5	Proteasome subunit beta type-5			0	0	1	1	1	0	1	0	0	1	0	0	0	0	0	0	1	0	0	0	1	0	0	0	0	0	0	0	0	0	0	0	0
AKADAADQAALAAR	AKADAADQAALAAR	R	Q	386	399	14	671.8573	2		sp|Q9HDC5|JPH1_HUMAN	Q9HDC5	JPH1_HUMAN	JPH1	Junctophilin-1			0	0	0	0	0	0	0	0	0	0	0	0	0	0	0	0	0	0	0	0	0	0	0	0	0	0	0	0	0	0	0	0	0
AKADAADQAALAAR	AKADAADQAALAAR	R	Q	386	399	14	448.2406	3		sp|Q9HDC5|JPH1_HUMAN	Q9HDC5	JPH1_HUMAN	JPH1	Junctophilin-1			0	0	0	0	0	0	0	0	0	0	0	0	0	1	0	0	0	0	0	0	0	0	0	0	0	0	0	0	0	0	0	0	0
AKAEAAEQAALAANQESNIAR	AKAEAAEQAALAANQESNIAR	K	T	396	416	21	709.6978	3		sp|Q9BR39|JPH2_HUMAN	Q9BR39	JPH2_HUMAN	JPH2	Junctophilin-2			0	0	1	1	0	0	1	1	1	1	1	1	1	1	0	1	0	0	0	1	0	0	0	1	1	1	1	1	0	1	1	0	0
AKAEEMLSK	AKAEEMLSK	R	Q	68	76	9	503.7655	2		sp|P62993|GRB2_HUMAN	P62993	GRB2_HUMAN	GRB2	Growth factor receptor-bound protein 2			0	0	0	0	1	0	0	1	0	0	0	0	0	0	0	0	0	0	0	0	0	0	0	0	0	0	0	0	0	0	0	0	0
AKDFSLILDDVAITELSFSR	AKDFSLILDDVAITELSFSR	R	E	172	191	20	747.3985	3		sp|Q99623|PHB2_HUMAN	Q99623	PHB2_HUMAN	PHB2	Prohibitin-2			0	1	2	1	1	1	2	1	1	0	1	0	2	1	2	2	1	1	3	2	2	2	1	1	2	1	1	1	0	2	2	1	2
AKDINQEVYNFLATAGAK	AKDINQEVYNFLATAGAK	R	Y	143	160	18	977.0074	2		sp|Q99798|ACON_HUMAN	Q99798	ACON_HUMAN	ACO2	Aconitate hydratase, mitochondrial			0	1	1	1	1	0	0	0	0	0	1	0	1	0	1	1	1	0	1	1	1	1	1	0	1	1	1	0	1	1	1	1	1
AKDINQEVYNFLATAGAK	AKDINQEVYNFLATAGAK	R	Y	143	160	18	651.674	3		sp|Q99798|ACON_HUMAN	Q99798	ACON_HUMAN	ACO2	Aconitate hydratase, mitochondrial			1	1	1	2	1	1	1	1	1	1	1	1	1	1	1	1	1	1	1	1	1	1	1	1	1	1	1	1	1	1	1	1	1
AKDIVPGDIVEIAVGDK	AKDIVPGDIVEIAVGDK	K	V	142	158	17	869.9829	2		sp|P16615|AT2A2_HUMAN	P16615	AT2A2_HUMAN	ATP2A2	Sarcoplasmic/endoplasmic reticulum calcium ATPase 2			1	0	3	0	1	0	2	0	3	0	2	0	1	0	1	0	1	0	2	0	1	0	1	0	1	0	2	0	2	0	3	0	1
AKDIVPGDIVEIAVGDK	AKDIVPGDIVEIAVGDK	K	V	142	158	17	580.3243	3		sp|P16615|AT2A2_HUMAN	P16615	AT2A2_HUMAN	ATP2A2	Sarcoplasmic/endoplasmic reticulum calcium ATPase 2			2	0	2	0	3	1	2	0	2	0	2	0	2	0	2	0	2	1	2	0	2	0	2	0	2	0	2	1	2	0	2	0	2
AKDIVPGDIVEIAVGDKVPADIR	AKDIVPGDIVEIAVGDKVPADIR	K	L	142	164	23	1195.668	2		sp|P16615|AT2A2_HUMAN	P16615	AT2A2_HUMAN	ATP2A2	Sarcoplasmic/endoplasmic reticulum calcium ATPase 2			1	0	1	0	1	0	1	0	1	0	1	0	1	0	1	0	1	0	1	0	1	0	1	0	1	0	1	0	1	0	1	0	1
AKDIVPGDIVEIAVGDKVPADIR	AKDIVPGDIVEIAVGDKVPADIR	K	L	142	164	23	797.4478	3		sp|P16615|AT2A2_HUMAN	P16615	AT2A2_HUMAN	ATP2A2	Sarcoplasmic/endoplasmic reticulum calcium ATPase 2			3	0	3	0	4	0	3	0	6	0	3	0	4	0	4	0	4	0	1	0	4	0	4	0	4	0	2	0	4	0	4	0	4
AKDIVPGDIVEIAVGDKVPADIR	AKDIVPGDIVEIAVGDKVPADIR	K	L	142	164	23	598.3377	4		sp|P16615|AT2A2_HUMAN	P16615	AT2A2_HUMAN	ATP2A2	Sarcoplasmic/endoplasmic reticulum calcium ATPase 2			3	1	2	0	2	0	2	0	2	0	2	0	3	0	2	0	2	0	2	0	2	0	2	0	2	0	2	0	2	0	2	0	2
AKDNFAGNYR	AKDNFAGNYR	K	C	132	141	10	578.2807	2		sp|Q00872|MYPC1_HUMAN	Q00872	MYPC1_HUMAN	MYBPC1	Myosin-binding protein C, slow-type			1	0	0	1	1	1	0	1	1	1	1	1	1	1	1	0	1	1	0	1	1	1	1	1	2	1	0	0	1	1	1	1	1
AKDNFAGNYR	AKDNFAGNYR	K	C	132	141	10	385.8562	3		sp|Q00872|MYPC1_HUMAN	Q00872	MYPC1_HUMAN	MYBPC1	Myosin-binding protein C, slow-type			1	1	1	1	1	1	1	1	1	1	1	0	1	1	1	1	1	1	1	1	1	1	1	1	1	1	1	1	1	1	1	1	1
AKDPFAHLPK	AKDPFAHLPK	K	S	276	285	10	562.3165	2		sp|P26641|EF1G_HUMAN	P26641	EF1G_HUMAN	EEF1G	Elongation factor 1-gamma			1	0	0	0	1	0	0	0	1	0	0	0	0	0	1	0	0	0	1	1	1	0	1	0	0	0	0	0	0	0	1	0	1
AKDPFAHLPK	AKDPFAHLPK	K	S	276	285	10	375.2134	3		sp|P26641|EF1G_HUMAN	P26641	EF1G_HUMAN	EEF1G	Elongation factor 1-gamma			1	0	1	1	1	1	1	1	1	1	0	1	0	1	1	1	1	1	1	1	1	1	1	1	1	1	1	1	1	1	1	0	1
AKDTCDSCGFNIDVEAPR	AKDTC[57.0215]DSC[57.0215]GFNIDVEAPR	K	Q	140	157	18	1027.9489	2	5C(57.0215)	sp|Q14324|MYPC2_HUMAN	Q14324	MYPC2_HUMAN	MYBPC2	Myosin-binding protein C, fast-type			0	1	0	1	0	1	0	1	0	1	0	1	0	1	0	0	0	1	0	1	0	1	0	1	0	1	0	1	1	1	0	1	0
AKDTCDSCGFNIDVEAPR	AKDTC[57.0215]DSC[57.0215]GFNIDVEAPR	K	Q	140	157	18	685.635	3	5C(57.0215)	sp|Q14324|MYPC2_HUMAN	Q14324	MYPC2_HUMAN	MYBPC2	Myosin-binding protein C, fast-type			1	2	0	1	1	1	1	2	1	1	0	1	1	2	0	2	0	1	0	1	0	1	0	1	0	1	0	1	1	1	1	1	1
AKECWEQEHEER	AKEC[57.0215]WEQEHEER	K	E	26	37	12	815.8493	2	4C(57.0215)	sp|P19237|TNNI1_HUMAN	P19237	TNNI1_HUMAN	TNNI1	Troponin I, slow skeletal muscle			1	0	2	0	2	1	2	0	2	0	1	0	1	0	2	0	2	1	1	0	2	0	1	0	2	1	1	1	1	0	2	0	1
AKECWEQEHEER	AKEC[57.0215]WEQEHEER	K	E	26	37	12	544.2353	3	4C(57.0215)	sp|P19237|TNNI1_HUMAN	P19237	TNNI1_HUMAN	TNNI1	Troponin I, slow skeletal muscle			2	1	2	1	2	1	3	1	2	1	2	1	2	0	2	0	2	1	3	1	1	0	1	1	3	1	2	1	2	0	2	1	2
AKECWEQEHEER	AKEC[57.0215]WEQEHEER	K	E	26	37	12	408.4283	4	4C(57.0215)	sp|P19237|TNNI1_HUMAN	P19237	TNNI1_HUMAN	TNNI1	Troponin I, slow skeletal muscle			1	0	1	0	1	0	2	0	1	0	1	0	1	0	1	0	1	1	1	0	1	0	1	0	1	1	1	1	1	0	1	0	1
AKECWEQEHEEREAEK	AKEC[57.0215]WEQEHEEREAEK	K	V	26	41	16	1044.458	2	4C(57.0215)	sp|P19237|TNNI1_HUMAN	P19237	TNNI1_HUMAN	TNNI1	Troponin I, slow skeletal muscle			0	0	1	0	1	0	2	0	1	0	1	0	1	0	1	0	1	0	2	0	1	0	1	0	1	0	1	0	2	0	1	0	1
AKECWEQEHEEREAEK	AKEC[57.0215]WEQEHEEREAEK	K	V	26	41	16	696.6411	3	4C(57.0215)	sp|P19237|TNNI1_HUMAN	P19237	TNNI1_HUMAN	TNNI1	Troponin I, slow skeletal muscle			1	0	1	0	1	1	1	0	1	0	1	0	1	0	1	0	1	0	1	0	1	0	1	0	2	0	1	0	1	0	1	0	0
AKECWEQEHEEREAEK	AKEC[57.0215]WEQEHEEREAEK	K	V	26	41	16	522.7326	4	4C(57.0215)	sp|P19237|TNNI1_HUMAN	P19237	TNNI1_HUMAN	TNNI1	Troponin I, slow skeletal muscle			1	0	1	0	1	0	2	0	1	0	3	0	1	0	2	0	1	0	3	0	1	0	1	0	2	0	3	0	2	0	1	0	2
AKECWEQEHEEREAEK	AKEC[57.0215]WEQEHEEREAEK	K	V	26	41	16	418.3876	5	4C(57.0215)	sp|P19237|TNNI1_HUMAN	P19237	TNNI1_HUMAN	TNNI1	Troponin I, slow skeletal muscle			1	0	1	0	0	0	1	0	0	0	0	0	1	0	0	0	0	0	1	0	0	0	0	0	0	0	0	0	0	0	1	0	1
AKEDFLK	AKEDFLK	K	K	23	29	7	425.7371	2		sp|P17612|KAPCA_HUMAN	P17612	KAPCA_HUMAN	PRKACA	cAMP-dependent protein kinase catalytic subunit alpha	PRKACB	sp|P22694|KAPCB_HUMAN	0	1	1	1	1	1	1	1	0	1	1	1	0	1	1	0	1	1	1	1	1	1	1	1	1	1	0	1	0	1	0	0	1
AKEDQWR	AKEDQWR	K	G	1082	1088	7	466.7329	2		sp|P52179|MYOM1_HUMAN	P52179	MYOM1_HUMAN	MYOM1	Myomesin-1			0	1	1	2	1	1	1	2	1	2	0	2	1	1	0	2	1	2	1	1	1	1	1	1	1	1	1	2	1	1	1	1	1
AKEEEAPLLFFVAGEDDMTDSLR	AKEEEAPLLFFVAGEDDMTDSLR	K	D	361	383	23	861.7476	3		sp|Q6DKJ4|NXN_HUMAN	Q6DKJ4	NXN_HUMAN	NXN	Nucleoredoxin			0	1	0	0	0	1	0	0	0	0	0	0	0	1	0	0	0	0	1	1	0	1	0	0	0	0	0	0	0	1	0	0	1
AKEEMSLSDLNSQDR	AKEEMSLSDLNSQDR	R	V	183	197	15	861.9018	2		sp|O95210|STBD1_HUMAN	O95210	STBD1_HUMAN	STBD1	Starch-binding domain-containing protein 1			0	0	0	0	0	0	0	0	0	0	0	0	0	0	0	0	0	0	0	0	0	0	0	0	0	0	0	0	0	0	0	0	0
AKEEMSLSDLNSQDR	AKEEMSLSDLNSQDR	R	V	183	197	15	574.9369	3		sp|O95210|STBD1_HUMAN	O95210	STBD1_HUMAN	STBD1	Starch-binding domain-containing protein 1			1	0	0	1	0	1	1	1	1	1	0	0	0	0	0	1	0	1	0	0	0	1	0	0	0	1	1	1	0	0	0	1	0
AKEEMSLSDLNSQDR	AKEEM[15.9949]SLSDLNSQDR	R	V	183	197	15	580.2685	3	5M(15.9949)	sp|O95210|STBD1_HUMAN	O95210	STBD1_HUMAN	STBD1	Starch-binding domain-containing protein 1			0	0	0	0	0	0	0	0	0	0	0	0	0	0	0	0	0	0	0	0	0	0	0	0	0	0	0	0	0	0	0	0	0
AKEEMSLSDLNSQDRVDHEEWEMVPR	AKEEM[15.9949]SLSDLNSQDRVDHEEWEM[15.9949]VPR	R	H	183	208	26	791.358	4	23M(15.9949)	sp|O95210|STBD1_HUMAN	O95210	STBD1_HUMAN	STBD1	Starch-binding domain-containing protein 1			0	0	0	0	0	0	0	0	0	0	0	1	0	0	0	0	0	0	0	0	0	0	0	0	0	0	0	0	0	0	0	0	0
AKEIAAPELEPLHLR	AKEIAAPELEPLHLR	R	Y	1669	1683	15	562.9894	3		sp|Q8WZ42|TITIN_HUMAN	Q8WZ42	TITIN_HUMAN	TTN	Titin			0	0	0	0	0	0	0	0	0	0	0	0	0	0	0	0	0	0	0	0	0	0	0	0	0	0	0	0	0	0	0	0	0
AKEIAAPELEPLHLR	AKEIAAPELEPLHLR	R	Y	1669	1683	15	422.4939	4		sp|Q8WZ42|TITIN_HUMAN	Q8WZ42	TITIN_HUMAN	TTN	Titin			0	0	0	0	0	1	0	0	0	0	0	0	0	0	0	0	1	0	0	0	0	0	0	0	0	0	0	0	0	0	0	0	0
AKELWETLHQLEIDK	AKELWETLHQLEIDK	K	F	211	225	15	618.3316	3		sp|P45378|TNNT3_HUMAN	P45378	TNNT3_HUMAN	TNNT3	Troponin T, fast skeletal muscle			0	1	0	1	0	1	0	1	0	2	0	1	0	1	0	1	0	1	0	1	0	1	0	1	0	1	0	1	0	1	0	1	0
AKELWETLHQLEIDK	AKELWETLHQLEIDK	K	F	211	225	15	464.0005	4		sp|P45378|TNNT3_HUMAN	P45378	TNNT3_HUMAN	TNNT3	Troponin T, fast skeletal muscle			0	0	0	1	0	0	0	1	0	1	0	1	0	0	0	1	0	1	0	0	0	0	0	1	0	1	0	1	0	0	0	0	0
AKELWETLHQLEIDKFEFGEK	AKELWETLHQLEIDKFEFGEK	K	L	211	231	21	1295.6628	2		sp|P45378|TNNT3_HUMAN	P45378	TNNT3_HUMAN	TNNT3	Troponin T, fast skeletal muscle			0	1	0	1	0	1	0	1	0	1	0	1	0	1	0	1	0	1	0	1	0	1	0	1	0	1	0	1	0	1	0	1	0
AKELWETLHQLEIDKFEFGEK	AKELWETLHQLEIDKFEFGEK	K	L	211	231	21	864.111	3		sp|P45378|TNNT3_HUMAN	P45378	TNNT3_HUMAN	TNNT3	Troponin T, fast skeletal muscle			1	4	1	2	1	4	1	4	1	2	0	2	1	2	0	5	1	2	0	3	0	2	1	4	0	4	0	2	1	2	1	6	1
AKELWETLHQLEIDKFEFGEK	AKELWETLHQLEIDKFEFGEK	K	L	211	231	21	648.3351	4		sp|P45378|TNNT3_HUMAN	P45378	TNNT3_HUMAN	TNNT3	Troponin T, fast skeletal muscle			1	4	1	4	2	4	2	3	2	3	1	3	1	4	0	5	2	4	1	4	1	4	1	4	1	4	1	4	2	4	1	4	1
AKELWETLHQLEIDKFEFGEK	AKELWETLHQLEIDKFEFGEK	K	L	211	231	21	518.8695	5		sp|P45378|TNNT3_HUMAN	P45378	TNNT3_HUMAN	TNNT3	Troponin T, fast skeletal muscle			1	2	0	1	1	2	0	1	1	2	0	0	1	2	0	2	1	2	0	2	0	2	0	2	0	2	0	2	1	2	0	2	0
AKEQETILR	AKEQETILR	K	T	666	674	9	544.3089	2		sp|Q8WZ42|TITIN_HUMAN	Q8WZ42	TITIN_HUMAN	TTN	Titin			2	1	0	0	1	1	1	0	2	1	0	1	1	1	1	1	1	1	1	1	1	1	1	1	1	1	1	1	1	1	2	1	1
AKETADAITK	AKETADAITK	K	E	163	172	10	524.2876	2		sp|Q00765|REEP5_HUMAN	Q00765	REEP5_HUMAN	REEP5	Receptor expression-enhancing protein 5			0	0	0	0	0	0	0	0	0	1	0	0	0	0	0	0	0	0	0	0	0	0	0	0	0	0	0	0	0	0	0	0	0
AKFEELNMDLFR	AKFEELNMDLFR	R	S	325	336	12	756.8793	2		sp|P11021|BIP_HUMAN	P11021	BIP_HUMAN	HSPA5	Endoplasmic reticulum chaperone BiP			1	0	0	1	0	0	1	0	0	0	0	0	0	0	0	0	0	1	0	0	0	0	0	0	0	1	0	0	1	0	0	0	0
AKFEELNMDLFR	AKFEELNMDLFR	R	S	325	336	12	504.922	3		sp|P11021|BIP_HUMAN	P11021	BIP_HUMAN	HSPA5	Endoplasmic reticulum chaperone BiP			1	1	1	1	1	0	0	0	1	1	0	1	0	0	1	0	1	1	1	1	1	1	0	1	1	1	1	1	1	1	1	1	1
AKFEELNMDLFR	AKFEELNM[15.9949]DLFR	R	S	325	336	12	764.8768	2	8M(15.9949)	sp|P11021|BIP_HUMAN	P11021	BIP_HUMAN	HSPA5	Endoplasmic reticulum chaperone BiP			0	1	0	0	0	0	0	0	0	0	0	1	0	0	0	0	0	0	0	0	0	0	0	0	0	0	0	0	0	0	0	0	0
AKFEELNMDLFR	AKFEELNM[15.9949]DLFR	R	S	325	336	12	510.2536	3	8M(15.9949)	sp|P11021|BIP_HUMAN	P11021	BIP_HUMAN	HSPA5	Endoplasmic reticulum chaperone BiP			0	0	0	0	0	0	0	0	1	0	0	1	0	0	0	0	0	1	0	0	0	0	0	1	0	0	0	1	0	0	0	0	0
AKFPEHTIMAGNVVTGEMVEELILSGADIIK	AKFPEHTIMAGNVVTGEMVEELILSGADIIK	R	V	147	177	31	828.9359	4		sp|P36959|GMPR1_HUMAN	P36959	GMPR1_HUMAN	GMPR	GMP reductase 1			0	0	0	0	0	0	0	1	0	0	0	0	0	0	0	0	0	0	0	0	0	0	0	0	0	0	0	0	0	0	0	1	0
AKGEEIIHK	AKGEEIIHK	K	Y	1019	1027	9	512.7929	2		sp|P20929|NEBU_HUMAN	P20929	NEBU_HUMAN	NEB	Nebulin			0	0	0	0	0	0	0	0	0	0	0	0	0	0	0	0	1	1	1	1	0	0	0	0	0	0	0	0	0	0	0	0	0
AKGGEEPLPEGLFWLLVTGHIPTEEQVSWLSK	AKGGEEPLPEGLFWLLVTGHIPTEEQVSWLSK	K	E	108	139	32	887.7172	4		sp|O75390|CISY_HUMAN	O75390	CISY_HUMAN	CS	Citrate synthase, mitochondrial			0	0	2	0	1	0	1	1	1	0	0	0	0	0	0	0	0	1	2	0	0	0	0	0	2	1	1	0	0	0	2	0	0
AKHDELTYF	AKHDELTYF	K	-	90	98	9	562.2745	2		sp|P04080|CYTB_HUMAN	P04080	CYTB_HUMAN	CSTB	Cystatin-B			0	0	0	0	0	0	1	0	0	0	0	0	0	0	0	0	0	0	0	0	0	0	0	0	0	0	0	0	0	0	0	0	0
AKHDELTYF	AKHDELTYF	K	-	90	98	9	375.1854	3		sp|P04080|CYTB_HUMAN	P04080	CYTB_HUMAN	CSTB	Cystatin-B			0	0	0	0	0	0	1	1	1	1	0	0	0	1	0	0	1	1	0	1	1	0	1	0	1	1	0	1	0	0	1	0	0
AKIPGTGALASAAAAVSGSK	AKIPGTGALASAAAAVSGSK	R	A	522	541	20	576.6598	3		sp|O75298|RTN2_HUMAN	O75298	RTN2_HUMAN	RTN2	Reticulon-2			1	1	1	0	1	0	1	1	1	1	1	0	1	0	1	1	1	0	1	1	1	1	1	0	1	0	1	1	1	1	1	0	1
AKLDVQFAGTAK	AKLDVQFAGTAK	K	G	900	911	12	624.8509	2		sp|Q14315|FLNC_HUMAN	Q14315	FLNC_HUMAN	FLNC	Filamin-C			1	0	1	1	1	1	1	1	1	1	1	1	1	1	1	1	1	1	1	1	1	0	1	0	1	1	1	1	1	1	1	1	1
AKLDVQFAGTAK	AKLDVQFAGTAK	K	G	900	911	12	416.903	3		sp|Q14315|FLNC_HUMAN	Q14315	FLNC_HUMAN	FLNC	Filamin-C			1	1	1	2	2	2	2	1	1	2	2	2	2	1	1	1	2	2	2	2	1	2	1	1	2	1	1	1	1	1	1	2	1
AKLEAAVAEAEQQGEAALSDAR	AKLEAAVAEAEQQGEAALSDAR	R	C	361	382	22	1114.5613	2		contam_sp|P78386|KRT85_HUMAN	P78386	KRT85_HUMAN	KRT85	Keratin, type II cuticular Hb5			0	0	0	0	0	0	0	0	0	0	0	0	0	0	0	0	0	0	0	0	0	0	1	0	0	0	0	0	0	0	0	0	0
AKLEAAVAEAEQQGEAALSDAR	AKLEAAVAEAEQQGEAALSDAR	R	C	361	382	22	743.3766	3		contam_sp|P78386|KRT85_HUMAN	P78386	KRT85_HUMAN	KRT85	Keratin, type II cuticular Hb5			0	0	0	0	0	0	0	0	0	0	0	0	0	0	0	0	0	0	0	0	0	0	2	0	0	0	0	0	0	0	0	0	0
AKLEETITQAR	AKLEETITQAR	K	Y	633	643	11	630.3513	2		sp|P54289|CA2D1_HUMAN	P54289	CA2D1_HUMAN	CACNA2D1	Voltage-dependent calcium channel subunit alpha-2/delta-1			1	1	1	1	1	1	1	1	1	1	1	1	1	1	1	1	0	1	1	1	0	1	0	1	1	0	0	1	1	1	1	1	1
AKLEETITQAR	AKLEETITQAR	K	Y	633	643	11	420.5699	3		sp|P54289|CA2D1_HUMAN	P54289	CA2D1_HUMAN	CACNA2D1	Voltage-dependent calcium channel subunit alpha-2/delta-1			0	0	0	0	0	0	0	0	0	0	0	0	0	0	0	0	0	0	0	0	0	0	0	0	0	0	0	0	0	0	0	0	0
AKLELAAAPK	AKLELAAAPK	R	I	13919	13928	10	506.3135	2		sp|Q8WZ42|TITIN_HUMAN	Q8WZ42	TITIN_HUMAN	TTN	Titin			2	1	2	2	1	1	2	2	2	1	3	2	2	2	0	2	0	2	2	2	1	2	1	1	2	2	2	2	2	2	2	2	2
AKLEQLFQDEVAK	AKLEQLFQDEVAK	K	A	2651	2663	13	759.9117	2		sp|Q15149|PLEC_HUMAN	Q15149	PLEC_HUMAN	PLEC	Plectin			0	0	1	1	1	1	1	0	1	1	1	1	1	0	1	0	1	0	1	0	1	0	1	0	1	0	1	0	1	0	1	0	1
AKLEQLFQDEVAK	AKLEQLFQDEVAK	K	A	2651	2663	13	506.9435	3		sp|Q15149|PLEC_HUMAN	Q15149	PLEC_HUMAN	PLEC	Plectin			0	1	0	1	1	1	1	0	1	1	0	1	1	1	1	1	1	1	1	1	1	1	1	1	1	1	1	0	1	1	1	0	1
AKLQTENGELSR	AKLQTENGELSR	R	Q	1278	1289	12	673.3571	2		sp|P12883|MYH7_HUMAN	P12883	MYH7_HUMAN	MYH7	Myosin-7			0	0	0	0	1	0	0	0	2	0	0	0	1	0	0	0	1	0	1	0	0	0	1	0	0	0	1	0	0	0	0	0	1
AKLQTENGELSR	AKLQTENGELSR	R	Q	1278	1289	12	449.2405	3		sp|P12883|MYH7_HUMAN	P12883	MYH7_HUMAN	MYH7	Myosin-7			0	0	1	0	2	0	1	0	1	0	1	0	1	0	0	0	1	0	0	0	0	0	2	0	0	0	0	0	1	0	1	0	1
AKNALAHALQSAR	AKNALAHALQSAR	K	H	1325	1337	13	675.8836	2		sp|P12883|MYH7_HUMAN	P12883	MYH7_HUMAN	MYH7	Myosin-7	MYH6	sp|P13533|MYH6_HUMAN	0	0	0	0	1	0	0	0	0	0	0	0	1	0	0	0	2	0	0	0	1	0	2	0	1	0	0	0	0	0	1	0	0
AKNALAHALQSAR	AKNALAHALQSAR	K	H	1325	1337	13	450.9248	3		sp|P12883|MYH7_HUMAN	P12883	MYH7_HUMAN	MYH7	Myosin-7	MYH6	sp|P13533|MYH6_HUMAN	1	0	1	0	1	0	1	0	0	0	1	0	1	0	1	0	1	0	1	0	1	0	1	0	1	0	1	0	1	0	0	0	1
AKNALAHALQSSR	AKNALAHALQSSR	K	H	1331	1343	13	683.8811	2		sp|Q9UKX2|MYH2_HUMAN	Q9UKX2	MYH2_HUMAN	MYH2	Myosin-2	MYH3, MYH8	sp|P11055|MYH3_HUMAN, sp|P13535|MYH8_HUMAN	0	1	0	0	0	1	0	1	0	1	0	1	0	0	0	0	0	1	0	1	0	1	0	1	0	1	0	1	0	1	0	1	0
AKNALAHALQSSR	AKNALAHALQSSR	K	H	1331	1343	13	456.2565	3		sp|Q9UKX2|MYH2_HUMAN	Q9UKX2	MYH2_HUMAN	MYH2	Myosin-2	MYH3, MYH8	sp|P11055|MYH3_HUMAN, sp|P13535|MYH8_HUMAN	0	1	0	1	0	1	0	0	0	1	0	1	0	1	0	1	0	1	0	1	0	1	0	1	0	1	0	1	0	1	0	1	0
AKNDAGYSEPR	AKNDAGYSEPR	K	E	29547	29557	11	604.2886	2		sp|Q8WZ42|TITIN_HUMAN	Q8WZ42	TITIN_HUMAN	TTN	Titin			0	0	0	0	0	0	0	0	0	0	0	0	0	0	0	0	0	0	0	0	0	0	0	0	0	1	0	0	0	0	0	0	0
AKNDAGYSEPR	AKNDAGYSEPR	K	E	29547	29557	11	403.1948	3		sp|Q8WZ42|TITIN_HUMAN	Q8WZ42	TITIN_HUMAN	TTN	Titin			0	0	0	0	0	0	0	0	0	0	0	0	0	0	0	0	0	0	0	2	0	0	0	0	0	0	0	0	0	1	0	0	0
AKNEILDEVISLSQVTPK	AKNEILDEVISLSQVTPK	K	H	597	614	18	662.0368	3		sp|O60313|OPA1_HUMAN	O60313	OPA1_HUMAN	OPA1	Dynamin-like 120 kDa protein, mitochondrial			1	1	1	1	1	1	0	1	1	1	1	0	1	1	1	1	1	1	1	1	1	1	1	1	1	0	1	1	1	1	1	1	1
AKNPWPNVDAHSGVLLQYYGMTEMNYYTVLFGVSR	AKNPWPNVDAHSGVLLQYYGM[15.9949]TEMNYYTVLFGVSR	K	A	394	428	35	1009.9895	4	21M(15.9949)	sp|O75390|CISY_HUMAN	O75390	CISY_HUMAN	CS	Citrate synthase, mitochondrial			0	0	0	0	0	0	0	0	0	0	0	0	0	0	0	0	0	0	0	0	0	0	0	0	0	0	0	0	0	0	1	0	0
AKPAEAPAAAAPK	AKPAEAPAAAAPK	K	A	153	165	13	596.8378	2		sp|P36957|ODO2_HUMAN	P36957	ODO2_HUMAN	DLST	Dihydrolipoyllysine-residue succinyltransferase component of 2-oxoglutarate dehydrogenase complex, mitochondrial			1	1	1	1	1	1	1	1	1	1	1	1	1	1	1	1	1	1	1	1	1	1	1	1	1	1	1	1	1	1	1	1	1
AKPAEAPAAAAPK	AKPAEAPAAAAPK	K	A	153	165	13	398.2276	3		sp|P36957|ODO2_HUMAN	P36957	ODO2_HUMAN	DLST	Dihydrolipoyllysine-residue succinyltransferase component of 2-oxoglutarate dehydrogenase complex, mitochondrial			1	1	1	1	1	1	1	1	1	1	1	1	1	1	1	1	1	1	1	0	1	1	1	1	1	1	1	1	1	1	1	1	1
AKPALEDLR	AKPALEDLR	K	Q	231	239	9	506.7929	2		sp|P02647|APOA1_HUMAN	P02647	APOA1_HUMAN	APOA1	Apolipoprotein A-I			0	0	0	0	0	0	1	0	0	0	0	0	0	0	0	0	0	0	1	0	0	0	0	0	0	0	1	0	0	0	0	0	0
AKPVWYAGR	AKPVWYAGR	R	D	980	988	9	524.2903	2		sp|Q02218|ODO1_HUMAN	Q02218	ODO1_HUMAN	OGDH	2-oxoglutarate dehydrogenase, mitochondrial			0	0	0	0	0	0	0	0	0	0	0	0	0	0	0	0	0	0	0	0	0	0	0	0	0	0	1	0	0	0	1	0	0
AKPYEGSILEADCDILIPAASEK	AKPYEGSILEADC[57.0215]DILIPAASEK	K	Q	364	386	23	830.7525	3	13C(57.0215)	sp|P00367|DHE3_HUMAN	P00367	DHE3_HUMAN	GLUD1	Glutamate dehydrogenase 1, mitochondrial			1	1	1	1	0	1	0	0	1	1	1	1	0	1	0	1	0	1	0	1	0	1	0	1	0	0	0	1	1	1	0	1	0
AKQDMACLIR	AKQDMAC[57.0215]LIR	K	E	378	387	10	603.3101	2	7C(57.0215)	contam_sp|O43790|KRT86_HUMAN	O43790	KRT86_HUMAN	KRT86	Keratin, type II cuticular Hb6	KRT81, KRT83, KRT87P	contam_sp|P78385|KRT83_HUMAN, contam_sp|Q14533|KRT81_HUMAN, sp|A6NCN2|KR87P_HUMAN	0	0	0	0	0	0	0	0	0	0	0	0	0	0	0	0	0	0	0	0	0	0	1	0	0	0	0	0	0	0	0	0	0
AKQDMACLIR	AKQDMAC[57.0215]LIR	K	E	378	387	10	402.5425	3	7C(57.0215)	contam_sp|O43790|KRT86_HUMAN	O43790	KRT86_HUMAN	KRT86	Keratin, type II cuticular Hb6	KRT81, KRT83, KRT87P	contam_sp|P78385|KRT83_HUMAN, contam_sp|Q14533|KRT81_HUMAN, sp|A6NCN2|KR87P_HUMAN	0	0	0	0	0	0	0	0	0	0	0	0	0	0	0	0	0	0	0	0	0	0	1	0	0	0	0	0	0	0	0	0	0
AKQDMACLLK	AKQDMAC[57.0215]LLK	K	E	395	404	10	589.307	2	7C(57.0215)	contam_sp|P78386|KRT85_HUMAN	P78386	KRT85_HUMAN	KRT85	Keratin, type II cuticular Hb5	KRT82	contam_sp|P15241|K2M2_SHEEP, contam_sp|P25691|K2M3_SHEEP, contam_sp|Q9NSB4|KRT82_HUMAN	0	0	0	0	0	0	0	0	0	0	0	0	0	0	0	0	0	0	0	0	0	0	1	0	0	0	0	0	0	0	0	0	0
AKQDMACLIR	AKQDM[15.9949]AC[57.0215]LIR	K	E	378	387	10	611.3075	2	5M(15.9949)	contam_sp|O43790|KRT86_HUMAN	O43790	KRT86_HUMAN	KRT86	Keratin, type II cuticular Hb6	KRT81, KRT83, KRT87P	contam_sp|P78385|KRT83_HUMAN, contam_sp|Q14533|KRT81_HUMAN, sp|A6NCN2|KR87P_HUMAN	0	0	0	0	0	0	0	0	0	0	0	0	0	0	0	0	0	0	0	0	0	0	0	0	0	0	0	0	0	0	0	0	0
AKSQSSLVLIGDAFKTVLEEAEFQR	AKSQSSLVLIGDAFKTVLEEAEFQR	K	K	1097	1121	25	922.8272	3		sp|P54296|MYOM2_HUMAN	P54296	MYOM2_HUMAN	MYOM2	Myomesin-2			0	0	0	0	0	0	0	0	0	0	1	0	0	0	0	0	0	0	0	0	1	0	0	0	0	0	0	0	0	0	0	0	0
AKSTPSGFTLDDVIQTGVDNPGHPYIMTVGCVAGDEESYEVFK	AKSTPSGFTLDDVIQTGVDNPGHPYIMTVGC[57.0215]VAGDEESYEVFK	R	D	44	86	43	1158.5453	4	31C(57.0215)	sp|P12277|KCRB_HUMAN	P12277	KCRB_HUMAN	CKB	Creatine kinase B-type			0	0	1	1	0	0	1	1	0	0	0	0	0	0	0	0	0	1	0	0	0	0	1	0	0	1	0	1	0	0	0	0	0
AKWDAWNELK	AKWDAWNELK	K	G	54	63	10	420.8839	3		sp|P07108|ACBP_HUMAN	P07108	ACBP_HUMAN	DBI	Acyl-CoA-binding protein			0	0	0	0	0	0	1	0	0	0	0	0	0	0	0	0	1	0	0	0	0	0	0	0	0	0	0	0	0	0	0	0	0
AKYPDYEVTWANDGY	AKYPDYEVTWANDGY	K	-	111	125	15	896.3966	2		sp|Q9NRX4|PHP14_HUMAN	Q9NRX4	PHP14_HUMAN	PHPT1	14 kDa phosphohistidine phosphatase			0	0	0	0	0	0	0	0	0	0	1	0	0	0	0	0	0	0	0	0	0	0	1	0	1	0	1	0	0	0	0	0	0
ALADDVELYCFQFLPFGK	ALADDVELYC[57.0215]FQFLPFGK	K	G	539	556	18	1067.0217	2	10C(57.0215)	sp|Q92523|CPT1B_HUMAN	Q92523	CPT1B_HUMAN	CPT1B	Carnitine O-palmitoyltransferase 1, muscle isoform			0	0	0	0	0	0	0	0	2	0	0	0	0	0	1	0	0	0	0	0	0	0	0	0	0	0	0	0	0	0	1	0	0
ALADDVELYCFQFLPFGK	ALADDVELYC[57.0215]FQFLPFGK	K	G	539	556	18	711.6835	3	10C(57.0215)	sp|Q92523|CPT1B_HUMAN	Q92523	CPT1B_HUMAN	CPT1B	Carnitine O-palmitoyltransferase 1, muscle isoform			0	0	0	0	0	0	1	0	0	0	0	0	0	0	0	0	0	0	0	0	0	0	0	0	0	0	0	0	0	0	0	0	0
ALADLVHSHIQSNELCSK	ALADLVHSHIQSNELC[57.0215]SK	K	Q	380	397	18	674.6739	3	16C(57.0215)	sp|P22830|HEMH_HUMAN	P22830	HEMH_HUMAN	FECH	Ferrochelatase, mitochondrial			1	0	0	0	0	0	1	1	1	1	1	0	1	0	0	1	1	1	0	0	0	0	1	0	1	1	0	1	1	0	0	0	0
ALADLVHSHIQSNELCSK	ALADLVHSHIQSNELC[57.0215]SK	K	Q	380	397	18	506.2573	4	16C(57.0215)	sp|P22830|HEMH_HUMAN	P22830	HEMH_HUMAN	FECH	Ferrochelatase, mitochondrial			0	0	0	0	1	0	1	0	0	0	1	0	1	0	0	1	0	0	1	0	0	0	0	0	0	0	1	0	0	0	0	0	1
ALAEEPQNSLPDIVIWMLQGDKR	ALAEEPQNSLPDIVIWMLQGDKR	R	V	781	803	23	875.1231	3		sp|O75923|DYSF_HUMAN	O75923	DYSF_HUMAN	DYSF	Dysferlin			2	1	3	1	1	1	3	2	2	3	2	2	1	1	1	2	2	4	2	2	1	1	3	2	3	1	1	2	1	1	1	1	1
ALAEEVEQVHR	ALAEEVEQVHR	R	G	101	111	11	427.5579	3		sp|Q9BQE5|APOL2_HUMAN	Q9BQE5	APOL2_HUMAN	APOL2	Apolipoprotein L2			0	0	0	0	0	0	0	0	0	0	0	0	0	0	0	0	0	0	0	1	0	0	0	0	0	0	0	1	0	0	0	1	0
ALAEGGSILSR	ALAEGGSILSR	R	V	1466	1476	11	537.301	2		sp|P55268|LAMB2_HUMAN	P55268	LAMB2_HUMAN	LAMB2	Laminin subunit beta-2			1	0	0	1	0	0	0	1	1	1	0	1	0	1	1	1	0	0	1	0	0	0	0	1	0	1	0	0	1	0	1	0	0
ALAEGVLLR	ALAEGVLLR	R	T	26	34	9	471.2925	2		sp|P48637|GSHB_HUMAN	P48637	GSHB_HUMAN	GSS	Glutathione synthetase			0	0	1	0	0	0	0	0	0	0	0	0	0	0	0	0	0	0	0	0	0	0	0	0	0	0	0	0	0	0	0	0	0
ALAFHPVEPVLVTASEDHTLK	ALAFHPVEPVLVTASEDHTLK	R	L	485	505	21	569.3087	4		sp|Q13033|STRN3_HUMAN	Q13033	STRN3_HUMAN	STRN3	Striatin-3			0	0	0	1	0	0	1	1	1	0	0	1	0	0	0	1	0	1	0	1	0	0	0	0	0	0	0	0	0	0	0	0	0
ALAGPDQGITEILMNRPSAR	ALAGPDQGITEILMNRPSAR	R	N	34	53	20	704.0406	3		sp|Q86YB7|ECHD2_HUMAN	Q86YB7	ECHD2_HUMAN	ECHDC2	Enoyl-CoA hydratase domain-containing protein 2, mitochondrial			0	0	1	0	0	0	1	0	0	0	1	0	0	0	0	0	1	0	1	0	1	0	1	0	1	0	1	0	1	0	1	0	1
ALAHLQALTPSMGLYPPPGFPK	ALAHLQALTPSMGLYPPPGFPK	R	L	417	438	22	769.417	3		sp|Q96AN5|TM143_HUMAN	Q96AN5	TM143_HUMAN	TMEM143	Transmembrane protein 143			0	0	0	0	0	0	0	0	0	0	0	0	0	0	0	0	0	0	0	0	0	0	0	0	0	0	0	1	0	0	0	0	0
ALAHLQALTPSMGLYPPPGFPK	ALAHLQALTPSM[15.9949]GLYPPPGFPK	R	L	417	438	22	774.7486	3	12M(15.9949)	sp|Q96AN5|TM143_HUMAN	Q96AN5	TM143_HUMAN	TMEM143	Transmembrane protein 143			0	0	0	0	0	0	0	0	0	0	0	0	0	0	0	0	0	0	0	0	0	0	0	0	0	0	0	0	1	0	0	0	0
ALALLEDEER	ALALLEDEER	R	V	163	172	10	579.8036	2		sp|A0FGR8|ESYT2_HUMAN	A0FGR8	ESYT2_HUMAN	ESYT2	Extended synaptotagmin-2			1	0	0	0	0	0	0	0	0	0	0	0	0	0	0	0	0	0	0	0	0	0	0	0	0	0	0	0	0	1	0	0	0
ALALTGNQGIEAAMDWLMEHEDDPDVDEPLETPLGHILGR	ALALTGNQGIEAAMDWLMEHEDDPDVDEPLETPLGHILGR	K	E	23	62	40	1093.0243	4		sp|Q04323|UBXN1_HUMAN	Q04323	UBXN1_HUMAN	UBXN1	UBX domain-containing protein 1			0	0	0	1	1	1	1	1	0	0	1	1	0	1	1	1	1	1	1	0	1	1	1	0	1	1	0	1	0	1	1	0	1
ALALTGNQGIEAAMDWLMEHEDDPDVDEPLETPLGHILGR	ALALTGNQGIEAAM[15.9949]DWLMEHEDDPDVDEPLETPLGHILGR	K	E	23	62	40	1097.023	4	14M(15.9949)	sp|Q04323|UBXN1_HUMAN	Q04323	UBXN1_HUMAN	UBXN1	UBX domain-containing protein 1			0	0	0	0	0	0	0	0	0	0	0	0	0	0	0	0	0	0	0	0	0	0	0	0	0	0	0	1	0	0	0	0	0
ALAMGYKPK	ALAMGYKPK	K	A	326	334	9	489.7757	2		sp|P55084|ECHB_HUMAN	P55084	ECHB_HUMAN	HADHB	Trifunctional enzyme subunit beta, mitochondrial			1	2	1	1	1	1	1	1	1	1	1	1	1	1	1	1	1	1	1	1	1	1	1	1	1	1	1	2	1	1	1	1	1
ALAMTALDVIFKPELLEGIR	ALAMTALDVIFKPELLEGIR	K	E	400	419	20	734.0851	3		sp|Q8IYS1|P20D2_HUMAN	Q8IYS1	P20D2_HUMAN	PM20D2	Peptidase M20 domain-containing protein 2			0	0	0	0	0	0	1	1	0	0	0	0	0	0	0	0	0	0	1	1	0	0	0	0	0	0	0	0	0	0	0	0	0
ALAMGYKPK	ALAM[15.9949]GYKPK	K	A	326	334	9	497.7731	2	4M(15.9949)	sp|P55084|ECHB_HUMAN	P55084	ECHB_HUMAN	HADHB	Trifunctional enzyme subunit beta, mitochondrial			1	1	1	1	0	1	1	1	1	1	1	1	1	0	0	0	0	0	1	1	2	1	1	1	1	1	1	1	1	1	1	1	1
ALANSLACQGK	ALANSLAC[57.0215]QGK	R	Y	332	342	11	566.7926	2	8C(57.0215)	sp|P04075|ALDOA_HUMAN	P04075	ALDOA_HUMAN	ALDOA	Fructose-bisphosphate aldolase A		contam_sp|P00883|ALDOA_RABIT	1	3	1	4	1	4	1	6	2	4	2	6	2	4	1	4	1	5	1	3	2	3	1	4	1	4	1	4	1	4	1	4	1
ALAPEYAK	ALAPEYAK	K	A	58	65	8	431.7371	2		sp|P07237|PDIA1_HUMAN	P07237	PDIA1_HUMAN	P4HB	Protein disulfide-isomerase			0	0	0	0	0	0	0	0	0	0	1	0	0	0	0	0	0	0	0	0	0	0	0	0	0	0	0	0	0	1	0	0	1
ALAPTWEQLALGLEHSETVK	ALAPTWEQLALGLEHSETVK	K	I	222	241	20	731.7232	3		sp|Q8NBS9|TXND5_HUMAN	Q8NBS9	TXND5_HUMAN	TXNDC5	Thioredoxin domain-containing protein 5			0	0	0	1	0	0	0	0	0	0	0	0	0	0	0	0	1	0	0	0	0	0	0	0	0	0	0	0	0	0	0	0	1
ALAQGYR	ALAQGYR	K	A	184	190	7	389.7139	2		sp|Q5HYK3|COQ5_HUMAN	Q5HYK3	COQ5_HUMAN	COQ5	2-methoxy-6-polyprenyl-1,4-benzoquinol methylase, mitochondrial			0	0	0	0	1	0	0	0	0	0	0	0	1	0	0	0	1	0	0	0	1	0	0	0	1	0	1	0	1	0	0	1	1
ALASDDHCNLK	ALASDDHC[57.0215]NLK	K	F	1612	1622	11	622.2904	2	8C(57.0215)	sp|P52179|MYOM1_HUMAN	P52179	MYOM1_HUMAN	MYOM1	Myomesin-1			1	1	1	1	1	1	1	0	1	1	1	1	1	1	1	1	1	1	1	1	1	2	1	1	1	1	1	1	1	2	1	1	1
ALASDDHCNLK	ALASDDHC[57.0215]NLK	K	F	1612	1622	11	415.196	3	8C(57.0215)	sp|P52179|MYOM1_HUMAN	P52179	MYOM1_HUMAN	MYOM1	Myomesin-1			1	1	1	1	1	1	1	1	1	1	1	1	1	1	2	0	1	1	1	1	1	1	1	1	1	1	1	0	1	2	1	1	1
ALASIDSK	ALASIDSK	R	L	269	276	8	402.7267	2		sp|P18206|VINC_HUMAN	P18206	VINC_HUMAN	VCL	Vinculin			0	0	0	0	1	0	0	0	0	0	0	0	0	0	0	0	0	0	0	0	0	0	0	0	0	0	0	0	0	0	0	0	0
ALASLMTYK	ALASLMTYK	K	C	163	171	9	499.273	2		sp|P00367|DHE3_HUMAN	P00367	DHE3_HUMAN	GLUD1	Glutamate dehydrogenase 1, mitochondrial	GLUD2	contam_sp|P00366|DHE3_BOVIN, sp|P49448|DHE4_HUMAN	1	0	0	1	0	0	0	0	1	0	0	1	0	0	0	0	0	0	0	0	0	0	0	0	0	0	0	0	0	0	1	0	0
ALASQLQDSLK	ALASQLQDSLK	R	D	571	581	11	587.3273	2		sp|P18206|VINC_HUMAN	P18206	VINC_HUMAN	VCL	Vinculin			0	1	0	1	0	1	1	0	0	1	0	1	0	1	0	0	0	0	0	1	0	1	0	0	0	0	0	0	0	1	0	0	0
ALASTCKPELQK	ALASTC[57.0215]KPELQK	K	Y	511	522	12	673.3608	2	6C(57.0215)	sp|Q9BZQ8|NIBA1_HUMAN	Q9BZQ8	NIBA1_HUMAN	NIBAN1	Protein Niban 1			0	0	0	0	0	0	0	1	0	0	0	0	0	0	0	0	0	0	0	0	0	0	0	0	0	0	0	0	0	0	0	0	0
ALCLDLLSLSAACDALDQHNLK	ALC[57.0215]LDLLSLSAAC[57.0215]DALDQHNLK	K	Q	3118	3139	22	814.4103	3	13C(57.0215)	sp|P11532|DMD_HUMAN	P11532	DMD_HUMAN	DMD	Dystrophin			0	0	0	0	0	0	0	0	0	0	1	0	1	1	0	1	0	0	0	0	0	0	0	0	0	1	1	0	0	0	0	1	0
ALDDLSAEER	ALDDLSAEER	K	G	2652	2661	10	559.7698	2		sp|Q5VST9|OBSCN_HUMAN	Q5VST9	OBSCN_HUMAN	OBSCN	Obscurin			1	0	0	0	0	0	0	1	0	0	0	0	0	0	0	0	0	0	0	0	0	0	0	0	0	0	0	0	0	0	1	0	0
ALDEATKYALER	ALDEATKYALER	R	K	295	306	12	460.577	3		sp|P11310|ACADM_HUMAN	P11310	ACADM_HUMAN	ACADM	Medium-chain specific acyl-CoA dehydrogenase, mitochondrial			0	0	0	0	0	0	0	0	0	0	0	0	0	1	0	0	0	0	0	0	0	0	0	0	0	0	0	0	0	0	0	0	0
ALDFIASK	ALDFIASK	K	G	110	117	8	864.4825	1		sp|Q08043|ACTN3_HUMAN	Q08043	ACTN3_HUMAN	ACTN3	Alpha-actinin-3	ACTN1, ACTN4	sp|O43707|ACTN4_HUMAN, sp|P12814|ACTN1_HUMAN	0	0	0	0	0	0	0	0	0	0	0	0	0	0	0	0	0	0	0	0	0	0	0	0	0	0	0	0	0	1	0	0	0
ALDFIASK	ALDFIASK	K	G	110	117	8	432.7449	2		sp|Q08043|ACTN3_HUMAN	Q08043	ACTN3_HUMAN	ACTN3	Alpha-actinin-3	ACTN1, ACTN4	sp|O43707|ACTN4_HUMAN, sp|P12814|ACTN1_HUMAN	0	1	0	0	1	1	0	1	0	1	1	0	1	2	1	1	1	0	0	1	0	1	0	1	1	1	1	0	1	1	0	1	1
ALDGAFTEENR	ALDGAFTEENR	K	A	1545	1555	11	611.7885	2		sp|Q9Y490|TLN1_HUMAN	Q9Y490	TLN1_HUMAN	TLN1	Talin-1			0	0	0	0	0	0	0	0	0	0	0	1	0	0	0	0	0	0	0	0	0	0	0	0	0	0	0	1	1	1	0	1	0
ALDLNLK	ALDLNLK	R	H	66	72	7	393.7396	2		sp|P14927|QCR7_HUMAN	P14927	QCR7_HUMAN	UQCRB	Cytochrome b-c1 complex subunit 7			1	0	1	1	0	0	0	1	0	0	1	1	0	0	0	1	0	0	0	0	0	0	0	0	0	1	1	0	0	0	0	0	0
ALDLTQWLMVLK	ALDLTQWLMVLK	R	I	961	972	12	715.9074	2		sp|O14983|AT2A1_HUMAN	O14983	AT2A1_HUMAN	ATP2A1	Sarcoplasmic/endoplasmic reticulum calcium ATPase 1			0	0	0	1	0	0	0	1	0	1	0	1	0	1	0	0	0	1	0	0	0	0	0	0	0	1	0	1	0	0	0	0	0
ALDLTQWLMVLK	ALDLTQWLM[15.9949]VLK	R	I	961	972	12	723.9049	2	9M(15.9949)	sp|O14983|AT2A1_HUMAN	O14983	AT2A1_HUMAN	ATP2A1	Sarcoplasmic/endoplasmic reticulum calcium ATPase 1			3	1	2	3	2	3	1	3	2	3	0	3	1	3	0	2	2	3	2	2	1	2	1	2	2	3	0	4	1	2	2	4	1
ALDLTQWLMVLK	ALDLTQWLM[15.9949]VLK	R	I	961	972	12	482.939	3	9M(15.9949)	sp|O14983|AT2A1_HUMAN	O14983	AT2A1_HUMAN	ATP2A1	Sarcoplasmic/endoplasmic reticulum calcium ATPase 1			0	0	0	0	0	1	0	1	0	1	0	1	0	0	0	0	0	1	0	1	0	0	0	0	0	1	0	1	0	0	0	0	0
ALDPAFK	ALDPAFK	R	I	209	215	7	381.2132	2		sp|P07942|LAMB1_HUMAN	P07942	LAMB1_HUMAN	LAMB1	Laminin subunit beta-1			0	0	0	0	0	0	0	0	0	0	0	1	0	0	0	0	0	0	0	0	0	0	0	0	0	0	0	0	0	0	0	0	0
ALDPFTVPSPPTSLEITSVTK	ALDPFTVPSPPTSLEITSVTK	K	E	26903	26923	21	1100.591	2		sp|Q8WZ42|TITIN_HUMAN	Q8WZ42	TITIN_HUMAN	TTN	Titin			0	0	0	1	0	0	0	0	0	0	0	1	0	0	0	0	0	1	0	0	0	0	0	0	0	1	0	0	0	0	0	1	0
ALDPFTVPSPPTSLEITSVTK	ALDPFTVPSPPTSLEITSVTK	K	E	26903	26923	21	734.063	3		sp|Q8WZ42|TITIN_HUMAN	Q8WZ42	TITIN_HUMAN	TTN	Titin			0	0	0	0	0	0	0	0	0	0	0	0	0	0	0	0	0	0	0	0	0	0	0	0	0	0	0	0	0	0	0	0	0
ALDPLHPPGPPK	ALDPLHPPGPPK	K	D	18330	18341	12	619.8482	2		sp|Q8WZ42|TITIN_HUMAN	Q8WZ42	TITIN_HUMAN	TTN	Titin			3	3	2	3	2	3	2	3	3	3	2	2	2	3	2	2	2	3	2	3	2	3	2	2	1	3	2	2	2	3	3	2	1
ALDPLHPPGPPK	ALDPLHPPGPPK	K	D	18330	18341	12	413.5679	3		sp|Q8WZ42|TITIN_HUMAN	Q8WZ42	TITIN_HUMAN	TTN	Titin			5	5	5	5	5	5	5	4	5	5	4	5	5	5	5	4	5	5	4	5	4	5	5	5	5	5	4	4	5	5	5	5	5
ALDSTTVAAHESEIYCK	ALDSTTVAAHESEIYC[57.0215]K	K	V	43	59	17	947.9462	2	16C(57.0215)	sp|P50461|CSRP3_HUMAN	P50461	CSRP3_HUMAN	CSRP3	Cysteine and glycine-rich protein 3			1	1	1	1	2	1	1	1	1	1	1	1	1	1	1	0	1	1	0	1	1	1	1	1	1	1	1	1	1	1	1	1	1
ALDSTTVAAHESEIYCK	ALDSTTVAAHESEIYC[57.0215]K	K	V	43	59	17	632.2999	3	16C(57.0215)	sp|P50461|CSRP3_HUMAN	P50461	CSRP3_HUMAN	CSRP3	Cysteine and glycine-rich protein 3			1	1	2	2	4	3	2	2	2	1	1	2	1	1	1	1	2	1	2	1	1	1	2	1	2	1	1	1	2	1	2	2	2
ALDTLKGDEEAGAEAPPKEEVVPGDVR	ALDTLKGDEEAGAEAPPKEEVVPGDVR	R	S	353	379	27	931.4698	3		sp|Q702N8|XIRP1_HUMAN	Q702N8	XIRP1_HUMAN	XIRP1	Xin actin-binding repeat-containing protein 1			0	0	0	0	1	0	1	1	0	0	0	0	0	0	0	0	1	0	0	0	0	0	0	0	0	0	0	0	0	1	0	0	0
ALDTLKGDEEAGAEAPPKEEVVPGDVR	ALDTLKGDEEAGAEAPPKEEVVPGDVR	R	S	353	379	27	698.8542	4		sp|Q702N8|XIRP1_HUMAN	Q702N8	XIRP1_HUMAN	XIRP1	Xin actin-binding repeat-containing protein 1			0	0	0	0	0	0	1	1	0	0	1	0	0	0	0	0	0	0	1	1	0	0	0	0	0	0	0	0	0	1	0	0	0
ALDVGSGSGILTACFAR	ALDVGSGSGILTAC[57.0215]FAR	K	M	82	98	17	847.9301	2	14C(57.0215)	sp|P22061|PIMT_HUMAN	P22061	PIMT_HUMAN	PCMT1	Protein-L-isoaspartate(D-aspartate) O-methyltransferase			0	0	0	0	0	0	0	0	0	0	0	0	0	0	0	0	0	0	0	0	0	0	0	0	0	0	0	0	0	0	0	0	0
ALDVMVSTFHK	ALDVMVSTFHK	K	Y	8	18	11	624.3263	2		sp|P26447|S10A4_HUMAN	P26447	S10A4_HUMAN	S100A4	Protein S100-A4			0	0	0	0	0	0	0	0	0	0	0	0	0	0	0	1	0	1	0	0	0	0	0	0	0	1	0	1	0	0	0	0	0
ALDVMVSTFHK	ALDVMVSTFHK	K	Y	8	18	11	416.5533	3		sp|P26447|S10A4_HUMAN	P26447	S10A4_HUMAN	S100A4	Protein S100-A4			1	0	1	1	1	1	1	1	1	0	1	1	1	0	1	1	1	1	1	1	1	0	1	1	1	1	1	1	1	0	1	1	1
ALDVMVSTFHK	ALDVM[15.9949]VSTFHK	K	Y	8	18	11	421.8849	3	5M(15.9949)	sp|P26447|S10A4_HUMAN	P26447	S10A4_HUMAN	S100A4	Protein S100-A4			0	0	0	0	0	0	0	0	0	0	0	0	0	0	0	0	0	0	0	1	0	0	0	0	0	0	0	0	0	0	0	0	0
ALDVSASDDEIAR	ALDVSASDDEIAR	K	L	181	193	13	681.3308	2		sp|P13798|ACPH_HUMAN	P13798	ACPH_HUMAN	APEH	Acylamino-acid-releasing enzyme			0	0	1	0	0	0	1	0	1	0	0	1	0	0	0	0	0	0	0	0	0	0	0	0	0	0	0	0	0	0	0	0	0
ALDYIASK	ALDYIASK	K	G	103	110	8	440.7424	2		sp|P35609|ACTN2_HUMAN	P35609	ACTN2_HUMAN	ACTN2	Alpha-actinin-2			1	1	1	2	1	1	1	1	1	2	2	1	2	2	2	4	1	3	2	1	2	3	1	1	2	2	1	1	2	1	1	1	2
ALDYIASKGVK	ALDYIASKGVK	K	L	103	113	11	582.8347	2		sp|P35609|ACTN2_HUMAN	P35609	ACTN2_HUMAN	ACTN2	Alpha-actinin-2			0	0	0	0	0	0	0	0	0	0	0	0	0	0	0	0	0	0	0	0	0	0	0	0	0	0	0	0	0	0	0	0	0
ALDYLAIGIHELAAISER	ALDYLAIGIHELAAISER	K	R	452	469	18	652.358	3		sp|P42357|HUTH_HUMAN	P42357	HUTH_HUMAN	HAL	Histidine ammonia-lyase			1	0	0	0	0	0	0	0	1	1	0	1	0	0	1	0	1	0	0	0	1	0	1	0	0	0	0	0	0	0	0	1	0
ALDYYMLR	ALDYYMLR	K	N	67	74	8	522.7627	2		sp|Q9Y490|TLN1_HUMAN	Q9Y490	TLN1_HUMAN	TLN1	Talin-1			0	0	0	0	0	0	0	0	0	0	0	0	0	0	0	0	0	0	0	0	0	0	0	0	0	0	0	0	0	1	0	0	0
ALEATTEHIR	ALEATTEHIR	R	Q	2145	2154	10	570.804	2		sp|Q9Y490|TLN1_HUMAN	Q9Y490	TLN1_HUMAN	TLN1	Talin-1			0	0	0	0	0	0	0	0	0	0	0	0	0	0	0	0	0	0	0	0	1	0	0	0	0	0	0	0	0	0	0	0	0
ALEDLAQELEKENYHDQK	ALEDLAQELEKENYHDQK	R	R	480	497	18	1087.024	2		sp|P11277|SPTB1_HUMAN	P11277	SPTB1_HUMAN	SPTB	Spectrin beta chain, erythrocytic			0	0	0	0	0	0	0	0	0	0	0	0	0	0	0	0	0	0	0	0	0	0	0	0	0	0	0	0	0	0	0	0	0
ALEDLAQELEKENYHDQK	ALEDLAQELEKENYHDQK	R	R	480	497	18	725.0184	3		sp|P11277|SPTB1_HUMAN	P11277	SPTB1_HUMAN	SPTB	Spectrin beta chain, erythrocytic			0	0	0	0	0	0	0	0	0	0	0	0	1	0	0	0	0	0	1	0	0	0	0	0	0	0	0	0	0	0	0	0	0
ALEDLAQELEKENYHDQK	ALEDLAQELEKENYHDQK	R	R	480	497	18	544.0156	4		sp|P11277|SPTB1_HUMAN	P11277	SPTB1_HUMAN	SPTB	Spectrin beta chain, erythrocytic			0	0	0	0	0	0	1	1	0	1	0	0	1	0	0	1	0	0	1	0	0	0	0	0	0	1	0	1	0	0	0	0	0
ALEDMFDALEGK	ALEDMFDALEGK	K	S	643	654	12	669.8159	2		sp|P23786|CPT2_HUMAN	P23786	CPT2_HUMAN	CPT2	Carnitine O-palmitoyltransferase 2, mitochondrial			1	1	1	0	0	0	1	0	1	0	1	0	1	0	0	1	0	0	0	0	0	0	0	0	0	0	1	0	1	0	1	0	0
ALEDMFDALEGK	ALEDM[15.9949]FDALEGK	K	S	643	654	12	452.2113	3	5M(15.9949)	sp|P23786|CPT2_HUMAN	P23786	CPT2_HUMAN	CPT2	Carnitine O-palmitoyltransferase 2, mitochondrial			0	0	0	0	0	0	0	0	0	0	0	0	0	0	0	0	0	0	0	0	0	0	0	0	0	0	0	0	0	0	0	0	0
ALEDQLSEIK	ALEDQLSEIK	R	T	1255	1264	10	573.306	2		sp|P12882|MYH1_HUMAN	P12882	MYH1_HUMAN	MYH1	Myosin-1			0	1	0	0	1	1	0	2	1	1	0	1	1	1	0	1	0	2	0	1	0	1	0	1	0	2	0	1	1	1	0	1	0
ALEDQLSEIKTKEEEQQR	ALEDQLSEIKTKEEEQQR	R	L	1255	1272	18	544.2788	4		sp|P12882|MYH1_HUMAN	P12882	MYH1_HUMAN	MYH1	Myosin-1			0	0	0	0	0	0	0	0	0	0	0	0	0	0	0	0	0	0	0	0	0	0	0	0	0	0	0	0	0	0	0	0	0
ALEEAGFK	ALEEAGFK	K	M	630	637	8	432.7267	2		sp|P17655|CAN2_HUMAN	P17655	CAN2_HUMAN	CAPN2	Calpain-2 catalytic subunit			0	0	0	0	0	0	0	0	0	0	0	0	0	0	0	0	0	0	0	0	0	0	0	0	0	0	0	0	0	0	0	0	0
ALEEANADLEVK	ALEEANADLEVK	R	I	135	146	12	651.3328	2		sp|P02533|K1C14_HUMAN	P02533	K1C14_HUMAN	KRT14	Keratin, type I cytoskeletal 14	KRT13, KRT15, KRT16	contam_sp|O77727|K1C15_SHEEP, sp|P08779|K1C16_HUMAN, sp|P13646|K1C13_HUMAN, sp|P19012|K1C15_HUMAN	2	1	1	0	0	0	1	0	1	2	1	0	1	0	1	0	0	0	1	0	0	0	2	0	0	0	1	0	1	0	1	0	0
ALEEANTELEVK	ALEEANTELEVK	R	I	104	115	12	673.3458	2		sp|Q04695|K1C17_HUMAN	Q04695	K1C17_HUMAN	KRT17	Keratin, type I cytoskeletal 17			0	0	0	0	0	0	0	0	0	1	0	1	0	0	0	0	0	0	1	0	0	0	0	0	0	0	0	1	0	0	1	0	0
ALEESNYELEGK	ALEESNYELEGK	R	I	166	177	12	691.3276	2		contam_sp|P13645|K1C10_HUMAN	P13645	K1C10_HUMAN	KRT10	Keratin, type I cytoskeletal 10			2	2	2	2	1	2	1	2	2	2	1	2	1	1	1	2	1	2	1	1	1	1	2	1	1	1	1	2	1	2	2	2	2
ALEESNYELEGKIK	ALEESNYELEGKIK	R	E	166	179	14	541.6139	3		contam_sp|P13645|K1C10_HUMAN	P13645	K1C10_HUMAN	KRT10	Keratin, type I cytoskeletal 10			1	0	0	0	0	0	0	0	0	0	0	0	0	0	0	0	0	0	0	0	0	0	0	0	0	0	0	0	0	0	0	0	0
ALEFVAR	ALEFVAR	K	N	1519	1525	7	403.2319	2		sp|P12111|CO6A3_HUMAN	P12111	CO6A3_HUMAN	COL6A3	Collagen alpha-3(VI) chain			1	1	1	0	1	1	1	1	1	1	0	1	1	1	1	1	1	1	1	1	0	1	1	1	1	1	1	1	1	1	1	1	1
ALEHAFQLEHIMDLTR	ALEHAFQLEHIMDLTR	K	L	2436	2451	16	641.9963	3		sp|Q14204|DYHC1_HUMAN	Q14204	DYHC1_HUMAN	DYNC1H1	Cytoplasmic dynein 1 heavy chain 1			0	0	0	0	0	0	0	0	0	0	0	0	0	0	0	0	0	0	0	0	0	0	0	0	0	0	0	0	0	0	0	1	0
ALEHAFQLEHIMDLTR	ALEHAFQLEHIMDLTR	K	L	2436	2451	16	481.7491	4		sp|Q14204|DYHC1_HUMAN	Q14204	DYHC1_HUMAN	DYNC1H1	Cytoplasmic dynein 1 heavy chain 1			1	0	0	0	1	0	1	1	1	0	0	0	1	0	0	1	1	0	1	1	0	1	0	1	0	0	0	0	0	0	0	0	1
ALEHFPMLQK	ALEHFPMLQK	R	D	200	209	10	405.2181	3		sp|P43304|GPDM_HUMAN	P43304	GPDM_HUMAN	GPD2	Glycerol-3-phosphate dehydrogenase, mitochondrial			0	1	0	1	0	0	0	1	0	1	0	1	0	1	0	0	0	1	0	1	0	2	0	0	0	1	0	1	0	1	0	0	0
ALEHFTDLYDIK	ALEHFTDLYDIK	R	R	626	637	12	732.872	2		sp|Q00610|CLH1_HUMAN	Q00610	CLH1_HUMAN	CLTC	Clathrin heavy chain 1			0	0	0	0	0	0	0	0	0	1	0	0	0	0	0	0	1	0	0	0	1	0	0	0	0	0	0	0	0	0	0	0	0
ALEHFTDLYDIK	ALEHFTDLYDIK	R	R	626	637	12	488.9171	3		sp|Q00610|CLH1_HUMAN	Q00610	CLH1_HUMAN	CLTC	Clathrin heavy chain 1			1	1	1	1	1	1	1	1	1	1	1	1	1	1	1	1	0	1	2	1	1	1	1	1	1	1	1	1	1	1	1	1	1
ALEIAEK	ALEIAEK	K	K	1400	1406	7	387.2238	2		sp|P35573|GDE_HUMAN	P35573	GDE_HUMAN	AGL	Glycogen debranching enzyme			0	1	1	1	0	0	1	1	1	1	1	1	1	1	0	1	0	1	1	0	0	1	0	1	0	1	1	1	1	1	1	0	1
ALEIIPR	ALEIIPR	K	Q	441	447	7	406.2554	2		sp|Q99832|TCPH_HUMAN	Q99832	TCPH_HUMAN	CCT7	T-complex protein 1 subunit eta			0	0	0	0	0	0	0	0	0	0	0	0	0	0	0	0	0	0	0	0	0	0	0	0	0	0	0	0	0	1	0	0	0
ALEISHQWYQYK	ALEISHQWYQYK	K	R	1872	1883	12	783.3909	2		sp|P11532|DMD_HUMAN	P11532	DMD_HUMAN	DMD	Dystrophin			0	0	0	0	1	0	0	0	0	0	1	0	0	0	0	0	0	0	0	0	0	0	0	0	0	0	0	0	0	0	0	0	0
ALEISHQWYQYK	ALEISHQWYQYK	K	R	1872	1883	12	522.5964	3		sp|P11532|DMD_HUMAN	P11532	DMD_HUMAN	DMD	Dystrophin			0	1	0	1	1	1	1	0	1	1	1	1	1	1	1	0	1	1	1	1	1	1	1	1	1	0	1	0	0	1	1	1	1
ALEKDDLDFPPGEK	ALEKDDLDFPPGEK	K	I	260	273	14	525.2629	3		sp|Q96MF2|STAC3_HUMAN	Q96MF2	STAC3_HUMAN	STAC3	SH3 and cysteine-rich domain-containing protein 3			0	0	0	0	0	0	0	0	0	0	0	0	0	0	0	0	0	0	0	0	0	0	0	0	0	0	1	0	0	0	0	0	0
ALELDQER	ALELDQER	K	K	372	379	8	487.2511	2		sp|P35241|RADI_HUMAN	P35241	RADI_HUMAN	RDX	Radixin			0	0	0	0	0	0	0	0	0	0	0	0	0	0	0	0	0	1	0	0	0	0	0	0	0	0	0	0	0	1	0	0	0
ALELEQELR	ALELEQELR	R	Q	45	53	9	550.8009	2		sp|P24298|ALAT1_HUMAN	P24298	ALAT1_HUMAN	GPT	Alanine aminotransferase 1			1	0	0	1	0	0	0	0	0	0	0	1	0	0	0	0	0	1	0	0	0	0	0	0	0	0	0	0	0	0	1	0	0
ALELFRK	ALELFRK	K	D	135	141	7	438.7687	2		contam_sp|P02144|MYG_HUMAN	P02144	MYG_HUMAN	MB	Myoglobin			0	0	1	0	0	0	0	0	0	0	1	0	0	0	0	0	0	0	0	0	0	0	1	0	0	0	1	0	0	0	0	0	0
ALEMAIEAGAEDVKETEDEEER	ALEMAIEAGAEDVKETEDEEER	R	N	206	227	22	822.0392	3		sp|Q9BSH4|TACO1_HUMAN	Q9BSH4	TACO1_HUMAN	TACO1	Translational activator of cytochrome c oxidase 1			1	0	1	0	0	0	1	0	1	0	0	0	1	1	0	1	0	1	1	1	1	0	1	1	1	0	1	1	1	0	1	0	0
ALEMAIEAGAEDVKETEDEEERNVFK	ALEMAIEAGAEDVKETEDEEERNVFK	R	F	206	231	26	738.8499	4		sp|Q9BSH4|TACO1_HUMAN	Q9BSH4	TACO1_HUMAN	TACO1	Translational activator of cytochrome c oxidase 1			0	0	0	0	0	0	0	0	0	0	0	0	0	0	0	0	0	0	0	1	1	1	1	0	0	0	0	0	0	0	1	0	0
ALEMAIEAGAEDVKETEDEEER	ALEM[15.9949]AIEAGAEDVKETEDEEER	R	N	206	227	22	827.3708	3	4M(15.9949)	sp|Q9BSH4|TACO1_HUMAN	Q9BSH4	TACO1_HUMAN	TACO1	Translational activator of cytochrome c oxidase 1			0	0	2	0	0	0	0	0	1	0	0	1	0	0	0	0	0	0	0	0	0	0	0	0	0	0	0	0	0	0	0	0	0
ALENVLSGK	ALENVLSGK	R	A	90	98	9	465.7664	2		sp|O43678|NDUA2_HUMAN	O43678	NDUA2_HUMAN	NDUFA2	NADH dehydrogenase [ubiquinone] 1 alpha subcomplex subunit 2			0	0	0	0	0	0	1	0	0	0	0	0	0	0	0	0	0	0	0	0	0	0	0	0	0	0	0	0	0	0	0	0	0
ALEQFATVVEAK	ALEQFATVVEAK	R	L	539	550	12	653.356	2		sp|P49748|ACADV_HUMAN	P49748	ACADV_HUMAN	ACADVL	Very long-chain specific acyl-CoA dehydrogenase, mitochondrial			0	2	1	2	0	0	2	2	1	2	1	0	0	1	1	2	1	0	0	0	0	2	1	2	0	2	1	2	1	2	0	3	2
ALEQFATVVEAK	ALEQFATVVEAK	R	L	539	550	12	435.9064	3		sp|P49748|ACADV_HUMAN	P49748	ACADV_HUMAN	ACADVL	Very long-chain specific acyl-CoA dehydrogenase, mitochondrial			1	0	0	0	0	0	0	0	0	0	0	0	0	0	0	0	0	0	0	0	0	0	0	0	0	0	1	0	0	0	0	0	0
ALESPERPFLAILGGAK	ALESPERPFLAILGGAK	K	V	200	216	17	885.0014	2		sp|P00558|PGK1_HUMAN	P00558	PGK1_HUMAN	PGK1	Phosphoglycerate kinase 1			2	2	2	2	2	2	2	2	2	2	2	2	2	2	2	2	2	2	2	2	3	2	2	2	2	2	2	2	2	2	2	2	1
ALESPERPFLAILGGAK	ALESPERPFLAILGGAK	K	V	200	216	17	590.3367	3		sp|P00558|PGK1_HUMAN	P00558	PGK1_HUMAN	PGK1	Phosphoglycerate kinase 1			4	2	2	2	2	2	2	2	4	2	2	2	2	2	2	2	2	2	2	2	2	2	2	2	2	2	2	2	2	2	4	2	2
ALEVEECR	ALEVEEC[57.0215]R	R	C	1524	1531	8	503.2371	2	7C(57.0215)	sp|P98160|PGBM_HUMAN	P98160	PGBM_HUMAN	HSPG2	Basement membrane-specific heparan sulfate proteoglycan core protein			1	0	1	0	1	0	0	1	1	0	0	0	0	0	0	0	0	0	0	1	0	0	0	0	0	1	0	0	1	1	1	0	0
ALFDFLK	ALFDFLK	K	H	251	257	7	427.2445	2		sp|Q02641|CACB1_HUMAN	Q02641	CACB1_HUMAN	CACNB1	Voltage-dependent L-type calcium channel subunit beta-1	CACNB2, CACNB3, CACNB4	sp|O00305|CACB4_HUMAN, sp|P54284|CACB3_HUMAN, sp|Q08289|CACB2_HUMAN	1	1	1	1	1	1	1	1	1	1	1	1	1	1	1	1	1	1	1	1	1	1	1	1	1	1	1	1	0	1	1	1	1
ALFEEVPELLTEAEKK	ALFEEVPELLTEAEKK	K	E	510	525	16	615.9996	3		sp|P31939|PUR9_HUMAN	P31939	PUR9_HUMAN	ATIC	Bifunctional purine biosynthesis protein PURH			0	0	0	1	0	1	1	1	0	0	0	1	0	1	0	0	1	1	0	1	0	1	0	1	1	1	0	1	0	1	0	1	0
ALFQDIK	ALFQDIK	R	K	77	83	7	417.7396	2		sp|P02792|FRIL_HUMAN	P02792	FRIL_HUMAN	FTL	Ferritin light chain			0	0	0	0	0	0	0	0	0	0	0	0	0	1	0	0	0	0	1	0	0	0	0	0	0	0	0	0	0	0	0	0	0
ALGALVDNCAPGLCPDWEAWDPNQPVENAR	ALGALVDNC[57.0215]APGLC[57.0215]PDWEAWDPNQPVENAR	K	E	190	219	30	1112.5117	3	14C(57.0215)	sp|Q14315|FLNC_HUMAN	Q14315	FLNC_HUMAN	FLNC	Filamin-C			1	1	1	1	1	1	1	1	1	1	1	1	1	1	1	1	1	1	1	1	1	1	1	1	1	1	1	1	1	1	1	2	2
ALGALVDNCAPGLCPDWEAWDPNQPVENAR	ALGALVDNC[57.0215]APGLC[57.0215]PDWEAWDPNQPVENAR	K	E	190	219	30	834.6356	4	14C(57.0215)	sp|Q14315|FLNC_HUMAN	Q14315	FLNC_HUMAN	FLNC	Filamin-C			0	1	0	0	0	0	0	1	0	0	1	1	1	1	1	0	0	2	0	0	0	0	0	1	0	0	1	0	1	1	0	0	1
ALGFAGGELANIGLALDFVVENHFTR	ALGFAGGELANIGLALDFVVENHFTR	K	A	311	336	26	911.1449	3		sp|P12111|CO6A3_HUMAN	P12111	CO6A3_HUMAN	COL6A3	Collagen alpha-3(VI) chain			0	0	0	0	0	0	0	0	0	0	0	0	0	0	0	0	0	1	0	0	0	0	0	0	0	0	0	0	0	0	0	0	0
ALGFPLER	ALGFPLER	R	P	441	448	8	451.7583	2		sp|O75390|CISY_HUMAN	O75390	CISY_HUMAN	CS	Citrate synthase, mitochondrial			2	1	1	0	0	0	1	0	0	1	1	1	1	1	1	1	0	0	1	0	1	1	1	1	1	0	1	0	2	1	2	1	1
ALGFPLERPK	ALGFPLERPK	R	S	441	450	10	564.3322	2		sp|O75390|CISY_HUMAN	O75390	CISY_HUMAN	CS	Citrate synthase, mitochondrial			2	2	2	2	2	0	2	0	1	2	1	2	2	0	1	1	1	2	2	1	1	2	2	3	3	1	3	1	3	2	3	1	1
ALGFPLERPK	ALGFPLERPK	R	S	441	450	10	376.5572	3		sp|O75390|CISY_HUMAN	O75390	CISY_HUMAN	CS	Citrate synthase, mitochondrial			1	2	2	2	1	2	2	2	2	3	2	2	2	2	2	2	2	1	2	2	2	2	2	2	2	2	2	2	2	2	2	2	2
ALGGFGFGSR	ALGGFGFGSR	R	A	84	93	10	484.751	2		sp|Q5XKE5|K2C79_HUMAN	Q5XKE5	K2C79_HUMAN	KRT79	Keratin, type II cytoskeletal 79			0	0	0	0	0	0	0	0	0	0	0	0	0	0	0	0	0	0	1	0	0	0	0	0	0	0	0	0	0	0	0	0	0
ALGISPFHEHAEVVFTANDSGPR	ALGISPFHEHAEVVFTANDSGPR	K	R	101	123	23	817.7399	3		sp|P02766|TTHY_HUMAN	P02766	TTHY_HUMAN	TTR	Transthyretin		sp|Q5U7I5|TTHY_PANTR	1	0	1	1	0	0	1	0	0	0	1	0	0	0	1	0	1	0	1	0	1	0	1	0	0	0	1	1	0	0	1	0	0
ALGISPFHEHAEVVFTANDSGPR	ALGISPFHEHAEVVFTANDSGPR	K	R	101	123	23	613.5567	4		sp|P02766|TTHY_HUMAN	P02766	TTHY_HUMAN	TTR	Transthyretin		sp|Q5U7I5|TTHY_PANTR	1	0	1	1	1	0	1	1	0	0	1	0	1	0	0	1	0	1	1	1	0	1	0	1	0	1	0	1	0	0	1	0	0
ALGITLIK	ALGITLIK	K	G	115	122	8	414.7813	2		sp|Q8N335|GPD1L_HUMAN	Q8N335	GPD1L_HUMAN	GPD1L	Glycerol-3-phosphate dehydrogenase 1-like protein			0	0	1	1	0	0	1	1	1	1	1	1	1	0	1	0	1	1	0	0	1	1	1	1	1	1	1	1	1	1	1	1	1
ALGIVATTGVGTEIGK	ALGIVATTGVGTEIGK	K	I	219	234	16	743.9274	2		sp|O14983|AT2A1_HUMAN	O14983	AT2A1_HUMAN	ATP2A1	Sarcoplasmic/endoplasmic reticulum calcium ATPase 1			1	4	1	4	1	4	1	4	3	3	1	3	1	4	0	4	1	4	1	4	0	4	1	4	1	5	0	4	1	5	1	4	1
ALGIVATTGVGTEIGK	ALGIVATTGVGTEIGK	K	I	219	234	16	496.2873	3		sp|O14983|AT2A1_HUMAN	O14983	AT2A1_HUMAN	ATP2A1	Sarcoplasmic/endoplasmic reticulum calcium ATPase 1			0	1	0	0	0	1	0	1	0	1	0	1	0	1	0	1	0	0	0	1	0	1	0	1	0	1	0	0	0	1	0	1	0
ALGLQFHSR	ALGLQFHSR	K	I	360	368	9	514.7854	2		sp|O43615|TIM44_HUMAN	O43615	TIM44_HUMAN	TIMM44	Mitochondrial import inner membrane translocase subunit TIM44			0	0	0	0	0	0	0	0	0	0	0	0	0	0	0	0	0	0	0	0	1	0	0	0	0	0	0	0	0	0	0	0	0
ALGMHETVMEVMVNVLGGGESK	ALGMHETVMEVMVNVLGGGESK	R	E	2200	2221	22	1144.5577	2		sp|P21817|RYR1_HUMAN	P21817	RYR1_HUMAN	RYR1	Ryanodine receptor 1	RYR2	sp|Q92736|RYR2_HUMAN	0	0	0	1	1	0	0	0	0	0	0	0	0	1	0	1	0	0	0	0	0	0	0	0	0	0	0	0	0	0	0	0	0
ALGMHETVMEVMVNVLGGGESK	ALGMHETVMEVMVNVLGGGESK	R	E	2200	2221	22	763.3743	3		sp|P21817|RYR1_HUMAN	P21817	RYR1_HUMAN	RYR1	Ryanodine receptor 1	RYR2	sp|Q92736|RYR2_HUMAN	1	1	1	1	1	2	1	1	1	1	1	1	1	1	1	1	1	1	1	1	1	1	1	1	1	1	1	1	0	1	1	1	1
ALGMHETVMEVMVNVLGGGESK	ALGMHETVM[15.9949]EVMVNVLGGGESK	R	E	2200	2221	22	768.7059	3	9M(15.9949)	sp|P21817|RYR1_HUMAN	P21817	RYR1_HUMAN	RYR1	Ryanodine receptor 1	RYR2	sp|Q92736|RYR2_HUMAN	0	0	0	0	0	0	0	0	0	0	0	1	0	0	0	0	0	0	0	0	0	0	0	0	0	0	0	0	0	0	0	0	0
ALGMHETVMEVMVNVLGGGESK	ALGM[15.9949]HETVMEVMVNVLGGGESK	R	E	2200	2221	22	768.7059	3	4M(15.9949)	sp|P21817|RYR1_HUMAN	P21817	RYR1_HUMAN	RYR1	Ryanodine receptor 1	RYR2	sp|Q92736|RYR2_HUMAN	0	1	0	0	0	1	1	0	1	0	1	1	1	1	1	1	0	0	0	1	1	1	0	0	1	0	0	0	0	1	0	0	1
ALGMHETVMEVMVNVLGGGESK	ALGM[15.9949]HETVM[15.9949]EVMVNVLGGGESK	R	E	2200	2221	22	774.0375	3	4M(15.9949)	sp|P21817|RYR1_HUMAN	P21817	RYR1_HUMAN	RYR1	Ryanodine receptor 1	RYR2	sp|Q92736|RYR2_HUMAN	0	0	0	0	0	0	0	0	0	0	0	0	0	0	0	0	0	0	0	0	0	0	0	0	0	0	0	0	0	0	0	0	0
ALGQNPTNAEVLK	ALGQNPTNAEVLK	R	V	95	107	13	677.8698	2		sp|P14649|MYL6B_HUMAN	P14649	MYL6B_HUMAN	MYL6B	Myosin light chain 6B	MYL6	sp|P60660|MYL6_HUMAN	1	0	1	0	1	0	1	0	1	0	1	1	1	0	1	0	1	0	1	1	1	1	1	0	2	1	1	0	2	0	1	0	1
ALGQNPTQAEVLR	ALGQNPTQAEVLR	R	V	82	94	13	698.8808	2		sp|P08590|MYL3_HUMAN	P08590	MYL3_HUMAN	MYL3	Myosin light chain 3			4	1	4	1	5	1	4	0	4	1	5	1	6	1	4	1	6	1	2	1	5	0	5	1	6	1	3	1	8	1	5	1	7
ALGQNPTQAEVLR	ALGQNPTQAEVLR	R	V	82	94	13	466.2563	3		sp|P08590|MYL3_HUMAN	P08590	MYL3_HUMAN	MYL3	Myosin light chain 3			1	0	1	0	1	0	0	0	1	0	0	0	1	0	1	0	1	0	1	0	1	0	1	0	1	0	1	0	1	0	1	0	1
ALGSAIEYTIENVFESAPNPR	ALGSAIEYTIENVFESAPNPR	R	D	2714	2734	21	760.0498	3		sp|P12111|CO6A3_HUMAN	P12111	CO6A3_HUMAN	COL6A3	Collagen alpha-3(VI) chain			0	0	1	0	0	0	1	0	1	0	1	0	1	0	1	0	0	0	0	0	0	0	1	0	0	0	0	0	0	1	1	1	1
ALGSVGPVDLLVNNAAVALLQPFLEVTK	ALGSVGPVDLLVNNAAVALLQPFLEVTK	R	E	70	97	28	950.2109	3		sp|Q7Z4W1|DCXR_HUMAN	Q7Z4W1	DCXR_HUMAN	DCXR	L-xylulose reductase			0	0	1	1	0	0	1	0	1	0	0	1	0	1	1	0	1	0	0	0	1	1	1	0	1	1	1	1	0	0	1	0	0
ALGTEVIQLFPEK	ALGTEVIQLFPEK	R	G	325	337	13	722.9059	2		sp|O95831|AIFM1_HUMAN	O95831	AIFM1_HUMAN	AIFM1	Apoptosis-inducing factor 1, mitochondrial			0	0	0	1	0	0	0	1	0	1	0	1	0	0	0	1	0	0	0	0	0	0	0	1	0	1	0	1	0	1	0	0	0
ALGTNPTNAEVR	ALGTNPTNAEVR	R	K	81	92	12	621.8255	2		sp|P05976|MYL1_HUMAN	P05976	MYL1_HUMAN	MYL1	Myosin light chain 1/3, skeletal muscle isoform			3	4	3	4	3	5	2	5	4	6	4	4	3	6	4	4	3	4	2	4	3	6	3	4	4	5	3	5	3	4	2	6	3
ALGTNPTNAEVRK	ALGTNPTNAEVRK	R	V	81	93	13	685.8729	2		sp|P05976|MYL1_HUMAN	P05976	MYL1_HUMAN	MYL1	Myosin light chain 1/3, skeletal muscle isoform			0	0	0	0	0	1	0	0	0	0	0	0	0	0	0	0	0	0	0	1	0	1	1	0	0	0	0	0	0	0	0	0	0
ALGTNPTNAEVRK	ALGTNPTNAEVRK	R	V	81	93	13	457.5844	3		sp|P05976|MYL1_HUMAN	P05976	MYL1_HUMAN	MYL1	Myosin light chain 1/3, skeletal muscle isoform			0	0	0	0	0	0	0	0	0	1	0	1	0	1	0	0	0	1	0	0	0	0	0	0	0	0	0	0	0	0	0	0	0
ALGVLAQLIWSR	ALGVLAQLIWSR	R	A	429	440	12	663.8982	2		sp|O75390|CISY_HUMAN	O75390	CISY_HUMAN	CS	Citrate synthase, mitochondrial			1	1	2	2	1	2	2	2	1	1	1	2	1	2	2	2	1	2	2	2	1	2	2	3	1	2	2	2	2	2	1	2	1
ALGVLAQLIWSR	ALGVLAQLIWSR	R	A	429	440	12	442.9346	3		sp|O75390|CISY_HUMAN	O75390	CISY_HUMAN	CS	Citrate synthase, mitochondrial			0	0	1	0	0	0	0	0	0	0	0	0	0	0	1	0	0	0	1	1	1	0	0	1	1	0	1	1	0	0	1	0	0
ALGYFHR	ALGYFHR	K	A	244	250	7	432.2298	2		sp|Q96DB5|RMD1_HUMAN	Q96DB5	RMD1_HUMAN	RMDN1	Regulator of microtubule dynamics protein 1			0	0	0	1	0	0	1	0	0	0	0	0	0	0	0	0	0	0	0	0	1	0	0	0	1	0	0	1	1	0	0	0	0
ALHEDMR	ALHEDMR	R	G	30	36	7	436.2082	2		sp|Q2TAL5|SMTL2_HUMAN	Q2TAL5	SMTL2_HUMAN	SMTNL2	Smoothelin-like protein 2			0	0	0	1	1	1	0	1	0	0	0	0	0	1	0	0	0	1	0	1	0	0	0	0	0	1	0	0	0	0	0	1	0
ALHFAISEYNK	ALHFAISEYNK	R	A	47	57	11	646.8353	2		sp|P01036|CYTS_HUMAN	P01036	CYTS_HUMAN	CST4	Cystatin-S	CST1	sp|P01037|CYTN_HUMAN	0	0	0	0	0	0	0	0	0	0	0	0	0	0	0	0	0	0	0	0	0	0	0	0	0	0	0	0	0	0	0	0	0
ALHFAISEYNK	ALHFAISEYNK	R	A	47	57	11	431.5593	3		sp|P01036|CYTS_HUMAN	P01036	CYTS_HUMAN	CST4	Cystatin-S	CST1	sp|P01037|CYTN_HUMAN	1	1	0	0	0	0	0	0	0	0	0	0	1	0	0	0	0	0	0	0	0	0	0	0	0	0	0	0	0	0	0	0	0
ALHHGIDLEK	ALHHGIDLEK	R	I	442	451	10	566.809	2		sp|P14868|SYDC_HUMAN	P14868	SYDC_HUMAN	DARS1	Aspartate--tRNA ligase, cytoplasmic			0	0	0	0	0	0	0	0	0	0	0	0	0	0	0	0	0	0	0	0	0	0	0	0	0	0	0	0	0	0	0	0	1
ALHHGIDLEK	ALHHGIDLEK	R	I	442	451	10	378.2084	3		sp|P14868|SYDC_HUMAN	P14868	SYDC_HUMAN	DARS1	Aspartate--tRNA ligase, cytoplasmic			0	0	0	0	0	0	0	0	0	0	0	0	0	0	0	0	0	0	0	0	0	0	0	0	0	0	0	0	0	0	1	0	0
ALIAAQYSGAQVR	ALIAAQYSGAQVR	K	V	18	30	13	674.3726	2		sp|P26641|EF1G_HUMAN	P26641	EF1G_HUMAN	EEF1G	Elongation factor 1-gamma			1	1	1	0	0	0	0	1	1	0	0	0	0	1	0	1	1	0	0	0	0	1	1	1	0	0	1	0	1	1	1	1	1
ALIADSGLK	ALIADSGLK	K	I	418	426	9	444.2634	2		sp|Q9P2R7|SUCB1_HUMAN	Q9P2R7	SUCB1_HUMAN	SUCLA2	Succinate--CoA ligase [ADP-forming] subunit beta, mitochondrial			0	1	1	1	0	1	1	1	1	1	1	1	1	0	1	1	1	1	0	0	1	0	1	0	1	1	1	1	1	1	2	1	1
ALIAGGGAPEIELALR	ALIAGGGAPEIELALR	R	L	420	435	16	775.9486	2		sp|P50991|TCPD_HUMAN	P50991	TCPD_HUMAN	CCT4	T-complex protein 1 subunit delta			0	0	0	0	0	0	0	0	0	0	0	0	0	0	0	0	0	0	0	0	0	0	0	0	0	0	0	0	0	0	0	0	0
ALIEILATR	ALIEILATR	K	T	457	465	9	999.6196	1		sp|P08133|ANXA6_HUMAN	P08133	ANXA6_HUMAN	ANXA6	Annexin A6			0	0	1	0	0	0	0	0	0	0	0	0	0	0	0	0	0	0	0	0	0	0	0	0	0	0	0	0	0	0	0	0	0
ALIEILATR	ALIEILATR	K	T	457	465	9	500.3135	2		sp|P08133|ANXA6_HUMAN	P08133	ANXA6_HUMAN	ANXA6	Annexin A6			1	1	1	1	1	1	1	1	1	2	1	1	1	1	1	1	1	1	2	1	1	1	1	1	1	1	2	1	1	1	2	1	1
ALIEVLQPLIAEHQAR	ALIEVLQPLIAEHQAR	K	R	433	448	16	901.0201	2		sp|P23381|SYWC_HUMAN	P23381	SYWC_HUMAN	WARS1	Tryptophan--tRNA ligase, cytoplasmic			0	0	0	0	0	0	0	0	1	0	0	0	0	0	0	0	0	0	0	0	0	0	0	0	0	0	0	0	0	0	0	0	0
ALIEVLQPLIAEHQAR	ALIEVLQPLIAEHQAR	K	R	433	448	16	601.0158	3		sp|P23381|SYWC_HUMAN	P23381	SYWC_HUMAN	WARS1	Tryptophan--tRNA ligase, cytoplasmic			2	2	2	1	0	0	2	2	3	2	3	2	1	2	2	2	2	0	2	2	2	2	2	0	2	1	1	0	2	2	2	0	0
ALIFGGEMVAAVAEVSGHLGK	ALIFGGEMVAAVAEVSGHLGK	K	S	178	198	21	686.0347	3		sp|Q6PCB7|S27A1_HUMAN	Q6PCB7	S27A1_HUMAN	SLC27A1	Long-chain fatty acid transport protein 1			1	0	0	1	0	1	0	1	1	0	0	1	0	0	0	1	0	1	0	1	0	0	1	1	1	0	0	1	0	1	1	0	0
ALIFVSHGAGEHSGR	ALIFVSHGAGEHSGR	K	Y	43	57	15	513.2672	3		sp|Q99685|MGLL_HUMAN	Q99685	MGLL_HUMAN	MGLL	Monoglyceride lipase			0	0	0	0	0	0	1	0	1	0	0	0	0	0	0	0	0	0	0	0	0	0	0	0	1	0	1	0	0	0	1	0	0
ALILVGLER	ALILVGLER	R	V	1976	1984	9	492.316	2		sp|P12111|CO6A3_HUMAN	P12111	CO6A3_HUMAN	COL6A3	Collagen alpha-3(VI) chain			1	1	1	1	1	1	1	1	1	0	1	0	1	1	1	1	1	0	1	1	1	1	1	1	1	1	1	1	1	1	1	1	1
ALINADELASDVAGAEALLDR	ALINADELASDVAGAEALLDR	K	H	382	402	21	709.7024	3		sp|Q13813|SPTN1_HUMAN	Q13813	SPTN1_HUMAN	SPTAN1	Spectrin alpha chain, non-erythrocytic 1			0	0	0	0	0	0	0	0	0	0	0	0	0	0	0	0	0	0	0	0	0	0	0	0	0	0	0	0	0	0	1	0	0
ALIQYFSPYVSADMHR	ALIQYFSPYVSADMHR	R	M	373	388	16	633.3137	3		sp|Q13098|CSN1_HUMAN	Q13098	CSN1_HUMAN	GPS1	COP9 signalosome complex subunit 1			1	1	1	0	1	1	1	1	1	0	0	0	1	1	1	1	1	0	1	1	1	1	1	1	1	0	1	1	1	1	1	1	1
ALKDEEKMELQEIQLK	ALKDEEKMELQEIQLK	R	E	135	150	16	973.0191	2		sp|P06753|TPM3_HUMAN	P06753	TPM3_HUMAN	TPM3	Tropomyosin alpha-3 chain			0	0	1	0	1	0	1	0	1	0	1	0	1	0	1	0	1	0	1	0	1	0	1	0	1	0	1	0	1	0	1	0	1
ALKDEEKMELQEIQLK	ALKDEEKMELQEIQLK	R	E	135	150	16	649.0152	3		sp|P06753|TPM3_HUMAN	P06753	TPM3_HUMAN	TPM3	Tropomyosin alpha-3 chain			1	0	1	0	3	0	1	0	1	0	1	0	1	0	2	0	2	0	1	0	3	0	3	0	3	0	1	0	1	0	1	0	3
ALKDEEKMELQEIQLK	ALKDEEKMELQEIQLK	R	E	135	150	16	487.0132	4		sp|P06753|TPM3_HUMAN	P06753	TPM3_HUMAN	TPM3	Tropomyosin alpha-3 chain			1	0	1	0	2	0	1	0	1	0	2	0	2	0	1	0	1	0	1	0	1	0	1	0	1	0	1	0	1	0	1	0	2
ALKDEEKMELQEIQLK	ALKDEEKM[15.9949]ELQEIQLK	R	E	135	150	16	981.0166	2	8M(15.9949)	sp|P06753|TPM3_HUMAN	P06753	TPM3_HUMAN	TPM3	Tropomyosin alpha-3 chain			1	0	2	0	2	0	2	0	2	0	1	0	1	0	1	0	2	0	0	0	2	0	2	0	2	0	1	0	1	0	1	0	2
ALKDEEKMELQEIQLK	ALKDEEKM[15.9949]ELQEIQLK	R	E	135	150	16	654.3468	3	8M(15.9949)	sp|P06753|TPM3_HUMAN	P06753	TPM3_HUMAN	TPM3	Tropomyosin alpha-3 chain			2	0	2	0	2	0	2	0	2	0	2	0	1	0	2	0	2	0	2	0	2	0	2	0	2	0	2	0	2	0	2	0	2
ALKDEEKMELQEIQLK	ALKDEEKM[15.9949]ELQEIQLK	R	E	135	150	16	491.0119	4	8M(15.9949)	sp|P06753|TPM3_HUMAN	P06753	TPM3_HUMAN	TPM3	Tropomyosin alpha-3 chain			2	0	2	0	2	0	0	0	3	0	2	0	4	0	2	0	3	0	2	0	3	0	3	0	3	0	3	0	2	0	2	0	2
ALKDPNAFLFDHLLTLKPVK	ALKDPNAFLFDHLLTLKPVK	R	F	211	230	20	570.8333	4		sp|Q7L2H7|EIF3M_HUMAN	Q7L2H7	EIF3M_HUMAN	EIF3M	Eukaryotic translation initiation factor 3 subunit M			0	1	0	1	0	0	1	0	0	0	0	0	1	0	0	0	0	1	1	1	0	0	0	0	0	1	0	0	0	1	0	1	0
ALKDPNAFLFDHLLTLKPVK	ALKDPNAFLFDHLLTLKPVK	R	F	211	230	20	456.8681	5		sp|Q7L2H7|EIF3M_HUMAN	Q7L2H7	EIF3M_HUMAN	EIF3M	Eukaryotic translation initiation factor 3 subunit M			0	0	0	0	0	0	0	0	0	0	0	0	0	0	0	0	0	0	0	0	0	0	0	0	0	0	0	0	0	0	1	0	0
ALLADAQLMLDHLK	ALLADAQLMLDHLK	K	N	1663	1676	14	517.9569	3		sp|Q92614|MY18A_HUMAN	Q92614	MY18A_HUMAN	MYO18A	Unconventional myosin-XVIIIa			1	0	1	1	1	1	1	1	1	1	1	1	1	1	1	1	1	1	1	1	1	1	1	1	1	1	1	1	1	1	1	1	1
ALLAEGVILR	ALLAEGVILR	K	R	124	133	10	527.8345	2		sp|Q9Y3D9|RT23_HUMAN	Q9Y3D9	RT23_HUMAN	MRPS23	28S ribosomal protein S23, mitochondrial			0	0	0	0	0	0	0	0	0	1	1	0	0	0	0	0	0	0	0	0	0	0	0	0	1	0	0	0	0	0	0	0	0
ALLATLYR	ALLATLYR	K	N	40	47	8	460.7818	2		sp|Q8IWX7|UN45B_HUMAN	Q8IWX7	UN45B_HUMAN	UNC45B	Protein unc-45 homolog B			1	0	1	1	1	1	1	1	0	0	0	1	0	1	1	1	1	0	0	0	1	1	1	0	0	1	0	1	0	1	1	1	0
ALLDIADLFQVPK	ALLDIADLFQVPK	K	A	757	769	13	721.9163	2		sp|Q92523|CPT1B_HUMAN	Q92523	CPT1B_HUMAN	CPT1B	Carnitine O-palmitoyltransferase 1, muscle isoform			1	0	2	1	0	1	1	1	2	2	0	1	0	1	2	1	0	1	1	1	2	1	1	0	2	1	1	1	0	0	2	1	0
ALLDMIEEK	ALLDMIEEK	K	A	415	423	9	531.281	2		sp|Q8N3L3|TXLNB_HUMAN	Q8N3L3	TXLNB_HUMAN	TXLNB	Beta-taxilin			1	0	1	1	0	0	0	0	1	0	1	0	1	0	0	1	0	0	1	0	0	0	0	0	1	1	0	1	1	0	0	0	0
ALLDSLQLGPDSLTVHLIHEVTK	ALLDSLQLGPDSLTVHLIHEVTK	R	V	62	84	23	625.6009	4		sp|Q14697|GANAB_HUMAN	Q14697	GANAB_HUMAN	GANAB	Neutral alpha-glucosidase AB			0	0	0	0	1	1	0	0	1	0	1	0	1	1	1	0	1	0	1	1	1	1	1	1	1	0	1	0	1	1	0	1	1
ALLDSQFSYQHAIEESVVLIYDPIK	ALLDSQFSYQHAIEESVVLIYDPIK	R	T	132	156	25	960.1673	3		sp|O15372|EIF3H_HUMAN	O15372	EIF3H_HUMAN	EIF3H	Eukaryotic translation initiation factor 3 subunit H			1	0	0	1	1	0	1	1	1	1	0	1	0	0	0	0	0	0	0	0	1	0	0	0	0	0	0	0	0	0	1	1	0
ALLEGESNPEIVIWAEHVENMPSEFR	ALLEGESNPEIVIWAEHVENMPSEFR	R	N	313	338	26	999.4868	3		sp|O15061|SYNEM_HUMAN	O15061	SYNEM_HUMAN	SYNM	Synemin			3	1	2	1	1	2	1	1	2	1	1	1	1	2	1	1	1	2	1	1	1	1	1	1	2	2	1	2	0	1	3	2	1
ALLEGESNPEIVIWAEHVENMPSEFR	ALLEGESNPEIVIWAEHVENMPSEFR	R	N	313	338	26	749.8669	4		sp|O15061|SYNEM_HUMAN	O15061	SYNEM_HUMAN	SYNM	Synemin			0	0	0	0	0	0	0	0	0	0	0	0	0	0	1	0	0	0	0	0	0	0	0	0	0	0	0	0	0	0	0	0	0
ALLEGESNPEIVIWAEHVENMPSEFR	ALLEGESNPEIVIWAEHVENM[15.9949]PSEFR	R	N	313	338	26	1004.8184	3	21M(15.9949)	sp|O15061|SYNEM_HUMAN	O15061	SYNEM_HUMAN	SYNM	Synemin			1	2	0	0	1	0	0	0	0	1	0	0	0	0	1	0	1	1	0	0	0	0	1	0	0	0	0	1	1	0	0	0	0
ALLELQLEPEELYQTFQR	ALLELQLEPEELYQTFQR	R	I	163	180	18	740.723	3		sp|P13639|EF2_HUMAN	P13639	EF2_HUMAN	EEF2	Elongation factor 2			0	0	1	1	1	1	1	1	0	1	0	2	1	1	1	0	1	1	1	1	1	0	1	1	1	1	0	1	0	1	1	1	1
ALLEVICTLHK	ALLEVIC[57.0215]TLHK	R	L	133	143	11	432.9163	3	7C(57.0215)	sp|Q16816|PHKG1_HUMAN	Q16816	PHKG1_HUMAN	PHKG1	Phosphorylase b kinase gamma catalytic chain, skeletal muscle/heart isoform			0	1	1	1	0	1	0	1	1	1	0	1	0	1	0	1	0	1	0	1	0	1	0	1	0	1	0	1	0	1	0	0	0
ALLEVLGR	ALLEVLGR	K	L	203	210	8	435.774	2		sp|Q16775|GLO2_HUMAN	Q16775	GLO2_HUMAN	HAGH	Hydroxyacylglutathione hydrolase, mitochondrial			0	1	1	1	1	1	1	1	1	1	1	1	1	1	1	1	1	1	1	1	1	1	1	1	1	1	1	1	1	1	1	1	1
ALLEVVQSGGK	ALLEVVQSGGK	K	N	194	204	11	550.8191	2		sp|O14818|PSA7_HUMAN	O14818	PSA7_HUMAN	PSMA7	Proteasome subunit alpha type-7	PSMA8	sp|Q8TAA3|PSMA8_HUMAN	0	0	0	0	0	0	0	0	0	0	0	0	0	0	0	0	0	0	0	0	0	0	0	0	0	0	0	0	0	1	0	0	0
ALLFIPR	ALLFIPR	R	R	331	337	7	415.2683	2		sp|P08238|HS90B_HUMAN	P08238	HS90B_HUMAN	HSP90AB1	Heat shock protein HSP 90-beta			1	1	1	1	1	1	1	1	1	1	1	1	1	1	1	1	1	1	1	1	1	1	1	1	1	1	1	1	1	1	1	1	1
ALLFVPR	ALLFVPR	R	R	339	345	7	408.2605	2		sp|P07900|HS90A_HUMAN	P07900	HS90A_HUMAN	HSP90AA1	Heat shock protein HSP 90-alpha	XPNPEP3	sp|Q9NQH7|XPP3_HUMAN	1	1	1	1	0	1	1	1	1	1	1	1	0	1	1	1	1	1	1	1	1	1	1	1	1	1	1	1	1	1	1	1	1
ALLGYADNQCK	ALLGYADNQC[57.0215]K	R	L	188	198	11	626.8031	2	10C(57.0215)	sp|Q9HC38|GLOD4_HUMAN	Q9HC38	GLOD4_HUMAN	GLOD4	Glyoxalase domain-containing protein 4			0	0	0	1	0	0	0	1	0	0	0	0	0	0	0	0	0	0	0	0	0	0	0	0	0	1	0	0	0	0	0	0	0
ALLHGNCYNR	ALLHGNC[57.0215]YNR	K	W	442	451	10	609.2958	2	7C(57.0215)	sp|Q92523|CPT1B_HUMAN	Q92523	CPT1B_HUMAN	CPT1B	Carnitine O-palmitoyltransferase 1, muscle isoform			0	0	1	1	1	0	1	1	0	0	1	0	1	0	1	0	1	1	1	1	1	0	1	0	1	1	1	1	0	1	1	0	1
ALLHGNCYNR	ALLHGNC[57.0215]YNR	K	W	442	451	10	406.5329	3	7C(57.0215)	sp|Q92523|CPT1B_HUMAN	Q92523	CPT1B_HUMAN	CPT1B	Carnitine O-palmitoyltransferase 1, muscle isoform			0	0	0	0	0	0	0	0	0	0	0	0	0	0	0	0	0	0	0	0	0	0	0	0	0	0	0	0	0	0	1	0	0
ALLNNSHYYHMAHGK	ALLNNSHYYHMAHGK	K	D	90	104	15	878.4228	2		sp|P09622|DLDH_HUMAN	P09622	DLDH_HUMAN	DLD	Dihydrolipoyl dehydrogenase, mitochondrial			1	0	1	1	1	1	1	0	1	1	1	0	0	1	1	0	1	0	0	1	1	1	1	1	1	1	1	1	1	1	1	1	0
ALLNNSHYYHMAHGK	ALLNNSHYYHMAHGK	K	D	90	104	15	585.9509	3		sp|P09622|DLDH_HUMAN	P09622	DLDH_HUMAN	DLD	Dihydrolipoyl dehydrogenase, mitochondrial			0	0	0	0	0	0	0	1	0	1	3	0	1	0	0	0	2	2	1	2	1	0	3	1	3	2	2	1	1	0	2	0	2
ALLNNSHYYHMAHGK	ALLNNSHYYHMAHGK	K	D	90	104	15	439.715	4		sp|P09622|DLDH_HUMAN	P09622	DLDH_HUMAN	DLD	Dihydrolipoyl dehydrogenase, mitochondrial			3	0	2	0	2	1	1	1	1	1	2	0	2	0	3	1	1	1	3	1	2	1	2	1	3	1	3	1	2	0	2	0	2
ALLNNSHYYHMAHGK	ALLNNSHYYHM[15.9949]AHGK	K	D	90	104	15	886.4202	2	11M(15.9949)	sp|P09622|DLDH_HUMAN	P09622	DLDH_HUMAN	DLD	Dihydrolipoyl dehydrogenase, mitochondrial			0	0	0	0	0	0	0	0	0	0	0	0	0	0	1	0	0	0	0	0	0	0	0	0	0	0	0	0	0	0	0	0	0
ALLNNSHYYHMAHGK	ALLNNSHYYHM[15.9949]AHGK	K	D	90	104	15	591.2826	3	11M(15.9949)	sp|P09622|DLDH_HUMAN	P09622	DLDH_HUMAN	DLD	Dihydrolipoyl dehydrogenase, mitochondrial			0	0	1	0	0	0	0	0	0	0	1	1	0	0	0	0	0	0	0	0	0	0	0	0	0	0	0	0	0	0	0	0	0
ALLNNSHYYHMAHGK	ALLNNSHYYHM[15.9949]AHGK	K	D	90	104	15	443.7138	4	11M(15.9949)	sp|P09622|DLDH_HUMAN	P09622	DLDH_HUMAN	DLD	Dihydrolipoyl dehydrogenase, mitochondrial			0	0	1	0	0	0	0	0	1	0	1	0	0	0	0	0	0	0	0	0	0	0	0	0	0	0	1	0	0	0	0	0	0
ALLPILQWHK	ALLPILQWHK	R	H	185	194	10	406.9167	3		sp|Q9P0J1|PDP1_HUMAN	Q9P0J1	PDP1_HUMAN	PDP1	[Pyruvate dehydrogenase [acetyl-transferring]]-phosphatase 1, mitochondrial			1	1	1	1	0	1	1	1	0	1	1	0	0	1	1	1	1	1	1	1	1	1	1	1	1	1	1	1	1	1	1	0	1
ALLQAILQTEDMLK	ALLQAILQTEDMLK	R	V	772	785	14	793.9447	2		sp|P15924|DESP_HUMAN	P15924	DESP_HUMAN	DSP	Desmoplakin			3	1	0	0	0	0	0	0	0	2	2	0	1	0	0	0	0	0	0	0	0	0	2	0	0	0	0	0	0	0	1	0	0
ALLQAILQTEDMLK	ALLQAILQTEDMLK	R	V	772	785	14	529.6322	3		sp|P15924|DESP_HUMAN	P15924	DESP_HUMAN	DSP	Desmoplakin			1	0	0	0	0	0	0	0	0	0	0	0	0	0	0	0	0	0	0	0	0	0	0	0	0	0	0	0	0	0	0	0	0
ALLQAILQTEDMLK	ALLQAILQTEDM[15.9949]LK	R	V	772	785	14	801.9422	2	12M(15.9949)	sp|P15924|DESP_HUMAN	P15924	DESP_HUMAN	DSP	Desmoplakin			2	0	0	0	0	0	0	0	0	0	0	0	0	0	0	0	0	0	0	0	0	0	0	0	0	0	0	0	0	0	0	0	0
ALLQAILQTEDMLK	ALLQAILQTEDM[15.9949]LK	R	V	772	785	14	534.9639	3	12M(15.9949)	sp|P15924|DESP_HUMAN	P15924	DESP_HUMAN	DSP	Desmoplakin			0	0	0	0	0	0	0	0	0	0	0	0	0	0	0	0	0	0	0	0	0	0	0	0	0	0	0	0	0	0	0	0	0
ALLQSHPR	ALLQSHPR	R	A	616	623	8	461.2669	2		sp|P43155|CACP_HUMAN	P43155	CACP_HUMAN	CRAT	Carnitine O-acetyltransferase			1	2	1	1	1	1	1	1	1	1	1	2	1	2	1	1	1	1	1	0	1	2	1	1	1	1	1	1	1	1	1	2	0
ALLTLADGR	ALLTLADGR	K	R	155	163	9	465.2743	2		sp|P12429|ANXA3_HUMAN	P12429	ANXA3_HUMAN	ANXA3	Annexin A3			0	0	0	0	0	0	0	0	0	0	0	0	0	0	0	0	0	0	0	0	0	0	0	0	0	0	0	0	1	0	0	0	0
ALLVEPVINSYLLAER	ALLVEPVINSYLLAER	R	D	565	580	16	600.6803	3		sp|P21980|TGM2_HUMAN	P21980	TGM2_HUMAN	TGM2	Protein-glutamine gamma-glutamyltransferase 2			0	0	0	0	0	0	0	0	0	0	0	0	0	0	0	0	0	0	0	0	0	0	0	0	0	0	0	0	0	0	0	0	0
ALMDEIVKATSKGCITVIGGGDTATCCAK	ALMDEIVKATSKGC[57.0215]ITVIGGGDTATC[57.0215]C[57.0215]AK	K	W	354	382	29	757.6209	4	14C(57.0215)	sp|P07205|PGK2_HUMAN	P07205	PGK2_HUMAN	PGK2	Phosphoglycerate kinase 2			0	0	0	0	0	0	0	1	0	0	0	0	0	0	0	0	0	0	0	0	0	0	0	0	0	0	0	1	0	0	0	0	0
ALMDEVVK	ALMDEVVK	K	A	354	361	8	452.744	2		sp|P00558|PGK1_HUMAN	P00558	PGK1_HUMAN	PGK1	Phosphoglycerate kinase 1			1	1	1	1	0	1	1	1	1	1	1	1	1	1	1	1	1	0	1	1	1	1	1	1	1	0	0	1	0	1	0	1	0
ALMGLYHGQVLCK	ALMGLYHGQVLC[57.0215]K	K	K	338	350	13	745.3863	2	12C(57.0215)	sp|P40939|ECHA_HUMAN	P40939	ECHA_HUMAN	HADHA	Trifunctional enzyme subunit alpha, mitochondrial			1	0	1	1	1	1	0	1	1	1	1	1	1	1	1	0	1	1	1	1	1	1	1	1	1	1	1	1	1	1	1	1	1
ALMGLYHGQVLCK	ALMGLYHGQVLC[57.0215]K	K	K	338	350	13	497.2599	3	12C(57.0215)	sp|P40939|ECHA_HUMAN	P40939	ECHA_HUMAN	HADHA	Trifunctional enzyme subunit alpha, mitochondrial			1	0	1	1	0	1	1	1	1	2	1	1	2	1	1	1	1	0	1	2	1	1	1	0	0	2	1	2	3	0	1	1	0
ALMLQGVDLLADAVAVTMGPK	ALMLQGVDLLADAVAVTMGPK	R	G	38	58	21	1057.0732	2		sp|P10809|CH60_HUMAN	P10809	CH60_HUMAN	HSPD1	60 kDa heat shock protein, mitochondrial			1	0	1	0	0	0	0	0	0	0	0	0	0	0	1	0	0	0	0	0	1	0	0	0	0	0	0	0	0	0	1	0	1
ALMLQGVDLLADAVAVTMGPK	ALMLQGVDLLADAVAVTMGPK	R	G	38	58	21	705.0513	3		sp|P10809|CH60_HUMAN	P10809	CH60_HUMAN	HSPD1	60 kDa heat shock protein, mitochondrial			1	1	1	1	1	0	1	0	1	1	0	1	1	1	1	1	0	0	0	1	1	1	1	0	1	1	1	1	0	0	1	1	1
ALMLQGVDLLADAVAVTMGPK	ALMLQGVDLLADAVAVTM[15.9949]GPK	R	G	38	58	21	710.3829	3	18M(15.9949)	sp|P10809|CH60_HUMAN	P10809	CH60_HUMAN	HSPD1	60 kDa heat shock protein, mitochondrial			1	0	1	1	1	0	1	1	1	1	0	0	0	0	1	0	1	0	0	0	1	1	1	0	1	1	0	1	0	0	1	1	0
ALMPALEELTFDPSSAHPSLVVSSSGR	ALMPALEELTFDPSSAHPSLVVSSSGR	R	R	283	309	27	1399.705	2		sp|Q6ZMU5|TRI72_HUMAN	Q6ZMU5	TRI72_HUMAN	TRIM72	Tripartite motif-containing protein 72			0	0	1	1	0	0	1	1	1	0	1	1	0	0	1	1	1	1	0	0	1	0	1	0	1	1	1	1	0	0	1	0	0
ALMPALEELTFDPSSAHPSLVVSSSGR	ALMPALEELTFDPSSAHPSLVVSSSGR	R	R	283	309	27	933.4724	3		sp|Q6ZMU5|TRI72_HUMAN	Q6ZMU5	TRI72_HUMAN	TRIM72	Tripartite motif-containing protein 72			2	1	4	2	4	4	2	4	4	2	2	2	2	4	2	4	4	3	3	4	3	4	4	4	3	4	4	4	1	2	2	4	4
ALMPALEELTFDPSSAHPSLVVSSSGR	ALMPALEELTFDPSSAHPSLVVSSSGR	R	R	283	309	27	700.3562	4		sp|Q6ZMU5|TRI72_HUMAN	Q6ZMU5	TRI72_HUMAN	TRIM72	Tripartite motif-containing protein 72			2	1	2	1	3	1	3	2	2	1	3	1	3	1	1	1	3	1	2	1	1	1	3	2	3	1	2	1	3	1	2	1	3
ALMQVVDFLSR	ALMQVVDFLSR	K	N	217	227	11	639.8473	2		sp|Q9GZT8|NIF3L_HUMAN	Q9GZT8	NIF3L_HUMAN	NIF3L1	NIF3-like protein 1			1	1	0	0	0	1	0	0	0	0	0	0	0	1	1	0	0	0	0	0	1	0	1	1	1	0	1	0	1	1	0	1	1
ALMDEVVK	ALM[15.9949]DEVVK	K	A	354	361	8	460.7415	2	3M(15.9949)	sp|P00558|PGK1_HUMAN	P00558	PGK1_HUMAN	PGK1	Phosphoglycerate kinase 1			0	0	0	0	0	0	0	0	0	0	1	0	0	0	0	0	0	0	0	0	0	0	0	0	0	0	0	0	0	0	0	0	0
ALMGLYHGQVLCK	ALM[15.9949]GLYHGQVLC[57.0215]K	K	K	338	350	13	753.3837	2	12C(57.0215)	sp|P40939|ECHA_HUMAN	P40939	ECHA_HUMAN	HADHA	Trifunctional enzyme subunit alpha, mitochondrial			1	1	1	1	1	0	1	1	1	1	0	1	1	0	2	0	1	1	1	1	1	1	2	1	1	1	2	1	1	1	2	1	2
ALMGLYHGQVLCK	ALM[15.9949]GLYHGQVLC[57.0215]K	K	K	338	350	13	502.5916	3	12C(57.0215)	sp|P40939|ECHA_HUMAN	P40939	ECHA_HUMAN	HADHA	Trifunctional enzyme subunit alpha, mitochondrial			2	1	2	2	1	0	2	1	2	2	2	2	2	0	2	1	1	1	2	1	1	1	1	1	1	1	2	1	2	1	2	1	1
ALMLQGVDLLADAVAVTMGPK	ALM[15.9949]LQGVDLLADAVAVTMGPK	R	G	38	58	21	710.3829	3	3M(15.9949)	sp|P10809|CH60_HUMAN	P10809	CH60_HUMAN	HSPD1	60 kDa heat shock protein, mitochondrial			1	1	1	0	0	0	0	0	0	1	1	1	1	0	1	0	0	0	0	0	0	0	0	0	1	0	0	0	1	0	1	1	1
ALMLQGVDLLADAVAVTMGPK	ALM[15.9949]LQGVDLLADAVAVTM[15.9949]GPK	R	G	38	58	21	715.7145	3	18M(15.9949)	sp|P10809|CH60_HUMAN	P10809	CH60_HUMAN	HSPD1	60 kDa heat shock protein, mitochondrial			0	0	0	0	0	0	0	0	0	0	0	0	0	0	0	0	0	0	1	0	0	0	0	0	0	0	0	0	0	0	0	0	0
ALMPALEELTFDPSSAHPSLVVSSSGR	ALM[15.9949]PALEELTFDPSSAHPSLVVSSSGR	R	R	283	309	27	938.8041	3	3M(15.9949)	sp|Q6ZMU5|TRI72_HUMAN	Q6ZMU5	TRI72_HUMAN	TRIM72	Tripartite motif-containing protein 72			2	6	2	0	1	3	2	1	3	1	2	1	2	2	1	0	1	0	1	1	1	3	2	2	1	1	2	0	1	0	1	3	1
ALMPALEELTFDPSSAHPSLVVSSSGR	ALM[15.9949]PALEELTFDPSSAHPSLVVSSSGR	R	R	283	309	27	704.3549	4	3M(15.9949)	sp|Q6ZMU5|TRI72_HUMAN	Q6ZMU5	TRI72_HUMAN	TRIM72	Tripartite motif-containing protein 72			0	0	0	0	0	0	0	0	0	0	0	0	0	0	0	0	0	0	0	0	0	0	0	0	0	0	0	0	0	0	0	0	0
ALNALCDGLIDELNQALK	ALNALC[57.0215]DGLIDELNQALK	K	T	57	74	18	986.0144	2	6C(57.0215)	sp|P30084|ECHM_HUMAN	P30084	ECHM_HUMAN	ECHS1	Enoyl-CoA hydratase, mitochondrial			0	0	0	0	0	0	0	0	2	0	1	0	0	0	0	0	0	0	0	0	0	0	0	0	0	0	0	0	0	0	0	0	0
ALNALCDGLIDELNQALK	ALNALC[57.0215]DGLIDELNQALK	K	T	57	74	18	657.6787	3	6C(57.0215)	sp|P30084|ECHM_HUMAN	P30084	ECHM_HUMAN	ECHS1	Enoyl-CoA hydratase, mitochondrial			0	1	0	0	0	0	0	0	0	1	0	1	0	1	0	1	0	1	0	0	0	1	0	1	0	1	0	1	0	1	0	1	0
ALNDHHVYLEGTLLKPNMVTAGHACTK	ALNDHHVYLEGTLLKPNMVTAGHAC[57.0215]TK	K	K	216	242	27	598.9053	5	25C(57.0215)	sp|P05062|ALDOB_HUMAN	P05062	ALDOB_HUMAN	ALDOB	Fructose-bisphosphate aldolase B			1	0	0	0	0	0	0	0	0	0	0	0	0	0	0	0	0	0	0	0	0	0	0	0	0	0	0	0	0	0	0	0	0
ALNEGGFQSIPK	ALNEGGFQSIPK	R	L	365	376	12	630.8327	2		sp|Q16134|ETFD_HUMAN	Q16134	ETFD_HUMAN	ETFDH	Electron transfer flavoprotein-ubiquinone oxidoreductase, mitochondrial			0	0	0	0	0	0	0	0	0	0	0	1	0	0	0	0	0	0	0	0	0	0	0	0	0	0	0	0	0	0	0	0	0
ALNEINQFYQK	ALNEINQFYQK	K	F	96	106	11	684.3513	2		contam_sp|P02663|CASA2_BOVIN	P02663	CASA2_BOVIN	CSN1S2	Alpha-S2-casein			2	1	0	1	0	0	0	0	0	0	0	0	0	0	0	0	0	0	0	0	0	0	1	1	0	0	0	0	0	0	0	0	0
ALNLGYALDYAQR	ALNLGYALDYAQR	K	Y	913	925	13	734.3831	2		sp|P12111|CO6A3_HUMAN	P12111	CO6A3_HUMAN	COL6A3	Collagen alpha-3(VI) chain			0	0	0	1	1	0	0	0	1	0	0	1	0	0	0	0	0	0	0	0	0	0	0	0	1	0	0	0	0	0	1	2	0
ALNLGYALDYAQR	ALNLGYALDYAQR	K	Y	913	925	13	489.9245	3		sp|P12111|CO6A3_HUMAN	P12111	CO6A3_HUMAN	COL6A3	Collagen alpha-3(VI) chain			0	0	0	1	0	0	0	0	0	0	1	0	0	0	0	0	0	0	0	0	0	0	0	0	0	0	1	0	0	0	0	0	1
ALNLTCNVWGDPPPEVSWLK	ALNLTC[57.0215]NVWGDPPPEVSWLK	K	N	1589	1608	20	1148.5751	2	6C(57.0215)	sp|P52179|MYOM1_HUMAN	P52179	MYOM1_HUMAN	MYOM1	Myomesin-1			1	0	1	0	1	1	0	0	1	1	1	0	0	1	1	0	1	1	1	1	1	1	1	0	1	0	1	0	1	1	1	1	1
ALNLTCNVWGDPPPEVSWLK	ALNLTC[57.0215]NVWGDPPPEVSWLK	K	N	1589	1608	20	766.0525	3	6C(57.0215)	sp|P52179|MYOM1_HUMAN	P52179	MYOM1_HUMAN	MYOM1	Myomesin-1			3	0	1	0	1	0	0	0	0	1	0	1	1	0	1	0	0	0	0	0	2	0	1	0	1	1	2	0	2	1	2	0	3
ALNRPPTYPTK	ALNRPPTYPTK	K	Y	45	55	11	419.9031	3		sp|P55010|IF5_HUMAN	P55010	IF5_HUMAN	EIF5	Eukaryotic translation initiation factor 5			0	0	0	0	1	0	0	0	0	0	0	0	0	0	0	0	0	0	0	0	0	0	0	0	0	0	0	0	0	0	1	0	0
ALNSIIDVYHK	ALNSIIDVYHK	K	Y	8	18	11	636.8509	2		sp|P05109|S10A8_HUMAN	P05109	S10A8_HUMAN	S100A8	Protein S100-A8			1	0	1	0	0	0	0	0	1	0	0	1	0	0	1	0	1	0	1	0	1	0	1	0	0	0	0	0	0	0	1	1	1
ALNSIIDVYHK	ALNSIIDVYHK	K	Y	8	18	11	424.903	3		sp|P05109|S10A8_HUMAN	P05109	S10A8_HUMAN	S100A8	Protein S100-A8			1	1	1	1	1	0	0	1	1	1	1	1	1	0	1	1	1	0	5	1	1	1	1	1	1	0	1	0	1	1	2	1	1
ALNSMGQDLERPLELR	ALNSMGQDLERPLELR	R	V	129	144	16	921.4805	2		sp|Q02413|DSG1_HUMAN	Q02413	DSG1_HUMAN	DSG1	Desmoglein-1			1	0	0	0	0	0	0	0	0	0	0	0	0	0	0	0	0	0	0	0	0	0	1	0	0	0	0	0	0	0	0	0	0
ALNSMGQDLERPLELR	ALNSMGQDLERPLELR	R	V	129	144	16	614.6561	3		sp|Q02413|DSG1_HUMAN	Q02413	DSG1_HUMAN	DSG1	Desmoglein-1			0	1	0	0	0	0	0	0	0	0	0	0	0	0	0	0	0	0	0	0	0	0	1	0	0	0	0	0	0	0	0	0	0
ALNSMGQDLERPLELR	ALNSM[15.9949]GQDLERPLELR	R	V	129	144	16	929.4779	2	5M(15.9949)	sp|Q02413|DSG1_HUMAN	Q02413	DSG1_HUMAN	DSG1	Desmoglein-1			2	0	0	0	0	0	0	0	0	0	0	0	0	0	0	0	0	0	0	0	0	0	1	0	0	0	0	0	0	0	0	0	0
ALNSMGQDLERPLELR	ALNSM[15.9949]GQDLERPLELR	R	V	129	144	16	619.9877	3	5M(15.9949)	sp|Q02413|DSG1_HUMAN	Q02413	DSG1_HUMAN	DSG1	Desmoglein-1			1	1	1	0	0	0	1	0	1	1	1	1	0	0	0	0	0	1	0	0	0	0	0	0	0	0	0	1	0	0	1	0	0
ALNVIVDLLEK	ALNVIVDLLEK	K	Y	126	136	11	613.8713	2		sp|Q0VDG4|SCRN3_HUMAN	Q0VDG4	SCRN3_HUMAN	SCRN3	Secernin-3			0	0	0	1	0	0	1	0	0	0	0	0	0	0	0	0	0	0	0	0	0	0	0	0	0	0	0	0	0	0	1	0	0
ALPAPIEK	ALPAPIEK	K	T	210	217	8	419.7553	2		sp|P01857|IGHG1_HUMAN	P01857	IGHG1_HUMAN	IGHG1	Immunoglobulin heavy constant gamma 1	IGHG3	sp|P01860|IGHG3_HUMAN, sp|P0DOX5|IGG1_HUMAN	1	0	0	0	0	0	0	0	0	0	0	0	0	0	0	0	0	0	0	0	0	0	0	0	0	0	1	0	0	0	0	0	0
ALPCIVDVR	ALPC[57.0215]IVDVR	K	D	68	76	9	521.7893	2	4C(57.0215)	sp|Q6YN16|HSDL2_HUMAN	Q6YN16	HSDL2_HUMAN	HSDL2	Hydroxysteroid dehydrogenase-like protein 2			0	0	0	0	0	0	0	0	1	0	0	0	0	0	0	0	0	0	0	0	0	0	0	0	0	0	0	0	0	0	1	0	0
ALPCIVDVRDEQQISAAVEK	ALPC[57.0215]IVDVRDEQQISAAVEK	K	A	68	87	20	747.7229	3	4C(57.0215)	sp|Q6YN16|HSDL2_HUMAN	Q6YN16	HSDL2_HUMAN	HSDL2	Hydroxysteroid dehydrogenase-like protein 2			0	0	0	0	0	0	0	0	0	0	0	0	0	0	0	0	1	0	0	0	3	0	2	0	3	0	2	0	0	0	0	0	2
ALPDIENYMFENHDQLR	ALPDIENYMFENHDQLR	R	Q	762	778	17	702.33	3		sp|Q8IWX7|UN45B_HUMAN	Q8IWX7	UN45B_HUMAN	UNC45B	Protein unc-45 homolog B			0	0	0	0	0	0	0	0	0	0	0	0	0	0	0	0	0	0	0	0	0	1	0	0	0	0	0	0	0	1	0	0	0
ALPESLGQHALR	ALPESLGQHALR	R	S	20	31	12	646.3594	2		sp|O94760|DDAH1_HUMAN	O94760	DDAH1_HUMAN	DDAH1	N(G),N(G)-dimethylarginine dimethylaminohydrolase 1			0	0	0	0	0	0	0	1	0	0	0	0	0	0	0	0	0	1	0	0	0	0	0	0	0	0	0	0	0	0	0	0	0
ALPESLGQHALR	ALPESLGQHALR	R	S	20	31	12	431.242	3		sp|O94760|DDAH1_HUMAN	O94760	DDAH1_HUMAN	DDAH1	N(G),N(G)-dimethylarginine dimethylaminohydrolase 1			0	0	0	0	0	0	0	0	0	0	0	1	0	0	0	0	0	1	0	0	0	0	0	0	0	0	0	0	0	0	0	0	0
ALPFWNEEIVPQIK	ALPFWNEEIVPQIK	R	A	163	176	14	842.4588	2		sp|P15259|PGAM2_HUMAN	P15259	PGAM2_HUMAN	PGAM2	Phosphoglycerate mutase 2	PGAM1, PGAM4	sp|P18669|PGAM1_HUMAN, sp|Q8N0Y7|PGAM4_HUMAN	2	2	2	2	2	2	2	2	2	2	2	2	2	3	2	2	2	2	1	2	2	2	2	2	2	2	2	3	2	2	2	2	2
ALPFWNEEIVPQIK	ALPFWNEEIVPQIK	R	A	163	176	14	561.975	3		sp|P15259|PGAM2_HUMAN	P15259	PGAM2_HUMAN	PGAM2	Phosphoglycerate mutase 2	PGAM1, PGAM4	sp|P18669|PGAM1_HUMAN, sp|Q8N0Y7|PGAM4_HUMAN	1	1	1	1	1	1	1	1	1	1	1	1	1	1	1	1	1	1	1	1	1	1	1	1	1	1	1	1	0	1	1	1	1
ALPGQLKPFETLLSQNQGGK	ALPGQLKPFETLLSQNQGGK	K	T	122	141	20	1063.5837	2		contam_sp|P09211|GSTP1_HUMAN	P09211	GSTP1_HUMAN	GSTP1	Glutathione S-transferase P			0	1	1	1	1	1	1	1	1	1	1	1	1	1	0	1	1	1	1	1	1	1	1	1	1	1	1	1	1	1	1	1	1
ALPGQLKPFETLLSQNQGGK	ALPGQLKPFETLLSQNQGGK	K	T	122	141	20	709.3916	3		contam_sp|P09211|GSTP1_HUMAN	P09211	GSTP1_HUMAN	GSTP1	Glutathione S-transferase P			2	1	1	1	1	1	2	1	1	1	2	1	2	1	1	1	2	1	1	2	1	1	1	1	1	1	2	2	1	1	1	1	1
ALPLALVLHELGAGR	ALPLALVLHELGAGR	R	S	394	408	15	510.6435	3		sp|P19971|TYPH_HUMAN	P19971	TYPH_HUMAN	TYMP	Thymidine phosphorylase			0	0	0	0	0	0	0	0	0	0	0	0	0	0	0	0	0	0	1	0	0	0	0	0	0	0	0	0	0	0	0	0	0
ALPLLFNLIK	ALPLLFNLIK	R	V	548	557	10	571.3707	2		sp|Q86UT6|NLRX1_HUMAN	Q86UT6	NLRX1_HUMAN	NLRX1	NLR family member X1			0	0	0	0	0	0	0	0	0	0	0	0	0	0	1	0	0	0	0	0	0	0	0	0	0	0	0	0	0	0	1	0	0
ALPTVFESVR	ALPTVFESVR	R	C	216	225	10	559.8138	2		sp|Q2TBA0|KLH40_HUMAN	Q2TBA0	KLH40_HUMAN	KLHL40	Kelch-like protein 40			0	0	0	0	0	0	1	1	0	0	1	0	0	0	0	0	0	0	0	0	0	0	0	0	0	0	1	0	0	1	0	0	0
ALQALEELR	ALQALEELR	R	L	1671	1679	9	521.7982	2		sp|Q15149|PLEC_HUMAN	Q15149	PLEC_HUMAN	PLEC	Plectin			0	1	0	0	1	1	0	1	0	1	0	0	1	1	1	0	1	0	0	0	1	1	1	0	1	0	0	0	1	1	1	1	1
ALQASALAAWGGK	ALQASALAAWGGK	R	A	305	317	13	622.3433	2		sp|P05062|ALDOB_HUMAN	P05062	ALDOB_HUMAN	ALDOB	Fructose-bisphosphate aldolase B			1	0	0	0	0	0	0	0	0	0	0	0	0	0	0	0	0	0	0	0	0	0	0	0	0	0	0	0	0	0	0	0	0
ALQASALK	ALQASALK	R	A	305	312	8	401.2451	2		sp|P04075|ALDOA_HUMAN	P04075	ALDOA_HUMAN	ALDOA	Fructose-bisphosphate aldolase A		contam_sp|P00883|ALDOA_RABIT	1	2	1	1	1	2	1	2	1	1	1	2	1	2	1	2	1	1	1	2	1	2	1	2	1	2	1	2	1	2	1	2	1
ALQDEWDAVMLHSFTLR	ALQDEWDAVMLHSFTLR	K	Q	77	93	17	678.0034	3		sp|Q9UMS4|PRP19_HUMAN	Q9UMS4	PRP19_HUMAN	PRPF19	Pre-mRNA-processing factor 19			1	0	0	0	0	0	0	0	0	0	0	0	0	0	0	0	0	0	0	0	0	0	0	0	0	0	0	0	0	0	0	0	0
ALQEAHQQALDDLQAEEDK	ALQEAHQQALDDLQAEEDK	K	V	998	1016	19	1076.5112	2		sp|P12883|MYH7_HUMAN	P12883	MYH7_HUMAN	MYH7	Myosin-7	MYH3	sp|P11055|MYH3_HUMAN	1	0	2	0	1	0	2	0	1	0	1	0	1	0	1	0	1	0	0	0	1	0	1	0	2	0	1	0	1	0	1	0	1
ALQEAHQQALDDLQAEEDK	ALQEAHQQALDDLQAEEDK	K	V	998	1016	19	718.0099	3		sp|P12883|MYH7_HUMAN	P12883	MYH7_HUMAN	MYH7	Myosin-7	MYH3	sp|P11055|MYH3_HUMAN	4	1	5	1	3	0	3	0	2	0	2	1	2	0	2	0	1	1	2	0	1	0	3	0	3	0	3	1	2	0	3	0	2
ALQEAHQQALDDLQAEEDKVNSLNK	ALQEAHQQALDDLQAEEDKVNSLNK	K	T	999	1023	25	936.465	3		sp|P11055|MYH3_HUMAN	P11055	MYH3_HUMAN	MYH3	Myosin-3			1	0	1	0	1	0	1	0	1	0	1	0	1	0	1	0	1	0	1	0	1	0	1	0	1	0	1	0	1	0	1	0	1
ALQEAHQQALDDLQAEEDKVNSLNK	ALQEAHQQALDDLQAEEDKVNSLNK	K	T	999	1023	25	702.6006	4		sp|P11055|MYH3_HUMAN	P11055	MYH3_HUMAN	MYH3	Myosin-3			0	0	0	0	0	0	0	0	0	0	1	0	0	0	0	0	0	0	1	0	0	0	0	0	0	0	0	0	0	0	0	0	0
ALQEAHQQALDDLQAEEDKVNTLTK	ALQEAHQQALDDLQAEEDKVNTLTK	K	A	998	1022	25	1404.7041	2		sp|P12883|MYH7_HUMAN	P12883	MYH7_HUMAN	MYH7	Myosin-7			4	1	2	0	9	1	4	0	2	0	6	0	4	0	5	1	8	1	5	0	7	0	6	0	5	1	3	1	4	0	5	1	5
ALQEAHQQALDDLQAEEDKVNTLTK	ALQEAHQQALDDLQAEEDKVNTLTK	K	A	998	1022	25	936.8051	3		sp|P12883|MYH7_HUMAN	P12883	MYH7_HUMAN	MYH7	Myosin-7			17	3	20	2	21	1	18	1	18	2	18	1	18	1	19	1	20	3	20	3	21	1	21	1	22	4	18	2	18	1	16	2	16
ALQEAHQQALDDLQAEEDKVNTLTK	ALQEAHQQALDDLQAEEDKVNTLTK	K	A	998	1022	25	702.8557	4		sp|P12883|MYH7_HUMAN	P12883	MYH7_HUMAN	MYH7	Myosin-7			26	3	30	2	27	6	25	1	22	2	24	2	26	1	28	2	32	4	30	5	28	1	32	3	33	5	29	5	28	2	26	3	30
ALQEAHQQALDDLQAEEDKVNTLTK	ALQEAHQQALDDLQAEEDKVNTLTK	K	A	998	1022	25	562.486	5		sp|P12883|MYH7_HUMAN	P12883	MYH7_HUMAN	MYH7	Myosin-7			0	0	0	0	1	0	0	0	0	0	0	0	0	0	1	0	1	0	0	0	1	0	0	0	0	0	0	0	0	0	0	0	0
ALQEAHQQALDDLQAEEDKVNTLTKAK	ALQEAHQQALDDLQAEEDKVNTLTKAK	K	V	998	1024	27	752.6387	4		sp|P12883|MYH7_HUMAN	P12883	MYH7_HUMAN	MYH7	Myosin-7			0	0	1	0	1	0	1	0	0	0	0	0	1	0	0	0	1	0	1	0	0	0	1	0	1	0	0	0	0	0	0	0	0
ALQEAHQQALDDLQVEEDK	ALQEAHQQALDDLQVEEDK	K	V	1000	1018	19	1090.5269	2		sp|P13533|MYH6_HUMAN	P13533	MYH6_HUMAN	MYH6	Myosin-6			0	0	0	0	0	1	0	0	0	0	0	0	0	0	0	0	0	1	0	0	0	0	0	1	0	1	0	1	0	1	0	1	0
ALQEAHQQALDDLQVEEDK	ALQEAHQQALDDLQVEEDK	K	V	1000	1018	19	727.3537	3		sp|P13533|MYH6_HUMAN	P13533	MYH6_HUMAN	MYH6	Myosin-6			0	0	0	0	0	0	0	1	0	1	0	0	0	2	0	1	0	0	0	2	0	2	0	2	0	1	0	1	0	2	0	1	0
ALQEAHQQALGDLQAEEDR	ALQEAHQQALGDLQAEEDR	K	V	1047	1065	19	708.0101	3		sp|A7E2Y1|MYH7B_HUMAN	A7E2Y1	MYH7B_HUMAN	MYH7B	Myosin-7B			0	0	0	0	0	0	1	0	0	0	0	0	0	0	0	0	0	0	0	0	0	0	0	0	0	0	0	0	0	0	0	0	0
ALQEAHQQTLDDLQAEEDK	ALQEAHQQTLDDLQAEEDK	K	V	1004	1022	19	1091.5166	2		sp|Q9UKX2|MYH2_HUMAN	Q9UKX2	MYH2_HUMAN	MYH2	Myosin-2	MYH1	sp|P12882|MYH1_HUMAN	0	1	0	1	1	1	0	1	0	1	0	1	0	1	0	1	0	1	0	1	0	1	0	1	0	1	0	1	0	1	0	1	0
ALQEAHQQTLDDLQAEEDK	ALQEAHQQTLDDLQAEEDK	K	V	1004	1022	19	728.0135	3		sp|Q9UKX2|MYH2_HUMAN	Q9UKX2	MYH2_HUMAN	MYH2	Myosin-2	MYH1	sp|P12882|MYH1_HUMAN	0	6	0	2	1	2	1	6	0	3	0	4	1	3	0	2	1	3	1	2	0	3	0	3	1	3	1	3	1	4	1	3	1
ALQEAHQQTLDDLQAEEDKVNTLTK	ALQEAHQQTLDDLQAEEDKVNTLTK	K	A	1004	1028	25	1419.7094	2		sp|Q9UKX2|MYH2_HUMAN	Q9UKX2	MYH2_HUMAN	MYH2	Myosin-2	MYH1	sp|P12882|MYH1_HUMAN	1	5	1	3	1	4	1	2	1	4	0	3	1	4	0	2	1	1	1	5	1	4	1	1	0	7	0	4	1	7	1	4	0
ALQEAHQQTLDDLQAEEDKVNTLTK	ALQEAHQQTLDDLQAEEDKVNTLTK	K	A	1004	1028	25	946.8087	3		sp|Q9UKX2|MYH2_HUMAN	Q9UKX2	MYH2_HUMAN	MYH2	Myosin-2	MYH1	sp|P12882|MYH1_HUMAN	2	16	2	14	7	20	3	14	2	16	1	14	2	15	1	15	2	16	1	18	2	17	2	16	2	18	1	16	4	15	2	17	2
ALQEAHQQTLDDLQAEEDKVNTLTK	ALQEAHQQTLDDLQAEEDKVNTLTK	K	A	1004	1028	25	710.3584	4		sp|Q9UKX2|MYH2_HUMAN	Q9UKX2	MYH2_HUMAN	MYH2	Myosin-2	MYH1	sp|P12882|MYH1_HUMAN	4	20	2	23	6	29	3	25	3	27	2	28	3	24	1	22	3	29	2	25	2	27	2	22	3	29	2	25	5	22	4	30	4
ALQEAHQQTLDDLQAEEDKVNTLTK	ALQEAHQQTLDDLQAEEDKVNTLTK	K	A	1004	1028	25	568.4881	5		sp|Q9UKX2|MYH2_HUMAN	Q9UKX2	MYH2_HUMAN	MYH2	Myosin-2	MYH1	sp|P12882|MYH1_HUMAN	0	1	0	1	0	0	0	0	0	1	0	0	0	0	0	1	0	0	0	1	0	1	0	1	0	1	0	1	0	0	0	0	0
ALQEAHQQTLDDLQAEEDKVNTLTKAK	ALQEAHQQTLDDLQAEEDKVNTLTKAK	K	I	1004	1030	27	760.1413	4		sp|Q9UKX2|MYH2_HUMAN	Q9UKX2	MYH2_HUMAN	MYH2	Myosin-2	MYH1	sp|P12882|MYH1_HUMAN	0	0	0	0	0	0	0	0	0	0	0	0	0	0	0	0	0	0	0	1	0	0	0	0	0	0	0	0	0	0	0	1	0
ALQEAHQQTLDDLQMEEDKVNTLTK	ALQEAHQQTLDDLQMEEDKVNTLTK	K	A	1002	1026	25	966.8098	3		sp|Q9Y623|MYH4_HUMAN	Q9Y623	MYH4_HUMAN	MYH4	Myosin-4			0	0	0	0	0	0	0	0	0	0	0	0	0	0	0	0	0	0	0	0	0	0	0	0	0	0	0	0	0	0	0	0	0
ALQEMLANTVEAGVESSQGGGHR	ALQEMLANTVEAGVESSQGGGHR	R	T	76	98	23	781.0449	3		sp|P21817|RYR1_HUMAN	P21817	RYR1_HUMAN	RYR1	Ryanodine receptor 1			1	1	1	1	1	2	1	1	1	1	1	1	1	2	1	1	1	1	1	1	1	2	1	1	1	1	1	1	1	1	1	1	1
ALQEMLANTVEAGVESSQGGGHR	ALQEM[15.9949]LANTVEAGVESSQGGGHR	R	T	76	98	23	786.3765	3	5M(15.9949)	sp|P21817|RYR1_HUMAN	P21817	RYR1_HUMAN	RYR1	Ryanodine receptor 1			0	1	1	0	1	1	2	1	1	2	0	1	0	0	0	1	1	1	1	1	0	0	0	1	0	1	0	1	1	0	0	1	1
ALQETHQQTLDDLQAEEDKVNILTK	ALQETHQQTLDDLQAEEDKVNILTK	K	A	1001	1025	25	960.8243	3		sp|P13535|MYH8_HUMAN	P13535	MYH8_HUMAN	MYH8	Myosin-8			1	1	0	2	0	2	0	0	1	0	0	2	0	2	0	1	1	1	0	2	0	2	0	2	0	1	0	1	0	2	0	2	0
ALQETHQQTLDDLQAEEDKVNILTK	ALQETHQQTLDDLQAEEDKVNILTK	K	A	1001	1025	25	720.8701	4		sp|P13535|MYH8_HUMAN	P13535	MYH8_HUMAN	MYH8	Myosin-8			1	3	0	3	0	1	0	0	1	1	0	2	0	2	0	1	1	2	1	4	0	1	0	2	0	1	0	0	0	2	0	1	0
ALQFLEEVK	ALQFLEEVK	K	V	130	138	9	538.8029	2		sp|P40227|TCPZ_HUMAN	P40227	TCPZ_HUMAN	CCT6A	T-complex protein 1 subunit zeta			0	0	0	0	0	0	0	0	0	0	0	0	0	0	0	0	0	0	0	0	0	0	0	0	0	0	0	0	0	0	0	0	0
ALQGASQIIAEIR	ALQGASQIIAEIR	K	E	719	731	13	685.3935	2		sp|O00429|DNM1L_HUMAN	O00429	DNM1L_HUMAN	DNM1L	Dynamin-1-like protein			0	0	0	0	0	0	0	0	0	0	0	0	0	0	0	0	0	0	0	0	0	0	0	0	0	0	0	0	0	0	0	0	0
ALQHNTVLTELR	ALQHNTVLTELR	R	F	291	302	12	697.8911	2		sp|Q6P5Q4|LMOD2_HUMAN	Q6P5Q4	LMOD2_HUMAN	LMOD2	Leiomodin-2			0	0	0	0	1	0	0	0	1	0	0	0	0	0	0	0	0	0	0	0	1	0	1	0	0	0	0	0	0	0	0	0	0
ALQHNTVLTELR	ALQHNTVLTELR	R	F	291	302	12	465.5965	3		sp|Q6P5Q4|LMOD2_HUMAN	Q6P5Q4	LMOD2_HUMAN	LMOD2	Leiomodin-2			0	0	0	0	1	0	0	0	1	0	0	0	0	0	1	0	1	0	0	0	1	0	1	0	1	0	0	0	0	0	0	0	1
ALQMLLSQPVTYQAFR	ALQMLLSQPVTYQAFR	K	E	122	137	16	933.5007	2		sp|Q9BXK5|B2L13_HUMAN	Q9BXK5	B2L13_HUMAN	BCL2L13	Bcl-2-like protein 13			0	0	0	0	0	0	0	0	0	0	0	0	0	0	0	0	0	0	0	0	0	0	0	0	1	0	0	0	0	0	0	0	0
ALQPIVSEEEWAHTK	ALQPIVSEEEWAHTK	K	Q	53	67	15	869.4439	2		sp|P43155|CACP_HUMAN	P43155	CACP_HUMAN	CRAT	Carnitine O-acetyltransferase			1	1	1	1	1	0	1	1	1	1	1	1	1	1	1	1	1	1	1	1	1	1	1	1	1	2	1	1	1	1	1	1	1
ALQPIVSEEEWAHTK	ALQPIVSEEEWAHTK	K	Q	53	67	15	579.965	3		sp|P43155|CACP_HUMAN	P43155	CACP_HUMAN	CRAT	Carnitine O-acetyltransferase			1	1	1	1	1	1	1	2	2	1	1	1	1	2	2	1	1	1	1	1	1	1	1	1	1	1	2	1	1	1	1	1	2
ALQSNIIPFCDEVMQLLLENLGNENVHR	ALQSNIIPFC[57.0215]DEVMQLLLENLGNENVHR	R	S	680	707	28	1089.548	3	10C(57.0215)	sp|Q14974|IMB1_HUMAN	Q14974	IMB1_HUMAN	KPNB1	Importin subunit beta-1			0	0	0	0	0	0	0	0	0	0	0	0	0	0	1	0	0	1	0	0	0	0	0	0	0	0	0	0	0	0	0	0	0
ALQSTAVEQIGMFLGK	ALQSTAVEQIGM[15.9949]FLGK	R	V	42	57	16	854.9505	2	12M(15.9949)	sp|Q8NI60|COQ8A_HUMAN	Q8NI60	COQ8A_HUMAN	COQ8A	Atypical kinase COQ8A, mitochondrial			0	0	0	0	0	0	0	0	0	0	0	1	1	0	0	0	0	0	0	0	0	0	1	0	1	0	1	1	1	0	1	0	0
ALQSTAVEQIGMFLGK	ALQSTAVEQIGM[15.9949]FLGK	R	V	42	57	16	570.3028	3	12M(15.9949)	sp|Q8NI60|COQ8A_HUMAN	Q8NI60	COQ8A_HUMAN	COQ8A	Atypical kinase COQ8A, mitochondrial			1	0	1	1	0	0	0	0	1	0	0	0	0	0	1	0	0	0	0	0	0	0	0	0	0	0	0	0	0	0	0	0	0
ALRPDLADK	ALRPDLADK	R	V	52	60	9	499.7851	2		sp|Q8TCD5|NT5C_HUMAN	Q8TCD5	NT5C_HUMAN	NT5C	5'(3')-deoxyribonucleotidase, cytosolic type			0	0	0	0	0	0	1	0	1	0	0	0	0	0	0	0	0	0	0	0	0	0	0	0	0	0	0	0	0	0	0	0	0
ALSDFVDTLIK	ALSDFVDTLIK	K	V	112	122	11	611.3399	2		sp|Q16654|PDK4_HUMAN	Q16654	PDK4_HUMAN	PDK4	[Pyruvate dehydrogenase (acetyl-transferring)] kinase isozyme 4, mitochondrial			0	0	0	0	0	0	0	0	1	0	0	0	0	0	0	0	0	0	0	0	0	0	0	0	0	0	0	0	0	0	0	0	0
ALSDHHIYLEGTLLK	ALSDHHIYLEGTLLK	K	P	216	230	15	855.4646	2		sp|P04075|ALDOA_HUMAN	P04075	ALDOA_HUMAN	ALDOA	Fructose-bisphosphate aldolase A		contam_sp|P00883|ALDOA_RABIT	0	0	1	1	0	1	0	1	0	0	0	1	0	1	0	1	0	1	0	1	0	1	0	1	0	1	0	1	0	1	0	0	0
ALSDHHIYLEGTLLK	ALSDHHIYLEGTLLK	K	P	216	230	15	570.6455	3		sp|P04075|ALDOA_HUMAN	P04075	ALDOA_HUMAN	ALDOA	Fructose-bisphosphate aldolase A		contam_sp|P00883|ALDOA_RABIT	0	1	1	2	1	1	2	1	0	1	2	1	2	1	0	1	2	1	0	1	1	1	0	1	0	1	2	1	0	1	1	1	0
ALSDHHIYLEGTLLK	ALSDHHIYLEGTLLK	K	P	216	230	15	428.236	4		sp|P04075|ALDOA_HUMAN	P04075	ALDOA_HUMAN	ALDOA	Fructose-bisphosphate aldolase A		contam_sp|P00883|ALDOA_RABIT	0	0	0	1	0	0	0	1	0	1	0	0	0	0	0	1	0	0	0	1	0	1	0	1	0	0	0	1	0	0	0	0	0
ALSDHHIYLEGTLLKPNMVTPGHACTQK	ALSDHHIYLEGTLLKPNMVTPGHAC[57.0215]TQK	K	F	216	243	28	1044.5303	3	25C(57.0215)	sp|P04075|ALDOA_HUMAN	P04075	ALDOA_HUMAN	ALDOA	Fructose-bisphosphate aldolase A		contam_sp|P00883|ALDOA_RABIT	1	1	1	2	3	2	2	3	1	1	1	2	2	3	2	2	2	2	1	2	3	2	3	2	1	2	2	3	2	2	2	2	2
ALSDHHIYLEGTLLKPNMVTPGHACTQK	ALSDHHIYLEGTLLKPNMVTPGHAC[57.0215]TQK	K	F	216	243	28	783.6495	4	25C(57.0215)	sp|P04075|ALDOA_HUMAN	P04075	ALDOA_HUMAN	ALDOA	Fructose-bisphosphate aldolase A		contam_sp|P00883|ALDOA_RABIT	2	3	2	4	2	6	2	5	3	3	2	3	2	5	2	5	4	6	2	5	4	5	4	5	2	5	2	6	3	4	2	4	3
ALSDHHIYLEGTLLKPNMVTPGHACTQK	ALSDHHIYLEGTLLKPNMVTPGHAC[57.0215]TQK	K	F	216	243	28	627.1211	5	25C(57.0215)	sp|P04075|ALDOA_HUMAN	P04075	ALDOA_HUMAN	ALDOA	Fructose-bisphosphate aldolase A		contam_sp|P00883|ALDOA_RABIT	2	2	3	6	6	7	4	6	4	5	5	5	5	7	2	6	4	5	3	7	5	5	4	4	4	5	5	6	3	7	5	5	4
ALSDHHIYLEGTLLKPNMVTPGHACTQK	ALSDHHIYLEGTLLKPNM[15.9949]VTPGHAC[57.0215]TQK	K	F	216	243	28	1049.8619	3	18M(15.9949)	sp|P04075|ALDOA_HUMAN	P04075	ALDOA_HUMAN	ALDOA	Fructose-bisphosphate aldolase A		contam_sp|P00883|ALDOA_RABIT	0	2	2	1	2	2	2	1	1	2	2	2	0	1	2	0	2	2	0	2	2	2	2	1	0	2	2	2	0	2	2	1	1
ALSDHHIYLEGTLLKPNMVTPGHACTQK	ALSDHHIYLEGTLLKPNM[15.9949]VTPGHAC[57.0215]TQK	K	F	216	243	28	787.6483	4	18M(15.9949)	sp|P04075|ALDOA_HUMAN	P04075	ALDOA_HUMAN	ALDOA	Fructose-bisphosphate aldolase A		contam_sp|P00883|ALDOA_RABIT	2	2	4	5	2	3	3	4	2	5	2	5	2	4	2	2	2	2	4	3	2	3	2	5	2	2	2	3	2	2	2	4	2
ALSDHHIYLEGTLLKPNMVTPGHACTQK	ALSDHHIYLEGTLLKPNM[15.9949]VTPGHAC[57.0215]TQK	K	F	216	243	28	630.3201	5	18M(15.9949)	sp|P04075|ALDOA_HUMAN	P04075	ALDOA_HUMAN	ALDOA	Fructose-bisphosphate aldolase A		contam_sp|P00883|ALDOA_RABIT	0	4	5	3	3	4	2	3	4	4	3	5	2	5	3	6	3	2	3	4	1	4	2	5	3	3	2	6	2	2	2	3	4
ALSDVAYK	ALSDVAYK	K	K	236	243	8	433.7345	2		sp|P20929|NEBU_HUMAN	P20929	NEBU_HUMAN	NEB	Nebulin			0	1	1	0	1	1	0	0	0	0	0	0	1	1	1	0	1	0	0	0	1	1	1	1	1	0	0	0	1	1	1	1	1
ALSDVAYKK	ALSDVAYKK	K	G	236	244	9	497.782	2		sp|P20929|NEBU_HUMAN	P20929	NEBU_HUMAN	NEB	Nebulin			0	0	0	0	1	0	0	0	0	0	0	0	0	0	0	0	0	0	0	0	0	0	1	0	0	0	0	0	0	0	0	0	1
ALSEIAGMTLPYDTLDQVR	ALSEIAGMTLPYDTLDQVR	R	N	625	643	19	1047.0328	2		sp|P28331|NDUS1_HUMAN	P28331	NDUS1_HUMAN	NDUFS1	NADH-ubiquinone oxidoreductase 75 kDa subunit, mitochondrial			0	0	0	0	0	0	0	0	1	0	1	0	1	0	1	0	0	0	1	0	1	0	1	0	1	0	1	0	1	1	2	1	1
ALSEIAGMTLPYDTLDQVR	ALSEIAGMTLPYDTLDQVR	R	N	625	643	19	698.3576	3		sp|P28331|NDUS1_HUMAN	P28331	NDUS1_HUMAN	NDUFS1	NADH-ubiquinone oxidoreductase 75 kDa subunit, mitochondrial			0	1	0	0	0	0	0	0	0	1	0	1	0	0	0	0	0	0	0	1	0	1	0	1	0	0	1	1	1	1	1	1	1
ALSEQGVCTLEIR	ALSEQGVC[57.0215]TLEIR	R	K	430	442	13	738.3797	2	8C(57.0215)	sp|Q13203|MYBPH_HUMAN	Q13203	MYBPH_HUMAN	MYBPH	Myosin-binding protein H			0	0	0	0	0	0	0	0	0	0	0	0	0	0	0	0	0	1	0	0	0	0	0	0	0	0	0	0	0	0	0	0	0
ALSEQINIFFDYSGR	ALSEQINIFFDYSGR	R	D	236	250	15	880.436	2		sp|Q13409|DC1I2_HUMAN	Q13409	DC1I2_HUMAN	DYNC1I2	Cytoplasmic dynein 1 intermediate chain 2			0	0	0	0	0	0	0	0	0	0	0	0	0	0	0	0	0	0	0	0	0	0	0	0	1	0	1	0	1	0	0	0	0
ALSILMLPHNIPSSLSLLTSMVDDMWHYAGDQSTDFNWYTR	ALSILM[15.9949]LPHNIPSSLSLLTSM[15.9949]VDDMWHYAGDQSTDFNWYTR	R	R	203	243	41	1190.3134	4	21M(15.9949)	sp|O75208|COQ9_HUMAN	O75208	COQ9_HUMAN	COQ9	Ubiquinone biosynthesis protein COQ9, mitochondrial			0	0	0	0	0	0	0	0	0	0	0	0	0	0	0	0	1	0	0	0	0	0	0	0	0	0	0	0	0	0	0	0	0
ALSKANTEVAQWR	ALSKANTEVAQWR	R	T	1366	1378	13	491.9317	3		sp|Q9UKX2|MYH2_HUMAN	Q9UKX2	MYH2_HUMAN	MYH2	Myosin-2			0	0	0	0	0	0	0	0	0	0	0	1	0	0	0	0	0	0	0	0	0	0	0	0	0	0	0	0	0	1	0	0	0
ALSMFSDDFGSFMR	ALSMFSDDFGSFMR	K	P	44	57	14	805.8525	2		sp|Q9UBY9|HSPB7_HUMAN	Q9UBY9	HSPB7_HUMAN	HSPB7	Heat shock protein beta-7			3	1	1	1	1	3	1	3	4	4	1	3	0	1	1	2	1	2	0	1	1	1	1	3	1	1	1	2	1	1	4	1	1
ALSMFSDDFGSFMRPHSEPLAFPAR	ALSMFSDDFGSFMRPHSEPLAFPAR	K	P	44	68	25	938.4439	3		sp|Q9UBY9|HSPB7_HUMAN	Q9UBY9	HSPB7_HUMAN	HSPB7	Heat shock protein beta-7			0	0	0	0	1	1	1	1	0	1	1	0	1	1	1	1	1	1	1	1	1	0	1	0	1	1	1	1	1	1	0	1	1
ALSMFSDDFGSFMRPHSEPLAFPAR	ALSMFSDDFGSFMRPHSEPLAFPAR	K	P	44	68	25	704.0848	4		sp|Q9UBY9|HSPB7_HUMAN	Q9UBY9	HSPB7_HUMAN	HSPB7	Heat shock protein beta-7			3	1	2	1	2	2	2	3	1	1	1	1	2	1	1	1	2	2	1	1	1	1	2	1	2	1	2	1	1	0	2	1	2
ALSMFSDDFGSFMRPHSEPLAFPARPGGAGNIK	ALSMFSDDFGSFMRPHSEPLAFPARPGGAGNIK	K	T	44	76	33	877.6789	4		sp|Q9UBY9|HSPB7_HUMAN	Q9UBY9	HSPB7_HUMAN	HSPB7	Heat shock protein beta-7			0	0	0	0	0	0	0	0	0	0	0	0	0	0	0	0	1	0	0	0	0	0	0	0	0	0	0	0	0	0	0	0	0
ALSMFSDDFGSFMRPHSEPLAFPARPGGAGNIK	ALSMFSDDFGSFMRPHSEPLAFPARPGGAGNIK	K	T	44	76	33	702.3445	5		sp|Q9UBY9|HSPB7_HUMAN	Q9UBY9	HSPB7_HUMAN	HSPB7	Heat shock protein beta-7			1	0	1	1	0	0	1	1	0	1	1	1	1	0	0	1	0	1	1	0	0	0	0	0	0	1	0	1	1	1	1	0	0
ALSMFSDDFGSFMR	ALSMFSDDFGSFM[15.9949]R	K	P	44	57	14	813.8499	2	13M(15.9949)	sp|Q9UBY9|HSPB7_HUMAN	Q9UBY9	HSPB7_HUMAN	HSPB7	Heat shock protein beta-7			1	2	2	2	2	2	1	2	2	3	2	2	2	0	2	1	1	2	1	0	0	1	2	0	2	2	2	1	2	2	2	2	2
ALSMFSDDFGSFMRPHSEPLAFPAR	ALSMFSDDFGSFM[15.9949]RPHSEPLAFPAR	K	P	44	68	25	943.7756	3	13M(15.9949)	sp|Q9UBY9|HSPB7_HUMAN	Q9UBY9	HSPB7_HUMAN	HSPB7	Heat shock protein beta-7			0	0	0	0	0	0	1	0	0	0	0	0	0	0	0	0	0	0	0	0	0	0	0	0	0	0	0	0	0	0	0	0	0
ALSMFSDDFGSFMRPHSEPLAFPAR	ALSMFSDDFGSFM[15.9949]RPHSEPLAFPAR	K	P	44	68	25	708.0835	4	13M(15.9949)	sp|Q9UBY9|HSPB7_HUMAN	Q9UBY9	HSPB7_HUMAN	HSPB7	Heat shock protein beta-7			1	1	1	1	1	1	1	1	1	1	1	1	1	0	1	0	1	1	1	1	1	0	1	0	1	0	1	1	0	0	1	0	1
ALSMFSDDFGSFMRPHSEPLAFPARPGGAGNIK	ALSMFSDDFGSFM[15.9949]RPHSEPLAFPARPGGAGNIK	K	T	44	76	33	881.6776	4	13M(15.9949)	sp|Q9UBY9|HSPB7_HUMAN	Q9UBY9	HSPB7_HUMAN	HSPB7	Heat shock protein beta-7			0	0	0	0	0	0	0	0	0	0	0	0	0	0	0	0	0	0	0	0	0	0	0	0	0	0	0	0	0	0	0	0	0
ALSMFSDDFGSFMRPHSEPLAFPARPGGAGNIK	ALSMFSDDFGSFM[15.9949]RPHSEPLAFPARPGGAGNIK	K	T	44	76	33	705.5435	5	13M(15.9949)	sp|Q9UBY9|HSPB7_HUMAN	Q9UBY9	HSPB7_HUMAN	HSPB7	Heat shock protein beta-7			1	0	1	0	1	0	0	0	1	0	0	0	0	0	0	0	1	0	0	0	0	0	1	0	0	0	0	0	0	0	1	0	1
ALSMFSDDFGSFMR	ALSM[15.9949]FSDDFGSFMR	K	P	44	57	14	813.8499	2	4M(15.9949)	sp|Q9UBY9|HSPB7_HUMAN	Q9UBY9	HSPB7_HUMAN	HSPB7	Heat shock protein beta-7			2	2	2	2	2	1	2	2	2	2	1	2	1	1	0	0	2	2	1	0	1	1	1	0	2	1	1	0	2	1	1	1	2
ALSMFSDDFGSFMRPHSEPLAFPAR	ALSM[15.9949]FSDDFGSFMRPHSEPLAFPAR	K	P	44	68	25	943.7756	3	4M(15.9949)	sp|Q9UBY9|HSPB7_HUMAN	Q9UBY9	HSPB7_HUMAN	HSPB7	Heat shock protein beta-7			0	0	1	0	0	0	0	0	0	0	0	0	0	0	0	0	0	0	0	0	0	0	0	0	0	0	0	0	0	0	0	0	0
ALSMFSDDFGSFMRPHSEPLAFPAR	ALSM[15.9949]FSDDFGSFMRPHSEPLAFPAR	K	P	44	68	25	708.0835	4	4M(15.9949)	sp|Q9UBY9|HSPB7_HUMAN	Q9UBY9	HSPB7_HUMAN	HSPB7	Heat shock protein beta-7			1	1	1	1	1	1	1	1	1	1	1	0	1	1	1	1	1	1	1	1	1	0	1	1	1	1	0	1	1	1	1	1	2
ALSMFSDDFGSFMRPHSEPLAFPARPGGAGNIK	ALSM[15.9949]FSDDFGSFMRPHSEPLAFPARPGGAGNIK	K	T	44	76	33	881.6776	4	4M(15.9949)	sp|Q9UBY9|HSPB7_HUMAN	Q9UBY9	HSPB7_HUMAN	HSPB7	Heat shock protein beta-7			0	0	0	0	0	0	1	0	0	0	0	0	0	0	0	0	0	0	1	0	0	0	0	0	0	0	0	0	0	0	0	0	0
ALSMFSDDFGSFMRPHSEPLAFPARPGGAGNIK	ALSM[15.9949]FSDDFGSFMRPHSEPLAFPARPGGAGNIK	K	T	44	76	33	705.5435	5	4M(15.9949)	sp|Q9UBY9|HSPB7_HUMAN	Q9UBY9	HSPB7_HUMAN	HSPB7	Heat shock protein beta-7			0	0	0	0	0	0	1	0	1	0	0	0	0	0	0	0	0	0	0	0	0	0	1	0	0	0	1	0	0	0	0	0	1
ALSMFSDDFGSFMR	ALSM[15.9949]FSDDFGSFM[15.9949]R	K	P	44	57	14	821.8474	2	13M(15.9949)	sp|Q9UBY9|HSPB7_HUMAN	Q9UBY9	HSPB7_HUMAN	HSPB7	Heat shock protein beta-7			1	1	1	0	0	0	0	0	1	0	0	1	0	0	0	0	0	0	0	0	0	0	0	0	0	0	0	0	0	0	1	0	0
ALSMFSDDFGSFMRPHSEPLAFPAR	ALSM[15.9949]FSDDFGSFM[15.9949]RPHSEPLAFPAR	K	P	44	68	25	712.0822	4	13M(15.9949)	sp|Q9UBY9|HSPB7_HUMAN	Q9UBY9	HSPB7_HUMAN	HSPB7	Heat shock protein beta-7			0	0	0	0	0	0	1	0	0	0	0	0	0	0	0	0	0	0	0	0	1	0	1	0	0	0	0	0	0	0	0	0	0
ALSMFSDDFGSFMRPHSEPLAFPARPGGAGNIK	ALSM[15.9949]FSDDFGSFM[15.9949]RPHSEPLAFPARPGGAGNIK	K	T	44	76	33	885.6763	4	13M(15.9949)	sp|Q9UBY9|HSPB7_HUMAN	Q9UBY9	HSPB7_HUMAN	HSPB7	Heat shock protein beta-7			0	0	0	0	0	0	1	0	0	0	0	0	0	0	0	0	0	0	0	0	0	0	0	0	0	0	0	0	0	0	0	0	0
ALSMFSDDFGSFMRPHSEPLAFPARPGGAGNIK	ALSM[15.9949]FSDDFGSFM[15.9949]RPHSEPLAFPARPGGAGNIK	K	T	44	76	33	708.7425	5	13M(15.9949)	sp|Q9UBY9|HSPB7_HUMAN	Q9UBY9	HSPB7_HUMAN	HSPB7	Heat shock protein beta-7			0	0	1	0	0	0	1	0	0	0	1	0	0	0	0	0	1	0	1	0	0	0	1	0	0	0	0	0	0	0	0	0	1
ALSSMGANYSSYLAK	ALSSMGANYSSYLAK	K	A	157	171	15	781.8795	2		sp|P45378|TNNT3_HUMAN	P45378	TNNT3_HUMAN	TNNT3	Troponin T, fast skeletal muscle			3	10	1	7	5	11	1	8	2	10	1	10	2	9	0	7	3	8	1	7	1	9	2	8	1	7	1	8	4	9	2	9	3
ALSSMGANYSSYLAK	ALSSMGANYSSYLAK	K	A	157	171	15	521.5888	3		sp|P45378|TNNT3_HUMAN	P45378	TNNT3_HUMAN	TNNT3	Troponin T, fast skeletal muscle			0	2	0	1	0	2	0	1	0	1	0	1	0	2	0	1	0	1	0	2	0	2	0	2	0	1	0	1	0	2	0	2	0
ALSSMGANYSSYLAK	ALSSM[15.9949]GANYSSYLAK	K	A	157	171	15	789.877	2	5M(15.9949)	sp|P45378|TNNT3_HUMAN	P45378	TNNT3_HUMAN	TNNT3	Troponin T, fast skeletal muscle			1	10	0	8	1	7	0	4	0	9	1	9	1	7	0	3	1	6	0	3	0	7	0	5	0	6	0	6	1	8	1	9	1
ALSSMGANYSSYLAK	ALSSM[15.9949]GANYSSYLAK	K	A	157	171	15	526.9204	3	5M(15.9949)	sp|P45378|TNNT3_HUMAN	P45378	TNNT3_HUMAN	TNNT3	Troponin T, fast skeletal muscle			0	1	0	1	0	0	0	1	0	1	0	1	0	0	0	1	0	1	0	1	0	1	0	1	0	1	0	1	0	1	0	0	0
ALSWSYDILTGHIR	ALSWSYDILTGHIR	R	V	507	520	14	544.6228	3		sp|A2A2Y4|FRMD3_HUMAN	A2A2Y4	FRMD3_HUMAN	FRMD3	FERM domain-containing protein 3			0	0	0	1	0	0	0	0	0	0	0	0	0	0	0	0	0	0	0	1	1	0	1	0	0	0	0	0	0	0	0	0	0
ALTDSFR	ALTDSFR	R	R	168	174	7	405.2112	2		sp|P30626|SORCN_HUMAN	P30626	SORCN_HUMAN	SRI	Sorcin			0	0	0	0	0	0	0	0	0	0	0	0	0	0	0	0	0	0	0	0	0	0	0	0	0	0	0	0	0	0	0	0	0
ALTGGIAHLFK	ALTGGIAHLFK	K	Q	133	143	11	564.3322	2		sp|P09622|DLDH_HUMAN	P09622	DLDH_HUMAN	DLD	Dihydrolipoyl dehydrogenase, mitochondrial			1	2	1	2	1	0	1	1	1	1	1	1	2	1	1	1	2	1	1	2	1	0	1	2	2	1	1	1	1	1	1	0	2
ALTGGIAHLFK	ALTGGIAHLFK	K	Q	133	143	11	376.5572	3		sp|P09622|DLDH_HUMAN	P09622	DLDH_HUMAN	DLD	Dihydrolipoyl dehydrogenase, mitochondrial			2	1	2	2	1	1	2	1	1	1	2	2	1	1	1	2	1	2	2	1	1	1	1	2	1	1	2	2	1	1	1	1	1
ALTGHLEEVVLALLK	ALTGHLEEVVLALLK	K	T	99	113	15	535.9906	3		sp|P04083|ANXA1_HUMAN	P04083	ANXA1_HUMAN	ANXA1	Annexin A1			1	0	1	2	1	0	1	0	1	2	0	0	1	0	1	1	0	1	1	1	1	1	1	0	1	1	0	1	0	0	1	1	1
ALTNLPHTDFTLCK	ALTNLPHTDFTLC[57.0215]K	K	C	73	86	14	544.2801	3	13C(57.0215)	sp|Q9UBQ5|EIF3K_HUMAN	Q9UBQ5	EIF3K_HUMAN	EIF3K	Eukaryotic translation initiation factor 3 subunit K			0	0	1	1	1	0	1	1	1	1	1	1	1	0	0	0	1	0	1	0	1	1	0	0	0	1	1	1	1	0	1	0	0
ALTPQCGSGEDLYILTGTVPSDYR	ALTPQC[57.0215]GSGEDLYILTGTVPSDYR	R	V	185	208	24	871.7548	3	6C(57.0215)	sp|O94919|ENDD1_HUMAN	O94919	ENDD1_HUMAN	ENDOD1	Endonuclease domain-containing 1 protein			0	0	0	0	0	0	0	0	0	0	0	0	0	0	0	0	0	0	0	0	0	0	0	0	0	0	0	0	0	0	0	0	0
ALTQTGGPHVK	ALTQTGGPHVK	R	A	1284	1294	11	554.809	2		sp|P21333|FLNA_HUMAN	P21333	FLNA_HUMAN	FLNA	Filamin-A			0	0	0	0	0	0	0	0	0	0	0	0	0	0	0	0	0	0	0	0	0	0	0	0	0	0	0	0	0	0	0	0	0
ALTSFER	ALTSFER	K	D	416	422	7	823.4308	1		sp|P40939|ECHA_HUMAN	P40939	ECHA_HUMAN	HADHA	Trifunctional enzyme subunit alpha, mitochondrial			0	0	0	0	0	0	0	0	0	0	0	0	0	0	1	0	0	0	0	0	0	0	1	0	0	0	0	0	0	0	0	0	1
ALTSFER	ALTSFER	K	D	416	422	7	412.219	2		sp|P40939|ECHA_HUMAN	P40939	ECHA_HUMAN	HADHA	Trifunctional enzyme subunit alpha, mitochondrial			1	1	1	1	0	1	0	1	1	0	1	1	1	1	1	1	1	1	2	1	0	1	1	1	1	1	1	1	2	1	2	1	1
ALTVPELTQQMFDAK	ALTVPELTQQMFDAK	R	N	283	297	15	846.4372	2		sp|P68371|TBB4B_HUMAN	P68371	TBB4B_HUMAN	TUBB4B	Tubulin beta-4B chain	TUBB3, TUBB4A	sp|P04350|TBB4A_HUMAN, sp|Q13509|TBB3_HUMAN	0	0	0	0	0	0	0	0	0	0	0	0	1	1	0	0	0	0	0	0	1	0	0	0	1	0	0	0	0	1	1	0	0
ALTVPELTQQVFDAK	ALTVPELTQQVFDAK	R	N	283	297	15	830.4512	2		sp|P07437|TBB5_HUMAN	P07437	TBB5_HUMAN	TUBB	Tubulin beta chain			0	0	0	0	0	0	0	0	0	0	0	0	0	0	0	0	0	0	0	0	1	0	1	0	0	0	0	0	0	0	0	0	1
ALVADSHPESER	ALVADSHPESER	R	I	1657	1668	12	655.8203	2		sp|Q01082|SPTB2_HUMAN	Q01082	SPTB2_HUMAN	SPTBN1	Spectrin beta chain, non-erythrocytic 1			0	0	0	0	0	0	0	0	0	0	0	0	0	0	0	0	1	0	0	0	1	0	0	0	0	0	0	0	0	0	0	0	0
ALVCGVCASLGSHR	ALVC[57.0215]GVC[57.0215]ASLGSHR	R	G	102	115	14	743.8663	2	4C(57.0215)	sp|Q6ZMU5|TRI72_HUMAN	Q6ZMU5	TRI72_HUMAN	TRIM72	Tripartite motif-containing protein 72			0	0	1	0	1	0	1	1	0	0	0	0	1	1	1	0	0	0	0	0	1	0	1	0	0	0	1	0	1	0	1	0	1
ALVCGVCASLGSHR	ALVC[57.0215]GVC[57.0215]ASLGSHR	R	G	102	115	14	496.2466	3	4C(57.0215)	sp|Q6ZMU5|TRI72_HUMAN	Q6ZMU5	TRI72_HUMAN	TRIM72	Tripartite motif-containing protein 72			1	1	1	1	1	1	1	1	1	1	1	1	1	1	1	1	1	1	1	1	1	1	1	1	1	1	1	1	1	1	1	1	1
ALVFQPVAELK	ALVFQPVAELK	R	D	717	727	11	607.8607	2		sp|P08237|PFKAM_HUMAN	P08237	PFKAM_HUMAN	PFKM	ATP-dependent 6-phosphofructokinase, muscle type			1	2	1	1	1	1	1	1	1	1	1	2	1	1	1	1	1	1	1	1	1	1	1	1	1	1	1	1	1	1	1	1	1
ALVFQPVAELKDQTDFEHR	ALVFQPVAELKDQTDFEHR	R	I	717	735	19	748.3867	3		sp|P08237|PFKAM_HUMAN	P08237	PFKAM_HUMAN	PFKM	ATP-dependent 6-phosphofructokinase, muscle type			0	1	0	1	0	1	0	1	0	1	0	0	0	1	0	1	1	0	0	1	1	0	1	0	0	1	1	1	1	0	0	1	1
ALVFQPVAELKDQTDFEHR	ALVFQPVAELKDQTDFEHR	R	I	717	735	19	561.5418	4		sp|P08237|PFKAM_HUMAN	P08237	PFKAM_HUMAN	PFKM	ATP-dependent 6-phosphofructokinase, muscle type			0	1	0	1	0	3	0	1	0	1	0	1	0	2	0	2	0	1	0	3	0	2	0	1	0	2	0	2	0	1	0	3	0
ALVFVDNHDNQR	ALVFVDNHDNQR	R	G	307	318	12	714.3549	2		contam_sp|P04745|AMY1_HUMAN	P04745	AMY1_HUMAN	AMY1A	Alpha-amylase 1	AMY2A, AMY2B	sp|P04746|AMYP_HUMAN, sp|P19961|AMY2B_HUMAN	0	0	0	0	0	0	0	0	0	0	0	0	0	0	0	0	0	0	0	0	0	0	0	0	0	0	0	0	0	0	0	0	0
ALVFVDNHDNQR	ALVFVDNHDNQR	R	G	307	318	12	476.5723	3		contam_sp|P04745|AMY1_HUMAN	P04745	AMY1_HUMAN	AMY1A	Alpha-amylase 1	AMY2A, AMY2B	sp|P04746|AMYP_HUMAN, sp|P19961|AMY2B_HUMAN	0	0	0	0	0	0	0	0	0	0	0	0	0	0	0	0	0	0	0	0	0	0	0	0	0	0	0	0	0	0	0	0	1
ALVGGTAPMTIK	ALVGGTAPMTIK	K	W	5716	5727	12	579.8311	2		sp|Q8WZ42|TITIN_HUMAN	Q8WZ42	TITIN_HUMAN	TTN	Titin			1	1	0	0	0	1	0	0	0	0	1	1	1	2	0	0	0	0	1	2	0	2	0	2	0	0	0	0	0	1	0	1	0
ALVGGTAPMTIK	ALVGGTAPM[15.9949]TIK	K	W	5716	5727	12	587.8286	2	9M(15.9949)	sp|Q8WZ42|TITIN_HUMAN	Q8WZ42	TITIN_HUMAN	TTN	Titin			0	0	0	0	0	0	0	0	0	0	0	0	0	0	0	0	0	0	0	0	0	0	0	0	0	0	0	0	0	0	0	0	0
ALVLDCHYPEDEVGQEDEAESDIFSIR	ALVLDC[57.0215]HYPEDEVGQEDEAESDIFSIR	K	E	181	207	27	1046.1398	3	6C(57.0215)	sp|Q07021|C1QBP_HUMAN	Q07021	C1QBP_HUMAN	C1QBP	Complement component 1 Q subcomponent-binding protein, mitochondrial			1	2	3	3	2	2	2	3	4	3	3	3	3	2	3	2	2	2	3	3	2	2	2	2	3	2	2	3	2	2	3	3	3
ALVLDCHYPEDEVGQEDEAESDIFSIR	ALVLDC[57.0215]HYPEDEVGQEDEAESDIFSIR	K	E	181	207	27	784.8567	4	6C(57.0215)	sp|Q07021|C1QBP_HUMAN	Q07021	C1QBP_HUMAN	C1QBP	Complement component 1 Q subcomponent-binding protein, mitochondrial			0	0	0	0	0	0	0	0	0	0	0	0	0	0	1	0	0	0	0	0	0	0	0	0	0	0	0	0	0	0	0	0	0
ALVLIAFAQYLQQCPFEDHVK	ALVLIAFAQYLQQC[57.0215]PFEDHVK	K	L	45	65	21	1245.6461	2	14C(57.0215)	contam_sp|P02768|ALBU_HUMAN	P02768	ALBU_HUMAN	ALB	Serum albumin			1	0	1	1	0	1	1	1	0	1	1	1	1	0	1	1	0	1	1	1	1	1	0	0	1	1	1	1	0	0	1	1	0
ALVLIAFAQYLQQCPFEDHVK	ALVLIAFAQYLQQC[57.0215]PFEDHVK	K	L	45	65	21	830.7665	3	14C(57.0215)	contam_sp|P02768|ALBU_HUMAN	P02768	ALBU_HUMAN	ALB	Serum albumin			2	2	3	2	3	2	2	3	2	2	2	2	2	3	3	2	3	2	3	2	3	3	2	2	3	2	4	3	1	2	2	4	2
ALVLIAFAQYLQQCPFEDHVK	ALVLIAFAQYLQQC[57.0215]PFEDHVK	K	L	45	65	21	623.3267	4	14C(57.0215)	contam_sp|P02768|ALBU_HUMAN	P02768	ALBU_HUMAN	ALB	Serum albumin			2	1	2	2	1	2	2	2	2	2	2	2	2	1	2	2	1	2	2	2	1	2	1	1	2	2	2	2	0	1	2	1	1
ALVLQLK	ALVLQLK	K	E	765	771	7	392.7682	2		sp|P46020|KPB1_HUMAN	P46020	KPB1_HUMAN	PHKA1	Phosphorylase b kinase regulatory subunit alpha, skeletal muscle isoform			0	0	0	0	0	0	0	0	0	0	0	1	0	1	0	0	0	0	0	0	0	1	0	1	0	0	0	0	0	1	0	0	0
ALVPGNIFK	ALVPGNIFK	K	S	22238	22246	9	479.7896	2		sp|Q8WZ42|TITIN_HUMAN	Q8WZ42	TITIN_HUMAN	TTN	Titin			2	2	2	1	1	1	1	1	1	1	2	1	2	2	1	1	1	1	1	1	1	1	1	2	1	1	1	2	2	2	1	2	2
ALVQQMEQLR	ALVQQMEQLR	K	Q	317	326	10	608.3293	2		sp|P06727|APOA4_HUMAN	P06727	APOA4_HUMAN	APOA4	Apolipoprotein A-IV			0	0	0	0	0	0	0	0	0	0	0	0	0	0	0	0	0	0	0	0	0	0	0	0	0	0	0	0	0	0	0	0	0
ALVQTEDHLLLFLQQLAGK	ALVQTEDHLLLFLQQLAGK	R	V	421	439	19	713.0719	3		sp|Q8N766|EMC1_HUMAN	Q8N766	EMC1_HUMAN	EMC1	ER membrane protein complex subunit 1			1	0	0	0	1	0	1	0	1	1	1	0	1	0	1	0	1	0	1	0	1	0	1	0	1	0	1	0	0	0	1	0	1
ALVSEWK	ALVSEWK	K	E	485	491	7	416.7318	2		sp|Q16531|DDB1_HUMAN	Q16531	DDB1_HUMAN	DDB1	DNA damage-binding protein 1			0	0	0	0	0	0	0	0	1	0	0	0	0	0	0	0	0	0	0	0	0	0	0	0	0	0	0	0	0	0	0	0	0
ALVSGKPAESSAVAATEK	ALVSGKPAESSAVAATEK	K	K	75	92	18	858.4623	2		sp|O95182|NDUA7_HUMAN	O95182	NDUA7_HUMAN	NDUFA7	NADH dehydrogenase [ubiquinone] 1 alpha subcomplex subunit 7			1	1	1	1	1	1	1	1	1	1	1	1	1	0	1	0	1	1	1	1	1	1	1	1	1	1	1	1	0	1	1	1	1
ALVSGKPAESSAVAATEK	ALVSGKPAESSAVAATEK	K	K	75	92	18	572.6439	3		sp|O95182|NDUA7_HUMAN	O95182	NDUA7_HUMAN	NDUFA7	NADH dehydrogenase [ubiquinone] 1 alpha subcomplex subunit 7			1	0	1	1	1	1	1	1	1	0	1	0	1	1	2	1	1	0	1	1	1	1	1	1	2	0	1	1	1	1	1	0	1
ALVTGYFMQVAHLER	ALVTGYFMQVAHLER	K	T	692	706	15	578.9713	3		sp|O43143|DHX15_HUMAN	O43143	DHX15_HUMAN	DHX15	Pre-mRNA-splicing factor ATP-dependent RNA helicase DHX15			0	0	0	0	0	0	0	0	1	0	0	0	0	0	0	0	0	0	0	0	0	0	0	0	0	0	0	0	0	0	0	0	0
ALVYGHHGDPAK	ALVYGHHGDPAK	R	V	45	56	12	632.8252	2		sp|Q9BV79|MECR_HUMAN	Q9BV79	MECR_HUMAN	MECR	Enoyl-[acyl-carrier-protein] reductase, mitochondrial			1	0	1	1	1	1	1	0	1	1	1	1	1	0	1	0	1	1	1	0	1	0	1	0	1	1	1	1	1	0	1	1	1
ALVYGHHGDPAK	ALVYGHHGDPAK	R	V	45	56	12	422.2192	3		sp|Q9BV79|MECR_HUMAN	Q9BV79	MECR_HUMAN	MECR	Enoyl-[acyl-carrier-protein] reductase, mitochondrial			0	0	0	0	0	0	0	0	0	0	0	1	0	0	0	0	1	0	0	1	0	1	1	2	0	0	0	0	0	1	0	0	0
ALWFQGR	ALWFQGR	K	C	556	562	7	439.2376	2		sp|P43243|MATR3_HUMAN	P43243	MATR3_HUMAN	MATR3	Matrin-3			0	0	0	1	0	0	0	0	0	0	0	1	0	1	0	0	0	0	0	0	0	0	0	0	0	0	0	0	0	0	0	1	0
ALYAIPGLDYVSHEDILPYTSTDQVPIQHELFER	ALYAIPGLDYVSHEDILPYTSTDQVPIQHELFER	R	F	166	199	34	983.2453	4		sp|Q9Y2S7|PDIP2_HUMAN	Q9Y2S7	PDIP2_HUMAN	POLDIP2	Polymerase delta-interacting protein 2			1	0	0	0	0	0	0	0	0	0	0	0	0	0	0	0	0	0	0	0	0	0	1	0	0	0	0	0	0	0	0	0	0
ALYDAELSQMQTHISDTSVVLSMDNNR	ALYDAELSQMQTHISDTSVVLSMDNNR	R	N	300	326	27	1519.7133	2		sp|P02538|K2C6A_HUMAN	P02538	K2C6A_HUMAN	KRT6A	Keratin, type II cytoskeletal 6A	KRT6B, KRT6C	sp|P04259|K2C6B_HUMAN, sp|P48668|K2C6C_HUMAN	0	0	0	0	0	0	0	0	0	0	0	0	0	0	0	0	0	0	1	0	0	0	0	0	0	0	0	0	1	0	1	0	0
ALYDAELSQMQTHISDTSVVLSMDNNR	ALYDAELSQMQTHISDTSVVLSMDNNR	R	N	300	326	27	1013.4779	3		sp|P02538|K2C6A_HUMAN	P02538	K2C6A_HUMAN	KRT6A	Keratin, type II cytoskeletal 6A	KRT6B, KRT6C	sp|P04259|K2C6B_HUMAN, sp|P48668|K2C6C_HUMAN	1	1	1	1	1	1	1	1	1	1	1	1	1	1	1	1	1	1	2	1	1	1	1	1	1	1	1	1	2	1	2	1	1
ALYDAELSQMQTHISDTSVVLSMDNNR	ALYDAELSQMQTHISDTSVVLSMDNNR	R	N	300	326	27	760.3603	4		sp|P02538|K2C6A_HUMAN	P02538	K2C6A_HUMAN	KRT6A	Keratin, type II cytoskeletal 6A	KRT6B, KRT6C	sp|P04259|K2C6B_HUMAN, sp|P48668|K2C6C_HUMAN	1	0	0	0	0	0	0	0	0	0	0	0	0	0	0	0	0	0	1	0	0	0	0	0	0	0	0	0	1	0	1	0	0
ALYDAELSQMQTHISDTSVVLSMDNNR	ALYDAELSQMQTHISDTSVVLSM[15.9949]DNNR	R	N	300	326	27	1018.8096	3	23M(15.9949)	sp|P02538|K2C6A_HUMAN	P02538	K2C6A_HUMAN	KRT6A	Keratin, type II cytoskeletal 6A	KRT6B, KRT6C	sp|P04259|K2C6B_HUMAN, sp|P48668|K2C6C_HUMAN	1	3	1	0	0	0	1	0	1	0	0	1	0	0	0	0	0	0	1	0	0	0	0	0	0	0	0	0	3	0	1	0	0
ALYDAELSQMQTHISDTSVVLSMDNNR	ALYDAELSQM[15.9949]QTHISDTSVVLSMDNNR	R	N	300	326	27	1018.8096	3	10M(15.9949)	sp|P02538|K2C6A_HUMAN	P02538	K2C6A_HUMAN	KRT6A	Keratin, type II cytoskeletal 6A	KRT6B, KRT6C	sp|P04259|K2C6B_HUMAN, sp|P48668|K2C6C_HUMAN	1	0	0	0	0	0	0	0	0	0	0	0	0	0	0	0	0	0	0	0	0	0	0	0	0	0	0	0	0	0	1	0	0
ALYDAELSQMQTHISDTSVVLSMDNNR	ALYDAELSQM[15.9949]QTHISDTSVVLSM[15.9949]DNNR	R	N	300	326	27	1024.1412	3	10M(15.9949)	sp|P02538|K2C6A_HUMAN	P02538	K2C6A_HUMAN	KRT6A	Keratin, type II cytoskeletal 6A	KRT6B, KRT6C	sp|P04259|K2C6B_HUMAN, sp|P48668|K2C6C_HUMAN	1	0	0	0	0	0	0	0	0	0	1	1	0	0	0	0	0	0	0	0	0	0	0	0	0	0	0	0	0	0	1	0	0
ALYDTFSAFGNILSCK	ALYDTFSAFGNILSC[57.0215]K	K	V	114	129	16	903.9401	2	15C(57.0215)	sp|Q13310|PABP4_HUMAN	Q13310	PABP4_HUMAN	PABPC4	Polyadenylate-binding protein 4	PABPC1	sp|P11940|PABP1_HUMAN	0	0	0	0	0	0	0	0	0	0	0	0	0	0	0	0	0	0	0	0	0	0	0	0	0	0	0	0	0	1	0	0	0
ALYDYAGQEADELSFR	ALYDYAGQEADELSFR	R	A	370	385	16	924.4259	2		sp|Q9UKS6|PACN3_HUMAN	Q9UKS6	PACN3_HUMAN	PACSIN3	Protein kinase C and casein kinase substrate in neurons protein 3			0	0	0	0	0	1	0	0	1	1	0	1	0	1	0	1	0	1	0	0	0	0	0	0	0	0	0	1	0	0	0	1	0
ALYEHLTAK	ALYEHLTAK	K	N	1339	1347	9	523.2874	2		sp|P42704|LPPRC_HUMAN	P42704	LPPRC_HUMAN	LRPPRC	Leucine-rich PPR motif-containing protein, mitochondrial			0	0	0	0	0	0	0	0	0	0	0	0	0	0	0	0	0	0	0	0	0	0	1	0	1	0	0	0	0	0	0	0	0
ALYEQSLHIK	ALYEQSLHIK	K	S	216	225	10	601.3323	2		sp|P61201|CSN2_HUMAN	P61201	CSN2_HUMAN	COPS2	COP9 signalosome complex subunit 2			0	0	0	0	0	0	0	0	0	0	0	0	0	0	0	0	0	0	0	0	0	0	0	0	0	0	0	0	0	0	0	1	0
ALYEQSLHIK	ALYEQSLHIK	K	S	216	225	10	401.224	3		sp|P61201|CSN2_HUMAN	P61201	CSN2_HUMAN	COPS2	COP9 signalosome complex subunit 2			0	1	0	0	1	1	0	0	0	0	0	0	1	1	1	0	1	1	0	0	1	1	1	1	1	1	1	0	1	1	0	1	0
ALYESELADAR	ALYESELADAR	K	R	94	104	11	619.3065	2		sp|Q03252|LMNB2_HUMAN	Q03252	LMNB2_HUMAN	LMNB2	Lamin-B2			0	0	0	0	0	0	0	0	0	0	0	0	0	0	0	1	0	0	0	0	0	0	0	0	0	0	0	0	0	0	0	0	0
ALYFYEQAITTPAMAVSHIMLESYK	ALYFYEQAITTPAMAVSHIMLESYK	R	K	201	225	25	959.8115	3		sp|Q9UNS2|CSN3_HUMAN	Q9UNS2	CSN3_HUMAN	COPS3	COP9 signalosome complex subunit 3			0	0	1	1	0	1	1	1	0	0	0	0	1	0	0	1	0	1	1	0	0	0	0	0	1	1	0	1	1	1	1	0	0
ALYIHAQPLHSR	ALYIHAQPLHSR	R	L	83	94	12	703.3886	2		sp|Q96LW7|CAR19_HUMAN	Q96LW7	CAR19_HUMAN	CARD19	Caspase recruitment domain-containing protein 19			0	0	0	0	0	0	0	0	0	0	0	0	0	0	0	0	0	0	0	0	0	0	1	0	0	0	0	0	0	0	0	0	0
ALYTLPR	ALYTLPR	K	S	4749	4755	7	417.2476	2		sp|P20929|NEBU_HUMAN	P20929	NEBU_HUMAN	NEB	Nebulin			2	2	1	1	1	1	1	1	1	2	1	2	1	2	1	1	1	1	1	1	1	1	1	1	1	1	1	2	1	1	1	2	1
ALYYDLISSPDIHGTYK	ALYYDLISSPDIHGTYK	R	E	107	123	17	652.6631	3		sp|P36955|PEDF_HUMAN	P36955	PEDF_HUMAN	SERPINF1	Pigment epithelium-derived factor			0	0	0	0	0	1	0	0	0	0	0	0	0	0	1	0	1	0	0	0	0	0	0	0	0	0	0	0	0	0	0	0	0
ALYYLQIHPQELR	ALYYLQIHPQELR	R	Q	515	527	13	548.6349	3		sp|Q16531|DDB1_HUMAN	Q16531	DDB1_HUMAN	DDB1	DNA damage-binding protein 1			0	1	0	1	0	1	1	1	0	1	0	1	0	1	0	1	0	1	1	1	0	1	0	1	0	1	1	0	0	1	0	1	0
AMASINERPVIFALSNPTAQAECTAEEAYTLTEGR	AMASINERPVIFALSNPTAQAEC[57.0215]TAEEAYTLTEGR	R	C	406	440	35	1271.2803	3	23C(57.0215)	sp|P23368|MAOM_HUMAN	P23368	MAOM_HUMAN	ME2	NAD-dependent malic enzyme, mitochondrial			0	0	0	0	0	0	0	0	0	0	0	0	0	0	0	0	1	0	0	0	0	0	0	0	0	0	0	0	0	0	0	0	0
AMASINERPVIFALSNPTAQAECTAEEAYTLTEGR	AMASINERPVIFALSNPTAQAEC[57.0215]TAEEAYTLTEGR	R	C	406	440	35	953.712	4	23C(57.0215)	sp|P23368|MAOM_HUMAN	P23368	MAOM_HUMAN	ME2	NAD-dependent malic enzyme, mitochondrial			0	0	0	0	0	0	0	0	0	0	0	0	0	0	0	0	0	0	1	0	0	0	0	0	0	0	1	0	0	0	0	0	0
AMDDSSVTEHQK	AMDDSSVTEHQK	K	V	481	492	12	674.2958	2		sp|P43155|CACP_HUMAN	P43155	CACP_HUMAN	CRAT	Carnitine O-acetyltransferase			1	1	1	1	1	1	1	1	1	1	1	1	1	0	1	0	1	1	1	1	1	0	1	1	1	1	1	1	1	1	1	1	1
AMDDSSVTEHQK	AMDDSSVTEHQK	K	V	481	492	12	449.8663	3		sp|P43155|CACP_HUMAN	P43155	CACP_HUMAN	CRAT	Carnitine O-acetyltransferase			1	1	0	1	1	0	1	1	1	1	1	1	1	1	1	2	1	1	1	1	1	1	1	1	1	1	1	1	1	1	1	1	1
AMDFNGILTIR	AMDFNGILTIR	R	N	1818	1828	11	625.8317	2		sp|P98160|PGBM_HUMAN	P98160	PGBM_HUMAN	HSPG2	Basement membrane-specific heparan sulfate proteoglycan core protein			0	0	0	0	0	0	0	0	0	0	0	0	0	0	0	0	0	0	0	0	0	0	0	0	1	0	0	0	1	0	0	0	1
AMDSDWFAENYMGR	AMDSDWFAENYMGR	K	K	392	405	14	846.8427	2		sp|P55084|ECHB_HUMAN	P55084	ECHB_HUMAN	HADHB	Trifunctional enzyme subunit beta, mitochondrial			1	2	1	1	2	2	1	0	2	1	1	1	3	2	3	0	1	1	1	1	1	3	1	3	2	2	1	2	3	3	1	3	1
AMDSDWFAENYMGR	AMDSDWFAENYMGR	K	K	392	405	14	564.8975	3		sp|P55084|ECHB_HUMAN	P55084	ECHB_HUMAN	HADHB	Trifunctional enzyme subunit beta, mitochondrial			0	0	0	0	1	0	0	0	1	0	0	0	0	0	1	0	1	0	0	1	1	1	1	1	1	0	0	0	1	0	1	0	1
AMDSDWFAENYMGR	AMDSDWFAENYM[15.9949]GR	K	K	392	405	14	854.8401	2	12M(15.9949)	sp|P55084|ECHB_HUMAN	P55084	ECHB_HUMAN	HADHB	Trifunctional enzyme subunit beta, mitochondrial			0	0	1	0	1	0	0	0	0	0	1	0	1	1	1	0	1	0	1	1	1	1	1	1	1	0	1	1	1	1	1	1	1
AMDYDLLLR	AMDYDLLLR	K	L	618	626	9	555.2866	2		sp|P55268|LAMB2_HUMAN	P55268	LAMB2_HUMAN	LAMB2	Laminin subunit beta-2			1	0	1	0	0	0	0	0	1	0	0	0	0	0	0	0	0	0	0	0	0	0	0	0	0	0	0	0	0	0	1	0	0
AMEAVAAQGK	AMEAVAAQGK	K	A	242	251	10	975.4928	1		sp|P15259|PGAM2_HUMAN	P15259	PGAM2_HUMAN	PGAM2	Phosphoglycerate mutase 2	PGAM1	sp|P18669|PGAM1_HUMAN	0	0	0	0	0	0	0	0	0	0	0	0	0	0	0	0	0	0	0	0	0	0	0	1	0	0	0	0	0	0	0	0	0
AMEAVAAQGK	AMEAVAAQGK	K	A	242	251	10	488.25	2		sp|P15259|PGAM2_HUMAN	P15259	PGAM2_HUMAN	PGAM2	Phosphoglycerate mutase 2	PGAM1	sp|P18669|PGAM1_HUMAN	1	0	0	1	1	1	1	1	1	1	0	0	1	1	0	0	1	0	1	1	0	0	1	1	1	1	1	1	1	1	0	1	1
AMEDLGR	AMEDLGR	K	A	250	256	7	396.1894	2		sp|P33121|ACSL1_HUMAN	P33121	ACSL1_HUMAN	ACSL1	Long-chain-fatty-acid--CoA ligase 1			0	0	0	0	0	0	0	0	0	0	0	0	0	0	0	1	0	0	0	0	0	0	0	0	0	0	0	0	0	0	1	0	0
AMEIISEK	AMEIISEK	K	K	1951	1958	8	460.7415	2		sp|P20929|NEBU_HUMAN	P20929	NEBU_HUMAN	NEB	Nebulin			1	0	1	1	1	1	1	1	1	1	1	1	0	1	1	1	1	1	0	0	1	1	1	0	1	1	0	1	0	0	1	1	1
AMESHKDEFTIIPVLVGALSESK	AMESHKDEFTIIPVLVGALSESK	K	E	143	165	23	626.0793	4		sp|Q9Y316|MEMO1_HUMAN	Q9Y316	MEMO1_HUMAN	MEMO1	Protein MEMO1			0	0	0	0	0	0	0	1	0	0	0	0	0	0	0	1	0	0	0	1	0	0	0	0	0	0	0	0	0	0	0	0	0
AMEVDERPTEQYSDIGGLDK	AMEVDERPTEQYSDIGGLDK	K	Q	174	193	20	751.6828	3		sp|P17980|PRS6A_HUMAN	P17980	PRS6A_HUMAN	PSMC3	26S proteasome regulatory subunit 6A			1	0	0	1	1	0	0	0	0	0	0	0	1	0	0	1	1	1	1	0	1	0	1	0	1	0	1	0	0	0	0	0	1
AMFECEVSEPDITVQWMK	AMFEC[57.0215]EVSEPDITVQWMK	R	D	3075	3092	18	1100.4915	2	5C(57.0215)	sp|Q8WZ42|TITIN_HUMAN	Q8WZ42	TITIN_HUMAN	TTN	Titin			1	1	1	1	1	1	1	1	1	1	1	1	1	1	1	1	1	1	1	1	1	1	1	1	1	1	1	1	1	1	1	1	1
AMFECEVSEPDITVQWMK	AMFEC[57.0215]EVSEPDITVQWMK	R	D	3075	3092	18	733.9968	3	5C(57.0215)	sp|Q8WZ42|TITIN_HUMAN	Q8WZ42	TITIN_HUMAN	TTN	Titin			0	0	1	1	1	0	0	1	0	1	0	0	1	0	1	1	1	1	0	0	1	0	1	1	1	1	1	0	1	0	1	1	0
AMFECEVSEPDITVQWMKDDQELQITDR	AMFEC[57.0215]EVSEPDITVQWMKDDQELQITDR	R	I	3075	3102	28	1138.516	3	5C(57.0215)	sp|Q8WZ42|TITIN_HUMAN	Q8WZ42	TITIN_HUMAN	TTN	Titin			0	1	1	1	1	1	1	1	1	1	1	1	1	1	1	1	1	1	1	1	1	1	1	1	1	1	1	1	1	1	0	1	1
AMFECEVSEPDITVQWMK	AMFEC[57.0215]EVSEPDITVQWM[15.9949]K	R	D	3075	3092	18	1108.489	2	17M(15.9949)	sp|Q8WZ42|TITIN_HUMAN	Q8WZ42	TITIN_HUMAN	TTN	Titin			0	0	0	0	0	0	0	0	0	0	0	0	0	0	0	0	0	0	0	0	0	0	0	0	0	0	0	0	0	0	1	0	0
AMFECEVSEPDITVQWMKDDQELQITDR	AMFEC[57.0215]EVSEPDITVQWM[15.9949]KDDQELQITDR	R	I	3075	3102	28	1143.8477	3	17M(15.9949)	sp|Q8WZ42|TITIN_HUMAN	Q8WZ42	TITIN_HUMAN	TTN	Titin			0	0	0	0	0	0	0	0	0	0	0	0	0	0	0	0	0	0	0	0	0	0	0	0	0	0	0	0	0	0	0	0	0
AMFEEAYSNYCK	AMFEEAYSNYC[57.0215]K	K	R	631	642	12	756.8103	2	11C(57.0215)	sp|Q8NI60|COQ8A_HUMAN	Q8NI60	COQ8A_HUMAN	COQ8A	Atypical kinase COQ8A, mitochondrial			0	0	0	0	1	0	0	0	0	0	0	0	1	1	1	0	1	0	0	0	1	0	1	0	1	0	0	0	1	1	0	1	1
AMFHGGESAATGTIAGCLFGLLYGLDLVPK	AMFHGGESAATGTIAGC[57.0215]LFGLLYGLDLVPK	R	G	298	327	30	1022.8524	3	17C(57.0215)	sp|Q8NDY3|ARHL1_HUMAN	Q8NDY3	ARHL1_HUMAN	ADPRHL1	[Protein ADP-ribosylarginine] hydrolase-like protein 1			0	0	0	0	1	1	0	1	0	1	0	0	0	0	0	0	1	1	0	0	0	0	0	0	1	1	0	1	0	0	0	1	0
AMFSLLHR	AMFSLLHR	R	Q	2119	2126	8	487.7656	2		sp|P21817|RYR1_HUMAN	P21817	RYR1_HUMAN	RYR1	Ryanodine receptor 1			0	0	0	1	0	1	0	1	1	1	0	1	0	1	0	0	0	0	1	0	0	1	0	0	0	1	0	0	0	1	0	0	0
AMGIMNSFVNDIFER	AMGIMNSFVNDIFER	K	I	59	73	15	872.4132	2		sp|O60814|H2B1K_HUMAN	O60814	H2B1K_HUMAN	H2BC12	Histone H2B type 1-K	H2BC11, H2BC13, H2BC14, H2BC15, H2BC17, H2BC18, H2BC21, H2BC3, H2BC4, H2BC5, H2BC9, H2BS1, H2BU1	sp|P06899|H2B1J_HUMAN, sp|P23527|H2B1O_HUMAN, sp|P33778|H2B1B_HUMAN, sp|P57053|H2BFS_HUMAN, sp|P58876|H2B1D_HUMAN, sp|P62807|H2B1C_HUMAN, sp|Q16778|H2B2E_HUMAN, sp|Q5QNW6|H2B2F_HUMAN, sp|Q8N257|H2B3B_HUMAN, sp|Q93079|H2B1H_HUMAN, sp|Q99877|H2B1N_HUMAN, sp|Q99879|H2B1M_HUMAN, sp|Q99880|H2B1L_HUMAN	2	2	2	2	2	1	4	3	1	3	2	1	1	3	1	1	3	2	2	3	2	2	3	3	2	3	1	3	1	1	1	1	2
AMGIMNSFVNDIFER	AMGIMNSFVNDIFER	K	I	59	73	15	581.9446	3		sp|O60814|H2B1K_HUMAN	O60814	H2B1K_HUMAN	H2BC12	Histone H2B type 1-K	H2BC11, H2BC13, H2BC14, H2BC15, H2BC17, H2BC18, H2BC21, H2BC3, H2BC4, H2BC5, H2BC9, H2BS1, H2BU1	sp|P06899|H2B1J_HUMAN, sp|P23527|H2B1O_HUMAN, sp|P33778|H2B1B_HUMAN, sp|P57053|H2BFS_HUMAN, sp|P58876|H2B1D_HUMAN, sp|P62807|H2B1C_HUMAN, sp|Q16778|H2B2E_HUMAN, sp|Q5QNW6|H2B2F_HUMAN, sp|Q8N257|H2B3B_HUMAN, sp|Q93079|H2B1H_HUMAN, sp|Q99877|H2B1N_HUMAN, sp|Q99879|H2B1M_HUMAN, sp|Q99880|H2B1L_HUMAN	0	0	1	0	0	0	1	1	0	1	1	1	0	0	0	0	0	0	1	1	0	0	0	1	1	1	0	1	0	0	1	0	0
AMGIMNSFVNDIFER	AMGIM[15.9949]NSFVNDIFER	K	I	59	73	15	880.4107	2	5M(15.9949)	sp|O60814|H2B1K_HUMAN	O60814	H2B1K_HUMAN	H2BC12	Histone H2B type 1-K	H2BC11, H2BC13, H2BC14, H2BC15, H2BC17, H2BC18, H2BC21, H2BC3, H2BC4, H2BC5, H2BC9, H2BS1, H2BU1	sp|P06899|H2B1J_HUMAN, sp|P23527|H2B1O_HUMAN, sp|P33778|H2B1B_HUMAN, sp|P57053|H2BFS_HUMAN, sp|P58876|H2B1D_HUMAN, sp|P62807|H2B1C_HUMAN, sp|Q16778|H2B2E_HUMAN, sp|Q5QNW6|H2B2F_HUMAN, sp|Q8N257|H2B3B_HUMAN, sp|Q93079|H2B1H_HUMAN, sp|Q99877|H2B1N_HUMAN, sp|Q99879|H2B1M_HUMAN, sp|Q99880|H2B1L_HUMAN	0	0	0	0	0	0	0	0	1	1	0	1	0	0	0	0	0	0	1	0	0	0	0	0	1	1	1	1	1	0	0	0	0
AMGPLVLTEVLFNEK	AMGPLVLTEVLFNEK	K	I	274	288	15	830.9525	2		sp|P55010|IF5_HUMAN	P55010	IF5_HUMAN	EIF5	Eukaryotic translation initiation factor 5			0	0	0	0	0	0	0	0	0	0	0	0	0	0	0	0	0	0	0	0	0	0	0	0	0	0	0	0	0	0	1	0	0
AMGVDPQQK	AMGVDPQQK	R	M	191	199	9	487.2422	2		sp|Q9NP98|MYOZ1_HUMAN	Q9NP98	MYOZ1_HUMAN	MYOZ1	Myozenin-1			1	0	1	0	1	0	1	0	1	0	1	1	0	0	0	0	1	0	0	0	1	0	1	0	1	0	0	0	0	0	1	0	1
AMGVVVATGVNTEIGK	AMGVVVATGVNTEIGK	K	I	219	234	16	773.4188	2		sp|P16615|AT2A2_HUMAN	P16615	AT2A2_HUMAN	ATP2A2	Sarcoplasmic/endoplasmic reticulum calcium ATPase 2			1	0	3	0	1	0	2	0	3	0	2	0	2	0	1	0	1	0	1	0	1	0	1	0	2	0	4	0	3	0	2	0	1
AMIATSETHTELVIK	AMIATSETHTELVIK	R	E	31108	31122	15	822.4373	2		sp|Q8WZ42|TITIN_HUMAN	Q8WZ42	TITIN_HUMAN	TTN	Titin			1	1	1	2	0	1	1	2	1	1	1	2	1	1	1	2	1	2	1	1	2	1	2	1	1	2	1	1	1	3	2	1	1
AMIATSETHTELVIK	AMIATSETHTELVIK	R	E	31108	31122	15	548.6273	3		sp|Q8WZ42|TITIN_HUMAN	Q8WZ42	TITIN_HUMAN	TTN	Titin			2	2	2	3	1	4	1	5	4	2	1	1	0	5	2	5	1	5	2	3	2	4	2	3	3	5	1	6	4	3	2	3	2
AMIAWEWTIEK	AMIAWEWTIEK	K	A	2815	2825	11	689.3472	2		sp|P21817|RYR1_HUMAN	P21817	RYR1_HUMAN	RYR1	Ryanodine receptor 1			0	0	0	0	1	0	1	0	0	0	0	0	1	2	0	1	0	0	0	0	0	0	0	0	2	2	0	1	1	0	0	0	0
AMINLHIQK	AMINLHIQK	K	D	43	51	9	534.3051	2		sp|Q9NZ45|CISD1_HUMAN	Q9NZ45	CISD1_HUMAN	CISD1	CDGSH iron-sulfur domain-containing protein 1			0	0	0	0	0	0	0	0	0	0	0	0	0	0	0	0	0	0	0	0	1	0	0	0	0	0	1	0	0	1	0	0	0
AMKDEEKMELQEMQLK	AMKDEEKMELQEMQLK	R	E	134	149	16	990.9755	2		sp|P07951|TPM2_HUMAN	P07951	TPM2_HUMAN	TPM2	Tropomyosin beta chain	TPM4	sp|P67936|TPM4_HUMAN	0	0	0	1	1	1	0	1	0	1	0	0	0	0	1	0	1	0	0	1	1	1	1	1	1	1	1	1	1	1	1	1	1
AMKDEEKMELQEMQLK	AMKDEEKMELQEMQLK	R	E	134	149	16	660.9861	3		sp|P07951|TPM2_HUMAN	P07951	TPM2_HUMAN	TPM2	Tropomyosin beta chain	TPM4	sp|P67936|TPM4_HUMAN	1	1	1	2	1	1	1	1	1	1	1	1	1	1	0	1	1	1	1	1	1	1	1	1	1	1	1	2	2	1	1	1	1
AMKDEEKMELQEMQLK	AMKDEEKMELQEMQLK	R	E	134	149	16	495.9914	4		sp|P07951|TPM2_HUMAN	P07951	TPM2_HUMAN	TPM2	Tropomyosin beta chain	TPM4	sp|P67936|TPM4_HUMAN	1	1	0	0	1	2	2	1	0	2	1	0	1	1	0	2	1	0	1	2	1	1	2	2	2	3	1	1	1	1	0	1	1
AMKDEEKMELQEMQLK	AMKDEEKMELQEM[15.9949]QLK	R	E	134	149	16	666.3177	3	13M(15.9949)	sp|P07951|TPM2_HUMAN	P07951	TPM2_HUMAN	TPM2	Tropomyosin beta chain	TPM4	sp|P67936|TPM4_HUMAN	0	0	0	0	1	0	0	1	0	1	0	0	0	0	1	0	1	0	0	0	1	0	1	0	1	1	0	1	0	0	1	1	1
AMKDEEKMELQEMQLK	AMKDEEKMELQEM[15.9949]QLK	R	E	134	149	16	499.9901	4	13M(15.9949)	sp|P07951|TPM2_HUMAN	P07951	TPM2_HUMAN	TPM2	Tropomyosin beta chain	TPM4	sp|P67936|TPM4_HUMAN	0	0	0	0	0	0	0	0	0	0	0	0	0	0	0	0	0	0	0	1	0	0	0	0	0	0	0	0	0	0	0	0	0
AMKDEEKMELQEMQLK	AMKDEEKM[15.9949]ELQEMQLK	R	E	134	149	16	998.973	2	8M(15.9949)	sp|P07951|TPM2_HUMAN	P07951	TPM2_HUMAN	TPM2	Tropomyosin beta chain	TPM4	sp|P67936|TPM4_HUMAN	0	0	0	0	2	0	0	0	0	0	0	0	0	0	1	0	1	0	0	0	2	0	2	0	0	1	0	0	0	0	1	0	0
AMKDEEKMELQEMQLK	AMKDEEKM[15.9949]ELQEMQLK	R	E	134	149	16	666.3177	3	8M(15.9949)	sp|P07951|TPM2_HUMAN	P07951	TPM2_HUMAN	TPM2	Tropomyosin beta chain	TPM4	sp|P67936|TPM4_HUMAN	1	0	1	2	1	2	1	1	2	1	1	2	1	2	0	1	1	1	1	1	2	1	2	1	1	1	1	1	0	3	1	2	2
AMKDEEKMELQEMQLK	AMKDEEKM[15.9949]ELQEMQLK	R	E	134	149	16	499.9901	4	8M(15.9949)	sp|P07951|TPM2_HUMAN	P07951	TPM2_HUMAN	TPM2	Tropomyosin beta chain	TPM4	sp|P67936|TPM4_HUMAN	1	1	1	3	1	1	1	1	1	1	2	4	1	1	1	1	1	1	2	1	1	2	1	1	1	1	1	1	1	1	1	2	1
AMKDEEKMELQEMQLK	AMKDEEKM[15.9949]ELQEM[15.9949]QLK	R	E	134	149	16	1006.9704	2	13M(15.9949)	sp|P07951|TPM2_HUMAN	P07951	TPM2_HUMAN	TPM2	Tropomyosin beta chain	TPM4	sp|P67936|TPM4_HUMAN	0	0	0	0	0	0	0	0	0	0	0	0	0	0	0	0	0	0	0	0	1	0	1	0	0	0	0	0	0	0	0	0	0
AMKDEEKMELQEMQLK	AMKDEEKM[15.9949]ELQEM[15.9949]QLK	R	E	134	149	16	671.6494	3	13M(15.9949)	sp|P07951|TPM2_HUMAN	P07951	TPM2_HUMAN	TPM2	Tropomyosin beta chain	TPM4	sp|P67936|TPM4_HUMAN	1	0	1	0	0	0	1	0	1	0	0	1	0	0	1	0	0	0	0	0	2	0	1	0	0	0	0	0	0	0	0	0	0
AMKDGVHDIPEDAQLETAENSSVIIIPECK	AMKDGVHDIPEDAQLETAENSSVIIIPEC[57.0215]K	K	R	16780	16809	30	828.1549	4	29C(57.0215)	sp|Q8WZ42|TITIN_HUMAN	Q8WZ42	TITIN_HUMAN	TTN	Titin			0	0	0	0	0	0	0	0	0	0	0	0	0	1	0	0	0	0	0	0	0	0	0	0	0	1	0	0	0	0	0	0	0
AMKPWIQPK	AMKPWIQPK	K	T	204	212	9	549.81	2		contam_sp|P02663|CASA2_BOVIN	P02663	CASA2_BOVIN	CSN1S2	Alpha-S2-casein			1	1	1	1	0	0	0	0	0	0	0	0	0	0	0	0	0	0	0	0	0	0	1	1	0	0	0	0	0	0	0	0	0
AMLAAIYNTTELVMMQDSSPDFEDTWR	AMLAAIYNTTELVMMQDSSPDFEDTWR	R	F	245	271	27	1045.8083	3		sp|O75208|COQ9_HUMAN	O75208	COQ9_HUMAN	COQ9	Ubiquinone biosynthesis protein COQ9, mitochondrial			1	0	1	1	1	1	1	1	1	1	0	1	1	1	1	2	1	0	1	1	1	1	0	0	2	2	0	1	0	0	2	1	0
AMLAAIYNTTELVMMQDSSPDFEDTWR	AMLAAIYNTTELVM[15.9949]MQDSSPDFEDTWR	R	F	245	271	27	1051.14	3	14M(15.9949)	sp|O75208|COQ9_HUMAN	O75208	COQ9_HUMAN	COQ9	Ubiquinone biosynthesis protein COQ9, mitochondrial			0	0	0	0	0	0	0	0	0	0	0	0	0	0	0	0	0	0	0	0	0	0	0	0	2	0	0	0	0	0	0	0	0
AMLAGSAR	AMLAGSAR	R	R	72	79	8	388.7078	2		sp|Q8TDC0|MYOZ3_HUMAN	Q8TDC0	MYOZ3_HUMAN	MYOZ3	Myozenin-3			0	0	0	1	0	1	0	0	0	1	0	0	0	1	0	0	0	1	0	1	0	1	0	1	0	0	0	0	0	1	0	1	0
AMLHQEGHMDDALSLTR	AMLHQEGHMDDALSLTR	K	C	375	391	17	962.9538	2		sp|P21817|RYR1_HUMAN	P21817	RYR1_HUMAN	RYR1	Ryanodine receptor 1			0	0	0	0	0	0	0	0	0	0	0	0	0	0	0	0	0	0	0	1	0	0	0	0	0	0	0	0	0	0	0	0	0
AMLHQEGHMDDALSLTR	AMLHQEGHMDDALSLTR	K	C	375	391	17	642.305	3		sp|P21817|RYR1_HUMAN	P21817	RYR1_HUMAN	RYR1	Ryanodine receptor 1			0	0	0	0	0	0	0	1	0	0	0	0	0	0	0	0	0	1	1	0	0	0	0	1	0	0	1	0	0	0	1	0	0
AMLHQEGHMDDALSLTR	AMLHQEGHMDDALSLTR	K	C	375	391	17	481.9806	4		sp|P21817|RYR1_HUMAN	P21817	RYR1_HUMAN	RYR1	Ryanodine receptor 1			0	0	0	0	0	0	0	0	0	0	0	0	0	1	0	0	1	0	0	0	1	1	0	1	0	0	0	0	0	0	0	0	0
AMLHQEGHMDDALSLTR	AMLHQEGHM[15.9949]DDALSLTR	K	C	375	391	17	647.6366	3	9M(15.9949)	sp|P21817|RYR1_HUMAN	P21817	RYR1_HUMAN	RYR1	Ryanodine receptor 1			0	0	0	0	0	0	0	0	0	0	0	0	0	0	0	0	0	0	0	0	0	0	0	0	0	1	0	0	0	0	0	0	0
AMLHQEGHMDDALSLTR	AMLHQEGHM[15.9949]DDALSLTR	K	C	375	391	17	485.9793	4	9M(15.9949)	sp|P21817|RYR1_HUMAN	P21817	RYR1_HUMAN	RYR1	Ryanodine receptor 1			0	0	0	0	0	0	0	0	0	0	0	1	0	0	0	0	0	0	0	0	0	0	0	0	0	0	0	0	0	0	0	0	0
AMLPPNSFQGK	AMLPPNSFQGK	K	V	50	60	11	595.3053	2		sp|Q16698|DECR_HUMAN	Q16698	DECR_HUMAN	DECR1	2,4-dienoyl-CoA reductase, mitochondrial			0	0	0	0	0	0	0	0	0	0	0	0	0	0	0	0	0	0	0	0	0	0	0	0	0	0	0	0	0	0	1	0	0
AMLSGPGQFAENETNEVNFR	AMLSGPGQFAENETNEVNFR	K	E	44	63	20	1106.0103	2		sp|Q15369|ELOC_HUMAN	Q15369	ELOC_HUMAN	ELOC	Elongin-C			0	0	0	0	0	0	0	0	0	0	0	0	0	0	0	0	0	0	0	0	0	0	0	0	0	0	0	0	0	0	0	0	0
AMLSWEPPLEDGGSEITNYIVDK	AMLSWEPPLEDGGSEITNYIVDK	R	R	20332	20354	23	1282.6147	2		sp|Q8WZ42|TITIN_HUMAN	Q8WZ42	TITIN_HUMAN	TTN	Titin			0	0	1	1	0	0	0	1	1	0	0	0	0	0	0	1	1	1	0	0	0	1	0	0	1	1	0	0	0	1	1	1	0
AMLSWEPPLEDGGSEITNYIVDK	AMLSWEPPLEDGGSEITNYIVDK	R	R	20332	20354	23	855.4123	3		sp|Q8WZ42|TITIN_HUMAN	Q8WZ42	TITIN_HUMAN	TTN	Titin			1	1	1	1	1	1	0	2	1	1	0	1	0	1	1	2	1	1	0	1	2	1	1	1	1	1	0	2	1	1	1	1	1
AMLSWEPPLEDGGSEITNYIVDKR	AMLSWEPPLEDGGSEITNYIVDKR	R	E	20332	20355	24	1360.6654	2		sp|Q8WZ42|TITIN_HUMAN	Q8WZ42	TITIN_HUMAN	TTN	Titin			0	0	0	0	0	0	0	0	0	0	0	0	0	0	0	0	0	0	0	0	0	0	0	0	0	0	0	0	0	0	0	0	0
AMLSWEPPLEDGGSEITNYIVDKR	AMLSWEPPLEDGGSEITNYIVDKR	R	E	20332	20355	24	907.446	3		sp|Q8WZ42|TITIN_HUMAN	Q8WZ42	TITIN_HUMAN	TTN	Titin			4	2	3	3	4	3	2	3	4	3	3	2	3	3	2	3	3	2	3	3	4	3	4	3	4	3	3	3	2	3	2	2	4
AMLSWEPPLEDGGSEITNYIVDKR	AMLSWEPPLEDGGSEITNYIVDKR	R	E	20332	20355	24	680.8363	4		sp|Q8WZ42|TITIN_HUMAN	Q8WZ42	TITIN_HUMAN	TTN	Titin			0	0	0	0	0	0	0	0	0	0	0	0	0	0	0	0	0	0	0	1	0	0	0	0	0	0	0	0	0	0	0	0	0
AMNGESLDGR	AMNGESLDGR	R	Q	66	75	10	525.2376	2		sp|P98179|RBM3_HUMAN	P98179	RBM3_HUMAN	RBM3	RNA-binding protein 3			0	0	0	0	1	0	0	0	0	0	0	0	0	0	0	0	0	0	0	0	0	0	0	0	0	0	0	0	0	0	0	0	0
AMNQYGLSDPSEPSEPIALR	AMNQYGLSDPSEPSEPIALR	R	G	577	596	20	1088.023	2		sp|Q5VTT5|MYOM3_HUMAN	Q5VTT5	MYOM3_HUMAN	MYOM3	Myomesin-3			1	0	0	0	1	0	0	0	1	1	1	1	1	0	0	0	1	0	0	0	1	0	0	0	1	0	1	0	1	0	1	0	1
AMNQYGLSDPSEPSEPIALR	AMNQYGLSDPSEPSEPIALR	R	G	577	596	20	725.6843	3		sp|Q5VTT5|MYOM3_HUMAN	Q5VTT5	MYOM3_HUMAN	MYOM3	Myomesin-3			0	0	0	0	1	0	0	0	0	0	1	0	1	0	1	0	0	0	0	0	0	0	0	0	1	0	0	0	0	0	1	0	0
AMNWMSGK	AMNWMSGK	K	I	683	690	8	462.707	2		sp|P08237|PFKAM_HUMAN	P08237	PFKAM_HUMAN	PFKM	ATP-dependent 6-phosphofructokinase, muscle type			1	0	1	1	1	1	1	1	0	2	0	1	1	1	1	1	1	2	1	2	0	1	1	1	1	1	1	1	1	1	1	1	1
AMNWMSGK	AMNWM[15.9949]SGK	K	I	683	690	8	470.7044	2	5M(15.9949)	sp|P08237|PFKAM_HUMAN	P08237	PFKAM_HUMAN	PFKM	ATP-dependent 6-phosphofructokinase, muscle type			0	0	0	0	0	0	0	0	0	0	0	0	0	0	0	1	0	0	0	0	0	0	0	0	0	0	0	0	0	0	0	0	0
AMNYDEEVDETR	AMNYDEEVDETR	R	E	32148	32159	12	736.3039	2		sp|Q8WZ42|TITIN_HUMAN	Q8WZ42	TITIN_HUMAN	TTN	Titin			1	1	1	1	1	1	1	1	1	1	1	1	1	0	0	1	2	1	1	1	0	2	0	1	2	1	1	1	1	1	1	2	1
AMSQDGASQFQEVIR	AMSQDGASQFQEVIR	K	Q	11	25	15	833.8963	2		sp|Q16851|UGPA_HUMAN	Q16851	UGPA_HUMAN	UGP2	UTP--glucose-1-phosphate uridylyltransferase			0	0	0	0	0	0	0	0	0	0	1	0	0	0	0	0	0	0	0	0	0	0	0	0	0	0	0	0	0	0	0	0	1
AMTLGVSYK	AMTLGVSYK	K	V	17300	17308	9	485.2573	2		sp|Q8WZ42|TITIN_HUMAN	Q8WZ42	TITIN_HUMAN	TTN	Titin			1	1	1	1	1	1	0	1	1	1	1	1	1	1	1	1	0	1	0	0	1	1	0	1	1	1	1	1	1	1	1	1	1
AMTTGAIAAMLSTILYSR	AMTTGAIAAMLSTILYSR	K	R	110	127	18	935.9918	2		sp|P20618|PSB1_HUMAN	P20618	PSB1_HUMAN	PSMB1	Proteasome subunit beta type-1			1	0	0	1	1	0	0	1	1	0	0	0	1	0	1	0	1	0	0	0	0	0	0	0	0	0	0	0	0	0	0	0	0
AMTTGAIAAMLSTILYSR	AMTTGAIAAMLSTILYSR	K	R	110	127	18	624.3303	3		sp|P20618|PSB1_HUMAN	P20618	PSB1_HUMAN	PSMB1	Proteasome subunit beta type-1			1	0	1	1	1	1	1	1	0	1	0	0	1	1	0	1	1	1	1	1	1	1	1	1	1	1	0	1	0	0	1	1	1
AMVLDLR	AMVLDLR	R	A	204	210	7	409.2337	2		sp|Q9UL46|PSME2_HUMAN	Q9UL46	PSME2_HUMAN	PSME2	Proteasome activator complex subunit 2			0	0	0	0	0	0	0	0	0	0	0	1	0	0	0	0	0	0	0	0	0	0	0	0	0	0	0	0	0	0	0	0	0
AMVSDDRGEDDTILDLTGDALDAIFTELGR	AMVSDDRGEDDTILDLTGDALDAIFTELGR	R	I	1189	1218	30	1075.5135	3		sp|Q5VTT5|MYOM3_HUMAN	Q5VTT5	MYOM3_HUMAN	MYOM3	Myomesin-3			1	0	1	1	1	1	1	1	1	1	0	1	0	1	1	1	1	0	0	1	1	0	1	0	1	1	1	1	0	1	1	1	1
AMVSPFHSPPSTPSSPGVR	AMVSPFHSPPSTPSSPGVR	K	S	113	131	19	646.6561	3		sp|Q6JBY9|CPZIP_HUMAN	Q6JBY9	CPZIP_HUMAN	RCSD1	CapZ-interacting protein			0	0	0	0	0	0	0	0	0	0	0	0	0	0	0	0	0	0	0	0	1	0	1	0	0	0	0	0	0	0	0	0	0
AMYDYMAADADEVSFK	AMYDYMAADADEVSFK	R	D	6617	6632	16	913.8842	2		sp|P20929|NEBU_HUMAN	P20929	NEBU_HUMAN	NEB	Nebulin			1	1	1	1	1	1	1	1	1	1	1	1	1	1	1	1	1	1	1	1	1	1	1	1	1	1	1	1	1	1	1	1	1
AMYDYMAADADEVSFK	AMYDYM[15.9949]AADADEVSFK	R	D	6617	6632	16	921.8816	2	6M(15.9949)	sp|P20929|NEBU_HUMAN	P20929	NEBU_HUMAN	NEB	Nebulin			0	1	1	0	0	0	0	1	0	1	0	0	0	0	0	0	0	0	0	0	0	0	0	0	0	0	0	0	0	0	0	0	0
AMYPDYFAK	AMYPDYFAK	K	R	113	121	9	553.2547	2		sp|Q9Y6M9|NDUB9_HUMAN	Q9Y6M9	NDUB9_HUMAN	NDUFB9	NADH dehydrogenase [ubiquinone] 1 beta subcomplex subunit 9			1	0	0	0	0	0	0	0	1	0	1	0	0	0	0	0	0	0	0	0	0	0	0	0	0	0	0	0	0	0	1	0	0
AMDDTFYLSNVAPQVPHLNQNAWNNLEK	AM[15.9949]DDTFYLSNVAPQVPHLNQNAWNNLEK	K	Y	154	181	28	1082.5155	3	2M(15.9949)	sp|Q14249|NUCG_HUMAN	Q14249	NUCG_HUMAN	ENDOG	Endonuclease G, mitochondrial			0	0	0	0	0	0	0	0	0	0	0	0	0	0	0	0	0	0	0	0	0	0	0	0	0	0	0	0	0	0	0	0	0
AMDSDWFAENYMGR	AM[15.9949]DSDWFAENYMGR	K	K	392	405	14	854.8401	2	2M(15.9949)	sp|P55084|ECHB_HUMAN	P55084	ECHB_HUMAN	HADHB	Trifunctional enzyme subunit beta, mitochondrial			1	1	1	1	1	1	1	1	2	1	1	1	1	1	1	1	1	1	1	0	1	1	1	1	1	1	1	1	1	1	1	1	1
AMDSDWFAENYMGR	AM[15.9949]DSDWFAENYM[15.9949]GR	K	K	392	405	14	862.8375	2	12M(15.9949)	sp|P55084|ECHB_HUMAN	P55084	ECHB_HUMAN	HADHB	Trifunctional enzyme subunit beta, mitochondrial			0	0	0	0	0	0	0	0	1	1	0	0	1	0	1	0	0	0	0	0	1	1	0	0	1	0	1	1	1	1	1	0	1
AMEIISEK	AM[15.9949]EIISEK	K	K	1951	1958	8	468.7389	2	2M(15.9949)	sp|P20929|NEBU_HUMAN	P20929	NEBU_HUMAN	NEB	Nebulin			0	0	0	0	0	0	0	0	0	0	0	0	0	0	0	0	0	0	0	0	0	0	0	0	0	0	0	0	0	0	0	1	0
AMEVDERPTEQYSDIGGLDK	AM[15.9949]EVDERPTEQYSDIGGLDK	K	Q	174	193	20	757.0144	3	2M(15.9949)	sp|P17980|PRS6A_HUMAN	P17980	PRS6A_HUMAN	PSMC3	26S proteasome regulatory subunit 6A			1	0	0	0	0	0	0	0	0	0	0	0	0	0	0	0	0	0	0	0	0	0	0	0	0	0	0	0	0	0	0	0	0
AMFECEVSEPDITVQWMK	AM[15.9949]FEC[57.0215]EVSEPDITVQWMK	R	D	3075	3092	18	1108.489	2	2M(15.9949)	sp|Q8WZ42|TITIN_HUMAN	Q8WZ42	TITIN_HUMAN	TTN	Titin			0	0	0	0	0	0	0	0	0	0	0	0	0	0	0	0	0	0	0	0	0	0	0	0	0	0	0	0	0	0	0	0	1
AMFECEVSEPDITVQWMKDDQELQITDR	AM[15.9949]FEC[57.0215]EVSEPDITVQWMKDDQELQITDR	R	I	3075	3102	28	1143.8477	3	2M(15.9949)	sp|Q8WZ42|TITIN_HUMAN	Q8WZ42	TITIN_HUMAN	TTN	Titin			0	0	0	0	0	0	0	0	0	0	0	0	0	0	0	0	0	0	0	0	0	0	0	0	0	0	0	0	0	0	0	0	0
AMGIMNSFVNDIFER	AM[15.9949]GIMNSFVNDIFER	K	I	59	73	15	880.4107	2	2M(15.9949)	sp|O60814|H2B1K_HUMAN	O60814	H2B1K_HUMAN	H2BC12	Histone H2B type 1-K	H2BC11, H2BC13, H2BC14, H2BC15, H2BC17, H2BC18, H2BC21, H2BC3, H2BC4, H2BC5, H2BC9, H2BS1, H2BU1	sp|P06899|H2B1J_HUMAN, sp|P23527|H2B1O_HUMAN, sp|P33778|H2B1B_HUMAN, sp|P57053|H2BFS_HUMAN, sp|P58876|H2B1D_HUMAN, sp|P62807|H2B1C_HUMAN, sp|Q16778|H2B2E_HUMAN, sp|Q5QNW6|H2B2F_HUMAN, sp|Q8N257|H2B3B_HUMAN, sp|Q93079|H2B1H_HUMAN, sp|Q99877|H2B1N_HUMAN, sp|Q99879|H2B1M_HUMAN, sp|Q99880|H2B1L_HUMAN	0	1	1	0	0	0	1	0	3	1	2	2	1	1	0	1	1	0	2	2	1	0	1	0	2	2	3	2	3	2	1	1	1
AMGVVVATGVNTEIGK	AM[15.9949]GVVVATGVNTEIGK	K	I	219	234	16	781.4163	2	2M(15.9949)	sp|P16615|AT2A2_HUMAN	P16615	AT2A2_HUMAN	ATP2A2	Sarcoplasmic/endoplasmic reticulum calcium ATPase 2			0	0	1	0	0	0	1	0	0	0	1	0	1	0	1	0	0	0	0	0	0	0	0	0	0	0	1	0	1	0	0	0	0
AMIATSETHTELVIK	AM[15.9949]IATSETHTELVIK	R	E	31108	31122	15	830.4347	2	2M(15.9949)	sp|Q8WZ42|TITIN_HUMAN	Q8WZ42	TITIN_HUMAN	TTN	Titin			1	2	2	1	1	1	1	1	2	1	0	1	1	1	1	1	1	1	1	0	1	0	1	1	1	1	1	1	1	1	1	1	2
AMIATSETHTELVIK	AM[15.9949]IATSETHTELVIK	R	E	31108	31122	15	553.9589	3	2M(15.9949)	sp|Q8WZ42|TITIN_HUMAN	Q8WZ42	TITIN_HUMAN	TTN	Titin			2	2	2	2	2	1	2	1	2	2	2	1	1	2	1	1	1	1	1	1	1	1	1	1	2	1	1	1	2	2	2	1	2
AMINLHIQK	AM[15.9949]INLHIQK	K	D	43	51	9	542.3026	2	2M(15.9949)	sp|Q9NZ45|CISD1_HUMAN	Q9NZ45	CISD1_HUMAN	CISD1	CDGSH iron-sulfur domain-containing protein 1			1	0	1	1	2	1	1	1	1	1	1	1	1	1	1	1	1	1	1	1	1	1	2	1	1	1	1	1	1	1	1	1	1
AMKDEEKMELQEMQLK	AM[15.9949]KDEEKMELQEMQLK	R	E	134	149	16	998.973	2	2M(15.9949)	sp|P07951|TPM2_HUMAN	P07951	TPM2_HUMAN	TPM2	Tropomyosin beta chain	TPM4	sp|P67936|TPM4_HUMAN	0	0	0	0	1	0	0	0	0	0	0	0	0	0	1	0	0	0	0	0	1	0	1	0	0	0	0	0	0	0	0	0	0
[truncated: 32,583 more rows]
[truncated: 67 more columns]
