# Supplementary material for: Integrated fibre-specific methylome and proteome profiling of human skeletal muscle across males and females with fibre-type deconvolution
Source: Skelet Muscle. 2025 Oct 10;15:28. doi: 10.1186/s13395-025-00396-0 (PMC12512927; doi:10.1186/s13395-025-00396-0)
Supplement: Supplementary file 6 — Additional file 6. Modified peptides file. [file 13395_2025_396_MOESM6_ESM.tsv]

Peptide Sequence	Modified Sequence	Prev AA	Next AA	Start	End	Peptide Length	Charges	Assigned Modifications	Protein	Protein ID	Entry Name	Gene	Protein Description	Mapped Genes	Mapped Proteins	HF1JS20220502_P22_0579_Exp2_AndrewP_S01 Spectral Count	HF1JS20220502_P22_0579_Exp2_AndrewP_S02 Spectral Count	HF1JS20220502_P22_0579_Exp2_AndrewP_S03 Spectral Count	HF1JS20220502_P22_0579_Exp2_AndrewP_S04 Spectral Count	HF1JS20220502_P22_0579_Exp2_AndrewP_S05 Spectral Count	HF1JS20220502_P22_0579_Exp2_AndrewP_S06 Spectral Count	HF1JS20220502_P22_0579_Exp2_AndrewP_S07 Spectral Count	HF1JS20220502_P22_0579_Exp2_AndrewP_S08 Spectral Count	HF1JS20220502_P22_0579_Exp2_AndrewP_S09 Spectral Count	HF1JS20220502_P22_0579_Exp2_AndrewP_S10 Spectral Count	HF1JS20220502_P22_0579_Exp2_AndrewP_S11 Spectral Count	HF1JS20220502_P22_0579_Exp2_AndrewP_S12 Spectral Count	HF1JS20220502_P22_0579_Exp2_AndrewP_S13 Spectral Count	HF1JS20220502_P22_0579_Exp2_AndrewP_S14 Spectral Count	HF1JS20220502_P22_0579_Exp2_AndrewP_S15 Spectral Count	HF1JS20220502_P22_0579_Exp2_AndrewP_S16 Spectral Count	HF1JS20220502_P22_0579_Exp2_AndrewP_S17 Spectral Count	HF1JS20220502_P22_0579_Exp2_AndrewP_S18 Spectral Count	HF1JS20220502_P22_0579_Exp2_AndrewP_S19 Spectral Count	HF1JS20220502_P22_0579_Exp2_AndrewP_S20 Spectral Count	HF1JS20220502_P22_0579_Exp2_AndrewP_S21 Spectral Count	HF1JS20220502_P22_0579_Exp2_AndrewP_S22 Spectral Count	HF1JS20220502_P22_0579_Exp2_AndrewP_S23 Spectral Count	HF1JS20220502_P22_0579_Exp2_AndrewP_S24 Spectral Count	HF1JS20220502_P22_0579_Exp2_AndrewP_S25 Spectral Count	HF1JS20220502_P22_0579_Exp2_AndrewP_S26 Spectral Count	HF1JS20220502_P22_0579_Exp2_AndrewP_S27 Spectral Count	HF1JS20220502_P22_0579_Exp2_AndrewP_S28 Spectral Count	HF1JS20220502_P22_0579_Exp2_AndrewP_S29 Spectral Count	HF1JS20220502_P22_0579_Exp2_AndrewP_S30 Spectral Count	HF1JS20220502_P22_0579_Exp2_AndrewP_S31 Spectral Count	HF1JS20220502_P22_0579_Exp2_AndrewP_S32 Spectral Count	HF1JS20220502_P22_0579_Exp2_AndrewP_S33 Spectral Count	HF1JS20220502_P22_0579_Exp2_AndrewP_S34 Spectral Count
AAAAAAAPEPPLGLQQLSALQPEPGGVPLHSSWTFWLDR	AAAAAAAPEPPLGLQQLSALQPEPGGVPLHSSWTFWLDR	R	S	21	59	39	4		sp|Q8N5X7|IF4E3_HUMAN	Q8N5X7	IF4E3_HUMAN	EIF4E3	Eukaryotic translation initiation factor 4E type 3			0	0	1	1	0	0	0	1	0	0	0	0	0	0	0	0	0	1	0	0	0	0	0	0	0	0	0	1	0	0	1	0	0	0
AAAAASASQDELNQLER	AAAAASASQDELNQLER	M	V	2	18	17	3		sp|Q5VYK3|ECM29_HUMAN	Q5VYK3	ECM29_HUMAN	ECPAS	Proteasome adapter and scaffold protein ECM29			0	0	0	0	0	0	0	0	0	0	0	0	0	0	0	0	0	0	0	0	0	0	0	0	0	0	0	0	0	0	0	0	0	0
AAAAASASQDELNQLERVFLRLGHAETDEQLQNIISK	AAAAASASQDELNQLERVFLRLGHAETDEQLQNIISK	M	F	2	38	37	4		sp|Q5VYK3|ECM29_HUMAN	Q5VYK3	ECM29_HUMAN	ECPAS	Proteasome adapter and scaffold protein ECM29			0	0	1	1	2	0	1	1	0	0	0	0	0	0	0	0	0	0	2	0	0	0	0	0	0	0	0	0	0	0	0	0	0	0
AAAAFAQLQGAMEMLGISESEQR	AAAAFAQLQGAM[15.9949]EMLGISESEQR	K	A	799	821	23	3	12M(15.9949)	sp|Q8IUG5|MY18B_HUMAN	Q8IUG5	MY18B_HUMAN	MYO18B	Unconventional myosin-XVIIIb			0	0	0	0	0	0	0	0	0	0	0	0	0	0	0	0	0	0	0	0	0	0	0	0	0	0	0	0	0	0	0	0	0	0
AAAANLCPGDVILAIDGFGTESMTHADAQDR	AAAANLC[57.0215]PGDVILAIDGFGTESMTHADAQDR	K	I	38	68	31	3,4	7C(57.0215)	sp|Q53GG5|PDLI3_HUMAN	Q53GG5	PDLI3_HUMAN	PDLIM3	PDZ and LIM domain protein 3			5	5	5	6	5	6	5	6	4	4	5	4	8	7	7	2	5	6	4	3	5	5	4	3	7	6	4	4	5	8	5	7	4	4
AAAANLCPGDVILAIDGFGTESMTHADAQDR	AAAANLC[57.0215]PGDVILAIDGFGTESM[15.9949]THADAQDR	K	I	38	68	31	3,4	23M(15.9949)	sp|Q53GG5|PDLI3_HUMAN	Q53GG5	PDLI3_HUMAN	PDLIM3	PDZ and LIM domain protein 3			2	2	1	1	3	1	1	2	2	1	2	2	1	2	1	0	1	1	1	0	1	1	1	1	1	1	0	0	2	2	2	1	1	2
AAAASAAEAGIATTGTEDSDDALLK	AAAASAAEAGIATTGTEDSDDALLK	R	M	238	262	25	3		sp|P55036|PSMD4_HUMAN	P55036	PSMD4_HUMAN	PSMD4	26S proteasome non-ATPase regulatory subunit 4			0	0	0	0	0	0	0	0	0	0	0	0	0	0	0	0	0	0	0	0	0	0	0	1	0	0	0	0	0	0	0	0	0	0
AAAEVNQDYGLDPK	AAAEVNQDYGLDPK	R	I	102	115	14	2		sp|P07954|FUMH_HUMAN	P07954	FUMH_HUMAN	FH	Fumarate hydratase, mitochondrial			1	0	1	0	0	0	1	0	1	0	1	0	0	0	1	0	1	0	1	0	1	0	1	0	1	0	1	0	0	0	1	0	1	0
AAAGDLGGDHLAFSCDVAK	AAAGDLGGDHLAFSC[57.0215]DVAK	K	E	41	59	19	2,3	15C(57.0215)	sp|Q8N4T8|CBR4_HUMAN	Q8N4T8	CBR4_HUMAN	CBR4	Carbonyl reductase family member 4			1	0	1	0	0	0	0	0	0	0	0	0	0	0	0	0	0	0	0	0	1	0	0	0	1	0	1	0	0	0	1	0	0	0
AAAHCAHVFTTVSQITAIEAQHLLK	AAAHC[57.0215]AHVFTTVSQITAIEAQHLLK	R	R	247	271	25	3,4,5	5C(57.0215)	sp|P13807|GYS1_HUMAN	P13807	GYS1_HUMAN	GYS1	Glycogen [starch] synthase, muscle			1	1	3	1	3	3	2	3	1	2	3	1	3	2	2	3	2	2	2	2	2	1	2	2	3	3	2	1	2	1	2	0	1	1
AAAHHYGAQCDKPNK	AAAHHYGAQC[57.0215]DKPNK	K	E	27	41	15	2,3,4	10C(57.0215)	sp|P51970|NDUA8_HUMAN	P51970	NDUA8_HUMAN	NDUFA8	NADH dehydrogenase [ubiquinone] 1 alpha subcomplex subunit 8			3	1	3	2	1	1	3	2	3	1	1	1	2	1	3	0	2	2	2	1	3	1	2	1	3	1	0	1	1	1	2	1	1	1
AAAHLTVIEK	AAAHLTVIEK	R	L	13557	13566	10	1,2		sp|Q8WZ42|TITIN_HUMAN	Q8WZ42	TITIN_HUMAN	TTN	Titin			1	3	1	1	2	2	1	1	2	2	1	1	1	2	2	2	1	1	1	5	1	4	2	2	1	1	1	2	1	2	2	1	1	4
AAAHQLCLK	AAAHQLC[57.0215]LK	K	I	71	79	9	2	7C(57.0215)	sp|Q53GG5|PDLI3_HUMAN	Q53GG5	PDLI3_HUMAN	PDLIM3	PDZ and LIM domain protein 3			1	0	0	0	1	0	1	1	1	0	1	0	1	0	0	0	0	0	0	0	0	0	0	0	0	0	0	0	0	0	1	0	0	0
AAAIGIDLGTTYSCVGVFQHGK	AAAIGIDLGTTYSC[57.0215]VGVFQHGK	K	V	4	25	22	2,3	14C(57.0215)	sp|P0DMV8|HS71A_HUMAN	P0DMV8	HS71A_HUMAN	HSPA1A	Heat shock 70 kDa protein 1A	HSPA1B	sp|P0DMV9|HS71B_HUMAN	1	1	4	1	1	2	2	2	1	2	1	1	1	2	1	1	1	4	2	2	2	1	3	1	1	1	1	1	1	1	1	3	1	1
AAALEFLNR	AAALEFLNR	K	F	79	87	9	2		sp|P31948|STIP1_HUMAN	P31948	STIP1_HUMAN	STIP1	Stress-induced-phosphoprotein 1			0	0	1	0	0	0	1	1	0	0	1	0	1	0	0	1	0	1	0	0	0	0	0	1	0	1	0	1	1	1	0	0	0	0
AAALEQFK	AAALEQFK	R	S	260	267	8	2		sp|Q13423|NNTM_HUMAN	Q13423	NNTM_HUMAN	NNT	NAD(P) transhydrogenase, mitochondrial			0	0	0	0	0	0	0	0	0	1	1	1	0	0	0	0	0	0	1	0	1	1	0	0	0	1	1	1	1	0	0	0	0	0
AAANEQLTR	AAANEQLTR	R	A	96	104	9	2		sp|Q9NX63|MIC19_HUMAN	Q9NX63	MIC19_HUMAN	CHCHD3	MIC			1	0	1	0	0	0	0	0	0	0	0	0	0	0	0	0	0	0	0	0	0	0	0	0	0	0	0	0	0	0	0	0	0	0
AAASTDYYK	AAASTDYYK	R	R	236	244	9	2		sp|P08559|ODPA_HUMAN	P08559	ODPA_HUMAN	PDHA1	Pyruvate dehydrogenase E1 component subunit alpha, somatic form, mitochondrial			0	1	0	1	0	0	0	0	0	1	0	1	0	0	0	0	0	0	0	0	0	0	0	0	0	0	0	0	0	0	0	1	0	0
AAAVLPVLDLAQR	AAAVLPVLDLAQR	K	Q	76	88	13	2		sp|P19404|NDUV2_HUMAN	P19404	NDUV2_HUMAN	NDUFV2	NADH dehydrogenase [ubiquinone] flavoprotein 2, mitochondrial			1	1	1	1	1	1	1	1	1	1	1	1	1	1	1	1	1	1	1	1	1	1	1	1	1	1	1	1	1	1	1	1	1	1
AAAVPVEFQEHHLSEVQNMASEEK	AAAVPVEFQEHHLSEVQNMASEEK	K	L	73	96	24	3,4		sp|O43837|IDH3B_HUMAN	O43837	IDH3B_HUMAN	IDH3B	Isocitrate dehydrogenase [NAD] subunit beta, mitochondrial			0	0	1	1	1	0	1	0	1	0	0	0	2	2	0	1	1	0	1	2	1	0	0	2	0	2	0	1	1	1	2	0	2	0
AAAVPVEFQEHHLSEVQNMASEEKLEQVLSSMK	AAAVPVEFQEHHLSEVQNMASEEKLEQVLSSMK	K	E	73	105	33	4,5		sp|O43837|IDH3B_HUMAN	O43837	IDH3B_HUMAN	IDH3B	Isocitrate dehydrogenase [NAD] subunit beta, mitochondrial			0	1	0	1	0	0	0	1	0	0	0	1	0	0	1	1	2	0	0	2	2	0	1	0	0	0	2	1	0	2	0	0	1	1
AAAVPVEFQEHHLSEVQNMASEEK	AAAVPVEFQEHHLSEVQNM[15.9949]ASEEK	K	L	73	96	24	3	19M(15.9949)	sp|O43837|IDH3B_HUMAN	O43837	IDH3B_HUMAN	IDH3B	Isocitrate dehydrogenase [NAD] subunit beta, mitochondrial			0	0	0	0	0	0	0	0	0	0	0	0	0	0	0	0	1	0	0	0	0	0	0	0	0	0	0	0	0	0	0	0	0	0
AAAVPVEFQEHHLSEVQNMASEEKLEQVLSSMK	AAAVPVEFQEHHLSEVQNM[15.9949]ASEEKLEQVLSSMK	K	E	73	105	33	4	19M(15.9949)	sp|O43837|IDH3B_HUMAN	O43837	IDH3B_HUMAN	IDH3B	Isocitrate dehydrogenase [NAD] subunit beta, mitochondrial			0	0	0	0	0	0	0	0	0	0	0	0	0	0	0	0	0	0	0	0	0	0	0	0	0	0	0	0	0	0	0	0	0	0
AACLLPK	AAC[57.0215]LLPK	K	L	199	205	7	2	3C(57.0215)	contam_sp|P02768|ALBU_HUMAN	P02768	ALBU_HUMAN	ALB	Serum albumin			1	1	1	1	0	1	1	1	1	1	1	1	1	1	1	1	1	1	1	1	1	1	0	0	0	1	1	1	1	1	0	1	1	1
AADAEAEVASLNR	AADAEAEVASLNR	K	R	79	91	13	2,3		sp|P06753|TPM3_HUMAN	P06753	TPM3_HUMAN	TPM3	Tropomyosin alpha-3 chain			3	1	4	1	4	1	4	0	7	1	3	1	4	0	5	1	4	1	3	1	5	1	3	1	4	2	3	1	5	0	3	1	4	2
AADAEAEVASLNRR	AADAEAEVASLNRR	K	I	79	92	14	2,3		sp|P06753|TPM3_HUMAN	P06753	TPM3_HUMAN	TPM3	Tropomyosin alpha-3 chain			1	0	1	0	1	0	0	0	1	0	0	0	1	0	1	0	2	0	0	0	2	0	2	0	0	0	0	0	0	0	1	0	1	0
AADAGSYMATATNELGQATCAASLTVR	AADAGSYM[15.9949]ATATNELGQATC[57.0215]AASLTVR	R	P	786	812	27	3	20C(57.0215)	sp|Q15772|SPEG_HUMAN	Q15772	SPEG_HUMAN	SPEG	Striated muscle preferentially expressed protein kinase			0	0	0	0	0	0	0	0	0	0	0	0	0	0	0	0	0	0	0	0	0	0	0	0	0	0	0	0	0	0	0	0	0	0
AADFIDQALAQK	AADFIDQALAQK	R	N	105	116	12	2		sp|P51452|DUS3_HUMAN	P51452	DUS3_HUMAN	DUSP3	Dual specificity protein phosphatase 3			0	0	1	0	0	0	0	0	0	0	0	0	0	0	0	0	0	0	0	0	0	0	0	0	0	0	0	0	0	0	0	0	0	0
AADFIEELSSLFK	AADFIEELSSLFK	K	S	154	166	13	2		sp|Q86TC9|MYPN_HUMAN	Q86TC9	MYPN_HUMAN	MYPN	Myopalladin			1	1	1	1	1	1	1	1	1	1	0	1	1	1	1	1	1	1	0	0	1	1	1	1	1	1	0	1	0	0	1	1	1	1
AADFQLHTHVNDGTEFGGSIYQK	AADFQLHTHVNDGTEFGGSIYQK	K	V	175	197	23	2,3,4		sp|Q9Y277|VDAC3_HUMAN	Q9Y277	VDAC3_HUMAN	VDAC3	Voltage-dependent anion-selective channel protein 3			9	5	10	7	8	4	10	6	8	7	7	6	8	6	9	6	10	4	9	8	10	7	9	7	9	5	11	7	9	8	11	6	9	5
AADHLEALAAIEDFFLEHEALGISMAK	AADHLEALAAIEDFFLEHEALGISMAK	R	V	639	665	27	4		sp|Q13144|EI2BE_HUMAN	Q13144	EI2BE_HUMAN	EIF2B5	Translation initiation factor eIF-2B subunit epsilon			0	0	0	0	1	0	1	0	0	0	0	0	0	0	0	0	0	0	1	0	1	0	0	0	1	0	0	1	0	0	0	1	0	0
AADLQLEMTQKPHK	AADLQLEMTQKPHK	K	K	34	47	14	3,4		sp|O15382|BCAT2_HUMAN	O15382	BCAT2_HUMAN	BCAT2	Branched-chain-amino-acid aminotransferase, mitochondrial			0	0	0	0	0	0	0	0	0	0	0	0	0	0	0	1	0	0	0	1	0	0	0	0	0	0	0	0	0	0	1	0	0	0
AADLQLEMTQKPHK	AADLQLEM[15.9949]TQKPHK	K	K	34	47	14	3	8M(15.9949)	sp|O15382|BCAT2_HUMAN	O15382	BCAT2_HUMAN	BCAT2	Branched-chain-amino-acid aminotransferase, mitochondrial			0	0	0	0	0	0	0	0	0	0	0	0	0	0	0	0	0	0	0	0	0	0	0	0	0	0	0	0	0	0	0	0	0	0
AADMLSGPR	AADMLSGPR	K	R	131	139	9	2		sp|P30038|AL4A1_HUMAN	P30038	AL4A1_HUMAN	ALDH4A1	Delta-1-pyrroline-5-carboxylate dehydrogenase, mitochondrial			1	0	1	0	0	0	1	0	0	0	1	1	1	1	1	0	0	0	0	0	1	0	1	1	0	0	0	0	0	1	0	0	1	0
AADPIDPPGPPAK	AADPIDPPGPPAK	K	I	28087	28099	13	2		sp|Q8WZ42|TITIN_HUMAN	Q8WZ42	TITIN_HUMAN	TTN	Titin			1	1	1	1	0	1	1	1	0	0	1	1	1	1	1	1	1	0	1	1	1	1	0	1	0	1	0	1	1	1	1	1	1	1
AADRLPNLSSPSAEGPPGPPSGPAPR	AADRLPNLSSPSAEGPPGPPSGPAPR	K	K	453	478	26	3		sp|O60784|TOM1_HUMAN	O60784	TOM1_HUMAN	TOM1	Target of Myb protein 1			0	0	0	1	1	1	0	0	0	0	0	1	0	0	0	0	0	0	0	0	1	0	0	1	1	0	0	0	0	0	0	0	0	0
AAEGVQEVSTACTWNGRPCSLSVHIDK	AAEGVQEVSTAC[57.0215]TWNGRPC[57.0215]SLSVHIDK	R	G	403	429	27	4	12C(57.0215)	sp|Q13424|SNTA1_HUMAN	Q13424	SNTA1_HUMAN	SNTA1	Alpha-1-syntrophin			0	0	0	0	1	0	0	0	0	0	0	0	0	0	0	0	0	1	0	1	0	0	0	0	1	0	0	0	1	0	0	0	0	0
AAEILSDNIYR	AAEILSDNIYR	R	Q	3167	3177	11	2		sp|P20929|NEBU_HUMAN	P20929	NEBU_HUMAN	NEB	Nebulin			1	1	1	1	1	1	1	1	1	1	1	1	2	2	1	1	1	1	1	1	1	1	2	1	2	1	1	1	1	2	1	1	1	2
AAELIANSLATAGDGLIELR	AAELIANSLATAGDGLIELR	K	K	220	239	20	2,3		sp|P35232|PHB_HUMAN	P35232	PHB_HUMAN	PHB	Prohibitin			2	1	2	2	0	0	2	1	2	1	2	1	1	1	2	1	0	1	1	1	0	1	0	1	2	1	2	2	2	0	2	2	2	1
AAEPDPDYENLRR	AAEPDPDYENLRR	R	S	1324	1336	13	2		sp|P21817|RYR1_HUMAN	P21817	RYR1_HUMAN	RYR1	Ryanodine receptor 1			0	0	0	0	1	0	0	0	0	0	0	0	0	0	0	0	0	0	0	0	1	0	0	0	0	0	0	0	0	0	0	0	0	1
AAETHFGFETVSEEEK	AAETHFGFETVSEEEK	R	G	49	64	16	2,3		sp|Q5HYK3|COQ5_HUMAN	Q5HYK3	COQ5_HUMAN	COQ5	2-methoxy-6-polyprenyl-1,4-benzoquinol methylase, mitochondrial			1	1	2	2	2	1	1	1	2	1	1	0	1	1	1	1	2	1	1	2	1	1	1	1	2	1	1	1	1	1	2	1	1	2
AAETTVVEVEEIVDIGAFAPEDIHIPQIYVHR	AAETTVVEVEEIVDIGAFAPEDIHIPQIYVHR	K	L	237	268	32	4,5		sp|P55809|SCOT1_HUMAN	P55809	SCOT1_HUMAN	OXCT1	Succinyl-CoA:3-ketoacid coenzyme A transferase 1, mitochondrial			0	0	0	0	3	1	3	0	1	0	0	0	3	0	1	0	1	0	1	0	1	2	4	1	2	0	1	0	1	0	4	1	2	0
AAEVPAPIR	AAEVPAPIR	K	D	28386	28394	9	2		sp|Q8WZ42|TITIN_HUMAN	Q8WZ42	TITIN_HUMAN	TTN	Titin			0	0	1	1	0	0	0	0	1	1	0	1	0	0	0	0	0	1	0	0	0	0	0	0	0	0	0	0	0	0	0	0	0	0
AAFDDAIAELDTLSEESYK	AAFDDAIAELDTLSEESYK	K	D	197	215	19	2,3		sp|P62258|1433E_HUMAN	P62258	1433E_HUMAN	YWHAE	14-3-3 protein epsilon			3	1	3	2	3	3	2	2	4	3	2	2	2	3	3	2	4	2	2	2	2	2	4	3	4	2	2	2	1	2	2	2	2	2
AAFDDAIAELDTLSEESYKDSTLIMQLLR	AAFDDAIAELDTLSEESYKDSTLIMQLLR	K	D	197	225	29	3,4		sp|P62258|1433E_HUMAN	P62258	1433E_HUMAN	YWHAE	14-3-3 protein epsilon			0	0	1	0	0	2	1	2	0	1	0	0	0	0	0	0	0	0	0	1	0	0	1	1	0	0	0	0	0	1	0	1	0	0
AAFDDAIAELDTLSEESYKDSTLIMQLLR	AAFDDAIAELDTLSEESYKDSTLIM[15.9949]QLLR	K	D	197	225	29	3,4	25M(15.9949)	sp|P62258|1433E_HUMAN	P62258	1433E_HUMAN	YWHAE	14-3-3 protein epsilon			1	0	0	0	0	0	0	0	0	0	0	0	0	0	0	0	0	0	0	0	0	0	0	0	0	0	0	0	0	0	0	0	0	0
AAFDIFVLGAEDGCISTK	AAFDIFVLGAEDGC[57.0215]ISTK	K	E	22	39	18	2,3	14C(57.0215)	sp|P63316|TNNC1_HUMAN	P63316	TNNC1_HUMAN	TNNC1	Troponin C, slow skeletal and cardiac muscles			28	2	25	0	27	1	27	0	34	0	26	1	34	0	35	0	26	1	26	0	39	0	20	0	60	1	27	1	22	0	53	1	32	4
AAFDMFDADGGGDISVK	AAFDMFDADGGGDISVK	K	E	22	38	17	2,3		sp|P02585|TNNC2_HUMAN	P02585	TNNC2_HUMAN	TNNC2	Troponin C, skeletal muscle			2	12	1	12	1	11	1	10	1	14	1	12	1	12	0	11	2	11	1	11	0	13	0	13	0	14	1	10	1	14	1	14	1	16
AAFDMFDADGGGDISVK	AAFDM[15.9949]FDADGGGDISVK	K	E	22	38	17	2	5M(15.9949)	sp|P02585|TNNC2_HUMAN	P02585	TNNC2_HUMAN	TNNC2	Troponin C, skeletal muscle			0	13	0	3	0	10	0	3	0	5	0	7	0	8	0	4	0	6	0	2	0	11	0	4	0	3	0	3	0	14	0	15	0	9
AAFFVALDEESYSYDPEDEASLSLYGK	AAFFVALDEESYSYDPEDEASLSLYGK	R	A	415	441	27	3		sp|Q92523|CPT1B_HUMAN	Q92523	CPT1B_HUMAN	CPT1B	Carnitine O-palmitoyltransferase 1, muscle isoform			0	0	0	0	0	0	0	0	0	0	0	0	0	0	0	0	0	0	0	0	0	0	0	0	0	0	0	0	1	0	0	0	0	0
AAFGGSGGRGSSSGGGYSSGSSSYGSGGR	AAFGGSGGRGSSSGGGYSSGSSSYGSGGR	K	Q	516	544	29	2,3		contam_sp|P35908|K22E_HUMAN	P35908	K22E_HUMAN	KRT2	Keratin, type II cytoskeletal 2 epidermal			2	1	0	1	0	0	0	0	1	1	1	0	0	0	0	0	0	0	0	0	0	1	0	0	0	0	0	0	1	1	1	1	1	0
AAFGLSEAGFNTACVTK	AAFGLSEAGFNTAC[57.0215]VTK	R	L	76	92	17	2	14C(57.0215)	sp|P31040|SDHA_HUMAN	P31040	SDHA_HUMAN	SDHA	Succinate dehydrogenase [ubiquinone] flavoprotein subunit, mitochondrial			1	1	1	1	1	1	1	1	1	1	1	1	1	1	1	1	0	1	1	1	1	1	1	1	1	1	1	1	1	1	1	1	1	1
AAFNSGKVDIVAINDPFIDLNYMVYMFQYDSTHGK	AAFNSGKVDIVAINDPFIDLNYMVYMFQYDSTHGK	R	F	21	55	35	4		sp|P04406|G3P_HUMAN	P04406	G3P_HUMAN	GAPDH	Glyceraldehyde-3-phosphate dehydrogenase			1	0	1	1	2	0	2	2	1	1	1	1	1	1	1	0	3	2	2	1	1	1	2	1	2	2	0	2	0	1	1	0	1	0
AAFNSGKVDIVAINDPFIDLNYMVYMFQYDSTHGK	AAFNSGKVDIVAINDPFIDLNYMVYM[15.9949]FQYDSTHGK	R	F	21	55	35	4	26M(15.9949)	sp|P04406|G3P_HUMAN	P04406	G3P_HUMAN	GAPDH	Glyceraldehyde-3-phosphate dehydrogenase			0	0	0	0	0	0	0	0	0	0	0	0	0	0	0	0	0	0	0	0	0	0	0	0	0	0	0	0	0	0	0	1	0	0
AAFNSGKVDIVAINDPFIDLNYMVYMFQYDSTHGK	AAFNSGKVDIVAINDPFIDLNYM[15.9949]VYMFQYDSTHGK	R	F	21	55	35	4	23M(15.9949)	sp|P04406|G3P_HUMAN	P04406	G3P_HUMAN	GAPDH	Glyceraldehyde-3-phosphate dehydrogenase			0	0	0	0	0	0	0	0	0	0	0	0	0	0	0	0	0	0	0	0	0	0	0	0	0	0	0	0	0	0	0	1	0	0
AAFQIISQVISEATEQVLATTVGK	AAFQIISQVISEATEQVLATTVGK	R	V	347	370	24	3		sp|Q92667|AKAP1_HUMAN	Q92667	AKAP1_HUMAN	AKAP1	A-kinase anchor protein 1, mitochondrial			0	0	0	0	0	0	1	0	0	0	0	0	0	0	0	0	0	0	0	0	0	0	0	0	0	0	0	0	0	0	0	0	0	0
AAFQLGSPWR	AAFQLGSPWR	R	R	85	94	10	2		sp|P05091|ALDH2_HUMAN	P05091	ALDH2_HUMAN	ALDH2	Aldehyde dehydrogenase, mitochondrial			1	1	1	1	1	0	1	1	1	1	1	1	1	1	1	1	0	1	1	1	1	1	1	1	1	1	1	1	1	1	1	1	1	1
AAFTECCQAADK	AAFTEC[57.0215]C[57.0215]QAADK	K	A	187	198	12	2	6C(57.0215)	contam_sp|P02768|ALBU_HUMAN	P02768	ALBU_HUMAN	ALB	Serum albumin			1	1	1	1	1	1	1	1	1	1	1	1	0	1	1	0	1	0	1	1	1	1	1	1	1	1	1	1	1	1	1	1	1	1
AAGGIELFVGGIGPDGHIAFNEPGSSLVSR	AAGGIELFVGGIGPDGHIAFNEPGSSLVSR	K	T	127	156	30	3		sp|P46926|GNPI1_HUMAN	P46926	GNPI1_HUMAN	GNPDA1	Glucosamine-6-phosphate isomerase 1			0	0	0	1	0	1	1	1	0	0	0	0	0	0	0	0	0	1	0	0	1	1	0	1	0	1	1	1	0	0	0	1	0	1
AAGIDEQENWHEGK	AAGIDEQENWHEGK	K	E	105	118	14	3		sp|P28838|AMPL_HUMAN	P28838	AMPL_HUMAN	LAP3	Cytosol aminopeptidase			0	0	1	0	0	0	1	0	1	0	0	0	0	0	0	0	0	0	0	0	0	0	0	0	0	0	0	0	0	0	0	0	0	0
AAGIDEQENWHEGKENIR	AAGIDEQENWHEGKENIR	K	A	105	122	18	4		sp|P28838|AMPL_HUMAN	P28838	AMPL_HUMAN	LAP3	Cytosol aminopeptidase			0	0	0	0	0	0	0	0	0	0	0	0	0	0	0	0	0	0	0	0	0	0	0	0	0	0	0	1	0	0	1	0	0	0
AAGIIHLGATSCYVGDNTDLIILR	AAGIIHLGATSC[57.0215]YVGDNTDLIILR	K	N	102	125	24	3	12C(57.0215)	sp|P30566|PUR8_HUMAN	P30566	PUR8_HUMAN	ADSL	Adenylosuccinate lyase			0	0	1	1	1	2	1	1	2	2	1	1	1	1	1	1	1	1	0	1	0	1	0	2	2	2	1	1	0	0	0	0	0	0
AAGLLSTYR	AAGLLSTYR	R	A	1243	1251	9	2		sp|P39059|COFA1_HUMAN	P39059	COFA1_HUMAN	COL15A1	Collagen alpha-1(XV) chain			0	0	1	0	0	0	0	0	0	0	0	0	0	0	0	0	0	0	0	0	0	0	0	0	0	0	0	1	0	0	1	0	0	0
AAGPLLTDECR	AAGPLLTDEC[57.0215]R	R	T	190	200	11	2	10C(57.0215)	sp|Q9BQ69|MACD1_HUMAN	Q9BQ69	MACD1_HUMAN	MACROD1	ADP-ribose glycohydrolase MACROD1			1	1	1	1	0	0	1	1	1	1	1	1	1	1	1	1	0	1	1	1	0	1	0	1	0	1	1	1	0	1	1	2	0	1
AAGTDGSDFQHR	AAGTDGSDFQHR	R	E	9	20	12	2		sp|Q8N5M9|JAGN1_HUMAN	Q8N5M9	JAGN1_HUMAN	JAGN1	Protein jagunal homolog 1			0	0	0	0	0	0	0	0	0	1	0	0	0	0	0	0	0	0	0	0	0	0	0	0	0	0	0	0	0	0	1	0	0	0
AAGVNVEPFWPGLFAK	AAGVNVEPFWPGLFAK	K	A	34	49	16	2		sp|P05386|RLA1_HUMAN	P05386	RLA1_HUMAN	RPLP1	60S acidic ribosomal protein P1			0	0	1	1	0	0	1	0	0	1	0	0	1	1	0	1	0	1	1	0	0	0	0	0	0	1	0	1	1	0	1	0	0	1
AAGWSELSER	AAGWSELSER	K	D	49	58	10	2		sp|Q9H0N5|PHS2_HUMAN	Q9H0N5	PHS2_HUMAN	PCBD2	Pterin-4-alpha-carbinolamine dehydratase 2			0	0	1	1	0	0	1	1	0	1	0	1	0	0	1	1	1	1	0	0	1	1	1	1	1	1	0	1	0	0	1	1	1	1
AAHDNMDIDKVDELMQDIADQQELAEEISTAISK	AAHDNMDIDKVDELMQDIADQQELAEEISTAISK	K	P	118	151	34	4		sp|Q9H444|CHM4B_HUMAN	Q9H444	CHM4B_HUMAN	CHMP4B	Charged multivesicular body protein 4b			0	0	0	0	0	1	0	0	0	0	0	0	0	0	0	0	0	1	0	0	0	0	0	0	0	0	0	0	0	0	0	0	0	0
AAHSEGNTTAGLDMR	AAHSEGNTTAGLDMR	R	E	467	481	15	2		sp|P78371|TCPB_HUMAN	P78371	TCPB_HUMAN	CCT2	T-complex protein 1 subunit beta			0	0	0	0	0	0	0	0	0	0	0	0	0	0	0	0	0	0	0	0	0	0	0	0	0	1	0	0	0	0	0	0	0	0
AAIDWFDGK	AAIDWFDGK	K	E	349	357	9	2		sp|P35637|FUS_HUMAN	P35637	FUS_HUMAN	FUS	RNA-binding protein FUS	TAF15	sp|Q92804|RBP56_HUMAN	0	1	0	0	0	0	0	0	0	0	0	0	0	0	0	0	0	0	0	0	0	0	0	0	0	0	0	0	1	1	0	0	1	1
AAIGLLAR	AAIGLLAR	R	H	41	48	8	2		sp|P07741|APT_HUMAN	P07741	APT_HUMAN	APRT	Adenine phosphoribosyltransferase			0	0	0	0	0	0	0	1	0	0	0	1	0	0	0	0	0	0	0	0	0	0	0	0	0	0	0	1	0	0	1	0	0	0
AAIISAEGDSK	AAIISAEGDSK	K	A	209	219	11	2		sp|P35232|PHB_HUMAN	P35232	PHB_HUMAN	PHB	Prohibitin			0	0	0	0	0	0	0	0	0	0	0	1	0	0	0	0	0	0	0	0	1	0	0	0	0	0	0	0	1	0	0	0	0	1
AALAGGTTMIIDHVVPEPESSLTEAYEK	AALAGGTTMIIDHVVPEPESSLTEAYEK	K	W	95	122	28	3		sp|Q14195|DPYL3_HUMAN	Q14195	DPYL3_HUMAN	DPYSL3	Dihydropyrimidinase-related protein 3			0	0	1	0	1	0	1	0	0	0	1	0	1	0	1	0	0	0	0	0	1	0	0	0	1	0	1	0	1	0	1	0	2	1
AALAGGTTMIIDHVVPEPGTSLLAAFDQWR	AALAGGTTMIIDHVVPEPGTSLLAAFDQWR	K	E	95	124	30	3		sp|Q16555|DPYL2_HUMAN	Q16555	DPYL2_HUMAN	DPYSL2	Dihydropyrimidinase-related protein 2			0	0	1	0	0	0	2	0	1	0	0	0	0	0	0	0	1	0	1	0	1	0	1	0	0	0	0	1	1	0	2	0	0	0
AALAGGTTMIIDHVVPEPESSLTEAYEK	AALAGGTTM[15.9949]IIDHVVPEPESSLTEAYEK	K	W	95	122	28	3	9M(15.9949)	sp|Q14195|DPYL3_HUMAN	Q14195	DPYL3_HUMAN	DPYSL3	Dihydropyrimidinase-related protein 3			0	0	0	0	0	0	0	0	0	0	1	0	0	0	0	0	0	0	0	0	0	0	0	0	0	0	0	0	0	0	0	0	0	0
AALAHSEEVTASQVAATK	AALAHSEEVTASQVAATK	R	T	2744	2761	18	2,3		sp|Q15149|PLEC_HUMAN	Q15149	PLEC_HUMAN	PLEC	Plectin			2	3	2	3	2	2	3	2	3	3	1	4	3	2	2	3	3	1	2	4	2	2	2	3	2	2	2	2	3	3	1	3	2	3
AALANLCIGDVITAIDGENTSNMTHLEAQNR	AALANLC[57.0215]IGDVITAIDGENTSNMTHLEAQNR	K	I	39	69	31	3,4	7C(57.0215)	sp|O00151|PDLI1_HUMAN	O00151	PDLI1_HUMAN	PDLIM1	PDZ and LIM domain protein 1			1	0	1	0	2	0	2	0	1	0	2	0	2	0	3	0	2	0	2	0	2	0	2	0	2	0	2	0	2	1	2	0	1	1
AALANLCIGDVITAIDGENTSNMTHLEAQNR	AALANLC[57.0215]IGDVITAIDGENTSNM[15.9949]THLEAQNR	K	I	39	69	31	3,4	23M(15.9949)	sp|O00151|PDLI1_HUMAN	O00151	PDLI1_HUMAN	PDLIM1	PDZ and LIM domain protein 1			0	0	0	0	0	0	0	0	0	0	0	0	0	0	0	0	0	0	0	0	0	0	0	0	0	0	0	0	0	0	0	0	0	0
AALCHFCIDMLNAK	AALC[57.0215]HFC[57.0215]IDMLNAK	K	L	209	222	14	3	4C(57.0215)	sp|P54920|SNAA_HUMAN	P54920	SNAA_HUMAN	NAPA	Alpha-soluble NSF attachment protein			0	0	0	0	0	0	0	0	0	0	0	0	0	1	0	0	0	0	0	0	0	0	0	0	0	0	0	0	0	0	0	0	0	0
AALDGTPGMIGYGMAK	AALDGTPGMIGYGMAK	K	G	139	154	16	2		sp|P09417|DHPR_HUMAN	P09417	DHPR_HUMAN	QDPR	Dihydropteridine reductase			0	0	0	1	0	0	0	0	1	1	1	0	0	0	0	0	0	1	0	0	0	0	0	0	0	0	0	1	0	0	0	0	0	0
AALEAIER	AALEAIER	K	A	407	414	8	2		sp|Q92523|CPT1B_HUMAN	Q92523	CPT1B_HUMAN	CPT1B	Carnitine O-palmitoyltransferase 1, muscle isoform			1	0	1	1	0	0	1	0	1	1	1	0	0	0	0	0	0	0	0	0	0	0	0	0	0	0	0	0	0	0	1	0	0	0
AALEALDELDLFGVK	AALEALDELDLFGVK	K	G	207	221	15	2		sp|P46020|KPB1_HUMAN	P46020	KPB1_HUMAN	PHKA1	Phosphorylase b kinase regulatory subunit alpha, skeletal muscle isoform			0	2	2	2	0	1	0	2	1	3	1	3	0	2	0	2	0	2	0	0	0	2	0	2	0	2	0	2	0	2	0	2	0	2
AALEALLGR	AALEALLGR	R	L	128	136	9	2		sp|O15061|SYNEM_HUMAN	O15061	SYNEM_HUMAN	SYNM	Synemin			1	1	2	1	1	1	1	1	1	1	1	1	1	1	1	1	1	1	1	1	1	1	1	1	1	1	1	1	1	1	1	1	1	1
AALEEVER	AALEEVER	K	L	2143	2150	8	2		sp|Q15149|PLEC_HUMAN	Q15149	PLEC_HUMAN	PLEC	Plectin			0	0	0	0	0	0	0	0	0	0	0	0	0	0	0	0	1	0	0	0	1	0	0	0	0	0	0	0	0	0	0	0	0	0
AALEYLEDIDLK	AALEYLEDIDLK	K	T	44	55	12	2		sp|Q9BRX8|PXL2A_HUMAN	Q9BRX8	PXL2A_HUMAN	PRXL2A	Peroxiredoxin-like 2A			0	0	0	0	0	0	0	0	0	0	0	0	0	0	0	0	0	0	0	0	0	0	0	0	0	0	0	0	0	0	0	0	0	0
AALHPPALAVLSHTPDGATQTIAWVGK	AALHPPALAVLSHTPDGATQTIAWVGK	K	G	234	260	27	4		sp|Q8NDH3|PEPL1_HUMAN	Q8NDH3	PEPL1_HUMAN	NPEPL1	Probable aminopeptidase NPEPL1			0	0	1	0	0	0	0	0	0	0	0	0	0	0	0	0	0	0	0	0	0	0	0	0	0	0	0	0	0	0	0	0	0	0
AALLELWELR	AALLELWELR	R	R	450	459	10	2		sp|Q13813|SPTN1_HUMAN	Q13813	SPTN1_HUMAN	SPTAN1	Spectrin alpha chain, non-erythrocytic 1			2	0	0	1	0	0	1	0	0	1	1	1	1	0	1	0	1	1	1	1	1	1	1	1	0	1	1	1	1	1	1	1	1	1
AALLNFDEFAVSK	AALLNFDEFAVSK	K	D	718	730	13	2		sp|Q9Y613|FHOD1_HUMAN	Q9Y613	FHOD1_HUMAN	FHOD1	FH1/FH2 domain-containing protein 1			0	1	0	0	0	1	0	1	0	1	1	0	0	1	0	0	0	1	0	0	0	0	0	0	0	0	0	0	0	0	0	1	0	0
AALLNQHYQVNFK	AALLNQHYQVNFK	K	G	217	229	13	3		sp|P07814|SYEP_HUMAN	P07814	SYEP_HUMAN	EPRS1	Bifunctional glutamate/proline--tRNA ligase			0	0	0	1	0	0	0	1	0	1	0	0	0	0	0	0	0	0	0	0	0	0	0	0	0	0	0	0	0	0	0	0	0	0
AALPSHVVTMLDNFPTNLHPMSQLSAAVTALNSESNFAR	AALPSHVVTMLDNFPTNLHPMSQLSAAVTALNSESNFAR	R	A	145	183	39	3,4,5		sp|O75390|CISY_HUMAN	O75390	CISY_HUMAN	CS	Citrate synthase, mitochondrial			4	2	8	6	6	4	6	6	5	5	4	5	4	4	7	10	5	6	10	5	7	6	9	5	9	6	6	8	2	4	8	5	6	5
AALPSHVVTMLDNFPTNLHPMSQLSAAVTALNSESNFAR	AALPSHVVTMLDNFPTNLHPM[15.9949]SQLSAAVTALNSESNFAR	R	A	145	183	39	4,5	21M(15.9949)	sp|O75390|CISY_HUMAN	O75390	CISY_HUMAN	CS	Citrate synthase, mitochondrial			2	2	5	3	2	2	3	3	4	2	2	7	3	1	5	3	2	2	1	3	2	0	2	3	1	2	5	2	4	2	2	2	0	2
AALPSHVVTMLDNFPTNLHPMSQLSAAVTALNSESNFAR	AALPSHVVTM[15.9949]LDNFPTNLHPMSQLSAAVTALNSESNFAR	R	A	145	183	39	4,5	10M(15.9949)	sp|O75390|CISY_HUMAN	O75390	CISY_HUMAN	CS	Citrate synthase, mitochondrial			4	5	5	6	3	3	6	4	4	4	3	4	4	4	3	5	3	2	6	4	5	5	5	5	5	3	4	5	4	4	5	5	5	6
AALPSHVVTMLDNFPTNLHPMSQLSAAVTALNSESNFAR	AALPSHVVTM[15.9949]LDNFPTNLHPM[15.9949]SQLSAAVTALNSESNFAR	R	A	145	183	39	4,5	10M(15.9949)	sp|O75390|CISY_HUMAN	O75390	CISY_HUMAN	CS	Citrate synthase, mitochondrial			0	2	2	0	0	0	2	0	2	2	1	2	0	0	0	0	0	0	1	0	0	1	0	1	0	0	1	1	1	0	1	0	1	0
AALSASEGEEVPQDK	AALSASEGEEVPQDK	K	A	113	127	15	2		sp|O95831|AIFM1_HUMAN	O95831	AIFM1_HUMAN	AIFM1	Apoptosis-inducing factor 1, mitochondrial			0	0	0	0	0	0	0	0	0	0	0	0	0	0	0	0	0	0	0	0	0	0	0	0	0	0	0	0	0	0	0	0	0	0
AALSHDGILNLEAPR	AALSHDGILNLEAPR	R	G	134	148	15	2,3		sp|Q16082|HSPB2_HUMAN	Q16082	HSPB2_HUMAN	HSPB2	Heat shock protein beta-2			1	2	2	2	2	2	2	2	2	2	2	2	2	2	2	2	2	2	2	2	2	2	2	2	2	2	2	2	2	2	2	2	2	2
AALTGLLHR	AALTGLLHR	R	T	82	90	9	2		sp|P55084|ECHB_HUMAN	P55084	ECHB_HUMAN	HADHB	Trifunctional enzyme subunit beta, mitochondrial			1	1	1	1	1	1	1	1	1	2	1	1	1	1	1	1	1	2	1	1	2	1	1	1	1	1	2	1	1	1	2	1	1	1
AALVAQNYINYQQGTPHR	AALVAQNYINYQQGTPHR	R	V	13	30	18	3		sp|Q9BS40|LXN_HUMAN	Q9BS40	LXN_HUMAN	LXN	Latexin			0	0	0	0	0	0	0	0	0	0	0	0	0	0	0	0	0	0	0	0	0	0	0	1	0	0	0	0	0	0	0	0	0	0
AAMDNSEIAGEKK	AAMDNSEIAGEKK	K	S	258	270	13	2		sp|Q16891|MIC60_HUMAN	Q16891	MIC60_HUMAN	IMMT	MIC			0	0	0	0	0	0	0	0	0	0	0	0	0	0	0	0	0	0	0	0	0	0	0	0	0	0	0	0	0	0	0	0	0	0
AAMLLGSVGDALGYR	AAMLLGSVGDALGYR	K	N	6	20	15	2		sp|Q8NDY3|ARHL1_HUMAN	Q8NDY3	ARHL1_HUMAN	ADPRHL1	[Protein ADP-ribosylarginine] hydrolase-like protein 1			0	0	0	0	1	0	0	1	1	0	0	1	0	2	0	0	0	0	0	0	0	1	0	0	0	0	0	0	0	0	1	1	1	1
AAMSLLR	AAMSLLR	M	R	2	8	7	2		sp|O43674|NDUB5_HUMAN	O43674	NDUB5_HUMAN	NDUFB5	NADH dehydrogenase [ubiquinone] 1 beta subcomplex subunit 5, mitochondrial			0	0	0	0	0	0	1	0	0	0	0	0	0	0	0	0	0	0	0	0	0	0	0	0	0	0	0	0	0	0	0	0	0	0
AAMDNSEIAGEK	AAM[15.9949]DNSEIAGEK	K	K	258	269	12	2	3M(15.9949)	sp|Q16891|MIC60_HUMAN	Q16891	MIC60_HUMAN	IMMT	MIC			0	0	0	0	0	0	0	0	0	0	0	0	0	0	0	0	0	0	0	0	0	0	0	0	0	0	0	0	0	0	0	0	0	0
AANDAGYFNDEMAPIEVK	AANDAGYFNDEMAPIEVK	K	T	192	209	18	2		sp|P42765|THIM_HUMAN	P42765	THIM_HUMAN	ACAA2	3-ketoacyl-CoA thiolase, mitochondrial			0	0	1	1	1	0	1	0	1	0	1	1	0	0	1	0	1	0	0	1	1	0	1	0	1	0	1	0	1	0	1	1	1	0
AANIVGEGEPR	AANIVGEGEPR	K	E	18808	18818	11	2		sp|Q8WZ42|TITIN_HUMAN	Q8WZ42	TITIN_HUMAN	TTN	Titin			1	1	0	1	0	1	1	0	2	1	1	2	1	1	0	1	0	1	0	0	0	0	0	0	0	1	0	0	0	0	1	0	0	1
AANLYASSPHSDFLDYVSAPIGK	AANLYASSPHSDFLDYVSAPIGK	K	G	148	170	23	2,3		sp|Q8IWW8|HOT_HUMAN	Q8IWW8	HOT_HUMAN	ADHFE1	Hydroxyacid-oxoacid transhydrogenase, mitochondrial			0	0	1	0	0	0	2	0	0	0	1	1	2	0	3	0	0	0	0	0	1	0	1	0	3	1	2	2	1	0	2	1	2	0
AANNGALPPDLSYIVR	AANNGALPPDLSYIVR	R	A	187	202	16	2		sp|P08574|CY1_HUMAN	P08574	CY1_HUMAN	CYC1	Cytochrome c1, heme protein, mitochondrial			0	0	1	0	0	0	0	0	1	0	0	0	0	0	0	0	0	0	0	0	0	0	0	0	0	0	0	0	1	0	0	0	1	0
AANWAGVGELSAPSSLFECK	AANWAGVGELSAPSSLFEC[57.0215]K	R	E	776	795	20	2,3	19C(57.0215)	sp|Q5VTT5|MYOM3_HUMAN	Q5VTT5	MYOM3_HUMAN	MYOM3	Myomesin-3			2	0	1	0	1	1	2	1	2	1	1	0	0	0	0	1	1	1	0	0	1	0	0	0	1	1	1	0	1	1	2	0	1	2
AANWYER	AANWYER	K	E	162	168	7	2		sp|O75489|NDUS3_HUMAN	O75489	NDUS3_HUMAN	NDUFS3	NADH dehydrogenase [ubiquinone] iron-sulfur protein 3, mitochondrial			0	0	1	0	0	0	0	0	0	0	0	0	0	0	0	1	0	0	0	0	0	0	0	0	0	0	0	1	0	0	1	0	0	0
AAPAPAPPPEPERPK	AAPAPAPPPEPERPK	K	E	19	33	15	1,2,3,4		sp|P08590|MYL3_HUMAN	P08590	MYL3_HUMAN	MYL3	Myosin light chain 3			13	4	14	2	15	3	13	1	14	2	11	2	8	0	15	1	12	3	12	2	15	2	13	2	13	2	9	2	9	1	12	3	12	2
AAPAPAPPPEPERPKEVEFDASK	AAPAPAPPPEPERPKEVEFDASK	K	I	19	41	23	3,4		sp|P08590|MYL3_HUMAN	P08590	MYL3_HUMAN	MYL3	Myosin light chain 3			3	0	2	0	2	0	2	0	2	0	2	0	1	0	2	0	2	0	1	0	2	0	2	0	2	0	2	0	2	0	2	0	2	0
AAPFNNWLDGAVEDLQDVWLVHSVEETQSLLTAHDQFK	AAPFNNWLDGAVEDLQDVWLVHSVEETQSLLTAHDQFK	R	A	532	569	38	3,4,5		sp|Q08043|ACTN3_HUMAN	Q08043	ACTN3_HUMAN	ACTN3	Alpha-actinin-3			3	1	2	3	3	6	2	6	1	5	0	1	2	6	2	5	2	3	2	3	0	5	0	2	3	6	0	5	0	1	2	4	0	2
AAPFNNWMEGAMEDLQDMFIVHSIEEIQSLITAHEQFK	AAPFNNWMEGAMEDLQDMFIVHSIEEIQSLITAHEQFK	R	A	525	562	38	4		sp|P35609|ACTN2_HUMAN	P35609	ACTN2_HUMAN	ACTN2	Alpha-actinin-2			1	0	1	0	1	1	1	1	0	1	0	1	0	1	1	1	1	1	1	0	1	1	1	1	1	1	1	1	0	1	0	1	1	0
AAPFNNWMEGAMEDLQDMFIVHSIEEIQSLITAHEQFK	AAPFNNWMEGAMEDLQDM[15.9949]FIVHSIEEIQSLITAHEQFK	R	A	525	562	38	4	18M(15.9949)	sp|P35609|ACTN2_HUMAN	P35609	ACTN2_HUMAN	ACTN2	Alpha-actinin-2			0	0	0	0	0	1	1	0	0	0	0	0	0	0	1	1	1	1	0	0	0	0	0	1	0	1	0	1	0	0	0	0	0	0
AAPFNNWMEGAMEDLQDMFIVHSIEEIQSLITAHEQFK	AAPFNNWMEGAM[15.9949]EDLQDMFIVHSIEEIQSLITAHEQFK	R	A	525	562	38	4	12M(15.9949)	sp|P35609|ACTN2_HUMAN	P35609	ACTN2_HUMAN	ACTN2	Alpha-actinin-2			0	0	0	0	0	0	0	1	0	0	0	0	1	0	0	0	1	0	0	1	2	1	1	0	2	0	0	0	0	1	0	0	0	0
AAPFNNWMEGAMEDLQDMFIVHSIEEIQSLITAHEQFK	AAPFNNWMEGAM[15.9949]EDLQDM[15.9949]FIVHSIEEIQSLITAHEQFK	R	A	525	562	38	4	12M(15.9949)	sp|P35609|ACTN2_HUMAN	P35609	ACTN2_HUMAN	ACTN2	Alpha-actinin-2			0	0	1	1	0	1	0	1	1	1	0	0	0	1	0	1	0	1	1	0	0	1	1	1	1	1	0	1	0	0	0	0	0	0
AAPFNNWMESAMEDLQDMFIVHTIEEIEGLISAHDQFK	AAPFNNWMESAM[15.9949]EDLQDMFIVHTIEEIEGLISAHDQFK	R	S	537	574	38	4	12M(15.9949)	sp|O43707|ACTN4_HUMAN	O43707	ACTN4_HUMAN	ACTN4	Alpha-actinin-4			0	0	0	0	0	0	0	0	0	0	0	0	0	0	0	0	0	0	0	1	0	0	0	0	0	0	0	0	0	0	0	0	0	0
AAPFNNWMESAMEDLQDMFIVHTIEEIEGLISAHDQFK	AAPFNNWMESAM[15.9949]EDLQDM[15.9949]FIVHTIEEIEGLISAHDQFK	R	S	537	574	38	4	12M(15.9949)	sp|O43707|ACTN4_HUMAN	O43707	ACTN4_HUMAN	ACTN4	Alpha-actinin-4			0	0	0	0	1	0	0	0	0	0	0	0	0	0	0	0	0	0	0	0	0	0	0	0	0	0	0	0	0	0	0	1	0	0
AAPFNNWMEGAMEDLQDMFIVHSIEEIQSLITAHEQFK	AAPFNNWM[15.9949]EGAMEDLQDMFIVHSIEEIQSLITAHEQFK	R	A	525	562	38	4,5	8M(15.9949)	sp|P35609|ACTN2_HUMAN	P35609	ACTN2_HUMAN	ACTN2	Alpha-actinin-2			0	0	1	1	0	0	1	0	1	0	0	1	0	2	0	0	1	0	1	0	0	1	0	0	3	0	0	0	0	0	1	0	0	1
AAPFNNWMEGAMEDLQDMFIVHSIEEIQSLITAHEQFK	AAPFNNWM[15.9949]EGAMEDLQDM[15.9949]FIVHSIEEIQSLITAHEQFK	R	A	525	562	38	4	18M(15.9949)	sp|P35609|ACTN2_HUMAN	P35609	ACTN2_HUMAN	ACTN2	Alpha-actinin-2			0	0	0	0	1	0	0	0	0	0	0	1	0	0	1	0	1	0	0	0	1	0	0	0	0	0	0	0	0	0	1	0	0	0
AAPFNNWMEGAMEDLQDTFIVHTIEEIQGLTTAHEQFK	AAPFNNWM[15.9949]EGAMEDLQDTFIVHTIEEIQGLTTAHEQFK	R	A	518	555	38	5	8M(15.9949)	sp|P12814|ACTN1_HUMAN	P12814	ACTN1_HUMAN	ACTN1	Alpha-actinin-1			0	0	0	1	0	1	0	0	0	0	0	0	0	0	0	0	0	0	0	0	0	0	0	0	0	0	0	0	0	0	0	0	0	0
AAPFNNWMEGAMEDLQDMFIVHSIEEIQSLITAHEQFK	AAPFNNWM[15.9949]EGAM[15.9949]EDLQDMFIVHSIEEIQSLITAHEQFK	R	A	525	562	38	4,5	12M(15.9949)	sp|P35609|ACTN2_HUMAN	P35609	ACTN2_HUMAN	ACTN2	Alpha-actinin-2			1	1	1	2	1	2	1	1	2	1	0	2	1	2	1	0	2	2	0	2	1	1	1	1	1	2	0	2	0	3	0	1	2	2
AAPFNNWMEGAMEDLQDMFIVHSIEEIQSLITAHEQFK	AAPFNNWM[15.9949]EGAM[15.9949]EDLQDM[15.9949]FIVHSIEEIQSLITAHEQFK	R	A	525	562	38	4	12M(15.9949)	sp|P35609|ACTN2_HUMAN	P35609	ACTN2_HUMAN	ACTN2	Alpha-actinin-2			1	1	1	2	2	1	2	1	3	3	2	1	0	2	3	1	2	2	2	2	3	2	2	1	2	2	0	2	0	2	1	1	3	3
AAPFNNWMESAMEDLQDMFIVHTIEEIEGLISAHDQFK	AAPFNNWM[15.9949]ESAM[15.9949]EDLQDMFIVHTIEEIEGLISAHDQFK	R	S	537	574	38	4,5	12M(15.9949)	sp|O43707|ACTN4_HUMAN	O43707	ACTN4_HUMAN	ACTN4	Alpha-actinin-4			0	0	0	0	0	0	0	0	0	0	0	0	0	0	0	0	0	0	0	0	0	1	1	0	1	1	0	0	0	0	1	0	1	0
AAPFNNWMESAMEDLQDMFIVHTIEEIEGLISAHDQFK	AAPFNNWM[15.9949]ESAM[15.9949]EDLQDM[15.9949]FIVHTIEEIEGLISAHDQFK	R	S	537	574	38	4,5	12M(15.9949)	sp|O43707|ACTN4_HUMAN	O43707	ACTN4_HUMAN	ACTN4	Alpha-actinin-4			1	0	1	0	1	0	0	0	1	1	1	0	0	0	0	2	0	0	2	1	0	0	0	0	1	0	0	0	0	0	2	0	2	0
AAPGLTANKPPAAAAR	AAPGLTANKPPAAAAR	R	E	699	714	16	2,3		sp|Q5VST9|OBSCN_HUMAN	Q5VST9	OBSCN_HUMAN	OBSCN	Obscurin			1	2	2	2	2	1	2	2	2	1	1	2	1	2	2	1	2	1	1	2	2	1	2	1	1	2	1	2	1	2	3	2	1	1
AAPGYHMAK	AAPGYHMAK	K	M	610	618	9	1,2		sp|P11217|PYGM_HUMAN	P11217	PYGM_HUMAN	PYGM	Glycogen phosphorylase, muscle form	PYGB, PYGL	sp|P06737|PYGL_HUMAN, sp|P11216|PYGB_HUMAN	2	1	2	0	1	1	4	0	3	1	4	1	1	1	2	1	3	1	2	1	2	3	2	1	3	2	2	1	2	1	0	2	3	1
AAPGYHMAK	AAPGYHM[15.9949]AK	K	M	610	618	9	2	7M(15.9949)	sp|P11217|PYGM_HUMAN	P11217	PYGM_HUMAN	PYGM	Glycogen phosphorylase, muscle form	PYGB, PYGL	sp|P06737|PYGL_HUMAN, sp|P11216|PYGB_HUMAN	0	0	0	0	0	1	0	0	0	0	0	0	0	0	0	0	0	0	0	0	0	0	0	0	0	0	0	0	0	0	0	0	0	0
AAPKAAPAPAPPPEPERPK	AAPKAAPAPAPPPEPERPK	K	E	15	33	19	3		sp|P08590|MYL3_HUMAN	P08590	MYL3_HUMAN	MYL3	Myosin light chain 3			0	0	0	0	0	0	0	0	1	0	0	0	0	0	0	0	0	0	0	0	0	0	0	0	0	0	0	0	0	0	0	0	0	0
AAPLQGMLPGLLAPLR	AAPLQGMLPGLLAPLR	R	T	610	625	16	2,3		sp|P12111|CO6A3_HUMAN	P12111	CO6A3_HUMAN	COL6A3	Collagen alpha-3(VI) chain			0	0	1	0	1	0	1	0	1	0	0	0	0	0	0	0	0	0	0	0	0	0	0	0	0	1	0	0	0	0	2	1	0	0
AAPVEWR	AAPVEWR	K	K	3300	3306	7	2		sp|Q5VST9|OBSCN_HUMAN	Q5VST9	OBSCN_HUMAN	OBSCN	Obscurin			1	1	2	1	1	1	2	3	1	1	2	1	1	1	1	1	1	1	1	1	1	1	1	1	1	1	1	1	1	1	1	1	1	1
AAQAGVAVGDWVLSIDGENAGSLTHIEAQNK	AAQAGVAVGDWVLSIDGENAGSLTHIEAQNK	K	I	39	69	31	3,4		sp|Q9NR12|PDLI7_HUMAN	Q9NR12	PDLI7_HUMAN	PDLIM7	PDZ and LIM domain protein 7			1	1	1	1	1	2	0	1	1	1	1	2	1	2	1	1	1	2	1	2	1	1	1	1	1	2	1	2	1	3	1	1	1	1
AAQASDLEK	AAQASDLEK	K	I	278	286	9	2		sp|P37837|TALDO_HUMAN	P37837	TALDO_HUMAN	TALDO1	Transaldolase			0	0	0	0	0	0	0	0	0	0	0	0	0	0	0	0	0	0	0	0	0	0	0	0	0	0	0	0	0	0	0	0	0	1
AAQEEYVK	AAQEEYVK	K	R	323	330	8	1,2		sp|P04075|ALDOA_HUMAN	P04075	ALDOA_HUMAN	ALDOA	Fructose-bisphosphate aldolase A		contam_sp|P00883|ALDOA_RABIT	2	1	2	1	3	2	2	1	2	1	3	1	2	3	2	3	2	2	2	2	3	1	2	0	2	1	3	2	3	1	1	2	3	2
AAQEEYVKR	AAQEEYVKR	K	A	323	331	9	2		sp|P04075|ALDOA_HUMAN	P04075	ALDOA_HUMAN	ALDOA	Fructose-bisphosphate aldolase A		contam_sp|P00883|ALDOA_RABIT	1	0	0	1	1	1	0	0	1	1	0	1	0	1	0	0	0	0	1	1	1	1	1	1	1	0	0	1	1	0	1	1	0	1
AAQIGAHTLSGACLDPGAFK	AAQIGAHTLSGAC[57.0215]LDPGAFK	K	E	106	125	20	2,3	13C(57.0215)	sp|Q16134|ETFD_HUMAN	Q16134	ETFD_HUMAN	ETFDH	Electron transfer flavoprotein-ubiquinone oxidoreductase, mitochondrial			0	1	0	2	1	0	1	1	2	2	1	1	1	1	2	1	0	1	1	0	2	0	1	0	2	1	1	1	1	1	1	0	1	1
AAQLDGLEAR	AAQLDGLEAR	K	M	1770	1779	10	2		sp|P55268|LAMB2_HUMAN	P55268	LAMB2_HUMAN	LAMB2	Laminin subunit beta-2			0	0	0	0	0	0	0	0	0	0	0	0	0	0	0	0	0	0	0	0	0	0	0	0	0	0	0	0	0	0	0	0	0	0
AAQLGFK	AAQLGFK	K	T	60	66	7	1		sp|P09622|DLDH_HUMAN	P09622	DLDH_HUMAN	DLD	Dihydrolipoyl dehydrogenase, mitochondrial			1	0	0	1	0	0	0	0	1	1	0	1	0	0	0	1	0	0	0	0	0	1	0	0	0	0	0	1	0	0	1	1	0	1
AAQSQLSQGDLVVAIDGVNTDTMTHLEAQNK	AAQSQLSQGDLVVAIDGVNTDTMTHLEAQNK	K	I	38	68	31	3,4		sp|O75112|LDB3_HUMAN	O75112	LDB3_HUMAN	LDB3	LIM domain-binding protein 3			5	3	4	4	5	4	4	5	4	5	5	4	5	3	5	5	3	6	4	3	4	3	3	4	3	4	3	4	4	4	4	4	3	5
AAQSQLSQGDLVVAIDGVNTDTMTHLEAQNK	AAQSQLSQGDLVVAIDGVNTDTM[15.9949]THLEAQNK	K	I	38	68	31	3,4	23M(15.9949)	sp|O75112|LDB3_HUMAN	O75112	LDB3_HUMAN	LDB3	LIM domain-binding protein 3			1	1	2	1	2	0	1	1	2	1	1	2	1	0	1	0	1	1	1	0	1	1	2	1	1	1	1	0	1	1	1	1	1	1
AASAYAVGDVK	AASAYAVGDVK	R	C	348	358	11	2		sp|P13861|KAP2_HUMAN	P13861	KAP2_HUMAN	PRKAR2A	cAMP-dependent protein kinase type II-alpha regulatory subunit			1	0	1	0	1	0	0	0	0	0	1	0	0	0	1	0	1	0	0	0	1	0	1	0	1	0	0	0	1	0	1	0	1	0
AASAYDYGSSHGLTDSSLLLDDYSSK	AASAYDYGSSHGLTDSSLLLDDYSSK	K	L	86	111	26	2,3		sp|P52179|MYOM1_HUMAN	P52179	MYOM1_HUMAN	MYOM1	Myomesin-1			4	2	4	2	3	2	3	1	3	2	3	3	3	2	3	2	3	2	4	2	3	2	4	2	3	3	4	2	4	2	3	2	3	3
AASDIAMTELPPTHPIR	AASDIAMTELPPTHPIR	K	L	154	170	17	2,3		sp|P62258|1433E_HUMAN	P62258	1433E_HUMAN	YWHAE	14-3-3 protein epsilon			4	1	4	2	6	4	4	4	4	2	4	1	5	5	4	2	6	6	3	1	5	1	4	2	6	2	4	4	3	3	3	3	3	2
AASDIAMTELPPTHPIR	AASDIAM[15.9949]TELPPTHPIR	K	L	154	170	17	3	7M(15.9949)	sp|P62258|1433E_HUMAN	P62258	1433E_HUMAN	YWHAE	14-3-3 protein epsilon			1	0	1	1	0	1	1	0	0	2	0	1	0	0	1	1	1	1	0	1	0	0	1	1	0	0	0	2	0	0	1	0	0	1
AASEWLLR	AASEWLLR	R	C	65	72	8	2		sp|Q99766|ATP5S_HUMAN	Q99766	ATP5S_HUMAN	DMAC2L	ATP synthase subunit s, mitochondrial			0	0	0	0	0	0	0	0	0	0	0	0	0	0	0	0	0	0	0	0	0	0	0	0	1	0	0	0	0	0	0	0	0	0
AASIFGGAKPVDTAAR	AASIFGGAKPVDTAAR	R	E	357	372	16	3		sp|P23588|IF4B_HUMAN	P23588	IF4B_HUMAN	EIF4B	Eukaryotic translation initiation factor 4B			0	0	1	0	0	0	0	1	0	0	0	1	1	0	0	0	0	1	0	0	0	0	0	1	0	1	0	0	0	0	0	0	0	0
AASKEDLGLYECELVNR	AASKEDLGLYEC[57.0215]ELVNR	R	L	6171	6187	17	3	12C(57.0215)	sp|Q5VST9|OBSCN_HUMAN	Q5VST9	OBSCN_HUMAN	OBSCN	Obscurin			0	0	0	0	0	0	0	0	0	0	0	0	0	0	0	0	0	0	0	0	0	0	0	0	0	0	0	0	0	0	0	0	0	0
AASLHWTSER	AASLHWTSER	K	V	61	70	10	2,3		sp|O14521|DHSD_HUMAN	O14521	DHSD_HUMAN	SDHD	Succinate dehydrogenase [ubiquinone] cytochrome b small subunit, mitochondrial			2	1	2	2	2	1	2	1	2	1	2	1	2	1	1	1	2	2	2	1	2	1	1	1	2	2	2	2	2	1	2	1	1	2
AASLTMHFR	AASLTMHFR	R	A	159	167	9	2		sp|O15061|SYNEM_HUMAN	O15061	SYNEM_HUMAN	SYNM	Synemin			0	0	0	0	1	0	0	0	0	0	0	0	0	0	0	0	0	0	0	0	0	0	0	0	0	0	0	0	0	0	0	0	0	0
AASLTMHFR	AASLTM[15.9949]HFR	R	A	159	167	9	2	6M(15.9949)	sp|O15061|SYNEM_HUMAN	O15061	SYNEM_HUMAN	SYNM	Synemin			0	0	0	0	0	0	0	0	0	0	0	1	0	0	0	0	0	0	0	0	0	0	0	0	0	0	0	0	0	0	0	0	0	0
AATFGLILDDVSLTHLTFGK	AATFGLILDDVSLTHLTFGK	R	E	158	177	20	2,3		sp|P35232|PHB_HUMAN	P35232	PHB_HUMAN	PHB	Prohibitin			2	1	3	3	3	3	3	3	4	3	3	2	3	2	5	6	4	4	3	4	4	3	3	3	5	4	4	3	2	3	4	3	2	3
AATGEEVSAEDLGGADLHCR	AATGEEVSAEDLGGADLHC[57.0215]R	K	K	249	268	20	3	19C(57.0215)	sp|Q9HCC0|MCCB_HUMAN	Q9HCC0	MCCB_HUMAN	MCCC2	Methylcrotonoyl-CoA carboxylase beta chain, mitochondrial			1	0	1	0	0	0	1	0	1	1	1	0	0	0	0	0	0	0	0	0	0	0	0	0	0	0	0	0	0	0	1	0	0	0
AATITPFR	AATITPFR	K	K	463	470	8	2		sp|Q13423|NNTM_HUMAN	Q13423	NNTM_HUMAN	NNT	NAD(P) transhydrogenase, mitochondrial			1	1	1	0	0	0	1	0	1	1	1	1	0	0	1	0	0	0	1	0	0	0	0	0	0	0	1	1	1	1	1	1	1	1
AATIVATSEGSLWGLDR	AATIVATSEGSLWGLDR	R	V	218	234	17	2		sp|P13861|KAP2_HUMAN	P13861	KAP2_HUMAN	PRKAR2A	cAMP-dependent protein kinase type II-alpha regulatory subunit			0	0	0	0	0	0	0	0	0	0	0	0	0	0	0	0	0	0	0	0	0	0	0	0	0	0	0	0	0	0	0	0	0	0
AATLHVHSDQKPPHDGALGSQQNLVR	AATLHVHSDQKPPHDGALGSQQNLVR	K	M	28	53	26	4		sp|O75128|COBL_HUMAN	O75128	COBL_HUMAN	COBL	Protein cordon-bleu			0	1	0	0	1	0	0	0	0	0	0	0	0	1	0	0	1	0	0	1	0	0	0	0	1	0	0	0	0	0	0	0	0	0
AATQCEFSKQEFMDGMTELGCDSIEK	AATQC[57.0215]EFSKQEFMDGMTELGC[57.0215]DSIEK	R	L	111	136	26	4	21C(57.0215)	sp|Q96GG9|DCNL1_HUMAN	Q96GG9	DCNL1_HUMAN	DCUN1D1	DCN1-like protein 1			0	0	0	0	0	0	0	0	0	0	0	0	0	0	0	0	0	0	1	0	0	0	0	0	0	0	0	0	1	0	0	0	0	0
AATTLDEPIWR	AATTLDEPIWR	R	T	911	921	11	2		sp|Q9H987|SYP2L_HUMAN	Q9H987	SYP2L_HUMAN	SYNPO2L	Synaptopodin 2-like protein			0	0	0	0	0	0	0	0	0	0	1	0	0	0	0	0	0	0	0	0	0	0	0	0	0	0	0	0	1	0	0	0	0	0
AATYHVDR	AATYHVDR	K	S	70	77	8	2		sp|P29508|SPB3_HUMAN	P29508	SPB3_HUMAN	SERPINB3	Serpin B3	SERPINB4	sp|P48594|SPB4_HUMAN	0	0	0	0	0	0	0	0	0	0	0	0	0	0	1	0	0	0	1	0	1	0	0	0	0	0	0	0	0	0	1	0	1	0
AAVAAVLSPEEFMVLLDSVLPESAHR	AAVAAVLSPEEFM[15.9949]VLLDSVLPESAHR	K	L	291	316	26	3	13M(15.9949)	sp|Q8TDL5|BPIB1_HUMAN	Q8TDL5	BPIB1_HUMAN	BPIFB1	BPI fold-containing family B member 1			0	0	0	0	0	0	0	0	0	0	0	0	0	0	0	0	0	0	0	0	0	0	0	0	0	0	0	0	0	0	0	0	0	0
AAVATFLQSVQVPEFTPK	AAVATFLQSVQVPEFTPK	R	S	785	802	18	2,3		sp|P22314|UBA1_HUMAN	P22314	UBA1_HUMAN	UBA1	Ubiquitin-like modifier-activating enzyme 1			0	0	0	0	0	0	0	1	1	0	0	1	1	0	0	0	0	0	0	0	0	1	1	0	0	0	0	0	0	2	0	1	0	0
AAVAWEAGKPLSIEEIEVAPPK	AAVAWEAGKPLSIEEIEVAPPK	K	A	10	31	22	2,3		sp|P11766|ADHX_HUMAN	P11766	ADHX_HUMAN	ADH5	Alcohol dehydrogenase class-3			0	0	0	0	1	0	1	0	0	0	1	0	1	0	0	0	1	0	1	0	1	0	1	0	1	0	1	1	0	0	0	0	1	0
AAVDAGFVPNDMQVGQTGK	AAVDAGFVPNDMQVGQTGK	R	I	250	268	19	2		sp|P13804|ETFA_HUMAN	P13804	ETFA_HUMAN	ETFA	Electron transfer flavoprotein subunit alpha, mitochondrial			0	0	0	0	0	0	0	0	0	0	0	0	0	0	0	0	0	0	0	0	0	0	0	0	0	0	0	0	0	1	0	0	0	0
AAVEEGIVLGGGCALLR	AAVEEGIVLGGGC[57.0215]ALLR	R	C	430	446	17	2,3	13C(57.0215)	sp|P10809|CH60_HUMAN	P10809	CH60_HUMAN	HSPD1	60 kDa heat shock protein, mitochondrial			0	0	1	0	0	0	0	0	1	2	1	0	1	0	1	0	0	0	1	1	1	0	0	0	1	1	1	1	1	1	1	1	1	1
AAVEQLTEEQK	AAVEQLTEEQK	K	N	7	17	11	2		sp|P63316|TNNC1_HUMAN	P63316	TNNC1_HUMAN	TNNC1	Troponin C, slow skeletal and cardiac muscles			2	0	1	0	1	0	1	0	1	0	1	0	1	0	1	0	1	0	1	0	1	0	1	0	1	0	1	0	1	0	1	0	1	0
AAVEQLTEEQKNEFK	AAVEQLTEEQKNEFK	K	A	7	21	15	2,3		sp|P63316|TNNC1_HUMAN	P63316	TNNC1_HUMAN	TNNC1	Troponin C, slow skeletal and cardiac muscles			14	1	15	2	17	1	15	0	15	1	14	2	13	1	16	1	18	2	12	0	17	1	16	2	17	2	14	2	17	1	15	2	15	1
AAVEQLTEEQKNEFKAAFDIFVLGAEDGCISTK	AAVEQLTEEQKNEFKAAFDIFVLGAEDGC[57.0215]ISTK	K	E	7	39	33	4	29C(57.0215)	sp|P63316|TNNC1_HUMAN	P63316	TNNC1_HUMAN	TNNC1	Troponin C, slow skeletal and cardiac muscles			1	0	1	0	0	0	0	0	0	0	0	0	1	0	0	0	0	0	0	0	0	0	1	0	0	0	0	0	0	0	0	0	0	0
AAVESLGFILFR	AAVESLGFILFR	R	T	617	628	12	2		sp|Q99460|PSMD1_HUMAN	Q99460	PSMD1_HUMAN	PSMD1	26S proteasome non-ATPase regulatory subunit 1			0	1	0	1	0	0	0	0	0	1	0	1	0	0	0	1	0	1	0	0	0	0	0	0	0	1	0	1	0	1	0	0	0	1
AAVFHEK	AAVFHEK	R	D	994	1000	7	2		sp|P12110|CO6A2_HUMAN	P12110	CO6A2_HUMAN	COL6A2	Collagen alpha-2(VI) chain			0	1	1	2	1	0	2	1	0	1	0	0	0	0	0	1	1	1	0	0	0	0	0	0	0	2	0	0	0	0	2	0	0	2
AAVHLEGK	AAVHLEGK	K	I	489	496	8	2		sp|P18206|VINC_HUMAN	P18206	VINC_HUMAN	VCL	Vinculin			1	1	1	0	1	0	1	1	0	0	1	0	1	1	1	0	1	0	1	0	1	0	1	0	1	0	1	0	1	0	1	0	1	0
AAVLFGVVNTVACLDHLDPPQPPK	AAVLFGVVNTVAC[57.0215]LDHLDPPQPPK	K	C	303	326	24	3,4	13C(57.0215)	sp|Q9HCP6|HHATL_HUMAN	Q9HCP6	HHATL_HUMAN	HHATL	Protein-cysteine N-palmitoyltransferase HHAT-like protein			1	2	0	1	1	2	1	3	1	4	1	1	1	1	0	0	1	1	0	0	0	2	0	1	1	1	1	1	1	1	1	1	1	1
AAVMATLLFPGR	AAVMATLLFPGR	K	E	120	131	12	2		sp|Q96GX9|MTNB_HUMAN	Q96GX9	MTNB_HUMAN	APIP	Methylthioribulose-1-phosphate dehydratase			0	0	0	0	0	0	0	1	0	0	0	0	0	0	0	0	0	0	0	0	0	0	0	0	0	0	0	0	0	0	0	0	0	0
AAVPIVNLKDELLFPSWEALFSGSEGPLKPGAR	AAVPIVNLKDELLFPSWEALFSGSEGPLKPGAR	R	I	1638	1670	33	4		sp|P39060|COIA1_HUMAN	P39060	COIA1_HUMAN	COL18A1	Collagen alpha-1(XVIII) chain			1	0	1	1	1	1	1	1	1	1	1	1	1	1	1	1	1	1	1	0	1	1	1	1	1	1	1	1	1	1	1	1	0	1
AAVPSGASTGIYEALELR	AAVPSGASTGIYEALELR	R	D	33	50	18	2,3		sp|P13929|ENOB_HUMAN	P13929	ENOB_HUMAN	ENO3	Beta-enolase	ENO1, ENO2	sp|P06733|ENOA_HUMAN, sp|P09104|ENOG_HUMAN	5	3	3	4	2	4	3	5	5	3	4	6	3	3	4	4	3	4	1	2	5	3	5	5	3	3	2	4	2	3	5	3	4	4
AAVPSGASTGIYEALELRDGDK	AAVPSGASTGIYEALELRDGDK	R	G	33	54	22	2,3		sp|P13929|ENOB_HUMAN	P13929	ENOB_HUMAN	ENO3	Beta-enolase	ENO2	sp|P09104|ENOG_HUMAN	0	0	1	2	0	4	1	3	2	2	3	3	2	4	0	3	1	3	0	2	1	4	1	3	3	3	2	3	0	0	2	1	1	1
AAVPSGASTGIYEALELRDGDKGR	AAVPSGASTGIYEALELRDGDKGR	R	Y	33	56	24	4		sp|P13929|ENOB_HUMAN	P13929	ENOB_HUMAN	ENO3	Beta-enolase			0	0	0	0	0	0	0	0	0	0	0	0	0	0	0	0	0	0	0	0	0	0	0	0	0	0	0	1	0	0	0	0	0	0
AAVVLCMDVGFTMSNSIPGIESPFEQAK	AAVVLC[57.0215]M[15.9949]DVGFTM[15.9949]SNSIPGIESPFEQAK	K	K	8	35	28	3	13M(15.9949)	sp|P13010|XRCC5_HUMAN	P13010	XRCC5_HUMAN	XRCC5	X-ray repair cross-complementing protein 5			0	0	0	0	0	0	0	0	0	0	0	0	0	0	0	0	0	0	0	1	0	0	0	0	0	0	0	0	0	0	0	0	0	0
AAVYQPQPHPQPPPYGHCVTDSGVVYSVGMQWLK	AAVYQPQPHPQPPPYGHC[57.0215]VTDSGVVYSVGM[15.9949]QWLK	R	T	291	324	34	5	18C(57.0215)	sp|P02751|FINC_HUMAN	P02751	FINC_HUMAN	FN1	Fibronectin			0	0	0	0	0	0	0	0	0	0	0	0	0	0	0	0	0	0	0	0	0	1	0	0	0	0	0	0	0	0	0	0	0	0
AAWEAGK	AAWEAGK	K	F	224	230	7	1		sp|P24752|THIL_HUMAN	P24752	THIL_HUMAN	ACAT1	Acetyl-CoA acetyltransferase, mitochondrial			1	0	0	0	0	0	1	0	1	0	1	0	1	0	1	0	0	0	1	0	1	0	1	0	1	0	1	1	1	0	1	0	1	0
AAWEVDSGR	AAWEVDSGR	R	R	340	348	9	2		sp|P11310|ACADM_HUMAN	P11310	ACADM_HUMAN	ACADM	Medium-chain specific acyl-CoA dehydrogenase, mitochondrial			1	1	1	1	0	1	1	1	1	2	2	1	0	1	1	1	0	1	0	0	0	1	0	1	0	1	1	1	1	1	1	1	1	1
AAWILTEDHSFEDR	AAWILTEDHSFEDR	K	M	3659	3672	14	2,3		sp|P21817|RYR1_HUMAN	P21817	RYR1_HUMAN	RYR1	Ryanodine receptor 1			0	2	0	2	1	2	1	1	1	2	0	2	1	2	1	1	1	1	1	2	1	2	1	2	1	2	0	1	2	2	1	2	1	1
AAWYTIDSR	AAWYTIDSR	K	V	31200	31208	9	1,2		sp|Q8WZ42|TITIN_HUMAN	Q8WZ42	TITIN_HUMAN	TTN	Titin			3	3	2	2	1	3	2	2	2	2	3	2	3	3	3	1	1	2	1	3	1	3	1	2	0	2	1	2	2	3	2	2	0	3
AAYEAELGDAR	AAYEAELGDAR	K	K	79	89	11	2		sp|P02545|LMNA_HUMAN	P02545	LMNA_HUMAN	LMNA	Prelamin-A/C			1	1	0	0	0	0	1	0	0	0	0	0	0	0	0	0	0	0	0	0	0	0	0	0	0	0	0	0	0	0	0	0	0	1
AAYFGVYDTAK	AAYFGVYDTAK	R	G	189	199	11	1,2		sp|P12235|ADT1_HUMAN	P12235	ADT1_HUMAN	SLC25A4	ADP/ATP translocase 1	SLC25A6	sp|P12236|ADT3_HUMAN	1	1	2	1	1	1	1	2	2	2	2	2	2	1	2	2	1	2	2	1	2	2	2	1	2	1	2	2	1	1	2	2	2	2
AAYIYIR	AAYIYIR	R	G	153	159	7	2		sp|P49821|NDUV1_HUMAN	P49821	NDUV1_HUMAN	NDUFV1	NADH dehydrogenase [ubiquinone] flavoprotein 1, mitochondrial			0	0	0	1	0	0	0	0	1	1	1	1	2	0	1	1	0	1	0	0	0	1	1	0	1	0	2	0	2	1	0	1	1	2
AAYLQETGKPLDETLKK	AAYLQETGKPLDETLKK	K	A	82	98	17	3,4		sp|P04083|ANXA1_HUMAN	P04083	ANXA1_HUMAN	ANXA1	Annexin A1			1	0	0	0	0	0	0	0	1	0	0	0	0	0	1	0	0	0	1	0	0	0	1	0	0	0	0	0	0	0	1	0	1	0
AAYLQNLNSADLLK	AAYLQNLNSADLLK	K	A	387	400	14	2,3		sp|P12882|MYH1_HUMAN	P12882	MYH1_HUMAN	MYH1	Myosin-1			0	3	0	3	2	3	0	3	2	4	0	3	2	4	0	3	1	3	0	2	0	3	0	2	0	3	0	2	3	2	0	3	1	4
AAYLQSLNSADLLK	AAYLQSLNSADLLK	K	A	387	400	14	2,3		sp|Q9UKX2|MYH2_HUMAN	Q9UKX2	MYH2_HUMAN	MYH2	Myosin-2	MYH8	sp|P13535|MYH8_HUMAN	2	10	1	7	2	4	2	6	1	8	0	7	2	8	0	8	3	7	1	6	2	9	1	7	2	7	2	9	2	8	2	8	3	10
AAYNLVK	AAYNLVK	R	R	101	107	7	2		sp|P08237|PFKAM_HUMAN	P08237	PFKAM_HUMAN	PFKM	ATP-dependent 6-phosphofructokinase, muscle type			0	1	1	1	0	1	1	1	0	1	1	1	0	1	0	1	1	1	1	1	0	1	0	1	0	1	0	1	1	1	1	1	1	1
AAYVLDTPEMR	AAYVLDTPEMR	K	R	6414	6424	11	2		sp|P20929|NEBU_HUMAN	P20929	NEBU_HUMAN	NEB	Nebulin			1	1	1	1	1	1	0	0	1	1	0	1	1	1	0	1	1	1	0	1	1	1	0	0	0	2	0	1	1	1	1	1	1	1
AAYVLDTPEMR	AAYVLDTPEM[15.9949]R	K	R	6414	6424	11	2	10M(15.9949)	sp|P20929|NEBU_HUMAN	P20929	NEBU_HUMAN	NEB	Nebulin			0	1	0	0	0	0	0	0	0	0	0	0	0	1	0	0	0	0	0	0	0	0	0	1	0	1	0	0	0	0	0	0	0	1
ACALSIEESCRPGDK	AC[57.0215]ALSIEESC[57.0215]RPGDK	R	V	466	480	15	2,3	10C(57.0215)	sp|P31040|SDHA_HUMAN	P31040	SDHA_HUMAN	SDHA	Succinate dehydrogenase [ubiquinone] flavoprotein subunit, mitochondrial			1	2	2	1	2	2	1	2	2	1	2	2	2	2	2	2	2	1	2	2	3	2	2	2	2	2	2	2	2	2	2	2	2	2
ACANPAAGSVILLENLR	AC[57.0215]ANPAAGSVILLENLR	K	F	107	123	17	2,3	2C(57.0215)	sp|P00558|PGK1_HUMAN	P00558	PGK1_HUMAN	PGK1	Phosphoglycerate kinase 1			1	1	1	2	1	3	1	3	2	2	1	2	1	3	1	2	1	2	1	2	1	3	1	3	1	2	1	2	1	2	1	1	1	2
ACDALYPPGPPSNPK	AC[57.0215]DALYPPGPPSNPK	R	V	25923	25937	15	2	2C(57.0215)	sp|Q8WZ42|TITIN_HUMAN	Q8WZ42	TITIN_HUMAN	TTN	Titin			1	1	1	1	1	1	1	0	1	1	1	1	1	0	0	0	1	1	0	0	1	1	1	0	1	1	1	1	1	1	1	1	1	1
ACDPIYKPGPPNNPK	AC[57.0215]DPIYKPGPPNNPK	K	V	23758	23772	15	2,3	2C(57.0215)	sp|Q8WZ42|TITIN_HUMAN	Q8WZ42	TITIN_HUMAN	TTN	Titin			1	0	0	0	0	0	1	1	2	1	2	2	1	0	0	0	0	3	0	0	0	1	0	0	0	1	0	1	0	2	2	1	1	2
ACDPVFKPGPPTNAHIVDTTK	AC[57.0215]DPVFKPGPPTNAHIVDTTK	K	N	24840	24860	21	2,3,4	2C(57.0215)	sp|Q8WZ42|TITIN_HUMAN	Q8WZ42	TITIN_HUMAN	TTN	Titin			6	8	4	4	6	7	6	5	7	6	4	7	4	5	6	2	6	5	6	6	6	5	6	4	5	5	7	3	5	6	5	5	5	8
ACDTVFKPGPPGNPR	AC[57.0215]DTVFKPGPPGNPR	K	V	22676	22690	15	2,3	2C(57.0215)	sp|Q8WZ42|TITIN_HUMAN	Q8WZ42	TITIN_HUMAN	TTN	Titin			3	4	4	5	4	4	4	4	4	4	4	4	4	3	4	2	5	4	4	4	4	3	3	4	4	4	5	3	3	4	4	4	5	6
ACEEAPPSAAHFR	AC[57.0215]EEAPPSAAHFR	R	F	901	913	13	3	2C(57.0215)	sp|O75339|CILP1_HUMAN	O75339	CILP1_HUMAN	CILP	Cartilage intermediate layer protein 1			0	0	0	0	0	0	0	0	1	0	0	0	0	0	0	0	0	0	0	0	0	0	0	0	0	0	0	0	0	0	0	0	0	0
ACFLMAHNGWVMGDDPLR	AC[57.0215]FLMAHNGWVMGDDPLR	K	N	452	469	18	2,3	2C(57.0215)	sp|P35573|GDE_HUMAN	P35573	GDE_HUMAN	AGL	Glycogen debranching enzyme			2	1	1	1	2	1	1	2	1	1	2	1	1	2	1	3	3	2	3	5	3	2	2	3	3	2	1	2	2	3	1	2	2	2
ACFLMAHNGWVMGDDPLR	AC[57.0215]FLMAHNGWVM[15.9949]GDDPLR	K	N	452	469	18	3	12M(15.9949)	sp|P35573|GDE_HUMAN	P35573	GDE_HUMAN	AGL	Glycogen debranching enzyme			0	0	0	1	1	1	0	0	1	1	1	1	1	1	0	0	0	1	1	1	1	1	0	1	0	0	0	0	0	1	0	0	0	1
ACFLMAHNGWVMGDDPLR	AC[57.0215]FLM[15.9949]AHNGWVMGDDPLR	K	N	452	469	18	3	2C(57.0215)	sp|P35573|GDE_HUMAN	P35573	GDE_HUMAN	AGL	Glycogen debranching enzyme			0	1	0	0	0	0	1	0	1	1	0	2	0	0	1	0	0	0	1	0	0	0	0	0	0	0	0	0	0	1	0	2	0	1
ACFLMAHNGWVMGDDPLR	AC[57.0215]FLM[15.9949]AHNGWVM[15.9949]GDDPLR	K	N	452	469	18	3	12M(15.9949)	sp|P35573|GDE_HUMAN	P35573	GDE_HUMAN	AGL	Glycogen debranching enzyme			0	0	0	0	0	0	0	0	0	0	0	0	0	0	0	0	0	0	0	0	0	0	0	0	0	0	0	0	0	0	0	0	0	0
ACLISMGYDLGEAEFAR	AC[57.0215]LISMGYDLGEAEFAR	R	I	780	796	17	2,3	2C(57.0215)	sp|P35609|ACTN2_HUMAN	P35609	ACTN2_HUMAN	ACTN2	Alpha-actinin-2			2	2	3	2	4	3	2	2	3	4	2	4	3	2	2	2	3	3	2	2	3	2	4	2	4	3	3	3	3	3	6	5	4	3
ACLISMGYDLGEVEFAR	AC[57.0215]LISMGYDLGEVEFAR	R	I	787	803	17	2,3	2C(57.0215)	sp|Q08043|ACTN3_HUMAN	Q08043	ACTN3_HUMAN	ACTN3	Alpha-actinin-3			1	2	1	1	0	2	0	2	1	2	0	2	0	4	0	2	0	3	0	1	0	2	0	1	0	2	0	2	0	1	0	2	0	1
ACLISMGYDLGEAEFAR	AC[57.0215]LISM[15.9949]GYDLGEAEFAR	R	I	780	796	17	2,3	2C(57.0215)	sp|P35609|ACTN2_HUMAN	P35609	ACTN2_HUMAN	ACTN2	Alpha-actinin-2			2	2	2	0	1	1	3	1	4	1	5	2	2	0	2	1	1	1	2	0	2	1	1	0	2	2	3	1	4	1	3	2	3	2
ACLISMGYDLGEVEFAR	AC[57.0215]LISM[15.9949]GYDLGEVEFAR	R	I	787	803	17	2	2C(57.0215)	sp|Q08043|ACTN3_HUMAN	Q08043	ACTN3_HUMAN	ACTN3	Alpha-actinin-3			0	1	0	0	0	0	0	0	0	1	0	0	0	0	0	0	0	0	0	0	0	0	0	0	0	0	0	0	0	0	0	0	0	0
ACNCLLLK	AC[57.0215]NC[57.0215]LLLK	K	V	336	343	8	2	2C(57.0215)	sp|P13929|ENOB_HUMAN	P13929	ENOB_HUMAN	ENO3	Beta-enolase	ENO2	sp|P09104|ENOG_HUMAN	1	1	1	2	1	1	1	1	2	1	0	1	1	1	1	1	1	1	0	1	1	1	1	1	1	0	0	1	1	1	1	1	1	0
ACNLDVILGFDGSR	AC[57.0215]NLDVILGFDGSR	K	D	1834	1847	14	2	2C(57.0215)	sp|P12111|CO6A3_HUMAN	P12111	CO6A3_HUMAN	COL6A3	Collagen alpha-3(VI) chain			0	0	0	0	0	0	0	0	0	0	0	0	0	0	0	0	0	0	0	0	0	0	0	0	0	0	0	0	0	0	0	1	0	0
ACQSIYPLHDVFVR	AC[57.0215]QSIYPLHDVFVR	K	K	200	213	14	3	2C(57.0215)	sp|P61247|RS3A_HUMAN	P61247	RS3A_HUMAN	RPS3A	40S ribosomal protein S3a			0	0	1	0	1	0	1	1	1	1	1	1	2	1	1	0	1	1	1	1	1	0	1	0	1	1	1	1	1	1	1	1	1	0
ACTEAEFACHSYNECVALEYR	AC[57.0215]TEAEFAC[57.0215]HSYNEC[57.0215]VALEYR	R	C	198	218	21	3	15C(57.0215)	sp|P98160|PGBM_HUMAN	P98160	PGBM_HUMAN	HSPG2	Basement membrane-specific heparan sulfate proteoglycan core protein			0	0	0	0	0	0	0	0	1	0	0	0	0	0	0	0	0	0	0	0	0	0	0	0	0	0	0	0	0	0	0	0	0	0
ACYLSINPQKDETLETEK	AC[57.0215]YLSINPQKDETLETEK	R	A	221	238	18	3	2C(57.0215)	sp|P61163|ACTZ_HUMAN	P61163	ACTZ_HUMAN	ACTR1A	Alpha-centractin			0	0	1	0	0	0	0	0	0	0	0	0	0	0	1	0	0	0	0	0	0	0	0	0	1	0	0	0	0	0	1	0	0	0
ADAAEYSVMTTGGQSSAK	ADAAEYSVMTTGGQSSAK	K	L	408	425	18	2,3		sp|Q00872|MYPC1_HUMAN	Q00872	MYPC1_HUMAN	MYBPC1	Myosin-binding protein C, slow-type			3	2	1	2	1	2	1	1	2	1	1	3	1	1	1	1	1	4	0	1	1	2	1	1	1	3	1	1	1	1	2	2	2	1
ADAAEYSVMTTGGQSSAK	ADAAEYSVM[15.9949]TTGGQSSAK	K	L	408	425	18	2,3	9M(15.9949)	sp|Q00872|MYPC1_HUMAN	Q00872	MYPC1_HUMAN	MYBPC1	Myosin-binding protein C, slow-type			2	1	2	1	0	1	1	1	2	1	2	1	0	0	0	0	1	1	1	0	1	0	1	0	1	1	0	1	0	0	2	0	1	0
ADAGCYTCQVSNK	ADAGC[57.0215]YTC[57.0215]QVSNK	R	F	4964	4976	13	2	5C(57.0215)	sp|Q5VST9|OBSCN_HUMAN	Q5VST9	OBSCN_HUMAN	OBSCN	Obscurin			0	0	0	0	0	0	0	0	0	0	0	0	0	0	0	0	0	0	0	0	0	0	0	0	0	0	0	0	0	0	0	0	0	0
ADAGEYSCEAGGQR	ADAGEYSC[57.0215]EAGGQR	K	V	1139	1152	14	2	8C(57.0215)	sp|Q5VST9|OBSCN_HUMAN	Q5VST9	OBSCN_HUMAN	OBSCN	Obscurin			0	1	0	0	1	1	0	0	0	1	1	0	0	0	1	0	1	1	0	0	1	1	1	0	1	0	0	0	1	1	0	1	1	0
ADAGIYTITLENK	ADAGIYTITLENK	R	L	15379	15391	13	2		sp|Q8WZ42|TITIN_HUMAN	Q8WZ42	TITIN_HUMAN	TTN	Titin			1	1	1	1	1	1	2	1	1	1	1	1	1	1	1	1	1	1	2	1	1	1	1	1	2	1	2	1	1	2	1	1	1	1
ADALQAGASQFETSAAK	ADALQAGASQFETSAAK	R	L	67	83	17	2		sp|P63027|VAMP2_HUMAN	P63027	VAMP2_HUMAN	VAMP2	Vesicle-associated membrane protein 2	VAMP3	sp|Q15836|VAMP3_HUMAN	0	0	0	0	0	0	0	0	0	0	0	0	0	0	0	0	0	0	0	0	0	0	0	0	0	0	0	0	0	0	0	0	0	0
ADAMPQHFYQNEDYNERPK	ADAMPQHFYQNEDYNERPK	K	I	2510	2528	19	4		sp|Q8N3K9|CMYA5_HUMAN	Q8N3K9	CMYA5_HUMAN	CMYA5	Cardiomyopathy-associated protein 5			0	0	0	1	0	1	0	1	0	1	0	0	0	0	0	0	0	1	0	0	0	1	1	0	0	0	0	0	0	0	0	0	0	0
ADAPDAGAQSDSELPSYHQNDVSLDRGYTSDSEVYTDHGRPGK	ADAPDAGAQSDSELPSYHQNDVSLDRGYTSDSEVYTDHGRPGK	R	I	1289	1331	43	4		sp|Q92538|GBF1_HUMAN	Q92538	GBF1_HUMAN	GBF1	Golgi-specific brefeldin A-resistance guanine nucleotide exchange factor 1			0	0	0	1	0	1	0	0	0	0	0	0	0	1	0	0	1	0	0	0	0	0	0	0	1	0	0	0	0	0	1	0	0	0
ADDGRPFPQVIK	ADDGRPFPQVIK	K	S	88	99	12	1,2,3		sp|P04075|ALDOA_HUMAN	P04075	ALDOA_HUMAN	ALDOA	Fructose-bisphosphate aldolase A		contam_sp|P00883|ALDOA_RABIT	10	11	14	15	16	17	14	18	13	15	12	15	16	12	16	14	14	17	9	15	14	16	16	19	13	17	16	21	14	17	11	19	12	17
ADDKETCFAEEGK	ADDKETC[57.0215]FAEEGK	K	K	585	597	13	2,3	7C(57.0215)	contam_sp|P02768|ALBU_HUMAN	P02768	ALBU_HUMAN	ALB	Serum albumin			2	2	2	2	2	2	2	2	2	2	2	2	2	2	2	2	2	2	2	2	2	2	2	2	2	2	2	2	2	2	2	2	2	2
ADDKETCFAEEGKK	ADDKETC[57.0215]FAEEGKK	K	L	585	598	14	2,3,4	7C(57.0215)	contam_sp|P02768|ALBU_HUMAN	P02768	ALBU_HUMAN	ALB	Serum albumin			4	5	4	6	3	3	3	5	3	7	2	7	1	3	3	2	3	8	2	3	4	3	3	4	4	6	4	6	2	5	3	4	3	6
ADEDPIMGFHQMFLLK	ADEDPIMGFHQMFLLK	K	N	91	106	16	3		sp|P61970|NTF2_HUMAN	P61970	NTF2_HUMAN	NUTF2	Nuclear transport factor 2			1	0	3	3	1	1	1	1	1	2	1	2	1	1	1	3	1	1	1	1	1	2	1	2	1	2	1	3	1	1	1	2	1	0
ADEDPIMGFHQMFLLK	ADEDPIM[15.9949]GFHQMFLLK	K	N	91	106	16	3	7M(15.9949)	sp|P61970|NTF2_HUMAN	P61970	NTF2_HUMAN	NUTF2	Nuclear transport factor 2			0	0	1	1	1	1	1	1	1	1	1	1	0	0	1	1	1	1	1	1	1	1	1	1	1	1	1	1	1	0	1	1	0	1
ADEEEWQIVTPQTGLR	ADEEEWQIVTPQTGLR	K	V	24888	24903	16	2,3		sp|Q8WZ42|TITIN_HUMAN	Q8WZ42	TITIN_HUMAN	TTN	Titin			2	1	1	1	2	1	1	1	1	2	1	1	1	1	2	1	1	2	2	2	1	1	1	2	2	2	1	1	1	1	1	1	2	3
ADEGISFR	ADEGISFR	K	G	121	128	8	2		contam_sp|Q06830|PRDX1_HUMAN	Q06830	PRDX1_HUMAN	PRDX1	Peroxiredoxin-1			1	1	1	1	1	1	1	1	1	1	1	1	1	1	1	1	1	1	1	1	0	1	0	1	1	1	1	1	1	1	1	1	1	1
ADEGWYWCGVK	ADEGWYWC[57.0215]GVK	R	Q	537	547	11	2	8C(57.0215)	sp|P01833|PIGR_HUMAN	P01833	PIGR_HUMAN	PIGR	Polymeric immunoglobulin receptor			0	0	0	0	0	0	0	0	0	0	0	0	0	0	0	0	0	0	0	0	0	0	0	0	0	0	0	0	0	0	0	0	0	0
ADEHVIDQGDDGDNFYVIER	ADEHVIDQGDDGDNFYVIER	K	G	162	181	20	2,3		sp|P13861|KAP2_HUMAN	P13861	KAP2_HUMAN	PRKAR2A	cAMP-dependent protein kinase type II-alpha regulatory subunit			0	2	2	0	0	1	4	1	1	0	0	0	1	2	0	0	2	2	0	1	2	1	3	1	2	1	0	0	2	1	0	1	3	1
ADETKDEQFEQCVQNFNK	ADETKDEQFEQC[57.0215]VQNFNK	K	Q	36	53	18	2,3	12C(57.0215)	sp|O00499|BIN1_HUMAN	O00499	BIN1_HUMAN	BIN1	Myc box-dependent-interacting protein 1			2	2	2	3	2	2	2	2	2	3	3	2	2	2	2	2	2	2	2	2	2	2	2	2	2	2	2	2	2	2	2	2	2	2
ADFCIIHYAGK	ADFC[57.0215]IIHYAGK	K	V	566	576	11	3	4C(57.0215)	sp|P35579|MYH9_HUMAN	P35579	MYH9_HUMAN	MYH9	Myosin-9	MYH10	sp|P35580|MYH10_HUMAN	0	0	0	0	0	0	0	0	0	0	0	0	0	0	1	0	1	0	0	0	1	0	1	0	1	0	1	0	0	0	0	0	1	0
ADFDDTATYSAVATNAHGQVSTNAAVVVR	ADFDDTATYSAVATNAHGQVSTNAAVVVR	R	R	219	247	29	3,4		sp|P54296|MYOM2_HUMAN	P54296	MYOM2_HUMAN	MYOM2	Myomesin-2			3	8	5	7	4	7	3	6	7	6	4	6	4	6	2	3	4	12	2	2	6	8	3	4	9	9	3	9	6	8	9	11	4	7
ADFDNTVAIHPTSSEELVTLR	ADFDNTVAIHPTSSEELVTLR	K	-	502	522	21	3		sp|P00390|GSHR_HUMAN	P00390	GSHR_HUMAN	GSR	Glutathione reductase, mitochondrial			1	0	1	1	1	1	1	1	1	0	1	1	1	0	1	1	1	1	1	0	1	0	1	0	1	0	1	1	1	0	0	0	1	0
ADFLEQPVLGFVR	ADFLEQPVLGFVR	R	L	234	246	13	2		sp|P02730|B3AT_HUMAN	P02730	B3AT_HUMAN	SLC4A1	Band 3 anion transport protein			1	0	0	0	0	0	0	0	0	0	0	1	0	0	0	1	0	0	0	0	0	0	0	0	0	0	0	1	0	0	0	1	0	0
ADFQCFK	ADFQC[57.0215]FK	R	Q	1233	1239	7	2	5C(57.0215)	sp|P39059|COFA1_HUMAN	P39059	COFA1_HUMAN	COL15A1	Collagen alpha-1(XV) chain			0	0	0	0	0	0	0	0	0	0	0	0	0	0	0	0	0	0	0	0	0	0	0	0	0	0	0	0	0	0	0	0	0	0
ADGDLTLLWAEWQGR	ADGDLTLLWAEWQGR	R	R	28	42	15	2		sp|Q9Y394|DHRS7_HUMAN	Q9Y394	DHRS7_HUMAN	DHRS7	Dehydrogenase/reductase SDR family member 7			0	0	0	0	0	0	0	0	1	1	0	0	0	0	0	1	0	1	0	0	0	0	0	0	0	0	0	0	0	1	0	0	0	1
ADGEYWLGLQNMHLLTLK	ADGEYWLGLQNMHLLTLK	R	Q	106	123	18	2,3		sp|P55083|MFAP4_HUMAN	P55083	MFAP4_HUMAN	MFAP4	Microfibril-associated glycoprotein 4			3	2	1	1	3	1	3	2	1	1	0	1	3	3	2	1	3	0	3	1	3	1	2	3	1	1	1	0	2	3	2	1	1	1
ADGEYWLGLQNMHLLTLK	ADGEYWLGLQNM[15.9949]HLLTLK	R	Q	106	123	18	3	12M(15.9949)	sp|P55083|MFAP4_HUMAN	P55083	MFAP4_HUMAN	MFAP4	Microfibril-associated glycoprotein 4			0	0	0	0	1	0	1	0	0	0	0	0	0	0	0	0	0	0	0	0	0	0	0	0	0	0	0	0	0	0	0	0	0	0
ADGGTQVIDTK	ADGGTQVIDTK	K	N	167	177	11	2		sp|P09622|DLDH_HUMAN	P09622	DLDH_HUMAN	DLD	Dihydrolipoyl dehydrogenase, mitochondrial			0	1	0	0	0	0	0	0	0	0	0	0	0	0	0	0	0	0	0	0	0	0	0	0	0	0	0	0	0	0	0	0	0	0
ADGLAVIGVLMK	ADGLAVIGVLMK	K	V	139	150	12	2		contam_sp|P00915|CAH1_HUMAN	P00915	CAH1_HUMAN	CA1	Carbonic anhydrase 1			1	1	1	1	1	1	2	1	1	1	1	1	2	1	1	2	1	1	1	1	1	1	1	1	1	1	2	1	1	1	1	1	1	1
ADGLAVIGVLMK	ADGLAVIGVLM[15.9949]K	K	V	139	150	12	2	11M(15.9949)	contam_sp|P00915|CAH1_HUMAN	P00915	CAH1_HUMAN	CA1	Carbonic anhydrase 1			0	0	0	0	0	0	0	0	0	0	1	0	0	0	0	0	0	0	0	0	0	0	0	0	0	0	0	0	0	0	0	0	0	0
ADGYVDNLAEAVDLLLQHADK	ADGYVDNLAEAVDLLLQHADK	K	-	250	270	21	3		sp|Q9H008|LHPP_HUMAN	Q9H008	LHPP_HUMAN	LHPP	Phospholysine phosphohistidine inorganic pyrophosphate phosphatase			0	0	0	0	1	0	1	0	0	0	0	0	0	1	0	0	1	0	0	0	0	0	0	0	1	1	0	0	0	0	1	0	0	0
ADHDFVVQEDFMK	ADHDFVVQEDFMK	R	A	357	369	13	3		sp|P62333|PRS10_HUMAN	P62333	PRS10_HUMAN	PSMC6	26S proteasome regulatory subunit 10B			1	1	1	1	1	1	1	1	0	1	0	0	1	1	1	1	1	1	1	1	1	1	1	1	1	1	1	1	1	1	1	1	1	1
ADHGEPIGR	ADHGEPIGR	R	G	169	177	9	2		sp|P08238|HS90B_HUMAN	P08238	HS90B_HUMAN	HSP90AB1	Heat shock protein HSP 90-beta			0	0	0	0	0	0	1	0	0	0	0	0	0	0	0	0	0	1	0	0	0	0	0	0	0	1	0	0	0	0	0	0	0	0
ADHPFLFVIR	ADHPFLFVIR	R	K	357	366	10	3		sp|O75635|SPB7_HUMAN	O75635	SPB7_HUMAN	SERPINB7	Serpin B7			1	0	0	0	0	0	0	0	0	0	0	0	0	0	0	0	0	0	0	0	0	0	0	0	0	0	0	0	0	0	0	0	0	0
ADHQPLTEASYVNLPTIALCNTDSPLR	ADHQPLTEASYVNLPTIALC[57.0215]NTDSPLR	R	Y	129	155	27	3	20C(57.0215)	sp|P08865|RSSA_HUMAN	P08865	RSSA_HUMAN	RPSA	40S ribosomal protein SA			1	1	1	1	1	1	1	1	1	1	1	1	1	1	1	1	1	1	1	1	1	1	1	1	1	1	1	1	1	1	1	1	1	1
ADIAESQVNK	ADIAESQVNK	R	L	1910	1919	10	2		sp|P12883|MYH7_HUMAN	P12883	MYH7_HUMAN	MYH7	Myosin-7	MYH1, MYH13, MYH2, MYH3, MYH4, MYH6, MYH8	sp|P11055|MYH3_HUMAN, sp|P12882|MYH1_HUMAN, sp|P13533|MYH6_HUMAN, sp|P13535|MYH8_HUMAN, sp|Q9UKX2|MYH2_HUMAN, sp|Q9UKX3|MYH13_HUMAN, sp|Q9Y623|MYH4_HUMAN	2	0	2	2	0	1	1	1	1	3	2	3	1	1	2	2	2	3	1	2	2	3	3	2	3	2	2	1	2	2	1	2	2	1
ADIAESQVNKLR	ADIAESQVNKLR	R	A	1910	1921	12	2,3		sp|P12883|MYH7_HUMAN	P12883	MYH7_HUMAN	MYH7	Myosin-7	MYH1, MYH13, MYH2, MYH3, MYH4, MYH6, MYH8	sp|P11055|MYH3_HUMAN, sp|P12882|MYH1_HUMAN, sp|P13533|MYH6_HUMAN, sp|P13535|MYH8_HUMAN, sp|Q9UKX2|MYH2_HUMAN, sp|Q9UKX3|MYH13_HUMAN, sp|Q9Y623|MYH4_HUMAN	1	0	1	0	0	1	0	1	0	1	1	0	0	1	0	0	0	0	0	1	0	0	1	0	0	1	1	0	0	1	0	0	0	1
ADIDVSGPKVDVEVPDVSLEGPEGK	ADIDVSGPKVDVEVPDVSLEGPEGK	K	L	1281	1305	25	4		sp|Q09666|AHNK_HUMAN	Q09666	AHNK_HUMAN	AHNAK	Neuroblast differentiation-associated protein AHNAK			0	0	0	0	0	0	0	0	0	0	0	0	0	0	0	0	0	0	0	0	0	0	0	0	0	1	0	0	0	0	0	0	0	0
ADIHTTDSFSTLTVENCNR	ADIHTTDSFSTLTVENC[57.0215]NR	R	N	29329	29347	19	2,3	17C(57.0215)	sp|Q8WZ42|TITIN_HUMAN	Q8WZ42	TITIN_HUMAN	TTN	Titin			5	4	3	2	5	7	5	2	4	4	6	2	5	5	3	2	4	5	3	5	3	6	6	4	4	5	5	4	6	5	3	6	4	6
ADIHTTDSFSTLTVENCNRNDAGK	ADIHTTDSFSTLTVENC[57.0215]NRNDAGK	R	Y	29329	29352	24	3,4	17C(57.0215)	sp|Q8WZ42|TITIN_HUMAN	Q8WZ42	TITIN_HUMAN	TTN	Titin			0	0	0	0	0	0	0	0	0	0	0	0	0	0	0	0	0	0	0	0	0	0	0	0	1	2	0	0	0	0	0	0	0	0
ADIIHACDIVEDAAIAYGYNNIQMTLPK	ADIIHAC[57.0215]DIVEDAAIAYGYNNIQMTLPK	R	T	356	383	28	3	7C(57.0215)	sp|Q9NSD9|SYFB_HUMAN	Q9NSD9	SYFB_HUMAN	FARSB	Phenylalanine--tRNA ligase beta subunit			0	0	0	0	0	0	1	0	0	0	0	0	0	0	0	0	0	0	0	0	0	0	0	0	0	0	0	0	0	0	0	0	0	0
ADIIVSELLGSFADNELSPECLDGAQHFLK	ADIIVSELLGSFADNELSPEC[57.0215]LDGAQHFLK	K	D	429	458	30	3,4	21C(57.0215)	sp|O14744|ANM5_HUMAN	O14744	ANM5_HUMAN	PRMT5	Protein arginine N-methyltransferase 5			0	0	1	1	1	0	4	1	1	1	0	1	0	0	1	0	1	0	1	0	1	0	0	0	1	1	0	1	0	0	1	1	0	0
ADIKGPEDK	ADIKGPEDK	K	K	80	88	9	2		sp|P36542|ATPG_HUMAN	P36542	ATPG_HUMAN	ATP5F1C	ATP synthase subunit gamma, mitochondrial			1	0	1	1	1	1	1	1	1	1	1	1	1	1	0	1	1	1	1	1	1	1	1	1	1	1	1	1	1	1	1	1	1	1
ADILEDKDGK	ADILEDKDGK	R	S	233	242	10	2		sp|P52272|HNRPM_HUMAN	P52272	HNRPM_HUMAN	HNRNPM	Heterogeneous nuclear ribonucleoprotein M			0	0	0	0	0	1	0	0	0	0	0	0	0	0	0	0	0	0	0	0	0	0	0	0	0	0	0	0	0	0	0	0	0	0
ADIQLALEEAEAALEHEEAK	ADIQLALEEAEAALEHEEAK	K	I	1539	1558	20	3		sp|P11055|MYH3_HUMAN	P11055	MYH3_HUMAN	MYH3	Myosin-3			1	0	0	0	0	0	0	0	0	0	0	0	0	0	0	0	0	0	0	0	0	0	0	0	0	0	0	0	0	0	0	0	0	0
ADIWSFGITAIELATGAAPYHK	ADIWSFGITAIELATGAAPYHK	K	Y	208	229	22	3		sp|O95747|OXSR1_HUMAN	O95747	OXSR1_HUMAN	OXSR1	Serine/threonine-protein kinase			1	0	1	1	1	1	1	1	1	1	1	1	1	0	1	1	1	1	1	1	1	1	1	1	0	1	0	1	1	0	1	1	1	0
ADKDQANDGLSSALLILYLDSAR	ADKDQANDGLSSALLILYLDSAR	K	N	524	546	23	3		sp|A0FGR8|ESYT2_HUMAN	A0FGR8	ESYT2_HUMAN	ESYT2	Extended synaptotagmin-2			0	0	0	0	1	0	0	0	0	0	0	0	0	0	0	0	0	0	0	0	0	0	0	0	0	0	0	0	0	0	0	0	1	0
ADKDYHFK	ADKDYHFK	K	V	25	32	8	2		sp|P06748|NPM_HUMAN	P06748	NPM_HUMAN	NPM1	Nucleophosmin			1	0	1	0	0	1	1	1	1	1	0	0	0	0	1	0	1	1	0	0	1	1	0	0	1	1	0	1	0	0	1	1	0	0
ADKEGDYYVLNGSK	ADKEGDYYVLNGSK	R	M	192	205	14	2,3		sp|P45954|ACDSB_HUMAN	P45954	ACDSB_HUMAN	ACADSB	Short/branched chain specific acyl-CoA dehydrogenase, mitochondrial			0	0	0	0	0	0	0	0	0	0	0	0	0	0	0	0	0	0	0	0	0	0	0	0	0	0	0	0	0	0	1	0	0	0
ADLAEEYSKDR	ADLAEEYSKDR	R	K	123	133	11	3		sp|P68036|UB2L3_HUMAN	P68036	UB2L3_HUMAN	UBE2L3	Ubiquitin-conjugating enzyme E2 L3			0	0	0	0	0	0	0	0	0	0	0	0	0	0	0	0	1	0	0	0	0	0	0	0	0	0	0	0	0	0	0	0	0	0
ADLATAPPHVTVVR	ADLATAPPHVTVVR	K	-	570	583	14	3		sp|Q8N1G4|LRC47_HUMAN	Q8N1G4	LRC47_HUMAN	LRRC47	Leucine-rich repeat-containing protein 47			0	0	0	1	0	0	0	0	1	0	1	0	1	0	1	0	1	0	1	0	1	1	0	0	0	0	1	0	0	0	0	0	0	0
ADLEAQQESLKEEQLSLK	ADLEAQQESLKEEQLSLK	K	S	222	239	18	3		contam_sp|O76015|KRT38_HUMAN	O76015	KRT38_HUMAN	KRT38	Keratin, type I cuticular Ha8	KRT37	contam_sp|O76014|KRT37_HUMAN	0	0	0	0	0	0	0	0	0	0	0	0	0	0	0	0	0	0	0	0	0	0	1	0	0	0	0	0	0	0	0	0	0	0
ADLEMQIENLKEELAYLK	ADLEMQIENLKEELAYLK	R	K	202	219	18	2,3		sp|Q04695|K1C17_HUMAN	Q04695	K1C17_HUMAN	KRT17	Keratin, type I cytoskeletal 17			1	1	1	1	0	0	1	1	1	1	1	1	1	0	0	1	1	1	3	0	1	1	1	1	0	1	0	0	2	0	2	1	2	1
ADLEMQIESLK	ADLEMQIESLK	R	E	233	243	11	2		sp|P02533|K1C14_HUMAN	P02533	K1C14_HUMAN	KRT14	Keratin, type I cytoskeletal 14			1	0	0	0	0	0	0	0	0	0	0	0	0	0	0	0	0	0	0	0	0	0	0	0	0	0	0	0	0	0	0	0	0	0
ADLEMQIESLKEELAYLK	ADLEMQIESLKEELAYLK	R	K	233	250	18	2,3		sp|P02533|K1C14_HUMAN	P02533	K1C14_HUMAN	KRT14	Keratin, type I cytoskeletal 14			4	2	3	1	1	1	2	2	1	1	1	1	1	1	1	1	1	1	3	1	1	1	1	1	1	2	1	1	3	1	1	1	1	3
ADLEMQIESLTEELAYLK	ADLEMQIESLTEELAYLK	K	K	267	284	18	2,3		contam_sp|P13645|K1C10_HUMAN	P13645	K1C10_HUMAN	KRT10	Keratin, type I cytoskeletal 10			6	2	3	2	2	3	3	2	2	3	2	2	1	2	3	2	2	2	2	1	2	2	2	1	3	2	0	2	1	2	2	2	2	3
ADLEMQIESLTEELAYLKK	ADLEMQIESLTEELAYLKK	K	N	267	285	19	3,4		contam_sp|P13645|K1C10_HUMAN	P13645	K1C10_HUMAN	KRT10	Keratin, type I cytoskeletal 10			3	1	1	1	1	1	1	1	3	1	2	1	1	1	3	1	1	0	1	1	3	1	3	1	0	1	2	1	1	1	1	2	2	2
ADLEMQIENLKEELAYLK	ADLEM[15.9949]QIENLKEELAYLK	R	K	202	219	18	2,3	5M(15.9949)	sp|Q04695|K1C17_HUMAN	Q04695	K1C17_HUMAN	KRT17	Keratin, type I cytoskeletal 17			2	1	2	1	0	0	1	0	2	1	1	2	0	0	1	0	0	0	2	0	2	0	0	0	0	0	0	0	1	0	2	0	2	1
ADLEMQIESLK	ADLEM[15.9949]QIESLK	R	E	233	243	11	2	5M(15.9949)	sp|P02533|K1C14_HUMAN	P02533	K1C14_HUMAN	KRT14	Keratin, type I cytoskeletal 14			1	0	0	0	0	0	0	0	0	0	0	0	0	0	0	0	0	0	0	0	0	0	0	0	0	0	0	0	0	0	0	0	0	0
ADLEMQIESLKEELAYLK	ADLEM[15.9949]QIESLKEELAYLK	R	K	233	250	18	2,3	5M(15.9949)	sp|P02533|K1C14_HUMAN	P02533	K1C14_HUMAN	KRT14	Keratin, type I cytoskeletal 14			4	2	2	2	1	2	2	2	2	2	2	2	2	2	2	2	1	2	2	1	2	2	2	2	1	2	2	2	2	1	2	2	2	2
ADLEMQIESLTEELAYLK	ADLEM[15.9949]QIESLTEELAYLK	K	K	267	284	18	2,3	5M(15.9949)	contam_sp|P13645|K1C10_HUMAN	P13645	K1C10_HUMAN	KRT10	Keratin, type I cytoskeletal 10			4	6	2	4	1	3	2	2	3	5	1	4	0	1	3	1	1	1	0	0	2	2	2	0	1	1	0	3	0	3	2	2	2	4
ADLEMQIESLTEELAYLKK	ADLEM[15.9949]QIESLTEELAYLKK	K	N	267	285	19	3	5M(15.9949)	contam_sp|P13645|K1C10_HUMAN	P13645	K1C10_HUMAN	KRT10	Keratin, type I cytoskeletal 10			2	3	1	1	1	2	1	1	2	4	2	2	0	0	2	1	2	0	0	0	2	1	3	0	0	2	0	2	0	1	1	2	0	2
ADLEWLR	ADLEWLR	K	G	3872	3878	7	1,2		sp|P20929|NEBU_HUMAN	P20929	NEBU_HUMAN	NEB	Nebulin			4	4	3	5	2	3	5	4	5	5	3	5	4	4	3	4	5	5	2	3	3	3	2	4	3	5	5	6	4	3	4	3	3	5
ADLGDWHK	ADLGDWHK	K	V	29222	29229	8	2		sp|Q8WZ42|TITIN_HUMAN	Q8WZ42	TITIN_HUMAN	TTN	Titin			1	1	1	2	1	1	1	2	2	2	1	2	1	1	1	1	1	1	1	1	1	1	1	1	1	2	1	1	1	1	1	1	1	1
ADLHDEEDEQDILLAQDLEDMWEQK	ADLHDEEDEQDILLAQDLEDMWEQK	K	F	103	127	25	3		sp|Q9H2W6|RM46_HUMAN	Q9H2W6	RM46_HUMAN	MRPL46	39S ribosomal protein L46, mitochondrial			0	0	0	0	0	0	0	0	0	1	0	0	0	0	0	0	0	0	0	0	0	0	0	0	0	0	0	0	0	0	0	0	0	0
ADLIAYLK	ADLIAYLK	R	K	93	100	8	1,2		contam_sp|P99999|CYC_HUMAN	P99999	CYC_HUMAN	CYCS	Cytochrome c			1	1	1	1	1	1	1	0	2	2	2	2	1	1	2	1	2	2	1	1	2	1	1	1	1	1	1	2	1	1	2	3	2	1
ADLIFVVFDPTK	ADLIFVVFDPTK	R	L	677	688	12	2		sp|Q86TD4|SRCA_HUMAN	Q86TD4	SRCA_HUMAN	SRL	Sarcalumenin			2	2	2	2	1	1	3	1	2	2	1	2	1	1	1	1	1	2	1	1	1	1	1	1	2	2	2	2	1	2	3	1	2	1
ADLINNLGTIAK	ADLINNLGTIAK	K	S	96	107	12	2		sp|P08238|HS90B_HUMAN	P08238	HS90B_HUMAN	HSP90AB1	Heat shock protein HSP 90-beta	HSP90AA1, HSP90AA2P, HSP90AB2P	sp|P07900|HS90A_HUMAN, sp|Q14568|HS902_HUMAN, sp|Q58FF8|H90B2_HUMAN	1	1	1	1	1	1	1	1	1	1	1	1	1	1	1	1	1	1	1	1	1	1	1	1	1	1	1	1	1	1	1	1	1	1
ADLLGIVSELQLK	ADLLGIVSELQLK	K	L	155	167	13	2		sp|Q96CV9|OPTN_HUMAN	Q96CV9	OPTN_HUMAN	OPTN	Optineurin			0	0	0	0	0	0	0	0	0	0	0	0	0	0	0	0	0	0	0	0	0	0	0	0	0	0	0	0	0	0	0	0	0	1
ADLQNHLDTAQNALQDK	ADLQNHLDTAQNALQDK	R	Q	663	679	17	3		sp|Q15075|EEA1_HUMAN	Q15075	EEA1_HUMAN	EEA1	Early endosome antigen 1			0	0	0	0	0	0	0	0	0	0	0	0	0	0	1	0	0	0	0	0	0	0	0	0	0	0	0	0	0	0	0	0	0	0
ADLTEYLSTHYK	ADLTEYLSTHYK	R	A	214	225	12	2,3		sp|P31930|QCR1_HUMAN	P31930	QCR1_HUMAN	UQCRC1	Cytochrome b-c1 complex subunit 1, mitochondrial			3	3	4	3	4	3	3	2	4	3	4	3	3	3	5	3	4	3	4	4	5	3	5	3	3	3	4	3	4	3	3	3	5	4
ADLTGISPSPNLYLSK	ADLTGISPSPNLYLSK	R	I	328	343	16	2		sp|Q96P63|SPB12_HUMAN	Q96P63	SPB12_HUMAN	SERPINB12	Serpin B12			1	0	0	0	0	0	0	0	0	0	0	0	0	0	0	0	0	0	0	0	0	0	0	0	0	0	0	0	0	0	0	0	0	0
ADMEAEAPTFQALEDFSAELIDSGHHASPEIEK	ADMEAEAPTFQALEDFSAELIDSGHHASPEIEK	R	K	1336	1368	33	4		sp|P02549|SPTA1_HUMAN	P02549	SPTA1_HUMAN	SPTA1	Spectrin alpha chain, erythrocytic 1			1	0	0	0	0	0	1	0	0	0	0	0	0	0	0	0	0	0	0	0	0	0	0	0	0	0	0	0	0	0	0	0	0	0
ADMVETQQLMR	ADMVETQQLMR	K	V	221	231	11	2		sp|Q9NZN4|EHD2_HUMAN	Q9NZN4	EHD2_HUMAN	EHD2	EH domain-containing protein 2			0	0	0	0	0	0	0	0	0	0	0	0	0	0	0	0	0	0	0	0	0	0	0	1	0	0	0	0	0	0	0	0	0	1
ADMVIEAVFEDLSLK	ADMVIEAVFEDLSLK	K	H	441	455	15	2,3		sp|P40939|ECHA_HUMAN	P40939	ECHA_HUMAN	HADHA	Trifunctional enzyme subunit alpha, mitochondrial			4	1	3	4	4	2	4	3	3	4	4	1	5	3	3	2	4	2	5	3	6	3	4	2	7	3	3	3	0	2	4	3	6	4
ADMVIEAVFEDLSLK	ADM[15.9949]VIEAVFEDLSLK	K	H	441	455	15	2,3	3M(15.9949)	sp|P40939|ECHA_HUMAN	P40939	ECHA_HUMAN	HADHA	Trifunctional enzyme subunit alpha, mitochondrial			2	2	2	2	2	0	2	1	3	2	2	2	2	2	2	2	2	1	2	0	3	2	2	3	3	2	3	2	1	2	3	2	2	5
ADNFEYSDPVDGSISR	ADNFEYSDPVDGSISR	K	N	471	486	16	2		sp|P36871|PGM1_HUMAN	P36871	PGM1_HUMAN	PGM1	Phosphoglucomutase-1			1	1	1	4	1	1	1	1	1	3	1	1	1	1	1	1	2	3	1	1	1	1	2	1	3	3	1	3	1	1	1	1	1	1
ADNLATQMLMR	ADNLATQMLMR	K	V	716	726	11	2		sp|Q86TD4|SRCA_HUMAN	Q86TD4	SRCA_HUMAN	SRL	Sarcalumenin			0	0	0	1	0	1	1	0	1	1	1	2	1	1	1	1	0	0	0	1	1	1	1	1	1	0	0	0	1	1	1	1	1	1
ADNLATQMLMR	ADNLATQMLM[15.9949]R	K	V	716	726	11	2	10M(15.9949)	sp|Q86TD4|SRCA_HUMAN	Q86TD4	SRCA_HUMAN	SRL	Sarcalumenin			0	1	0	0	1	1	1	0	0	0	1	0	1	0	1	0	1	0	1	0	1	0	0	0	1	0	1	1	1	1	0	1	1	1
ADNLATQMLMR	ADNLATQM[15.9949]LMR	K	V	716	726	11	2	8M(15.9949)	sp|Q86TD4|SRCA_HUMAN	Q86TD4	SRCA_HUMAN	SRL	Sarcalumenin			0	0	0	0	0	0	0	0	0	0	2	0	0	0	0	1	0	0	0	0	0	0	0	0	0	0	0	0	0	0	0	0	1	1
ADNLATQMLMR	ADNLATQM[15.9949]LM[15.9949]R	K	V	716	726	11	2	10M(15.9949)	sp|Q86TD4|SRCA_HUMAN	Q86TD4	SRCA_HUMAN	SRL	Sarcalumenin			0	0	0	0	0	0	0	0	1	0	0	0	0	0	0	0	0	0	0	0	0	0	0	0	0	0	0	0	0	0	0	0	0	1
ADNSVGAVASSAVLVIK	ADNSVGAVASSAVLVIK	K	A	8021	8037	17	2,3		sp|Q8WZ42|TITIN_HUMAN	Q8WZ42	TITIN_HUMAN	TTN	Titin			2	1	0	0	1	1	0	1	2	1	1	1	1	0	1	1	1	1	1	1	1	1	1	0	2	1	1	0	1	1	1	1	1	1
ADPFQDLR	ADPFQDLR	R	L	186	193	8	2		sp|Q13326|SGCG_HUMAN	Q13326	SGCG_HUMAN	SGCG	Gamma-sarcoglycan			0	0	0	0	0	0	0	0	1	1	0	0	0	0	0	0	0	0	0	0	0	0	0	0	0	0	0	0	0	0	0	0	0	0
ADPGSWAQLEHPDALAK	ADPGSWAQLEHPDALAK	K	K	295	311	17	3		sp|Q9UKP3|ITBP2_HUMAN	Q9UKP3	ITBP2_HUMAN	ITGB1BP2	Integrin beta-1-binding protein 2			0	0	0	0	0	0	0	0	0	0	0	0	0	0	0	0	1	0	0	0	0	0	0	1	0	0	0	0	0	0	0	1	0	0
ADPVPAPIPGDPVPISIPEVYEHFFFGEDR	ADPVPAPIPGDPVPISIPEVYEHFFFGEDR	R	L	640	669	30	3		sp|Q5SV97|PERM1_HUMAN	Q5SV97	PERM1_HUMAN	PERM1	PGC-1 and ERR-induced regulator in muscle protein 1			2	0	3	1	0	0	0	0	3	1	0	1	2	0	1	2	0	0	0	0	1	0	0	0	0	0	0	0	1	0	3	2	0	0
ADQAYEDIR	ADQAYEDIR	K	V	21	29	9	2		sp|Q6QEF8|CORO6_HUMAN	Q6QEF8	CORO6_HUMAN	CORO6	Coronin-6			0	0	1	0	0	0	0	1	1	1	0	0	0	0	0	0	0	1	0	0	0	0	0	0	0	0	0	1	0	0	0	0	0	0
ADRDESSPYAAMLAAQDVAQR	ADRDESSPYAAMLAAQDVAQR	K	C	64	84	21	3		sp|P62263|RS14_HUMAN	P62263	RS14_HUMAN	RPS14	40S ribosomal protein S14			0	0	0	0	0	0	1	0	1	1	0	1	0	0	0	0	0	0	0	0	0	0	0	0	0	1	0	0	0	0	1	0	0	0
ADRDQYELLCLDNTR	ADRDQYELLC[57.0215]LDNTR	K	K	237	251	15	2,3	10C(57.0215)	contam_sp|P02787|TRFE_HUMAN	P02787	TRFE_HUMAN	TF	Serotransferrin			2	0	1	0	1	0	1	0	2	1	0	1	1	0	2	0	0	0	1	0	2	1	1	0	0	0	2	1	0	0	1	1	0	0
ADSAVSQEQLR	ADSAVSQEQLR	K	K	176	186	11	2		sp|Q9UKS6|PACN3_HUMAN	Q9UKS6	PACN3_HUMAN	PACSIN3	Protein kinase C and casein kinase substrate in neurons protein 3			0	1	0	0	0	0	0	0	0	0	0	0	0	0	0	0	0	0	0	0	0	1	0	0	0	0	0	0	0	1	0	0	0	0
ADSDNWVR	ADSDNWVR	R	C	20557	20564	8	2		sp|Q8WZ42|TITIN_HUMAN	Q8WZ42	TITIN_HUMAN	TTN	Titin			1	1	1	1	1	0	1	1	1	0	1	1	2	1	1	1	1	0	1	1	1	1	1	1	2	1	1	0	2	1	1	0	2	1
ADSDTYTCDIGQAQSR	ADSDTYTC[57.0215]DIGQAQSR	K	A	2980	2995	16	2	8C(57.0215)	sp|Q5VST9|OBSCN_HUMAN	Q5VST9	OBSCN_HUMAN	OBSCN	Obscurin			0	0	0	0	0	0	0	0	1	1	0	1	0	0	0	0	0	0	0	0	0	0	0	0	0	0	0	0	0	0	0	0	0	0
ADSGDYVCK	ADSGDYVC[57.0215]K	K	A	9338	9346	9	2	8C(57.0215)	sp|Q8WZ42|TITIN_HUMAN	Q8WZ42	TITIN_HUMAN	TTN	Titin			1	0	1	0	0	0	0	0	1	0	0	0	0	0	0	0	0	0	0	0	0	0	0	0	0	0	0	0	0	0	0	0	0	0
ADSSSILIIK	ADSSSILIIK	K	D	19877	19886	10	2		sp|Q8WZ42|TITIN_HUMAN	Q8WZ42	TITIN_HUMAN	TTN	Titin			1	1	0	1	1	1	1	1	1	1	0	1	1	0	0	1	0	0	0	0	0	1	1	0	1	1	0	1	1	1	1	1	1	1
ADSSTQELAR	ADSSTQELAR	R	V	398	407	10	2		sp|Q9H987|SYP2L_HUMAN	Q9H987	SYP2L_HUMAN	SYNPO2L	Synaptopodin 2-like protein			0	0	0	0	0	0	0	0	0	1	0	1	0	0	0	0	0	0	0	0	0	0	0	0	0	0	0	0	0	0	0	0	0	0
ADSVILSWDVPEDNGGGEITCYSIEK	ADSVILSWDVPEDNGGGEITC[57.0215]YSIEK	K	R	28598	28623	26	3	21C(57.0215)	sp|Q8WZ42|TITIN_HUMAN	Q8WZ42	TITIN_HUMAN	TTN	Titin			1	1	0	0	1	1	0	0	0	0	0	0	1	0	1	0	1	0	0	0	0	1	1	1	1	0	1	0	1	1	0	1	1	0
ADTLDPALLRPGR	ADTLDPALLRPGR	R	L	314	326	13	3		sp|P43686|PRS6B_HUMAN	P43686	PRS6B_HUMAN	PSMC4	26S proteasome regulatory subunit 6B			1	0	1	1	0	0	1	1	1	1	1	1	0	0	0	1	0	0	0	0	0	0	0	0	0	1	0	1	0	0	1	0	0	0
ADTLGELDLER	ADTLGELDLER	R	A	116	126	11	2		sp|P49753|ACOT2_HUMAN	P49753	ACOT2_HUMAN	ACOT2	Acyl-coenzyme A thioesterase 2, mitochondrial	ACOT1	sp|Q86TX2|ACOT1_HUMAN	0	1	0	0	0	0	0	0	0	1	0	1	0	0	0	1	0	0	0	0	0	1	1	1	0	1	0	0	1	1	0	0	1	1
ADTLTDEINFLR	ADTLTDEINFLR	K	A	288	299	12	2,3		sp|P02538|K2C6A_HUMAN	P02538	K2C6A_HUMAN	KRT6A	Keratin, type II cytoskeletal 6A	KRT6B, KRT6C	sp|P04259|K2C6B_HUMAN, sp|P48668|K2C6C_HUMAN	1	1	1	0	0	0	1	0	0	1	1	1	1	0	0	0	0	0	1	0	1	0	1	0	0	0	1	0	1	1	2	1	1	1
ADVDAATLAR	ADVDAATLAR	R	I	213	222	10	2		sp|P17661|DESM_HUMAN	P17661	DESM_HUMAN	DES	Desmin			2	1	1	2	2	2	2	1	1	1	2	2	2	1	2	2	1	1	1	1	2	1	2	1	1	2	1	1	2	1	1	1	2	1
ADVFHAYLSLLK	ADVFHAYLSLLK	K	Q	392	403	12	3		sp|Q86VP6|CAND1_HUMAN	Q86VP6	CAND1_HUMAN	CAND1	Cullin-associated NEDD8-dissociated protein 1			0	0	0	0	0	0	0	0	0	0	0	0	0	0	0	0	1	0	1	1	0	0	1	1	0	0	0	0	0	1	0	0	0	0
ADVFTAYIVLLR	ADVFTAYIVLLR	K	Q	394	405	12	2		sp|O75155|CAND2_HUMAN	O75155	CAND2_HUMAN	CAND2	Cullin-associated NEDD8-dissociated protein 2			0	0	0	0	1	0	1	1	1	0	0	0	0	1	0	0	0	0	0	0	0	0	0	0	0	1	0	1	0	0	0	1	0	0
ADVTPADFSEWSK	ADVTPADFSEWSK	-	-	1	13	13	1,2		rsH|iRT-pepH|iRT-pepH	rsH|iRT-pepH|iRT-pepH	rsH|iRT-pepH|iRT-pepH		rsH|iRT-pepH|iRT-pepH			2	3	3	3	4	3	2	3	2	3	3	1	3	3	4	3	4	3	3	2	4	4	4	3	4	1	3	2	5	3	3	3	4	3
ADYADFMK	ADYADFMK	K	G	1926	1933	8	2		sp|P20929|NEBU_HUMAN	P20929	NEBU_HUMAN	NEB	Nebulin			1	1	1	1	0	1	1	1	1	1	1	1	1	1	0	1	0	1	1	1	0	1	1	1	0	1	1	1	1	1	1	1	1	1
ADYADFMK	ADYADFM[15.9949]K	K	G	1926	1933	8	2	7M(15.9949)	sp|P20929|NEBU_HUMAN	P20929	NEBU_HUMAN	NEB	Nebulin			0	0	0	0	0	0	0	0	0	0	0	0	0	0	0	0	0	0	0	0	0	0	0	0	0	0	0	0	0	0	0	0	0	0
ADYNSWMK	ADYNSWMK	K	G	950	957	8	2		sp|P20929|NEBU_HUMAN	P20929	NEBU_HUMAN	NEB	Nebulin			1	1	0	1	0	1	0	1	0	0	1	0	1	1	1	1	0	1	1	1	0	1	0	1	1	1	1	1	1	1	1	1	1	1
ADYNSWMK	ADYNSWM[15.9949]K	K	G	950	957	8	2	7M(15.9949)	sp|P20929|NEBU_HUMAN	P20929	NEBU_HUMAN	NEB	Nebulin			0	0	0	0	0	0	0	0	0	0	0	0	0	0	0	0	0	0	0	0	0	0	0	0	0	0	0	0	0	0	0	0	0	0
ADYNVLPASENPQLR	ADYNVLPASENPQLR	K	Q	359	373	15	2		sp|P20929|NEBU_HUMAN	P20929	NEBU_HUMAN	NEB	Nebulin			1	1	1	1	1	1	1	1	1	1	1	1	1	1	1	1	1	1	1	1	1	1	1	1	1	1	1	1	1	1	1	1	1	1
AEAESLYQSK	AEAESLYQSK	K	Y	367	376	10	2		contam_sp|P04264|K2C1_HUMAN	P04264	K2C1_HUMAN	KRT1	Keratin, type II cytoskeletal 1			1	1	2	1	1	1	1	0	1	1	1	1	2	0	1	2	1	1	0	0	1	1	1	0	1	0	1	1	1	1	1	1	1	1
AEAESLYQSKYEELQITAGR	AEAESLYQSKYEELQITAGR	K	H	367	386	20	3		contam_sp|P04264|K2C1_HUMAN	P04264	K2C1_HUMAN	KRT1	Keratin, type II cytoskeletal 1			1	0	0	0	0	0	0	0	1	0	1	0	0	0	0	0	0	0	0	0	0	0	0	0	0	0	0	0	0	0	0	0	0	0
AEAESWYQTK	AEAESWYQTK	R	Y	350	359	10	2		sp|P02538|K2C6A_HUMAN	P02538	K2C6A_HUMAN	KRT6A	Keratin, type II cytoskeletal 6A	KRT6B, KRT6C, KRT75	sp|O95678|K2C75_HUMAN, sp|P04259|K2C6B_HUMAN, sp|P48668|K2C6C_HUMAN	2	1	0	0	0	0	0	0	0	0	0	0	0	0	0	0	0	0	1	0	1	0	1	0	0	0	0	0	1	0	2	0	1	1
AEAESWYR	AEAESWYR	R	S	308	315	8	2		contam_sp|P78386|KRT85_HUMAN	P78386	KRT85_HUMAN	KRT85	Keratin, type II cuticular Hb5	KRT81, KRT83, KRT86, KRT87P	contam_sp|O43790|KRT86_HUMAN, contam_sp|P15241|K2M2_SHEEP, contam_sp|P25691|K2M3_SHEEP, contam_sp|P78385|KRT83_HUMAN, contam_sp|Q14533|KRT81_HUMAN, sp|A6NCN2|KR87P_HUMAN	0	0	0	0	0	0	0	0	0	0	0	0	0	0	0	0	0	0	0	0	0	0	1	0	0	0	0	0	0	0	0	0	0	0
AEAEWFK	AEAEWFK	K	E	13956	13962	7	2		sp|Q8WZ42|TITIN_HUMAN	Q8WZ42	TITIN_HUMAN	TTN	Titin			1	1	1	1	1	1	1	1	1	1	1	1	1	1	1	1	1	1	0	1	1	1	1	1	1	1	1	1	1	2	1	1	1	1
AEAEWFKENEPLSTK	AEAEWFKENEPLSTK	K	T	13956	13970	15	2,3		sp|Q8WZ42|TITIN_HUMAN	Q8WZ42	TITIN_HUMAN	TTN	Titin			2	4	1	4	2	4	2	4	2	4	2	4	1	4	2	3	2	4	1	4	1	4	2	3	2	4	1	3	2	4	2	4	3	4
AEAGDNLGALVR	AEAGDNLGALVR	R	G	316	327	12	2		sp|P49411|EFTU_HUMAN	P49411	EFTU_HUMAN	TUFM	Elongation factor Tu, mitochondrial			1	1	0	0	0	1	0	0	1	0	1	1	0	0	0	0	0	0	0	0	0	0	0	0	0	0	0	0	0	0	1	1	1	1
AEAHFALIHYAGVVDYNITGWLEK	AEAHFALIHYAGVVDYNITGWLEK	K	N	576	599	24	2,3,4,5		sp|Q9UKX2|MYH2_HUMAN	Q9UKX2	MYH2_HUMAN	MYH2	Myosin-2			5	101	2	214	15	222	6	219	3	179	1	147	3	203	2	215	4	235	2	227	2	218	2	194	3	229	4	226	5	169	3	202	2	174
AEAHFALIHYAGVVDYNITGWLEKNKDPLNETVVGLYQK	AEAHFALIHYAGVVDYNITGWLEKNKDPLNETVVGLYQK	K	S	576	614	39	5		sp|Q9UKX2|MYH2_HUMAN	Q9UKX2	MYH2_HUMAN	MYH2	Myosin-2			0	1	0	1	0	1	0	1	0	1	0	1	0	1	0	1	0	1	0	1	0	0	0	0	0	2	0	1	0	1	0	1	0	0
AEAHFSLIHYAGTVDYNITGWLDK	AEAHFSLIHYAGTVDYNITGWLDK	K	N	576	599	24	3,4		sp|P13535|MYH8_HUMAN	P13535	MYH8_HUMAN	MYH8	Myosin-8			0	1	0	2	0	0	0	0	1	0	0	2	0	0	0	2	1	3	1	3	0	0	0	0	0	0	0	1	0	0	0	0	0	0
AEAHFSLIHYAGTVDYSVSGWLEKNKDPLNETVVGLYQK	AEAHFSLIHYAGTVDYSVSGWLEKNKDPLNETVVGLYQK	R	S	574	612	39	4		sp|P11055|MYH3_HUMAN	P11055	MYH3_HUMAN	MYH3	Myosin-3			0	0	0	0	0	0	0	0	0	0	0	0	1	0	0	0	0	0	0	0	0	0	0	0	0	0	0	0	0	0	0	0	0	0
AEAQEGELLVR	AEAQEGELLVR	K	D	3385	3395	11	2		sp|P21817|RYR1_HUMAN	P21817	RYR1_HUMAN	RYR1	Ryanodine receptor 1			1	1	1	1	0	1	0	0	1	0	0	1	0	0	0	0	0	1	0	0	0	0	0	0	0	0	0	0	0	1	0	1	0	1
AEAQSCTWMFKPQPVDRPVGSR	AEAQSC[57.0215]TWMFKPQPVDRPVGSR	K	E	621	642	22	4	6C(57.0215)	sp|Q702N8|XIRP1_HUMAN	Q702N8	XIRP1_HUMAN	XIRP1	Xin actin-binding repeat-containing protein 1			0	0	0	0	0	0	0	0	0	0	0	0	0	0	0	0	0	0	0	0	0	0	1	0	0	0	0	0	0	0	0	0	0	0
AEASTSYAELR	AEASTSYAELR	K	E	33096	33106	11	2		sp|Q8WZ42|TITIN_HUMAN	Q8WZ42	TITIN_HUMAN	TTN	Titin			1	1	1	1	1	0	1	1	1	1	1	1	1	1	1	1	1	1	1	1	1	1	1	1	1	1	1	1	1	1	1	1	1	1
AEAVATVVAAVDQAR	AEAVATVVAAVDQAR	K	V	699	713	15	2,3		sp|Q8WZ42|TITIN_HUMAN	Q8WZ42	TITIN_HUMAN	TTN	Titin			2	2	1	2	1	3	1	2	1	3	1	2	1	1	1	2	1	3	1	2	1	2	0	1	1	2	1	2	1	3	2	2	2	3
AEDAGEYVCESR	AEDAGEYVC[57.0215]ESR	R	D	1872	1883	12	2	9C(57.0215)	sp|Q5VST9|OBSCN_HUMAN	Q5VST9	OBSCN_HUMAN	OBSCN	Obscurin			0	1	0	0	0	1	0	0	0	0	0	0	0	0	0	0	1	0	0	0	0	1	0	0	0	0	0	0	1	1	0	1	1	0
AEDEEEINAELTAK	AEDEEEINAELTAK	R	K	932	945	14	2,3		sp|Q9UKX2|MYH2_HUMAN	Q9UKX2	MYH2_HUMAN	MYH2	Myosin-2	MYH1, MYH3, MYH4	sp|P11055|MYH3_HUMAN, sp|P12882|MYH1_HUMAN, sp|Q9Y623|MYH4_HUMAN	1	13	0	11	2	10	0	10	1	12	0	11	1	9	0	10	0	13	0	8	0	13	0	9	0	12	0	11	1	13	1	14	1	7
AEDEGIICVEGMAGGAVHIDYNCVPSVIYTHPEVAWVGK	AEDEGIIC[57.0215]VEGMAGGAVHIDYNC[57.0215]VPSVIYTHPEVAWVGK	K	S	366	404	39	4	23C(57.0215)	sp|P09622|DLDH_HUMAN	P09622	DLDH_HUMAN	DLD	Dihydrolipoyl dehydrogenase, mitochondrial			0	0	0	0	0	0	0	0	0	0	0	0	1	0	2	0	0	0	2	0	0	0	0	0	1	0	2	0	0	0	0	0	0	0
AEDLFVEFAHK	AEDLFVEFAHK	K	A	2041	2051	11	3		sp|P02549|SPTA1_HUMAN	P02549	SPTA1_HUMAN	SPTA1	Spectrin alpha chain, erythrocytic 1			1	0	0	0	0	0	0	0	0	0	0	0	0	0	0	0	0	0	0	0	0	0	0	0	0	0	0	0	0	0	0	0	0	0
AEDLSATVTDVVEGQEYSFR	AEDLSATVTDVVEGQEYSFR	R	V	14172	14191	20	2,3		sp|Q8WZ42|TITIN_HUMAN	Q8WZ42	TITIN_HUMAN	TTN	Titin			3	4	2	2	2	2	2	4	2	2	2	2	2	3	2	4	2	3	3	2	2	3	2	1	2	4	2	4	2	2	3	2	2	3
AEDPVFLPSPPSKPK	AEDPVFLPSPPSKPK	R	I	27004	27018	15	2,3		sp|Q8WZ42|TITIN_HUMAN	Q8WZ42	TITIN_HUMAN	TTN	Titin			5	5	4	5	5	3	4	4	5	5	5	3	4	4	5	4	5	5	3	4	5	5	5	4	3	4	3	3	5	5	5	5	4	5
AEDQHLVEMEDTLNKLQEAEIKVK	AEDQHLVEM[15.9949]EDTLNKLQEAEIKVK	K	E	720	743	24	4	9M(15.9949)	sp|P30622|CLIP1_HUMAN	P30622	CLIP1_HUMAN	CLIP1	CAP-Gly domain-containing linker protein 1			0	0	1	0	0	0	0	0	0	0	0	0	0	0	0	0	0	0	0	0	0	0	0	0	0	0	0	0	0	0	0	0	0	0
AEDSIQQASEPLKDPLLHSHSSPAGQR	AEDSIQQASEPLKDPLLHSHSSPAGQR	R	T	1276	1302	27	4		sp|Q702N8|XIRP1_HUMAN	Q702N8	XIRP1_HUMAN	XIRP1	Xin actin-binding repeat-containing protein 1			0	0	0	0	0	0	1	0	0	0	0	0	0	0	0	0	1	0	0	0	0	0	0	0	0	0	0	0	0	0	0	0	0	0
AEDYPIDLYYLMDLSYSMKDDLENVK	AEDYPIDLYYLMDLSYSMKDDLENVK	R	S	138	163	26	3		sp|P05556|ITB1_HUMAN	P05556	ITB1_HUMAN	ITGB1	Integrin beta-1			0	0	0	0	0	0	0	0	0	0	0	0	0	0	0	0	0	0	0	0	1	0	0	0	0	0	0	0	0	0	0	0	0	0
AEDYPIDLYYLMDLSYSMKDDLENVKSLGTDLMNEMR	AEDYPIDLYYLM[15.9949]DLSYSM[15.9949]KDDLENVKSLGTDLM[15.9949]NEMR	R	R	138	174	37	4	12M(15.9949)	sp|P05556|ITB1_HUMAN	P05556	ITB1_HUMAN	ITGB1	Integrin beta-1			1	0	0	0	0	0	0	0	0	0	0	0	0	0	0	0	0	0	0	0	0	0	0	0	0	0	0	0	0	0	0	0	0	0
AEECYYDENVAR	AEEC[57.0215]YYDENVAR	K	R	350	361	12	2	4C(57.0215)	sp|P24043|LAMA2_HUMAN	P24043	LAMA2_HUMAN	LAMA2	Laminin subunit alpha-2			1	0	0	0	0	0	0	1	1	1	0	1	0	0	0	0	0	1	0	0	0	0	0	0	0	1	0	0	0	0	1	1	0	0
AEEDEILNR	AEEDEILNR	K	S	574	582	9	2		sp|P27824|CALX_HUMAN	P27824	CALX_HUMAN	CANX	Calnexin			0	0	0	0	0	0	0	0	0	0	0	0	0	0	0	0	0	0	0	0	0	0	0	0	0	0	0	0	0	0	0	0	0	0
AEEGGETEAQKEGSEDVGNLPEAQEK	AEEGGETEAQKEGSEDVGNLPEAQEK	K	N	172	197	26	3		sp|P55822|SH3BG_HUMAN	P55822	SH3BG_HUMAN	SH3BGR	SH3 domain-binding glutamic acid-rich protein			0	0	0	0	0	0	0	0	0	0	0	1	0	0	0	0	0	0	0	0	0	0	0	0	0	0	0	0	0	0	0	0	0	0
AEEWLNLLLEYQK	AEEWLNLLLEYQK	R	H	1667	1679	13	2		sp|P11532|DMD_HUMAN	P11532	DMD_HUMAN	DMD	Dystrophin			1	1	0	1	1	1	0	1	0	1	0	1	1	1	0	1	0	1	0	0	1	1	1	1	0	1	0	1	1	1	0	1	1	1
AEEYEFLTPVEEAPK	AEEYEFLTPVEEAPK	R	G	153	167	15	2		sp|P52565|GDIR1_HUMAN	P52565	GDIR1_HUMAN	ARHGDIA	Rho GDP-dissociation inhibitor 1			1	0	0	0	0	0	0	0	0	0	0	0	0	0	0	0	0	0	0	0	0	0	0	0	0	0	0	0	0	0	1	0	0	0
AEFAEVSK	AEFAEVSK	K	L	250	257	8	1,2		contam_sp|P02768|ALBU_HUMAN	P02768	ALBU_HUMAN	ALB	Serum albumin			1	1	1	1	0	0	2	1	1	1	1	1	1	1	1	2	2	1	1	2	1	1	1	1	1	1	1	3	1	1	1	1	1	2
AEFHHSIMSQYK	AEFHHSIMSQYK	K	L	355	366	12	2,3		sp|Q02413|DSG1_HUMAN	Q02413	DSG1_HUMAN	DSG1	Desmoglein-1			1	0	0	0	0	0	0	0	0	0	0	0	0	0	0	0	0	0	0	0	0	0	2	0	0	0	0	0	0	0	0	0	0	0
AEFHHSIMSQYK	AEFHHSIM[15.9949]SQYK	K	L	355	366	12	2	8M(15.9949)	sp|Q02413|DSG1_HUMAN	Q02413	DSG1_HUMAN	DSG1	Desmoglein-1			0	0	0	0	0	0	0	0	0	0	0	0	0	0	0	0	0	0	0	0	0	0	0	0	0	0	0	0	0	0	0	0	0	0
AEFVCSISK	AEFVC[57.0215]SISK	K	E	13496	13504	9	2	5C(57.0215)	sp|Q8WZ42|TITIN_HUMAN	Q8WZ42	TITIN_HUMAN	TTN	Titin			1	0	0	0	0	0	0	0	0	1	0	0	0	0	0	1	0	0	0	0	0	0	0	0	1	0	0	0	0	0	0	0	0	0
AEFVEVTK	AEFVEVTK	K	L	249	256	8	2		contam_sp|P02769|ALBU_BOVIN	P02769	ALBU_BOVIN	ALB	Serum albumin			0	0	0	0	1	0	0	0	0	0	0	0	1	0	0	0	0	0	0	0	0	0	0	1	0	0	0	0	0	0	0	0	1	0
AEGDVAALNRRIQLVEEELDR	AEGDVAALNRRIQLVEEELDR	K	A	45	65	21	5		sp|P67936|TPM4_HUMAN	P67936	TPM4_HUMAN	TPM4	Tropomyosin alpha-4 chain			0	0	0	0	0	0	0	1	0	0	0	0	0	0	0	0	0	0	0	0	0	0	0	0	0	0	0	0	0	0	0	0	0	0
AEGFINLK	AEGFINLK	K	V	14005	14012	8	2		sp|Q8WZ42|TITIN_HUMAN	Q8WZ42	TITIN_HUMAN	TTN	Titin			1	1	1	1	1	1	1	1	1	1	1	1	1	1	1	1	1	1	1	1	1	1	1	1	1	1	1	1	1	2	1	1	1	1
AEGILTDR	AEGILTDR	K	A	26071	26078	8	2		sp|Q8WZ42|TITIN_HUMAN	Q8WZ42	TITIN_HUMAN	TTN	Titin			1	1	1	2	1	1	2	2	1	1	2	2	1	1	1	1	1	1	2	1	1	1	1	1	1	1	1	1	1	1	1	1	1	1
AEGPGLNR	AEGPGLNR	K	T	872	879	8	2		sp|Q14315|FLNC_HUMAN	Q14315	FLNC_HUMAN	FLNC	Filamin-C			1	1	1	1	0	1	0	1	0	1	1	1	1	1	0	1	1	1	1	1	1	1	0	1	0	0	1	1	1	1	1	1	1	1
AEGSDVANAVLDGADCIMLSGETAK	AEGSDVANAVLDGADC[57.0215]IMLSGETAK	R	G	343	367	25	2,3,4	16C(57.0215)	sp|P14618|KPYM_HUMAN	P14618	KPYM_HUMAN	PKM	Pyruvate kinase PKM			2	3	3	3	2	3	3	3	3	4	3	3	3	3	3	3	3	4	2	3	3	3	3	3	2	3	3	3	2	3	3	6	3	3
AEGSDVANAVLDGADCIMLSGETAK	AEGSDVANAVLDGADC[57.0215]IM[15.9949]LSGETAK	R	G	343	367	25	2,3	16C(57.0215)	sp|P14618|KPYM_HUMAN	P14618	KPYM_HUMAN	PKM	Pyruvate kinase PKM			0	0	0	0	0	1	0	0	2	1	0	2	0	0	0	0	0	0	0	0	0	0	0	0	0	1	0	1	0	0	0	3	1	0
AEGTFPGK	AEGTFPGK	R	I	78	85	8	2		sp|P14854|CX6B1_HUMAN	P14854	CX6B1_HUMAN	COX6B1	Cytochrome c oxidase subunit 6B1			0	0	1	0	0	0	0	0	0	0	0	0	0	0	1	0	0	0	0	0	1	0	1	0	1	0	0	0	0	0	0	0	0	0
AEGYEVAHGGR	AEGYEVAHGGR	K	C	431	441	11	2		sp|P53041|PPP5_HUMAN	P53041	PPP5_HUMAN	PPP5C	Serine/threonine-protein phosphatase 5			0	0	0	0	0	1	0	0	1	0	0	0	0	0	1	0	1	0	0	0	1	0	0	0	0	0	0	0	0	0	1	0	0	0
AEHASSLLELASTTK	AEHASSLLELASTTK	K	C	1065	1079	15	3		sp|Q5T4S7|UBR4_HUMAN	Q5T4S7	UBR4_HUMAN	UBR4	E3 ubiquitin-protein ligase UBR4			0	0	0	0	0	0	0	0	0	0	0	0	0	0	1	0	1	0	0	0	1	0	1	0	1	0	0	0	0	0	0	0	1	0
AEIAFEDR	AEIAFEDR	K	K	2357	2364	8	2		sp|Q14315|FLNC_HUMAN	Q14315	FLNC_HUMAN	FLNC	Filamin-C			1	1	1	1	1	1	1	1	1	1	1	1	1	1	1	2	1	1	1	1	1	1	1	1	1	1	1	1	2	1	1	2	1	2
AEIAFEDRK	AEIAFEDRK	K	D	2357	2365	9	2		sp|Q14315|FLNC_HUMAN	Q14315	FLNC_HUMAN	FLNC	Filamin-C			1	1	1	0	1	1	1	1	1	0	1	0	0	1	1	0	1	1	1	1	1	1	1	1	1	1	1	1	1	1	1	1	1	1
AEIDNVKK	AEIDNVKK	R	Q	398	405	8	2		sp|P13647|K2C5_HUMAN	P13647	K2C5_HUMAN	KRT5	Keratin, type II cytoskeletal 5			1	0	0	0	0	0	0	0	1	1	1	0	1	0	1	0	0	0	1	0	0	0	1	0	0	0	0	0	1	0	1	0	1	1
AEIGIAMGSGTAVAK	AEIGIAMGSGTAVAK	K	T	714	728	15	2		sp|O14983|AT2A1_HUMAN	O14983	AT2A1_HUMAN	ATP2A1	Sarcoplasmic/endoplasmic reticulum calcium ATPase 1	ATP2A2, ATP2A3	sp|P16615|AT2A2_HUMAN, sp|Q93084|AT2A3_HUMAN	1	2	1	1	2	2	2	2	1	2	2	1	2	2	1	2	1	2	1	1	1	2	0	2	1	2	1	1	1	2	1	2	0	2
AEIGIAMGSGTAVAK	AEIGIAM[15.9949]GSGTAVAK	K	T	714	728	15	2	7M(15.9949)	sp|O14983|AT2A1_HUMAN	O14983	AT2A1_HUMAN	ATP2A1	Sarcoplasmic/endoplasmic reticulum calcium ATPase 1	ATP2A2, ATP2A3	sp|P16615|AT2A2_HUMAN, sp|Q93084|AT2A3_HUMAN	1	1	1	0	1	1	0	1	1	1	1	1	1	1	1	1	1	1	1	0	1	1	1	1	1	1	1	1	1	1	1	1	1	1
AEILLSSSKPVPK	AEILLSSSKPVPK	K	T	8	20	13	2,3		sp|Q0ZGT2|NEXN_HUMAN	Q0ZGT2	NEXN_HUMAN	NEXN	Nexilin			0	0	1	1	1	0	1	2	0	2	1	1	1	0	2	0	1	1	1	0	2	0	2	1	2	0	0	1	1	1	0	0	1	2
AEITFDDHK	AEITFDDHK	K	N	2236	2244	9	2		sp|O75369|FLNB_HUMAN	O75369	FLNB_HUMAN	FLNB	Filamin-B			0	0	0	0	0	0	0	0	0	0	0	0	0	0	0	0	0	0	0	0	0	0	1	0	0	0	0	0	0	0	0	0	0	0
AELAESKCSELEEELK	AELAESKC[57.0215]SELEEELK	R	N	184	199	16	3	8C(57.0215)	sp|P06753|TPM3_HUMAN	P06753	TPM3_HUMAN	TPM3	Tropomyosin alpha-3 chain			0	0	1	0	1	0	1	0	1	0	1	0	0	0	1	0	1	0	1	0	0	0	1	0	1	0	1	0	1	0	1	0	1	0
AELAVHSAQTAMEVEGVGEDEDHR	AELAVHSAQTAMEVEGVGEDEDHR	K	G	1570	1593	24	4		sp|Q15772|SPEG_HUMAN	Q15772	SPEG_HUMAN	SPEG	Striated muscle preferentially expressed protein kinase			0	0	0	0	1	1	0	0	0	0	0	0	0	0	0	0	0	0	0	0	0	0	0	0	0	0	0	0	0	0	0	0	0	0
AELELELGR	AELELELGR	K	I	2079	2087	9	2		sp|Q15149|PLEC_HUMAN	Q15149	PLEC_HUMAN	PLEC	Plectin			0	0	0	0	1	0	0	0	1	0	0	0	1	0	0	0	0	0	0	0	0	0	0	0	0	0	0	0	1	0	0	0	0	0
AELIQVTAGDPATLEYTVAGTPELKPK	AELIQVTAGDPATLEYTVAGTPELKPK	R	W	4950	4976	27	2,3,4		sp|Q8WZ42|TITIN_HUMAN	Q8WZ42	TITIN_HUMAN	TTN	Titin			5	2	5	3	2	1	2	2	4	5	2	4	2	3	3	3	3	5	1	1	3	3	2	5	4	1	2	2	3	2	4	4	3	4
AELLQVLQSLEAVLIQTVYNTK	AELLQVLQSLEAVLIQTVYNTK	R	M	680	701	22	3		sp|P98160|PGBM_HUMAN	P98160	PGBM_HUMAN	HSPG2	Basement membrane-specific heparan sulfate proteoglycan core protein			0	0	0	0	0	0	1	1	0	0	0	0	0	0	0	1	0	0	0	0	0	0	0	0	0	0	0	0	0	0	0	0	0	0
AELLVTEAPSKPITVTVEEQR	AELLVTEAPSKPITVTVEEQR	R	S	1759	1779	21	2,3		sp|P98160|PGBM_HUMAN	P98160	PGBM_HUMAN	HSPG2	Basement membrane-specific heparan sulfate proteoglycan core protein			0	0	0	1	1	0	0	0	1	0	0	1	0	0	1	1	1	0	0	0	1	0	0	0	0	0	0	0	1	2	1	1	0	0
AELNEFLTR	AELNEFLTR	K	E	19	27	9	2		sp|P23396|RS3_HUMAN	P23396	RS3_HUMAN	RPS3	40S ribosomal protein S3			0	0	0	0	0	0	1	0	0	0	1	0	1	0	0	0	0	0	0	0	0	0	0	0	0	0	0	0	0	0	0	0	0	0
AELPDYR	AELPDYR	K	S	177	183	7	2		sp|Q9NPC6|MYOZ2_HUMAN	Q9NPC6	MYOZ2_HUMAN	MYOZ2	Myozenin-2			0	0	0	0	0	0	0	0	1	0	0	0	0	0	0	0	0	0	0	0	0	0	0	0	0	0	0	0	1	0	1	0	1	0
AELQELNAR	AELQELNAR	K	L	13	21	9	2		sp|O15061|SYNEM_HUMAN	O15061	SYNEM_HUMAN	SYNM	Synemin			0	0	0	0	0	0	0	0	0	0	0	0	0	0	0	0	0	0	0	0	0	0	0	0	0	0	0	0	0	0	0	0	0	0
AELQHIATDDNLVFTVPEFR	AELQHIATDDNLVFTVPEFR	R	S	387	406	20	3		sp|P12111|CO6A3_HUMAN	P12111	CO6A3_HUMAN	COL6A3	Collagen alpha-3(VI) chain			0	0	0	0	1	0	0	0	0	0	0	0	0	0	0	0	0	0	0	0	0	0	1	0	1	0	0	0	0	0	0	0	0	0
AELRDDPIISTHLAK	AELRDDPIISTHLAK	R	L	311	325	15	3		sp|O00231|PSD11_HUMAN	O00231	PSD11_HUMAN	PSMD11	26S proteasome non-ATPase regulatory subunit 11			1	0	1	0	1	0	1	1	0	1	0	1	1	0	0	0	1	1	1	0	1	0	1	0	1	1	1	1	1	0	1	0	1	0
AELSLVFVDKPEK	AELSLVFVDKPEK	K	A	193	205	13	2,3		sp|P33121|ACSL1_HUMAN	P33121	ACSL1_HUMAN	ACSL1	Long-chain-fatty-acid--CoA ligase 1			2	2	5	2	2	2	2	2	2	2	3	3	2	2	2	2	2	3	3	2	3	2	2	3	2	2	2	3	2	2	6	2	2	2
AEMDMVAWGVDLASVEQHINSHR	AEMDMVAWGVDLASVEQHINSHR	R	G	200	222	23	4		sp|P15924|DESP_HUMAN	P15924	DESP_HUMAN	DSP	Desmoplakin			1	0	0	0	0	0	0	0	0	0	0	0	0	0	0	0	0	0	0	0	0	0	1	0	0	0	0	0	0	0	0	1	0	1
AEMELGLR	AEMELGLR	R	K	493	500	8	2		sp|P19367|HXK1_HUMAN	P19367	HXK1_HUMAN	HK1	Hexokinase-1			0	0	0	0	0	0	0	0	0	0	0	0	0	0	0	0	0	0	0	0	0	0	0	0	0	0	0	0	0	0	0	0	0	0
AEMEVLLASK	AEMEVLLASK	R	A	1899	1908	10	2		sp|Q15149|PLEC_HUMAN	Q15149	PLEC_HUMAN	PLEC	Plectin			0	1	0	0	1	0	0	1	1	0	0	0	0	0	0	0	0	0	1	0	0	0	0	0	0	0	0	0	1	0	0	0	0	1
AEMTVFVR	AEMTVFVR	R	S	133	140	8	2		sp|Q9Y5Z4|HEBP2_HUMAN	Q9Y5Z4	HEBP2_HUMAN	HEBP2	Heme-binding protein 2			0	0	0	0	0	0	0	0	0	0	0	0	0	0	0	0	0	0	0	0	0	0	0	0	0	0	0	1	0	0	0	0	0	0
AEMDMVAWGVDLASVEQHINSHR	AEM[15.9949]DMVAWGVDLASVEQHINSHR	R	G	200	222	23	4	3M(15.9949)	sp|P15924|DESP_HUMAN	P15924	DESP_HUMAN	DSP	Desmoplakin			1	0	0	0	0	0	0	0	0	0	0	0	0	0	0	0	0	0	0	0	0	0	0	0	0	0	0	0	0	0	1	0	0	0
AEMTVFVR	AEM[15.9949]TVFVR	R	S	133	140	8	2	3M(15.9949)	sp|Q9Y5Z4|HEBP2_HUMAN	Q9Y5Z4	HEBP2_HUMAN	HEBP2	Heme-binding protein 2			0	0	0	0	0	0	0	0	0	0	0	0	0	0	0	0	0	0	0	0	0	0	0	0	0	0	0	0	0	0	0	0	0	0
AENAAGISEPSR	AENAAGISEPSR	R	A	15583	15594	12	2		sp|Q8WZ42|TITIN_HUMAN	Q8WZ42	TITIN_HUMAN	TTN	Titin			1	1	1	1	1	1	1	1	1	1	1	1	1	1	1	1	1	0	1	0	1	1	1	0	0	0	1	1	0	1	1	1	1	1
AENEAGVGHPSEPTEILSIEDPTSPPSPPLDLHVTDAGR	AENEAGVGHPSEPTEILSIEDPTSPPSPPLDLHVTDAGR	R	K	15187	15225	39	3,4,5		sp|Q8WZ42|TITIN_HUMAN	Q8WZ42	TITIN_HUMAN	TTN	Titin			3	3	2	4	3	3	3	3	3	2	3	2	3	3	3	4	4	4	2	3	2	5	3	4	4	5	3	2	3	2	2	3	3	2
AENEAGVGHPSEPTEILSIEDPTSPPSPPLDLHVTDAGRK	AENEAGVGHPSEPTEILSIEDPTSPPSPPLDLHVTDAGRK	R	H	15187	15226	40	5		sp|Q8WZ42|TITIN_HUMAN	Q8WZ42	TITIN_HUMAN	TTN	Titin			0	0	0	0	0	0	0	0	0	0	0	0	0	0	0	0	0	0	0	1	0	0	0	0	0	0	0	0	0	0	0	1	0	0
AENEIGIGEPSLPSRPVVAK	AENEIGIGEPSLPSRPVVAK	K	D	19399	19418	20	2,3		sp|Q8WZ42|TITIN_HUMAN	Q8WZ42	TITIN_HUMAN	TTN	Titin			3	5	3	3	5	4	4	3	3	3	4	2	4	4	5	4	4	3	2	1	4	3	4	2	4	3	3	4	5	2	3	4	5	4
AENEIGIGEPSLPSRPVVAKDPIEPPGPPTNFR	AENEIGIGEPSLPSRPVVAKDPIEPPGPPTNFR	K	V	19399	19431	33	4		sp|Q8WZ42|TITIN_HUMAN	Q8WZ42	TITIN_HUMAN	TTN	Titin			0	0	0	0	1	0	0	0	0	0	0	1	1	0	0	0	0	0	1	1	0	1	0	0	0	1	1	0	0	0	0	0	1	1
AENGKLVINGNPITIFQER	AENGKLVINGNPITIFQER	K	D	62	80	19	2,3		sp|P04406|G3P_HUMAN	P04406	G3P_HUMAN	GAPDH	Glyceraldehyde-3-phosphate dehydrogenase			0	1	2	1	1	2	0	1	2	1	0	2	0	2	1	2	0	1	1	3	1	1	1	2	2	2	2	1	1	2	1	2	1	1
AENIVGLGLPDTTIPIECQEK	AENIVGLGLPDTTIPIEC[57.0215]QEK	K	L	18411	18431	21	2,3	18C(57.0215)	sp|Q8WZ42|TITIN_HUMAN	Q8WZ42	TITIN_HUMAN	TTN	Titin			0	1	0	0	0	0	0	0	1	1	0	0	1	0	1	0	1	1	0	0	1	0	0	0	1	0	0	0	0	1	0	1	1	2
AENNPWVTPIADQFQLGVSHVFEYIR	AENNPWVTPIADQFQLGVSHVFEYIR	K	S	213	238	26	3		sp|Q15404|RSU1_HUMAN	Q15404	RSU1_HUMAN	RSU1	Ras suppressor protein 1			1	0	3	2	3	2	3	3	2	1	2	2	2	3	3	2	3	3	3	1	3	3	3	3	3	2	0	3	0	2	3	2	1	0
AENPLGAASAAAALVVDSDAADTASRPGTSTAALLAHLQR	AENPLGAASAAAALVVDSDAADTASRPGTSTAALLAHLQR	R	R	186	225	40	4,5		sp|Q5VST9|OBSCN_HUMAN	Q5VST9	OBSCN_HUMAN	OBSCN	Obscurin			2	2	2	2	2	2	3	2	2	2	2	2	2	2	2	2	2	2	3	1	2	2	2	2	1	2	1	2	2	2	3	2	3	2
AENSVGEVSASTFLTVQEQK	AENSVGEVSASTFLTVQEQK	K	L	8962	8981	20	2		sp|Q8WZ42|TITIN_HUMAN	Q8WZ42	TITIN_HUMAN	TTN	Titin			0	1	1	0	0	1	1	1	0	1	1	0	1	0	0	1	0	1	0	0	1	0	1	1	1	0	0	1	1	1	0	0	0	0
AENYDIPSADR	AENYDIPSADR	R	H	870	880	11	2		sp|P22314|UBA1_HUMAN	P22314	UBA1_HUMAN	UBA1	Ubiquitin-like modifier-activating enzyme 1			1	0	1	0	0	0	0	1	1	0	1	1	0	0	0	0	0	0	0	0	0	1	0	0	0	1	0	1	0	0	1	0	0	0
AEPAVPQAPQK	AEPAVPQAPQK	K	T	36	46	11	2		sp|P14649|MYL6B_HUMAN	P14649	MYL6B_HUMAN	MYL6B	Myosin light chain 6B			1	0	0	0	0	0	0	0	0	0	0	0	0	0	0	0	1	0	0	0	0	0	0	0	1	0	0	0	1	0	1	0	1	0
AEPHFLSILQHLLLVR	AEPHFLSILQHLLLVR	K	N	406	421	16	4		sp|O60610|DIAP1_HUMAN	O60610	DIAP1_HUMAN	DIAPH1	Protein diaphanous homolog 1			0	0	0	0	0	0	0	1	0	0	0	0	0	0	0	0	0	1	0	0	0	0	0	0	0	0	0	0	0	0	0	0	0	0
AEPTPLPQFPFADTPDTYK	AEPTPLPQFPFADTPDTYK	R	S	873	891	19	2,3		sp|Q8WZ42|TITIN_HUMAN	Q8WZ42	TITIN_HUMAN	TTN	Titin			0	2	1	0	0	0	0	0	1	0	0	1	0	1	1	0	0	0	0	1	0	1	1	1	0	0	0	0	1	1	0	0	1	1
AEPTPLPQFPFADTPDTYKSEAGVEVK	AEPTPLPQFPFADTPDTYKSEAGVEVK	R	K	873	899	27	4		sp|Q8WZ42|TITIN_HUMAN	Q8WZ42	TITIN_HUMAN	TTN	Titin			0	0	0	0	0	0	0	0	0	1	0	0	0	0	0	0	0	0	0	0	0	0	0	0	0	0	0	0	0	0	0	0	0	0
AEQEAQAPHWWR	AEQEAQAPHWWR	R	T	61	72	12	3		sp|Q96DV4|RM38_HUMAN	Q96DV4	RM38_HUMAN	MRPL38	39S ribosomal protein L38, mitochondrial			0	0	0	0	0	0	0	0	0	0	0	0	0	0	0	0	0	0	0	0	0	0	0	0	0	0	0	0	0	0	0	0	0	0
AEQFYCGDTEGK	AEQFYC[57.0215]GDTEGK	K	K	390	401	12	2	6C(57.0215)	sp|Q02218|ODO1_HUMAN	Q02218	ODO1_HUMAN	OGDH	2-oxoglutarate dehydrogenase, mitochondrial			0	0	0	0	0	0	0	0	0	0	0	0	0	0	0	0	0	0	0	0	0	0	0	0	0	0	0	0	0	0	0	0	0	0
AEQFYCGDTEGKK	AEQFYC[57.0215]GDTEGKK	K	V	390	402	13	2	6C(57.0215)	sp|Q02218|ODO1_HUMAN	Q02218	ODO1_HUMAN	OGDH	2-oxoglutarate dehydrogenase, mitochondrial			1	0	0	0	0	0	0	0	0	0	0	0	0	0	0	0	0	0	0	0	0	0	0	0	0	0	0	0	0	0	0	0	0	0
AEQLRDEAR	AEQLRDEAR	R	D	1731	1739	9	2		sp|P55268|LAMB2_HUMAN	P55268	LAMB2_HUMAN	LAMB2	Laminin subunit beta-2			0	0	0	0	1	0	0	0	0	0	0	0	0	0	0	0	0	0	0	0	0	0	0	0	0	0	0	0	0	0	0	0	0	0
AEQSLHDLQER	AEQSLHDLQER	R	L	254	264	11	3		sp|Q13586|STIM1_HUMAN	Q13586	STIM1_HUMAN	STIM1	Stromal interaction molecule 1			0	0	0	0	0	0	0	0	0	0	0	0	0	0	0	0	0	0	0	0	0	0	0	0	0	0	0	0	0	0	1	0	0	0
AEQTILPLVDEALQHTTTK	AEQTILPLVDEALQHTTTK	K	G	1190	1208	19	3		sp|P24043|LAMA2_HUMAN	P24043	LAMA2_HUMAN	LAMA2	Laminin subunit alpha-2			1	0	1	1	1	1	0	1	2	1	1	1	0	1	1	2	1	1	0	0	1	0	1	1	0	1	1	0	1	1	1	1	1	1
AERDYHIFYQILSNK	AERDYHIFYQILSNK	K	K	279	293	15	2,3,4		sp|P12883|MYH7_HUMAN	P12883	MYH7_HUMAN	MYH7	Myosin-7			1	0	2	0	0	0	2	0	1	0	3	0	2	0	1	0	2	0	2	0	2	0	2	0	5	0	3	0	2	0	2	0	2	0
AESCEFTVTGLQK	AESC[57.0215]EFTVTGLQK	R	G	14070	14082	13	2	4C(57.0215)	sp|Q8WZ42|TITIN_HUMAN	Q8WZ42	TITIN_HUMAN	TTN	Titin			1	1	1	1	1	1	1	1	1	1	1	1	1	1	1	1	1	1	0	1	1	1	1	1	1	1	1	1	1	1	1	1	1	1
AESCYLTWDAPLDNGGSEITHYVIDK	AESC[57.0215]YLTWDAPLDNGGSEITHYVIDK	K	R	16438	16463	26	2,3	4C(57.0215)	sp|Q8WZ42|TITIN_HUMAN	Q8WZ42	TITIN_HUMAN	TTN	Titin			4	4	5	3	6	5	4	5	4	3	3	4	4	4	5	3	4	4	2	4	5	4	5	4	6	4	4	4	5	4	5	5	5	5
AESCYLTWDAPLDNGGSEITHYVIDKR	AESC[57.0215]YLTWDAPLDNGGSEITHYVIDKR	K	D	16438	16464	27	3,4	4C(57.0215)	sp|Q8WZ42|TITIN_HUMAN	Q8WZ42	TITIN_HUMAN	TTN	Titin			6	4	4	3	7	4	4	3	4	4	4	3	4	4	5	2	6	5	5	5	6	4	4	3	5	4	4	5	4	5	4	3	7	5
AESFFQTK	AESFFQTK	K	A	173	180	8	2		sp|P13798|ACPH_HUMAN	P13798	ACPH_HUMAN	APEH	Acylamino-acid-releasing enzyme			1	0	0	0	0	0	0	0	0	0	0	0	0	0	0	0	0	0	0	0	0	0	0	0	0	0	0	0	0	0	1	0	0	0
AESTFLFLVGQDDHNWK	AESTFLFLVGQDDHNWK	R	S	376	392	17	2,3		sp|P49753|ACOT2_HUMAN	P49753	ACOT2_HUMAN	ACOT2	Acyl-coenzyme A thioesterase 2, mitochondrial	ACOT1	sp|Q86TX2|ACOT1_HUMAN	2	1	2	2	2	1	2	2	2	2	2	2	3	2	2	2	2	2	2	2	3	2	3	2	3	2	2	2	2	2	2	2	2	2
AETAPPNFVQR	AETAPPNFVQR	K	L	99	109	11	2		sp|Q8WZ42|TITIN_HUMAN	Q8WZ42	TITIN_HUMAN	TTN	Titin			1	2	2	0	2	2	0	2	1	1	1	1	2	2	2	1	2	2	1	1	2	2	1	2	2	2	1	1	2	2	1	2	2	1
AETECQNTEYQQLLDIK	AETEC[57.0215]QNTEYQQLLDIK	R	I	423	439	17	2,3	5C(57.0215)	contam_sp|P13645|K1C10_HUMAN	P13645	K1C10_HUMAN	KRT10	Keratin, type I cytoskeletal 10			1	0	1	0	0	0	0	0	0	0	0	0	0	0	0	0	0	0	0	0	0	0	0	0	0	0	0	0	0	0	1	0	0	0
AETLAGAMPNEAGGHPDAR	AETLAGAMPNEAGGHPDAR	R	Q	463	481	19	3		sp|Q9Y613|FHOD1_HUMAN	Q9Y613	FHOD1_HUMAN	FHOD1	FH1/FH2 domain-containing protein 1			1	1	1	1	1	1	1	1	1	1	1	1	1	1	1	1	0	1	1	1	1	1	1	1	1	1	1	1	1	1	1	0	1	1
AETLAGAMPNEAGGHPDAR	AETLAGAM[15.9949]PNEAGGHPDAR	R	Q	463	481	19	3	8M(15.9949)	sp|Q9Y613|FHOD1_HUMAN	Q9Y613	FHOD1_HUMAN	FHOD1	FH1/FH2 domain-containing protein 1			0	0	0	0	0	0	0	0	0	0	0	1	0	0	0	0	0	0	0	0	0	0	0	0	0	0	0	0	0	0	0	0	0	0
AEVAESKCGDLEEELK	AEVAESKC[57.0215]GDLEEELK	R	I	183	198	16	2,3	8C(57.0215)	sp|P07951|TPM2_HUMAN	P07951	TPM2_HUMAN	TPM2	Tropomyosin beta chain			0	1	0	0	0	1	1	1	0	0	1	0	1	1	2	1	0	0	0	1	0	1	0	0	2	1	1	1	1	1	1	1	1	1
AEVAESQVNK	AEVAESQVNK	R	L	1922	1931	10	2		sp|Q9Y2K3|MYH15_HUMAN	Q9Y2K3	MYH15_HUMAN	MYH15	Myosin-15			0	1	0	0	0	0	0	0	0	0	0	0	0	0	0	0	0	0	0	1	0	0	0	0	0	0	0	0	0	0	0	0	0	0
AEVLIHNNADGTYHITYSPAFPGTYTITIK	AEVLIHNNADGTYHITYSPAFPGTYTITIK	K	Y	1200	1229	30	3,4		sp|Q14315|FLNC_HUMAN	Q14315	FLNC_HUMAN	FLNC	Filamin-C			5	5	7	6	12	8	9	8	6	5	7	5	6	6	5	4	11	9	10	9	6	4	5	5	6	6	8	7	4	5	8	5	5	5
AEVVETTQVYTEEETRR	AEVVETTQVYTEEETRR	K	A	3686	3702	17	2,3		sp|Q15149|PLEC_HUMAN	Q15149	PLEC_HUMAN	PLEC	Plectin			1	1	1	1	2	1	1	1	2	1	0	1	1	1	2	0	2	1	0	1	2	1	2	1	1	1	1	1	2	1	2	2	1	1
AEWEEVTNTAVEK	AEWEEVTNTAVEK	K	R	16471	16483	13	2		sp|Q8WZ42|TITIN_HUMAN	Q8WZ42	TITIN_HUMAN	TTN	Titin			0	2	0	1	0	2	0	0	1	1	0	1	0	0	0	0	0	0	0	0	0	2	0	1	0	0	1	0	0	0	0	2	0	1
AEWLLAVR	AEWLLAVR	R	S	31	38	8	2		sp|Q9NRN7|ADPPT_HUMAN	Q9NRN7	ADPPT_HUMAN	AASDHPPT	L-aminoadipate-semialdehyde dehydrogenase-phosphopantetheinyl transferase			0	0	0	0	0	0	0	0	0	0	0	0	1	0	0	0	0	0	0	0	0	0	0	0	0	0	0	0	0	0	0	0	0	0
AEWQVYKEEISR	AEWQVYKEEISR	R	F	105	116	12	2,3		sp|Q00059|TFAM_HUMAN	Q00059	TFAM_HUMAN	TFAM	Transcription factor A, mitochondrial			0	0	0	0	0	0	0	0	0	0	0	0	0	0	0	0	0	0	0	0	2	0	0	0	1	0	2	0	0	0	0	0	1	0
AEWYRDDVLLK	AEWYRDDVLLK	R	E	314	324	11	2,3		sp|P54296|MYOM2_HUMAN	P54296	MYOM2_HUMAN	MYOM2	Myomesin-2			1	3	2	1	0	0	0	0	0	0	0	0	1	3	1	4	0	0	0	0	0	0	0	0	3	5	2	5	1	5	4	4	0	0
AFAAGADIK	AFAAGADIK	K	E	93	101	9	2		sp|P30084|ECHM_HUMAN	P30084	ECHM_HUMAN	ECHS1	Enoyl-CoA hydratase, mitochondrial			1	1	1	1	0	0	0	1	1	1	1	1	0	1	1	1	1	1	1	1	1	1	2	1	2	1	1	1	1	1	1	1	1	1
AFAAQEDLEK	AFAAQEDLEK	K	T	449	458	10	2		sp|P35241|RADI_HUMAN	P35241	RADI_HUMAN	RDX	Radixin			0	0	0	0	0	0	0	0	0	0	0	0	0	0	0	0	0	0	0	0	0	0	0	0	0	0	0	0	0	0	0	0	0	0
AFAEAMK	AFAEAMK	K	K	359	365	7	2		sp|P51649|SSDH_HUMAN	P51649	SSDH_HUMAN	ALDH5A1	Succinate-semialdehyde dehydrogenase, mitochondrial			0	0	0	0	0	0	0	0	0	0	0	0	0	0	0	0	0	0	0	0	0	0	0	0	0	0	0	0	1	0	0	0	0	0
AFAEQLGR	AFAEQLGR	K	R	446	453	8	2		sp|Q86WU2|LDHD_HUMAN	Q86WU2	LDHD_HUMAN	LDHD	Probable D-lactate dehydrogenase, mitochondrial			0	0	0	0	0	0	0	0	0	0	0	0	0	0	1	0	0	0	0	0	0	0	0	0	0	0	0	0	0	0	0	0	0	0
AFAETHIK	AFAETHIK	K	G	1091	1098	8	2		sp|P42704|LPPRC_HUMAN	P42704	LPPRC_HUMAN	LRPPRC	Leucine-rich PPR motif-containing protein, mitochondrial			1	0	0	0	1	0	0	0	1	1	1	1	0	0	0	0	1	1	1	0	1	1	0	0	0	0	1	0	0	1	0	1	1	0
AFAGDIANQLATDAVQILGGNGFNTEYPVEK	AFAGDIANQLATDAVQILGGNGFNTEYPVEK	K	L	359	389	31	3,4		sp|P11310|ACADM_HUMAN	P11310	ACADM_HUMAN	ACADM	Medium-chain specific acyl-CoA dehydrogenase, mitochondrial			2	2	2	2	2	0	2	1	2	0	0	1	1	1	2	1	3	2	1	0	2	2	2	2	2	2	1	1	1	2	2	2	2	2
AFAHLQVPER	AFAHLQVPER	K	V	3652	3661	10	2,3		sp|P98160|PGBM_HUMAN	P98160	PGBM_HUMAN	HSPG2	Basement membrane-specific heparan sulfate proteoglycan core protein			2	1	2	3	1	1	1	1	2	1	1	3	2	1	1	1	2	1	2	1	1	1	1	2	1	1	1	0	1	2	2	1	1	1
AFALEVIK	AFALEVIK	K	S	262	269	8	2		sp|Q9H2U2|IPYR2_HUMAN	Q9H2U2	IPYR2_HUMAN	PPA2	Inorganic pyrophosphatase 2, mitochondrial			0	0	0	0	0	0	0	0	1	0	0	0	0	0	0	0	0	0	0	0	0	0	0	0	0	0	0	0	0	0	1	0	0	0
AFAMIIDK	AFAMIIDK	K	L	71	78	8	2		sp|Q15365|PCBP1_HUMAN	Q15365	PCBP1_HUMAN	PCBP1	Poly(rC)-binding protein 1	PCBP2	sp|Q15366|PCBP2_HUMAN	0	0	1	0	0	0	0	0	0	0	0	0	0	0	0	0	0	0	0	0	1	0	0	0	1	0	0	0	0	0	0	0	0	0
AFAMIIDKLEEDINSSMTNSTAASRPPVTLR	AFAMIIDKLEEDINSSMTNSTAASRPPVTLR	K	L	71	101	31	4		sp|Q15365|PCBP1_HUMAN	Q15365	PCBP1_HUMAN	PCBP1	Poly(rC)-binding protein 1			0	0	1	2	3	3	2	3	1	3	1	0	2	3	2	1	2	3	1	3	3	2	1	2	3	3	1	3	2	2	3	3	2	2
AFAMIIDKLEEDINSSMTNSTAASRPPVTLR	AFAMIIDKLEEDINSSM[15.9949]TNSTAASRPPVTLR	K	L	71	101	31	4	17M(15.9949)	sp|Q15365|PCBP1_HUMAN	Q15365	PCBP1_HUMAN	PCBP1	Poly(rC)-binding protein 1			1	0	1	0	0	0	0	0	1	0	1	0	0	0	0	0	1	0	0	0	0	0	0	0	1	0	1	0	0	0	0	0	0	0
AFAMIIDKLEEDISSSMTNSTAASRPPVTLR	AFAMIIDKLEEDISSSMTNSTAASRPPVTLR	K	L	71	101	31	4		sp|Q15366|PCBP2_HUMAN	Q15366	PCBP2_HUMAN	PCBP2	Poly(rC)-binding protein 2			1	0	0	1	1	1	1	1	0	0	0	0	1	1	1	1	1	1	1	1	1	0	1	1	1	0	1	0	0	1	1	1	0	1
AFAMIIDKLEEDINSSMTNSTAASRPPVTLR	AFAM[15.9949]IIDKLEEDINSSMTNSTAASRPPVTLR	K	L	71	101	31	4	4M(15.9949)	sp|Q15365|PCBP1_HUMAN	Q15365	PCBP1_HUMAN	PCBP1	Poly(rC)-binding protein 1			0	0	0	0	0	0	0	0	0	0	0	0	0	0	0	0	0	0	0	0	0	0	0	0	0	0	0	0	0	0	0	0	0	0
AFAMIIDKLEEDINSSMTNSTAASRPPVTLR	AFAM[15.9949]IIDKLEEDINSSM[15.9949]TNSTAASRPPVTLR	K	L	71	101	31	4	17M(15.9949)	sp|Q15365|PCBP1_HUMAN	Q15365	PCBP1_HUMAN	PCBP1	Poly(rC)-binding protein 1			0	0	0	0	0	0	0	0	0	0	0	0	0	0	0	0	0	0	0	0	0	0	0	0	0	0	0	0	0	0	0	0	0	0
AFASPVENPDNYCFCTEK	AFASPVENPDNYC[57.0215]FC[57.0215]TEK	K	I	299	316	18	2	13C(57.0215)	sp|P16671|CD36_HUMAN	P16671	CD36_HUMAN	CD36	Platelet glycoprotein 4			0	0	0	0	0	0	0	0	0	0	0	0	0	0	0	0	0	0	0	0	1	0	0	0	0	0	0	0	0	0	0	0	1	0
AFCAGGDIR	AFC[57.0215]AGGDIR	K	V	93	101	9	2	3C(57.0215)	sp|Q6NVY1|HIBCH_HUMAN	Q6NVY1	HIBCH_HUMAN	HIBCH	3-hydroxyisobutyryl-CoA hydrolase, mitochondrial			0	0	0	0	0	0	0	0	0	1	0	0	0	0	0	0	0	0	0	0	0	0	0	0	0	0	0	0	0	0	0	0	0	0
AFCGFEDPR	AFC[57.0215]GFEDPR	K	T	4492	4500	9	2	3C(57.0215)	sp|Q15149|PLEC_HUMAN	Q15149	PLEC_HUMAN	PLEC	Plectin			0	0	0	0	0	0	0	0	0	0	0	0	0	0	0	0	0	0	0	0	0	0	0	0	0	0	0	0	1	0	0	0	0	0
AFDITYVR	AFDITYVR	K	L	142	149	8	2		sp|P11047|LAMC1_HUMAN	P11047	LAMC1_HUMAN	LAMC1	Laminin subunit gamma-1			1	1	1	1	0	1	1	1	1	1	0	1	0	0	0	0	0	0	0	0	0	0	0	0	1	1	0	1	0	0	1	1	1	0
AFDLIVDRPVTLVR	AFDLIVDRPVTLVR	K	E	30	43	14	2,3		sp|O96000|NDUBA_HUMAN	O96000	NDUBA_HUMAN	NDUFB10	NADH dehydrogenase [ubiquinone] 1 beta subcomplex subunit 10			1	1	2	1	1	1	2	2	2	2	2	2	1	1	2	2	2	1	2	2	2	1	1	2	2	2	2	2	2	1	2	1	1	1
AFDMVHDPMAALETLLTLGFER	AFDMVHDPMAALETLLTLGFER	R	V	147	168	22	3		sp|Q9NTM9|CUTC_HUMAN	Q9NTM9	CUTC_HUMAN	CUTC	Copper homeostasis protein cutC homolog			0	0	0	0	1	1	0	1	0	0	0	0	0	0	0	1	1	1	0	1	1	1	1	0	1	1	0	1	0	0	1	1	1	0
AFDMVHDPMAALETLLTLGFER	AFDMVHDPM[15.9949]AALETLLTLGFER	R	V	147	168	22	3	9M(15.9949)	sp|Q9NTM9|CUTC_HUMAN	Q9NTM9	CUTC_HUMAN	CUTC	Copper homeostasis protein cutC homolog			0	0	0	0	0	1	0	0	0	0	0	0	0	0	0	0	0	0	0	0	0	0	0	0	0	0	0	0	0	0	0	0	0	0
AFDMVHDPMAALETLLTLGFER	AFDM[15.9949]VHDPMAALETLLTLGFER	R	V	147	168	22	3	4M(15.9949)	sp|Q9NTM9|CUTC_HUMAN	Q9NTM9	CUTC_HUMAN	CUTC	Copper homeostasis protein cutC homolog			0	0	0	0	1	0	0	0	0	0	0	0	0	0	0	0	0	0	0	0	0	1	0	0	0	0	0	0	0	0	0	0	0	0
AFDQDGDGHITVDELR	AFDQDGDGHITVDELR	R	R	89	104	16	3		sp|Q9NZT1|CALL5_HUMAN	Q9NZT1	CALL5_HUMAN	CALML5	Calmodulin-like protein 5			0	0	0	0	0	0	0	0	0	0	0	0	0	0	0	0	0	0	0	0	1	0	0	0	0	0	0	0	0	0	0	0	0	0
AFDQGADAIYDHINEGK	AFDQGADAIYDHINEGK	R	L	35	51	17	2,3		sp|Q9UDW1|QCR9_HUMAN	Q9UDW1	QCR9_HUMAN	UQCR10	Cytochrome b-c1 complex subunit 9			2	2	4	2	2	2	4	4	5	2	4	3	4	3	2	4	2	2	3	4	2	3	2	4	2	4	4	4	3	2	2	2	2	3
AFDTFLDSLQEFPWVR	AFDTFLDSLQEFPWVR	K	E	68	83	16	2		sp|P78560|CRADD_HUMAN	P78560	CRADD_HUMAN	CRADD	Death domain-containing protein CRADD			0	0	0	0	0	0	0	0	0	0	0	0	0	0	0	0	0	0	0	0	0	0	0	0	0	0	0	1	0	0	0	0	0	0
AFEDAAEEFHPYIPFFATFDSK	AFEDAAEEFHPYIPFFATFDSK	K	V	196	217	22	2,3,4		sp|P31415|CASQ1_HUMAN	P31415	CASQ1_HUMAN	CASQ1	Calsequestrin-1			17	17	15	24	22	23	20	23	17	24	13	25	15	18	16	21	18	25	18	23	18	18	16	17	18	24	19	22	11	14	16	20	12	19
AFEDDDITHVEGSVDPIR	AFEDDDITHVEGSVDPIR	R	D	126	143	18	3		sp|Q9NTK5|OLA1_HUMAN	Q9NTK5	OLA1_HUMAN	OLA1	Obg-like ATPase 1			0	0	0	0	0	0	0	0	0	0	0	0	0	0	0	0	0	0	0	1	0	0	0	0	0	0	0	0	0	0	0	0	0	0
AFEDDDITHVEGSVDPIRDIEIIHEELQLKDEEMIGPIIDK	AFEDDDITHVEGSVDPIRDIEIIHEELQLKDEEMIGPIIDK	R	L	126	166	41	5		sp|Q9NTK5|OLA1_HUMAN	Q9NTK5	OLA1_HUMAN	OLA1	Obg-like ATPase 1			0	0	1	1	1	1	1	2	0	0	0	1	0	1	0	0	1	2	1	1	1	0	1	1	1	0	0	1	0	0	0	1	0	1
AFEDELR	AFEDELR	K	G	681	687	7	2		sp|P11277|SPTB1_HUMAN	P11277	SPTB1_HUMAN	SPTB	Spectrin beta chain, erythrocytic			0	0	0	0	0	0	0	0	0	0	0	0	0	0	0	0	0	0	0	0	0	0	0	0	0	0	0	0	0	0	0	0	0	0
AFEEAAEHFQPYIK	AFEEAAEHFQPYIK	K	F	181	194	14	2,3		sp|O14958|CASQ2_HUMAN	O14958	CASQ2_HUMAN	CASQ2	Calsequestrin-2			2	2	3	2	4	1	4	2	4	2	3	2	3	2	3	2	4	2	3	3	4	2	3	1	4	2	3	3	4	2	3	2	3	2
AFEETQIDIPGGGSHGGSTMSLWEVMQSDLIPEEQR	AFEETQIDIPGGGSHGGSTMSLWEVMQSDLIPEEQR	R	A	3703	3738	36	3,4		sp|Q15149|PLEC_HUMAN	Q15149	PLEC_HUMAN	PLEC	Plectin			2	0	2	2	3	2	2	2	2	2	2	2	2	2	2	1	3	2	2	2	2	2	3	0	3	1	2	2	1	1	2	1	1	2
AFEETQIDIPGGGSHGGSTMSLWEVMQSDLIPEEQR	AFEETQIDIPGGGSHGGSTM[15.9949]SLWEVMQSDLIPEEQR	R	A	3703	3738	36	3	20M(15.9949)	sp|Q15149|PLEC_HUMAN	Q15149	PLEC_HUMAN	PLEC	Plectin			0	0	0	0	0	0	0	0	0	0	0	0	0	0	0	0	0	0	0	0	0	0	0	0	0	0	0	0	0	0	0	0	0	0
AFEHAVSHLQHGQFQAR	AFEHAVSHLQHGQFQAR	R	D	1192	1208	17	2,3,4		sp|Q96Q06|PLIN4_HUMAN	Q96Q06	PLIN4_HUMAN	PLIN4	Perilipin-4			1	1	2	2	3	2	2	2	3	2	2	2	1	1	2	1	2	2	2	2	3	2	3	2	2	2	2	2	2	1	2	2	2	2
AFEPATGR	AFEPATGR	K	V	31	38	8	2		sp|P49189|AL9A1_HUMAN	P49189	AL9A1_HUMAN	ALDH9A1	4-trimethylaminobutyraldehyde dehydrogenase			0	1	0	0	0	0	0	0	0	0	0	0	1	0	0	0	0	0	0	0	0	1	1	0	0	0	0	0	0	1	0	1	0	0
AFEVWQER	AFEVWQER	R	E	5968	5975	8	2		sp|Q5VST9|OBSCN_HUMAN	Q5VST9	OBSCN_HUMAN	OBSCN	Obscurin			0	0	0	1	0	1	0	1	1	1	0	1	1	0	0	0	1	1	0	0	0	0	0	0	0	0	0	0	0	1	0	1	0	1
AFEVWQEREDSVR	AFEVWQEREDSVR	R	K	5968	5980	13	3		sp|Q5VST9|OBSCN_HUMAN	Q5VST9	OBSCN_HUMAN	OBSCN	Obscurin			0	0	0	0	0	0	0	0	0	0	0	0	0	0	0	0	0	0	0	0	0	0	0	0	0	0	0	0	0	0	0	0	1	0
AFFAGSQR	AFFAGSQR	R	F	603	610	8	2		sp|Q14697|GANAB_HUMAN	Q14697	GANAB_HUMAN	GANAB	Neutral alpha-glucosidase AB			0	0	0	0	0	0	0	0	0	0	0	0	0	0	0	0	0	0	1	0	0	0	0	0	0	0	0	0	0	0	0	0	0	0
AFFALVTNGVR	AFFALVTNGVR	K	A	60	70	11	2		sp|P54619|AAKG1_HUMAN	P54619	AAKG1_HUMAN	PRKAG1	5'-AMP-activated protein kinase subunit gamma-1			1	0	1	0	0	0	0	0	0	0	1	0	1	0	0	1	0	0	0	0	0	0	0	0	0	0	0	0	0	0	1	0	0	0
AFFESHPAPSAER	AFFESHPAPSAER	K	T	870	882	13	2,3		sp|P55786|PSA_HUMAN	P55786	PSA_HUMAN	NPEPPS	Puromycin-sensitive aminopeptidase			1	0	2	3	0	0	2	1	1	2	2	2	2	0	1	1	1	1	2	0	1	0	0	1	0	1	1	3	0	0	1	0	1	1
AFFPNMVNMIVLDK	AFFPNMVNMIVLDK	R	D	583	596	14	2		sp|Q9Y2J8|PADI2_HUMAN	Q9Y2J8	PADI2_HUMAN	PADI2	Protein-arginine deiminase type-2			1	3	1	3	1	3	1	3	1	3	1	2	2	3	1	3	2	3	1	3	1	3	1	3	2	3	2	3	1	3	1	3	2	3
AFFPNMVNMIVLDKDLGIPK	AFFPNMVNMIVLDKDLGIPK	R	P	583	602	20	3		sp|Q9Y2J8|PADI2_HUMAN	Q9Y2J8	PADI2_HUMAN	PADI2	Protein-arginine deiminase type-2			0	0	0	0	0	0	0	1	0	0	0	0	0	0	0	0	0	0	0	0	0	0	0	0	0	1	0	0	0	0	0	0	0	0
AFFPNMVNMIVLDKDLGIPKPFGPQVEEECCLEMHVR	AFFPNMVNMIVLDKDLGIPKPFGPQVEEEC[57.0215]C[57.0215]LEMHVR	R	G	583	619	37	5	30C(57.0215)	sp|Q9Y2J8|PADI2_HUMAN	Q9Y2J8	PADI2_HUMAN	PADI2	Protein-arginine deiminase type-2			0	0	0	0	0	1	0	0	0	0	0	0	0	0	0	0	1	0	0	0	0	0	0	0	1	0	0	0	0	0	0	0	0	0
AFFPNMVNMIVLDK	AFFPNM[15.9949]VNMIVLDK	R	D	583	596	14	2	6M(15.9949)	sp|Q9Y2J8|PADI2_HUMAN	Q9Y2J8	PADI2_HUMAN	PADI2	Protein-arginine deiminase type-2			0	0	0	0	0	0	0	0	0	0	0	0	0	0	0	0	0	0	0	0	0	0	0	0	0	0	1	0	0	0	0	0	0	0
AFFSEVER	AFFSEVER	R	R	264	271	8	2		sp|Q9UQ80|PA2G4_HUMAN	Q9UQ80	PA2G4_HUMAN	PA2G4	Proliferation-associated protein 2G4			0	0	0	0	0	0	0	1	0	0	0	1	0	0	0	0	0	0	0	0	0	0	0	0	1	0	0	0	0	0	0	0	0	1
AFGFMTR	AFGFMTR	R	V	46	52	7	2		sp|P61457|PHS_HUMAN	P61457	PHS_HUMAN	PCBD1	Pterin-4-alpha-carbinolamine dehydratase			0	0	0	1	0	0	1	0	0	0	1	1	1	0	0	0	0	0	1	0	0	0	0	0	0	0	1	0	1	0	0	0	0	0
AFGFSHLEALLDDSK	AFGFSHLEALLDDSK	R	E	95	109	15	2,3		sp|Q96FW1|OTUB1_HUMAN	Q96FW1	OTUB1_HUMAN	OTUB1	Ubiquitin thioesterase OTUB1			0	1	1	2	1	1	1	2	1	2	1	1	1	0	0	1	1	2	1	1	1	1	0	2	0	1	1	1	0	0	0	1	1	1
AFGGPGAGCISEGR	AFGGPGAGC[57.0215]ISEGR	R	A	16	29	14	2	9C(57.0215)	sp|Q9H479|FN3K_HUMAN	Q9H479	FN3K_HUMAN	FN3K	Fructosamine-3-kinase			0	0	0	0	0	0	0	0	1	0	0	0	0	0	0	0	0	0	0	0	0	0	0	0	0	0	0	0	0	0	0	0	0	0
AFGGQSLK	AFGGQSLK	R	F	172	179	8	1,2		sp|P31040|SDHA_HUMAN	P31040	SDHA_HUMAN	SDHA	Succinate dehydrogenase [ubiquinone] flavoprotein subunit, mitochondrial			1	1	1	1	1	0	1	1	1	1	1	1	1	1	1	1	1	1	1	0	2	1	1	1	0	1	1	1	1	1	1	1	0	1
AFGHHAVSLLDGGLR	AFGHHAVSLLDGGLR	R	H	119	133	15	3		sp|P25325|THTM_HUMAN	P25325	THTM_HUMAN	MPST	3-mercaptopyruvate sulfurtransferase			0	0	0	0	0	0	1	1	0	0	1	0	0	0	0	0	0	0	0	0	0	0	0	0	0	0	1	1	0	0	0	0	0	0
AFGPGLEGGLVNK	AFGPGLEGGLVNK	R	A	1355	1367	13	2		sp|Q14315|FLNC_HUMAN	Q14315	FLNC_HUMAN	FLNC	Filamin-C			3	2	1	3	0	1	1	1	1	2	1	3	1	1	1	1	1	1	1	1	1	1	1	1	1	1	1	1	0	2	1	2	1	1
AFGPGLEPTGCIVDKPAEFTIDAR	AFGPGLEPTGC[57.0215]IVDKPAEFTIDAR	K	A	672	695	24	2,3,4	11C(57.0215)	sp|Q14315|FLNC_HUMAN	Q14315	FLNC_HUMAN	FLNC	Filamin-C			3	4	4	3	3	5	6	4	2	4	4	3	4	3	4	4	4	3	3	4	4	3	4	3	3	3	3	3	4	4	3	4	3	5
AFHAFDKDGDGIIK	AFHAFDKDGDGIIK	R	L	795	808	14	2,3,4		sp|P20807|CAN3_HUMAN	P20807	CAN3_HUMAN	CAPN3	Calpain-3			1	1	1	1	1	1	1	2	1	0	0	1	0	0	1	1	1	1	1	1	2	1	2	2	1	1	1	2	0	0	1	1	0	3
AFHNEAQVNPER	AFHNEAQVNPER	R	K	469	480	12	2,3		sp|P17987|TCPA_HUMAN	P17987	TCPA_HUMAN	TCP1	T-complex protein 1 subunit alpha			0	0	0	0	1	0	1	0	0	0	0	0	0	0	1	0	1	0	1	0	1	0	1	0	1	0	0	1	0	0	0	0	0	0
AFIDQGK	AFIDQGK	K	L	58	64	7	2		sp|Q9UIJ7|KAD3_HUMAN	Q9UIJ7	KAD3_HUMAN	AK3	GTP:AMP phosphotransferase AK3, mitochondrial			0	0	0	0	0	0	0	0	0	0	0	0	0	0	0	1	0	0	0	0	0	0	0	0	0	0	0	0	0	0	0	0	1	1
AFIITGQTYTR	AFIITGQTYTR	R	K	235	245	11	2		sp|P30566|PUR8_HUMAN	P30566	PUR8_HUMAN	ADSL	Adenylosuccinate lyase			1	1	1	0	0	0	0	1	1	1	0	1	0	1	0	0	0	1	0	0	0	0	0	0	0	0	0	0	0	0	1	1	0	0
AFINIVVLDR	AFINIVVLDR	K	P	27487	27496	10	2		sp|Q8WZ42|TITIN_HUMAN	Q8WZ42	TITIN_HUMAN	TTN	Titin			1	1	1	1	1	1	1	1	0	1	1	0	1	1	1	1	1	1	1	1	1	1	1	1	1	1	1	1	1	1	1	1	1	1
AFINIVVLDRPGPPTGPVVISDITEESVTLK	AFINIVVLDRPGPPTGPVVISDITEESVTLK	K	W	27487	27517	31	3,4		sp|Q8WZ42|TITIN_HUMAN	Q8WZ42	TITIN_HUMAN	TTN	Titin			5	4	7	7	7	9	6	8	6	9	5	4	6	11	7	8	6	9	8	10	8	8	6	9	11	8	7	9	2	9	6	10	6	8
AFIPLPSAVVQAVFGR	AFIPLPSAVVQAVFGR	R	Q	240	255	16	2,3		sp|Q9NRG7|D39U1_HUMAN	Q9NRG7	D39U1_HUMAN	SDR39U1	Epimerase family protein SDR39U1			1	0	2	0	0	0	1	1	2	1	0	2	0	0	0	0	0	1	0	0	0	0	0	0	1	2	1	2	3	1	2	1	0	1
AFLADPSAFVAAAPVAAATTAAPAAAAAPAK	AFLADPSAFVAAAPVAAATTAAPAAAAAPAK	K	V	267	297	31	3		sp|P05388|RLA0_HUMAN	P05388	RLA0_HUMAN	RPLP0	60S acidic ribosomal protein P0			0	0	0	0	0	0	0	0	0	0	0	0	0	0	0	0	0	0	0	0	0	0	0	0	0	0	0	0	0	0	0	0	0	0
AFLASGPYLTHQQK	AFLASGPYLTHQQK	M	V	2	15	14	3		sp|Q9Y6M9|NDUB9_HUMAN	Q9Y6M9	NDUB9_HUMAN	NDUFB9	NADH dehydrogenase [ubiquinone] 1 beta subcomplex subunit 9			0	0	0	0	0	0	0	0	0	0	0	0	0	0	1	1	0	0	0	0	0	0	0	0	0	0	2	0	0	0	0	1	0	0
AFLDALQNQAEASSK	AFLDALQNQAEASSK	K	I	182	196	15	2		sp|Q12931|TRAP1_HUMAN	Q12931	TRAP1_HUMAN	TRAP1	Heat shock protein 75 kDa, mitochondrial			1	0	0	0	0	0	0	0	1	0	1	0	0	0	1	0	0	0	0	0	1	0	0	0	0	0	0	0	0	0	1	0	1	0
AFLDFHALPYQVVEVNPVR	AFLDFHALPYQVVEVNPVR	R	R	118	136	19	2,3		sp|Q9H7Z7|PGES2_HUMAN	Q9H7Z7	PGES2_HUMAN	PTGES2	Prostaglandin E synthase 2			1	2	1	1	1	1	2	1	1	1	1	1	1	1	3	1	1	1	2	1	2	1	1	1	2	1	2	1	2	1	4	2	1	1
AFLHVPAK	AFLHVPAK	K	V	971	978	8	2		sp|P14543|NID1_HUMAN	P14543	NID1_HUMAN	NID1	Nidogen-1			0	0	0	0	0	0	0	0	0	0	0	0	1	0	0	0	0	0	0	0	0	0	0	0	0	0	0	0	0	0	0	0	0	0
AFLLIEDLTGSCFEPLPQGLLLHELPDR	AFLLIEDLTGSC[57.0215]FEPLPQGLLLHELPDR	R	R	141	168	28	3	12C(57.0215)	sp|A5D6W6|FITM1_HUMAN	A5D6W6	FITM1_HUMAN	FITM1	Fat storage-inducing transmembrane protein 1			1	3	1	1	2	1	1	0	1	1	1	2	1	1	1	1	1	1	1	1	1	2	2	2	1	1	0	0	1	2	1	1	1	2
AFLLIEDLTGSCFEPLPQGLLLHELPDRR	AFLLIEDLTGSC[57.0215]FEPLPQGLLLHELPDRR	R	S	141	169	29	4	12C(57.0215)	sp|A5D6W6|FITM1_HUMAN	A5D6W6	FITM1_HUMAN	FITM1	Fat storage-inducing transmembrane protein 1			1	0	1	1	1	1	2	1	0	1	0	1	1	1	0	1	1	1	1	2	1	1	1	1	1	1	1	1	0	1	1	1	1	1
AFLLMASQYQQPHENDVAALLKPISEK	AFLLMASQYQQPHENDVAALLKPISEK	R	I	87	113	27	3,4		sp|P40123|CAP2_HUMAN	P40123	CAP2_HUMAN	CAP2	Adenylyl cyclase-associated protein 2			2	1	1	5	2	2	2	4	4	4	2	3	2	3	1	4	2	4	3	2	1	4	1	4	1	4	2	3	1	2	4	1	1	1
AFLLMASQYQQPHENDVAALLKPISEK	AFLLM[15.9949]ASQYQQPHENDVAALLKPISEK	R	I	87	113	27	4	5M(15.9949)	sp|P40123|CAP2_HUMAN	P40123	CAP2_HUMAN	CAP2	Adenylyl cyclase-associated protein 2			0	3	1	0	0	0	1	0	1	0	0	2	1	0	0	0	0	0	0	0	0	0	1	0	0	0	0	0	0	0	0	0	0	0
AFLMQHAPANDYLVTSHIHLHVPEGATPK	AFLMQHAPANDYLVTSHIHLHVPEGATPK	R	D	823	851	29	5		sp|P36776|LONM_HUMAN	P36776	LONM_HUMAN	LONP1	Lon protease homolog, mitochondrial			0	0	0	0	0	0	0	0	0	0	0	0	0	0	0	0	0	0	0	0	0	0	0	0	0	0	1	0	0	0	0	0	0	1
AFLSSHLQDLSTIVR	AFLSSHLQDLSTIVR	R	K	1252	1266	15	2,3		sp|P39059|COFA1_HUMAN	P39059	COFA1_HUMAN	COL15A1	Collagen alpha-1(XV) chain			2	1	2	2	2	2	2	2	2	2	1	2	2	1	2	2	2	2	2	2	2	2	2	1	2	2	2	1	2	1	2	2	2	2
AFLTGPHISLADLVAITELMHPVGAGCQVFEGR	AFLTGPHISLADLVAITELMHPVGAGC[57.0215]QVFEGR	K	P	156	188	33	4	27C(57.0215)	sp|P30711|GSTT1_HUMAN	P30711	GSTT1_HUMAN	GSTT1	Glutathione S-transferase theta-1			0	0	0	0	1	1	1	2	0	1	0	0	0	0	0	0	1	2	1	1	1	1	1	1	1	1	0	1	0	1	1	1	1	0
AFLTGPHISLADLVAITELMHPVGAGCQVFEGRPK	AFLTGPHISLADLVAITELMHPVGAGC[57.0215]QVFEGRPK	K	L	156	190	35	5	27C(57.0215)	sp|P30711|GSTT1_HUMAN	P30711	GSTT1_HUMAN	GSTT1	Glutathione S-transferase theta-1			0	0	0	0	0	0	0	0	0	0	0	1	0	0	0	0	0	0	0	0	0	0	0	0	1	0	0	0	0	0	0	1	0	0
AFLTGPHISLADLVAITELMHPVGAGCQVFEGR	AFLTGPHISLADLVAITELM[15.9949]HPVGAGC[57.0215]QVFEGR	K	P	156	188	33	4	20M(15.9949)	sp|P30711|GSTT1_HUMAN	P30711	GSTT1_HUMAN	GSTT1	Glutathione S-transferase theta-1			0	0	0	0	0	0	0	0	0	0	0	0	0	0	0	0	0	0	0	1	0	0	0	0	0	0	1	0	0	0	0	0	0	0
AFLTLAEDILR	AFLTLAEDILR	K	K	162	172	11	2		sp|P61026|RAB10_HUMAN	P61026	RAB10_HUMAN	RAB10	Ras-related protein Rab-10			1	1	1	2	1	1	1	1	1	1	1	1	1	1	1	1	1	1	1	1	1	1	1	1	1	1	1	1	1	1	1	1	1	1
AFMGVKNWPWMK	AFMGVKNWPWMK	R	L	820	831	12	3		sp|P12883|MYH7_HUMAN	P12883	MYH7_HUMAN	MYH7	Myosin-7	MYH6	sp|P13533|MYH6_HUMAN	1	0	0	0	0	0	1	0	1	0	0	0	1	0	0	0	1	0	1	0	0	0	0	0	0	0	1	0	0	0	1	0	0	0
AFMGVKNWPWMK	AFMGVKNWPWM[15.9949]K	R	L	820	831	12	3	11M(15.9949)	sp|P12883|MYH7_HUMAN	P12883	MYH7_HUMAN	MYH7	Myosin-7	MYH6	sp|P13533|MYH6_HUMAN	0	0	0	0	0	0	0	0	0	0	0	0	0	0	0	0	1	0	1	0	0	0	0	0	0	0	1	0	0	0	0	0	0	0
AFMGVKNWPWMK	AFM[15.9949]GVKNWPWMK	R	L	820	831	12	3	3M(15.9949)	sp|P12883|MYH7_HUMAN	P12883	MYH7_HUMAN	MYH7	Myosin-7	MYH6	sp|P13533|MYH6_HUMAN	0	0	0	0	0	0	1	0	0	0	0	0	0	0	0	0	0	0	0	0	0	0	0	0	0	0	1	0	0	0	0	0	0	0
AFPAWADTSVLSR	AFPAWADTSVLSR	R	Q	89	101	13	2		sp|Q02252|MMSA_HUMAN	Q02252	MMSA_HUMAN	ALDH6A1	Methylmalonate-semialdehyde dehydrogenase [acylating], mitochondrial			0	0	0	0	0	0	0	0	0	0	0	0	0	0	0	0	0	0	0	0	0	0	0	0	1	0	0	0	0	0	0	0	1	0
AFPEHFTYEPNEADAAQGYR	AFPEHFTYEPNEADAAQGYR	K	Y	616	635	20	2,3		sp|P13807|GYS1_HUMAN	P13807	GYS1_HUMAN	GYS1	Glycogen [starch] synthase, muscle			2	2	3	4	3	4	4	4	3	3	3	4	2	2	4	3	4	3	3	2	6	3	3	5	3	3	2	3	3	2	3	3	3	3
AFPNPYADYNK	AFPNPYADYNK	R	S	5	15	11	2		sp|O43813|LANC1_HUMAN	O43813	LANC1_HUMAN	LANCL1	Glutathione S-transferase LANCL1			0	0	0	0	0	0	0	0	0	1	0	0	0	0	0	0	0	0	0	0	0	0	0	0	0	0	0	0	0	0	0	0	0	0
AFQPWEDIQENFLYYEEK	AFQPWEDIQENFLYYEEK	K	L	201	218	18	2,3		sp|Q9Y235|ABEC2_HUMAN	Q9Y235	ABEC2_HUMAN	APOBEC2	C->U-editing enzyme APOBEC-2			5	4	6	4	6	5	4	5	4	3	3	3	2	4	4	6	4	5	3	3	4	3	4	3	4	5	4	4	5	4	1	4	5	4
AFQYVETHGEVCPANWTPDSPTIK	AFQYVETHGEVC[57.0215]PANWTPDSPTIK	K	P	218	241	24	3	12C(57.0215)	sp|P30048|PRDX3_HUMAN	P30048	PRDX3_HUMAN	PRDX3	Thioredoxin-dependent peroxide reductase, mitochondrial			1	1	1	1	1	1	1	1	1	1	1	1	1	1	1	1	1	0	1	1	1	1	1	1	1	1	1	1	1	1	1	1	1	1
AFQYVETHGEVCPANWTPDSPTIKPSPAASK	AFQYVETHGEVC[57.0215]PANWTPDSPTIKPSPAASK	K	E	218	248	31	3,4,5	12C(57.0215)	sp|P30048|PRDX3_HUMAN	P30048	PRDX3_HUMAN	PRDX3	Thioredoxin-dependent peroxide reductase, mitochondrial			5	3	4	3	3	2	3	4	3	3	4	3	2	3	4	4	4	3	2	4	2	3	2	4	4	4	3	4	2	3	3	3	4	3
AFSCISACGPR	AFSC[57.0215]ISAC[57.0215]GPR	R	P	11	21	11	2	4C(57.0215)	contam_sp|O43790|KRT86_HUMAN	O43790	KRT86_HUMAN	KRT86	Keratin, type II cuticular Hb6	KRT81	contam_sp|Q14533|KRT81_HUMAN	0	0	0	0	0	0	0	0	0	0	0	0	0	0	0	0	0	0	0	0	0	0	1	0	0	0	0	0	0	0	0	0	0	0
AFSCVSACGPR	AFSC[57.0215]VSAC[57.0215]GPR	R	P	14	24	11	2	4C(57.0215)	contam_sp|P15241|K2M2_SHEEP	P15241	K2M2_SHEEP		Keratin, type II microfibrillar, component 7C			0	0	0	0	0	0	0	0	0	0	0	0	0	0	0	0	0	0	0	0	0	0	0	0	0	0	0	0	0	0	0	0	0	0
AFSEADMERPLQELGLVPSAVLIVAK	AFSEADMERPLQELGLVPSAVLIVAK	R	K	268	293	26	3		sp|Q04323|UBXN1_HUMAN	Q04323	UBXN1_HUMAN	UBXN1	UBX domain-containing protein 1			0	0	2	2	1	0	2	2	0	2	2	0	1	2	0	0	1	3	2	0	2	2	0	2	2	2	2	2	0	0	1	0	0	0
AFSGYLGTDQSK	AFSGYLGTDQSK	K	W	187	198	12	2		sp|P10768|ESTD_HUMAN	P10768	ESTD_HUMAN	ESD	S-formylglutathione hydrolase			0	1	1	1	1	1	0	1	1	1	1	1	1	1	1	0	1	2	1	1	1	1	1	1	1	1	1	0	1	1	0	1	1	1
AFSMTAAETAR	AFSMTAAETAR	K	R	1983	1993	11	2		sp|P21817|RYR1_HUMAN	P21817	RYR1_HUMAN	RYR1	Ryanodine receptor 1			1	0	1	0	0	0	1	1	0	0	0	0	1	0	1	0	1	0	0	0	0	0	0	0	1	0	0	0	1	0	0	0	1	0
AFSMTAAETAR	AFSM[15.9949]TAAETAR	K	R	1983	1993	11	2	4M(15.9949)	sp|P21817|RYR1_HUMAN	P21817	RYR1_HUMAN	RYR1	Ryanodine receptor 1			0	0	0	0	0	0	0	0	0	0	0	0	0	0	0	0	0	0	0	0	0	0	0	0	0	0	0	0	0	0	0	0	0	0
AFSTQMSINEGQR	AFSTQMSINEGQR	K	L	33970	33982	13	2		sp|Q8WZ42|TITIN_HUMAN	Q8WZ42	TITIN_HUMAN	TTN	Titin			1	1	1	1	1	1	1	1	1	1	1	1	1	1	1	1	1	1	1	1	1	1	1	1	1	1	1	1	1	1	1	1	2	2
AFSTQMSINEGQR	AFSTQM[15.9949]SINEGQR	K	L	33970	33982	13	2	6M(15.9949)	sp|Q8WZ42|TITIN_HUMAN	Q8WZ42	TITIN_HUMAN	TTN	Titin			2	2	2	2	0	2	1	1	2	2	2	2	0	0	1	0	1	2	0	0	0	1	0	0	2	2	0	2	2	1	2	2	2	2
AFSVFLFNTENK	AFSVFLFNTENK	R	L	53	64	12	2		sp|Q13907|IDI1_HUMAN	Q13907	IDI1_HUMAN	IDI1	Isopentenyl-diphosphate Delta-isomerase 1			0	0	0	0	0	0	0	0	0	0	0	0	0	0	0	0	0	0	0	0	0	0	0	0	0	0	0	0	0	0	0	0	0	0
AFSVVLFNTK	AFSVVLFNTK	R	N	53	62	10	2		sp|Q9BXS1|IDI2_HUMAN	Q9BXS1	IDI2_HUMAN	IDI2	Isopentenyl-diphosphate delta-isomerase 2			0	0	1	0	0	0	1	0	0	0	1	0	0	0	0	0	1	0	0	0	0	0	0	0	0	0	0	0	0	0	0	0	0	0
AFTGFIVEADTPGIQIGR	AFTGFIVEADTPGIQIGR	K	K	218	235	18	2,3		sp|P11310|ACADM_HUMAN	P11310	ACADM_HUMAN	ACADM	Medium-chain specific acyl-CoA dehydrogenase, mitochondrial			2	2	2	1	2	3	2	2	1	2	2	1	2	3	2	3	4	2	1	3	2	3	2	3	2	2	2	4	2	2	2	2	2	2
AFTKPEEACSFILSADFPALVVK	AFTKPEEAC[57.0215]SFILSADFPALVVK	K	A	126	148	23	3	9C(57.0215)	sp|P22102|PUR2_HUMAN	P22102	PUR2_HUMAN	GART	Trifunctional purine biosynthetic protein adenosine-3			0	0	0	0	0	0	0	0	0	0	0	0	0	1	0	0	0	0	0	0	0	0	0	0	0	0	0	0	0	0	0	1	0	0
AFTQTDVATFSELTGDVNPLHLNEDFAK	AFTQTDVATFSELTGDVNPLHLNEDFAK	R	H	47	74	28	3		sp|P86397|HTD2_HUMAN	P86397	HTD2_HUMAN	HTD2	Hydroxyacyl-thioester dehydratase type 2, mitochondrial			1	0	1	1	0	0	1	0	1	1	1	0	1	0	1	1	0	1	0	0	1	0	1	1	0	1	1	1	0	0	1	0	0	1
AFVDFLSDEIK	AFVDFLSDEIK	K	E	81	91	11	2		sp|Q07021|C1QBP_HUMAN	Q07021	C1QBP_HUMAN	C1QBP	Complement component 1 Q subcomponent-binding protein, mitochondrial			1	1	0	0	0	0	0	1	0	0	0	0	0	0	0	1	0	0	0	1	0	1	1	1	0	1	0	1	1	1	0	1	0	1
AFVDFLSDEIKEER	AFVDFLSDEIKEER	K	K	81	94	14	2,3		sp|Q07021|C1QBP_HUMAN	Q07021	C1QBP_HUMAN	C1QBP	Complement component 1 Q subcomponent-binding protein, mitochondrial			2	2	3	1	2	1	2	1	3	2	2	3	2	2	2	2	2	1	2	3	3	2	2	2	3	1	2	2	3	2	2	2	2	2
AFVHWYVGEGMEEGEFSEAR	AFVHWYVGEGMEEGEFSEAR	R	E	403	422	20	2,3		sp|P68366|TBA4A_HUMAN	P68366	TBA4A_HUMAN	TUBA4A	Tubulin alpha-4A chain	TUBA1A, TUBA1B, TUBA1C, TUBA3C, TUBA3D, TUBA8	sp|P0DPH7|TBA3C_HUMAN, sp|P0DPH8|TBA3D_HUMAN, sp|P68363|TBA1B_HUMAN, sp|Q71U36|TBA1A_HUMAN, sp|Q9BQE3|TBA1C_HUMAN, sp|Q9NY65|TBA8_HUMAN	2	2	1	3	3	2	3	3	2	1	1	3	3	2	2	2	3	4	2	2	2	2	3	3	1	1	3	2	2	2	2	2	2	3
AFVHWYVGEGMEEGEFSEAR	AFVHWYVGEGM[15.9949]EEGEFSEAR	R	E	403	422	20	3	11M(15.9949)	sp|P68366|TBA4A_HUMAN	P68366	TBA4A_HUMAN	TUBA4A	Tubulin alpha-4A chain	TUBA1A, TUBA1B, TUBA1C, TUBA3C, TUBA3D, TUBA8	sp|P0DPH7|TBA3C_HUMAN, sp|P0DPH8|TBA3D_HUMAN, sp|P68363|TBA1B_HUMAN, sp|Q71U36|TBA1A_HUMAN, sp|Q9BQE3|TBA1C_HUMAN, sp|Q9NY65|TBA8_HUMAN	1	1	1	1	3	2	3	2	1	1	1	1	1	0	0	2	1	2	0	2	2	0	3	1	2	2	2	1	1	1	1	0	3	1
AFVVSVGK	AFVVSVGK	K	D	18	25	8	2		sp|Q5VST9|OBSCN_HUMAN	Q5VST9	OBSCN_HUMAN	OBSCN	Obscurin			0	0	0	0	0	0	0	0	0	0	0	0	0	0	0	0	0	0	0	0	0	0	0	0	0	0	0	0	0	0	0	0	0	0
AFYAELYHIISSNLEK	AFYAELYHIISSNLEK	R	I	211	226	16	2,3		sp|Q9UL46|PSME2_HUMAN	Q9UL46	PSME2_HUMAN	PSME2	Proteasome activator complex subunit 2			0	0	1	1	2	1	1	1	1	1	1	1	2	1	2	1	2	1	2	2	1	2	2	1	1	1	2	1	1	0	1	1	2	1
AFYKSFSKESDDPMAYIHFTAEGEVTFK	AFYKSFSKESDDPMAYIHFTAEGEVTFK	K	S	357	384	28	3		sp|P14625|ENPL_HUMAN	P14625	ENPL_HUMAN	HSP90B1	Endoplasmin			0	0	0	0	0	0	0	0	0	0	0	0	0	0	0	0	0	0	0	0	0	0	0	0	0	0	0	0	0	0	0	0	0	0
AFYPEEISSMVLTK	AFYPEEISSMVLTK	K	M	113	126	14	2,3		sp|P0DMV8|HS71A_HUMAN	P0DMV8	HS71A_HUMAN	HSPA1A	Heat shock 70 kDa protein 1A	HSPA1B, HSPA1L	sp|P0DMV9|HS71B_HUMAN, sp|P34931|HS71L_HUMAN	0	0	1	4	0	0	0	0	1	4	0	2	2	0	2	0	1	3	0	0	2	0	2	0	2	0	1	0	0	0	0	0	0	0
AFYVNVLNEEQR	AFYVNVLNEEQR	R	K	445	456	12	2		contam_sp|P04040|CATA_HUMAN	P04040	CATA_HUMAN	CAT	Catalase			1	0	0	0	0	0	0	0	0	0	0	0	1	0	1	0	0	0	0	0	0	0	0	0	0	0	1	0	0	0	1	0	0	1
AGAAEKGVPLYR	AGAAEKGVPLYR	K	H	121	132	12	3		sp|P13929|ENOB_HUMAN	P13929	ENOB_HUMAN	ENO3	Beta-enolase			0	0	0	0	0	0	0	0	0	0	0	0	0	0	0	0	0	0	0	0	0	0	0	0	0	0	0	1	0	0	0	0	0	0
AGAAGAGAAAGALGLLWGSLFGGGLVEGAK	AGAAGAGAAAGALGLLWGSLFGGGLVEGAK	R	K	4343	4372	30	3		sp|P21817|RYR1_HUMAN	P21817	RYR1_HUMAN	RYR1	Ryanodine receptor 1			1	0	0	0	0	0	0	0	1	0	0	0	0	0	0	0	0	0	0	0	0	0	0	0	1	0	0	0	0	0	0	1	0	1
AGAGSATLSMAYAGAR	AGAGSATLSMAYAGAR	K	F	242	257	16	2,3		sp|P40926|MDHM_HUMAN	P40926	MDHM_HUMAN	MDH2	Malate dehydrogenase, mitochondrial			1	2	1	2	1	1	1	2	1	2	1	3	1	2	1	2	1	2	2	2	2	2	2	2	1	2	3	3	2	2	1	1	2	2
AGAGSATLSMAYAGAR	AGAGSATLSM[15.9949]AYAGAR	K	F	242	257	16	2	10M(15.9949)	sp|P40926|MDHM_HUMAN	P40926	MDHM_HUMAN	MDH2	Malate dehydrogenase, mitochondrial			1	1	1	1	1	1	1	1	1	1	1	1	1	1	1	1	1	1	0	1	1	1	1	1	1	1	1	1	1	1	1	1	1	1
AGAHLQGGAK	AGAHLQGGAK	K	R	108	117	10	2		sp|P04406|G3P_HUMAN	P04406	G3P_HUMAN	GAPDH	Glyceraldehyde-3-phosphate dehydrogenase			0	0	0	1	0	0	0	0	0	0	0	1	0	0	0	1	0	0	0	1	0	0	0	1	0	1	0	0	0	0	0	1	0	0
AGAISASGPELQGAGHSK	AGAISASGPELQGAGHSK	R	L	226	243	18	2		sp|Q09666|AHNK_HUMAN	Q09666	AHNK_HUMAN	AHNAK	Neuroblast differentiation-associated protein AHNAK			0	0	0	0	1	0	0	0	0	0	0	0	0	0	0	0	0	0	0	0	0	0	0	0	0	0	0	0	0	0	1	0	0	0
AGALKTMLQEAQVFRGLASTVSLSAESGK	AGALKTM[15.9949]LQEAQVFRGLASTVSLSAESGK	R	S	12	40	29	3	7M(15.9949)	sp|P56181|NDUV3_HUMAN	P56181	NDUV3_HUMAN	NDUFV3	NADH dehydrogenase [ubiquinone] flavoprotein 3, mitochondrial			0	0	0	0	0	0	0	0	0	0	0	0	0	0	0	0	0	0	0	0	1	0	0	0	0	0	0	0	0	0	0	0	0	0
AGALLPAIHEQLR	AGALLPAIHEQLR	R	G	2181	2193	13	3		sp|O15230|LAMA5_HUMAN	O15230	LAMA5_HUMAN	LAMA5	Laminin subunit alpha-5			0	0	0	0	0	0	0	0	0	0	0	0	1	1	0	0	0	0	0	0	0	0	0	0	0	0	0	0	0	0	0	0	0	0
AGAQLQSDVR	AGAQLQSDVR	K	Y	218	227	10	2		sp|Q86VF7|NRAP_HUMAN	Q86VF7	NRAP_HUMAN	NRAP	Nebulin-related-anchoring protein			0	0	0	0	0	0	0	0	0	0	1	0	0	0	0	0	0	0	0	0	0	0	0	0	0	0	0	0	0	0	0	0	0	0
AGASFTMTVPFR	AGASFTMTVPFR	K	G	27127	27138	12	2		sp|Q8WZ42|TITIN_HUMAN	Q8WZ42	TITIN_HUMAN	TTN	Titin			1	1	1	1	1	1	1	1	1	1	1	1	1	1	1	1	1	1	1	1	1	1	1	1	1	1	1	1	1	1	1	1	1	1
AGASFTMTVPFR	AGASFTM[15.9949]TVPFR	K	G	27127	27138	12	2	7M(15.9949)	sp|Q8WZ42|TITIN_HUMAN	Q8WZ42	TITIN_HUMAN	TTN	Titin			0	1	0	0	0	0	0	0	0	0	0	0	0	0	0	0	0	0	0	0	0	0	0	0	0	0	0	0	0	0	0	0	0	0
AGATQSNIRPGGGSDPR	AGATQSNIRPGGGSDPR	K	I	1096	1112	17	3		sp|Q702N8|XIRP1_HUMAN	Q702N8	XIRP1_HUMAN	XIRP1	Xin actin-binding repeat-containing protein 1			0	0	0	0	0	0	0	1	0	0	0	0	0	0	0	0	0	0	0	0	0	0	0	0	0	0	0	0	0	0	0	0	0	0
AGCECLNESDEHGFDNCLR	AGC[57.0215]EC[57.0215]LNESDEHGFDNC[57.0215]LR	K	K	133	151	19	3	17C(57.0215)	sp|O43396|TXNL1_HUMAN	O43396	TXNL1_HUMAN	TXNL1	Thioredoxin-like protein 1			0	0	0	0	1	0	1	0	1	0	0	1	1	0	0	0	1	0	0	0	1	0	1	0	1	0	1	0	1	0	0	0	0	0
AGCQVVAPSDMMDGRVEAIKEALMAHGLGNR	AGC[57.0215]QVVAPSDM[15.9949]M[15.9949]DGRVEAIKEALM[15.9949]AHGLGNR	K	V	160	190	31	3	11M(15.9949)	sp|P13716|HEM2_HUMAN	P13716	HEM2_HUMAN	ALAD	Delta-aminolevulinic acid dehydratase			0	0	0	0	0	0	0	0	0	0	0	0	0	0	0	0	0	0	0	0	0	0	0	0	0	0	0	0	0	0	0	0	1	0
AGDEFVEK	AGDEFVEK	K	T	88	95	8	2		sp|Q16836|HCDH_HUMAN	Q16836	HCDH_HUMAN	HADH	Hydroxyacyl-coenzyme A dehydrogenase, mitochondrial			1	0	0	1	0	0	1	0	0	1	1	1	0	0	1	1	0	0	0	0	1	0	1	0	1	0	1	0	1	1	1	0	1	0
AGDKDDITEPAVCALR	AGDKDDITEPAVC[57.0215]ALR	R	H	445	460	16	2,3	13C(57.0215)	sp|P14923|PLAK_HUMAN	P14923	PLAK_HUMAN	JUP	Junction plakoglobin			0	0	0	0	0	0	0	0	0	0	0	0	0	0	0	0	0	0	0	0	0	0	0	0	0	0	0	0	0	0	0	0	0	0
AGDKPHMQTYEVDLNK	AGDKPHMQTYEVDLNK	K	C	52	67	16	2,3,4		sp|P21912|SDHB_HUMAN	P21912	SDHB_HUMAN	SDHB	Succinate dehydrogenase [ubiquinone] iron-sulfur subunit, mitochondrial			2	2	1	1	2	1	1	1	1	1	0	1	1	1	3	0	3	1	1	1	2	1	3	1	3	2	2	1	2	1	2	2	1	2
AGDKPHMQTYEVDLNK	AGDKPHM[15.9949]QTYEVDLNK	K	C	52	67	16	2,3,4	7M(15.9949)	sp|P21912|SDHB_HUMAN	P21912	SDHB_HUMAN	SDHB	Succinate dehydrogenase [ubiquinone] iron-sulfur subunit, mitochondrial			2	3	2	2	2	0	3	2	2	2	3	3	1	0	2	3	3	3	3	3	2	3	2	2	2	2	4	3	2	3	3	3	2	3
AGDLLLR	AGDLLLR	R	H	2299	2305	7	1		sp|Q9UPU5|UBP24_HUMAN	Q9UPU5	UBP24_HUMAN	USP24	Ubiquitin carboxyl-terminal hydrolase 24			0	0	0	0	0	0	0	0	0	0	0	0	0	0	0	0	0	0	0	0	0	0	0	0	0	0	0	1	0	0	0	0	0	0
AGDMENAENILTVMR	AGDMENAENILTVMR	R	D	245	259	15	2		sp|P42704|LPPRC_HUMAN	P42704	LPPRC_HUMAN	LRPPRC	Leucine-rich PPR motif-containing protein, mitochondrial			0	0	0	0	0	0	0	0	0	0	0	0	0	0	0	0	0	0	0	0	0	0	1	0	0	0	0	0	0	0	0	0	0	0
AGDMENAENILTVMRDAGIEPGPDTYLALLNAYAEKGDIDHVK	AGDMENAENILTVMRDAGIEPGPDTYLALLNAYAEKGDIDHVK	R	Q	245	287	43	4		sp|P42704|LPPRC_HUMAN	P42704	LPPRC_HUMAN	LRPPRC	Leucine-rich PPR motif-containing protein, mitochondrial			0	0	0	0	0	0	0	0	0	0	0	0	0	0	0	0	0	0	0	0	0	0	0	0	0	0	0	0	0	0	0	0	0	0
AGDTIVLNAISILGK	AGDTIVLNAISILGK	K	P	21319	21333	15	2,3		sp|Q8WZ42|TITIN_HUMAN	Q8WZ42	TITIN_HUMAN	TTN	Titin			3	1	3	2	1	1	2	1	1	2	1	1	1	1	1	1	2	1	2	1	2	1	1	1	1	2	2	1	2	1	2	2	1	1
AGDTIVLNAISILGKPLPK	AGDTIVLNAISILGKPLPK	K	S	21319	21337	19	2,3,4		sp|Q8WZ42|TITIN_HUMAN	Q8WZ42	TITIN_HUMAN	TTN	Titin			7	9	7	5	6	5	4	6	5	6	5	5	5	6	7	5	4	4	5	6	6	9	7	6	6	6	5	6	7	8	6	7	5	6
AGDVVLVIPFQNPEEQDEGWLMGVK	AGDVVLVIPFQNPEEQDEGWLMGVK	K	E	543	567	25	3		sp|O00499|BIN1_HUMAN	O00499	BIN1_HUMAN	BIN1	Myc box-dependent-interacting protein 1			1	0	1	1	1	2	1	1	1	1	1	1	0	1	1	1	1	1	1	2	1	2	1	1	1	2	1	1	1	0	1	1	1	1
AGDVVLVIPFQNPEEQDEGWLMGVK	AGDVVLVIPFQNPEEQDEGWLM[15.9949]GVK	K	E	543	567	25	3	22M(15.9949)	sp|O00499|BIN1_HUMAN	O00499	BIN1_HUMAN	BIN1	Myc box-dependent-interacting protein 1			0	0	0	0	0	0	0	0	0	1	0	1	0	0	0	0	0	0	0	0	1	0	0	0	1	0	0	0	0	0	0	0	0	0
AGEATFTVQLDVLAK	AGEATFTVQLDVLAK	R	E	329	343	15	2		sp|Q9UBF9|MYOTI_HUMAN	Q9UBF9	MYOTI_HUMAN	MYOT	Myotilin			0	0	0	0	0	0	1	0	0	0	0	0	0	0	0	0	0	0	0	0	0	0	0	0	0	0	0	0	0	0	0	0	0	0
AGEDVQVLIPFK	AGEDVQVLIPFK	K	G	28212	28223	12	2		sp|Q8WZ42|TITIN_HUMAN	Q8WZ42	TITIN_HUMAN	TTN	Titin			1	1	1	1	1	1	1	1	1	1	1	1	1	1	1	1	1	1	1	1	1	1	1	1	1	1	1	1	1	1	1	1	1	1
AGEELLK	AGEELLK	R	M	386	392	7	2		sp|Q9UKS6|PACN3_HUMAN	Q9UKS6	PACN3_HUMAN	PACSIN3	Protein kinase C and casein kinase substrate in neurons protein 3			0	0	0	0	0	0	0	0	0	0	0	0	0	0	0	0	0	0	0	0	0	0	0	0	0	0	0	0	0	0	0	0	0	0
AGEGLWVILHLYK	AGEGLWVILHLYK	K	Q	109	121	13	3		sp|Q9H2J4|PDCL3_HUMAN	Q9H2J4	PDCL3_HUMAN	PDCL3	Phosducin-like protein 3			0	0	1	0	0	0	1	1	0	0	0	0	0	0	0	0	0	1	0	0	0	0	0	0	0	0	0	0	0	0	0	0	0	0
AGEILSDR	AGEILSDR	R	K	3653	3660	8	2		sp|P20929|NEBU_HUMAN	P20929	NEBU_HUMAN	NEB	Nebulin			1	1	1	1	1	1	0	1	1	1	1	1	1	1	1	1	1	1	1	1	1	1	1	1	1	1	1	1	1	1	1	1	1	1
AGEILSDRK	AGEILSDRK	R	Y	3653	3661	9	2		sp|P20929|NEBU_HUMAN	P20929	NEBU_HUMAN	NEB	Nebulin			1	0	1	1	1	1	1	1	1	1	1	1	1	0	0	1	1	1	1	1	1	0	1	1	1	1	1	1	1	0	1	1	1	1
AGEILSEK	AGEILSEK	K	K	1707	1714	8	2		sp|P20929|NEBU_HUMAN	P20929	NEBU_HUMAN	NEB	Nebulin	NRAP	sp|Q86VF7|NRAP_HUMAN	0	0	0	0	0	0	0	0	0	0	0	0	0	0	0	0	0	0	0	0	0	0	0	0	0	0	0	0	0	0	0	0	0	0
AGELHLEEVSPDVVAQVLHYLYTSEIALDEASVQDLFAAAHR	AGELHLEEVSPDVVAQVLHYLYTSEIALDEASVQDLFAAAHR	R	F	69	110	42	4,5		sp|Q2TBA0|KLH40_HUMAN	Q2TBA0	KLH40_HUMAN	KLHL40	Kelch-like protein 40			0	0	1	1	0	1	0	2	1	0	0	0	0	1	1	1	2	2	0	1	1	1	1	0	1	1	1	1	0	0	0	1	1	0
AGELLSDTIYR	AGELLSDTIYR	R	Q	3410	3420	11	1,2		sp|P20929|NEBU_HUMAN	P20929	NEBU_HUMAN	NEB	Nebulin			1	2	1	1	1	2	2	1	1	2	2	2	2	1	1	1	0	1	1	1	1	1	2	1	1	1	1	1	1	1	1	3	1	2
AGEPVHIPADVTGLPMPK	AGEPVHIPADVTGLPMPK	K	I	16339	16356	18	2,3		sp|Q8WZ42|TITIN_HUMAN	Q8WZ42	TITIN_HUMAN	TTN	Titin			3	3	3	3	3	3	1	3	3	3	3	3	3	3	3	3	3	3	3	2	3	3	3	3	3	3	2	3	3	3	3	3	3	3
AGEPVHIPADVTGLPMPK	AGEPVHIPADVTGLPM[15.9949]PK	K	I	16339	16356	18	2,3	16M(15.9949)	sp|Q8WZ42|TITIN_HUMAN	Q8WZ42	TITIN_HUMAN	TTN	Titin			2	4	2	1	1	1	2	1	3	2	3	3	1	1	2	1	0	1	1	1	3	1	0	1	2	1	1	0	2	1	2	3	2	3
AGEQEEEEEEVEEKKPDPLHQLVLHFSR	AGEQEEEEEEVEEKKPDPLHQLVLHFSR	K	T	3680	3707	28	4,5		sp|P21817|RYR1_HUMAN	P21817	RYR1_HUMAN	RYR1	Ryanodine receptor 1			0	0	1	1	0	2	1	1	0	1	0	1	1	0	0	0	0	1	1	1	0	0	1	1	0	0	0	1	0	0	0	0	0	1
AGESEPSEPSDPVLCR	AGESEPSEPSDPVLC[57.0215]R	K	E	14990	15005	16	2	15C(57.0215)	sp|Q8WZ42|TITIN_HUMAN	Q8WZ42	TITIN_HUMAN	TTN	Titin			0	1	0	2	1	1	1	1	0	2	1	2	1	1	1	0	1	2	0	1	1	1	1	2	1	1	1	2	1	1	0	1	2	1
AGESVLVHGASGGVGLAACQIAR	AGESVLVHGASGGVGLAAC[57.0215]QIAR	K	A	148	170	23	3	19C(57.0215)	sp|Q08257|QOR_HUMAN	Q08257	QOR_HUMAN	CRYZ	Quinone oxidoreductase			0	0	0	0	0	0	0	0	1	0	1	0	0	0	0	0	0	0	1	0	0	0	0	0	0	0	0	0	0	0	0	0	0	0
AGEVFIHK	AGEVFIHK	K	D	100	107	8	2		sp|Q15233|NONO_HUMAN	Q15233	NONO_HUMAN	NONO	Non-POU domain-containing octamer-binding protein			0	0	0	0	0	0	0	0	0	0	0	0	0	0	0	0	0	0	0	0	0	0	0	0	0	0	0	0	0	0	0	0	0	1
AGEYIFER	AGEYIFER	K	G	265	272	8	2		sp|Q02252|MMSA_HUMAN	Q02252	MMSA_HUMAN	ALDH6A1	Methylmalonate-semialdehyde dehydrogenase [acylating], mitochondrial			0	0	0	0	0	0	0	0	0	0	1	0	1	0	0	0	0	0	0	0	0	0	0	0	1	0	1	0	1	0	0	0	0	0
AGFAALQLEYFFTAGPDEVR	AGFAALQLEYFFTAGPDEVR	K	A	298	317	20	2,3		sp|Q9NTK5|OLA1_HUMAN	Q9NTK5	OLA1_HUMAN	OLA1	Obg-like ATPase 1			1	0	2	2	3	1	2	2	2	1	3	3	1	4	4	1	3	3	1	1	2	2	3	2	2	2	1	2	2	0	3	1	3	1
AGFAGDDAPR	AGFAGDDAPR	K	A	21	30	10	1,2		sp|P68133|ACTS_HUMAN	P68133	ACTS_HUMAN	ACTA1	Actin, alpha skeletal muscle	ACTA2, ACTB, ACTC1, ACTG1, ACTG2, POTEE, POTEF, POTEI, POTEJ	sp|A5A3E0|POTEF_HUMAN, sp|P0CG38|POTEI_HUMAN, sp|P0CG39|POTEJ_HUMAN, sp|P60709|ACTB_HUMAN, sp|P62736|ACTA_HUMAN, sp|P63261|ACTG_HUMAN, sp|P63267|ACTH_HUMAN, sp|P68032|ACTC_HUMAN, sp|Q6S8J3|POTEE_HUMAN	11	11	8	15	9	10	8	10	12	13	9	15	11	9	10	13	10	15	9	9	9	11	10	8	15	12	8	12	10	12	11	16	11	12
AGFALDEGIANPTDAFTVFYSER	AGFALDEGIANPTDAFTVFYSER	R	S	169	191	23	3		sp|Q03154|ACY1_HUMAN	Q03154	ACY1_HUMAN	ACY1	Aminoacylase-1			0	0	0	0	0	0	1	0	0	0	0	0	0	0	0	0	0	0	0	0	0	0	0	0	1	0	0	0	0	0	0	1	0	0
AGFFGDAMK	AGFFGDAMK	K	A	797	805	9	2		sp|P98160|PGBM_HUMAN	P98160	PGBM_HUMAN	HSPG2	Basement membrane-specific heparan sulfate proteoglycan core protein			1	0	1	0	1	0	1	0	1	0	1	0	1	0	1	0	1	0	1	0	1	1	1	1	1	0	0	0	1	1	1	1	1	0
AGFFGTVVEYGAER	AGFFGTVVEYGAER	K	K	328	341	14	2		sp|Q9NVH1|DJC11_HUMAN	Q9NVH1	DJC11_HUMAN	DNAJC11	DnaJ homolog subfamily C member 11			0	0	0	0	0	0	1	0	1	0	1	0	1	0	1	1	1	1	0	0	1	1	1	0	0	1	0	1	1	1	0	1	1	1
AGFIQDTSLILYEEVKPNLTER	AGFIQDTSLILYEEVKPNLTER	R	I	724	745	22	3		sp|Q93009|UBP7_HUMAN	Q93009	UBP7_HUMAN	USP7	Ubiquitin carboxyl-terminal hydrolase 7			0	0	0	0	1	0	0	0	0	0	0	0	0	0	1	0	1	0	0	0	1	0	0	0	1	0	0	0	0	0	0	0	0	0
AGFTHVLNAAHGR	AGFTHVLNAAHGR	K	W	79	91	13	2,3		sp|Q68J44|DUPD1_HUMAN	Q68J44	DUPD1_HUMAN	DUPD1	Dual specificity phosphatase DUPD1			0	0	0	0	0	0	1	1	0	0	0	0	0	0	0	0	0	0	0	0	0	0	0	0	0	0	0	0	0	0	0	0	0	0
AGGANSNVFSMFEQTQIQEFK	AGGANSNVFSMFEQTQIQEFK	R	E	10	30	21	2,3		sp|P10916|MLRV_HUMAN	P10916	MLRV_HUMAN	MYL2	Myosin regulatory light chain 2, ventricular/cardiac muscle isoform			27	5	14	4	21	6	10	3	21	2	17	4	21	0	30	1	23	7	15	3	22	0	17	0	22	6	15	5	20	0	25	4	31	8
AGGANSNVFSMFEQTQIQEFKEAFTIMDQNR	AGGANSNVFSMFEQTQIQEFKEAFTIMDQNR	R	D	10	40	31	3,4		sp|P10916|MLRV_HUMAN	P10916	MLRV_HUMAN	MYL2	Myosin regulatory light chain 2, ventricular/cardiac muscle isoform			7	0	5	0	4	0	5	0	5	0	3	0	7	0	2	0	7	0	7	0	4	0	1	0	6	0	2	0	2	0	4	0	3	0
AGGANSNVFSMFEQTQIQEFKEAFTIMDQNRDGFIDK	AGGANSNVFSMFEQTQIQEFKEAFTIMDQNRDGFIDK	R	N	10	46	37	4		sp|P10916|MLRV_HUMAN	P10916	MLRV_HUMAN	MYL2	Myosin regulatory light chain 2, ventricular/cardiac muscle isoform			0	0	0	0	0	0	0	0	0	0	0	0	0	0	0	0	0	0	3	0	0	0	0	0	0	0	0	0	0	0	0	0	0	0
AGGANSNVFSMFEQTQIQEFKEAFTIMDQNR	AGGANSNVFSMFEQTQIQEFKEAFTIM[15.9949]DQNR	R	D	10	40	31	3	27M(15.9949)	sp|P10916|MLRV_HUMAN	P10916	MLRV_HUMAN	MYL2	Myosin regulatory light chain 2, ventricular/cardiac muscle isoform			1	0	0	0	0	0	0	0	1	0	0	0	0	0	0	0	0	0	0	0	0	0	0	0	0	0	0	0	0	0	0	0	0	0
AGGANSNVFSMFEQTQIQEFK	AGGANSNVFSM[15.9949]FEQTQIQEFK	R	E	10	30	21	2,3	11M(15.9949)	sp|P10916|MLRV_HUMAN	P10916	MLRV_HUMAN	MYL2	Myosin regulatory light chain 2, ventricular/cardiac muscle isoform			18	1	11	0	11	1	9	0	22	0	14	1	12	0	15	0	15	1	12	0	14	0	11	0	18	1	8	0	19	0	16	0	21	3
AGGANSNVFSMFEQTQIQEFKEAFTIMDQNR	AGGANSNVFSM[15.9949]FEQTQIQEFKEAFTIMDQNR	R	D	10	40	31	3,4	11M(15.9949)	sp|P10916|MLRV_HUMAN	P10916	MLRV_HUMAN	MYL2	Myosin regulatory light chain 2, ventricular/cardiac muscle isoform			2	0	4	0	0	0	0	0	4	0	0	0	0	0	0	0	0	0	0	0	0	0	0	0	2	0	0	0	0	0	0	0	0	0
AGGFASALER	AGGFASALER	R	H	49	58	10	2		sp|Q9Y2Q9|RT28_HUMAN	Q9Y2Q9	RT28_HUMAN	MRPS28	28S ribosomal protein S28, mitochondrial			0	0	0	0	0	0	0	0	0	0	0	0	0	0	0	0	1	0	0	0	0	0	0	0	0	0	0	0	1	0	1	0	0	0
AGGFLMK	AGGFLMK	K	K	185	191	7	1		sp|P00558|PGK1_HUMAN	P00558	PGK1_HUMAN	PGK1	Phosphoglycerate kinase 1			0	0	1	0	1	0	0	1	0	1	0	0	0	0	0	1	0	1	0	1	0	0	0	1	0	0	1	1	0	0	0	0	0	1
AGGIETIANEYSDR	AGGIETIANEYSDR	R	C	20	33	14	2		sp|P34932|HSP74_HUMAN	P34932	HSP74_HUMAN	HSPA4	Heat shock 70 kDa protein 4			1	1	0	1	0	0	0	0	1	0	1	0	1	0	0	0	0	1	0	1	1	1	1	1	0	0	1	0	1	1	1	1	0	0
AGGSASAMLQPLLDNQVGFK	AGGSASAMLQPLLDNQVGFK	K	N	165	184	20	2,3		sp|P20618|PSB1_HUMAN	P20618	PSB1_HUMAN	PSMB1	Proteasome subunit beta type-1			0	0	0	0	0	0	0	0	0	0	0	0	0	0	0	1	0	0	0	0	0	0	0	0	1	0	0	1	0	0	0	0	0	0
AGGVFTPGAAFSK	AGGVFTPGAAFSK	K	T	395	407	13	2		sp|Q8NBX0|SCPDL_HUMAN	Q8NBX0	SCPDL_HUMAN	SCCPDH	Saccharopine dehydrogenase-like oxidoreductase			0	0	0	0	0	0	0	0	0	0	0	0	0	0	0	0	0	0	0	0	0	0	0	0	0	0	1	0	0	0	1	0	0	0
AGHFFDLPDFLSWK	AGHFFDLPDFLSWK	K	A	165	178	14	3		sp|Q96C11|FGGY_HUMAN	Q96C11	FGGY_HUMAN	FGGY	FGGY carbohydrate kinase domain-containing protein			0	0	0	0	0	0	0	0	0	0	0	0	0	0	0	0	0	0	0	0	0	0	0	0	1	0	0	0	0	0	0	0	0	0
AGHNQCSGHLTVK	AGHNQC[57.0215]SGHLTVK	K	E	5680	5692	13	2,3	6C(57.0215)	sp|Q8WZ42|TITIN_HUMAN	Q8WZ42	TITIN_HUMAN	TTN	Titin			2	1	1	2	2	1	1	2	2	3	1	3	1	1	1	1	1	3	2	1	3	1	1	1	4	2	1	2	3	2	3	1	0	2
AGHNVIALVGGATAR	AGHNVIALVGGATAR	R	L	104	118	15	3		sp|Q9Y2Z4|SYYM_HUMAN	Q9Y2Z4	SYYM_HUMAN	YARS2	Tyrosine--tRNA ligase, mitochondrial			0	0	0	0	0	0	0	0	0	0	0	0	0	0	0	0	0	0	0	0	1	0	0	0	0	0	0	0	0	0	0	0	0	0
AGHPFMWNQHLGYVLTCPSNLGTGLR	AGHPFMWNQHLGYVLTC[57.0215]PSNLGTGLR	K	G	267	292	26	2,3,4,5	17C(57.0215)	contam_sp|P06732|KCRM_HUMAN	P06732	KCRM_HUMAN	CKM	Creatine kinase M-type			7	5	9	15	16	18	15	20	6	13	7	7	16	18	13	16	22	19	16	20	16	14	16	11	15	21	22	17	12	13	12	15	11	8
AGHPFMWNQHLGYVLTCPSNLGTGLR	AGHPFM[15.9949]WNQHLGYVLTC[57.0215]PSNLGTGLR	K	G	267	292	26	2,3,4,5	17C(57.0215)	contam_sp|P06732|KCRM_HUMAN	P06732	KCRM_HUMAN	CKM	Creatine kinase M-type			6	11	14	15	16	17	22	19	14	14	13	22	15	20	17	13	23	14	18	19	15	13	20	14	19	20	22	16	13	18	10	14	12	9
AGIATHFVDSEK	AGIATHFVDSEK	R	L	210	221	12	2,3		sp|Q6NVY1|HIBCH_HUMAN	Q6NVY1	HIBCH_HUMAN	HIBCH	3-hydroxyisobutyryl-CoA hydrolase, mitochondrial			0	1	0	0	2	0	1	1	1	0	2	0	1	0	2	2	2	0	1	1	2	2	2	2	2	1	1	2	2	1	0	2	2	1
AGIEIFVVVVGR	AGIEIFVVVVGR	R	Q	965	976	12	2		sp|P12109|CO6A1_HUMAN	P12109	CO6A1_HUMAN	COL6A1	Collagen alpha-1(VI) chain			0	0	1	0	0	0	1	1	0	0	0	0	0	0	1	0	1	0	1	0	0	0	0	0	0	0	0	0	0	0	1	0	0	0
AGIFQSVK	AGIFQSVK	K	-	68	75	8	2		sp|P09669|COX6C_HUMAN	P09669	COX6C_HUMAN	COX6C	Cytochrome c oxidase subunit 6C			2	1	2	1	0	1	2	1	2	1	1	1	1	1	1	1	0	1	1	1	0	1	0	1	2	1	1	1	1	1	1	2	2	1
AGIGPPSEASDSVLMK	AGIGPPSEASDSVLMK	R	D	21579	21594	16	2		sp|Q8WZ42|TITIN_HUMAN	Q8WZ42	TITIN_HUMAN	TTN	Titin			2	1	1	1	0	1	0	2	1	1	1	1	1	1	1	1	1	1	1	1	1	1	1	1	0	0	0	0	1	1	1	1	1	0
AGIGPPSEASDSVLMK	AGIGPPSEASDSVLM[15.9949]K	R	D	21579	21594	16	2	15M(15.9949)	sp|Q8WZ42|TITIN_HUMAN	Q8WZ42	TITIN_HUMAN	TTN	Titin			0	1	0	0	0	0	0	0	0	0	0	0	0	0	0	0	0	0	0	0	0	0	0	0	0	0	0	0	0	1	0	1	0	1
AGIIASAR	AGIIASAR	K	A	43	50	8	1,2		sp|P13639|EF2_HUMAN	P13639	EF2_HUMAN	EEF2	Elongation factor 2			0	0	1	0	1	0	0	1	0	0	1	0	0	1	1	0	0	0	0	0	1	1	1	1	1	0	0	0	0	0	1	1	0	1
AGIISTVEVLK	AGIISTVEVLK	R	V	628	638	11	2		sp|P55786|PSA_HUMAN	P55786	PSA_HUMAN	NPEPPS	Puromycin-sensitive aminopeptidase			0	0	1	1	1	1	0	1	0	0	1	0	1	1	1	1	1	0	0	0	1	1	0	1	1	1	1	1	1	1	0	1	1	1
AGIPVYAWK	AGIPVYAWK	K	G	95	103	9	2		sp|P23526|SAHH_HUMAN	P23526	SAHH_HUMAN	AHCY	Adenosylhomocysteinase			0	0	0	1	0	0	0	0	0	0	0	1	0	0	0	0	0	0	0	0	0	0	0	0	0	0	0	0	0	0	0	0	0	0
AGKPVICATQMLESMIK	AGKPVIC[57.0215]ATQMLESMIK	R	K	320	336	17	2,3	7C(57.0215)	sp|P14618|KPYM_HUMAN	P14618	KPYM_HUMAN	PKM	Pyruvate kinase PKM			3	5	5	9	4	5	6	9	7	8	7	8	3	6	6	10	5	11	5	6	6	9	8	5	7	8	5	9	4	6	4	8	5	3
AGKPVICATQMLESMIK	AGKPVIC[57.0215]ATQMLESM[15.9949]IK	R	K	320	336	17	2,3	15M(15.9949)	sp|P14618|KPYM_HUMAN	P14618	KPYM_HUMAN	PKM	Pyruvate kinase PKM			1	5	2	1	0	3	0	3	4	4	3	4	2	4	2	3	0	3	0	5	1	3	1	7	0	4	1	3	0	3	0	2	0	3
AGKPVICATQMLESMIK	AGKPVIC[57.0215]ATQM[15.9949]LESMIK	R	K	320	336	17	2,3	11M(15.9949)	sp|P14618|KPYM_HUMAN	P14618	KPYM_HUMAN	PKM	Pyruvate kinase PKM			3	5	3	3	2	3	3	5	4	4	4	6	3	4	2	4	3	2	2	5	3	4	2	3	2	4	3	3	2	2	2	4	3	3
AGKPVICATQMLESMIK	AGKPVIC[57.0215]ATQM[15.9949]LESM[15.9949]IK	R	K	320	336	17	2,3	11M(15.9949)	sp|P14618|KPYM_HUMAN	P14618	KPYM_HUMAN	PKM	Pyruvate kinase PKM			1	3	2	1	0	2	2	1	1	2	2	3	2	2	2	2	0	2	0	2	1	2	0	2	1	2	2	2	1	2	1	2	1	2
AGKPVIVK	AGKPVIVK	K	I	562	569	8	2		sp|Q86VF2|IGFN1_HUMAN	Q86VF2	IGFN1_HUMAN	IGFN1	Immunoglobulin-like and fibronectin type III domain-containing protein 1			0	0	0	0	0	0	0	0	0	0	0	0	0	0	0	0	0	0	0	0	0	0	0	0	0	0	0	0	0	0	0	0	0	1
AGLAHLYGIAGSVNVTGDEVK	AGLAHLYGIAGSVNVTGDEVK	K	K	52	72	21	2,3		sp|O00757|F16P2_HUMAN	O00757	F16P2_HUMAN	FBP2	Fructose-1,6-bisphosphatase isozyme 2			3	2	2	5	3	2	3	5	3	4	2	3	2	4	2	3	2	4	3	5	2	3	2	3	2	3	3	3	2	3	3	2	2	2
AGLAHLYGIAGSVNVTGDEVKK	AGLAHLYGIAGSVNVTGDEVKK	K	L	52	73	22	3,4		sp|O00757|F16P2_HUMAN	O00757	F16P2_HUMAN	FBP2	Fructose-1,6-bisphosphatase isozyme 2			0	0	0	2	0	1	0	1	0	1	0	1	0	1	0	0	0	1	0	1	0	1	0	1	0	2	0	1	0	0	0	1	0	0
AGLAWVLGDAEELPFDDDKFDIYTIAFGIR	AGLAWVLGDAEELPFDDDKFDIYTIAFGIR	R	N	191	220	30	3		sp|Q5HYK3|COQ5_HUMAN	Q5HYK3	COQ5_HUMAN	COQ5	2-methoxy-6-polyprenyl-1,4-benzoquinol methylase, mitochondrial			0	0	0	1	0	1	1	0	0	0	0	0	0	0	0	1	1	0	0	1	1	1	1	1	1	0	0	1	0	0	0	1	0	0
AGLEDLQVAFR	AGLEDLQVAFR	R	A	78	88	11	2		sp|Q9NZT1|CALL5_HUMAN	Q9NZT1	CALL5_HUMAN	CALML5	Calmodulin-like protein 5			0	0	0	0	0	0	0	0	0	0	0	0	0	0	0	0	0	0	0	0	0	0	0	0	0	0	0	0	0	0	0	0	0	0
AGLELGAEPETIVNSGLISPEGLAIDHIR	AGLELGAEPETIVNSGLISPEGLAIDHIR	R	R	1169	1197	29	3		sp|Q14112|NID2_HUMAN	Q14112	NID2_HUMAN	NID2	Nidogen-2			1	1	1	1	0	1	0	1	1	1	1	1	1	1	1	1	0	1	1	1	0	1	0	1	0	1	1	1	1	1	1	1	1	1
AGLGSGLSLSGLVHPELSR	AGLGSGLSLSGLVHPELSR	R	S	513	531	19	2,3		sp|P49748|ACADV_HUMAN	P49748	ACADV_HUMAN	ACADVL	Very long-chain specific acyl-CoA dehydrogenase, mitochondrial			2	4	3	3	3	2	3	2	3	3	3	3	4	3	3	2	3	2	5	3	4	3	4	4	4	3	4	4	4	3	2	3	3	4
AGLILFGNDDK	AGLILFGNDDK	K	M	275	285	11	2		sp|O75891|AL1L1_HUMAN	O75891	AL1L1_HUMAN	ALDH1L1	Cytosolic 10-formyltetrahydrofolate dehydrogenase			0	0	0	0	0	1	0	0	0	0	0	0	0	1	0	1	0	1	0	1	0	1	0	1	0	0	0	1	0	1	0	1	0	0
AGLLALEFYTPEAFNWR	AGLLALEFYTPEAFNWR	R	Q	549	565	17	2		sp|Q9NY33|DPP3_HUMAN	Q9NY33	DPP3_HUMAN	DPP3	Dipeptidyl peptidase 3			0	0	1	0	0	0	1	1	0	0	0	0	0	0	0	0	1	0	0	0	0	0	0	0	1	0	0	1	0	0	1	0	0	0
AGLLALSALTFAGLCYFNYHDVGICK	AGLLALSALTFAGLC[57.0215]YFNYHDVGIC[57.0215]K	K	A	126	151	26	3	15C(57.0215)	sp|O14521|DHSD_HUMAN	O14521	DHSD_HUMAN	SDHD	Succinate dehydrogenase [ubiquinone] cytochrome b small subunit, mitochondrial			0	0	0	0	0	0	1	0	0	0	0	0	0	0	0	0	0	0	0	0	0	0	0	0	0	0	0	0	0	0	0	0	0	0
AGLLEPEVFHLNPAK	AGLLEPEVFHLNPAK	R	S	168	182	15	3		sp|P23786|CPT2_HUMAN	P23786	CPT2_HUMAN	CPT2	Carnitine O-palmitoyltransferase 2, mitochondrial			0	1	2	1	1	1	0	0	1	1	1	1	1	1	1	0	1	1	1	1	1	1	1	1	1	0	1	0	1	1	1	1	1	1
AGLLFIFNFHPSK	AGLLFIFNFHPSK	R	S	619	631	13	3		sp|Q04446|GLGB_HUMAN	Q04446	GLGB_HUMAN	GBE1	1,4-alpha-glucan-branching enzyme			0	1	1	1	1	1	1	1	0	0	1	1	1	1	1	1	1	1	1	1	1	1	1	1	1	1	1	1	1	1	1	1	1	1
AGLLGLCARAWNSVR	AGLLGLC[57.0215]ARAWNSVR	K	M	4	18	15	3	7C(57.0215)	sp|Q9BTZ2|DHRS4_HUMAN	Q9BTZ2	DHRS4_HUMAN	DHRS4	Dehydrogenase/reductase SDR family member 4			0	0	0	0	0	0	0	0	0	0	0	0	0	0	0	0	0	0	0	0	0	0	0	0	0	0	0	0	0	0	1	0	0	0
AGLLGLLEEMR	AGLLGLLEEMR	K	D	767	777	11	1,2,3		sp|P12883|MYH7_HUMAN	P12883	MYH7_HUMAN	MYH7	Myosin-7	MYH1, MYH13, MYH2, MYH6, MYH8	sp|P12882|MYH1_HUMAN, sp|P13533|MYH6_HUMAN, sp|P13535|MYH8_HUMAN, sp|Q9UKX2|MYH2_HUMAN, sp|Q9UKX3|MYH13_HUMAN	28	22	20	29	28	34	17	29	25	35	16	25	19	26	35	27	27	26	18	24	25	22	31	25	31	28	15	28	17	25	23	35	19	29
AGLLGLLEEMRDDK	AGLLGLLEEMRDDK	K	L	773	786	14	2,3		sp|Q9UKX2|MYH2_HUMAN	Q9UKX2	MYH2_HUMAN	MYH2	Myosin-2			6	27	5	24	5	25	4	22	2	21	3	20	5	20	3	22	2	26	5	26	2	22	4	21	2	25	5	26	2	24	4	22	3	25
AGLLGLLEEMRDDKLAQLITR	AGLLGLLEEMRDDKLAQLITR	K	T	773	793	21	3,4		sp|Q9UKX2|MYH2_HUMAN	Q9UKX2	MYH2_HUMAN	MYH2	Myosin-2			0	5	0	7	2	5	0	7	1	9	0	8	0	7	0	6	1	8	0	8	0	6	0	6	0	8	0	7	0	4	1	8	1	6
AGLLGLLEEMRDEK	AGLLGLLEEMRDEK	K	L	771	784	14	2,3		sp|P12882|MYH1_HUMAN	P12882	MYH1_HUMAN	MYH1	Myosin-1	MYH13, MYH8	sp|P13535|MYH8_HUMAN, sp|Q9UKX3|MYH13_HUMAN	4	7	2	8	3	12	4	11	4	13	2	9	4	9	1	10	4	7	4	9	1	7	1	9	1	7	1	5	7	11	5	7	3	9
AGLLGLLEEMRDEKLAQLITR	AGLLGLLEEMRDEKLAQLITR	K	T	771	791	21	4		sp|P12882|MYH1_HUMAN	P12882	MYH1_HUMAN	MYH1	Myosin-1	MYH8	sp|P13535|MYH8_HUMAN	0	0	0	0	0	0	0	1	0	0	0	0	0	0	0	0	0	0	0	0	0	0	0	0	0	0	0	0	0	0	0	0	0	0
AGLLGLLEEMRDEKLVTLMTSTQAVCR	AGLLGLLEEMRDEKLVTLM[15.9949]TSTQAVC[57.0215]R	K	G	771	797	27	3,4	19M(15.9949)	sp|Q9UKX3|MYH13_HUMAN	Q9UKX3	MYH13_HUMAN	MYH13	Myosin-13			0	0	0	0	0	0	0	0	0	0	0	0	0	0	0	0	0	0	0	0	0	0	1	0	0	0	0	0	0	0	0	0	0	0
AGLLGLLEEMRDER	AGLLGLLEEMRDER	K	L	767	780	14	2,3		sp|P12883|MYH7_HUMAN	P12883	MYH7_HUMAN	MYH7	Myosin-7	MYH6	sp|P13533|MYH6_HUMAN	9	3	14	4	16	4	16	0	12	3	9	4	16	1	21	4	19	4	14	5	18	2	15	5	23	4	14	2	12	3	15	4	13	4
AGLLGLLEEMRDERLSR	AGLLGLLEEMRDERLSR	K	I	767	783	17	3		sp|P12883|MYH7_HUMAN	P12883	MYH7_HUMAN	MYH7	Myosin-7	MYH6	sp|P13533|MYH6_HUMAN	0	0	0	0	0	0	0	0	0	0	0	0	0	0	0	0	0	0	1	0	0	0	0	0	0	0	0	0	0	0	0	0	0	0
AGLLGLLEEMR	AGLLGLLEEM[15.9949]R	K	D	767	777	11	2,3	10M(15.9949)	sp|P12883|MYH7_HUMAN	P12883	MYH7_HUMAN	MYH7	Myosin-7	MYH1, MYH13, MYH2, MYH6, MYH8	sp|P12882|MYH1_HUMAN, sp|P13533|MYH6_HUMAN, sp|P13535|MYH8_HUMAN, sp|Q9UKX2|MYH2_HUMAN, sp|Q9UKX3|MYH13_HUMAN	48	59	38	46	48	53	42	46	44	50	42	46	43	52	48	54	45	44	40	47	43	57	47	53	44	49	38	48	53	54	40	51	51	51
AGLLGLLEEMRDDK	AGLLGLLEEM[15.9949]RDDK	K	L	773	786	14	2,3	10M(15.9949)	sp|Q9UKX2|MYH2_HUMAN	Q9UKX2	MYH2_HUMAN	MYH2	Myosin-2			2	31	1	19	1	22	1	16	1	11	1	11	1	17	1	13	1	22	1	34	1	25	1	22	1	24	1	21	1	20	1	21	1	20
AGLLGLLEEMRDDKLAQLITR	AGLLGLLEEM[15.9949]RDDKLAQLITR	K	T	773	793	21	3,4	10M(15.9949)	sp|Q9UKX2|MYH2_HUMAN	Q9UKX2	MYH2_HUMAN	MYH2	Myosin-2			0	5	0	1	0	2	0	1	0	2	0	7	0	1	0	1	0	1	0	4	0	1	0	3	0	1	0	1	0	3	0	2	0	3
AGLLGLLEEMRDEK	AGLLGLLEEM[15.9949]RDEK	K	L	771	784	14	2,3	10M(15.9949)	sp|P12882|MYH1_HUMAN	P12882	MYH1_HUMAN	MYH1	Myosin-1	MYH13, MYH8	sp|P13535|MYH8_HUMAN, sp|Q9UKX3|MYH13_HUMAN	1	3	0	3	1	3	1	3	2	3	1	3	3	3	0	4	2	1	1	3	0	2	0	3	0	3	0	2	3	3	2	3	1	2
AGLLGLLEEMRDEKLAQLITR	AGLLGLLEEM[15.9949]RDEKLAQLITR	K	T	771	791	21	3,4	10M(15.9949)	sp|P12882|MYH1_HUMAN	P12882	MYH1_HUMAN	MYH1	Myosin-1	MYH8	sp|P13535|MYH8_HUMAN	0	0	0	0	0	0	0	0	0	0	0	0	0	0	0	0	0	0	0	0	0	0	0	0	0	0	0	0	0	0	0	0	0	0
AGLLGLLEEMRDEKLVTLMTSTQAVCR	AGLLGLLEEM[15.9949]RDEKLVTLMTSTQAVC[57.0215]R	K	G	771	797	27	3	10M(15.9949)	sp|Q9UKX3|MYH13_HUMAN	Q9UKX3	MYH13_HUMAN	MYH13	Myosin-13			0	0	0	0	0	0	0	0	0	0	0	0	0	0	0	0	0	0	0	0	1	0	0	0	0	0	0	0	0	0	0	0	0	0
AGLLGLLEEMRDEKLVTLMTSTQAVCR	AGLLGLLEEM[15.9949]RDEKLVTLM[15.9949]TSTQAVC[57.0215]R	K	G	771	797	27	3,4	10M(15.9949)	sp|Q9UKX3|MYH13_HUMAN	Q9UKX3	MYH13_HUMAN	MYH13	Myosin-13			0	1	2	0	0	0	0	0	0	0	0	1	1	0	0	0	0	0	1	0	0	1	0	1	0	0	0	0	1	1	0	0	1	0
AGLLGLLEEMRDER	AGLLGLLEEM[15.9949]RDER	K	L	767	780	14	2,3	10M(15.9949)	sp|P12883|MYH7_HUMAN	P12883	MYH7_HUMAN	MYH7	Myosin-7	MYH6	sp|P13533|MYH6_HUMAN	5	0	7	0	14	2	6	0	6	0	5	0	6	0	16	0	22	0	9	1	16	0	9	0	19	0	7	0	9	0	5	1	10	1
AGLLGTLEEMRDDR	AGLLGTLEEMRDDR	K	L	768	781	14	3		sp|P11055|MYH3_HUMAN	P11055	MYH3_HUMAN	MYH3	Myosin-3			1	0	0	0	0	0	0	0	0	0	0	0	0	0	0	0	0	0	0	0	0	0	0	0	0	0	0	0	0	0	0	0	0	0
AGLLGTLEEMRDEK	AGLLGTLEEMRDEK	K	L	771	784	14	3		sp|Q9Y623|MYH4_HUMAN	Q9Y623	MYH4_HUMAN	MYH4	Myosin-4			0	0	0	0	0	0	0	0	0	0	0	0	0	0	0	0	0	0	0	0	0	0	0	0	0	0	0	0	0	0	0	0	0	0
AGLLGTLEEMRDEKLAQLITR	AGLLGTLEEMRDEKLAQLITR	K	T	771	791	21	3,4		sp|Q9Y623|MYH4_HUMAN	Q9Y623	MYH4_HUMAN	MYH4	Myosin-4			0	0	0	0	0	0	0	0	0	0	0	1	0	0	0	0	0	0	0	0	0	0	0	0	0	0	0	0	0	0	0	0	0	1
AGLLGTLEEMRDEKLAQLITR	AGLLGTLEEM[15.9949]RDEKLAQLITR	K	T	771	791	21	4	10M(15.9949)	sp|Q9Y623|MYH4_HUMAN	Q9Y623	MYH4_HUMAN	MYH4	Myosin-4			0	1	0	0	0	0	0	0	0	0	0	0	0	0	0	0	0	0	0	0	0	0	0	0	0	0	0	0	0	0	0	0	0	0
AGLLQRALEHFTDLYDIKR	AGLLQRALEHFTDLYDIKR	K	A	620	638	19	3		sp|Q00610|CLH1_HUMAN	Q00610	CLH1_HUMAN	CLTC	Clathrin heavy chain 1			0	0	0	0	0	0	1	0	0	0	0	0	0	0	0	0	0	0	0	0	0	0	0	0	0	0	0	0	0	1	1	0	0	0
AGLPCQDLEFVQFHPTGIYGAGCLITEGCR	AGLPC[57.0215]QDLEFVQFHPTGIYGAGC[57.0215]LITEGC[57.0215]R	R	G	283	312	30	3,4	23C(57.0215)	sp|P31040|SDHA_HUMAN	P31040	SDHA_HUMAN	SDHA	Succinate dehydrogenase [ubiquinone] flavoprotein subunit, mitochondrial			1	1	1	0	1	1	2	1	2	2	2	2	2	2	2	2	1	1	2	2	1	1	1	1	2	2	2	0	2	2	1	2	2	2
AGLQFPVGR	AGLQFPVGR	R	V	22	30	9	2		sp|Q16777|H2A2C_HUMAN	Q16777	H2A2C_HUMAN	H2AC20	Histone H2A type 2-C	H2AC1, H2AC11, H2AC12, H2AC14, H2AC18, H2AC21, H2AC4, H2AC6, H2AC7, H2AJ, H2AW, H2AX, H2AZ1, H2AZ2	sp|P04908|H2A1B_HUMAN, sp|P0C0S5|H2AZ_HUMAN, sp|P0C0S8|H2A1_HUMAN, sp|P16104|H2AX_HUMAN, sp|P20671|H2A1D_HUMAN, sp|Q6FI13|H2A2A_HUMAN, sp|Q71UI9|H2AV_HUMAN, sp|Q7L7L0|H2A3_HUMAN, sp|Q8IUE6|H2A2B_HUMAN, sp|Q93077|H2A1C_HUMAN, sp|Q96KK5|H2A1H_HUMAN, sp|Q96QV6|H2A1A_HUMAN, sp|Q99878|H2A1J_HUMAN, sp|Q9BTM1|H2AJ_HUMAN	1	1	0	0	1	1	2	2	1	1	1	1	1	1	1	1	1	1	1	1	1	1	1	1	1	1	1	1	1	1	1	1	1	1
AGLQSLEASGR	AGLQSLEASGR	R	L	351	361	11	2		sp|O60784|TOM1_HUMAN	O60784	TOM1_HUMAN	TOM1	Target of Myb protein 1			0	0	0	0	0	0	0	0	1	0	1	0	0	0	0	0	0	0	0	0	0	0	0	0	0	0	0	0	0	0	0	0	0	0
AGLQVYNK	AGLQVYNK	K	C	56	63	8	2		sp|P13987|CD59_HUMAN	P13987	CD59_HUMAN	CD59	CD59 glycoprotein			0	0	0	0	0	0	0	0	0	0	0	0	0	0	0	0	0	0	0	0	0	0	0	0	0	0	0	0	0	0	0	0	0	0
AGLRPGDVILAIGEQMVQNAEDVYEAVR	AGLRPGDVILAIGEQMVQNAEDVYEAVR	R	T	405	432	28	3		sp|O43464|HTRA2_HUMAN	O43464	HTRA2_HUMAN	HTRA2	Serine protease HTRA2, mitochondrial			0	0	1	1	0	0	1	0	0	0	0	0	0	0	0	0	0	0	0	0	0	0	0	0	0	0	0	0	0	0	0	0	0	0
AGLRPGDVILAIGEQMVQNAEDVYEAVR	AGLRPGDVILAIGEQM[15.9949]VQNAEDVYEAVR	R	T	405	432	28	3	16M(15.9949)	sp|O43464|HTRA2_HUMAN	O43464	HTRA2_HUMAN	HTRA2	Serine protease HTRA2, mitochondrial			0	0	0	1	0	0	0	0	0	0	0	0	0	0	0	0	0	0	0	0	0	0	0	0	0	0	0	0	0	0	1	0	0	0
AGLSSGFIGCVR	AGLSSGFIGC[57.0215]VR	K	E	3810	3821	12	2	10C(57.0215)	sp|P98160|PGBM_HUMAN	P98160	PGBM_HUMAN	HSPG2	Basement membrane-specific heparan sulfate proteoglycan core protein			0	0	0	0	0	0	0	0	0	0	1	0	0	0	1	0	0	0	0	0	0	0	0	0	0	0	0	0	0	0	0	0	0	0
AGLTMNDIDAFEFHEAFSGQILANFK	AGLTMNDIDAFEFHEAFSGQILANFK	K	A	366	391	26	3,4		sp|P55084|ECHB_HUMAN	P55084	ECHB_HUMAN	HADHB	Trifunctional enzyme subunit beta, mitochondrial			3	0	6	5	5	2	8	5	5	4	5	3	5	3	7	3	5	4	7	3	18	6	8	7	12	6	7	7	4	3	14	5	5	5
AGLTMNDIDAFEFHEAFSGQILANFK	AGLTM[15.9949]NDIDAFEFHEAFSGQILANFK	K	A	366	391	26	3	5M(15.9949)	sp|P55084|ECHB_HUMAN	P55084	ECHB_HUMAN	HADHB	Trifunctional enzyme subunit beta, mitochondrial			2	0	2	2	0	1	3	0	2	2	2	2	1	0	3	1	1	0	1	0	3	1	2	1	3	1	3	1	2	1	2	1	1	0
AGLTNWHAGNIEVGHGMICK	AGLTNWHAGNIEVGHGMIC[57.0215]K	R	A	399	418	20	2,3,4	19C(57.0215)	sp|Q8NB12|SMYD1_HUMAN	Q8NB12	SMYD1_HUMAN	SMYD1	Histone-lysine N-methyltransferase SMYD1			1	1	3	2	4	2	3	2	2	2	2	3	2	2	3	2	3	4	2	2	3	2	3	2	3	2	2	2	3	3	3	3	3	3
AGLTNWHAGNIEVGHGMICK	AGLTNWHAGNIEVGHGM[15.9949]IC[57.0215]K	R	A	399	418	20	2,3,4	17M(15.9949)	sp|Q8NB12|SMYD1_HUMAN	Q8NB12	SMYD1_HUMAN	SMYD1	Histone-lysine N-methyltransferase SMYD1			2	1	2	0	1	0	3	0	3	1	2	1	1	0	2	1	1	0	2	0	1	0	1	1	2	0	1	0	1	0	1	0	1	1
AGLVDDFEK	AGLVDDFEK	K	K	64	72	9	2		sp|O75947|ATP5H_HUMAN	O75947	ATP5H_HUMAN	ATP5PD	ATP synthase subunit d, mitochondrial			2	1	1	1	1	1	0	2	1	2	1	2	1	1	1	1	1	1	1	1	1	1	1	1	1	2	1	2	1	1	1	1	1	1
AGLVDDFEKK	AGLVDDFEKK	K	F	64	73	10	2		sp|O75947|ATP5H_HUMAN	O75947	ATP5H_HUMAN	ATP5PD	ATP synthase subunit d, mitochondrial			1	0	0	1	1	1	1	0	1	1	1	1	0	0	1	0	1	0	0	0	0	1	0	0	1	0	1	0	1	0	1	0	1	0
AGLVELLLR	AGLVELLLR	K	E	25	33	9	2		sp|Q13425|SNTB2_HUMAN	Q13425	SNTB2_HUMAN	SNTB2	Beta-2-syntrophin			0	0	0	0	0	0	0	1	0	0	0	0	0	0	0	1	0	0	0	0	0	0	0	0	0	0	0	0	0	1	0	0	0	1
AGLVGPEFHEK	AGLVGPEFHEK	R	L	3221	3231	11	2,3		sp|Q15149|PLEC_HUMAN	Q15149	PLEC_HUMAN	PLEC	Plectin			1	2	1	2	2	2	1	2	3	3	1	3	2	2	2	2	2	3	2	2	2	2	2	2	2	2	2	2	2	2	2	2	2	1
AGMAAVADPHSLLDPNAIYQELQK	AGMAAVADPHSLLDPNAIYQELQK	K	V	551	574	24	3		sp|Q6PCB7|S27A1_HUMAN	Q6PCB7	S27A1_HUMAN	SLC27A1	Long-chain fatty acid transport protein 1			0	0	0	0	1	0	0	0	0	0	0	1	0	0	0	0	0	0	0	0	0	0	0	0	0	0	0	0	0	0	0	0	0	0
AGMNDAGLYTCK	AGMNDAGLYTC[57.0215]K	K	V	9239	9250	12	2	11C(57.0215)	sp|Q8WZ42|TITIN_HUMAN	Q8WZ42	TITIN_HUMAN	TTN	Titin			1	1	1	0	1	1	1	1	0	1	1	0	1	1	1	1	1	0	0	1	1	1	1	1	1	1	1	1	1	1	1	1	1	1
AGMSAEQAQGLLEK	AGMSAEQAQGLLEK	K	I	145	158	14	2		sp|Q9Y2Q3|GSTK1_HUMAN	Q9Y2Q3	GSTK1_HUMAN	GSTK1	Glutathione S-transferase kappa 1			0	0	0	0	0	0	0	0	0	0	1	0	0	0	0	0	0	0	0	0	0	0	0	0	0	0	0	0	0	0	1	0	0	0
AGNEQSVHQYTISK	AGNEQSVHQYTISK	K	D	753	766	14	2,3		sp|Q86VF7|NRAP_HUMAN	Q86VF7	NRAP_HUMAN	NRAP	Nebulin-related-anchoring protein			0	0	0	0	2	1	1	0	0	0	0	0	0	0	0	0	1	0	0	0	1	0	2	0	1	0	0	0	0	0	1	0	0	0
AGNFIGWLHIDGANLSVLLVEHALSK	AGNFIGWLHIDGANLSVLLVEHALSK	K	V	604	629	26	4		sp|Q7KZF4|SND1_HUMAN	Q7KZF4	SND1_HUMAN	SND1	Staphylococcal nuclease domain-containing protein 1			0	0	0	0	0	0	0	0	0	0	0	0	0	0	0	0	0	0	1	0	0	0	0	1	0	0	0	0	0	0	0	0	0	0
AGNLGGGVVTIER	AGNLGGGVVTIER	K	S	53	65	13	2		sp|P35268|RL22_HUMAN	P35268	RL22_HUMAN	RPL22	60S ribosomal protein L22			1	0	0	1	0	0	1	1	1	1	0	0	0	0	0	0	0	1	0	0	0	1	0	0	0	0	0	0	0	1	1	0	0	1
AGNNMLLVGVHGPR	AGNNMLLVGVHGPR	K	T	2585	2598	14	3		sp|P21333|FLNA_HUMAN	P21333	FLNA_HUMAN	FLNA	Filamin-A			0	0	0	0	0	0	0	0	0	0	0	0	0	0	0	0	0	0	0	0	0	0	0	0	0	0	0	0	1	0	0	0	0	0
AGNVIFR	AGNVIFR	R	K	218	224	7	2		sp|P55809|SCOT1_HUMAN	P55809	SCOT1_HUMAN	OXCT1	Succinyl-CoA:3-ketoacid coenzyme A transferase 1, mitochondrial			0	0	0	0	0	0	1	0	0	0	0	0	0	0	0	0	0	0	0	0	0	0	0	0	0	0	0	0	1	0	1	0	0	0
AGPAIWAQGWVPAAGGPAPKRGYSSEMK	AGPAIWAQGWVPAAGGPAPKRGYSSEMK	R	T	45	72	28	2		sp|Q13825|AUHM_HUMAN	Q13825	AUHM_HUMAN	AUH	Methylglutaconyl-CoA hydratase, mitochondrial			0	0	0	0	0	0	0	0	0	0	0	0	0	2	0	0	0	0	0	1	0	0	0	0	0	0	0	0	0	0	0	0	0	0
AGPESDAQYQFTGIK	AGPESDAQYQFTGIK	M	K	2	16	15	2		sp|Q96IX5|ATPMD_HUMAN	Q96IX5	ATPMD_HUMAN	ATP5MD	ATP synthase membrane subunit DAPIT, mitochondrial			1	0	1	1	0	0	0	0	1	1	1	1	1	0	0	0	1	1	1	0	1	1	1	1	0	0	1	0	1	1	1	0	0	1
AGPIWDLR	AGPIWDLR	K	L	185	192	8	2		sp|O60506|HNRPQ_HUMAN	O60506	HNRPQ_HUMAN	SYNCRIP	Heterogeneous nuclear ribonucleoprotein Q	HNRNPR	sp|O43390|HNRPR_HUMAN	0	0	0	0	0	0	0	0	1	0	1	1	0	0	0	0	0	0	0	0	1	0	1	0	1	0	0	0	0	0	0	1	1	0
AGPMTVTVGETCTLECK	AGPMTVTVGETC[57.0215]TLEC[57.0215]K	K	V	6637	6653	17	2,3	12C(57.0215)	sp|Q8WZ42|TITIN_HUMAN	Q8WZ42	TITIN_HUMAN	TTN	Titin			1	1	1	1	1	1	0	1	1	1	0	1	1	1	1	0	1	1	0	1	1	1	1	1	1	2	1	1	1	1	1	1	1	2
AGPMTVTVGETCTLECK	AGPM[15.9949]TVTVGETC[57.0215]TLEC[57.0215]K	K	V	6637	6653	17	2	12C(57.0215)	sp|Q8WZ42|TITIN_HUMAN	Q8WZ42	TITIN_HUMAN	TTN	Titin			0	0	0	0	0	0	0	0	0	0	0	0	0	0	0	0	0	0	0	0	1	0	0	0	0	0	0	0	0	1	0	0	1	0
AGPRVEVDGSIMEGGGQILR	AGPRVEVDGSIMEGGGQILR	M	V	2	21	20	4		sp|O00442|RTCA_HUMAN	O00442	RTCA_HUMAN	RTCA	RNA 3'-terminal phosphate cyclase			0	0	0	0	0	0	0	0	0	0	0	0	0	0	0	0	0	0	0	0	0	0	0	0	0	0	0	0	1	0	0	0	0	0
AGPWTPEAAVEHPEAVR	AGPWTPEAAVEHPEAVR	K	Q	41	57	17	2,3		sp|Q93088|BHMT1_HUMAN	Q93088	BHMT1_HUMAN	BHMT	Betaine--homocysteine S-methyltransferase 1			2	1	0	0	0	0	0	0	0	0	0	0	0	0	0	0	0	0	0	0	0	0	0	0	0	0	0	0	0	0	0	0	0	0
AGQMVTVWAAGAGVAHSPPSTLVWK	AGQMVTVWAAGAGVAHSPPSTLVWK	R	G	525	549	25	3		sp|Q03252|LMNB2_HUMAN	Q03252	LMNB2_HUMAN	LMNB2	Lamin-B2			1	0	0	0	0	0	0	0	0	0	0	0	0	0	0	0	0	0	0	0	0	0	0	0	0	0	0	0	0	0	0	0	0	0
AGQVVTIWAAGAGATHSPPTDLVWK	AGQVVTIWAAGAGATHSPPTDLVWK	K	A	491	515	25	2,3,4		sp|P02545|LMNA_HUMAN	P02545	LMNA_HUMAN	LMNA	Prelamin-A/C			2	2	3	2	3	2	2	2	2	2	2	2	2	2	2	1	2	2	1	2	3	2	2	2	2	2	2	2	2	1	2	2	2	2
AGRPGTSPLASK	AGRPGTSPLASK	K	V	4823	4834	12	2,3		sp|Q5VST9|OBSCN_HUMAN	Q5VST9	OBSCN_HUMAN	OBSCN	Obscurin			0	0	1	0	1	1	2	0	0	1	0	1	0	0	0	0	1	1	2	1	0	0	1	0	0	0	0	1	0	0	1	0	0	0
AGSDLVLDAAVGGKPEPK	AGSDLVLDAAVGGKPEPK	R	I	29988	30005	18	2,3		sp|Q8WZ42|TITIN_HUMAN	Q8WZ42	TITIN_HUMAN	TTN	Titin			6	4	6	4	6	1	5	6	5	3	7	6	3	6	5	4	4	4	4	3	2	7	3	6	2	4	5	2	4	6	7	4	5	5
AGSNVMQTFTFYASEDKLENR	AGSNVMQTFTFYASEDKLENR	R	G	66	86	21	3		sp|Q93088|BHMT1_HUMAN	Q93088	BHMT1_HUMAN	BHMT	Betaine--homocysteine S-methyltransferase 1			3	0	0	0	0	0	0	0	0	0	0	0	0	0	0	0	0	0	0	0	0	0	0	0	0	0	0	0	0	0	0	0	0	0
AGSPFTIDVPISGR	AGSPFTIDVPISGR	K	P	29588	29601	14	2		sp|Q8WZ42|TITIN_HUMAN	Q8WZ42	TITIN_HUMAN	TTN	Titin			1	1	1	1	1	1	1	0	1	1	1	1	0	0	1	1	1	1	1	0	1	1	1	1	2	0	1	0	1	0	1	0	1	0
AGSPFTIDVPISGRPAPK	AGSPFTIDVPISGRPAPK	K	V	29588	29605	18	2,3		sp|Q8WZ42|TITIN_HUMAN	Q8WZ42	TITIN_HUMAN	TTN	Titin			1	2	1	0	1	3	1	0	1	0	2	0	1	2	2	0	2	0	1	2	2	0	2	1	2	0	2	0	2	2	0	3	2	2
AGSSESIAAFIQR	AGSSESIAAFIQR	R	L	720	732	13	3		sp|P46379|BAG6_HUMAN	P46379	BAG6_HUMAN	BAG6	Large proline-rich protein BAG6			0	0	1	1	0	0	0	0	0	2	0	1	0	0	0	0	0	0	0	1	0	0	0	0	0	1	0	0	0	0	1	0	0	1
AGSSPPSKPTEYVTAR	AGSSPPSKPTEYVTAR	K	M	20099	20114	16	2,3		sp|Q8WZ42|TITIN_HUMAN	Q8WZ42	TITIN_HUMAN	TTN	Titin			3	3	3	2	2	2	3	3	4	3	2	2	2	2	2	4	2	4	3	2	3	2	3	2	3	3	2	4	2	2	3	3	3	3
AGSVPSLAAGLLFGSLAGLGAYQLSQDPR	AGSVPSLAAGLLFGSLAGLGAYQLSQDPR	K	N	32	60	29	3		sp|Q9P0S9|TM14C_HUMAN	Q9P0S9	TM14C_HUMAN	TMEM14C	Transmembrane protein 14C			1	1	0	0	1	0	0	1	0	1	0	1	0	1	1	1	1	1	0	0	0	1	0	1	0	1	0	0	0	0	1	1	1	1
AGTFGLQSAR	AGTFGLQSAR	K	G	953	962	10	2		sp|P24043|LAMA2_HUMAN	P24043	LAMA2_HUMAN	LAMA2	Laminin subunit alpha-2			0	0	0	0	0	0	0	0	0	1	0	0	0	0	0	0	0	0	0	0	0	0	0	0	0	0	0	0	0	0	0	0	0	0
AGTFQAFEQFGQQLLAHGHYASPEIK	AGTFQAFEQFGQQLLAHGHYASPEIK	R	Q	1392	1417	26	4		sp|Q13813|SPTN1_HUMAN	Q13813	SPTN1_HUMAN	SPTAN1	Spectrin alpha chain, non-erythrocytic 1			1	0	1	0	0	0	1	0	1	0	0	0	0	0	0	0	1	1	1	0	0	0	0	0	1	0	0	0	0	0	1	1	1	1
AGTLSITEFADMLSGNAGGFR	AGTLSITEFADMLSGNAGGFR	R	S	4361	4381	21	2,3		sp|Q15149|PLEC_HUMAN	Q15149	PLEC_HUMAN	PLEC	Plectin			4	3	4	3	4	4	4	3	3	2	3	2	4	3	4	3	3	3	2	2	4	3	5	4	4	3	3	4	4	4	4	4	4	4
AGTLSITEFADMLSGNAGGFR	AGTLSITEFADM[15.9949]LSGNAGGFR	R	S	4361	4381	21	3	12M(15.9949)	sp|Q15149|PLEC_HUMAN	Q15149	PLEC_HUMAN	PLEC	Plectin			0	0	0	0	0	0	0	0	0	0	0	0	0	0	0	0	0	0	0	0	0	0	0	0	0	0	0	0	0	0	0	1	0	0
AGTNMMMVGVHGPK	AGTNMMMVGVHGPK	K	T	2663	2676	14	2,3		sp|Q14315|FLNC_HUMAN	Q14315	FLNC_HUMAN	FLNC	Filamin-C			3	2	3	4	4	3	3	4	3	4	2	3	3	3	2	3	4	5	3	4	4	4	4	3	3	4	4	4	3	4	4	3	4	4
AGTNMMMVGVHGPK	AGTNMMM[15.9949]VGVHGPK	K	T	2663	2676	14	2,3	7M(15.9949)	sp|Q14315|FLNC_HUMAN	Q14315	FLNC_HUMAN	FLNC	Filamin-C			0	0	0	0	2	0	0	2	1	0	0	0	0	0	0	0	1	1	0	2	0	0	0	0	1	0	0	1	1	0	1	0	0	1
AGTNMMMVGVHGPK	AGTNMM[15.9949]MVGVHGPK	K	T	2663	2676	14	2,3	6M(15.9949)	sp|Q14315|FLNC_HUMAN	Q14315	FLNC_HUMAN	FLNC	Filamin-C			3	2	1	2	2	2	1	1	1	2	1	2	1	1	2	0	1	2	1	1	2	1	2	1	2	2	1	1	0	1	2	2	1	2
AGTNMMMVGVHGPK	AGTNMM[15.9949]M[15.9949]VGVHGPK	K	T	2663	2676	14	2,3	6M(15.9949)	sp|Q14315|FLNC_HUMAN	Q14315	FLNC_HUMAN	FLNC	Filamin-C			0	0	1	0	0	0	0	0	0	1	0	0	0	0	0	0	0	0	0	0	0	0	0	0	0	0	0	0	0	0	0	0	0	0
AGTNMMMVGVHGPK	AGTNM[15.9949]MMVGVHGPK	K	T	2663	2676	14	2,3	5M(15.9949)	sp|Q14315|FLNC_HUMAN	Q14315	FLNC_HUMAN	FLNC	Filamin-C			3	1	3	2	2	1	3	1	3	2	2	1	3	1	2	1	3	4	3	1	2	1	2	2	4	3	2	1	3	2	3	2	2	2
AGTNMMMVGVHGPK	AGTNM[15.9949]MM[15.9949]VGVHGPK	K	T	2663	2676	14	2,3	5M(15.9949)	sp|Q14315|FLNC_HUMAN	Q14315	FLNC_HUMAN	FLNC	Filamin-C			1	1	0	0	3	1	1	1	2	1	2	2	0	1	1	0	0	1	0	0	0	0	1	0	1	1	0	1	0	0	1	1	0	2
AGTNMMMVGVHGPK	AGTNM[15.9949]M[15.9949]MVGVHGPK	K	T	2663	2676	14	2,3	5M(15.9949)	sp|Q14315|FLNC_HUMAN	Q14315	FLNC_HUMAN	FLNC	Filamin-C			0	2	1	0	0	1	1	0	1	2	1	2	1	1	0	0	1	0	0	2	0	0	0	1	0	0	1	1	1	1	0	0	1	0
AGTNMMMVGVHGPK	AGTNM[15.9949]M[15.9949]M[15.9949]VGVHGPK	K	T	2663	2676	14	2,3	5M(15.9949)	sp|Q14315|FLNC_HUMAN	Q14315	FLNC_HUMAN	FLNC	Filamin-C			0	0	0	0	0	0	0	0	0	0	0	1	0	0	0	0	0	0	0	0	0	0	0	0	0	0	0	0	0	0	0	0	0	0
AGTNVCLDATVFGK	AGTNVC[57.0215]LDATVFGK	K	P	20236	20249	14	2	6C(57.0215)	sp|Q8WZ42|TITIN_HUMAN	Q8WZ42	TITIN_HUMAN	TTN	Titin			1	0	1	1	1	0	1	0	1	1	1	1	1	0	1	0	1	1	0	0	0	0	0	0	1	0	1	0	1	0	1	0	0	0
AGTPVHWLK	AGTPVHWLK	R	D	2853	2861	9	2		sp|Q5VST9|OBSCN_HUMAN	Q5VST9	OBSCN_HUMAN	OBSCN	Obscurin			1	1	1	1	1	0	1	1	1	1	1	0	1	0	1	0	0	1	1	1	1	0	1	1	0	1	1	1	1	1	1	0	1	1
AGTQIENIDEDFRDGLK	AGTQIENIDEDFRDGLK	K	L	67	83	17	3		sp|O43707|ACTN4_HUMAN	O43707	ACTN4_HUMAN	ACTN4	Alpha-actinin-4			0	0	0	0	0	0	0	0	0	0	0	0	0	0	0	0	1	0	0	0	1	0	0	0	1	0	0	0	0	0	0	0	0	0
AGTQIENIEEDFR	AGTQIENIEEDFR	K	N	55	67	13	2,3		sp|P35609|ACTN2_HUMAN	P35609	ACTN2_HUMAN	ACTN2	Alpha-actinin-2	ACTN1, ACTN3	sp|P12814|ACTN1_HUMAN, sp|Q08043|ACTN3_HUMAN	1	2	1	1	2	2	1	2	1	1	2	2	2	2	3	2	2	3	1	3	2	2	1	3	2	2	1	2	3	1	1	2	1	2
AGTQIENIEEDFRDGLK	AGTQIENIEEDFRDGLK	K	L	48	64	17	2,3		sp|P12814|ACTN1_HUMAN	P12814	ACTN1_HUMAN	ACTN1	Alpha-actinin-1			5	5	7	5	5	6	8	7	9	7	6	7	7	5	7	5	6	9	7	4	8	4	6	6	10	7	7	7	7	6	8	5	6	5
AGTQIENIEEDFRDGLKLMLLLEVISGER	AGTQIENIEEDFRDGLKLMLLLEVISGER	K	L	48	76	29	4		sp|P12814|ACTN1_HUMAN	P12814	ACTN1_HUMAN	ACTN1	Alpha-actinin-1			0	0	0	0	0	0	0	0	0	0	0	0	0	0	0	0	1	0	0	0	0	0	0	0	0	0	0	0	0	0	0	0	0	0
AGTQIENIEEDFRNGLK	AGTQIENIEEDFRNGLK	K	L	55	71	17	2,3		sp|P35609|ACTN2_HUMAN	P35609	ACTN2_HUMAN	ACTN2	Alpha-actinin-2	ACTN3	sp|Q08043|ACTN3_HUMAN	0	1	1	1	1	1	0	0	0	0	0	0	0	1	0	1	1	1	1	1	2	0	1	1	1	1	1	1	1	0	1	1	1	1
AGTQIENIEEDFRNGLKLMLLLEVISGER	AGTQIENIEEDFRNGLKLMLLLEVISGER	K	L	55	83	29	4		sp|P35609|ACTN2_HUMAN	P35609	ACTN2_HUMAN	ACTN2	Alpha-actinin-2	ACTN3	sp|Q08043|ACTN3_HUMAN	0	0	0	0	0	0	0	0	0	0	0	0	0	0	0	1	0	0	0	0	0	1	0	0	0	0	0	0	0	0	0	1	0	0
AGVGEHADVPGPIIVEEK	AGVGEHADVPGPIIVEEK	K	L	23846	23863	18	2,3		sp|Q8WZ42|TITIN_HUMAN	Q8WZ42	TITIN_HUMAN	TTN	Titin			3	3	3	3	3	3	3	3	3	3	3	3	3	3	3	3	2	3	3	3	3	3	3	3	3	3	3	2	3	3	3	3	3	4
AGVGEHADVPGPIIVEEKLEAPDIDLDLELR	AGVGEHADVPGPIIVEEKLEAPDIDLDLELR	K	K	23846	23876	31	3,4		sp|Q8WZ42|TITIN_HUMAN	Q8WZ42	TITIN_HUMAN	TTN	Titin			0	0	1	0	0	0	2	1	0	1	1	0	1	1	1	1	1	1	2	1	1	1	1	0	1	2	4	1	0	1	0	0	0	1
AGVGEHADVPGPIIVEEKLEAPDIDLDLELRK	AGVGEHADVPGPIIVEEKLEAPDIDLDLELRK	K	I	23846	23877	32	4,5		sp|Q8WZ42|TITIN_HUMAN	Q8WZ42	TITIN_HUMAN	TTN	Titin			0	0	0	0	2	0	0	0	0	0	0	0	1	0	0	0	0	0	1	2	1	0	0	0	1	1	2	1	1	0	0	0	2	0
AGVLAGHDNR	AGVLAGHDNR	R	V	305	314	10	2		sp|P62873|GBB1_HUMAN	P62873	GBB1_HUMAN	GNB1	Guanine nucleotide-binding protein G(I)/G(S)/G(T) subunit beta-1	GNB2, GNB4	sp|P62879|GBB2_HUMAN, sp|Q9HAV0|GBB4_HUMAN	1	1	1	1	1	1	1	1	0	1	1	0	1	1	1	0	1	1	1	1	1	1	1	1	1	1	1	1	1	1	1	1	1	1
AGVLAHLEEER	AGVLAHLEEER	R	D	765	775	11	2,3		sp|P35579|MYH9_HUMAN	P35579	MYH9_HUMAN	MYH9	Myosin-9	MYH10	sp|P35580|MYH10_HUMAN	2	2	2	0	2	1	2	2	1	0	2	1	2	2	2	1	2	0	2	2	1	2	2	2	2	2	2	2	2	2	1	2	2	0
AGVLAQLEEER	AGVLAQLEEER	R	D	789	799	11	2		sp|Q7Z406|MYH14_HUMAN	Q7Z406	MYH14_HUMAN	MYH14	Myosin-14			0	0	1	0	0	0	1	1	0	0	0	0	0	0	0	0	0	0	0	0	1	0	1	0	1	0	0	0	0	0	0	0	0	0
AGVMGPPGSR	AGVM[15.9949]GPPGSR	R	G	414	423	10	2	4M(15.9949)	sp|P08123|CO1A2_HUMAN	P08123	CO1A2_HUMAN	COL1A2	Collagen alpha-2(I) chain			0	0	0	0	0	0	0	0	0	1	0	0	0	0	0	0	0	0	0	0	0	0	0	0	0	0	0	0	0	0	0	0	0	0
AGVPMEVMGLMLGEFVDDYTVR	AGVPMEVMGLMLGEFVDDYTVR	R	V	47	68	22	3		sp|O00487|PSDE_HUMAN	O00487	PSDE_HUMAN	PSMD14	26S proteasome non-ATPase regulatory subunit 14			0	0	0	0	0	0	0	0	0	0	0	0	0	0	0	0	0	0	0	0	0	0	1	0	0	0	0	0	0	0	1	0	0	0
AGVSDPSEILGPLTADDAFVEPTMDLSAFK	AGVSDPSEILGPLTADDAFVEPTMDLSAFK	K	D	14299	14328	30	3		sp|Q8WZ42|TITIN_HUMAN	Q8WZ42	TITIN_HUMAN	TTN	Titin			1	2	1	1	2	3	1	1	1	1	1	2	1	3	2	2	2	2	1	0	2	2	2	3	2	1	0	1	2	3	1	1	2	1
AGVSDPSEILGPLTADDAFVEPTMDLSAFK	AGVSDPSEILGPLTADDAFVEPTM[15.9949]DLSAFK	K	D	14299	14328	30	3	24M(15.9949)	sp|Q8WZ42|TITIN_HUMAN	Q8WZ42	TITIN_HUMAN	TTN	Titin			1	0	0	0	0	0	0	0	0	0	0	0	0	0	0	0	0	0	0	0	0	0	0	0	0	0	0	0	0	0	0	0	0	0
AGVSVYGIVK	AGVSVYGIVK	R	D	150	159	10	2		sp|Q96DG6|CMBL_HUMAN	Q96DG6	CMBL_HUMAN	CMBL	Carboxymethylenebutenolidase homolog			0	0	1	1	1	1	1	1	1	1	1	1	1	1	1	1	0	1	0	0	0	1	1	1	1	1	0	1	1	1	1	1	0	0
AGVVGPELHEQLLSAEK	AGVVGPELHEQLLSAEK	K	A	3552	3568	17	2,3		sp|Q15149|PLEC_HUMAN	Q15149	PLEC_HUMAN	PLEC	Plectin			3	2	3	2	3	2	3	3	3	2	2	3	4	2	5	2	3	2	3	2	3	2	3	2	3	4	4	2	2	2	3	3	4	2
AGWEEEK	AGWEEEK	K	K	1786	1792	7	2		sp|P20929|NEBU_HUMAN	P20929	NEBU_HUMAN	NEB	Nebulin			1	1	1	1	1	1	0	1	1	1	1	1	1	0	1	0	1	1	0	1	1	1	1	1	1	1	1	1	1	1	1	1	1	1
AGWEEEKK	AGWEEEKK	K	K	1786	1793	8	2		sp|P20929|NEBU_HUMAN	P20929	NEBU_HUMAN	NEB	Nebulin			0	0	0	0	0	0	0	0	0	0	0	0	0	0	0	0	0	0	0	0	0	0	0	0	0	1	0	0	0	0	0	0	0	0
AGWLDSELNMFTHQYLQPSR	AGWLDSELNMFTHQYLQPSR	K	-	738	757	20	3		sp|O95140|MFN2_HUMAN	O95140	MFN2_HUMAN	MFN2	Mitofusin-2			0	0	0	0	0	0	0	0	1	0	0	0	0	0	0	0	0	0	0	1	0	0	0	0	0	0	0	0	0	0	0	0	0	0
AGYAHFLNVQGR	AGYAHFLNVQGR	R	T	94	105	12	3		sp|Q5T440|CAF17_HUMAN	Q5T440	CAF17_HUMAN	IBA57	Putative transferase CAF17, mitochondrial			0	0	0	0	0	0	0	0	0	0	0	0	0	0	0	0	0	0	0	0	0	0	0	0	0	0	1	0	0	0	0	0	0	0
AGYQSTLTR	AGYQSTLTR	R	T	517	525	9	2		sp|P35555|FBN1_HUMAN	P35555	FBN1_HUMAN	FBN1	Fibrillin-1			0	0	1	1	0	0	0	0	0	1	1	0	0	0	0	0	0	0	0	0	0	0	0	0	0	0	0	0	0	0	0	0	0	1
AGYYDLLISIHLESACR	AGYYDLLISIHLESAC[57.0215]R	R	S	1708	1724	17	3	16C(57.0215)	sp|P21817|RYR1_HUMAN	P21817	RYR1_HUMAN	RYR1	Ryanodine receptor 1			0	0	0	0	0	1	1	0	0	0	0	0	1	0	0	0	0	0	1	1	0	0	0	0	0	0	0	0	1	0	0	1	0	0
AHAAQVTCVAASPHK	AHAAQVTC[57.0215]VAASPHK	R	D	165	179	15	3	8C(57.0215)	sp|Q9BQA1|MEP50_HUMAN	Q9BQA1	MEP50_HUMAN	WDR77	Methylosome protein 50			0	0	0	0	1	0	0	0	0	0	0	0	0	0	0	0	0	0	0	0	0	0	1	0	0	0	0	0	0	0	1	0	0	0
AHADDELAALR	AHADDELAALR	R	A	54	64	11	2		sp|P48681|NEST_HUMAN	P48681	NEST_HUMAN	NES	Nestin			0	0	0	1	1	0	0	0	0	0	0	0	0	0	0	0	0	0	0	0	0	0	0	0	0	0	0	0	0	0	0	0	0	0
AHAFAVQQK	AHAFAVQQK	K	E	2190	2198	9	2		sp|Q15149|PLEC_HUMAN	Q15149	PLEC_HUMAN	PLEC	Plectin			1	0	1	0	0	0	0	0	0	0	0	0	1	1	1	0	1	1	2	1	0	0	0	0	0	0	1	0	0	0	1	1	1	0
AHAMAQVDAWK	AHAMAQVDAWK	R	Q	452	462	11	2,3		sp|P49753|ACOT2_HUMAN	P49753	ACOT2_HUMAN	ACOT2	Acyl-coenzyme A thioesterase 2, mitochondrial	ACOT1	sp|Q86TX2|ACOT1_HUMAN	2	0	2	1	3	1	1	1	1	1	2	1	2	2	1	1	1	1	2	2	2	2	3	2	3	2	2	2	2	2	2	2	1	1
AHAMAQVDAWK	AHAM[15.9949]AQVDAWK	R	Q	452	462	11	2,3	4M(15.9949)	sp|P49753|ACOT2_HUMAN	P49753	ACOT2_HUMAN	ACOT2	Acyl-coenzyme A thioesterase 2, mitochondrial	ACOT1	sp|Q86TX2|ACOT1_HUMAN	0	1	0	1	0	0	1	1	0	1	0	1	0	0	0	0	0	0	2	0	0	0	1	0	1	0	1	0	1	0	1	0	1	0
AHDGGIYAISWSPDSTHLLSASGDK	AHDGGIYAISWSPDSTHLLSASGDK	K	T	232	256	25	2,3,4		sp|O75083|WDR1_HUMAN	O75083	WDR1_HUMAN	WDR1	WD repeat-containing protein 1			2	2	2	1	3	3	2	2	2	2	2	2	2	3	1	2	1	1	2	4	1	3	1	4	1	2	1	2	0	2	2	1	2	3
AHEILPNLVCCSAKNLR	AHEILPNLVC[57.0215]C[57.0215]SAKNLR	K	D	139	155	17	3	10C(57.0215)	sp|P50990|TCPQ_HUMAN	P50990	TCPQ_HUMAN	CCT8	T-complex protein 1 subunit theta			0	0	0	0	0	0	0	0	0	0	0	0	0	0	1	0	0	0	0	0	0	0	0	0	0	0	0	0	0	0	0	0	0	1
AHENKPLAQGPLK	AHENKPLAQGPLK	K	G	239	251	13	2,3		sp|Q9BXI3|5NT1A_HUMAN	Q9BXI3	5NT1A_HUMAN	NT5C1A	Cytosolic 5'-nucleotidase 1A			0	0	0	0	1	3	0	0	0	0	0	0	0	1	1	0	1	1	0	0	1	0	1	0	0	0	0	0	0	0	0	1	0	0
AHEWMFPV	AHEWMFPV	R	-	385	392	8	2		sp|O15382|BCAT2_HUMAN	O15382	BCAT2_HUMAN	BCAT2	Branched-chain-amino-acid aminotransferase, mitochondrial			1	0	0	0	0	0	1	0	1	0	1	0	1	0	1	0	0	0	1	0	1	1	1	0	1	1	1	1	1	0	1	0	1	0
AHFLVTQAFDEDEKENVEDAIELYTEAVDLCLK	AHFLVTQAFDEDEKENVEDAIELYTEAVDLC[57.0215]LK	R	T	90	122	33	4	31C(57.0215)	sp|Q9Y6W3|CAN7_HUMAN	Q9Y6W3	CAN7_HUMAN	CAPN7	Calpain-7			0	0	0	0	0	0	1	0	0	0	0	0	0	0	0	0	0	1	0	0	0	0	0	0	0	0	0	0	0	0	0	0	0	0
AHFSISNSAEDPFIAIHAESK	AHFSISNSAEDPFIAIHAESK	K	L	490	510	21	4		contam_sp|P04745|AMY1_HUMAN	P04745	AMY1_HUMAN	AMY1A	Alpha-amylase 1	AMY2A, AMY2B	sp|P04746|AMYP_HUMAN, sp|P19961|AMY2B_HUMAN	0	0	0	0	0	0	0	0	0	0	0	0	0	0	0	0	0	0	0	0	0	0	0	0	0	0	0	0	0	0	0	0	0	0
AHGFTFTR	AHGFTFTR	R	G	120	127	8	2		sp|P08559|ODPA_HUMAN	P08559	ODPA_HUMAN	PDHA1	Pyruvate dehydrogenase E1 component subunit alpha, somatic form, mitochondrial			1	0	1	1	1	1	1	1	1	1	1	2	1	1	1	1	1	1	1	1	1	1	2	1	1	1	1	1	1	1	2	1	1	1
AHGGYSVFAGVGER	AHGGYSVFAGVGER	K	T	226	239	14	2,3		sp|P06576|ATPB_HUMAN	P06576	ATPB_HUMAN	ATP5F1B	ATP synthase subunit beta, mitochondrial			3	4	4	3	5	4	4	4	4	4	3	4	3	4	5	4	5	3	6	4	5	4	7	4	5	4	7	4	4	4	4	4	4	4
AHGHGLCTGPK	AHGHGLC[57.0215]TGPK	K	G	23	33	11	3	7C(57.0215)	sp|Q9BR39|JPH2_HUMAN	Q9BR39	JPH2_HUMAN	JPH2	Junctophilin-2	JPH1	sp|Q9HDC5|JPH1_HUMAN	0	0	0	0	0	0	0	0	0	0	0	0	0	0	0	0	0	0	0	2	0	0	0	1	0	0	0	0	0	0	0	0	0	0
AHGQDLGTAGSCLR	AHGQDLGTAGSC[57.0215]LR	R	K	1482	1495	14	2,3	12C(57.0215)	sp|P02462|CO4A1_HUMAN	P02462	CO4A1_HUMAN	COL4A1	Collagen alpha-1(IV) chain	COL4A5	sp|P29400|CO4A5_HUMAN	2	0	2	2	1	1	2	2	2	2	3	1	2	2	3	2	2	1	1	2	1	0	0	2	1	2	3	2	3	1	2	1	1	2
AHLESLVASR	AHLESLVASR	R	P	670	679	10	2		sp|Q9HBL0|TENS1_HUMAN	Q9HBL0	TENS1_HUMAN	TNS1	Tensin-1			0	0	0	0	0	0	0	0	1	0	0	0	0	0	0	0	0	0	0	0	0	0	0	0	0	0	0	0	0	0	0	0	0	0
AHLGALLSALSR	AHLGALLSALSR	R	S	418	429	12	3		sp|C9J798|RAS4B_HUMAN	C9J798	RAS4B_HUMAN	RASA4B	Ras GTPase-activating protein 4B	RASA4	sp|O43374|RASL2_HUMAN	0	0	0	0	0	0	0	0	0	0	0	1	0	0	0	0	0	0	0	0	0	0	0	0	0	0	0	0	0	0	0	0	0	0
AHLILFK	AHLILFK	K	G	359	365	7	2		sp|Q9H993|ARMT1_HUMAN	Q9H993	ARMT1_HUMAN	ARMT1	Damage-control phosphatase ARMT1			0	0	0	0	0	0	0	0	0	0	0	0	0	0	0	0	1	0	0	0	0	0	1	0	0	0	0	0	0	0	0	0	0	0
AHLLADMAHISGLVAAK	AHLLADMAHISGLVAAK	K	V	246	262	17	3		sp|P34897|GLYM_HUMAN	P34897	GLYM_HUMAN	SHMT2	Serine hydroxymethyltransferase, mitochondrial			0	0	0	0	0	0	0	0	0	0	0	0	0	0	0	0	0	0	1	0	0	0	0	1	0	0	0	0	1	0	0	0	0	0
AHLLSLVDVMQR	AHLLSLVDVMQR	K	E	1752	1763	12	3		sp|P04275|VWF_HUMAN	P04275	VWF_HUMAN	VWF	von Willebrand factor			0	0	0	0	0	0	0	0	0	0	0	0	0	1	0	0	0	0	0	0	0	0	0	0	0	0	0	0	0	0	0	0	0	0
AHLPLDINFR	AHLPLDINFR	R	G	1190	1199	10	3		sp|Q16363|LAMA4_HUMAN	Q16363	LAMA4_HUMAN	LAMA4	Laminin subunit alpha-4			0	0	0	0	0	0	1	0	0	0	0	0	1	0	0	0	0	0	0	0	0	0	0	0	0	0	0	0	1	0	0	0	0	0
AHLPLDINFRGCMK	AHLPLDINFRGC[57.0215]M[15.9949]K	R	G	1190	1203	14	3	12C(57.0215)	sp|Q16363|LAMA4_HUMAN	Q16363	LAMA4_HUMAN	LAMA4	Laminin subunit alpha-4			0	0	0	0	0	0	0	0	0	0	0	0	0	0	0	0	0	0	0	0	0	0	0	0	0	0	1	0	0	0	0	0	0	0
AHLVAVFNEYQR	AHLVAVFNEYQR	R	M	389	400	12	2,3		sp|P50995|ANX11_HUMAN	P50995	ANX11_HUMAN	ANXA11	Annexin A11			0	0	0	1	1	0	0	1	1	1	0	1	0	0	1	1	1	1	0	0	2	0	2	1	1	1	0	1	0	0	0	0	1	0
AHLVFDFHQAVDGLQEVQR	AHLVFDFHQAVDGLQEVQR	R	Q	134	152	19	2,3,4		sp|Q8N142|PURA1_HUMAN	Q8N142	PURA1_HUMAN	ADSS1	Adenylosuccinate synthetase isozyme 1			1	1	5	2	1	2	1	1	2	4	2	2	1	3	1	2	3	1	1	0	4	1	1	1	2	3	4	3	1	1	1	3	2	2
AHLVIEGTFIYLR	AHLVIEGTFIYLR	K	D	1148	1160	13	3		sp|P39059|COFA1_HUMAN	P39059	COFA1_HUMAN	COL15A1	Collagen alpha-1(XV) chain			1	1	1	1	0	1	1	1	1	1	0	1	1	1	1	1	0	1	1	1	0	1	0	1	0	1	1	1	1	1	1	1	0	1
AHMGMFTELAILYSK	AHMGMFTELAILYSK	R	F	1312	1326	15	3		sp|Q00610|CLH1_HUMAN	Q00610	CLH1_HUMAN	CLTC	Clathrin heavy chain 1	CLTCL1	sp|P53675|CLH2_HUMAN	0	0	0	1	0	0	0	0	0	0	0	0	0	0	0	0	0	1	0	0	0	0	0	0	0	0	0	0	0	0	0	0	0	0
AHNQDLGLAGSCLAR	AHNQDLGLAGSC[57.0215]LAR	K	F	1526	1540	15	2,3	12C(57.0215)	sp|P08572|CO4A2_HUMAN	P08572	CO4A2_HUMAN	COL4A2	Collagen alpha-2(IV) chain			1	0	3	2	2	1	2	2	2	2	2	0	1	2	2	1	2	1	2	2	0	1	0	2	1	2	1	1	2	2	1	0	0	2
AHPASNAIDGTER	AHPASNAIDGTER	K	W	114	126	13	2		sp|O15230|LAMA5_HUMAN	O15230	LAMA5_HUMAN	LAMA5	Laminin subunit alpha-5			0	0	0	0	0	0	0	0	0	0	0	0	0	0	0	0	0	0	0	0	0	0	1	0	0	0	0	0	0	0	0	0	0	0
AHPDVLTIMLQLFDEGR	AHPDVLTIMLQLFDEGR	K	L	459	475	17	3		sp|Q9H078|CLPB_HUMAN	Q9H078	CLPB_HUMAN	CLPB	Caseinolytic peptidase B protein homolog			1	0	0	1	1	0	1	1	0	1	0	0	0	0	1	1	1	1	1	0	0	0	0	0	1	0	0	0	0	0	1	0	0	0
AHQANQLYPFAISLIESVR	AHQANQLYPFAISLIESVR	K	T	768	786	19	3		sp|Q14204|DYHC1_HUMAN	Q14204	DYHC1_HUMAN	DYNC1H1	Cytoplasmic dynein 1 heavy chain 1			0	0	0	1	0	0	0	0	0	1	0	0	0	0	0	0	0	1	0	0	0	0	0	0	0	0	0	0	0	0	0	0	0	0
AHQDALPR	AHQDALPR	K	L	30	37	8	2		sp|P43155|CACP_HUMAN	P43155	CACP_HUMAN	CRAT	Carnitine O-acetyltransferase			1	1	1	1	1	1	1	1	1	1	1	0	1	1	1	0	1	1	1	1	1	1	1	1	1	1	1	1	1	1	1	1	1	1
AHQLQSDVK	AHQLQSDVK	K	Y	1646	1654	9	2		sp|Q86VF7|NRAP_HUMAN	Q86VF7	NRAP_HUMAN	NRAP	Nebulin-related-anchoring protein			0	0	0	0	0	1	0	0	0	1	0	0	0	0	0	0	0	0	0	0	0	0	1	0	0	0	0	0	0	0	0	0	0	0
AHQLVMEGYNWCHDR	AHQLVMEGYNWC[57.0215]HDR	R	N	240	254	15	3,4	12C(57.0215)	sp|P62714|PP2AB_HUMAN	P62714	PP2AB_HUMAN	PPP2CB	Serine/threonine-protein phosphatase 2A catalytic subunit beta isoform	PPP2CA	sp|P67775|PP2AA_HUMAN	0	0	0	0	2	1	1	1	0	1	0	0	1	1	1	0	1	1	0	1	1	0	1	0	0	1	1	1	0	1	0	0	1	1
AHQLVMEGYNWCHDR	AHQLVM[15.9949]EGYNWC[57.0215]HDR	R	N	240	254	15	4	12C(57.0215)	sp|P62714|PP2AB_HUMAN	P62714	PP2AB_HUMAN	PPP2CB	Serine/threonine-protein phosphatase 2A catalytic subunit beta isoform	PPP2CA	sp|P67775|PP2AA_HUMAN	0	0	0	0	0	0	0	0	0	0	0	0	0	0	0	0	0	0	0	0	0	0	0	0	0	0	0	0	0	0	0	0	0	0
AHQLWLSVEALK	AHQLWLSVEALK	K	Y	566	577	12	2,3		sp|Q16891|MIC60_HUMAN	Q16891	MIC60_HUMAN	IMMT	MIC			1	1	2	1	1	1	2	2	2	1	1	1	1	1	1	2	1	2	1	1	1	1	1	1	1	2	2	1	1	1	1	1	1	1
AHQNTLEVYPPFLFFLAVGGVYHPR	AHQNTLEVYPPFLFFLAVGGVYHPR	R	I	60	84	25	3,4		sp|O14880|MGST3_HUMAN	O14880	MGST3_HUMAN	MGST3	Microsomal glutathione S-transferase 3			6	3	11	9	12	9	13	9	11	8	6	7	8	7	10	8	12	9	9	7	12	7	11	7	13	7	10	8	7	5	8	7	7	7
AHQVVEDGYEFFAK	AHQVVEDGYEFFAK	R	R	246	259	14	2,3		sp|P62140|PP1B_HUMAN	P62140	PP1B_HUMAN	PPP1CB	Serine/threonine-protein phosphatase PP1-beta catalytic subunit	PPP1CA, PPP1CC	sp|P36873|PP1G_HUMAN, sp|P62136|PP1A_HUMAN	2	2	2	2	2	2	2	2	2	2	2	2	2	2	2	2	2	1	2	2	2	2	2	2	2	2	2	3	2	1	2	2	2	2
AHSSMVGVNLPQK	AHSSMVGVNLPQK	R	A	172	184	13	2,3		sp|P00558|PGK1_HUMAN	P00558	PGK1_HUMAN	PGK1	Phosphoglycerate kinase 1			2	2	3	4	2	3	2	4	5	4	2	4	2	3	2	3	2	4	2	3	2	4	2	4	2	4	2	4	1	1	2	2	2	1
AHSSMVGVNLPQK	AHSSM[15.9949]VGVNLPQK	R	A	172	184	13	2,3	5M(15.9949)	sp|P00558|PGK1_HUMAN	P00558	PGK1_HUMAN	PGK1	Phosphoglycerate kinase 1			2	2	3	2	2	2	2	2	2	3	2	3	3	2	2	3	2	2	2	2	2	2	2	3	2	2	2	2	2	3	2	2	2	2
AHSWQPGIQNPYR	AHSWQPGIQNPYR	K	G	55	67	13	3		sp|Q8N3D4|EH1L1_HUMAN	Q8N3D4	EH1L1_HUMAN	EHBP1L1	EH domain-binding protein 1-like protein 1			0	0	0	0	0	0	0	0	0	0	0	0	0	0	0	0	0	0	0	0	0	0	1	0	0	0	0	0	0	0	0	0	0	0
AHTDFFEAFK	AHTDFFEAFK	K	N	254	263	10	2,3		sp|P61201|CSN2_HUMAN	P61201	CSN2_HUMAN	COPS2	COP9 signalosome complex subunit 2			1	1	1	1	1	1	1	2	1	1	2	1	1	1	0	1	1	1	2	1	1	1	1	1	1	1	1	1	1	1	1	1	1	0
AHTMTDDVTFWK	AHTMTDDVTFWK	K	W	101	112	12	3		sp|Q00610|CLH1_HUMAN	Q00610	CLH1_HUMAN	CLTC	Clathrin heavy chain 1			0	0	0	0	0	0	0	0	0	0	0	0	0	0	0	0	0	0	1	0	0	0	0	0	0	0	0	0	0	0	0	0	0	0
AHVDALR	AHVDALR	R	T	178	184	7	2		sp|P02647|APOA1_HUMAN	P02647	APOA1_HUMAN	APOA1	Apolipoprotein A-I			1	1	1	1	1	1	0	1	1	1	1	1	1	1	1	1	1	1	1	1	1	1	1	1	1	1	1	1	1	1	0	1	1	1
AHVDEFK	AHVDEFK	K	S	313	319	7	1,2		sp|Q16851|UGPA_HUMAN	Q16851	UGPA_HUMAN	UGP2	UTP--glucose-1-phosphate uridylyltransferase			1	1	1	1	1	1	1	1	2	1	1	1	1	1	1	1	1	1	1	1	1	1	1	1	1	1	1	1	1	1	1	1	1	1
AHVEAPIAGSMVLAAVLLK	AHVEAPIAGSMVLAAVLLK	K	L	219	237	19	2,3		sp|P03905|NU4M_HUMAN	P03905	NU4M_HUMAN	MT-ND4	NADH-ubiquinone oxidoreductase chain 4			1	1	1	1	1	1	2	3	1	1	2	1	1	1	1	1	1	2	1	1	2	1	1	1	3	3	2	3	1	2	2	2	1	1
AHVEAPIAGSMVLAAVLLK	AHVEAPIAGSM[15.9949]VLAAVLLK	K	L	219	237	19	3	11M(15.9949)	sp|P03905|NU4M_HUMAN	P03905	NU4M_HUMAN	MT-ND4	NADH-ubiquinone oxidoreductase chain 4			0	1	0	1	1	1	0	0	1	1	1	1	1	1	1	1	1	1	0	1	1	1	1	1	1	0	1	1	1	1	1	1	1	1
AHVFQIDPNTK	AHVFQIDPNTK	R	K	11	21	11	2,3		sp|Q86YM7|HOME1_HUMAN	Q86YM7	HOME1_HUMAN	HOMER1	Homer protein homolog 1	HOMER2	sp|Q9NSB8|HOME2_HUMAN	1	0	1	0	1	0	1	0	0	1	1	0	1	1	1	0	1	0	1	1	0	1	1	0	1	0	0	0	0	0	0	1	0	1
AHVIVMAATNRPNSIDPALR	AHVIVMAATNRPNSIDPALR	R	R	339	358	20	3,4		sp|P55072|TERA_HUMAN	P55072	TERA_HUMAN	VCP	Transitional endoplasmic reticulum ATPase			0	0	1	2	1	0	0	1	0	1	0	0	0	0	0	0	0	1	1	1	1	0	0	1	0	1	0	1	0	0	1	0	0	0
AHVIVMAATNRPNSIDPALR	AHVIVM[15.9949]AATNRPNSIDPALR	R	R	339	358	20	3,4	6M(15.9949)	sp|P55072|TERA_HUMAN	P55072	TERA_HUMAN	VCP	Transitional endoplasmic reticulum ATPase			0	1	0	0	0	0	0	0	1	0	0	0	0	0	0	0	0	0	0	0	0	0	0	0	0	0	0	0	0	0	0	0	0	0
AHVVPCFDASK	AHVVPC[57.0215]FDASK	K	V	1152	1162	11	3	6C(57.0215)	sp|P21333|FLNA_HUMAN	P21333	FLNA_HUMAN	FLNA	Filamin-A			0	0	0	0	0	0	0	0	0	0	0	0	0	0	0	0	0	0	1	0	0	0	0	0	0	0	0	0	0	0	0	0	0	0
AHYGGFTVQNEANK	AHYGGFTVQNEANK	K	Y	354	367	14	2,3		sp|P02675|FIBB_HUMAN	P02675	FIBB_HUMAN	FGB	Fibrinogen beta chain			1	2	0	0	2	1	1	0	0	1	2	3	1	0	1	0	1	1	1	2	0	1	1	2	1	2	1	1	1	1	0	1	1	2
AIAANEADAVTLDAGLVYDAYLAPNNLKPVVAEFYGSK	AIAANEADAVTLDAGLVYDAYLAPNNLKPVVAEFYGSK	R	E	70	107	38	3,4		contam_sp|P02787|TRFE_HUMAN	P02787	TRFE_HUMAN	TF	Serotransferrin			1	0	1	0	0	0	1	0	0	1	0	0	1	0	1	0	0	1	0	0	1	1	0	0	1	0	0	2	0	0	1	1	0	1
AIADYLR	AIADYLR	R	S	14	20	7	2		sp|P43034|LIS1_HUMAN	P43034	LIS1_HUMAN	PAFAH1B1	Platelet-activating factor acetylhydrolase IB subunit alpha	ERP44	sp|Q5IS43|LIS1_PANTR, sp|Q9BS26|ERP44_HUMAN	1	2	0	0	1	0	1	0	1	1	1	0	1	1	1	1	1	1	0	0	1	1	1	0	1	0	1	1	1	1	1	1	1	1
AIAELGIYPAVDPLDSTSR	AIAELGIYPAVDPLDSTSR	R	I	388	406	19	2,3		sp|P06576|ATPB_HUMAN	P06576	ATPB_HUMAN	ATP5F1B	ATP synthase subunit beta, mitochondrial			3	2	4	2	2	1	3	2	3	2	3	3	3	2	4	2	5	2	3	2	6	2	5	2	5	2	3	2	3	2	3	5	5	3
AIAHYEQSADYYK	AIAHYEQSADYYK	K	G	141	153	13	2		sp|P54920|SNAA_HUMAN	P54920	SNAA_HUMAN	NAPA	Alpha-soluble NSF attachment protein	NAPB	sp|Q9H115|SNAB_HUMAN	0	0	0	0	0	0	0	0	0	0	0	0	0	0	0	0	0	0	0	0	0	0	1	0	0	0	0	0	0	0	0	0	0	0
AIAHYEQSADYYKGEESNSSANK	AIAHYEQSADYYKGEESNSSANK	K	C	141	163	23	3		sp|P54920|SNAA_HUMAN	P54920	SNAA_HUMAN	NAPA	Alpha-soluble NSF attachment protein	NAPB	sp|Q9H115|SNAB_HUMAN	0	0	0	0	0	0	1	0	0	0	0	0	0	0	0	0	1	0	0	0	0	0	0	0	0	0	0	0	0	0	0	0	0	0
AIANECQANFISIK	AIANEC[57.0215]QANFISIK	K	G	530	543	14	2	6C(57.0215)	sp|P55072|TERA_HUMAN	P55072	TERA_HUMAN	VCP	Transitional endoplasmic reticulum ATPase			0	0	0	0	0	0	0	0	0	0	0	0	0	0	0	0	0	0	0	0	0	0	0	0	0	0	0	0	0	0	0	0	0	0
AIASSLK	AIASSLK	K	S	26	32	7	1		sp|O75947|ATP5H_HUMAN	O75947	ATP5H_HUMAN	ATP5PD	ATP synthase subunit d, mitochondrial			0	0	0	0	0	0	0	0	0	1	0	1	0	0	0	0	0	0	0	0	0	0	0	0	0	0	0	0	0	0	0	0	0	0
AIAVDPIR	AIAVDPIR	R	G	1233	1240	8	2		sp|Q14112|NID2_HUMAN	Q14112	NID2_HUMAN	NID2	Nidogen-2	LRP8	sp|Q14114|LRP8_HUMAN	0	0	0	0	0	0	0	0	0	0	0	0	0	0	1	0	0	0	0	0	0	0	0	0	0	0	0	0	0	0	0	0	0	0
AIAVLTSGGDAQGMNAAVR	AIAVLTSGGDAQGMNAAVR	K	A	17	35	19	2,3		sp|P08237|PFKAM_HUMAN	P08237	PFKAM_HUMAN	PFKM	ATP-dependent 6-phosphofructokinase, muscle type			1	2	1	2	2	2	1	2	2	2	2	2	2	2	2	1	3	2	1	2	2	2	1	2	1	2	2	3	1	2	1	3	2	3
AIAVLTSGGDAQGMNAAVR	AIAVLTSGGDAQGM[15.9949]NAAVR	K	A	17	35	19	2	14M(15.9949)	sp|P08237|PFKAM_HUMAN	P08237	PFKAM_HUMAN	PFKM	ATP-dependent 6-phosphofructokinase, muscle type			1	1	1	1	0	1	0	0	1	1	1	1	1	1	0	0	0	1	0	0	0	1	0	1	0	1	0	1	1	1	1	1	0	1
AICDHVR	AIC[57.0215]DHVR	K	D	249	255	7	2	3C(57.0215)	sp|P40925|MDHC_HUMAN	P40925	MDHC_HUMAN	MDH1	Malate dehydrogenase, cytoplasmic			0	0	1	0	1	1	1	1	1	0	1	1	1	1	1	0	1	1	1	1	1	1	1	1	1	1	1	1	1	1	0	1	1	1
AIDCLEDEKATLTLAMADWLR	AIDC[57.0215]LEDEKATLTLAMADWLR	R	D	272	292	21	3	4C(57.0215)	sp|O15061|SYNEM_HUMAN	O15061	SYNEM_HUMAN	SYNM	Synemin			0	0	0	0	0	0	1	0	0	0	0	0	0	0	0	0	0	0	0	0	0	0	0	0	0	0	0	0	0	0	0	0	0	0
AIDLFTDAIK	AIDLFTDAIK	K	L	133	142	10	2		sp|P50502|F10A1_HUMAN	P50502	F10A1_HUMAN	ST13	Hsc70-interacting protein	ST13P4, ST13P5	sp|Q8IZP2|ST134_HUMAN, sp|Q8NFI4|F10A5_HUMAN	1	0	1	1	1	0	0	1	1	1	1	1	1	1	1	1	0	1	1	0	1	1	1	1	1	1	1	1	1	1	1	0	1	1
AIEAALAAR	AIEAALAAR	K	K	105	113	9	2		sp|P30038|AL4A1_HUMAN	P30038	AL4A1_HUMAN	ALDH4A1	Delta-1-pyrroline-5-carboxylate dehydrogenase, mitochondrial			1	0	1	0	0	0	1	0	1	0	1	0	1	0	1	1	1	0	1	0	1	1	1	1	1	0	1	0	1	1	1	1	1	0
AIEEGVNHMWTVSAFQQHPR	AIEEGVNHMWTVSAFQQHPR	K	T	215	234	20	3,4		sp|P46926|GNPI1_HUMAN	P46926	GNPI1_HUMAN	GNPDA1	Glucosamine-6-phosphate isomerase 1	GNPDA2	sp|Q8TDQ7|GNPI2_HUMAN	1	0	0	0	1	1	0	0	1	0	1	1	0	0	1	0	1	0	0	0	1	1	1	0	1	0	1	0	1	0	0	0	1	0
AIEINPDSAQPYK	AIEINPDSAQPYK	R	W	174	186	13	2		sp|P50502|F10A1_HUMAN	P50502	F10A1_HUMAN	ST13	Hsc70-interacting protein	ST13P4, ST13P5	sp|Q8IZP2|ST134_HUMAN, sp|Q8NFI4|F10A5_HUMAN	0	0	0	0	0	0	0	0	0	0	0	0	0	0	0	0	0	0	0	0	0	0	0	0	0	0	0	0	0	0	1	0	0	0
AIEMLGGELGSK	AIEMLGGELGSK	R	I	161	172	12	2		sp|P07954|FUMH_HUMAN	P07954	FUMH_HUMAN	FH	Fumarate hydratase, mitochondrial			1	0	1	0	1	0	1	1	0	0	1	1	1	1	1	1	1	0	1	0	1	1	1	1	1	1	1	1	1	1	1	1	1	1
AIEMLGGELGSK	AIEM[15.9949]LGGELGSK	R	I	161	172	12	2	4M(15.9949)	sp|P07954|FUMH_HUMAN	P07954	FUMH_HUMAN	FH	Fumarate hydratase, mitochondrial			0	0	0	0	0	0	0	0	0	0	0	0	0	0	0	0	0	0	0	0	0	0	0	0	0	0	0	0	0	0	1	0	0	0
AIEPPPLDAVIEAEHTLR	AIEPPPLDAVIEAEHTLR	K	E	820	837	18	3		sp|Q08211|DHX9_HUMAN	Q08211	DHX9_HUMAN	DHX9	ATP-dependent RNA helicase A			0	0	1	0	0	0	0	0	0	0	0	0	0	0	0	0	0	0	0	0	0	0	0	0	0	0	0	0	0	0	0	0	0	1
AIEPQKEEADENYNSVNTR	AIEPQKEEADENYNSVNTR	K	M	103	121	19	3		sp|Q12846|STX4_HUMAN	Q12846	STX4_HUMAN	STX4	Syntaxin-4			0	0	0	0	0	0	0	0	1	1	0	0	0	0	0	0	0	0	0	0	0	0	0	0	0	0	0	0	0	0	0	0	0	0
AIFAGYK	AIFAGYK	K	R	9	15	7	2		sp|P18077|RL35A_HUMAN	P18077	RL35A_HUMAN	RPL35A	60S ribosomal protein L35a			0	1	0	0	1	0	1	0	0	0	1	1	1	1	0	0	0	0	1	1	0	1	0	0	0	0	1	0	1	1	0	0	1	0
AIFATQR	AIFATQR	R	Q	431	437	7	2		sp|P13807|GYS1_HUMAN	P13807	GYS1_HUMAN	GYS1	Glycogen [starch] synthase, muscle			0	0	1	0	1	0	1	0	0	0	1	0	1	0	1	0	1	0	1	0	1	0	1	0	1	0	1	0	1	0	1	0	1	0
AIFLFVDK	AIFLFVDK	K	T	75	82	8	2		sp|P60520|GBRL2_HUMAN	P60520	GBRL2_HUMAN	GABARAPL2	Gamma-aminobutyric acid receptor-associated protein-like 2			0	0	0	0	0	0	0	0	0	0	1	0	0	0	0	0	0	0	0	0	0	0	0	0	0	0	1	0	1	0	0	0	0	0
AIFPDNYDAEER	AIFPDNYDAEER	K	E	245	256	12	2		sp|Q8NDY3|ARHL1_HUMAN	Q8NDY3	ARHL1_HUMAN	ADPRHL1	[Protein ADP-ribosylarginine] hydrolase-like protein 1			0	0	0	0	1	1	1	1	1	1	1	1	1	1	1	1	1	1	0	0	1	0	1	0	1	1	1	1	1	1	1	1	1	1
AIFPDNYDAEEREK	AIFPDNYDAEEREK	K	T	245	258	14	3		sp|Q8NDY3|ARHL1_HUMAN	Q8NDY3	ARHL1_HUMAN	ADPRHL1	[Protein ADP-ribosylarginine] hydrolase-like protein 1			0	0	0	0	1	0	1	0	0	0	1	0	1	0	1	0	1	0	1	0	1	0	1	0	1	0	1	0	1	0	1	0	1	0
AIFTGHSAVVEDVAWHLLHESLFGSVADDQK	AIFTGHSAVVEDVAWHLLHESLFGSVADDQK	K	L	220	250	31	5		sp|Q16576|RBBP7_HUMAN	Q16576	RBBP7_HUMAN	RBBP7	Histone-binding protein RBBP7			0	0	0	0	0	0	0	0	0	0	0	0	0	0	0	0	0	1	0	0	0	0	0	0	0	0	0	0	0	0	0	0	0	0
AIGFVMVDAK	AIGFVMVDAK	K	K	88	97	10	2		sp|O14958|CASQ2_HUMAN	O14958	CASQ2_HUMAN	CASQ2	Calsequestrin-2			1	0	1	1	1	0	2	1	1	1	1	1	1	0	1	0	1	1	1	1	1	0	1	0	1	1	1	1	1	0	1	1	2	1
AIGGGLSSVGGGSSTIK	AIGGGLSSVGGGSSTIK	R	Y	534	550	17	2		sp|P02538|K2C6A_HUMAN	P02538	K2C6A_HUMAN	KRT6A	Keratin, type II cytoskeletal 6A	KRT6C	sp|P48668|K2C6C_HUMAN	1	1	1	0	0	0	1	0	1	1	1	1	1	0	0	0	0	1	0	0	0	0	1	0	0	0	0	0	1	0	1	1	1	1
AIGGGLSSVGGGSSTIKYTTTSSSSR	AIGGGLSSVGGGSSTIKYTTTSSSSR	R	K	534	559	26	3		sp|P02538|K2C6A_HUMAN	P02538	K2C6A_HUMAN	KRT6A	Keratin, type II cytoskeletal 6A	KRT6C	sp|P48668|K2C6C_HUMAN	0	0	0	0	0	0	0	0	1	0	0	0	0	0	0	0	0	0	0	0	0	0	0	0	0	0	0	0	0	0	0	0	0	0
AIGGIILTASHNPGGPNGDFGIK	AIGGIILTASHNPGGPNGDFGIK	K	F	108	130	23	2,3,4		sp|P36871|PGM1_HUMAN	P36871	PGM1_HUMAN	PGM1	Phosphoglucomutase-1			2	4	5	8	3	5	3	7	4	7	2	4	6	6	5	7	4	5	6	6	5	5	2	6	5	5	4	7	4	5	3	3	3	4
AIGHLSK	AIGHLSK	K	C	946	952	7	1		sp|O95163|ELP1_HUMAN	O95163	ELP1_HUMAN	ELP1	Elongator complex protein 1			0	0	0	0	0	0	0	0	1	0	0	0	0	0	0	0	1	0	0	0	0	0	0	0	0	0	0	0	0	0	0	0	0	0
AIGIEPSLATYHHIIR	AIGIEPSLATYHHIIR	K	L	362	377	16	4		sp|Q96EY7|PTCD3_HUMAN	Q96EY7	PTCD3_HUMAN	PTCD3	Pentatricopeptide repeat domain-containing protein 3, mitochondrial			0	0	1	0	0	0	1	0	0	0	0	0	0	0	0	1	0	1	0	0	0	0	0	0	0	0	0	0	0	0	1	0	0	0
AIGISNFNHLQVEMILNKPGLK	AIGISNFNHLQVEMILNKPGLK	K	Y	156	177	22	2,3,4		sp|P15121|ALDR_HUMAN	P15121	ALDR_HUMAN	AKR1B1	Aldo-keto reductase family 1 member B1			2	0	5	5	2	3	8	7	1	2	3	4	3	3	3	4	4	5	4	4	4	3	3	3	4	7	8	5	2	2	4	4	2	0
AIGISNFNHLQVEMILNKPGLK	AIGISNFNHLQVEM[15.9949]ILNKPGLK	K	Y	156	177	22	3,4	14M(15.9949)	sp|P15121|ALDR_HUMAN	P15121	ALDR_HUMAN	AKR1B1	Aldo-keto reductase family 1 member B1			1	1	2	1	2	1	2	2	1	2	1	1	1	1	1	2	1	2	1	1	1	2	1	2	1	2	1	2	1	2	2	2	1	1
AIGSASEGAQSSLQEVYHK	AIGSASEGAQSSLQEVYHK	R	S	169	187	19	2,3		sp|P28066|PSA5_HUMAN	P28066	PSA5_HUMAN	PSMA5	Proteasome subunit alpha type-5			2	0	1	2	2	3	2	2	2	1	1	1	1	1	1	1	2	2	1	0	2	0	2	0	1	1	1	1	1	0	2	2	1	2
AIGTEPDSDVLSEIMHSFAK	AIGTEPDSDVLSEIMHSFAK	K	C	756	775	20	3		sp|O00410|IPO5_HUMAN	O00410	IPO5_HUMAN	IPO5	Importin-5			1	1	1	1	1	1	1	1	1	1	1	1	1	1	0	1	0	1	0	0	0	1	0	1	0	1	1	1	0	1	0	1	1	1
AIGVKPPR	AIGVKPPR	K	G	232	239	8	2		sp|P55072|TERA_HUMAN	P55072	TERA_HUMAN	VCP	Transitional endoplasmic reticulum ATPase			0	0	0	0	0	1	0	0	0	0	0	0	0	0	0	0	0	0	0	0	0	0	1	0	0	0	0	0	0	0	0	0	0	0
AIGVLTSGGDAQGMNAAVRAVTRMGIYVGAK	AIGVLTSGGDAQGMNAAVRAVTRMGIYVGAK	K	V	17	47	31	4		sp|P17858|PFKAL_HUMAN	P17858	PFKAL_HUMAN	PFKL	ATP-dependent 6-phosphofructokinase, liver type			0	0	0	0	0	0	0	0	1	0	0	0	0	0	0	0	0	0	0	0	0	0	0	0	0	0	0	0	0	0	0	0	0	0
AIHQQILLLR	AIHQQILLLR	K	M	846	855	10	2		sp|O60343|TBCD4_HUMAN	O60343	TBCD4_HUMAN	TBC1D4	TBC1 domain family member 4			0	0	0	0	0	0	0	0	0	0	0	0	0	0	0	0	0	1	0	0	0	0	0	0	0	0	0	0	0	0	0	0	0	0
AIHSWLTR	AIHSWLTR	R	A	132	139	8	2		sp|P28070|PSB4_HUMAN	P28070	PSB4_HUMAN	PSMB4	Proteasome subunit beta type-4			0	0	0	0	1	0	0	0	0	0	0	0	0	0	0	0	0	0	0	0	0	0	0	0	0	0	0	0	0	0	0	0	0	1
AIIAPHAGYTYCGSCAAHAYK	AIIAPHAGYTYC[57.0215]GSC[57.0215]AAHAYK	R	Q	44	64	21	4	12C(57.0215)	sp|Q9Y316|MEMO1_HUMAN	Q9Y316	MEMO1_HUMAN	MEMO1	Protein MEMO1			0	0	0	0	0	0	1	0	0	0	0	0	0	0	0	0	0	0	0	0	0	0	0	0	0	0	0	0	0	0	0	0	0	0
AIIDTTESYSLLIVDK	AIIDTTESYSLLIVDK	R	V	30418	30433	16	2		sp|Q8WZ42|TITIN_HUMAN	Q8WZ42	TITIN_HUMAN	TTN	Titin			1	2	1	2	2	2	1	1	2	1	1	1	1	2	1	1	1	1	1	1	1	2	1	1	2	2	2	3	0	2	1	2	1	4
AIIEEMLDLLEQSEGK	AIIEEMLDLLEQSEGK	R	I	187	202	16	3		sp|Q9NXJ5|PGPI_HUMAN	Q9NXJ5	PGPI_HUMAN	PGPEP1	Pyroglutamyl-peptidase 1			0	0	1	0	0	0	0	1	0	0	0	0	0	0	0	0	0	0	0	0	0	0	0	0	0	1	0	1	0	0	0	0	0	0
AIIEEYLHLNDMK	AIIEEYLHLNDMK	K	E	1248	1260	13	2,3		sp|Q04637|IF4G1_HUMAN	Q04637	IF4G1_HUMAN	EIF4G1	Eukaryotic translation initiation factor 4 gamma 1			0	1	0	1	1	0	1	1	0	0	0	0	1	1	1	1	1	1	1	1	2	1	1	0	1	1	1	0	1	0	1	0	1	1
AIIEEYLHLNDMK	AIIEEYLHLNDM[15.9949]K	K	E	1248	1260	13	3	12M(15.9949)	sp|Q04637|IF4G1_HUMAN	Q04637	IF4G1_HUMAN	EIF4G1	Eukaryotic translation initiation factor 4 gamma 1			0	0	0	0	0	0	0	0	0	0	0	0	0	0	0	0	0	0	0	0	0	0	0	0	0	0	0	0	0	0	0	0	0	0
AIKPTLGLIDPLHTLHMPAR	AIKPTLGLIDPLHTLHMPAR	R	V	215	234	20	4,5		sp|Q8IWW8|HOT_HUMAN	Q8IWW8	HOT_HUMAN	ADHFE1	Hydroxyacid-oxoacid transhydrogenase, mitochondrial			1	0	1	1	0	0	1	2	1	1	1	1	1	1	1	2	0	1	1	0	1	1	1	2	1	1	1	2	1	0	1	2	1	2
AILEDMVR	AILEDMVR	K	L	633	640	8	2		sp|P33121|ACSL1_HUMAN	P33121	ACSL1_HUMAN	ACSL1	Long-chain-fatty-acid--CoA ligase 1	ACSL6	sp|Q9UKU0|ACSL6_HUMAN	1	1	1	1	1	1	1	1	1	1	1	1	1	1	1	1	1	1	1	1	1	1	1	1	1	1	1	1	1	1	2	1	1	1
AILEDMVR	AILEDM[15.9949]VR	K	L	633	640	8	2	6M(15.9949)	sp|P33121|ACSL1_HUMAN	P33121	ACSL1_HUMAN	ACSL1	Long-chain-fatty-acid--CoA ligase 1	ACSL6	sp|Q9UKU0|ACSL6_HUMAN	0	0	0	0	0	0	0	0	1	0	0	0	0	0	0	0	0	0	0	0	0	0	0	0	0	0	0	0	0	0	0	0	0	0
AILEQNFR	AILEQNFR	K	D	308	315	8	2		sp|Q14134|TRI29_HUMAN	Q14134	TRI29_HUMAN	TRIM29	Tripartite motif-containing protein 29			0	0	0	0	0	0	0	0	0	0	0	0	0	0	0	0	0	0	0	0	0	0	0	0	0	0	0	0	0	0	0	0	0	0
AILNYIASK	AILNYIASK	R	Y	70	78	9	2		contam_sp|P08263|GSTA1_HUMAN	P08263	GSTA1_HUMAN	GSTA1	Glutathione S-transferase A1	GSTA2, GSTA3, GSTA5	sp|P09210|GSTA2_HUMAN, sp|Q16772|GSTA3_HUMAN, sp|Q7RTV2|GSTA5_HUMAN	1	0	0	0	0	0	0	0	0	0	0	0	0	0	0	0	0	0	0	0	0	0	0	0	0	0	0	0	0	0	0	0	0	0
AILVDLEPGTMDSVR	AILVDLEPGTMDSVR	R	S	63	77	15	2		sp|P07437|TBB5_HUMAN	P07437	TBB5_HUMAN	TUBB	Tubulin beta chain	TUBB2A, TUBB2B, TUBB3	sp|Q13509|TBB3_HUMAN, sp|Q13885|TBB2A_HUMAN, sp|Q9BVA1|TBB2B_HUMAN	1	0	0	0	0	0	1	1	0	0	1	0	0	0	0	0	1	0	0	0	0	0	0	0	2	0	0	0	0	0	0	0	0	0
AILVDLEPGTMDSVR	AILVDLEPGTM[15.9949]DSVR	R	S	63	77	15	2	11M(15.9949)	sp|P07437|TBB5_HUMAN	P07437	TBB5_HUMAN	TUBB	Tubulin beta chain	TUBB2A, TUBB2B, TUBB3	sp|Q13509|TBB3_HUMAN, sp|Q13885|TBB2A_HUMAN, sp|Q9BVA1|TBB2B_HUMAN	0	0	0	0	0	0	1	0	0	0	1	0	0	0	0	0	0	0	0	0	0	0	0	0	0	0	0	0	1	0	1	0	0	0
AIMEGSGR	AIMEGSGR	K	I	565	572	8	2		sp|Q00872|MYPC1_HUMAN	Q00872	MYPC1_HUMAN	MYBPC1	Myosin-binding protein C, slow-type			1	0	1	1	1	1	2	1	1	1	1	1	1	1	1	2	0	1	1	1	1	1	0	1	1	1	1	1	1	1	0	1	1	1
AIMKDPDDHTVCHLLFANQTEK	AIMKDPDDHTVC[57.0215]HLLFANQTEK	R	D	193	214	22	4	12C(57.0215)	sp|P00387|NB5R3_HUMAN	P00387	NB5R3_HUMAN	CYB5R3	NADH-cytochrome b5 reductase 3			1	0	0	0	1	0	0	0	0	0	0	0	0	0	0	0	0	0	1	0	0	0	0	0	0	0	0	0	0	0	1	0	0	0
AIMMASQSLMCGHQDVMVAGGMESMSNVPYVMNR	AIMMASQSLMC[57.0215]GHQDVMVAGGMESMSNVPYVMNR	K	G	132	165	34	3,4	11C(57.0215)	sp|P24752|THIL_HUMAN	P24752	THIL_HUMAN	ACAT1	Acetyl-CoA acetyltransferase, mitochondrial			0	0	0	0	2	1	1	1	0	0	1	0	2	1	2	1	1	1	2	1	1	0	2	1	2	2	2	2	2	1	2	0	1	0
AIMMASQSLMCGHQDVMVAGGMESMSNVPYVMNR	AIMMASQSLM[15.9949]C[57.0215]GHQDVMVAGGMESMSNVPYVMNR	K	G	132	165	34	3,4	10M(15.9949)	sp|P24752|THIL_HUMAN	P24752	THIL_HUMAN	ACAT1	Acetyl-CoA acetyltransferase, mitochondrial			0	0	0	0	0	0	0	0	0	0	0	0	0	0	1	0	1	0	1	0	1	0	1	0	1	0	0	0	1	0	1	0	0	0
AIMMASQSLMCGHQDVMVAGGMESMSNVPYVMNR	AIMM[15.9949]ASQSLMC[57.0215]GHQDVMVAGGMESMSNVPYVMNR	K	G	132	165	34	3,4	11C(57.0215)	sp|P24752|THIL_HUMAN	P24752	THIL_HUMAN	ACAT1	Acetyl-CoA acetyltransferase, mitochondrial			0	0	0	0	0	0	0	0	0	0	0	0	0	0	0	0	0	0	0	0	0	0	0	0	0	0	1	0	0	0	0	0	0	0
AIMTYVSCFYHAFAGAEQAETAANR	AIMTYVSC[57.0215]FYHAFAGAEQAETAANR	R	I	244	268	25	2,3,4	8C(57.0215)	sp|P35609|ACTN2_HUMAN	P35609	ACTN2_HUMAN	ACTN2	Alpha-actinin-2	ACTN3	sp|Q08043|ACTN3_HUMAN	6	7	7	7	8	9	8	6	5	7	6	6	10	7	7	7	9	7	7	10	7	6	7	5	9	6	7	5	7	7	5	5	6	5
AIMTYVSSFYHAFSGAQK	AIMTYVSSFYHAFSGAQK	K	A	237	254	18	3		sp|P12814|ACTN1_HUMAN	P12814	ACTN1_HUMAN	ACTN1	Alpha-actinin-1	ACTN4	sp|O43707|ACTN4_HUMAN	0	0	1	0	1	0	1	0	0	0	0	0	1	0	0	0	1	0	1	0	1	1	1	0	1	0	1	0	1	0	0	0	1	0
AIMVDSMLHTVYR	AIMVDSMLHTVYR	R	L	2576	2588	13	2,3		sp|P21817|RYR1_HUMAN	P21817	RYR1_HUMAN	RYR1	Ryanodine receptor 1			1	1	1	1	1	1	1	2	1	2	1	1	1	2	1	2	1	2	1	2	1	2	1	2	1	2	1	2	1	2	1	1	1	2
AIMVDSMLHTVYR	AIMVDSM[15.9949]LHTVYR	R	L	2576	2588	13	3	7M(15.9949)	sp|P21817|RYR1_HUMAN	P21817	RYR1_HUMAN	RYR1	Ryanodine receptor 1			0	0	0	0	0	0	0	0	0	0	0	0	0	0	0	0	0	0	0	0	0	0	0	0	0	0	0	0	0	0	0	0	0	0
AIMKDPDDHTVCHLLFANQTEK	AIM[15.9949]KDPDDHTVC[57.0215]HLLFANQTEK	R	D	193	214	22	4	12C(57.0215)	sp|P00387|NB5R3_HUMAN	P00387	NB5R3_HUMAN	CYB5R3	NADH-cytochrome b5 reductase 3			0	0	0	0	0	0	0	0	0	0	0	0	0	0	0	0	0	0	0	0	0	0	0	0	0	0	0	0	0	0	0	0	0	0
AIMMASQSLMCGHQDVMVAGGMESMSNVPYVMNR	AIM[15.9949]MASQSLMC[57.0215]GHQDVMVAGGMESMSNVPYVMNR	K	G	132	165	34	3,4	11C(57.0215)	sp|P24752|THIL_HUMAN	P24752	THIL_HUMAN	ACAT1	Acetyl-CoA acetyltransferase, mitochondrial			0	0	0	0	1	0	2	0	0	0	0	0	0	0	1	0	0	0	0	0	1	0	0	0	0	0	1	0	0	0	0	0	0	0
AIMTYVSCFYHAFAGAEQAETAANR	AIM[15.9949]TYVSC[57.0215]FYHAFAGAEQAETAANR	R	I	244	268	25	2,3,4	3M(15.9949)	sp|P35609|ACTN2_HUMAN	P35609	ACTN2_HUMAN	ACTN2	Alpha-actinin-2	ACTN3	sp|Q08043|ACTN3_HUMAN	5	7	7	4	7	5	7	5	7	6	4	7	7	3	5	6	6	6	7	7	5	2	4	5	5	6	8	5	4	4	4	7	6	6
AIMVDSMLHTVYR	AIM[15.9949]VDSMLHTVYR	R	L	2576	2588	13	3	3M(15.9949)	sp|P21817|RYR1_HUMAN	P21817	RYR1_HUMAN	RYR1	Ryanodine receptor 1			0	2	1	0	0	1	0	0	0	1	0	1	0	0	0	0	0	0	0	0	0	0	0	0	0	0	0	0	0	0	0	1	0	0
AIMVDSMLHTVYR	AIM[15.9949]VDSM[15.9949]LHTVYR	R	L	2576	2588	13	3	3M(15.9949)	sp|P21817|RYR1_HUMAN	P21817	RYR1_HUMAN	RYR1	Ryanodine receptor 1			0	0	0	0	0	0	0	0	0	0	0	0	0	0	0	0	0	0	0	0	0	0	0	0	0	0	0	0	0	0	0	0	0	0
AINAHVNLGYTK	AINAHVNLGYTK	R	V	168	179	12	2,3		sp|Q9BS92|NPS3B_HUMAN	Q9BS92	NPS3B_HUMAN	NIPSNAP3B	Protein NipSnap homolog 3B			1	0	2	1	2	1	2	2	2	2	2	1	2	2	2	1	2	2	2	2	2	2	2	2	2	2	2	2	2	1	1	0	2	2
AINEAYKEDYHK	AINEAYKEDYHK	R	S	472	483	12	2,3		sp|P08133|ANXA6_HUMAN	P08133	ANXA6_HUMAN	ANXA6	Annexin A6			2	1	1	2	1	2	2	4	2	2	2	1	3	1	1	0	1	2	2	1	1	2	1	1	1	3	2	2	3	0	2	1	1	0
AINEGPPTESGK	AINEGPPTESGK	K	Q	41	52	12	2		sp|A8MU46|SMTL1_HUMAN	A8MU46	SMTL1_HUMAN	SMTNL1	Smoothelin-like protein 1			0	0	0	0	0	0	0	0	0	0	0	0	0	0	0	0	0	1	0	0	0	0	0	0	0	0	0	0	0	0	0	0	0	0
AINEGPPTESGKQEK	AINEGPPTESGKQEK	K	A	41	55	15	2,3		sp|A8MU46|SMTL1_HUMAN	A8MU46	SMTL1_HUMAN	SMTNL1	Smoothelin-like protein 1			0	0	0	0	0	0	1	0	0	0	0	0	0	0	0	0	0	0	0	0	1	0	0	0	0	0	0	0	0	0	0	0	0	0
AINIAGETSSHAFLLVQAK	AINIAGETSSHAFLLVQAK	K	Q	2153	2171	19	2,3		sp|Q8WZ42|TITIN_HUMAN	Q8WZ42	TITIN_HUMAN	TTN	Titin			1	2	6	3	4	2	2	2	5	2	4	1	4	4	3	2	3	3	4	1	3	3	2	3	2	2	3	2	4	3	4	3	5	1
AINQAGVGKPSDLAGPVVAETR	AINQAGVGKPSDLAGPVVAETR	R	P	1117	1138	22	2,3		sp|P52179|MYOM1_HUMAN	P52179	MYOM1_HUMAN	MYOM1	Myomesin-1			3	3	3	2	2	3	3	2	2	2	2	3	3	2	3	2	2	3	2	2	3	3	3	2	4	2	2	3	3	3	4	3	3	3
AINQAGVGKPSDLAGPVVAETRPGTK	AINQAGVGKPSDLAGPVVAETRPGTK	R	E	1117	1142	26	2,3,4		sp|P52179|MYOM1_HUMAN	P52179	MYOM1_HUMAN	MYOM1	Myomesin-1			3	6	3	5	2	6	4	5	3	5	3	6	3	6	2	3	3	6	3	6	3	6	5	6	2	6	2	6	3	5	3	6	3	6
AINQGGLTSVAVR	AINQGGLTSVAVR	K	G	31	43	13	2		sp|P60900|PSA6_HUMAN	P60900	PSA6_HUMAN	PSMA6	Proteasome subunit alpha type-6			0	0	1	0	0	0	1	1	0	1	0	1	0	0	0	1	0	1	0	0	0	0	0	0	0	1	0	1	0	0	1	0	0	0
AINVQEEK	AINVQEEK	K	I	1493	1500	8	2		sp|Q13813|SPTN1_HUMAN	Q13813	SPTN1_HUMAN	SPTAN1	Spectrin alpha chain, non-erythrocytic 1			0	0	0	0	0	0	0	0	0	0	0	0	0	0	0	0	0	0	0	0	0	0	0	0	0	0	0	0	0	0	0	0	0	0
AIPDLTAPVAAVQAAVSNLVR	AIPDLTAPVAAVQAAVSNLVR	K	V	36	56	21	3		sp|P18206|VINC_HUMAN	P18206	VINC_HUMAN	VCL	Vinculin			0	0	0	1	0	0	0	1	1	0	0	0	0	1	0	1	0	0	0	0	0	0	0	0	0	1	0	0	0	0	1	1	0	0
AIPLVLVSGNHDIGNTPTAETVEEFCR	AIPLVLVSGNHDIGNTPTAETVEEFC[57.0215]R	R	T	118	144	27	3	26C(57.0215)	sp|Q9BRF8|CPPED_HUMAN	Q9BRF8	CPPED_HUMAN	CPPED1	Serine/threonine-protein phosphatase CPPED1			0	0	0	0	0	0	0	0	0	0	1	0	0	0	0	0	0	0	0	0	0	0	0	0	0	0	0	0	0	0	0	0	0	0
AIQGGTSHHLGQNFSK	AIQGGTSHHLGQNFSK	R	M	1235	1250	16	2		sp|P07814|SYEP_HUMAN	P07814	SYEP_HUMAN	EPRS1	Bifunctional glutamate/proline--tRNA ligase			0	0	0	0	1	0	0	0	0	0	0	0	0	0	0	0	1	0	0	0	1	0	0	0	0	0	0	0	0	0	0	0	0	0
AIQLTYNPDESSKPNMIDAATLK	AIQLTYNPDESSKPNMIDAATLK	K	S	89	111	23	3		sp|P02679|FIBG_HUMAN	P02679	FIBG_HUMAN	FGG	Fibrinogen gamma chain			1	1	1	0	1	1	1	1	1	0	2	1	0	0	0	0	0	0	1	1	1	1	0	0	0	1	1	1	1	0	1	1	1	1
AIQLTYNPDESSKPNMIDAATLK	AIQLTYNPDESSKPNM[15.9949]IDAATLK	K	S	89	111	23	3	16M(15.9949)	sp|P02679|FIBG_HUMAN	P02679	FIBG_HUMAN	FGG	Fibrinogen gamma chain			1	1	0	0	0	0	0	0	0	0	1	1	0	0	0	0	0	0	0	0	0	0	0	0	0	0	0	0	0	0	0	0	0	0
AIQTLGYFPVGDGDFPHQK	AIQTLGYFPVGDGDFPHQK	R	L	861	879	19	3		sp|Q5VYK3|ECM29_HUMAN	Q5VYK3	ECM29_HUMAN	ECPAS	Proteasome adapter and scaffold protein ECM29			0	0	1	0	0	0	1	0	1	0	0	0	0	0	0	0	0	0	0	0	0	0	0	0	0	0	0	0	0	0	0	0	0	0
AIQWGEDGRPFHYLFYTGK	AIQWGEDGRPFHYLFYTGK	R	Q	137	155	19	4		sp|P82933|RT09_HUMAN	P82933	RT09_HUMAN	MRPS9	28S ribosomal protein S9, mitochondrial			0	0	0	0	0	0	0	0	0	0	0	0	0	0	0	0	0	0	1	0	0	0	0	0	0	0	0	0	0	0	0	0	0	0
AISEELDHALNDMTSI	AISEELDHALNDMTSI	K	-	269	284	16	2,3		sp|P09493|TPM1_HUMAN	P09493	TPM1_HUMAN	TPM1	Tropomyosin alpha-1 chain	TPM3	sp|P06753|TPM3_HUMAN	17	18	12	15	12	14	10	13	12	16	11	16	18	16	12	16	10	17	10	13	10	18	8	15	17	19	10	19	15	20	13	19	13	18
AISEELDHALNDMTSI	AISEELDHALNDM[15.9949]TSI	K	-	269	284	16	2,3	13M(15.9949)	sp|P09493|TPM1_HUMAN	P09493	TPM1_HUMAN	TPM1	Tropomyosin alpha-1 chain	TPM3	sp|P06753|TPM3_HUMAN	4	7	6	4	4	4	5	5	5	6	5	7	5	3	4	4	3	5	3	4	5	6	3	5	5	5	3	4	3	6	3	4	5	5
AISEELDNALNDITSL	AISEELDNALNDITSL	K	-	269	284	16	2,3		sp|P07951|TPM2_HUMAN	P07951	TPM2_HUMAN	TPM2	Tropomyosin beta chain			5	5	1	4	4	3	2	3	4	5	2	4	3	2	4	2	4	3	2	1	4	3	2	2	2	2	1	5	5	3	4	3	4	5
AISFVGSNK	AISFVGSNK	K	A	256	264	9	2		sp|Q02252|MMSA_HUMAN	Q02252	MMSA_HUMAN	ALDH6A1	Methylmalonate-semialdehyde dehydrogenase [acylating], mitochondrial			0	0	0	0	0	0	0	0	0	0	0	0	0	0	0	0	0	0	0	0	0	0	0	0	0	0	0	0	1	0	0	0	0	0
AISHEHSPSDLEAHFVPLVK	AISHEHSPSDLEAHFVPLVK	R	R	114	133	20	3,4,5		sp|P30153|2AAA_HUMAN	P30153	2AAA_HUMAN	PPP2R1A	Serine/threonine-protein phosphatase 2A 65 kDa regulatory subunit A alpha isoform			1	1	2	1	2	1	2	1	1	1	1	2	1	1	1	1	2	1	1	2	2	1	2	1	2	1	2	1	1	1	2	1	1	1
AISPDKDNFYFDVK	AISPDKDNFYFDVK	K	D	398	411	14	2,3		sp|Q13423|NNTM_HUMAN	Q13423	NNTM_HUMAN	NNT	NAD(P) transhydrogenase, mitochondrial			1	2	2	2	2	2	2	2	2	2	2	2	3	1	2	2	2	2	3	0	2	2	2	1	2	2	2	2	2	1	2	2	2	0
AISPDKDNFYFDVKDDFDFGTMGHVIR	AISPDKDNFYFDVKDDFDFGTMGHVIR	K	G	398	424	27	3,4,5		sp|Q13423|NNTM_HUMAN	Q13423	NNTM_HUMAN	NNT	NAD(P) transhydrogenase, mitochondrial			1	1	4	2	2	1	6	3	3	2	1	3	2	2	3	3	2	1	2	3	2	2	3	3	2	3	4	4	2	3	3	2	2	2
AISPDKDNFYFDVKDDFDFGTMGHVIR	AISPDKDNFYFDVKDDFDFGTM[15.9949]GHVIR	K	G	398	424	27	4,5	22M(15.9949)	sp|Q13423|NNTM_HUMAN	Q13423	NNTM_HUMAN	NNT	NAD(P) transhydrogenase, mitochondrial			0	2	2	1	2	0	2	0	2	0	2	1	1	0	2	1	1	1	2	2	2	0	2	2	0	1	2	2	2	1	2	1	1	1
AITADVSHSPR	AITADVSHSPR	R	T	576	586	11	2		sp|Q16821|PPR3A_HUMAN	Q16821	PPR3A_HUMAN	PPP1R3A	Protein phosphatase 1 regulatory subunit 3A			0	0	0	0	1	1	0	0	0	0	0	0	0	0	0	0	0	0	0	0	1	0	1	0	0	0	0	0	0	0	0	0	0	0
AITDAAMMAEELK	AITDAAMMAEELK	K	K	1758	1770	13	2,3		sp|P12883|MYH7_HUMAN	P12883	MYH7_HUMAN	MYH7	Myosin-7	MYH1, MYH13, MYH2, MYH3, MYH4, MYH6, MYH7B, MYH8	sp|A7E2Y1|MYH7B_HUMAN, sp|P11055|MYH3_HUMAN, sp|P12882|MYH1_HUMAN, sp|P13533|MYH6_HUMAN, sp|P13535|MYH8_HUMAN, sp|Q9UKX2|MYH2_HUMAN, sp|Q9UKX3|MYH13_HUMAN, sp|Q9Y623|MYH4_HUMAN	2	1	2	3	1	2	2	2	3	2	1	2	3	1	1	2	2	2	3	1	1	1	1	2	1	2	1	2	1	2	2	2	1	2
AITDAAMMAEELKK	AITDAAMMAEELKK	K	E	1758	1771	14	2,3		sp|P12883|MYH7_HUMAN	P12883	MYH7_HUMAN	MYH7	Myosin-7	MYH1, MYH13, MYH2, MYH3, MYH4, MYH6, MYH7B, MYH8	sp|A7E2Y1|MYH7B_HUMAN, sp|P11055|MYH3_HUMAN, sp|P12882|MYH1_HUMAN, sp|P13533|MYH6_HUMAN, sp|P13535|MYH8_HUMAN, sp|Q9UKX2|MYH2_HUMAN, sp|Q9UKX3|MYH13_HUMAN, sp|Q9Y623|MYH4_HUMAN	11	18	10	13	10	14	9	16	10	12	12	12	10	16	11	18	12	12	12	12	9	14	11	14	10	15	10	15	9	18	9	18	11	17
AITDAAMMAEELKKEQDTSAHLER	AITDAAMMAEELKKEQDTSAHLER	K	M	1758	1781	24	4,5		sp|P12883|MYH7_HUMAN	P12883	MYH7_HUMAN	MYH7	Myosin-7	MYH1, MYH13, MYH2, MYH3, MYH4, MYH6, MYH7B, MYH8	sp|A7E2Y1|MYH7B_HUMAN, sp|P11055|MYH3_HUMAN, sp|P12882|MYH1_HUMAN, sp|P13533|MYH6_HUMAN, sp|P13535|MYH8_HUMAN, sp|Q9UKX2|MYH2_HUMAN, sp|Q9UKX3|MYH13_HUMAN, sp|Q9Y623|MYH4_HUMAN	0	0	1	0	0	1	0	0	0	0	0	1	0	1	0	0	0	0	0	0	0	0	0	0	0	0	0	0	0	1	0	0	0	0
AITDAAMMAEELK	AITDAAMM[15.9949]AEELK	K	K	1758	1770	13	2,3	8M(15.9949)	sp|P12883|MYH7_HUMAN	P12883	MYH7_HUMAN	MYH7	Myosin-7	MYH1, MYH13, MYH2, MYH3, MYH4, MYH6, MYH7B, MYH8	sp|A7E2Y1|MYH7B_HUMAN, sp|P11055|MYH3_HUMAN, sp|P12882|MYH1_HUMAN, sp|P13533|MYH6_HUMAN, sp|P13535|MYH8_HUMAN, sp|Q9UKX2|MYH2_HUMAN, sp|Q9UKX3|MYH13_HUMAN, sp|Q9Y623|MYH4_HUMAN	1	1	2	0	0	1	1	1	1	2	1	1	1	1	0	1	0	0	0	1	0	1	0	1	0	2	0	1	0	1	1	1	1	1
AITDAAMMAEELKK	AITDAAMM[15.9949]AEELKK	K	E	1758	1771	14	2,3	8M(15.9949)	sp|P12883|MYH7_HUMAN	P12883	MYH7_HUMAN	MYH7	Myosin-7	MYH1, MYH13, MYH2, MYH3, MYH4, MYH6, MYH7B, MYH8	sp|A7E2Y1|MYH7B_HUMAN, sp|P11055|MYH3_HUMAN, sp|P12882|MYH1_HUMAN, sp|P13533|MYH6_HUMAN, sp|P13535|MYH8_HUMAN, sp|Q9UKX2|MYH2_HUMAN, sp|Q9UKX3|MYH13_HUMAN, sp|Q9Y623|MYH4_HUMAN	11	19	10	9	14	17	10	6	6	8	12	7	14	17	11	8	16	10	8	12	11	16	10	12	13	9	8	8	11	17	8	16	15	12
AITDAAMMAEELK	AITDAAM[15.9949]MAEELK	K	K	1758	1770	13	2,3	7M(15.9949)	sp|P12883|MYH7_HUMAN	P12883	MYH7_HUMAN	MYH7	Myosin-7	MYH1, MYH13, MYH2, MYH3, MYH4, MYH6, MYH7B, MYH8	sp|A7E2Y1|MYH7B_HUMAN, sp|P11055|MYH3_HUMAN, sp|P12882|MYH1_HUMAN, sp|P13533|MYH6_HUMAN, sp|P13535|MYH8_HUMAN, sp|Q9UKX2|MYH2_HUMAN, sp|Q9UKX3|MYH13_HUMAN, sp|Q9Y623|MYH4_HUMAN	3	3	2	3	2	2	2	2	2	3	2	4	2	1	2	1	3	3	2	1	2	1	3	2	2	2	2	3	1	1	3	4	1	6
AITDAAMMAEELKK	AITDAAM[15.9949]MAEELKK	K	E	1758	1771	14	2,3	7M(15.9949)	sp|P12883|MYH7_HUMAN	P12883	MYH7_HUMAN	MYH7	Myosin-7	MYH1, MYH13, MYH2, MYH3, MYH4, MYH6, MYH7B, MYH8	sp|A7E2Y1|MYH7B_HUMAN, sp|P11055|MYH3_HUMAN, sp|P12882|MYH1_HUMAN, sp|P13533|MYH6_HUMAN, sp|P13535|MYH8_HUMAN, sp|Q9UKX2|MYH2_HUMAN, sp|Q9UKX3|MYH13_HUMAN, sp|Q9Y623|MYH4_HUMAN	15	18	17	17	19	17	15	16	14	16	15	15	19	22	17	17	20	15	18	19	18	19	17	21	19	15	17	17	18	18	14	20	18	25
AITDAAMMAEELK	AITDAAM[15.9949]M[15.9949]AEELK	K	K	1758	1770	13	2	7M(15.9949)	sp|P12883|MYH7_HUMAN	P12883	MYH7_HUMAN	MYH7	Myosin-7	MYH1, MYH13, MYH2, MYH3, MYH4, MYH6, MYH7B, MYH8	sp|A7E2Y1|MYH7B_HUMAN, sp|P11055|MYH3_HUMAN, sp|P12882|MYH1_HUMAN, sp|P13533|MYH6_HUMAN, sp|P13535|MYH8_HUMAN, sp|Q9UKX2|MYH2_HUMAN, sp|Q9UKX3|MYH13_HUMAN, sp|Q9Y623|MYH4_HUMAN	0	0	0	0	0	0	0	0	1	0	0	0	0	0	1	0	0	0	0	0	0	0	0	0	0	0	0	0	1	0	0	0	0	0
AITDAAMMAEELKK	AITDAAM[15.9949]M[15.9949]AEELKK	K	E	1758	1771	14	2,3	7M(15.9949)	sp|P12883|MYH7_HUMAN	P12883	MYH7_HUMAN	MYH7	Myosin-7	MYH1, MYH13, MYH2, MYH3, MYH4, MYH6, MYH7B, MYH8	sp|A7E2Y1|MYH7B_HUMAN, sp|P11055|MYH3_HUMAN, sp|P12882|MYH1_HUMAN, sp|P13533|MYH6_HUMAN, sp|P13535|MYH8_HUMAN, sp|Q9UKX2|MYH2_HUMAN, sp|Q9UKX3|MYH13_HUMAN, sp|Q9Y623|MYH4_HUMAN	7	9	14	9	10	7	7	5	10	4	9	5	8	7	12	5	9	5	13	6	10	6	11	14	9	5	9	5	10	9	8	8	13	9
AITHLNNNFMFGQK	AITHLNNNFMFGQK	R	L	435	448	14	3		sp|P14866|HNRPL_HUMAN	P14866	HNRPL_HUMAN	HNRNPL	Heterogeneous nuclear ribonucleoprotein L			0	0	0	0	0	0	0	0	0	0	0	0	0	0	0	0	0	0	0	0	0	0	0	0	0	0	1	0	0	0	0	0	0	1
AITQELPGLLGSLGLGK	AITQELPGLLGSLGLGK	R	N	893	909	17	2,3		sp|Q86TD4|SRCA_HUMAN	Q86TD4	SRCA_HUMAN	SRL	Sarcalumenin			2	2	1	2	2	3	2	2	3	2	2	2	2	2	2	2	3	2	2	2	2	2	2	2	3	2	2	2	2	2	2	3	2	2
AITSGGITYQDQPWHADCFVCVTCSK	AITSGGITYQDQPWHADC[57.0215]FVC[57.0215]VTC[57.0215]SK	K	K	168	193	26	2,3,4	18C(57.0215)	sp|Q13642|FHL1_HUMAN	Q13642	FHL1_HUMAN	FHL1	Four and a half LIM domains protein 1			4	4	6	4	8	9	8	9	7	5	8	6	8	9	8	5	11	10	6	8	8	7	4	6	9	8	7	6	9	7	6	7	8	6
AITSGGITYQDQPWHADCFVCVTCSKK	AITSGGITYQDQPWHADC[57.0215]FVC[57.0215]VTC[57.0215]SKK	K	L	168	194	27	4	18C(57.0215)	sp|Q13642|FHL1_HUMAN	Q13642	FHL1_HUMAN	FHL1	Four and a half LIM domains protein 1			0	0	0	0	0	0	0	0	0	0	0	1	0	0	0	0	0	0	0	0	0	0	0	0	0	0	0	0	0	0	0	0	0	0
AITVFSPDGHLFQVEYAQEAVK	AITVFSPDGHLFQVEYAQEAVK	R	K	6	27	22	2,3		sp|O14818|PSA7_HUMAN	O14818	PSA7_HUMAN	PSMA7	Proteasome subunit alpha type-7	PSMA8	sp|Q8TAA3|PSMA8_HUMAN	1	2	1	1	1	2	1	2	1	2	1	1	1	3	1	1	1	3	1	3	1	2	1	1	1	1	1	1	1	3	1	0	1	1
AITYNAMLAETSTVFHQNDVK	AITYNAM[15.9949]LAETSTVFHQNDVK	K	I	181	201	21	3	7M(15.9949)	sp|Q9BUB7|TMM70_HUMAN	Q9BUB7	TMM70_HUMAN	TMEM70	Transmembrane protein 70, mitochondrial			0	0	1	1	0	0	0	0	0	0	0	0	0	0	0	0	0	0	0	0	0	0	0	0	0	0	0	0	0	0	1	0	0	0
AIVAGDQNVEYK	AIVAGDQNVEYK	K	G	107	118	12	2		sp|Q13642|FHL1_HUMAN	Q13642	FHL1_HUMAN	FHL1	Four and a half LIM domains protein 1			2	2	3	3	3	2	3	2	3	3	3	3	2	2	3	2	3	2	2	2	3	2	3	2	3	2	2	2	2	1	3	1	2	1
AIVAIENPADVSVISSR	AIVAIENPADVSVISSR	R	N	64	80	17	2		sp|P08865|RSSA_HUMAN	P08865	RSSA_HUMAN	RPSA	40S ribosomal protein SA			0	0	0	0	0	0	0	0	1	0	0	0	0	0	0	0	0	0	0	0	0	0	0	0	0	0	0	0	0	0	0	0	0	0
AIVDGNLK	AIVDGNLK	K	L	121	128	8	2		sp|Q14315|FLNC_HUMAN	Q14315	FLNC_HUMAN	FLNC	Filamin-C	FLNA, FLNB	sp|O75369|FLNB_HUMAN, sp|P21333|FLNA_HUMAN	1	1	1	1	1	1	1	1	1	1	1	1	1	0	1	1	1	1	1	0	1	1	1	0	1	1	1	1	1	1	1	1	1	1
AIVEGFQPISVVWLK	AIVEGFQPISVVWLK	R	D	7499	7513	15	2,3		sp|Q8WZ42|TITIN_HUMAN	Q8WZ42	TITIN_HUMAN	TTN	Titin			4	4	4	4	4	2	4	4	4	4	4	4	4	3	3	4	2	4	4	4	2	4	4	3	2	4	4	4	3	3	4	4	4	4
AIVQDQGCLPGLILFMDHPNPPVVHSALLALR	AIVQDQGC[57.0215]LPGLILFMDHPNPPVVHSALLALR	R	Y	33	64	32	4	8C(57.0215)	sp|Q9NVT9|ARMC1_HUMAN	Q9NVT9	ARMC1_HUMAN	ARMC1	Armadillo repeat-containing protein 1			0	0	0	0	0	0	0	0	0	0	0	0	0	0	0	0	0	0	0	0	0	0	0	0	0	0	0	0	0	0	0	0	0	0
AIVQQWLEYR	AIVQQWLEYR	K	V	69	78	10	2		sp|O43324|MCA3_HUMAN	O43324	MCA3_HUMAN	EEF1E1	Eukaryotic translation elongation factor 1 epsilon-1			0	0	1	0	0	0	0	0	0	0	0	0	0	0	0	0	0	0	0	0	0	0	0	0	0	0	0	0	0	0	0	0	0	0
AIWAEYDPEAK	AIWAEYDPEAK	K	G	1404	1414	11	2		sp|Q13698|CAC1S_HUMAN	Q13698	CAC1S_HUMAN	CACNA1S	Voltage-dependent L-type calcium channel subunit alpha-1S			0	0	0	0	0	0	0	0	1	0	0	0	0	0	0	0	0	0	0	0	0	0	0	0	0	0	0	0	0	0	0	0	0	0
AIWNVINWENVTER	AIWNVINWENVTER	K	Y	203	216	14	2,3		sp|P04179|SODM_HUMAN	P04179	SODM_HUMAN	SOD2	Superoxide dismutase [Mn], mitochondrial			2	2	3	2	2	2	3	3	6	3	4	3	3	3	4	1	2	2	3	2	5	2	4	1	4	2	3	4	3	2	3	2	5	1
AIYDIDRPDMISYSPYISHSAGDR	AIYDIDRPDMISYSPYISHSAGDR	K	Q	321	344	24	3,4		sp|Q6H8Q1|ABLM2_HUMAN	Q6H8Q1	ABLM2_HUMAN	ABLIM2	Actin-binding LIM protein 2			0	1	1	1	1	0	2	0	0	1	1	0	1	0	0	1	1	0	1	0	1	1	0	0	0	0	1	1	1	0	1	0	0	1
AIYDIDRPDMISYSPYISHSAGDR	AIYDIDRPDM[15.9949]ISYSPYISHSAGDR	K	Q	321	344	24	4	10M(15.9949)	sp|Q6H8Q1|ABLM2_HUMAN	Q6H8Q1	ABLM2_HUMAN	ABLIM2	Actin-binding LIM protein 2			0	1	0	0	0	0	0	0	0	0	0	0	0	0	0	0	0	0	0	0	0	0	0	0	0	0	0	0	0	0	0	0	0	0
AIYDIERPDLITYEPFYTSGYDDK	AIYDIERPDLITYEPFYTSGYDDK	K	Q	394	417	24	3		sp|O14639|ABLM1_HUMAN	O14639	ABLM1_HUMAN	ABLIM1	Actin-binding LIM protein 1			0	0	0	0	1	0	1	0	0	0	0	0	0	0	0	0	0	0	0	0	0	0	0	0	0	0	0	0	0	0	0	0	0	0
AIYDIERPDLITYEPFYTSGYDDKQER	AIYDIERPDLITYEPFYTSGYDDKQER	K	Q	394	420	27	4		sp|O14639|ABLM1_HUMAN	O14639	ABLM1_HUMAN	ABLIM1	Actin-binding LIM protein 1			0	0	0	0	1	0	1	0	0	0	0	0	0	0	0	0	0	0	1	0	0	0	0	0	0	0	0	0	0	0	0	0	0	0
AIYNNMK	AIYNNMK	R	Q	752	758	7	2		sp|O14983|AT2A1_HUMAN	O14983	AT2A1_HUMAN	ATP2A1	Sarcoplasmic/endoplasmic reticulum calcium ATPase 1	ATP2A2	sp|P16615|AT2A2_HUMAN	1	1	1	0	0	1	1	1	1	1	0	0	0	1	1	2	1	1	0	1	0	1	0	1	0	2	0	0	1	1	1	1	0	1
AIYNNMK	AIYNNM[15.9949]K	R	Q	752	758	7	1,2	6M(15.9949)	sp|O14983|AT2A1_HUMAN	O14983	AT2A1_HUMAN	ATP2A1	Sarcoplasmic/endoplasmic reticulum calcium ATPase 1	ATP2A2	sp|P16615|AT2A2_HUMAN	1	0	0	0	0	1	0	0	3	1	1	1	0	0	1	1	0	1	0	0	0	1	0	1	0	1	0	1	0	0	0	0	0	0
AIYQATYR	AIYQATYR	R	D	218	225	8	2		sp|P28074|PSB5_HUMAN	P28074	PSB5_HUMAN	PSMB5	Proteasome subunit beta type-5			0	0	1	1	1	0	1	0	0	1	0	0	0	0	0	0	1	0	0	0	1	0	0	0	0	0	0	0	0	0	0	0	0	0
AKADAADQAALAAR	AKADAADQAALAAR	R	Q	386	399	14	2,3		sp|Q9HDC5|JPH1_HUMAN	Q9HDC5	JPH1_HUMAN	JPH1	Junctophilin-1			0	0	0	0	0	0	0	0	0	0	0	0	0	1	0	0	0	0	0	0	0	0	0	0	0	0	0	0	0	0	0	0	0	0
AKAEAAEQAALAANQESNIAR	AKAEAAEQAALAANQESNIAR	K	T	396	416	21	3		sp|Q9BR39|JPH2_HUMAN	Q9BR39	JPH2_HUMAN	JPH2	Junctophilin-2			0	0	1	1	0	0	1	1	1	1	1	1	1	1	0	1	0	0	0	1	0	0	0	1	1	1	1	1	0	1	1	0	0	1
AKAEEMLSK	AKAEEMLSK	R	Q	68	76	9	2		sp|P62993|GRB2_HUMAN	P62993	GRB2_HUMAN	GRB2	Growth factor receptor-bound protein 2			0	0	0	0	1	0	0	1	0	0	0	0	0	0	0	0	0	0	0	0	0	0	0	0	0	0	0	0	0	0	0	0	0	0
AKDFSLILDDVAITELSFSR	AKDFSLILDDVAITELSFSR	R	E	172	191	20	3		sp|Q99623|PHB2_HUMAN	Q99623	PHB2_HUMAN	PHB2	Prohibitin-2			0	1	2	1	1	1	2	1	1	0	1	0	2	1	2	2	1	1	3	2	2	2	1	1	2	1	1	1	0	2	2	1	2	0
AKDINQEVYNFLATAGAK	AKDINQEVYNFLATAGAK	R	Y	143	160	18	2,3		sp|Q99798|ACON_HUMAN	Q99798	ACON_HUMAN	ACO2	Aconitate hydratase, mitochondrial			1	2	2	3	2	1	1	1	1	1	2	1	2	1	2	2	2	1	2	2	2	2	2	1	2	2	2	1	2	2	2	2	2	2
AKDIVPGDIVEIAVGDK	AKDIVPGDIVEIAVGDK	K	V	142	158	17	2,3		sp|P16615|AT2A2_HUMAN	P16615	AT2A2_HUMAN	ATP2A2	Sarcoplasmic/endoplasmic reticulum calcium ATPase 2			3	0	5	0	4	1	4	0	5	0	4	0	3	0	3	0	3	1	4	0	3	0	3	0	3	0	4	1	4	0	5	0	3	1
AKDIVPGDIVEIAVGDKVPADIR	AKDIVPGDIVEIAVGDKVPADIR	K	L	142	164	23	2,3,4		sp|P16615|AT2A2_HUMAN	P16615	AT2A2_HUMAN	ATP2A2	Sarcoplasmic/endoplasmic reticulum calcium ATPase 2			7	1	6	0	7	0	6	0	9	0	6	0	8	0	7	0	7	0	4	0	7	0	7	0	7	0	5	0	7	0	7	0	7	0
AKDNFAGNYR	AKDNFAGNYR	K	C	132	141	10	2,3		sp|Q00872|MYPC1_HUMAN	Q00872	MYPC1_HUMAN	MYBPC1	Myosin-binding protein C, slow-type			2	1	1	2	2	2	1	2	2	2	2	1	2	2	2	1	2	2	1	2	2	2	2	2	3	2	1	1	2	2	2	2	2	2
AKDPFAHLPK	AKDPFAHLPK	K	S	276	285	10	2,3		sp|P26641|EF1G_HUMAN	P26641	EF1G_HUMAN	EEF1G	Elongation factor 1-gamma			2	0	1	1	2	1	1	1	2	1	0	1	0	1	2	1	1	1	2	2	2	1	2	1	1	1	1	1	1	1	2	0	2	1
AKDTCDSCGFNIDVEAPR	AKDTC[57.0215]DSC[57.0215]GFNIDVEAPR	K	Q	140	157	18	2,3	5C(57.0215)	sp|Q14324|MYPC2_HUMAN	Q14324	MYPC2_HUMAN	MYBPC2	Myosin-binding protein C, fast-type			1	3	0	2	1	2	1	3	1	2	0	2	1	3	0	2	0	2	0	2	0	2	0	2	0	2	0	2	2	2	1	2	1	2
AKECWEQEHEER	AKEC[57.0215]WEQEHEER	K	E	26	37	12	2,3,4	4C(57.0215)	sp|P19237|TNNI1_HUMAN	P19237	TNNI1_HUMAN	TNNI1	Troponin I, slow skeletal muscle			4	1	5	1	5	2	7	1	5	1	4	1	4	0	5	0	5	3	5	1	4	0	3	1	6	3	4	3	4	0	5	1	4	1
AKECWEQEHEEREAEK	AKEC[57.0215]WEQEHEEREAEK	K	V	26	41	16	2,3,4,5	4C(57.0215)	sp|P19237|TNNI1_HUMAN	P19237	TNNI1_HUMAN	TNNI1	Troponin I, slow skeletal muscle			3	0	4	0	3	1	6	0	3	0	5	0	4	0	4	0	3	0	7	0	3	0	3	0	5	0	5	0	5	0	4	0	4	0
AKEDFLK	AKEDFLK	K	K	23	29	7	2		sp|P17612|KAPCA_HUMAN	P17612	KAPCA_HUMAN	PRKACA	cAMP-dependent protein kinase catalytic subunit alpha	PRKACB	sp|P22694|KAPCB_HUMAN	0	1	1	1	1	1	1	1	0	1	1	1	0	1	1	0	1	1	1	1	1	1	1	1	1	1	0	1	0	1	0	0	1	1
AKEDQWR	AKEDQWR	K	G	1082	1088	7	2		sp|P52179|MYOM1_HUMAN	P52179	MYOM1_HUMAN	MYOM1	Myomesin-1			0	1	1	2	1	1	1	2	1	2	0	2	1	1	0	2	1	2	1	1	1	1	1	1	1	1	1	2	1	1	1	1	1	2
AKEEEAPLLFFVAGEDDMTDSLR	AKEEEAPLLFFVAGEDDMTDSLR	K	D	361	383	23	3		sp|Q6DKJ4|NXN_HUMAN	Q6DKJ4	NXN_HUMAN	NXN	Nucleoredoxin			0	1	0	0	0	1	0	0	0	0	0	0	0	1	0	0	0	0	1	1	0	1	0	0	0	0	0	0	0	1	0	0	1	1
AKEEMSLSDLNSQDR	AKEEMSLSDLNSQDR	R	V	183	197	15	2,3		sp|O95210|STBD1_HUMAN	O95210	STBD1_HUMAN	STBD1	Starch-binding domain-containing protein 1			1	0	0	1	0	1	1	1	1	1	0	0	0	0	0	1	0	1	0	0	0	1	0	0	0	1	1	1	0	0	0	1	0	1
AKEEMSLSDLNSQDR	AKEEM[15.9949]SLSDLNSQDR	R	V	183	197	15	3	5M(15.9949)	sp|O95210|STBD1_HUMAN	O95210	STBD1_HUMAN	STBD1	Starch-binding domain-containing protein 1			0	0	0	0	0	0	0	0	0	0	0	0	0	0	0	0	0	0	0	0	0	0	0	0	0	0	0	0	0	0	0	0	0	0
AKEEMSLSDLNSQDRVDHEEWEMVPR	AKEEM[15.9949]SLSDLNSQDRVDHEEWEM[15.9949]VPR	R	H	183	208	26	4	23M(15.9949)	sp|O95210|STBD1_HUMAN	O95210	STBD1_HUMAN	STBD1	Starch-binding domain-containing protein 1			0	0	0	0	0	0	0	0	0	0	0	1	0	0	0	0	0	0	0	0	0	0	0	0	0	0	0	0	0	0	0	0	0	0
AKEIAAPELEPLHLR	AKEIAAPELEPLHLR	R	Y	1669	1683	15	3,4		sp|Q8WZ42|TITIN_HUMAN	Q8WZ42	TITIN_HUMAN	TTN	Titin			0	0	0	0	0	1	0	0	0	0	0	0	0	0	0	0	1	0	0	0	0	0	0	0	0	0	0	0	0	0	0	0	0	0
AKELWETLHQLEIDK	AKELWETLHQLEIDK	K	F	211	225	15	3,4		sp|P45378|TNNT3_HUMAN	P45378	TNNT3_HUMAN	TNNT3	Troponin T, fast skeletal muscle			0	1	0	2	0	1	0	2	0	3	0	2	0	1	0	2	0	2	0	1	0	1	0	2	0	2	0	2	0	1	0	1	0	2
AKELWETLHQLEIDKFEFGEK	AKELWETLHQLEIDKFEFGEK	K	L	211	231	21	2,3,4,5		sp|P45378|TNNT3_HUMAN	P45378	TNNT3_HUMAN	TNNT3	Troponin T, fast skeletal muscle			3	11	2	8	4	11	3	9	4	8	1	6	3	9	0	13	4	9	1	10	1	9	2	11	1	11	1	9	4	9	2	13	2	10
AKEQETILR	AKEQETILR	K	T	666	674	9	2		sp|Q8WZ42|TITIN_HUMAN	Q8WZ42	TITIN_HUMAN	TTN	Titin			2	1	0	0	1	1	1	0	2	1	0	1	1	1	1	1	1	1	1	1	1	1	1	1	1	1	1	1	1	1	2	1	1	1
AKETADAITK	AKETADAITK	K	E	163	172	10	2		sp|Q00765|REEP5_HUMAN	Q00765	REEP5_HUMAN	REEP5	Receptor expression-enhancing protein 5			0	0	0	0	0	0	0	0	0	1	0	0	0	0	0	0	0	0	0	0	0	0	0	0	0	0	0	0	0	0	0	0	0	0
AKFEELNMDLFR	AKFEELNMDLFR	R	S	325	336	12	2,3		sp|P11021|BIP_HUMAN	P11021	BIP_HUMAN	HSPA5	Endoplasmic reticulum chaperone BiP			2	1	1	2	1	0	1	0	1	1	0	1	0	0	1	0	1	2	1	1	1	1	0	1	1	2	1	1	2	1	1	1	1	0
AKFEELNMDLFR	AKFEELNM[15.9949]DLFR	R	S	325	336	12	2,3	8M(15.9949)	sp|P11021|BIP_HUMAN	P11021	BIP_HUMAN	HSPA5	Endoplasmic reticulum chaperone BiP			0	1	0	0	0	0	0	0	1	0	0	2	0	0	0	0	0	1	0	0	0	0	0	1	0	0	0	1	0	0	0	0	0	0
AKFPEHTIMAGNVVTGEMVEELILSGADIIK	AKFPEHTIMAGNVVTGEMVEELILSGADIIK	R	V	147	177	31	4		sp|P36959|GMPR1_HUMAN	P36959	GMPR1_HUMAN	GMPR	GMP reductase 1			0	0	0	0	0	0	0	1	0	0	0	0	0	0	0	0	0	0	0	0	0	0	0	0	0	0	0	0	0	0	0	1	0	0
AKGEEIIHK	AKGEEIIHK	K	Y	1019	1027	9	2		sp|P20929|NEBU_HUMAN	P20929	NEBU_HUMAN	NEB	Nebulin			0	0	0	0	0	0	0	0	0	0	0	0	0	0	0	0	1	1	1	1	0	0	0	0	0	0	0	0	0	0	0	0	0	0
AKGGEEPLPEGLFWLLVTGHIPTEEQVSWLSK	AKGGEEPLPEGLFWLLVTGHIPTEEQVSWLSK	K	E	108	139	32	4		sp|O75390|CISY_HUMAN	O75390	CISY_HUMAN	CS	Citrate synthase, mitochondrial			0	0	2	0	1	0	1	1	1	0	0	0	0	0	0	0	0	1	2	0	0	0	0	0	2	1	1	0	0	0	2	0	0	0
AKHDELTYF	AKHDELTYF	K	-	90	98	9	2,3		sp|P04080|CYTB_HUMAN	P04080	CYTB_HUMAN	CSTB	Cystatin-B			0	0	0	0	0	0	2	1	1	1	0	0	0	1	0	0	1	1	0	1	1	0	1	0	1	1	0	1	0	0	1	0	0	0
AKIPGTGALASAAAAVSGSK	AKIPGTGALASAAAAVSGSK	R	A	522	541	20	3		sp|O75298|RTN2_HUMAN	O75298	RTN2_HUMAN	RTN2	Reticulon-2			1	1	1	0	1	0	1	1	1	1	1	0	1	0	1	1	1	0	1	1	1	1	1	0	1	0	1	1	1	1	1	0	1	1
AKLDVQFAGTAK	AKLDVQFAGTAK	K	G	900	911	12	2,3		sp|Q14315|FLNC_HUMAN	Q14315	FLNC_HUMAN	FLNC	Filamin-C			2	1	2	3	3	3	3	2	2	3	3	3	3	2	2	2	3	3	3	3	2	2	2	1	3	2	2	2	2	2	2	3	2	3
AKLEAAVAEAEQQGEAALSDAR	AKLEAAVAEAEQQGEAALSDAR	R	C	361	382	22	2,3		contam_sp|P78386|KRT85_HUMAN	P78386	KRT85_HUMAN	KRT85	Keratin, type II cuticular Hb5			0	0	0	0	0	0	0	0	0	0	0	0	0	0	0	0	0	0	0	0	0	0	3	0	0	0	0	0	0	0	0	0	0	0
AKLEETITQAR	AKLEETITQAR	K	Y	633	643	11	2,3		sp|P54289|CA2D1_HUMAN	P54289	CA2D1_HUMAN	CACNA2D1	Voltage-dependent calcium channel subunit alpha-2/delta-1			1	1	1	1	1	1	1	1	1	1	1	1	1	1	1	1	0	1	1	1	0	1	0	1	1	0	0	1	1	1	1	1	1	1
AKLELAAAPK	AKLELAAAPK	R	I	13919	13928	10	2		sp|Q8WZ42|TITIN_HUMAN	Q8WZ42	TITIN_HUMAN	TTN	Titin			2	1	2	2	1	1	2	2	2	1	3	2	2	2	0	2	0	2	2	2	1	2	1	1	2	2	2	2	2	2	2	2	2	2
AKLEQLFQDEVAK	AKLEQLFQDEVAK	K	A	2651	2663	13	2,3		sp|Q15149|PLEC_HUMAN	Q15149	PLEC_HUMAN	PLEC	Plectin			0	1	1	2	2	2	2	0	2	2	1	2	2	1	2	1	2	1	2	1	2	1	2	1	2	1	2	0	2	1	2	0	2	0
AKLQTENGELSR	AKLQTENGELSR	R	Q	1278	1289	12	2,3		sp|P12883|MYH7_HUMAN	P12883	MYH7_HUMAN	MYH7	Myosin-7			0	0	1	0	3	0	1	0	3	0	1	0	2	0	0	0	2	0	1	0	0	0	3	0	0	0	1	0	1	0	1	0	2	0
AKNALAHALQSAR	AKNALAHALQSAR	K	H	1325	1337	13	2,3		sp|P12883|MYH7_HUMAN	P12883	MYH7_HUMAN	MYH7	Myosin-7	MYH6	sp|P13533|MYH6_HUMAN	1	0	1	0	2	0	1	0	0	0	1	0	2	0	1	0	3	0	1	0	2	0	3	0	2	0	1	0	1	0	1	0	1	0
AKNALAHALQSSR	AKNALAHALQSSR	K	H	1331	1343	13	2,3		sp|Q9UKX2|MYH2_HUMAN	Q9UKX2	MYH2_HUMAN	MYH2	Myosin-2	MYH3, MYH8	sp|P11055|MYH3_HUMAN, sp|P13535|MYH8_HUMAN	0	2	0	1	0	2	0	1	0	2	0	2	0	1	0	1	0	2	0	2	0	2	0	2	0	2	0	2	0	2	0	2	0	0
AKNDAGYSEPR	AKNDAGYSEPR	K	E	29547	29557	11	2,3		sp|Q8WZ42|TITIN_HUMAN	Q8WZ42	TITIN_HUMAN	TTN	Titin			0	0	0	0	0	0	0	0	0	0	0	0	0	0	0	0	0	0	0	2	0	0	0	0	0	1	0	0	0	1	0	0	0	1
AKNEILDEVISLSQVTPK	AKNEILDEVISLSQVTPK	K	H	597	614	18	3		sp|O60313|OPA1_HUMAN	O60313	OPA1_HUMAN	OPA1	Dynamin-like 120 kDa protein, mitochondrial			1	1	1	1	1	1	0	1	1	1	1	0	1	1	1	1	1	1	1	1	1	1	1	1	1	0	1	1	1	1	1	1	1	1
AKNPWPNVDAHSGVLLQYYGMTEMNYYTVLFGVSR	AKNPWPNVDAHSGVLLQYYGM[15.9949]TEMNYYTVLFGVSR	K	A	394	428	35	4	21M(15.9949)	sp|O75390|CISY_HUMAN	O75390	CISY_HUMAN	CS	Citrate synthase, mitochondrial			0	0	0	0	0	0	0	0	0	0	0	0	0	0	0	0	0	0	0	0	0	0	0	0	0	0	0	0	0	0	1	0	0	0
AKPAEAPAAAAPK	AKPAEAPAAAAPK	K	A	153	165	13	2,3		sp|P36957|ODO2_HUMAN	P36957	ODO2_HUMAN	DLST	Dihydrolipoyllysine-residue succinyltransferase component of 2-oxoglutarate dehydrogenase complex, mitochondrial			2	2	2	2	2	2	2	2	2	2	2	2	2	2	2	2	2	2	2	1	2	2	2	2	2	2	2	2	2	2	2	2	2	2
AKPALEDLR	AKPALEDLR	K	Q	231	239	9	2		sp|P02647|APOA1_HUMAN	P02647	APOA1_HUMAN	APOA1	Apolipoprotein A-I			0	0	0	0	0	0	1	0	0	0	0	0	0	0	0	0	0	0	1	0	0	0	0	0	0	0	1	0	0	0	0	0	0	0
AKPVWYAGR	AKPVWYAGR	R	D	980	988	9	2		sp|Q02218|ODO1_HUMAN	Q02218	ODO1_HUMAN	OGDH	2-oxoglutarate dehydrogenase, mitochondrial			0	0	0	0	0	0	0	0	0	0	0	0	0	0	0	0	0	0	0	0	0	0	0	0	0	0	1	0	0	0	1	0	0	0
AKPYEGSILEADCDILIPAASEK	AKPYEGSILEADC[57.0215]DILIPAASEK	K	Q	364	386	23	3	13C(57.0215)	sp|P00367|DHE3_HUMAN	P00367	DHE3_HUMAN	GLUD1	Glutamate dehydrogenase 1, mitochondrial			1	1	1	1	0	1	0	0	1	1	1	1	0	1	0	1	0	1	0	1	0	1	0	1	0	0	0	1	1	1	0	1	0	1
AKQDMACLIR	AKQDMAC[57.0215]LIR	K	E	378	387	10	2,3	7C(57.0215)	contam_sp|O43790|KRT86_HUMAN	O43790	KRT86_HUMAN	KRT86	Keratin, type II cuticular Hb6	KRT81, KRT83, KRT87P	contam_sp|P78385|KRT83_HUMAN, contam_sp|Q14533|KRT81_HUMAN, sp|A6NCN2|KR87P_HUMAN	0	0	0	0	0	0	0	0	0	0	0	0	0	0	0	0	0	0	0	0	0	0	2	0	0	0	0	0	0	0	0	0	0	0
AKQDMACLLK	AKQDMAC[57.0215]LLK	K	E	395	404	10	2	7C(57.0215)	contam_sp|P78386|KRT85_HUMAN	P78386	KRT85_HUMAN	KRT85	Keratin, type II cuticular Hb5	KRT82	contam_sp|P15241|K2M2_SHEEP, contam_sp|P25691|K2M3_SHEEP, contam_sp|Q9NSB4|KRT82_HUMAN	0	0	0	0	0	0	0	0	0	0	0	0	0	0	0	0	0	0	0	0	0	0	1	0	0	0	0	0	0	0	0	0	0	0
AKQDMACLIR	AKQDM[15.9949]AC[57.0215]LIR	K	E	378	387	10	2	5M(15.9949)	contam_sp|O43790|KRT86_HUMAN	O43790	KRT86_HUMAN	KRT86	Keratin, type II cuticular Hb6	KRT81, KRT83, KRT87P	contam_sp|P78385|KRT83_HUMAN, contam_sp|Q14533|KRT81_HUMAN, sp|A6NCN2|KR87P_HUMAN	0	0	0	0	0	0	0	0	0	0	0	0	0	0	0	0	0	0	0	0	0	0	0	0	0	0	0	0	0	0	0	0	0	0
AKSQSSLVLIGDAFKTVLEEAEFQR	AKSQSSLVLIGDAFKTVLEEAEFQR	K	K	1097	1121	25	3		sp|P54296|MYOM2_HUMAN	P54296	MYOM2_HUMAN	MYOM2	Myomesin-2			0	0	0	0	0	0	0	0	0	0	1	0	0	0	0	0	0	0	0	0	1	0	0	0	0	0	0	0	0	0	0	0	0	0
AKSTPSGFTLDDVIQTGVDNPGHPYIMTVGCVAGDEESYEVFK	AKSTPSGFTLDDVIQTGVDNPGHPYIMTVGC[57.0215]VAGDEESYEVFK	R	D	44	86	43	4	31C(57.0215)	sp|P12277|KCRB_HUMAN	P12277	KCRB_HUMAN	CKB	Creatine kinase B-type			0	0	1	1	0	0	1	1	0	0	0	0	0	0	0	0	0	1	0	0	0	0	1	0	0	1	0	1	0	0	0	0	0	0
AKWDAWNELK	AKWDAWNELK	K	G	54	63	10	3		sp|P07108|ACBP_HUMAN	P07108	ACBP_HUMAN	DBI	Acyl-CoA-binding protein			0	0	0	0	0	0	1	0	0	0	0	0	0	0	0	0	1	0	0	0	0	0	0	0	0	0	0	0	0	0	0	0	0	0
AKYPDYEVTWANDGY	AKYPDYEVTWANDGY	K	-	111	125	15	2		sp|Q9NRX4|PHP14_HUMAN	Q9NRX4	PHP14_HUMAN	PHPT1	14 kDa phosphohistidine phosphatase			0	0	0	0	0	0	0	0	0	0	1	0	0	0	0	0	0	0	0	0	0	0	1	0	1	0	1	0	0	0	0	0	0	0
ALADDVELYCFQFLPFGK	ALADDVELYC[57.0215]FQFLPFGK	K	G	539	556	18	2,3	10C(57.0215)	sp|Q92523|CPT1B_HUMAN	Q92523	CPT1B_HUMAN	CPT1B	Carnitine O-palmitoyltransferase 1, muscle isoform			0	0	0	0	0	0	1	0	2	0	0	0	0	0	1	0	0	0	0	0	0	0	0	0	0	0	0	0	0	0	1	0	0	0
ALADLVHSHIQSNELCSK	ALADLVHSHIQSNELC[57.0215]SK	K	Q	380	397	18	3,4	16C(57.0215)	sp|P22830|HEMH_HUMAN	P22830	HEMH_HUMAN	FECH	Ferrochelatase, mitochondrial			1	0	0	0	1	0	2	1	1	1	2	0	2	0	0	2	1	1	1	0	0	0	1	0	1	1	1	1	1	0	0	0	1	0
ALAEEPQNSLPDIVIWMLQGDKR	ALAEEPQNSLPDIVIWMLQGDKR	R	V	781	803	23	3		sp|O75923|DYSF_HUMAN	O75923	DYSF_HUMAN	DYSF	Dysferlin			2	1	3	1	1	1	3	2	2	3	2	2	1	1	1	2	2	4	2	2	1	1	3	2	3	1	1	2	1	1	1	1	1	2
ALAEEVEQVHR	ALAEEVEQVHR	R	G	101	111	11	3		sp|Q9BQE5|APOL2_HUMAN	Q9BQE5	APOL2_HUMAN	APOL2	Apolipoprotein L2			0	0	0	0	0	0	0	0	0	0	0	0	0	0	0	0	0	0	0	1	0	0	0	0	0	0	0	1	0	0	0	1	0	1
ALAEGGSILSR	ALAEGGSILSR	R	V	1466	1476	11	2		sp|P55268|LAMB2_HUMAN	P55268	LAMB2_HUMAN	LAMB2	Laminin subunit beta-2			1	0	0	1	0	0	0	1	1	1	0	1	0	1	1	1	0	0	1	0	0	0	0	1	0	1	0	0	1	0	1	0	0	0
ALAEGVLLR	ALAEGVLLR	R	T	26	34	9	2		sp|P48637|GSHB_HUMAN	P48637	GSHB_HUMAN	GSS	Glutathione synthetase			0	0	1	0	0	0	0	0	0	0	0	0	0	0	0	0	0	0	0	0	0	0	0	0	0	0	0	0	0	0	0	0	0	0
ALAFHPVEPVLVTASEDHTLK	ALAFHPVEPVLVTASEDHTLK	R	L	485	505	21	4		sp|Q13033|STRN3_HUMAN	Q13033	STRN3_HUMAN	STRN3	Striatin-3			0	0	0	1	0	0	1	1	1	0	0	1	0	0	0	1	0	1	0	1	0	0	0	0	0	0	0	0	0	0	0	0	0	0
ALAGPDQGITEILMNRPSAR	ALAGPDQGITEILMNRPSAR	R	N	34	53	20	3		sp|Q86YB7|ECHD2_HUMAN	Q86YB7	ECHD2_HUMAN	ECHDC2	Enoyl-CoA hydratase domain-containing protein 2, mitochondrial			0	0	1	0	0	0	1	0	0	0	1	0	0	0	0	0	1	0	1	0	1	0	1	0	1	0	1	0	1	0	1	0	1	0
ALAHLQALTPSMGLYPPPGFPK	ALAHLQALTPSMGLYPPPGFPK	R	L	417	438	22	3		sp|Q96AN5|TM143_HUMAN	Q96AN5	TM143_HUMAN	TMEM143	Transmembrane protein 143			0	0	0	0	0	0	0	0	0	0	0	0	0	0	0	0	0	0	0	0	0	0	0	0	0	0	0	1	0	0	0	0	0	0
ALAHLQALTPSMGLYPPPGFPK	ALAHLQALTPSM[15.9949]GLYPPPGFPK	R	L	417	438	22	3	12M(15.9949)	sp|Q96AN5|TM143_HUMAN	Q96AN5	TM143_HUMAN	TMEM143	Transmembrane protein 143			0	0	0	0	0	0	0	0	0	0	0	0	0	0	0	0	0	0	0	0	0	0	0	0	0	0	0	0	1	0	0	0	0	0
ALALLEDEER	ALALLEDEER	R	V	163	172	10	2		sp|A0FGR8|ESYT2_HUMAN	A0FGR8	ESYT2_HUMAN	ESYT2	Extended synaptotagmin-2			1	0	0	0	0	0	0	0	0	0	0	0	0	0	0	0	0	0	0	0	0	0	0	0	0	0	0	0	0	1	0	0	0	0
ALALTGNQGIEAAMDWLMEHEDDPDVDEPLETPLGHILGR	ALALTGNQGIEAAMDWLMEHEDDPDVDEPLETPLGHILGR	K	E	23	62	40	4		sp|Q04323|UBXN1_HUMAN	Q04323	UBXN1_HUMAN	UBXN1	UBX domain-containing protein 1			0	0	0	1	1	1	1	1	0	0	1	1	0	1	1	1	1	1	1	0	1	1	1	0	1	1	0	1	0	1	1	0	1	0
ALALTGNQGIEAAMDWLMEHEDDPDVDEPLETPLGHILGR	ALALTGNQGIEAAM[15.9949]DWLMEHEDDPDVDEPLETPLGHILGR	K	E	23	62	40	4	14M(15.9949)	sp|Q04323|UBXN1_HUMAN	Q04323	UBXN1_HUMAN	UBXN1	UBX domain-containing protein 1			0	0	0	0	0	0	0	0	0	0	0	0	0	0	0	0	0	0	0	0	0	0	0	0	0	0	0	1	0	0	0	0	0	0
ALAMGYKPK	ALAMGYKPK	K	A	326	334	9	2		sp|P55084|ECHB_HUMAN	P55084	ECHB_HUMAN	HADHB	Trifunctional enzyme subunit beta, mitochondrial			1	2	1	1	1	1	1	1	1	1	1	1	1	1	1	1	1	1	1	1	1	1	1	1	1	1	1	2	1	1	1	1	1	1
ALAMTALDVIFKPELLEGIR	ALAMTALDVIFKPELLEGIR	K	E	400	419	20	3		sp|Q8IYS1|P20D2_HUMAN	Q8IYS1	P20D2_HUMAN	PM20D2	Peptidase M20 domain-containing protein 2			0	0	0	0	0	0	1	1	0	0	0	0	0	0	0	0	0	0	1	1	0	0	0	0	0	0	0	0	0	0	0	0	0	0
ALAMGYKPK	ALAM[15.9949]GYKPK	K	A	326	334	9	2	4M(15.9949)	sp|P55084|ECHB_HUMAN	P55084	ECHB_HUMAN	HADHB	Trifunctional enzyme subunit beta, mitochondrial			1	1	1	1	0	1	1	1	1	1	1	1	1	0	0	0	0	0	1	1	2	1	1	1	1	1	1	1	1	1	1	1	1	1
ALANSLACQGK	ALANSLAC[57.0215]QGK	R	Y	332	342	11	2	8C(57.0215)	sp|P04075|ALDOA_HUMAN	P04075	ALDOA_HUMAN	ALDOA	Fructose-bisphosphate aldolase A		contam_sp|P00883|ALDOA_RABIT	1	3	1	4	1	4	1	6	2	4	2	6	2	4	1	4	1	5	1	3	2	3	1	4	1	4	1	4	1	4	1	4	1	3
ALAPEYAK	ALAPEYAK	K	A	58	65	8	2		sp|P07237|PDIA1_HUMAN	P07237	PDIA1_HUMAN	P4HB	Protein disulfide-isomerase			0	0	0	0	0	0	0	0	0	0	1	0	0	0	0	0	0	0	0	0	0	0	0	0	0	0	0	0	0	1	0	0	1	0
ALAPTWEQLALGLEHSETVK	ALAPTWEQLALGLEHSETVK	K	I	222	241	20	3		sp|Q8NBS9|TXND5_HUMAN	Q8NBS9	TXND5_HUMAN	TXNDC5	Thioredoxin domain-containing protein 5			0	0	0	1	0	0	0	0	0	0	0	0	0	0	0	0	1	0	0	0	0	0	0	0	0	0	0	0	0	0	0	0	1	0
ALAQGYR	ALAQGYR	K	A	184	190	7	2		sp|Q5HYK3|COQ5_HUMAN	Q5HYK3	COQ5_HUMAN	COQ5	2-methoxy-6-polyprenyl-1,4-benzoquinol methylase, mitochondrial			0	0	0	0	1	0	0	0	0	0	0	0	1	0	0	0	1	0	0	0	1	0	0	0	1	0	1	0	1	0	0	1	1	0
ALASDDHCNLK	ALASDDHC[57.0215]NLK	K	F	1612	1622	11	2,3	8C(57.0215)	sp|P52179|MYOM1_HUMAN	P52179	MYOM1_HUMAN	MYOM1	Myomesin-1			2	2	2	2	2	2	2	1	2	2	2	2	2	2	3	1	2	2	2	2	2	3	2	2	2	2	2	1	2	4	2	2	2	2
ALASIDSK	ALASIDSK	R	L	269	276	8	2		sp|P18206|VINC_HUMAN	P18206	VINC_HUMAN	VCL	Vinculin			0	0	0	0	1	0	0	0	0	0	0	0	0	0	0	0	0	0	0	0	0	0	0	0	0	0	0	0	0	0	0	0	0	0
ALASLMTYK	ALASLMTYK	K	C	163	171	9	2		sp|P00367|DHE3_HUMAN	P00367	DHE3_HUMAN	GLUD1	Glutamate dehydrogenase 1, mitochondrial	GLUD2	contam_sp|P00366|DHE3_BOVIN, sp|P49448|DHE4_HUMAN	1	0	0	1	0	0	0	0	1	0	0	1	0	0	0	0	0	0	0	0	0	0	0	0	0	0	0	0	0	0	1	0	0	0
ALASQLQDSLK	ALASQLQDSLK	R	D	571	581	11	2		sp|P18206|VINC_HUMAN	P18206	VINC_HUMAN	VCL	Vinculin			0	1	0	1	0	1	1	0	0	1	0	1	0	1	0	0	0	0	0	1	0	1	0	0	0	0	0	0	0	1	0	0	0	1
ALASTCKPELQK	ALASTC[57.0215]KPELQK	K	Y	511	522	12	2	6C(57.0215)	sp|Q9BZQ8|NIBA1_HUMAN	Q9BZQ8	NIBA1_HUMAN	NIBAN1	Protein Niban 1			0	0	0	0	0	0	0	1	0	0	0	0	0	0	0	0	0	0	0	0	0	0	0	0	0	0	0	0	0	0	0	0	0	0
ALCLDLLSLSAACDALDQHNLK	ALC[57.0215]LDLLSLSAAC[57.0215]DALDQHNLK	K	Q	3118	3139	22	3	13C(57.0215)	sp|P11532|DMD_HUMAN	P11532	DMD_HUMAN	DMD	Dystrophin			0	0	0	0	0	0	0	0	0	0	1	0	1	1	0	1	0	0	0	0	0	0	0	0	0	1	1	0	0	0	0	1	0	1
ALDDLSAEER	ALDDLSAEER	K	G	2652	2661	10	2		sp|Q5VST9|OBSCN_HUMAN	Q5VST9	OBSCN_HUMAN	OBSCN	Obscurin			1	0	0	0	0	0	0	1	0	0	0	0	0	0	0	0	0	0	0	0	0	0	0	0	0	0	0	0	0	0	1	0	0	1
ALDEATKYALER	ALDEATKYALER	R	K	295	306	12	3		sp|P11310|ACADM_HUMAN	P11310	ACADM_HUMAN	ACADM	Medium-chain specific acyl-CoA dehydrogenase, mitochondrial			0	0	0	0	0	0	0	0	0	0	0	0	0	1	0	0	0	0	0	0	0	0	0	0	0	0	0	0	0	0	0	0	0	0
ALDFIASK	ALDFIASK	K	G	110	117	8	1,2		sp|Q08043|ACTN3_HUMAN	Q08043	ACTN3_HUMAN	ACTN3	Alpha-actinin-3	ACTN1, ACTN4	sp|O43707|ACTN4_HUMAN, sp|P12814|ACTN1_HUMAN	0	1	0	0	1	1	0	1	0	1	1	0	1	2	1	1	1	0	0	1	0	1	0	1	1	1	1	0	1	2	0	1	1	1
ALDGAFTEENR	ALDGAFTEENR	K	A	1545	1555	11	2		sp|Q9Y490|TLN1_HUMAN	Q9Y490	TLN1_HUMAN	TLN1	Talin-1			0	0	0	0	0	0	0	0	0	0	0	1	0	0	0	0	0	0	0	0	0	0	0	0	0	0	0	1	1	1	0	1	0	1
ALDLNLK	ALDLNLK	R	H	66	72	7	2		sp|P14927|QCR7_HUMAN	P14927	QCR7_HUMAN	UQCRB	Cytochrome b-c1 complex subunit 7			1	0	1	1	0	0	0	1	0	0	1	1	0	0	0	1	0	0	0	0	0	0	0	0	0	1	1	0	0	0	0	0	0	1
ALDLTQWLMVLK	ALDLTQWLMVLK	R	I	961	972	12	2		sp|O14983|AT2A1_HUMAN	O14983	AT2A1_HUMAN	ATP2A1	Sarcoplasmic/endoplasmic reticulum calcium ATPase 1			0	0	0	1	0	0	0	1	0	1	0	1	0	1	0	0	0	1	0	0	0	0	0	0	0	1	0	1	0	0	0	0	0	1
ALDLTQWLMVLK	ALDLTQWLM[15.9949]VLK	R	I	961	972	12	2,3	9M(15.9949)	sp|O14983|AT2A1_HUMAN	O14983	AT2A1_HUMAN	ATP2A1	Sarcoplasmic/endoplasmic reticulum calcium ATPase 1			3	1	2	3	2	4	1	4	2	4	0	4	1	3	0	2	2	4	2	3	1	2	1	2	2	4	0	5	1	2	2	4	1	4
ALDPAFK	ALDPAFK	R	I	209	215	7	2		sp|P07942|LAMB1_HUMAN	P07942	LAMB1_HUMAN	LAMB1	Laminin subunit beta-1			0	0	0	0	0	0	0	0	0	0	0	1	0	0	0	0	0	0	0	0	0	0	0	0	0	0	0	0	0	0	0	0	0	0
ALDPFTVPSPPTSLEITSVTK	ALDPFTVPSPPTSLEITSVTK	K	E	26903	26923	21	2,3		sp|Q8WZ42|TITIN_HUMAN	Q8WZ42	TITIN_HUMAN	TTN	Titin			0	0	0	1	0	0	0	0	0	0	0	1	0	0	0	0	0	1	0	0	0	0	0	0	0	1	0	0	0	0	0	1	0	1
ALDPLHPPGPPK	ALDPLHPPGPPK	K	D	18330	18341	12	2,3		sp|Q8WZ42|TITIN_HUMAN	Q8WZ42	TITIN_HUMAN	TTN	Titin			8	8	7	8	7	8	7	7	8	8	6	7	7	8	7	6	7	8	6	8	6	8	7	7	6	8	6	6	7	8	8	7	6	8
ALDSTTVAAHESEIYCK	ALDSTTVAAHESEIYC[57.0215]K	K	V	43	59	17	2,3	16C(57.0215)	sp|P50461|CSRP3_HUMAN	P50461	CSRP3_HUMAN	CSRP3	Cysteine and glycine-rich protein 3			2	2	3	3	6	4	3	3	3	2	2	3	2	2	2	1	3	2	2	2	2	2	3	2	3	2	2	2	3	2	3	3	3	3
ALDTLKGDEEAGAEAPPKEEVVPGDVR	ALDTLKGDEEAGAEAPPKEEVVPGDVR	R	S	353	379	27	3,4		sp|Q702N8|XIRP1_HUMAN	Q702N8	XIRP1_HUMAN	XIRP1	Xin actin-binding repeat-containing protein 1			0	0	0	0	1	0	2	2	0	0	1	0	0	0	0	0	1	0	1	1	0	0	0	0	0	0	0	0	0	2	0	0	0	0
ALDVGSGSGILTACFAR	ALDVGSGSGILTAC[57.0215]FAR	K	M	82	98	17	2	14C(57.0215)	sp|P22061|PIMT_HUMAN	P22061	PIMT_HUMAN	PCMT1	Protein-L-isoaspartate(D-aspartate) O-methyltransferase			0	0	0	0	0	0	0	0	0	0	0	0	0	0	0	0	0	0	0	0	0	0	0	0	0	0	0	0	0	0	0	0	0	0
ALDVMVSTFHK	ALDVMVSTFHK	K	Y	8	18	11	2,3		sp|P26447|S10A4_HUMAN	P26447	S10A4_HUMAN	S100A4	Protein S100-A4			1	0	1	1	1	1	1	1	1	0	1	1	1	0	1	2	1	2	1	1	1	0	1	1	1	2	1	2	1	0	1	1	1	0
ALDVMVSTFHK	ALDVM[15.9949]VSTFHK	K	Y	8	18	11	3	5M(15.9949)	sp|P26447|S10A4_HUMAN	P26447	S10A4_HUMAN	S100A4	Protein S100-A4			0	0	0	0	0	0	0	0	0	0	0	0	0	0	0	0	0	0	0	1	0	0	0	0	0	0	0	0	0	0	0	0	0	0
ALDVSASDDEIAR	ALDVSASDDEIAR	K	L	181	193	13	2		sp|P13798|ACPH_HUMAN	P13798	ACPH_HUMAN	APEH	Acylamino-acid-releasing enzyme			0	0	1	0	0	0	1	0	1	0	0	1	0	0	0	0	0	0	0	0	0	0	0	0	0	0	0	0	0	0	0	0	0	0
ALDYIASK	ALDYIASK	K	G	103	110	8	2		sp|P35609|ACTN2_HUMAN	P35609	ACTN2_HUMAN	ACTN2	Alpha-actinin-2			1	1	1	2	1	1	1	1	1	2	2	1	2	2	2	4	1	3	2	1	2	3	1	1	2	2	1	1	2	1	1	1	2	2
ALDYIASKGVK	ALDYIASKGVK	K	L	103	113	11	2		sp|P35609|ACTN2_HUMAN	P35609	ACTN2_HUMAN	ACTN2	Alpha-actinin-2			0	0	0	0	0	0	0	0	0	0	0	0	0	0	0	0	0	0	0	0	0	0	0	0	0	0	0	0	0	0	0	0	0	0
ALDYLAIGIHELAAISER	ALDYLAIGIHELAAISER	K	R	452	469	18	3		sp|P42357|HUTH_HUMAN	P42357	HUTH_HUMAN	HAL	Histidine ammonia-lyase			1	0	0	0	0	0	0	0	1	1	0	1	0	0	1	0	1	0	0	0	1	0	1	0	0	0	0	0	0	0	0	1	0	0
ALDYYMLR	ALDYYMLR	K	N	67	74	8	2		sp|Q9Y490|TLN1_HUMAN	Q9Y490	TLN1_HUMAN	TLN1	Talin-1			0	0	0	0	0	0	0	0	0	0	0	0	0	0	0	0	0	0	0	0	0	0	0	0	0	0	0	0	0	1	0	0	0	1
ALEATTEHIR	ALEATTEHIR	R	Q	2145	2154	10	2		sp|Q9Y490|TLN1_HUMAN	Q9Y490	TLN1_HUMAN	TLN1	Talin-1			0	0	0	0	0	0	0	0	0	0	0	0	0	0	0	0	0	0	0	0	1	0	0	0	0	0	0	0	0	0	0	0	0	0
ALEDLAQELEKENYHDQK	ALEDLAQELEKENYHDQK	R	R	480	497	18	2,3,4		sp|P11277|SPTB1_HUMAN	P11277	SPTB1_HUMAN	SPTB	Spectrin beta chain, erythrocytic			0	0	0	0	0	0	1	1	0	1	0	0	2	0	0	1	0	0	2	0	0	0	0	0	0	1	0	1	0	0	0	0	0	0
ALEDMFDALEGK	ALEDMFDALEGK	K	S	643	654	12	2		sp|P23786|CPT2_HUMAN	P23786	CPT2_HUMAN	CPT2	Carnitine O-palmitoyltransferase 2, mitochondrial			1	1	1	0	0	0	1	0	1	0	1	0	1	0	0	1	0	0	0	0	0	0	0	0	0	0	1	0	1	0	1	0	0	1
ALEDMFDALEGK	ALEDM[15.9949]FDALEGK	K	S	643	654	12	3	5M(15.9949)	sp|P23786|CPT2_HUMAN	P23786	CPT2_HUMAN	CPT2	Carnitine O-palmitoyltransferase 2, mitochondrial			0	0	0	0	0	0	0	0	0	0	0	0	0	0	0	0	0	0	0	0	0	0	0	0	0	0	0	0	0	0	0	0	0	0
ALEDQLSEIK	ALEDQLSEIK	R	T	1255	1264	10	2		sp|P12882|MYH1_HUMAN	P12882	MYH1_HUMAN	MYH1	Myosin-1			0	1	0	0	1	1	0	2	1	1	0	1	1	1	0	1	0	2	0	1	0	1	0	1	0	2	0	1	1	1	0	1	0	1
ALEDQLSEIKTKEEEQQR	ALEDQLSEIKTKEEEQQR	R	L	1255	1272	18	4		sp|P12882|MYH1_HUMAN	P12882	MYH1_HUMAN	MYH1	Myosin-1			0	0	0	0	0	0	0	0	0	0	0	0	0	0	0	0	0	0	0	0	0	0	0	0	0	0	0	0	0	0	0	0	0	0
ALEEAGFK	ALEEAGFK	K	M	630	637	8	2		sp|P17655|CAN2_HUMAN	P17655	CAN2_HUMAN	CAPN2	Calpain-2 catalytic subunit			0	0	0	0	0	0	0	0	0	0	0	0	0	0	0	0	0	0	0	0	0	0	0	0	0	0	0	0	0	0	0	0	0	0
ALEEANADLEVK	ALEEANADLEVK	R	I	135	146	12	2		sp|P02533|K1C14_HUMAN	P02533	K1C14_HUMAN	KRT14	Keratin, type I cytoskeletal 14	KRT13, KRT15, KRT16	contam_sp|O77727|K1C15_SHEEP, sp|P08779|K1C16_HUMAN, sp|P13646|K1C13_HUMAN, sp|P19012|K1C15_HUMAN	2	1	1	0	0	0	1	0	1	2	1	0	1	0	1	0	0	0	1	0	0	0	2	0	0	0	1	0	1	0	1	0	0	1
ALEEANTELEVK	ALEEANTELEVK	R	I	104	115	12	2		sp|Q04695|K1C17_HUMAN	Q04695	K1C17_HUMAN	KRT17	Keratin, type I cytoskeletal 17			0	0	0	0	0	0	0	0	0	1	0	1	0	0	0	0	0	0	1	0	0	0	0	0	0	0	0	1	0	0	1	0	0	0
ALEESNYELEGK	ALEESNYELEGK	R	I	166	177	12	2		contam_sp|P13645|K1C10_HUMAN	P13645	K1C10_HUMAN	KRT10	Keratin, type I cytoskeletal 10			2	2	2	2	1	2	1	2	2	2	1	2	1	1	1	2	1	2	1	1	1	1	2	1	1	1	1	2	1	2	2	2	2	2
ALEESNYELEGKIK	ALEESNYELEGKIK	R	E	166	179	14	3		contam_sp|P13645|K1C10_HUMAN	P13645	K1C10_HUMAN	KRT10	Keratin, type I cytoskeletal 10			1	0	0	0	0	0	0	0	0	0	0	0	0	0	0	0	0	0	0	0	0	0	0	0	0	0	0	0	0	0	0	0	0	0
ALEFVAR	ALEFVAR	K	N	1519	1525	7	2		sp|P12111|CO6A3_HUMAN	P12111	CO6A3_HUMAN	COL6A3	Collagen alpha-3(VI) chain			1	1	1	0	1	1	1	1	1	1	0	1	1	1	1	1	1	1	1	1	0	1	1	1	1	1	1	1	1	1	1	1	1	1
ALEHAFQLEHIMDLTR	ALEHAFQLEHIMDLTR	K	L	2436	2451	16	3,4		sp|Q14204|DYHC1_HUMAN	Q14204	DYHC1_HUMAN	DYNC1H1	Cytoplasmic dynein 1 heavy chain 1			1	0	0	0	1	0	1	1	1	0	0	0	1	0	0	1	1	0	1	1	0	1	0	1	0	0	0	0	0	0	0	1	1	0
ALEHFPMLQK	ALEHFPMLQK	R	D	200	209	10	3		sp|P43304|GPDM_HUMAN	P43304	GPDM_HUMAN	GPD2	Glycerol-3-phosphate dehydrogenase, mitochondrial			0	1	0	1	0	0	0	1	0	1	0	1	0	1	0	0	0	1	0	1	0	2	0	0	0	1	0	1	0	1	0	0	0	0
ALEHFTDLYDIK	ALEHFTDLYDIK	R	R	626	637	12	2,3		sp|Q00610|CLH1_HUMAN	Q00610	CLH1_HUMAN	CLTC	Clathrin heavy chain 1			1	1	1	1	1	1	1	1	1	2	1	1	1	1	1	1	1	1	2	1	2	1	1	1	1	1	1	1	1	1	1	1	1	1
ALEIAEK	ALEIAEK	K	K	1400	1406	7	2		sp|P35573|GDE_HUMAN	P35573	GDE_HUMAN	AGL	Glycogen debranching enzyme			0	1	1	1	0	0	1	1	1	1	1	1	1	1	0	1	0	1	1	0	0	1	0	1	0	1	1	1	1	1	1	0	1	0
ALEIIPR	ALEIIPR	K	Q	441	447	7	2		sp|Q99832|TCPH_HUMAN	Q99832	TCPH_HUMAN	CCT7	T-complex protein 1 subunit eta			0	0	0	0	0	0	0	0	0	0	0	0	0	0	0	0	0	0	0	0	0	0	0	0	0	0	0	0	0	1	0	0	0	0
ALEISHQWYQYK	ALEISHQWYQYK	K	R	1872	1883	12	2,3		sp|P11532|DMD_HUMAN	P11532	DMD_HUMAN	DMD	Dystrophin			0	1	0	1	2	1	1	0	1	1	2	1	1	1	1	0	1	1	1	1	1	1	1	1	1	0	1	0	0	1	1	1	1	2
ALEKDDLDFPPGEK	ALEKDDLDFPPGEK	K	I	260	273	14	3		sp|Q96MF2|STAC3_HUMAN	Q96MF2	STAC3_HUMAN	STAC3	SH3 and cysteine-rich domain-containing protein 3			0	0	0	0	0	0	0	0	0	0	0	0	0	0	0	0	0	0	0	0	0	0	0	0	0	0	1	0	0	0	0	0	0	0
ALELDQER	ALELDQER	K	K	372	379	8	2		sp|P35241|RADI_HUMAN	P35241	RADI_HUMAN	RDX	Radixin			0	0	0	0	0	0	0	0	0	0	0	0	0	0	0	0	0	1	0	0	0	0	0	0	0	0	0	0	0	1	0	0	0	0
ALELEQELR	ALELEQELR	R	Q	45	53	9	2		sp|P24298|ALAT1_HUMAN	P24298	ALAT1_HUMAN	GPT	Alanine aminotransferase 1			1	0	0	1	0	0	0	0	0	0	0	1	0	0	0	0	0	1	0	0	0	0	0	0	0	0	0	0	0	0	1	0	0	0
ALELFRK	ALELFRK	K	D	135	141	7	2		contam_sp|P02144|MYG_HUMAN	P02144	MYG_HUMAN	MB	Myoglobin			0	0	1	0	0	0	0	0	0	0	1	0	0	0	0	0	0	0	0	0	0	0	1	0	0	0	1	0	0	0	0	0	0	0
ALEMAIEAGAEDVKETEDEEER	ALEMAIEAGAEDVKETEDEEER	R	N	206	227	22	3		sp|Q9BSH4|TACO1_HUMAN	Q9BSH4	TACO1_HUMAN	TACO1	Translational activator of cytochrome c oxidase 1			1	0	1	0	0	0	1	0	1	0	0	0	1	1	0	1	0	1	1	1	1	0	1	1	1	0	1	1	1	0	1	0	0	1
ALEMAIEAGAEDVKETEDEEERNVFK	ALEMAIEAGAEDVKETEDEEERNVFK	R	F	206	231	26	4		sp|Q9BSH4|TACO1_HUMAN	Q9BSH4	TACO1_HUMAN	TACO1	Translational activator of cytochrome c oxidase 1			0	0	0	0	0	0	0	0	0	0	0	0	0	0	0	0	0	0	0	1	1	1	1	0	0	0	0	0	0	0	1	0	0	0
ALEMAIEAGAEDVKETEDEEER	ALEM[15.9949]AIEAGAEDVKETEDEEER	R	N	206	227	22	3	4M(15.9949)	sp|Q9BSH4|TACO1_HUMAN	Q9BSH4	TACO1_HUMAN	TACO1	Translational activator of cytochrome c oxidase 1			0	0	2	0	0	0	0	0	1	0	0	1	0	0	0	0	0	0	0	0	0	0	0	0	0	0	0	0	0	0	0	0	0	0
ALENVLSGK	ALENVLSGK	R	A	90	98	9	2		sp|O43678|NDUA2_HUMAN	O43678	NDUA2_HUMAN	NDUFA2	NADH dehydrogenase [ubiquinone] 1 alpha subcomplex subunit 2			0	0	0	0	0	0	1	0	0	0	0	0	0	0	0	0	0	0	0	0	0	0	0	0	0	0	0	0	0	0	0	0	0	0
ALEQFATVVEAK	ALEQFATVVEAK	R	L	539	550	12	2,3		sp|P49748|ACADV_HUMAN	P49748	ACADV_HUMAN	ACADVL	Very long-chain specific acyl-CoA dehydrogenase, mitochondrial			1	2	1	2	0	0	2	2	1	2	1	0	0	1	1	2	1	0	0	0	0	2	1	2	0	2	2	2	1	2	0	3	2	2
ALESPERPFLAILGGAK	ALESPERPFLAILGGAK	K	V	200	216	17	2,3		sp|P00558|PGK1_HUMAN	P00558	PGK1_HUMAN	PGK1	Phosphoglycerate kinase 1			6	4	4	4	4	4	4	4	6	4	4	4	4	4	4	4	4	4	4	4	5	4	4	4	4	4	4	4	4	4	6	4	3	4
ALEVEECR	ALEVEEC[57.0215]R	R	C	1524	1531	8	2	7C(57.0215)	sp|P98160|PGBM_HUMAN	P98160	PGBM_HUMAN	HSPG2	Basement membrane-specific heparan sulfate proteoglycan core protein			1	0	1	0	1	0	0	1	1	0	0	0	0	0	0	0	0	0	0	1	0	0	0	0	0	1	0	0	1	1	1	0	0	0
ALFDFLK	ALFDFLK	K	H	251	257	7	2		sp|Q02641|CACB1_HUMAN	Q02641	CACB1_HUMAN	CACNB1	Voltage-dependent L-type calcium channel subunit beta-1	CACNB2, CACNB3, CACNB4	sp|O00305|CACB4_HUMAN, sp|P54284|CACB3_HUMAN, sp|Q08289|CACB2_HUMAN	1	1	1	1	1	1	1	1	1	1	1	1	1	1	1	1	1	1	1	1	1	1	1	1	1	1	1	1	0	1	1	1	1	1
ALFEEVPELLTEAEKK	ALFEEVPELLTEAEKK	K	E	510	525	16	3		sp|P31939|PUR9_HUMAN	P31939	PUR9_HUMAN	ATIC	Bifunctional purine biosynthesis protein PURH			0	0	0	1	0	1	1	1	0	0	0	1	0	1	0	0	1	1	0	1	0	1	0	1	1	1	0	1	0	1	0	1	0	1
ALFQDIK	ALFQDIK	R	K	77	83	7	2		sp|P02792|FRIL_HUMAN	P02792	FRIL_HUMAN	FTL	Ferritin light chain			0	0	0	0	0	0	0	0	0	0	0	0	0	1	0	0	0	0	1	0	0	0	0	0	0	0	0	0	0	0	0	0	0	0
ALGALVDNCAPGLCPDWEAWDPNQPVENAR	ALGALVDNC[57.0215]APGLC[57.0215]PDWEAWDPNQPVENAR	K	E	190	219	30	3,4	14C(57.0215)	sp|Q14315|FLNC_HUMAN	Q14315	FLNC_HUMAN	FLNC	Filamin-C			1	2	1	1	1	1	1	2	1	1	2	2	2	2	2	1	1	3	1	1	1	1	1	2	1	1	2	1	2	2	1	2	3	2
ALGFAGGELANIGLALDFVVENHFTR	ALGFAGGELANIGLALDFVVENHFTR	K	A	311	336	26	3		sp|P12111|CO6A3_HUMAN	P12111	CO6A3_HUMAN	COL6A3	Collagen alpha-3(VI) chain			0	0	0	0	0	0	0	0	0	0	0	0	0	0	0	0	0	1	0	0	0	0	0	0	0	0	0	0	0	0	0	0	0	0
ALGFPLER	ALGFPLER	R	P	441	448	8	2		sp|O75390|CISY_HUMAN	O75390	CISY_HUMAN	CS	Citrate synthase, mitochondrial			2	1	1	0	0	0	1	0	0	1	1	1	1	1	1	1	0	0	1	0	1	1	1	1	1	0	1	0	2	1	2	1	1	1
ALGFPLERPK	ALGFPLERPK	R	S	441	450	10	2,3		sp|O75390|CISY_HUMAN	O75390	CISY_HUMAN	CS	Citrate synthase, mitochondrial			3	4	4	4	3	2	4	2	3	5	3	4	4	2	3	3	3	3	4	3	3	4	4	5	5	3	5	3	5	4	5	3	3	4
ALGGFGFGSR	ALGGFGFGSR	R	A	84	93	10	2		sp|Q5XKE5|K2C79_HUMAN	Q5XKE5	K2C79_HUMAN	KRT79	Keratin, type II cytoskeletal 79			0	0	0	0	0	0	0	0	0	0	0	0	0	0	0	0	0	0	1	0	0	0	0	0	0	0	0	0	0	0	0	0	0	0
ALGISPFHEHAEVVFTANDSGPR	ALGISPFHEHAEVVFTANDSGPR	K	R	101	123	23	3,4		sp|P02766|TTHY_HUMAN	P02766	TTHY_HUMAN	TTR	Transthyretin		sp|Q5U7I5|TTHY_PANTR	2	0	2	2	1	0	2	1	0	0	2	0	1	0	1	1	1	1	2	1	1	1	1	1	0	1	1	2	0	0	2	0	0	0
ALGITLIK	ALGITLIK	K	G	115	122	8	2		sp|Q8N335|GPD1L_HUMAN	Q8N335	GPD1L_HUMAN	GPD1L	Glycerol-3-phosphate dehydrogenase 1-like protein			0	0	1	1	0	0	1	1	1	1	1	1	1	0	1	0	1	1	0	0	1	1	1	1	1	1	1	1	1	1	1	1	1	1
ALGIVATTGVGTEIGK	ALGIVATTGVGTEIGK	K	I	219	234	16	2,3		sp|O14983|AT2A1_HUMAN	O14983	AT2A1_HUMAN	ATP2A1	Sarcoplasmic/endoplasmic reticulum calcium ATPase 1			1	5	1	4	1	5	1	5	3	4	1	4	1	5	0	5	1	4	1	5	0	5	1	5	1	6	0	4	1	6	1	5	1	5
ALGLQFHSR	ALGLQFHSR	K	I	360	368	9	2		sp|O43615|TIM44_HUMAN	O43615	TIM44_HUMAN	TIMM44	Mitochondrial import inner membrane translocase subunit TIM44			0	0	0	0	0	0	0	0	0	0	0	0	0	0	0	0	0	0	0	0	1	0	0	0	0	0	0	0	0	0	0	0	0	0
ALGMHETVMEVMVNVLGGGESK	ALGMHETVMEVMVNVLGGGESK	R	E	2200	2221	22	2,3		sp|P21817|RYR1_HUMAN	P21817	RYR1_HUMAN	RYR1	Ryanodine receptor 1	RYR2	sp|Q92736|RYR2_HUMAN	1	1	1	2	2	2	1	1	1	1	1	1	1	2	1	2	1	1	1	1	1	1	1	1	1	1	1	1	0	1	1	1	1	1
ALGMHETVMEVMVNVLGGGESK	ALGMHETVM[15.9949]EVMVNVLGGGESK	R	E	2200	2221	22	3	9M(15.9949)	sp|P21817|RYR1_HUMAN	P21817	RYR1_HUMAN	RYR1	Ryanodine receptor 1	RYR2	sp|Q92736|RYR2_HUMAN	0	0	0	0	0	0	0	0	0	0	0	1	0	0	0	0	0	0	0	0	0	0	0	0	0	0	0	0	0	0	0	0	0	0
ALGMHETVMEVMVNVLGGGESK	ALGM[15.9949]HETVMEVMVNVLGGGESK	R	E	2200	2221	22	3	4M(15.9949)	sp|P21817|RYR1_HUMAN	P21817	RYR1_HUMAN	RYR1	Ryanodine receptor 1	RYR2	sp|Q92736|RYR2_HUMAN	0	1	0	0	0	1	1	0	1	0	1	1	1	1	1	1	0	0	0	1	1	1	0	0	1	0	0	0	0	1	0	0	1	1
ALGMHETVMEVMVNVLGGGESK	ALGM[15.9949]HETVM[15.9949]EVMVNVLGGGESK	R	E	2200	2221	22	3	4M(15.9949)	sp|P21817|RYR1_HUMAN	P21817	RYR1_HUMAN	RYR1	Ryanodine receptor 1	RYR2	sp|Q92736|RYR2_HUMAN	0	0	0	0	0	0	0	0	0	0	0	0	0	0	0	0	0	0	0	0	0	0	0	0	0	0	0	0	0	0	0	0	0	0
ALGQNPTNAEVLK	ALGQNPTNAEVLK	R	V	95	107	13	2		sp|P14649|MYL6B_HUMAN	P14649	MYL6B_HUMAN	MYL6B	Myosin light chain 6B	MYL6	sp|P60660|MYL6_HUMAN	1	0	1	0	1	0	1	0	1	0	1	1	1	0	1	0	1	0	1	1	1	1	1	0	2	1	1	0	2	0	1	0	1	1
ALGQNPTQAEVLR	ALGQNPTQAEVLR	R	V	82	94	13	2,3		sp|P08590|MYL3_HUMAN	P08590	MYL3_HUMAN	MYL3	Myosin light chain 3			5	1	5	1	6	1	4	0	5	1	5	1	7	1	5	1	7	1	3	1	6	0	6	1	7	1	4	1	9	1	6	1	8	1
ALGSAIEYTIENVFESAPNPR	ALGSAIEYTIENVFESAPNPR	R	D	2714	2734	21	3		sp|P12111|CO6A3_HUMAN	P12111	CO6A3_HUMAN	COL6A3	Collagen alpha-3(VI) chain			0	0	1	0	0	0	1	0	1	0	1	0	1	0	1	0	0	0	0	0	0	0	1	0	0	0	0	0	0	1	1	1	1	1
ALGSVGPVDLLVNNAAVALLQPFLEVTK	ALGSVGPVDLLVNNAAVALLQPFLEVTK	R	E	70	97	28	3		sp|Q7Z4W1|DCXR_HUMAN	Q7Z4W1	DCXR_HUMAN	DCXR	L-xylulose reductase			0	0	1	1	0	0	1	0	1	0	0	1	0	1	1	0	1	0	0	0	1	1	1	0	1	1	1	1	0	0	1	0	0	0
ALGTEVIQLFPEK	ALGTEVIQLFPEK	R	G	325	337	13	2		sp|O95831|AIFM1_HUMAN	O95831	AIFM1_HUMAN	AIFM1	Apoptosis-inducing factor 1, mitochondrial			0	0	0	1	0	0	0	1	0	1	0	1	0	0	0	1	0	0	0	0	0	0	0	1	0	1	0	1	0	1	0	0	0	1
ALGTNPTNAEVR	ALGTNPTNAEVR	R	K	81	92	12	2		sp|P05976|MYL1_HUMAN	P05976	MYL1_HUMAN	MYL1	Myosin light chain 1/3, skeletal muscle isoform			3	4	3	4	3	5	2	5	4	6	4	4	3	6	4	4	3	4	2	4	3	6	3	4	4	5	3	5	3	4	2	6	3	4
ALGTNPTNAEVRK	ALGTNPTNAEVRK	R	V	81	93	13	2,3		sp|P05976|MYL1_HUMAN	P05976	MYL1_HUMAN	MYL1	Myosin light chain 1/3, skeletal muscle isoform			0	0	0	0	0	1	0	0	0	1	0	1	0	1	0	0	0	1	0	1	0	1	1	0	0	0	0	0	0	0	0	0	0	0
ALGVLAQLIWSR	ALGVLAQLIWSR	R	A	429	440	12	2,3		sp|O75390|CISY_HUMAN	O75390	CISY_HUMAN	CS	Citrate synthase, mitochondrial			1	1	3	2	1	2	2	2	1	1	1	2	1	2	3	2	1	2	3	3	2	2	2	4	2	2	3	3	2	2	2	2	1	1
ALGYFHR	ALGYFHR	K	A	244	250	7	2		sp|Q96DB5|RMD1_HUMAN	Q96DB5	RMD1_HUMAN	RMDN1	Regulator of microtubule dynamics protein 1			0	0	0	1	0	0	1	0	0	0	0	0	0	0	0	0	0	0	0	0	1	0	0	0	1	0	0	1	1	0	0	0	0	0
ALHEDMR	ALHEDMR	R	G	30	36	7	2		sp|Q2TAL5|SMTL2_HUMAN	Q2TAL5	SMTL2_HUMAN	SMTNL2	Smoothelin-like protein 2			0	0	0	1	1	1	0	1	0	0	0	0	0	1	0	0	0	1	0	1	0	0	0	0	0	1	0	0	0	0	0	1	0	0
ALHFAISEYNK	ALHFAISEYNK	R	A	47	57	11	2,3		sp|P01036|CYTS_HUMAN	P01036	CYTS_HUMAN	CST4	Cystatin-S	CST1	sp|P01037|CYTN_HUMAN	1	1	0	0	0	0	0	0	0	0	0	0	1	0	0	0	0	0	0	0	0	0	0	0	0	0	0	0	0	0	0	0	0	2
ALHHGIDLEK	ALHHGIDLEK	R	I	442	451	10	2,3		sp|P14868|SYDC_HUMAN	P14868	SYDC_HUMAN	DARS1	Aspartate--tRNA ligase, cytoplasmic			0	0	0	0	0	0	0	0	0	0	0	0	0	0	0	0	0	0	0	0	0	0	0	0	0	0	0	0	0	0	1	0	1	0
ALIAAQYSGAQVR	ALIAAQYSGAQVR	K	V	18	30	13	2		sp|P26641|EF1G_HUMAN	P26641	EF1G_HUMAN	EEF1G	Elongation factor 1-gamma			1	1	1	0	0	0	0	1	1	0	0	0	0	1	0	1	1	0	0	0	0	1	1	1	0	0	1	0	1	1	1	1	1	1
ALIADSGLK	ALIADSGLK	K	I	418	426	9	2		sp|Q9P2R7|SUCB1_HUMAN	Q9P2R7	SUCB1_HUMAN	SUCLA2	Succinate--CoA ligase [ADP-forming] subunit beta, mitochondrial			0	1	1	1	0	1	1	1	1	1	1	1	1	0	1	1	1	1	0	0	1	0	1	0	1	1	1	1	1	1	2	1	1	1
ALIAGGGAPEIELALR	ALIAGGGAPEIELALR	R	L	420	435	16	2		sp|P50991|TCPD_HUMAN	P50991	TCPD_HUMAN	CCT4	T-complex protein 1 subunit delta			0	0	0	0	0	0	0	0	0	0	0	0	0	0	0	0	0	0	0	0	0	0	0	0	0	0	0	0	0	0	0	0	0	0
ALIEILATR	ALIEILATR	K	T	457	465	9	1,2		sp|P08133|ANXA6_HUMAN	P08133	ANXA6_HUMAN	ANXA6	Annexin A6			1	1	2	1	1	1	1	1	1	2	1	1	1	1	1	1	1	1	2	1	1	1	1	1	1	1	2	1	1	1	2	1	1	1
ALIEVLQPLIAEHQAR	ALIEVLQPLIAEHQAR	K	R	433	448	16	2,3		sp|P23381|SYWC_HUMAN	P23381	SYWC_HUMAN	WARS1	Tryptophan--tRNA ligase, cytoplasmic			2	2	2	1	0	0	2	2	4	2	3	2	1	2	2	2	2	0	2	2	2	2	2	0	2	1	1	0	2	2	2	0	0	0
ALIFGGEMVAAVAEVSGHLGK	ALIFGGEMVAAVAEVSGHLGK	K	S	178	198	21	3		sp|Q6PCB7|S27A1_HUMAN	Q6PCB7	S27A1_HUMAN	SLC27A1	Long-chain fatty acid transport protein 1			1	0	0	1	0	1	0	1	1	0	0	1	0	0	0	1	0	1	0	1	0	0	1	1	1	0	0	1	0	1	1	0	0	0
ALIFVSHGAGEHSGR	ALIFVSHGAGEHSGR	K	Y	43	57	15	3		sp|Q99685|MGLL_HUMAN	Q99685	MGLL_HUMAN	MGLL	Monoglyceride lipase			0	0	0	0	0	0	1	0	1	0	0	0	0	0	0	0	0	0	0	0	0	0	0	0	1	0	1	0	0	0	1	0	0	0
ALILVGLER	ALILVGLER	R	V	1976	1984	9	2		sp|P12111|CO6A3_HUMAN	P12111	CO6A3_HUMAN	COL6A3	Collagen alpha-3(VI) chain			1	1	1	1	1	1	1	1	1	0	1	0	1	1	1	1	1	0	1	1	1	1	1	1	1	1	1	1	1	1	1	1	1	1
ALINADELASDVAGAEALLDR	ALINADELASDVAGAEALLDR	K	H	382	402	21	3		sp|Q13813|SPTN1_HUMAN	Q13813	SPTN1_HUMAN	SPTAN1	Spectrin alpha chain, non-erythrocytic 1			0	0	0	0	0	0	0	0	0	0	0	0	0	0	0	0	0	0	0	0	0	0	0	0	0	0	0	0	0	0	1	0	0	0
ALIQYFSPYVSADMHR	ALIQYFSPYVSADMHR	R	M	373	388	16	3		sp|Q13098|CSN1_HUMAN	Q13098	CSN1_HUMAN	GPS1	COP9 signalosome complex subunit 1			1	1	1	0	1	1	1	1	1	0	0	0	1	1	1	1	1	0	1	1	1	1	1	1	1	0	1	1	1	1	1	1	1	1
ALKDEEKMELQEIQLK	ALKDEEKMELQEIQLK	R	E	135	150	16	2,3,4		sp|P06753|TPM3_HUMAN	P06753	TPM3_HUMAN	TPM3	Tropomyosin alpha-3 chain			2	0	3	0	6	0	3	0	3	0	4	0	4	0	4	0	4	0	3	0	5	0	5	0	5	0	3	0	3	0	3	0	6	0
ALKDEEKMELQEIQLK	ALKDEEKM[15.9949]ELQEIQLK	R	E	135	150	16	2,3,4	8M(15.9949)	sp|P06753|TPM3_HUMAN	P06753	TPM3_HUMAN	TPM3	Tropomyosin alpha-3 chain			5	0	6	0	6	0	4	0	7	0	5	0	6	0	5	0	7	0	4	0	7	0	7	0	7	0	6	0	5	0	5	0	6	0
ALKDPNAFLFDHLLTLKPVK	ALKDPNAFLFDHLLTLKPVK	R	F	211	230	20	4,5		sp|Q7L2H7|EIF3M_HUMAN	Q7L2H7	EIF3M_HUMAN	EIF3M	Eukaryotic translation initiation factor 3 subunit M			0	1	0	1	0	0	1	0	0	0	0	0	1	0	0	0	0	1	1	1	0	0	0	0	0	1	0	0	0	1	1	1	0	0
ALLADAQLMLDHLK	ALLADAQLMLDHLK	K	N	1663	1676	14	3		sp|Q92614|MY18A_HUMAN	Q92614	MY18A_HUMAN	MYO18A	Unconventional myosin-XVIIIa			1	0	1	1	1	1	1	1	1	1	1	1	1	1	1	1	1	1	1	1	1	1	1	1	1	1	1	1	1	1	1	1	1	1
ALLAEGVILR	ALLAEGVILR	K	R	124	133	10	2		sp|Q9Y3D9|RT23_HUMAN	Q9Y3D9	RT23_HUMAN	MRPS23	28S ribosomal protein S23, mitochondrial			0	0	0	0	0	0	0	0	0	1	1	0	0	0	0	0	0	0	0	0	0	0	0	0	1	0	0	0	0	0	0	0	0	0
ALLATLYR	ALLATLYR	K	N	40	47	8	2		sp|Q8IWX7|UN45B_HUMAN	Q8IWX7	UN45B_HUMAN	UNC45B	Protein unc-45 homolog B			1	0	1	1	1	1	1	1	0	0	0	1	0	1	1	1	1	0	0	0	1	1	1	0	0	1	0	1	0	1	1	1	0	0
ALLDIADLFQVPK	ALLDIADLFQVPK	K	A	757	769	13	2		sp|Q92523|CPT1B_HUMAN	Q92523	CPT1B_HUMAN	CPT1B	Carnitine O-palmitoyltransferase 1, muscle isoform			1	0	2	1	0	1	1	1	2	2	0	1	0	1	2	1	0	1	1	1	2	1	1	0	2	1	1	1	0	0	2	1	0	1
ALLDMIEEK	ALLDMIEEK	K	A	415	423	9	2		sp|Q8N3L3|TXLNB_HUMAN	Q8N3L3	TXLNB_HUMAN	TXLNB	Beta-taxilin			1	0	1	1	0	0	0	0	1	0	1	0	1	0	0	1	0	0	1	0	0	0	0	0	1	1	0	1	1	0	0	0	0	0
ALLDSLQLGPDSLTVHLIHEVTK	ALLDSLQLGPDSLTVHLIHEVTK	R	V	62	84	23	4		sp|Q14697|GANAB_HUMAN	Q14697	GANAB_HUMAN	GANAB	Neutral alpha-glucosidase AB			0	0	0	0	1	1	0	0	1	0	1	0	1	1	1	0	1	0	1	1	1	1	1	1	1	0	1	0	1	1	0	1	1	1
ALLDSQFSYQHAIEESVVLIYDPIK	ALLDSQFSYQHAIEESVVLIYDPIK	R	T	132	156	25	3		sp|O15372|EIF3H_HUMAN	O15372	EIF3H_HUMAN	EIF3H	Eukaryotic translation initiation factor 3 subunit H			1	0	0	1	1	0	1	1	1	1	0	1	0	0	0	0	0	0	0	0	1	0	0	0	0	0	0	0	0	0	1	1	0	0
ALLEGESNPEIVIWAEHVENMPSEFR	ALLEGESNPEIVIWAEHVENMPSEFR	R	N	313	338	26	3,4		sp|O15061|SYNEM_HUMAN	O15061	SYNEM_HUMAN	SYNM	Synemin			3	1	2	1	1	2	1	1	2	1	1	1	1	2	2	1	1	2	1	1	1	1	1	1	2	2	1	2	0	1	3	2	1	1
ALLEGESNPEIVIWAEHVENMPSEFR	ALLEGESNPEIVIWAEHVENM[15.9949]PSEFR	R	N	313	338	26	3	21M(15.9949)	sp|O15061|SYNEM_HUMAN	O15061	SYNEM_HUMAN	SYNM	Synemin			1	2	0	0	1	0	0	0	0	1	0	0	0	0	1	0	1	1	0	0	0	0	1	0	0	0	0	1	1	0	0	0	0	0
ALLELQLEPEELYQTFQR	ALLELQLEPEELYQTFQR	R	I	163	180	18	3		sp|P13639|EF2_HUMAN	P13639	EF2_HUMAN	EEF2	Elongation factor 2			0	0	1	1	1	1	1	1	0	1	0	2	1	1	1	0	1	1	1	1	1	0	1	1	1	1	0	1	0	1	1	1	1	0
ALLEVICTLHK	ALLEVIC[57.0215]TLHK	R	L	133	143	11	3	7C(57.0215)	sp|Q16816|PHKG1_HUMAN	Q16816	PHKG1_HUMAN	PHKG1	Phosphorylase b kinase gamma catalytic chain, skeletal muscle/heart isoform			0	1	1	1	0	1	0	1	1	1	0	1	0	1	0	1	0	1	0	1	0	1	0	1	0	1	0	1	0	1	0	0	0	0
ALLEVLGR	ALLEVLGR	K	L	203	210	8	2		sp|Q16775|GLO2_HUMAN	Q16775	GLO2_HUMAN	HAGH	Hydroxyacylglutathione hydrolase, mitochondrial			0	1	1	1	1	1	1	1	1	1	1	1	1	1	1	1	1	1	1	1	1	1	1	1	1	1	1	1	1	1	1	1	1	1
ALLEVVQSGGK	ALLEVVQSGGK	K	N	194	204	11	2		sp|O14818|PSA7_HUMAN	O14818	PSA7_HUMAN	PSMA7	Proteasome subunit alpha type-7	PSMA8	sp|Q8TAA3|PSMA8_HUMAN	0	0	0	0	0	0	0	0	0	0	0	0	0	0	0	0	0	0	0	0	0	0	0	0	0	0	0	0	0	1	0	0	0	1
ALLFIPR	ALLFIPR	R	R	331	337	7	2		sp|P08238|HS90B_HUMAN	P08238	HS90B_HUMAN	HSP90AB1	Heat shock protein HSP 90-beta			1	1	1	1	1	1	1	1	1	1	1	1	1	1	1	1	1	1	1	1	1	1	1	1	1	1	1	1	1	1	1	1	1	1
ALLFVPR	ALLFVPR	R	R	339	345	7	2		sp|P07900|HS90A_HUMAN	P07900	HS90A_HUMAN	HSP90AA1	Heat shock protein HSP 90-alpha	XPNPEP3	sp|Q9NQH7|XPP3_HUMAN	1	1	1	1	0	1	1	1	1	1	1	1	0	1	1	1	1	1	1	1	1	1	1	1	1	1	1	1	1	1	1	1	1	1
ALLGYADNQCK	ALLGYADNQC[57.0215]K	R	L	188	198	11	2	10C(57.0215)	sp|Q9HC38|GLOD4_HUMAN	Q9HC38	GLOD4_HUMAN	GLOD4	Glyoxalase domain-containing protein 4			0	0	0	1	0	0	0	1	0	0	0	0	0	0	0	0	0	0	0	0	0	0	0	0	0	1	0	0	0	0	0	0	0	0
ALLHGNCYNR	ALLHGNC[57.0215]YNR	K	W	442	451	10	2,3	7C(57.0215)	sp|Q92523|CPT1B_HUMAN	Q92523	CPT1B_HUMAN	CPT1B	Carnitine O-palmitoyltransferase 1, muscle isoform			0	0	1	1	1	0	1	1	0	0	1	0	1	0	1	0	1	1	1	1	1	0	1	0	1	1	1	1	0	1	2	0	1	0
ALLNNSHYYHMAHGK	ALLNNSHYYHMAHGK	K	D	90	104	15	2,3,4		sp|P09622|DLDH_HUMAN	P09622	DLDH_HUMAN	DLD	Dihydrolipoyl dehydrogenase, mitochondrial			4	0	3	1	3	2	2	2	2	3	6	0	3	1	4	1	4	3	4	4	4	2	6	3	7	4	6	3	4	1	5	1	4	3
ALLNNSHYYHMAHGK	ALLNNSHYYHM[15.9949]AHGK	K	D	90	104	15	2,3,4	11M(15.9949)	sp|P09622|DLDH_HUMAN	P09622	DLDH_HUMAN	DLD	Dihydrolipoyl dehydrogenase, mitochondrial			0	0	2	0	0	0	0	0	1	0	2	1	0	0	1	0	0	0	0	0	0	0	0	0	0	0	1	0	0	0	0	0	0	0
ALLPILQWHK	ALLPILQWHK	R	H	185	194	10	3		sp|Q9P0J1|PDP1_HUMAN	Q9P0J1	PDP1_HUMAN	PDP1	[Pyruvate dehydrogenase [acetyl-transferring]]-phosphatase 1, mitochondrial			1	1	1	1	0	1	1	1	0	1	1	0	0	1	1	1	1	1	1	1	1	1	1	1	1	1	1	1	1	1	1	0	1	1
ALLQAILQTEDMLK	ALLQAILQTEDMLK	R	V	772	785	14	2,3		sp|P15924|DESP_HUMAN	P15924	DESP_HUMAN	DSP	Desmoplakin			4	1	0	0	0	0	0	0	0	2	2	0	1	0	0	0	0	0	0	0	0	0	2	0	0	0	0	0	0	0	1	0	0	2
ALLQAILQTEDMLK	ALLQAILQTEDM[15.9949]LK	R	V	772	785	14	2,3	12M(15.9949)	sp|P15924|DESP_HUMAN	P15924	DESP_HUMAN	DSP	Desmoplakin			2	0	0	0	0	0	0	0	0	0	0	0	0	0	0	0	0	0	0	0	0	0	0	0	0	0	0	0	0	0	0	0	0	0
ALLQSHPR	ALLQSHPR	R	A	616	623	8	2		sp|P43155|CACP_HUMAN	P43155	CACP_HUMAN	CRAT	Carnitine O-acetyltransferase			1	2	1	1	1	1	1	1	1	1	1	2	1	2	1	1	1	1	1	0	1	2	1	1	1	1	1	1	1	1	1	2	0	1
ALLTLADGR	ALLTLADGR	K	R	155	163	9	2		sp|P12429|ANXA3_HUMAN	P12429	ANXA3_HUMAN	ANXA3	Annexin A3			0	0	0	0	0	0	0	0	0	0	0	0	0	0	0	0	0	0	0	0	0	0	0	0	0	0	0	0	1	0	0	0	0	0
ALLVEPVINSYLLAER	ALLVEPVINSYLLAER	R	D	565	580	16	3		sp|P21980|TGM2_HUMAN	P21980	TGM2_HUMAN	TGM2	Protein-glutamine gamma-glutamyltransferase 2			0	0	0	0	0	0	0	0	0	0	0	0	0	0	0	0	0	0	0	0	0	0	0	0	0	0	0	0	0	0	0	0	0	0
ALMDEIVKATSKGCITVIGGGDTATCCAK	ALMDEIVKATSKGC[57.0215]ITVIGGGDTATC[57.0215]C[57.0215]AK	K	W	354	382	29	4	14C(57.0215)	sp|P07205|PGK2_HUMAN	P07205	PGK2_HUMAN	PGK2	Phosphoglycerate kinase 2			0	0	0	0	0	0	0	1	0	0	0	0	0	0	0	0	0	0	0	0	0	0	0	0	0	0	0	1	0	0	0	0	0	0
ALMDEVVK	ALMDEVVK	K	A	354	361	8	2		sp|P00558|PGK1_HUMAN	P00558	PGK1_HUMAN	PGK1	Phosphoglycerate kinase 1			1	1	1	1	0	1	1	1	1	1	1	1	1	1	1	1	1	0	1	1	1	1	1	1	1	0	0	1	0	1	0	1	0	1
ALMGLYHGQVLCK	ALMGLYHGQVLC[57.0215]K	K	K	338	350	13	2,3	12C(57.0215)	sp|P40939|ECHA_HUMAN	P40939	ECHA_HUMAN	HADHA	Trifunctional enzyme subunit alpha, mitochondrial			2	0	2	2	1	2	1	2	2	3	2	2	3	2	2	1	2	1	2	3	2	2	2	1	1	3	2	3	4	1	2	2	1	1
ALMLQGVDLLADAVAVTMGPK	ALMLQGVDLLADAVAVTMGPK	R	G	38	58	21	2,3		sp|P10809|CH60_HUMAN	P10809	CH60_HUMAN	HSPD1	60 kDa heat shock protein, mitochondrial			2	1	2	1	1	0	1	0	1	1	0	1	1	1	2	1	0	0	0	1	2	1	1	0	1	1	1	1	0	0	2	1	2	1
ALMLQGVDLLADAVAVTMGPK	ALMLQGVDLLADAVAVTM[15.9949]GPK	R	G	38	58	21	3	18M(15.9949)	sp|P10809|CH60_HUMAN	P10809	CH60_HUMAN	HSPD1	60 kDa heat shock protein, mitochondrial			1	0	1	1	1	0	1	1	1	1	0	0	0	0	1	0	1	0	0	0	1	1	1	0	1	1	0	1	0	0	1	1	0	1
ALMPALEELTFDPSSAHPSLVVSSSGR	ALMPALEELTFDPSSAHPSLVVSSSGR	R	R	283	309	27	2,3,4		sp|Q6ZMU5|TRI72_HUMAN	Q6ZMU5	TRI72_HUMAN	TRIM72	Tripartite motif-containing protein 72			4	2	7	4	7	5	6	7	7	3	6	4	5	5	4	6	8	5	5	5	5	5	8	6	7	6	7	6	4	3	5	5	7	3
ALMQVVDFLSR	ALMQVVDFLSR	K	N	217	227	11	2		sp|Q9GZT8|NIF3L_HUMAN	Q9GZT8	NIF3L_HUMAN	NIF3L1	NIF3-like protein 1			1	1	0	0	0	1	0	0	0	0	0	0	0	1	1	0	0	0	0	0	1	0	1	1	1	0	1	0	1	1	0	1	1	0
ALMDEVVK	ALM[15.9949]DEVVK	K	A	354	361	8	2	3M(15.9949)	sp|P00558|PGK1_HUMAN	P00558	PGK1_HUMAN	PGK1	Phosphoglycerate kinase 1			0	0	0	0	0	0	0	0	0	0	1	0	0	0	0	0	0	0	0	0	0	0	0	0	0	0	0	0	0	0	0	0	0	0
ALMGLYHGQVLCK	ALM[15.9949]GLYHGQVLC[57.0215]K	K	K	338	350	13	2,3	12C(57.0215)	sp|P40939|ECHA_HUMAN	P40939	ECHA_HUMAN	HADHA	Trifunctional enzyme subunit alpha, mitochondrial			3	2	3	3	2	0	3	2	3	3	2	3	3	0	4	1	2	2	3	2	2	2	3	2	2	2	4	2	3	2	4	2	3	1
ALMLQGVDLLADAVAVTMGPK	ALM[15.9949]LQGVDLLADAVAVTMGPK	R	G	38	58	21	3	3M(15.9949)	sp|P10809|CH60_HUMAN	P10809	CH60_HUMAN	HSPD1	60 kDa heat shock protein, mitochondrial			1	1	1	0	0	0	0	0	0	1	1	1	1	0	1	0	0	0	0	0	0	0	0	0	1	0	0	0	1	0	1	1	1	1
ALMLQGVDLLADAVAVTMGPK	ALM[15.9949]LQGVDLLADAVAVTM[15.9949]GPK	R	G	38	58	21	3	18M(15.9949)	sp|P10809|CH60_HUMAN	P10809	CH60_HUMAN	HSPD1	60 kDa heat shock protein, mitochondrial			0	0	0	0	0	0	0	0	0	0	0	0	0	0	0	0	0	0	1	0	0	0	0	0	0	0	0	0	0	0	0	0	0	0
ALMPALEELTFDPSSAHPSLVVSSSGR	ALM[15.9949]PALEELTFDPSSAHPSLVVSSSGR	R	R	283	309	27	3,4	3M(15.9949)	sp|Q6ZMU5|TRI72_HUMAN	Q6ZMU5	TRI72_HUMAN	TRIM72	Tripartite motif-containing protein 72			2	6	2	0	1	3	2	1	3	1	2	1	2	2	1	0	1	0	1	1	1	3	2	2	1	1	2	0	1	0	1	3	1	3
ALNALCDGLIDELNQALK	ALNALC[57.0215]DGLIDELNQALK	K	T	57	74	18	2,3	6C(57.0215)	sp|P30084|ECHM_HUMAN	P30084	ECHM_HUMAN	ECHS1	Enoyl-CoA hydratase, mitochondrial			0	1	0	0	0	0	0	0	2	1	1	1	0	1	0	1	0	1	0	0	0	1	0	1	0	1	0	1	0	1	0	1	0	1
ALNDHHVYLEGTLLKPNMVTAGHACTK	ALNDHHVYLEGTLLKPNMVTAGHAC[57.0215]TK	K	K	216	242	27	5	25C(57.0215)	sp|P05062|ALDOB_HUMAN	P05062	ALDOB_HUMAN	ALDOB	Fructose-bisphosphate aldolase B			1	0	0	0	0	0	0	0	0	0	0	0	0	0	0	0	0	0	0	0	0	0	0	0	0	0	0	0	0	0	0	0	0	0
ALNEGGFQSIPK	ALNEGGFQSIPK	R	L	365	376	12	2		sp|Q16134|ETFD_HUMAN	Q16134	ETFD_HUMAN	ETFDH	Electron transfer flavoprotein-ubiquinone oxidoreductase, mitochondrial			0	0	0	0	0	0	0	0	0	0	0	1	0	0	0	0	0	0	0	0	0	0	0	0	0	0	0	0	0	0	0	0	0	0
ALNEINQFYQK	ALNEINQFYQK	K	F	96	106	11	2		contam_sp|P02663|CASA2_BOVIN	P02663	CASA2_BOVIN	CSN1S2	Alpha-S2-casein			2	1	0	1	0	0	0	0	0	0	0	0	0	0	0	0	0	0	0	0	0	0	1	1	0	0	0	0	0	0	0	0	0	0
ALNLGYALDYAQR	ALNLGYALDYAQR	K	Y	913	925	13	2,3		sp|P12111|CO6A3_HUMAN	P12111	CO6A3_HUMAN	COL6A3	Collagen alpha-3(VI) chain			0	0	0	2	1	0	0	0	1	0	1	1	0	0	0	0	0	0	0	0	0	0	0	0	1	0	1	0	0	0	1	2	1	1
ALNLTCNVWGDPPPEVSWLK	ALNLTC[57.0215]NVWGDPPPEVSWLK	K	N	1589	1608	20	2,3	6C(57.0215)	sp|P52179|MYOM1_HUMAN	P52179	MYOM1_HUMAN	MYOM1	Myomesin-1			4	0	2	0	2	1	0	0	1	2	1	1	1	1	2	0	1	1	1	1	3	1	2	0	2	1	3	0	3	2	3	1	4	2
ALNRPPTYPTK	ALNRPPTYPTK	K	Y	45	55	11	3		sp|P55010|IF5_HUMAN	P55010	IF5_HUMAN	EIF5	Eukaryotic translation initiation factor 5			0	0	0	0	1	0	0	0	0	0	0	0	0	0	0	0	0	0	0	0	0	0	0	0	0	0	0	0	0	0	1	0	0	0
ALNSIIDVYHK	ALNSIIDVYHK	K	Y	8	18	11	2,3		sp|P05109|S10A8_HUMAN	P05109	S10A8_HUMAN	S100A8	Protein S100-A8			2	1	2	1	1	0	0	1	2	1	1	2	1	0	2	1	2	0	6	1	2	1	2	1	1	0	1	0	1	1	3	2	2	1
ALNSMGQDLERPLELR	ALNSMGQDLERPLELR	R	V	129	144	16	2,3		sp|Q02413|DSG1_HUMAN	Q02413	DSG1_HUMAN	DSG1	Desmoglein-1			1	1	0	0	0	0	0	0	0	0	0	0	0	0	0	0	0	0	0	0	0	0	2	0	0	0	0	0	0	0	0	0	0	0
ALNSMGQDLERPLELR	ALNSM[15.9949]GQDLERPLELR	R	V	129	144	16	2,3	5M(15.9949)	sp|Q02413|DSG1_HUMAN	Q02413	DSG1_HUMAN	DSG1	Desmoglein-1			3	1	1	0	0	0	1	0	1	1	1	1	0	0	0	0	0	1	0	0	0	0	1	0	0	0	0	1	0	0	1	0	0	1
ALNVIVDLLEK	ALNVIVDLLEK	K	Y	126	136	11	2		sp|Q0VDG4|SCRN3_HUMAN	Q0VDG4	SCRN3_HUMAN	SCRN3	Secernin-3			0	0	0	1	0	0	1	0	0	0	0	0	0	0	0	0	0	0	0	0	0	0	0	0	0	0	0	0	0	0	1	0	0	0
ALPAPIEK	ALPAPIEK	K	T	210	217	8	2		sp|P01857|IGHG1_HUMAN	P01857	IGHG1_HUMAN	IGHG1	Immunoglobulin heavy constant gamma 1	IGHG3	sp|P01860|IGHG3_HUMAN, sp|P0DOX5|IGG1_HUMAN	1	0	0	0	0	0	0	0	0	0	0	0	0	0	0	0	0	0	0	0	0	0	0	0	0	0	1	0	0	0	0	0	0	0
ALPCIVDVR	ALPC[57.0215]IVDVR	K	D	68	76	9	2	4C(57.0215)	sp|Q6YN16|HSDL2_HUMAN	Q6YN16	HSDL2_HUMAN	HSDL2	Hydroxysteroid dehydrogenase-like protein 2			0	0	0	0	0	0	0	0	1	0	0	0	0	0	0	0	0	0	0	0	0	0	0	0	0	0	0	0	0	0	1	0	0	0
ALPCIVDVRDEQQISAAVEK	ALPC[57.0215]IVDVRDEQQISAAVEK	K	A	68	87	20	3	4C(57.0215)	sp|Q6YN16|HSDL2_HUMAN	Q6YN16	HSDL2_HUMAN	HSDL2	Hydroxysteroid dehydrogenase-like protein 2			0	0	0	0	0	0	0	0	0	0	0	0	0	0	0	0	1	0	0	0	3	0	2	0	3	0	2	0	0	0	0	0	2	0
ALPDIENYMFENHDQLR	ALPDIENYMFENHDQLR	R	Q	762	778	17	3		sp|Q8IWX7|UN45B_HUMAN	Q8IWX7	UN45B_HUMAN	UNC45B	Protein unc-45 homolog B			0	0	0	0	0	0	0	0	0	0	0	0	0	0	0	0	0	0	0	0	0	1	0	0	0	0	0	0	0	1	0	0	0	0
ALPESLGQHALR	ALPESLGQHALR	R	S	20	31	12	2,3		sp|O94760|DDAH1_HUMAN	O94760	DDAH1_HUMAN	DDAH1	N(G),N(G)-dimethylarginine dimethylaminohydrolase 1			0	0	0	0	0	0	0	1	0	0	0	1	0	0	0	0	0	2	0	0	0	0	0	0	0	0	0	0	0	0	0	0	0	0
ALPFWNEEIVPQIK	ALPFWNEEIVPQIK	R	A	163	176	14	2,3		sp|P15259|PGAM2_HUMAN	P15259	PGAM2_HUMAN	PGAM2	Phosphoglycerate mutase 2	PGAM1, PGAM4	sp|P18669|PGAM1_HUMAN, sp|Q8N0Y7|PGAM4_HUMAN	3	3	3	3	3	3	3	3	3	3	3	3	3	4	3	3	3	3	2	3	3	3	3	3	3	3	3	4	2	3	3	3	3	3
ALPGQLKPFETLLSQNQGGK	ALPGQLKPFETLLSQNQGGK	K	T	122	141	20	2,3		contam_sp|P09211|GSTP1_HUMAN	P09211	GSTP1_HUMAN	GSTP1	Glutathione S-transferase P			2	2	2	2	2	2	3	2	2	2	3	2	3	2	1	2	3	2	2	3	2	2	2	2	2	2	3	3	2	2	2	2	2	2
ALPLALVLHELGAGR	ALPLALVLHELGAGR	R	S	394	408	15	3		sp|P19971|TYPH_HUMAN	P19971	TYPH_HUMAN	TYMP	Thymidine phosphorylase			0	0	0	0	0	0	0	0	0	0	0	0	0	0	0	0	0	0	1	0	0	0	0	0	0	0	0	0	0	0	0	0	0	0
ALPLLFNLIK	ALPLLFNLIK	R	V	548	557	10	2		sp|Q86UT6|NLRX1_HUMAN	Q86UT6	NLRX1_HUMAN	NLRX1	NLR family member X1			0	0	0	0	0	0	0	0	0	0	0	0	0	0	1	0	0	0	0	0	0	0	0	0	0	0	0	0	0	0	1	0	0	0
ALPTVFESVR	ALPTVFESVR	R	C	216	225	10	2		sp|Q2TBA0|KLH40_HUMAN	Q2TBA0	KLH40_HUMAN	KLHL40	Kelch-like protein 40			0	0	0	0	0	0	1	1	0	0	1	0	0	0	0	0	0	0	0	0	0	0	0	0	0	0	1	0	0	1	0	0	0	2
ALQALEELR	ALQALEELR	R	L	1671	1679	9	2		sp|Q15149|PLEC_HUMAN	Q15149	PLEC_HUMAN	PLEC	Plectin			0	1	0	0	1	1	0	1	0	1	0	0	1	1	1	0	1	0	0	0	1	1	1	0	1	0	0	0	1	1	1	1	1	1
ALQASALAAWGGK	ALQASALAAWGGK	R	A	305	317	13	2		sp|P05062|ALDOB_HUMAN	P05062	ALDOB_HUMAN	ALDOB	Fructose-bisphosphate aldolase B			1	0	0	0	0	0	0	0	0	0	0	0	0	0	0	0	0	0	0	0	0	0	0	0	0	0	0	0	0	0	0	0	0	0
ALQASALK	ALQASALK	R	A	305	312	8	2		sp|P04075|ALDOA_HUMAN	P04075	ALDOA_HUMAN	ALDOA	Fructose-bisphosphate aldolase A		contam_sp|P00883|ALDOA_RABIT	1	2	1	1	1	2	1	2	1	1	1	2	1	2	1	2	1	1	1	2	1	2	1	2	1	2	1	2	1	2	1	2	1	2
ALQDEWDAVMLHSFTLR	ALQDEWDAVMLHSFTLR	K	Q	77	93	17	3		sp|Q9UMS4|PRP19_HUMAN	Q9UMS4	PRP19_HUMAN	PRPF19	Pre-mRNA-processing factor 19			1	0	0	0	0	0	0	0	0	0	0	0	0	0	0	0	0	0	0	0	0	0	0	0	0	0	0	0	0	0	0	0	0	0
ALQEAHQQALDDLQAEEDK	ALQEAHQQALDDLQAEEDK	K	V	998	1016	19	2,3		sp|P12883|MYH7_HUMAN	P12883	MYH7_HUMAN	MYH7	Myosin-7	MYH3	sp|P11055|MYH3_HUMAN	5	1	7	1	4	0	5	0	3	0	3	1	3	0	3	0	2	1	2	0	2	0	4	0	5	0	4	1	3	0	4	0	3	0
ALQEAHQQALDDLQAEEDKVNSLNK	ALQEAHQQALDDLQAEEDKVNSLNK	K	T	999	1023	25	3,4		sp|P11055|MYH3_HUMAN	P11055	MYH3_HUMAN	MYH3	Myosin-3			1	0	1	0	1	0	1	0	1	0	2	0	1	0	1	0	1	0	2	0	1	0	1	0	1	0	1	0	1	0	1	0	1	0
ALQEAHQQALDDLQAEEDKVNTLTK	ALQEAHQQALDDLQAEEDKVNTLTK	K	A	998	1022	25	2,3,4,5		sp|P12883|MYH7_HUMAN	P12883	MYH7_HUMAN	MYH7	Myosin-7			47	7	52	4	58	8	47	2	42	4	48	3	48	2	53	4	61	8	55	8	57	2	59	4	60	10	50	8	50	3	47	6	51	5
ALQEAHQQALDDLQAEEDKVNTLTKAK	ALQEAHQQALDDLQAEEDKVNTLTKAK	K	V	998	1024	27	4		sp|P12883|MYH7_HUMAN	P12883	MYH7_HUMAN	MYH7	Myosin-7			0	0	1	0	1	0	1	0	0	0	0	0	1	0	0	0	1	0	1	0	0	0	1	0	1	0	0	0	0	0	0	0	0	0
ALQEAHQQALDDLQVEEDK	ALQEAHQQALDDLQVEEDK	K	V	1000	1018	19	2,3		sp|P13533|MYH6_HUMAN	P13533	MYH6_HUMAN	MYH6	Myosin-6			0	0	0	0	0	1	0	1	0	1	0	0	0	2	0	1	0	1	0	2	0	2	0	3	0	2	0	2	0	3	0	2	0	2
ALQEAHQQALGDLQAEEDR	ALQEAHQQALGDLQAEEDR	K	V	1047	1065	19	3		sp|A7E2Y1|MYH7B_HUMAN	A7E2Y1	MYH7B_HUMAN	MYH7B	Myosin-7B			0	0	0	0	0	0	1	0	0	0	0	0	0	0	0	0	0	0	0	0	0	0	0	0	0	0	0	0	0	0	0	0	0	0
ALQEAHQQTLDDLQAEEDK	ALQEAHQQTLDDLQAEEDK	K	V	1004	1022	19	2,3		sp|Q9UKX2|MYH2_HUMAN	Q9UKX2	MYH2_HUMAN	MYH2	Myosin-2	MYH1	sp|P12882|MYH1_HUMAN	0	7	0	3	2	3	1	7	0	4	0	5	1	4	0	3	1	4	1	3	0	4	0	4	1	4	1	4	1	5	1	4	1	5
ALQEAHQQTLDDLQAEEDKVNTLTK	ALQEAHQQTLDDLQAEEDKVNTLTK	K	A	1004	1028	25	2,3,4,5		sp|Q9UKX2|MYH2_HUMAN	Q9UKX2	MYH2_HUMAN	MYH2	Myosin-2	MYH1	sp|P12882|MYH1_HUMAN	7	42	5	41	14	53	7	41	6	48	3	45	6	43	2	40	6	46	4	49	5	49	5	40	5	55	3	46	10	44	7	51	6	38
ALQEAHQQTLDDLQAEEDKVNTLTKAK	ALQEAHQQTLDDLQAEEDKVNTLTKAK	K	I	1004	1030	27	4		sp|Q9UKX2|MYH2_HUMAN	Q9UKX2	MYH2_HUMAN	MYH2	Myosin-2	MYH1	sp|P12882|MYH1_HUMAN	0	0	0	0	0	0	0	0	0	0	0	0	0	0	0	0	0	0	0	1	0	0	0	0	0	0	0	0	0	0	0	1	0	0
ALQEAHQQTLDDLQMEEDKVNTLTK	ALQEAHQQTLDDLQMEEDKVNTLTK	K	A	1002	1026	25	3		sp|Q9Y623|MYH4_HUMAN	Q9Y623	MYH4_HUMAN	MYH4	Myosin-4			0	0	0	0	0	0	0	0	0	0	0	0	0	0	0	0	0	0	0	0	0	0	0	0	0	0	0	0	0	0	0	0	0	0
ALQEMLANTVEAGVESSQGGGHR	ALQEMLANTVEAGVESSQGGGHR	R	T	76	98	23	3		sp|P21817|RYR1_HUMAN	P21817	RYR1_HUMAN	RYR1	Ryanodine receptor 1			1	1	1	1	1	2	1	1	1	1	1	1	1	2	1	1	1	1	1	1	1	2	1	1	1	1	1	1	1	1	1	1	1	1
ALQEMLANTVEAGVESSQGGGHR	ALQEM[15.9949]LANTVEAGVESSQGGGHR	R	T	76	98	23	3	5M(15.9949)	sp|P21817|RYR1_HUMAN	P21817	RYR1_HUMAN	RYR1	Ryanodine receptor 1			0	1	1	0	1	1	2	1	1	2	0	1	0	0	0	1	1	1	1	1	0	0	0	1	0	1	0	1	1	0	0	1	1	0
ALQETHQQTLDDLQAEEDKVNILTK	ALQETHQQTLDDLQAEEDKVNILTK	K	A	1001	1025	25	3,4		sp|P13535|MYH8_HUMAN	P13535	MYH8_HUMAN	MYH8	Myosin-8			2	4	0	5	0	3	0	0	2	1	0	4	0	4	0	2	2	3	1	6	0	3	0	4	0	2	0	1	0	4	0	3	0	5
ALQFLEEVK	ALQFLEEVK	K	V	130	138	9	2		sp|P40227|TCPZ_HUMAN	P40227	TCPZ_HUMAN	CCT6A	T-complex protein 1 subunit zeta			0	0	0	0	0	0	0	0	0	0	0	0	0	0	0	0	0	0	0	0	0	0	0	0	0	0	0	0	0	0	0	0	0	0
ALQGASQIIAEIR	ALQGASQIIAEIR	K	E	719	731	13	2		sp|O00429|DNM1L_HUMAN	O00429	DNM1L_HUMAN	DNM1L	Dynamin-1-like protein			0	0	0	0	0	0	0	0	0	0	0	0	0	0	0	0	0	0	0	0	0	0	0	0	0	0	0	0	0	0	0	0	0	0
ALQHNTVLTELR	ALQHNTVLTELR	R	F	291	302	12	2,3		sp|Q6P5Q4|LMOD2_HUMAN	Q6P5Q4	LMOD2_HUMAN	LMOD2	Leiomodin-2			0	0	0	0	2	0	0	0	2	0	0	0	0	0	1	0	1	0	0	0	2	0	2	0	1	0	0	0	0	0	0	0	1	0
ALQMLLSQPVTYQAFR	ALQMLLSQPVTYQAFR	K	E	122	137	16	2		sp|Q9BXK5|B2L13_HUMAN	Q9BXK5	B2L13_HUMAN	BCL2L13	Bcl-2-like protein 13			0	0	0	0	0	0	0	0	0	0	0	0	0	0	0	0	0	0	0	0	0	0	0	0	1	0	0	0	0	0	0	0	0	0
ALQPIVSEEEWAHTK	ALQPIVSEEEWAHTK	K	Q	53	67	15	2,3		sp|P43155|CACP_HUMAN	P43155	CACP_HUMAN	CRAT	Carnitine O-acetyltransferase			2	2	2	2	2	1	2	3	3	2	2	2	2	3	3	2	2	2	2	2	2	2	2	2	2	3	3	2	2	2	2	2	3	2
ALQSNIIPFCDEVMQLLLENLGNENVHR	ALQSNIIPFC[57.0215]DEVMQLLLENLGNENVHR	R	S	680	707	28	3	10C(57.0215)	sp|Q14974|IMB1_HUMAN	Q14974	IMB1_HUMAN	KPNB1	Importin subunit beta-1			0	0	0	0	0	0	0	0	0	0	0	0	0	0	1	0	0	1	0	0	0	0	0	0	0	0	0	0	0	0	0	0	0	0
ALQSTAVEQIGMFLGK	ALQSTAVEQIGM[15.9949]FLGK	R	V	42	57	16	2,3	12M(15.9949)	sp|Q8NI60|COQ8A_HUMAN	Q8NI60	COQ8A_HUMAN	COQ8A	Atypical kinase COQ8A, mitochondrial			1	0	1	1	0	0	0	0	1	0	0	1	1	0	1	0	0	0	0	0	0	0	1	0	1	0	1	1	1	0	1	0	0	0
ALRPDLADK	ALRPDLADK	R	V	52	60	9	2		sp|Q8TCD5|NT5C_HUMAN	Q8TCD5	NT5C_HUMAN	NT5C	5'(3')-deoxyribonucleotidase, cytosolic type			0	0	0	0	0	0	1	0	1	0	0	0	0	0	0	0	0	0	0	0	0	0	0	0	0	0	0	0	0	0	0	0	0	0
ALSDFVDTLIK	ALSDFVDTLIK	K	V	112	122	11	2		sp|Q16654|PDK4_HUMAN	Q16654	PDK4_HUMAN	PDK4	[Pyruvate dehydrogenase (acetyl-transferring)] kinase isozyme 4, mitochondrial			0	0	0	0	0	0	0	0	1	0	0	0	0	0	0	0	0	0	0	0	0	0	0	0	0	0	0	0	0	0	0	0	0	0
ALSDHHIYLEGTLLK	ALSDHHIYLEGTLLK	K	P	216	230	15	2,3,4		sp|P04075|ALDOA_HUMAN	P04075	ALDOA_HUMAN	ALDOA	Fructose-bisphosphate aldolase A		contam_sp|P00883|ALDOA_RABIT	0	1	2	4	1	2	2	3	0	2	2	2	2	2	0	3	2	2	0	3	1	3	0	3	0	2	2	3	0	2	1	1	0	2
ALSDHHIYLEGTLLKPNMVTPGHACTQK	ALSDHHIYLEGTLLKPNMVTPGHAC[57.0215]TQK	K	F	216	243	28	3,4,5	25C(57.0215)	sp|P04075|ALDOA_HUMAN	P04075	ALDOA_HUMAN	ALDOA	Fructose-bisphosphate aldolase A		contam_sp|P00883|ALDOA_RABIT	5	6	6	12	11	15	8	14	8	9	8	10	9	15	6	13	10	13	6	14	12	12	11	11	7	12	9	15	8	13	9	11	9	9
ALSDHHIYLEGTLLKPNMVTPGHACTQK	ALSDHHIYLEGTLLKPNM[15.9949]VTPGHAC[57.0215]TQK	K	F	216	243	28	3,4,5	18M(15.9949)	sp|P04075|ALDOA_HUMAN	P04075	ALDOA_HUMAN	ALDOA	Fructose-bisphosphate aldolase A		contam_sp|P00883|ALDOA_RABIT	2	8	11	9	7	9	7	8	7	11	7	12	4	10	7	8	7	6	7	9	5	9	6	11	5	7	6	11	4	6	6	8	7	5
ALSDVAYK	ALSDVAYK	K	K	236	243	8	2		sp|P20929|NEBU_HUMAN	P20929	NEBU_HUMAN	NEB	Nebulin			0	1	1	0	1	1	0	0	0	0	0	0	1	1	1	0	1	0	0	0	1	1	1	1	1	0	0	0	1	1	1	1	1	1
ALSDVAYKK	ALSDVAYKK	K	G	236	244	9	2		sp|P20929|NEBU_HUMAN	P20929	NEBU_HUMAN	NEB	Nebulin			0	0	0	0	1	0	0	0	0	0	0	0	0	0	0	0	0	0	0	0	0	0	1	0	0	0	0	0	0	0	0	0	1	0
ALSEIAGMTLPYDTLDQVR	ALSEIAGMTLPYDTLDQVR	R	N	625	643	19	2,3		sp|P28331|NDUS1_HUMAN	P28331	NDUS1_HUMAN	NDUFS1	NADH-ubiquinone oxidoreductase 75 kDa subunit, mitochondrial			0	1	0	0	0	0	0	0	1	1	1	1	1	0	1	0	0	0	1	1	1	1	1	1	1	0	2	1	2	2	3	2	2	2
ALSEQGVCTLEIR	ALSEQGVC[57.0215]TLEIR	R	K	430	442	13	2	8C(57.0215)	sp|Q13203|MYBPH_HUMAN	Q13203	MYBPH_HUMAN	MYBPH	Myosin-binding protein H			0	0	0	0	0	0	0	0	0	0	0	0	0	0	0	0	0	1	0	0	0	0	0	0	0	0	0	0	0	0	0	0	0	0
ALSEQINIFFDYSGR	ALSEQINIFFDYSGR	R	D	236	250	15	2		sp|Q13409|DC1I2_HUMAN	Q13409	DC1I2_HUMAN	DYNC1I2	Cytoplasmic dynein 1 intermediate chain 2			0	0	0	0	0	0	0	0	0	0	0	0	0	0	0	0	0	0	0	0	0	0	0	0	1	0	1	0	1	0	0	0	0	0
ALSILMLPHNIPSSLSLLTSMVDDMWHYAGDQSTDFNWYTR	ALSILM[15.9949]LPHNIPSSLSLLTSM[15.9949]VDDMWHYAGDQSTDFNWYTR	R	R	203	243	41	4	21M(15.9949)	sp|O75208|COQ9_HUMAN	O75208	COQ9_HUMAN	COQ9	Ubiquinone biosynthesis protein COQ9, mitochondrial			0	0	0	0	0	0	0	0	0	0	0	0	0	0	0	0	1	0	0	0	0	0	0	0	0	0	0	0	0	0	0	0	0	0
ALSKANTEVAQWR	ALSKANTEVAQWR	R	T	1366	1378	13	3		sp|Q9UKX2|MYH2_HUMAN	Q9UKX2	MYH2_HUMAN	MYH2	Myosin-2			0	0	0	0	0	0	0	0	0	0	0	1	0	0	0	0	0	0	0	0	0	0	0	0	0	0	0	0	0	1	0	0	0	0
ALSMFSDDFGSFMR	ALSMFSDDFGSFMR	K	P	44	57	14	2		sp|Q9UBY9|HSPB7_HUMAN	Q9UBY9	HSPB7_HUMAN	HSPB7	Heat shock protein beta-7			3	1	1	1	1	3	1	3	4	4	1	3	0	1	1	2	1	2	0	1	1	1	1	3	1	1	1	2	1	1	4	1	1	2
ALSMFSDDFGSFMRPHSEPLAFPAR	ALSMFSDDFGSFMRPHSEPLAFPAR	K	P	44	68	25	3,4		sp|Q9UBY9|HSPB7_HUMAN	Q9UBY9	HSPB7_HUMAN	HSPB7	Heat shock protein beta-7			3	1	2	1	3	3	3	4	1	2	2	1	3	2	2	2	3	3	2	2	2	1	3	1	3	2	3	2	2	1	2	2	3	1
ALSMFSDDFGSFMRPHSEPLAFPARPGGAGNIK	ALSMFSDDFGSFMRPHSEPLAFPARPGGAGNIK	K	T	44	76	33	4,5		sp|Q9UBY9|HSPB7_HUMAN	Q9UBY9	HSPB7_HUMAN	HSPB7	Heat shock protein beta-7			1	0	1	1	0	0	1	1	0	1	1	1	1	0	0	1	1	1	1	0	0	0	0	0	0	1	0	1	1	1	1	0	0	0
ALSMFSDDFGSFMR	ALSMFSDDFGSFM[15.9949]R	K	P	44	57	14	2	13M(15.9949)	sp|Q9UBY9|HSPB7_HUMAN	Q9UBY9	HSPB7_HUMAN	HSPB7	Heat shock protein beta-7			1	2	2	2	2	2	1	2	2	3	2	2	2	0	2	1	1	2	1	0	0	1	2	0	2	2	2	1	2	2	2	2	2	2
ALSMFSDDFGSFMRPHSEPLAFPAR	ALSMFSDDFGSFM[15.9949]RPHSEPLAFPAR	K	P	44	68	25	3,4	13M(15.9949)	sp|Q9UBY9|HSPB7_HUMAN	Q9UBY9	HSPB7_HUMAN	HSPB7	Heat shock protein beta-7			1	1	1	1	1	1	2	1	1	1	1	1	1	0	1	0	1	1	1	1	1	0	1	0	1	0	1	1	0	0	1	0	1	1
ALSMFSDDFGSFMRPHSEPLAFPARPGGAGNIK	ALSMFSDDFGSFM[15.9949]RPHSEPLAFPARPGGAGNIK	K	T	44	76	33	4,5	13M(15.9949)	sp|Q9UBY9|HSPB7_HUMAN	Q9UBY9	HSPB7_HUMAN	HSPB7	Heat shock protein beta-7			1	0	1	0	1	0	0	0	1	0	0	0	0	0	0	0	1	0	0	0	0	0	1	0	0	0	0	0	0	0	1	0	1	0
ALSMFSDDFGSFMR	ALSM[15.9949]FSDDFGSFMR	K	P	44	57	14	2	4M(15.9949)	sp|Q9UBY9|HSPB7_HUMAN	Q9UBY9	HSPB7_HUMAN	HSPB7	Heat shock protein beta-7			2	2	2	2	2	1	2	2	2	2	1	2	1	1	0	0	2	2	1	0	1	1	1	0	2	1	1	0	2	1	1	1	2	1
ALSMFSDDFGSFMRPHSEPLAFPAR	ALSM[15.9949]FSDDFGSFMRPHSEPLAFPAR	K	P	44	68	25	3,4	4M(15.9949)	sp|Q9UBY9|HSPB7_HUMAN	Q9UBY9	HSPB7_HUMAN	HSPB7	Heat shock protein beta-7			1	1	2	1	1	1	1	1	1	1	1	0	1	1	1	1	1	1	1	1	1	0	1	1	1	1	0	1	1	1	1	1	2	1
ALSMFSDDFGSFMRPHSEPLAFPARPGGAGNIK	ALSM[15.9949]FSDDFGSFMRPHSEPLAFPARPGGAGNIK	K	T	44	76	33	4,5	4M(15.9949)	sp|Q9UBY9|HSPB7_HUMAN	Q9UBY9	HSPB7_HUMAN	HSPB7	Heat shock protein beta-7			0	0	0	0	0	0	2	0	1	0	0	0	0	0	0	0	0	0	1	0	0	0	1	0	0	0	1	0	0	0	0	0	1	0
ALSMFSDDFGSFMR	ALSM[15.9949]FSDDFGSFM[15.9949]R	K	P	44	57	14	2	13M(15.9949)	sp|Q9UBY9|HSPB7_HUMAN	Q9UBY9	HSPB7_HUMAN	HSPB7	Heat shock protein beta-7			1	1	1	0	0	0	0	0	1	0	0	1	0	0	0	0	0	0	0	0	0	0	0	0	0	0	0	0	0	0	1	0	0	0
ALSMFSDDFGSFMRPHSEPLAFPAR	ALSM[15.9949]FSDDFGSFM[15.9949]RPHSEPLAFPAR	K	P	44	68	25	4	13M(15.9949)	sp|Q9UBY9|HSPB7_HUMAN	Q9UBY9	HSPB7_HUMAN	HSPB7	Heat shock protein beta-7			0	0	0	0	0	0	1	0	0	0	0	0	0	0	0	0	0	0	0	0	1	0	1	0	0	0	0	0	0	0	0	0	0	1
ALSMFSDDFGSFMRPHSEPLAFPARPGGAGNIK	ALSM[15.9949]FSDDFGSFM[15.9949]RPHSEPLAFPARPGGAGNIK	K	T	44	76	33	4,5	13M(15.9949)	sp|Q9UBY9|HSPB7_HUMAN	Q9UBY9	HSPB7_HUMAN	HSPB7	Heat shock protein beta-7			0	0	1	0	0	0	2	0	0	0	1	0	0	0	0	0	1	0	1	0	0	0	1	0	0	0	0	0	0	0	0	0	1	0
ALSSMGANYSSYLAK	ALSSMGANYSSYLAK	K	A	157	171	15	2,3		sp|P45378|TNNT3_HUMAN	P45378	TNNT3_HUMAN	TNNT3	Troponin T, fast skeletal muscle			3	12	1	8	5	13	1	9	2	11	1	11	2	11	0	8	3	9	1	9	1	11	2	10	1	8	1	9	4	11	2	11	3	12
ALSSMGANYSSYLAK	ALSSM[15.9949]GANYSSYLAK	K	A	157	171	15	2,3	5M(15.9949)	sp|P45378|TNNT3_HUMAN	P45378	TNNT3_HUMAN	TNNT3	Troponin T, fast skeletal muscle			1	11	0	9	1	7	0	5	0	10	1	10	1	7	0	4	1	7	0	4	0	8	0	6	0	7	0	7	1	9	1	9	1	9
ALSWSYDILTGHIR	ALSWSYDILTGHIR	R	V	507	520	14	3		sp|A2A2Y4|FRMD3_HUMAN	A2A2Y4	FRMD3_HUMAN	FRMD3	FERM domain-containing protein 3			0	0	0	1	0	0	0	0	0	0	0	0	0	0	0	0	0	0	0	1	1	0	1	0	0	0	0	0	0	0	0	0	0	0
ALTDSFR	ALTDSFR	R	R	168	174	7	2		sp|P30626|SORCN_HUMAN	P30626	SORCN_HUMAN	SRI	Sorcin			0	0	0	0	0	0	0	0	0	0	0	0	0	0	0	0	0	0	0	0	0	0	0	0	0	0	0	0	0	0	0	0	0	1
ALTGGIAHLFK	ALTGGIAHLFK	K	Q	133	143	11	2,3		sp|P09622|DLDH_HUMAN	P09622	DLDH_HUMAN	DLD	Dihydrolipoyl dehydrogenase, mitochondrial			3	3	3	4	2	1	3	2	2	2	3	3	3	2	2	3	3	3	3	3	2	1	2	4	3	2	3	3	2	2	2	1	3	3
ALTGHLEEVVLALLK	ALTGHLEEVVLALLK	K	T	99	113	15	3		sp|P04083|ANXA1_HUMAN	P04083	ANXA1_HUMAN	ANXA1	Annexin A1			1	0	1	2	1	0	1	0	1	2	0	0	1	0	1	1	0	1	1	1	1	1	1	0	1	1	0	1	0	0	1	1	1	0
ALTNLPHTDFTLCK	ALTNLPHTDFTLC[57.0215]K	K	C	73	86	14	3	13C(57.0215)	sp|Q9UBQ5|EIF3K_HUMAN	Q9UBQ5	EIF3K_HUMAN	EIF3K	Eukaryotic translation initiation factor 3 subunit K			0	0	1	1	1	0	1	1	1	1	1	1	1	0	0	0	1	0	1	0	1	1	0	0	0	1	1	1	1	0	1	0	0	0
ALTPQCGSGEDLYILTGTVPSDYR	ALTPQC[57.0215]GSGEDLYILTGTVPSDYR	R	V	185	208	24	3	6C(57.0215)	sp|O94919|ENDD1_HUMAN	O94919	ENDD1_HUMAN	ENDOD1	Endonuclease domain-containing 1 protein			0	0	0	0	0	0	0	0	0	0	0	0	0	0	0	0	0	0	0	0	0	0	0	0	0	0	0	0	0	0	0	0	0	0
ALTQTGGPHVK	ALTQTGGPHVK	R	A	1284	1294	11	2		sp|P21333|FLNA_HUMAN	P21333	FLNA_HUMAN	FLNA	Filamin-A			0	0	0	0	0	0	0	0	0	0	0	0	0	0	0	0	0	0	0	0	0	0	0	0	0	0	0	0	0	0	0	0	0	0
ALTSFER	ALTSFER	K	D	416	422	7	1,2		sp|P40939|ECHA_HUMAN	P40939	ECHA_HUMAN	HADHA	Trifunctional enzyme subunit alpha, mitochondrial			1	1	1	1	0	1	0	1	1	0	1	1	1	1	2	1	1	1	2	1	0	1	2	1	1	1	1	1	2	1	2	1	2	1
ALTVPELTQQMFDAK	ALTVPELTQQMFDAK	R	N	283	297	15	2		sp|P68371|TBB4B_HUMAN	P68371	TBB4B_HUMAN	TUBB4B	Tubulin beta-4B chain	TUBB3, TUBB4A	sp|P04350|TBB4A_HUMAN, sp|Q13509|TBB3_HUMAN	0	0	0	0	0	0	0	0	0	0	0	0	1	1	0	0	0	0	0	0	1	0	0	0	1	0	0	0	0	1	1	0	0	0
ALTVPELTQQVFDAK	ALTVPELTQQVFDAK	R	N	283	297	15	2		sp|P07437|TBB5_HUMAN	P07437	TBB5_HUMAN	TUBB	Tubulin beta chain			0	0	0	0	0	0	0	0	0	0	0	0	0	0	0	0	0	0	0	0	1	0	1	0	0	0	0	0	0	0	0	0	1	0
ALVADSHPESER	ALVADSHPESER	R	I	1657	1668	12	2		sp|Q01082|SPTB2_HUMAN	Q01082	SPTB2_HUMAN	SPTBN1	Spectrin beta chain, non-erythrocytic 1			0	0	0	0	0	0	0	0	0	0	0	0	0	0	0	0	1	0	0	0	1	0	0	0	0	0	0	0	0	0	0	0	0	0
ALVCGVCASLGSHR	ALVC[57.0215]GVC[57.0215]ASLGSHR	R	G	102	115	14	2,3	4C(57.0215)	sp|Q6ZMU5|TRI72_HUMAN	Q6ZMU5	TRI72_HUMAN	TRIM72	Tripartite motif-containing protein 72			1	1	2	1	2	1	2	2	1	1	1	1	2	2	2	1	1	1	1	1	2	1	2	1	1	1	2	1	2	1	2	1	2	1
ALVFQPVAELK	ALVFQPVAELK	R	D	717	727	11	2		sp|P08237|PFKAM_HUMAN	P08237	PFKAM_HUMAN	PFKM	ATP-dependent 6-phosphofructokinase, muscle type			1	2	1	1	1	1	1	1	1	1	1	2	1	1	1	1	1	1	1	1	1	1	1	1	1	1	1	1	1	1	1	1	1	1
ALVFQPVAELKDQTDFEHR	ALVFQPVAELKDQTDFEHR	R	I	717	735	19	3,4		sp|P08237|PFKAM_HUMAN	P08237	PFKAM_HUMAN	PFKM	ATP-dependent 6-phosphofructokinase, muscle type			0	2	0	2	0	4	0	2	0	2	0	1	0	3	0	3	1	1	0	4	1	2	1	1	0	3	1	3	1	1	0	4	1	2
ALVFVDNHDNQR	ALVFVDNHDNQR	R	G	307	318	12	2,3		contam_sp|P04745|AMY1_HUMAN	P04745	AMY1_HUMAN	AMY1A	Alpha-amylase 1	AMY2A, AMY2B	sp|P04746|AMYP_HUMAN, sp|P19961|AMY2B_HUMAN	0	0	0	0	0	0	0	0	0	0	0	0	0	0	0	0	0	0	0	0	0	0	0	0	0	0	0	0	0	0	0	0	1	1
ALVGGTAPMTIK	ALVGGTAPMTIK	K	W	5716	5727	12	2		sp|Q8WZ42|TITIN_HUMAN	Q8WZ42	TITIN_HUMAN	TTN	Titin			1	1	0	0	0	1	0	0	0	0	1	1	1	2	0	0	0	0	1	2	0	2	0	2	0	0	0	0	0	1	0	1	0	2
ALVGGTAPMTIK	ALVGGTAPM[15.9949]TIK	K	W	5716	5727	12	2	9M(15.9949)	sp|Q8WZ42|TITIN_HUMAN	Q8WZ42	TITIN_HUMAN	TTN	Titin			0	0	0	0	0	0	0	0	0	0	0	0	0	0	0	0	0	0	0	0	0	0	0	0	0	0	0	0	0	0	0	0	0	0
ALVLDCHYPEDEVGQEDEAESDIFSIR	ALVLDC[57.0215]HYPEDEVGQEDEAESDIFSIR	K	E	181	207	27	3,4	6C(57.0215)	sp|Q07021|C1QBP_HUMAN	Q07021	C1QBP_HUMAN	C1QBP	Complement component 1 Q subcomponent-binding protein, mitochondrial			1	2	3	3	2	2	2	3	4	3	3	3	3	2	4	2	2	2	3	3	2	2	2	2	3	2	2	3	2	2	3	3	3	4
ALVLIAFAQYLQQCPFEDHVK	ALVLIAFAQYLQQC[57.0215]PFEDHVK	K	L	45	65	21	2,3,4	14C(57.0215)	contam_sp|P02768|ALBU_HUMAN	P02768	ALBU_HUMAN	ALB	Serum albumin			5	3	6	5	4	5	5	6	4	5	5	5	5	4	6	5	4	5	6	5	5	6	3	3	6	5	7	6	1	3	5	6	3	3
ALVLQLK	ALVLQLK	K	E	765	771	7	2		sp|P46020|KPB1_HUMAN	P46020	KPB1_HUMAN	PHKA1	Phosphorylase b kinase regulatory subunit alpha, skeletal muscle isoform			0	0	0	0	0	0	0	0	0	0	0	1	0	1	0	0	0	0	0	0	0	1	0	1	0	0	0	0	0	1	0	0	0	0
ALVPGNIFK	ALVPGNIFK	K	S	22238	22246	9	2		sp|Q8WZ42|TITIN_HUMAN	Q8WZ42	TITIN_HUMAN	TTN	Titin			2	2	2	1	1	1	1	1	1	1	2	1	2	2	1	1	1	1	1	1	1	1	1	2	1	1	1	2	2	2	1	2	2	2
ALVQQMEQLR	ALVQQMEQLR	K	Q	317	326	10	2		sp|P06727|APOA4_HUMAN	P06727	APOA4_HUMAN	APOA4	Apolipoprotein A-IV			0	0	0	0	0	0	0	0	0	0	0	0	0	0	0	0	0	0	0	0	0	0	0	0	0	0	0	0	0	0	0	0	0	0
ALVQTEDHLLLFLQQLAGK	ALVQTEDHLLLFLQQLAGK	R	V	421	439	19	3		sp|Q8N766|EMC1_HUMAN	Q8N766	EMC1_HUMAN	EMC1	ER membrane protein complex subunit 1			1	0	0	0	1	0	1	0	1	1	1	0	1	0	1	0	1	0	1	0	1	0	1	0	1	0	1	0	0	0	1	0	1	1
ALVSEWK	ALVSEWK	K	E	485	491	7	2		sp|Q16531|DDB1_HUMAN	Q16531	DDB1_HUMAN	DDB1	DNA damage-binding protein 1			0	0	0	0	0	0	0	0	1	0	0	0	0	0	0	0	0	0	0	0	0	0	0	0	0	0	0	0	0	0	0	0	0	0
ALVSGKPAESSAVAATEK	ALVSGKPAESSAVAATEK	K	K	75	92	18	2,3		sp|O95182|NDUA7_HUMAN	O95182	NDUA7_HUMAN	NDUFA7	NADH dehydrogenase [ubiquinone] 1 alpha subcomplex subunit 7			2	1	2	2	2	2	2	2	2	1	2	1	2	1	3	1	2	1	2	2	2	2	2	2	3	1	2	2	1	2	2	1	2	1
ALVTGYFMQVAHLER	ALVTGYFMQVAHLER	K	T	692	706	15	3		sp|O43143|DHX15_HUMAN	O43143	DHX15_HUMAN	DHX15	Pre-mRNA-splicing factor ATP-dependent RNA helicase DHX15			0	0	0	0	0	0	0	0	1	0	0	0	0	0	0	0	0	0	0	0	0	0	0	0	0	0	0	0	0	0	0	0	0	0
ALVYGHHGDPAK	ALVYGHHGDPAK	R	V	45	56	12	2,3		sp|Q9BV79|MECR_HUMAN	Q9BV79	MECR_HUMAN	MECR	Enoyl-[acyl-carrier-protein] reductase, mitochondrial			1	0	1	1	1	1	1	0	1	1	1	2	1	0	1	0	2	1	1	1	1	1	2	2	1	1	1	1	1	1	1	1	1	1
ALWFQGR	ALWFQGR	K	C	556	562	7	2		sp|P43243|MATR3_HUMAN	P43243	MATR3_HUMAN	MATR3	Matrin-3			0	0	0	1	0	0	0	0	0	0	0	1	0	1	0	0	0	0	0	0	0	0	0	0	0	0	0	0	0	0	0	1	0	1
ALYAIPGLDYVSHEDILPYTSTDQVPIQHELFER	ALYAIPGLDYVSHEDILPYTSTDQVPIQHELFER	R	F	166	199	34	4		sp|Q9Y2S7|PDIP2_HUMAN	Q9Y2S7	PDIP2_HUMAN	POLDIP2	Polymerase delta-interacting protein 2			1	0	0	0	0	0	0	0	0	0	0	0	0	0	0	0	0	0	0	0	0	0	1	0	0	0	0	0	0	0	0	0	0	1
ALYDAELSQMQTHISDTSVVLSMDNNR	ALYDAELSQMQTHISDTSVVLSMDNNR	R	N	300	326	27	2,3,4		sp|P02538|K2C6A_HUMAN	P02538	K2C6A_HUMAN	KRT6A	Keratin, type II cytoskeletal 6A	KRT6B, KRT6C	sp|P04259|K2C6B_HUMAN, sp|P48668|K2C6C_HUMAN	2	1	1	1	1	1	1	1	1	1	1	1	1	1	1	1	1	1	4	1	1	1	1	1	1	1	1	1	4	1	4	1	1	2
ALYDAELSQMQTHISDTSVVLSMDNNR	ALYDAELSQMQTHISDTSVVLSM[15.9949]DNNR	R	N	300	326	27	3	23M(15.9949)	sp|P02538|K2C6A_HUMAN	P02538	K2C6A_HUMAN	KRT6A	Keratin, type II cytoskeletal 6A	KRT6B, KRT6C	sp|P04259|K2C6B_HUMAN, sp|P48668|K2C6C_HUMAN	1	3	1	0	0	0	1	0	1	0	0	1	0	0	0	0	0	0	1	0	0	0	0	0	0	0	0	0	3	0	1	0	0	1
ALYDAELSQMQTHISDTSVVLSMDNNR	ALYDAELSQM[15.9949]QTHISDTSVVLSMDNNR	R	N	300	326	27	3	10M(15.9949)	sp|P02538|K2C6A_HUMAN	P02538	K2C6A_HUMAN	KRT6A	Keratin, type II cytoskeletal 6A	KRT6B, KRT6C	sp|P04259|K2C6B_HUMAN, sp|P48668|K2C6C_HUMAN	1	0	0	0	0	0	0	0	0	0	0	0	0	0	0	0	0	0	0	0	0	0	0	0	0	0	0	0	0	0	1	0	0	0
ALYDAELSQMQTHISDTSVVLSMDNNR	ALYDAELSQM[15.9949]QTHISDTSVVLSM[15.9949]DNNR	R	N	300	326	27	3	10M(15.9949)	sp|P02538|K2C6A_HUMAN	P02538	K2C6A_HUMAN	KRT6A	Keratin, type II cytoskeletal 6A	KRT6B, KRT6C	sp|P04259|K2C6B_HUMAN, sp|P48668|K2C6C_HUMAN	1	0	0	0	0	0	0	0	0	0	1	1	0	0	0	0	0	0	0	0	0	0	0	0	0	0	0	0	0	0	1	0	0	0
ALYDTFSAFGNILSCK	ALYDTFSAFGNILSC[57.0215]K	K	V	114	129	16	2	15C(57.0215)	sp|Q13310|PABP4_HUMAN	Q13310	PABP4_HUMAN	PABPC4	Polyadenylate-binding protein 4	PABPC1	sp|P11940|PABP1_HUMAN	0	0	0	0	0	0	0	0	0	0	0	0	0	0	0	0	0	0	0	0	0	0	0	0	0	0	0	0	0	1	0	0	0	0
ALYDYAGQEADELSFR	ALYDYAGQEADELSFR	R	A	370	385	16	2		sp|Q9UKS6|PACN3_HUMAN	Q9UKS6	PACN3_HUMAN	PACSIN3	Protein kinase C and casein kinase substrate in neurons protein 3			0	0	0	0	0	1	0	0	1	1	0	1	0	1	0	1	0	1	0	0	0	0	0	0	0	0	0	1	0	0	0	1	0	2
ALYEHLTAK	ALYEHLTAK	K	N	1339	1347	9	2		sp|P42704|LPPRC_HUMAN	P42704	LPPRC_HUMAN	LRPPRC	Leucine-rich PPR motif-containing protein, mitochondrial			0	0	0	0	0	0	0	0	0	0	0	0	0	0	0	0	0	0	0	0	0	0	1	0	1	0	0	0	0	0	0	0	0	0
ALYEQSLHIK	ALYEQSLHIK	K	S	216	225	10	2,3		sp|P61201|CSN2_HUMAN	P61201	CSN2_HUMAN	COPS2	COP9 signalosome complex subunit 2			0	1	0	0	1	1	0	0	0	0	0	0	1	1	1	0	1	1	0	0	1	1	1	1	1	1	1	0	1	1	0	2	0	0
ALYESELADAR	ALYESELADAR	K	R	94	104	11	2		sp|Q03252|LMNB2_HUMAN	Q03252	LMNB2_HUMAN	LMNB2	Lamin-B2			0	0	0	0	0	0	0	0	0	0	0	0	0	0	0	1	0	0	0	0	0	0	0	0	0	0	0	0	0	0	0	0	0	1
ALYFYEQAITTPAMAVSHIMLESYK	ALYFYEQAITTPAMAVSHIMLESYK	R	K	201	225	25	3		sp|Q9UNS2|CSN3_HUMAN	Q9UNS2	CSN3_HUMAN	COPS3	COP9 signalosome complex subunit 3			0	0	1	1	0	1	1	1	0	0	0	0	1	0	0	1	0	1	1	0	0	0	0	0	1	1	0	1	1	1	1	0	0	0
ALYIHAQPLHSR	ALYIHAQPLHSR	R	L	83	94	12	2		sp|Q96LW7|CAR19_HUMAN	Q96LW7	CAR19_HUMAN	CARD19	Caspase recruitment domain-containing protein 19			0	0	0	0	0	0	0	0	0	0	0	0	0	0	0	0	0	0	0	0	0	0	1	0	0	0	0	0	0	0	0	0	0	0
ALYTLPR	ALYTLPR	K	S	4749	4755	7	2		sp|P20929|NEBU_HUMAN	P20929	NEBU_HUMAN	NEB	Nebulin			2	2	1	1	1	1	1	1	1	2	1	2	1	2	1	1	1	1	1	1	1	1	1	1	1	1	1	2	1	1	1	2	1	2
ALYYDLISSPDIHGTYK	ALYYDLISSPDIHGTYK	R	E	107	123	17	3		sp|P36955|PEDF_HUMAN	P36955	PEDF_HUMAN	SERPINF1	Pigment epithelium-derived factor			0	0	0	0	0	1	0	0	0	0	0	0	0	0	1	0	1	0	0	0	0	0	0	0	0	0	0	0	0	0	0	0	0	0
ALYYLQIHPQELR	ALYYLQIHPQELR	R	Q	515	527	13	3		sp|Q16531|DDB1_HUMAN	Q16531	DDB1_HUMAN	DDB1	DNA damage-binding protein 1			0	1	0	1	0	1	1	1	0	1	0	1	0	1	0	1	0	1	1	1	0	1	0	1	0	1	1	0	0	1	0	1	0	1
AMASINERPVIFALSNPTAQAECTAEEAYTLTEGR	AMASINERPVIFALSNPTAQAEC[57.0215]TAEEAYTLTEGR	R	C	406	440	35	3,4	23C(57.0215)	sp|P23368|MAOM_HUMAN	P23368	MAOM_HUMAN	ME2	NAD-dependent malic enzyme, mitochondrial			0	0	0	0	0	0	0	0	0	0	0	0	0	0	0	0	1	0	1	0	0	0	0	0	0	0	1	0	0	0	0	0	0	0
AMDDSSVTEHQK	AMDDSSVTEHQK	K	V	481	492	12	2,3		sp|P43155|CACP_HUMAN	P43155	CACP_HUMAN	CRAT	Carnitine O-acetyltransferase			2	2	1	2	2	1	2	2	2	2	2	2	2	1	2	2	2	2	2	2	2	1	2	2	2	2	2	2	2	2	2	2	2	2
AMDFNGILTIR	AMDFNGILTIR	R	N	1818	1828	11	2		sp|P98160|PGBM_HUMAN	P98160	PGBM_HUMAN	HSPG2	Basement membrane-specific heparan sulfate proteoglycan core protein			0	0	0	0	0	0	0	0	0	0	0	0	0	0	0	0	0	0	0	0	0	0	0	0	1	0	0	0	1	0	0	0	1	0
AMDSDWFAENYMGR	AMDSDWFAENYMGR	K	K	392	405	14	2,3		sp|P55084|ECHB_HUMAN	P55084	ECHB_HUMAN	HADHB	Trifunctional enzyme subunit beta, mitochondrial			1	2	1	1	3	2	1	0	3	1	1	1	3	2	4	0	2	1	1	2	2	4	2	4	3	2	1	2	4	3	2	3	2	3
AMDSDWFAENYMGR	AMDSDWFAENYM[15.9949]GR	K	K	392	405	14	2	12M(15.9949)	sp|P55084|ECHB_HUMAN	P55084	ECHB_HUMAN	HADHB	Trifunctional enzyme subunit beta, mitochondrial			0	0	1	0	1	0	0	0	0	0	1	0	1	1	1	0	1	0	1	1	1	1	1	1	1	0	1	1	1	1	1	1	1	1
AMDYDLLLR	AMDYDLLLR	K	L	618	626	9	2		sp|P55268|LAMB2_HUMAN	P55268	LAMB2_HUMAN	LAMB2	Laminin subunit beta-2			1	0	1	0	0	0	0	0	1	0	0	0	0	0	0	0	0	0	0	0	0	0	0	0	0	0	0	0	0	0	1	0	0	0
AMEAVAAQGK	AMEAVAAQGK	K	A	242	251	10	1,2		sp|P15259|PGAM2_HUMAN	P15259	PGAM2_HUMAN	PGAM2	Phosphoglycerate mutase 2	PGAM1	sp|P18669|PGAM1_HUMAN	1	0	0	1	1	1	1	1	1	1	0	0	1	1	0	0	1	0	1	1	0	0	1	2	1	1	1	1	1	1	0	1	1	0
AMEDLGR	AMEDLGR	K	A	250	256	7	2		sp|P33121|ACSL1_HUMAN	P33121	ACSL1_HUMAN	ACSL1	Long-chain-fatty-acid--CoA ligase 1			0	0	0	0	0	0	0	0	0	0	0	0	0	0	0	1	0	0	0	0	0	0	0	0	0	0	0	0	0	0	1	0	0	0
AMEIISEK	AMEIISEK	K	K	1951	1958	8	2		sp|P20929|NEBU_HUMAN	P20929	NEBU_HUMAN	NEB	Nebulin			1	0	1	1	1	1	1	1	1	1	1	1	0	1	1	1	1	1	0	0	1	1	1	0	1	1	0	1	0	0	1	1	1	1
AMESHKDEFTIIPVLVGALSESK	AMESHKDEFTIIPVLVGALSESK	K	E	143	165	23	4		sp|Q9Y316|MEMO1_HUMAN	Q9Y316	MEMO1_HUMAN	MEMO1	Protein MEMO1			0	0	0	0	0	0	0	1	0	0	0	0	0	0	0	1	0	0	0	1	0	0	0	0	0	0	0	0	0	0	0	0	0	0
AMEVDERPTEQYSDIGGLDK	AMEVDERPTEQYSDIGGLDK	K	Q	174	193	20	3		sp|P17980|PRS6A_HUMAN	P17980	PRS6A_HUMAN	PSMC3	26S proteasome regulatory subunit 6A			1	0	0	1	1	0	0	0	0	0	0	0	1	0	0	1	1	1	1	0	1	0	1	0	1	0	1	0	0	0	0	0	1	0
AMFECEVSEPDITVQWMK	AMFEC[57.0215]EVSEPDITVQWMK	R	D	3075	3092	18	2,3	5C(57.0215)	sp|Q8WZ42|TITIN_HUMAN	Q8WZ42	TITIN_HUMAN	TTN	Titin			1	1	2	2	2	1	1	2	1	2	1	1	2	1	2	2	2	2	1	1	2	1	2	2	2	2	2	1	2	1	2	2	1	2
AMFECEVSEPDITVQWMKDDQELQITDR	AMFEC[57.0215]EVSEPDITVQWMKDDQELQITDR	R	I	3075	3102	28	3	5C(57.0215)	sp|Q8WZ42|TITIN_HUMAN	Q8WZ42	TITIN_HUMAN	TTN	Titin			0	1	1	1	1	1	1	1	1	1	1	1	1	1	1	1	1	1	1	1	1	1	1	1	1	1	1	1	1	1	0	1	1	1
AMFECEVSEPDITVQWMK	AMFEC[57.0215]EVSEPDITVQWM[15.9949]K	R	D	3075	3092	18	2	17M(15.9949)	sp|Q8WZ42|TITIN_HUMAN	Q8WZ42	TITIN_HUMAN	TTN	Titin			0	0	0	0	0	0	0	0	0	0	0	0	0	0	0	0	0	0	0	0	0	0	0	0	0	0	0	0	0	0	1	0	0	0
AMFECEVSEPDITVQWMKDDQELQITDR	AMFEC[57.0215]EVSEPDITVQWM[15.9949]KDDQELQITDR	R	I	3075	3102	28	3	17M(15.9949)	sp|Q8WZ42|TITIN_HUMAN	Q8WZ42	TITIN_HUMAN	TTN	Titin			0	0	0	0	0	0	0	0	0	0	0	0	0	0	0	0	0	0	0	0	0	0	0	0	0	0	0	0	0	0	0	0	0	0
AMFEEAYSNYCK	AMFEEAYSNYC[57.0215]K	K	R	631	642	12	2	11C(57.0215)	sp|Q8NI60|COQ8A_HUMAN	Q8NI60	COQ8A_HUMAN	COQ8A	Atypical kinase COQ8A, mitochondrial			0	0	0	0	1	0	0	0	0	0	0	0	1	1	1	0	1	0	0	0	1	0	1	0	1	0	0	0	1	1	0	1	1	0
AMFHGGESAATGTIAGCLFGLLYGLDLVPK	AMFHGGESAATGTIAGC[57.0215]LFGLLYGLDLVPK	R	G	298	327	30	3	17C(57.0215)	sp|Q8NDY3|ARHL1_HUMAN	Q8NDY3	ARHL1_HUMAN	ADPRHL1	[Protein ADP-ribosylarginine] hydrolase-like protein 1			0	0	0	0	1	1	0	1	0	1	0	0	0	0	0	0	1	1	0	0	0	0	0	0	1	1	0	1	0	0	0	1	0	0
AMFSLLHR	AMFSLLHR	R	Q	2119	2126	8	2		sp|P21817|RYR1_HUMAN	P21817	RYR1_HUMAN	RYR1	Ryanodine receptor 1			0	0	0	1	0	1	0	1	1	1	0	1	0	1	0	0	0	0	1	0	0	1	0	0	0	1	0	0	0	1	0	0	0	0
AMGIMNSFVNDIFER	AMGIMNSFVNDIFER	K	I	59	73	15	2,3		sp|O60814|H2B1K_HUMAN	O60814	H2B1K_HUMAN	H2BC12	Histone H2B type 1-K	H2BC11, H2BC13, H2BC14, H2BC15, H2BC17, H2BC18, H2BC21, H2BC3, H2BC4, H2BC5, H2BC9, H2BS1, H2BU1	sp|P06899|H2B1J_HUMAN, sp|P23527|H2B1O_HUMAN, sp|P33778|H2B1B_HUMAN, sp|P57053|H2BFS_HUMAN, sp|P58876|H2B1D_HUMAN, sp|P62807|H2B1C_HUMAN, sp|Q16778|H2B2E_HUMAN, sp|Q5QNW6|H2B2F_HUMAN, sp|Q8N257|H2B3B_HUMAN, sp|Q93079|H2B1H_HUMAN, sp|Q99877|H2B1N_HUMAN, sp|Q99879|H2B1M_HUMAN, sp|Q99880|H2B1L_HUMAN	2	2	3	2	2	1	5	4	1	4	3	2	1	3	1	1	3	2	3	4	2	2	3	4	3	4	1	4	1	1	2	1	2	1
AMGIMNSFVNDIFER	AMGIM[15.9949]NSFVNDIFER	K	I	59	73	15	2	5M(15.9949)	sp|O60814|H2B1K_HUMAN	O60814	H2B1K_HUMAN	H2BC12	Histone H2B type 1-K	H2BC11, H2BC13, H2BC14, H2BC15, H2BC17, H2BC18, H2BC21, H2BC3, H2BC4, H2BC5, H2BC9, H2BS1, H2BU1	sp|P06899|H2B1J_HUMAN, sp|P23527|H2B1O_HUMAN, sp|P33778|H2B1B_HUMAN, sp|P57053|H2BFS_HUMAN, sp|P58876|H2B1D_HUMAN, sp|P62807|H2B1C_HUMAN, sp|Q16778|H2B2E_HUMAN, sp|Q5QNW6|H2B2F_HUMAN, sp|Q8N257|H2B3B_HUMAN, sp|Q93079|H2B1H_HUMAN, sp|Q99877|H2B1N_HUMAN, sp|Q99879|H2B1M_HUMAN, sp|Q99880|H2B1L_HUMAN	0	0	0	0	0	0	0	0	1	1	0	1	0	0	0	0	0	0	1	0	0	0	0	0	1	1	1	1	1	0	0	0	0	0
AMGPLVLTEVLFNEK	AMGPLVLTEVLFNEK	K	I	274	288	15	2		sp|P55010|IF5_HUMAN	P55010	IF5_HUMAN	EIF5	Eukaryotic translation initiation factor 5			0	0	0	0	0	0	0	0	0	0	0	0	0	0	0	0	0	0	0	0	0	0	0	0	0	0	0	0	0	0	1	0	0	0
AMGVDPQQK	AMGVDPQQK	R	M	191	199	9	2		sp|Q9NP98|MYOZ1_HUMAN	Q9NP98	MYOZ1_HUMAN	MYOZ1	Myozenin-1			1	0	1	0	1	0	1	0	1	0	1	1	0	0	0	0	1	0	0	0	1	0	1	0	1	0	0	0	0	0	1	0	1	0
AMGVVVATGVNTEIGK	AMGVVVATGVNTEIGK	K	I	219	234	16	2		sp|P16615|AT2A2_HUMAN	P16615	AT2A2_HUMAN	ATP2A2	Sarcoplasmic/endoplasmic reticulum calcium ATPase 2			1	0	3	0	1	0	2	0	3	0	2	0	2	0	1	0	1	0	1	0	1	0	1	0	2	0	4	0	3	0	2	0	1	0
AMIATSETHTELVIK	AMIATSETHTELVIK	R	E	31108	31122	15	2,3		sp|Q8WZ42|TITIN_HUMAN	Q8WZ42	TITIN_HUMAN	TTN	Titin			3	3	3	5	1	5	2	7	5	3	2	3	1	6	3	7	2	7	3	4	4	5	4	4	4	7	2	7	5	6	4	4	3	7
AMIAWEWTIEK	AMIAWEWTIEK	K	A	2815	2825	11	2		sp|P21817|RYR1_HUMAN	P21817	RYR1_HUMAN	RYR1	Ryanodine receptor 1			0	0	0	0	1	0	1	0	0	0	0	0	1	2	0	1	0	0	0	0	0	0	0	0	2	2	0	1	1	0	0	0	0	0
AMINLHIQK	AMINLHIQK	K	D	43	51	9	2		sp|Q9NZ45|CISD1_HUMAN	Q9NZ45	CISD1_HUMAN	CISD1	CDGSH iron-sulfur domain-containing protein 1			0	0	0	0	0	0	0	0	0	0	0	0	0	0	0	0	0	0	0	0	1	0	0	0	0	0	1	0	0	1	0	0	0	0
AMKDEEKMELQEMQLK	AMKDEEKMELQEMQLK	R	E	134	149	16	2,3,4		sp|P07951|TPM2_HUMAN	P07951	TPM2_HUMAN	TPM2	Tropomyosin beta chain	TPM4	sp|P67936|TPM4_HUMAN	2	2	1	3	3	4	3	3	1	4	2	1	2	2	1	3	3	1	2	4	3	3	4	4	4	5	3	4	4	3	2	3	3	3
AMKDEEKMELQEMQLK	AMKDEEKMELQEM[15.9949]QLK	R	E	134	149	16	3,4	13M(15.9949)	sp|P07951|TPM2_HUMAN	P07951	TPM2_HUMAN	TPM2	Tropomyosin beta chain	TPM4	sp|P67936|TPM4_HUMAN	0	0	0	0	1	0	0	1	0	1	0	0	0	0	1	0	1	0	0	1	1	0	1	0	1	1	0	1	0	0	1	1	1	1
AMKDEEKMELQEMQLK	AMKDEEKM[15.9949]ELQEMQLK	R	E	134	149	16	2,3,4	8M(15.9949)	sp|P07951|TPM2_HUMAN	P07951	TPM2_HUMAN	TPM2	Tropomyosin beta chain	TPM4	sp|P67936|TPM4_HUMAN	2	1	2	5	4	3	2	2	3	2	3	6	2	3	2	2	3	2	3	2	5	3	5	2	2	3	2	2	1	4	3	4	3	3
AMKDEEKMELQEMQLK	AMKDEEKM[15.9949]ELQEM[15.9949]QLK	R	E	134	149	16	2,3	13M(15.9949)	sp|P07951|TPM2_HUMAN	P07951	TPM2_HUMAN	TPM2	Tropomyosin beta chain	TPM4	sp|P67936|TPM4_HUMAN	1	0	1	0	0	0	1	0	1	0	0	1	0	0	1	0	0	0	0	0	3	0	2	0	0	0	0	0	0	0	0	0	0	1
AMKDGVHDIPEDAQLETAENSSVIIIPECK	AMKDGVHDIPEDAQLETAENSSVIIIPEC[57.0215]K	K	R	16780	16809	30	4	29C(57.0215)	sp|Q8WZ42|TITIN_HUMAN	Q8WZ42	TITIN_HUMAN	TTN	Titin			0	0	0	0	0	0	0	0	0	0	0	0	0	1	0	0	0	0	0	0	0	0	0	0	0	1	0	0	0	0	0	0	0	0
AMKPWIQPK	AMKPWIQPK	K	T	204	212	9	2		contam_sp|P02663|CASA2_BOVIN	P02663	CASA2_BOVIN	CSN1S2	Alpha-S2-casein			1	1	1	1	0	0	0	0	0	0	0	0	0	0	0	0	0	0	0	0	0	0	1	1	0	0	0	0	0	0	0	0	0	0
AMLAAIYNTTELVMMQDSSPDFEDTWR	AMLAAIYNTTELVMMQDSSPDFEDTWR	R	F	245	271	27	3		sp|O75208|COQ9_HUMAN	O75208	COQ9_HUMAN	COQ9	Ubiquinone biosynthesis protein COQ9, mitochondrial			1	0	1	1	1	1	1	1	1	1	0	1	1	1	1	2	1	0	1	1	1	1	0	0	2	2	0	1	0	0	2	1	0	0
AMLAAIYNTTELVMMQDSSPDFEDTWR	AMLAAIYNTTELVM[15.9949]MQDSSPDFEDTWR	R	F	245	271	27	3	14M(15.9949)	sp|O75208|COQ9_HUMAN	O75208	COQ9_HUMAN	COQ9	Ubiquinone biosynthesis protein COQ9, mitochondrial			0	0	0	0	0	0	0	0	0	0	0	0	0	0	0	0	0	0	0	0	0	0	0	0	2	0	0	0	0	0	0	0	0	0
AMLAGSAR	AMLAGSAR	R	R	72	79	8	2		sp|Q8TDC0|MYOZ3_HUMAN	Q8TDC0	MYOZ3_HUMAN	MYOZ3	Myozenin-3			0	0	0	1	0	1	0	0	0	1	0	0	0	1	0	0	0	1	0	1	0	1	0	1	0	0	0	0	0	1	0	1	0	1
AMLHQEGHMDDALSLTR	AMLHQEGHMDDALSLTR	K	C	375	391	17	2,3,4		sp|P21817|RYR1_HUMAN	P21817	RYR1_HUMAN	RYR1	Ryanodine receptor 1			0	0	0	0	0	0	0	1	0	0	0	0	0	1	0	0	1	1	1	1	1	1	0	2	0	0	1	0	0	0	1	0	0	0
AMLHQEGHMDDALSLTR	AMLHQEGHM[15.9949]DDALSLTR	K	C	375	391	17	3,4	9M(15.9949)	sp|P21817|RYR1_HUMAN	P21817	RYR1_HUMAN	RYR1	Ryanodine receptor 1			0	0	0	0	0	0	0	0	0	0	0	1	0	0	0	0	0	0	0	0	0	0	0	0	0	1	0	0	0	0	0	0	0	1
AMLPPNSFQGK	AMLPPNSFQGK	K	V	50	60	11	2		sp|Q16698|DECR_HUMAN	Q16698	DECR_HUMAN	DECR1	2,4-dienoyl-CoA reductase, mitochondrial			0	0	0	0	0	0	0	0	0	0	0	0	0	0	0	0	0	0	0	0	0	0	0	0	0	0	0	0	0	0	1	0	0	0
AMLSGPGQFAENETNEVNFR	AMLSGPGQFAENETNEVNFR	K	E	44	63	20	2		sp|Q15369|ELOC_HUMAN	Q15369	ELOC_HUMAN	ELOC	Elongin-C			0	0	0	0	0	0	0	0	0	0	0	0	0	0	0	0	0	0	0	0	0	0	0	0	0	0	0	0	0	0	0	0	0	1
AMLSWEPPLEDGGSEITNYIVDK	AMLSWEPPLEDGGSEITNYIVDK	R	R	20332	20354	23	2,3		sp|Q8WZ42|TITIN_HUMAN	Q8WZ42	TITIN_HUMAN	TTN	Titin			1	1	2	2	1	1	0	3	2	1	0	1	0	1	1	3	2	2	0	1	2	2	1	1	2	2	0	2	1	2	2	2	1	4
AMLSWEPPLEDGGSEITNYIVDKR	AMLSWEPPLEDGGSEITNYIVDKR	R	E	20332	20355	24	2,3,4		sp|Q8WZ42|TITIN_HUMAN	Q8WZ42	TITIN_HUMAN	TTN	Titin			4	2	3	3	4	3	2	3	4	3	3	2	3	3	2	3	3	2	3	4	4	3	4	3	4	3	3	3	2	3	2	2	4	3
AMNGESLDGR	AMNGESLDGR	R	Q	66	75	10	2		sp|P98179|RBM3_HUMAN	P98179	RBM3_HUMAN	RBM3	RNA-binding protein 3			0	0	0	0	1	0	0	0	0	0	0	0	0	0	0	0	0	0	0	0	0	0	0	0	0	0	0	0	0	0	0	0	0	0
AMNQYGLSDPSEPSEPIALR	AMNQYGLSDPSEPSEPIALR	R	G	577	596	20	2,3		sp|Q5VTT5|MYOM3_HUMAN	Q5VTT5	MYOM3_HUMAN	MYOM3	Myomesin-3			1	0	0	0	2	0	0	0	1	1	2	1	2	0	1	0	1	0	0	0	1	0	0	0	2	0	1	0	1	0	2	0	1	1
AMNWMSGK	AMNWMSGK	K	I	683	690	8	2		sp|P08237|PFKAM_HUMAN	P08237	PFKAM_HUMAN	PFKM	ATP-dependent 6-phosphofructokinase, muscle type			1	0	1	1	1	1	1	1	0	2	0	1	1	1	1	1	1	2	1	2	0	1	1	1	1	1	1	1	1	1	1	1	1	1
AMNWMSGK	AMNWM[15.9949]SGK	K	I	683	690	8	2	5M(15.9949)	sp|P08237|PFKAM_HUMAN	P08237	PFKAM_HUMAN	PFKM	ATP-dependent 6-phosphofructokinase, muscle type			0	0	0	0	0	0	0	0	0	0	0	0	0	0	0	1	0	0	0	0	0	0	0	0	0	0	0	0	0	0	0	0	0	1
AMNYDEEVDETR	AMNYDEEVDETR	R	E	32148	32159	12	2		sp|Q8WZ42|TITIN_HUMAN	Q8WZ42	TITIN_HUMAN	TTN	Titin			1	1	1	1	1	1	1	1	1	1	1	1	1	0	0	1	2	1	1	1	0	2	0	1	2	1	1	1	1	1	1	2	1	1
AMSQDGASQFQEVIR	AMSQDGASQFQEVIR	K	Q	11	25	15	2		sp|Q16851|UGPA_HUMAN	Q16851	UGPA_HUMAN	UGP2	UTP--glucose-1-phosphate uridylyltransferase			0	0	0	0	0	0	0	0	0	0	1	0	0	0	0	0	0	0	0	0	0	0	0	0	0	0	0	0	0	0	0	0	1	0
AMTLGVSYK	AMTLGVSYK	K	V	17300	17308	9	2		sp|Q8WZ42|TITIN_HUMAN	Q8WZ42	TITIN_HUMAN	TTN	Titin			1	1	1	1	1	1	0	1	1	1	1	1	1	1	1	1	0	1	0	0	1	1	0	1	1	1	1	1	1	1	1	1	1	1
AMTTGAIAAMLSTILYSR	AMTTGAIAAMLSTILYSR	K	R	110	127	18	2,3		sp|P20618|PSB1_HUMAN	P20618	PSB1_HUMAN	PSMB1	Proteasome subunit beta type-1			2	0	1	2	2	1	1	2	1	1	0	0	2	1	1	1	2	1	1	1	1	1	1	1	1	1	0	1	0	0	1	1	1	1
AMVLDLR	AMVLDLR	R	A	204	210	7	2		sp|Q9UL46|PSME2_HUMAN	Q9UL46	PSME2_HUMAN	PSME2	Proteasome activator complex subunit 2			0	0	0	0	0	0	0	0	0	0	0	1	0	0	0	0	0	0	0	0	0	0	0	0	0	0	0	0	0	0	0	0	0	0
AMVSDDRGEDDTILDLTGDALDAIFTELGR	AMVSDDRGEDDTILDLTGDALDAIFTELGR	R	I	1189	1218	30	3		sp|Q5VTT5|MYOM3_HUMAN	Q5VTT5	MYOM3_HUMAN	MYOM3	Myomesin-3			1	0	1	1	1	1	1	1	1	1	0	1	0	1	1	1	1	0	0	1	1	0	1	0	1	1	1	1	0	1	1	1	1	1
AMVSPFHSPPSTPSSPGVR	AMVSPFHSPPSTPSSPGVR	K	S	113	131	19	3		sp|Q6JBY9|CPZIP_HUMAN	Q6JBY9	CPZIP_HUMAN	RCSD1	CapZ-interacting protein			0	0	0	0	0	0	0	0	0	0	0	0	0	0	0	0	0	0	0	0	1	0	1	0	0	0	0	0	0	0	0	0	0	0
AMYDYMAADADEVSFK	AMYDYMAADADEVSFK	R	D	6617	6632	16	2		sp|P20929|NEBU_HUMAN	P20929	NEBU_HUMAN	NEB	Nebulin			1	1	1	1	1	1	1	1	1	1	1	1	1	1	1	1	1	1	1	1	1	1	1	1	1	1	1	1	1	1	1	1	1	1
AMYDYMAADADEVSFK	AMYDYM[15.9949]AADADEVSFK	R	D	6617	6632	16	2	6M(15.9949)	sp|P20929|NEBU_HUMAN	P20929	NEBU_HUMAN	NEB	Nebulin			0	1	1	0	0	0	0	1	0	1	0	0	0	0	0	0	0	0	0	0	0	0	0	0	0	0	0	0	0	0	0	0	0	1
AMYPDYFAK	AMYPDYFAK	K	R	113	121	9	2		sp|Q9Y6M9|NDUB9_HUMAN	Q9Y6M9	NDUB9_HUMAN	NDUFB9	NADH dehydrogenase [ubiquinone] 1 beta subcomplex subunit 9			1	0	0	0	0	0	0	0	1	0	1	0	0	0	0	0	0	0	0	0	0	0	0	0	0	0	0	0	0	0	1	0	0	0
AMDDTFYLSNVAPQVPHLNQNAWNNLEK	AM[15.9949]DDTFYLSNVAPQVPHLNQNAWNNLEK	K	Y	154	181	28	3	2M(15.9949)	sp|Q14249|NUCG_HUMAN	Q14249	NUCG_HUMAN	ENDOG	Endonuclease G, mitochondrial			0	0	0	0	0	0	0	0	0	0	0	0	0	0	0	0	0	0	0	0	0	0	0	0	0	0	0	0	0	0	0	0	0	0
AMDSDWFAENYMGR	AM[15.9949]DSDWFAENYMGR	K	K	392	405	14	2	2M(15.9949)	sp|P55084|ECHB_HUMAN	P55084	ECHB_HUMAN	HADHB	Trifunctional enzyme subunit beta, mitochondrial			1	1	1	1	1	1	1	1	2	1	1	1	1	1	1	1	1	1	1	0	1	1	1	1	1	1	1	1	1	1	1	1	1	1
AMDSDWFAENYMGR	AM[15.9949]DSDWFAENYM[15.9949]GR	K	K	392	405	14	2	12M(15.9949)	sp|P55084|ECHB_HUMAN	P55084	ECHB_HUMAN	HADHB	Trifunctional enzyme subunit beta, mitochondrial			0	0	0	0	0	0	0	0	1	1	0	0	1	0	1	0	0	0	0	0	1	1	0	0	1	0	1	1	1	1	1	0	1	0
AMEIISEK	AM[15.9949]EIISEK	K	K	1951	1958	8	2	2M(15.9949)	sp|P20929|NEBU_HUMAN	P20929	NEBU_HUMAN	NEB	Nebulin			0	0	0	0	0	0	0	0	0	0	0	0	0	0	0	0	0	0	0	0	0	0	0	0	0	0	0	0	0	0	0	1	0	0
AMEVDERPTEQYSDIGGLDK	AM[15.9949]EVDERPTEQYSDIGGLDK	K	Q	174	193	20	3	2M(15.9949)	sp|P17980|PRS6A_HUMAN	P17980	PRS6A_HUMAN	PSMC3	26S proteasome regulatory subunit 6A			1	0	0	0	0	0	0	0	0	0	0	0	0	0	0	0	0	0	0	0	0	0	0	0	0	0	0	0	0	0	0	0	0	0
AMFECEVSEPDITVQWMK	AM[15.9949]FEC[57.0215]EVSEPDITVQWMK	R	D	3075	3092	18	2	2M(15.9949)	sp|Q8WZ42|TITIN_HUMAN	Q8WZ42	TITIN_HUMAN	TTN	Titin			0	0	0	0	0	0	0	0	0	0	0	0	0	0	0	0	0	0	0	0	0	0	0	0	0	0	0	0	0	0	0	0	1	0
AMFECEVSEPDITVQWMKDDQELQITDR	AM[15.9949]FEC[57.0215]EVSEPDITVQWMKDDQELQITDR	R	I	3075	3102	28	3	2M(15.9949)	sp|Q8WZ42|TITIN_HUMAN	Q8WZ42	TITIN_HUMAN	TTN	Titin			0	0	0	0	0	0	0	0	0	0	0	0	0	0	0	0	0	0	0	0	0	0	0	0	0	0	0	0	0	0	0	0	0	0
AMGIMNSFVNDIFER	AM[15.9949]GIMNSFVNDIFER	K	I	59	73	15	2	2M(15.9949)	sp|O60814|H2B1K_HUMAN	O60814	H2B1K_HUMAN	H2BC12	Histone H2B type 1-K	H2BC11, H2BC13, H2BC14, H2BC15, H2BC17, H2BC18, H2BC21, H2BC3, H2BC4, H2BC5, H2BC9, H2BS1, H2BU1	sp|P06899|H2B1J_HUMAN, sp|P23527|H2B1O_HUMAN, sp|P33778|H2B1B_HUMAN, sp|P57053|H2BFS_HUMAN, sp|P58876|H2B1D_HUMAN, sp|P62807|H2B1C_HUMAN, sp|Q16778|H2B2E_HUMAN, sp|Q5QNW6|H2B2F_HUMAN, sp|Q8N257|H2B3B_HUMAN, sp|Q93079|H2B1H_HUMAN, sp|Q99877|H2B1N_HUMAN, sp|Q99879|H2B1M_HUMAN, sp|Q99880|H2B1L_HUMAN	0	1	1	0	0	0	1	0	3	1	2	2	1	1	0	1	1	0	2	2	1	0	1	0	2	2	3	2	3	2	1	1	1	0
AMGVVVATGVNTEIGK	AM[15.9949]GVVVATGVNTEIGK	K	I	219	234	16	2	2M(15.9949)	sp|P16615|AT2A2_HUMAN	P16615	AT2A2_HUMAN	ATP2A2	Sarcoplasmic/endoplasmic reticulum calcium ATPase 2			0	0	1	0	0	0	1	0	0	0	1	0	1	0	1	0	0	0	0	0	0	0	0	0	0	0	1	0	1	0	0	0	0	0
AMIATSETHTELVIK	AM[15.9949]IATSETHTELVIK	R	E	31108	31122	15	2,3	2M(15.9949)	sp|Q8WZ42|TITIN_HUMAN	Q8WZ42	TITIN_HUMAN	TTN	Titin			3	4	4	3	3	2	3	2	4	3	2	2	2	3	2	2	2	2	2	1	2	1	2	2	3	2	2	2	3	3	3	2	4	2
AMINLHIQK	AM[15.9949]INLHIQK	K	D	43	51	9	2	2M(15.9949)	sp|Q9NZ45|CISD1_HUMAN	Q9NZ45	CISD1_HUMAN	CISD1	CDGSH iron-sulfur domain-containing protein 1			1	0	1	1	2	1	1	1	1	1	1	1	1	1	1	1	1	1	1	1	1	1	2	1	1	1	1	1	1	1	1	1	1	0
AMKDEEKMELQEMQLK	AM[15.9949]KDEEKMELQEMQLK	R	E	134	149	16	2,3,4	2M(15.9949)	sp|P07951|TPM2_HUMAN	P07951	TPM2_HUMAN	TPM2	Tropomyosin beta chain	TPM4	sp|P67936|TPM4_HUMAN	2	2	2	2	3	1	2	2	2	2	1	2	2	1	3	2	1	2	2	2	3	2	3	2	1	2	2	2	2	2	2	2	2	2
AMKDEEKMELQEMQLK	AM[15.9949]KDEEKMELQEM[15.9949]QLK	R	E	134	149	16	2,3,4	13M(15.9949)	sp|P07951|TPM2_HUMAN	P07951	TPM2_HUMAN	TPM2	Tropomyosin beta chain	TPM4	sp|P67936|TPM4_HUMAN	0	1	0	1	2	1	1	1	1	1	1	1	0	0	1	0	1	0	0	1	2	0	2	0	1	0	1	1	0	1	1	1	1	1
AMKDEEKMELQEMQLK	AM[15.9949]KDEEKM[15.9949]ELQEMQLK	R	E	134	149	16	2,3,4	2M(15.9949)	sp|P07951|TPM2_HUMAN	P07951	TPM2_HUMAN	TPM2	Tropomyosin beta chain	TPM4	sp|P67936|TPM4_HUMAN	1	3	3	3	2	1	3	1	3	3	2	4	0	1	2	1	3	1	1	2	2	2	2	1	2	0	2	1	1	1	2	1	2	0
AMKDEEKMELQEMQLK	AM[15.9949]KDEEKM[15.9949]ELQEM[15.9949]QLK	R	E	134	149	16	2,3,4	13M(15.9949)	sp|P07951|TPM2_HUMAN	P07951	TPM2_HUMAN	TPM2	Tropomyosin beta chain	TPM4	sp|P67936|TPM4_HUMAN	1	2	0	0	0	0	0	1	1	1	0	1	0	0	0	0	0	1	0	1	1	0	1	0	0	0	0	0	1	0	1	1	1	1
AMKDGVHDIPEDAQLETAENSSVIIIPECK	AM[15.9949]KDGVHDIPEDAQLETAENSSVIIIPEC[57.0215]K	K	R	16780	16809	30	4	29C(57.0215)	sp|Q8WZ42|TITIN_HUMAN	Q8WZ42	TITIN_HUMAN	TTN	Titin			0	0	0	0	0	0	0	0	1	0	0	0	0	0	0	0	0	0	0	0	0	0	0	0	0	0	0	0	0	0	0	0	0	0
AMKPWIQPK	AM[15.9949]KPWIQPK	K	T	204	212	9	2	2M(15.9949)	contam_sp|P02663|CASA2_BOVIN	P02663	CASA2_BOVIN	CSN1S2	Alpha-S2-casein			1	1	1	1	0	0	0	0	1	1	0	0	0	0	0	0	0	0	0	0	0	0	1	0	0	0	0	0	0	0	0	1	0	1
AMLAAIYNTTELVMMQDSSPDFEDTWR	AM[15.9949]LAAIYNTTELVMMQDSSPDFEDTWR	R	F	245	271	27	3	2M(15.9949)	sp|O75208|COQ9_HUMAN	O75208	COQ9_HUMAN	COQ9	Ubiquinone biosynthesis protein COQ9, mitochondrial			0	0	1	1	1	0	0	0	1	1	1	0	0	0	1	0	1	1	0	0	1	0	0	0	0	0	1	0	1	1	1	1	0	0
AMLHQEGHMDDALSLTR	AM[15.9949]LHQEGHMDDALSLTR	K	C	375	391	17	4	2M(15.9949)	sp|P21817|RYR1_HUMAN	P21817	RYR1_HUMAN	RYR1	Ryanodine receptor 1			0	1	0	0	0	0	0	0	0	0	0	0	0	0	0	0	0	0	0	0	0	0	0	0	0	0	0	0	0	0	0	0	0	0
AMLHQEGHMDDALSLTR	AM[15.9949]LHQEGHM[15.9949]DDALSLTR	K	C	375	391	17	3,4	2M(15.9949)	sp|P21817|RYR1_HUMAN	P21817	RYR1_HUMAN	RYR1	Ryanodine receptor 1			0	1	0	0	0	0	0	0	1	1	0	1	0	0	0	0	0	0	0	0	0	0	0	0	0	0	0	0	0	0	0	0	0	0
AMLSWEPPLEDGGSEITNYIVDK	AM[15.9949]LSWEPPLEDGGSEITNYIVDK	R	R	20332	20354	23	3	2M(15.9949)	sp|Q8WZ42|TITIN_HUMAN	Q8WZ42	TITIN_HUMAN	TTN	Titin			1	1	1	1	0	0	1	0	1	1	0	1	0	0	1	0	0	1	0	0	0	0	0	0	0	1	0	0	1	1	1	1	1	0
AMLSWEPPLEDGGSEITNYIVDKR	AM[15.9949]LSWEPPLEDGGSEITNYIVDKR	R	E	20332	20355	24	3	2M(15.9949)	sp|Q8WZ42|TITIN_HUMAN	Q8WZ42	TITIN_HUMAN	TTN	Titin			1	2	2	1	2	3	2	2	2	1	1	4	3	2	2	1	2	1	3	2	2	2	2	3	2	3	2	3	1	3	2	1	2	2
AMNQYGLSDPSEPSEPIALR	AM[15.9949]NQYGLSDPSEPSEPIALR	R	G	577	596	20	2,3	2M(15.9949)	sp|Q5VTT5|MYOM3_HUMAN	Q5VTT5	MYOM3_HUMAN	MYOM3	Myomesin-3			0	0	0	0	0	0	0	0	0	0	0	0	0	0	0	0	0	0	0	0	0	0	0	0	0	0	0	0	0	0	0	0	0	0
AMNWMSGK	AM[15.9949]NWMSGK	K	I	683	690	8	2	2M(15.9949)	sp|P08237|PFKAM_HUMAN	P08237	PFKAM_HUMAN	PFKM	ATP-dependent 6-phosphofructokinase, muscle type			0	0	0	1	0	0	0	0	0	1	0	1	0	0	0	1	0	1	0	0	0	0	0	0	0	1	0	2	0	0	0	1	0	1
AMNWMSGK	AM[15.9949]NWM[15.9949]SGK	K	I	683	690	8	2	2M(15.9949)	sp|P08237|PFKAM_HUMAN	P08237	PFKAM_HUMAN	PFKM	ATP-dependent 6-phosphofructokinase, muscle type			0	0	0	0	0	0	0	0	0	0	0	0	0	1	0	0	0	0	0	0	0	0	0	0	0	0	0	0	0	0	0	0	0	0
AMNYDEEVDETR	AM[15.9949]NYDEEVDETR	R	E	32148	32159	12	2	2M(15.9949)	sp|Q8WZ42|TITIN_HUMAN	Q8WZ42	TITIN_HUMAN	TTN	Titin			1	2	1	0	0	1	0	1	1	1	1	1	0	0	1	0	0	1	0	0	0	1	0	0	1	0	0	0	1	1	1	1	0	0
AMSQDGASQFQEVIR	AM[15.9949]SQDGASQFQEVIR	K	Q	11	25	15	2	2M(15.9949)	sp|Q16851|UGPA_HUMAN	Q16851	UGPA_HUMAN	UGP2	UTP--glucose-1-phosphate uridylyltransferase			0	0	0	0	0	0	0	0	1	0	0	1	0	0	0	0	0	0	0	0	0	0	0	0	0	0	0	0	0	0	0	0	0	0
AMTGVEQWPYR	AM[15.9949]TGVEQWPYR	K	A	428	438	11	2	2M(15.9949)	sp|P49368|TCPG_HUMAN	P49368	TCPG_HUMAN	CCT3	T-complex protein 1 subunit gamma			0	0	0	0	0	0	0	0	0	0	0	0	0	0	0	0	0	0	0	0	0	0	0	0	0	0	0	0	0	0	0	0	0	0
AMTLGVSYK	AM[15.9949]TLGVSYK	K	V	17300	17308	9	2	2M(15.9949)	sp|Q8WZ42|TITIN_HUMAN	Q8WZ42	TITIN_HUMAN	TTN	Titin			1	1	0	0	0	1	0	0	0	1	1	1	0	1	0	0	0	0	0	0	1	0	0	0	0	1	1	0	1	1	0	1	1	1
AMVSDDRGEDDTILDLTGDALDAIFTELGR	AM[15.9949]VSDDRGEDDTILDLTGDALDAIFTELGR	R	I	1189	1218	30	3,4	2M(15.9949)	sp|Q5VTT5|MYOM3_HUMAN	Q5VTT5	MYOM3_HUMAN	MYOM3	Myomesin-3			1	0	1	1	2	1	1	1	2	1	0	1	0	1	1	1	1	1	1	1	2	0	1	0	1	1	0	0	1	0	1	1	1	1
AMYDYMAADADEVSFK	AM[15.9949]YDYMAADADEVSFK	R	D	6617	6632	16	2	2M(15.9949)	sp|P20929|NEBU_HUMAN	P20929	NEBU_HUMAN	NEB	Nebulin			0	0	0	0	0	0	0	0	0	1	0	0	0	0	0	0	0	0	0	0	0	0	0	0	0	0	0	0	0	0	1	1	0	0
AMYDYMAADADEVSFK	AM[15.9949]YDYM[15.9949]AADADEVSFK	R	D	6617	6632	16	2	2M(15.9949)	sp|P20929|NEBU_HUMAN	P20929	NEBU_HUMAN	NEB	Nebulin			0	0	0	0	0	0	0	0	0	0	0	0	0	0	0	0	0	0	0	0	0	0	0	0	0	0	0	0	0	0	0	0	0	0
AMYPDYFAK	AM[15.9949]YPDYFAK	K	R	113	121	9	2	2M(15.9949)	sp|Q9Y6M9|NDUB9_HUMAN	Q9Y6M9	NDUB9_HUMAN	NDUFB9	NADH dehydrogenase [ubiquinone] 1 beta subcomplex subunit 9			0	0	0	0	0	0	0	0	0	0	0	0	0	0	0	0	0	0	0	0	0	0	0	0	0	0	0	0	0	0	0	1	0	0
ANACNSVIK	ANAC[57.0215]NSVIK	R	Q	468	476	9	2	4C(57.0215)	sp|P16615|AT2A2_HUMAN	P16615	AT2A2_HUMAN	ATP2A2	Sarcoplasmic/endoplasmic reticulum calcium ATPase 2			1	0	1	0	1	0	1	0	1	0	1	0	1	0	1	0	1	0	1	0	1	0	1	0	1	0	1	0	2	0	1	0	1	0
ANACNSVIR	ANAC[57.0215]NSVIR	R	Q	468	476	9	2	4C(57.0215)	sp|O14983|AT2A1_HUMAN	O14983	AT2A1_HUMAN	ATP2A1	Sarcoplasmic/endoplasmic reticulum calcium ATPase 1			0	2	0	1	1	2	0	2	1	1	1	2	1	1	0	1	1	1	0	1	0	2	0	1	1	2	0	1	1	2	1	2	1	1
ANAINMSDK	ANAINMSDK	K	L	2018	2026	9	2		sp|P20929|NEBU_HUMAN	P20929	NEBU_HUMAN	NEB	Nebulin			0	1	0	0	1	1	0	0	0	0	1	0	1	1	1	1	1	0	1	0	1	0	1	0	1	0	0	0	1	0	0	1	1	0
ANALNVSNK	ANALNVSNK	R	L	3963	3971	9	2		sp|P20929|NEBU_HUMAN	P20929	NEBU_HUMAN	NEB	Nebulin			1	0	1	1	0	0	1	1	1	1	1	0	0	0	0	1	0	1	0	0	0	0	0	0	0	1	0	1	0	0	1	0	0	0
ANATGISLIK	ANATGISLIK	K	G	111	120	10	2		sp|P21695|GPDA_HUMAN	P21695	GPDA_HUMAN	GPD1	Glycerol-3-phosphate dehydrogenase [NAD(+)], cytoplasmic			0	0	0	1	0	0	0	0	0	0	0	0	0	0	0	0	0	0	0	0	0	0	0	0	0	0	0	0	0	0	0	0	0	0
ANCFTEELTNLQVEEK	ANC[57.0215]FTEELTNLQVEEK	K	G	2915	2930	16	2	3C(57.0215)	sp|Q5VST9|OBSCN_HUMAN	Q5VST9	OBSCN_HUMAN	OBSCN	Obscurin			0	0	0	0	0	0	0	0	0	0	0	0	0	0	1	0	0	0	0	0	0	0	0	0	0	0	0	0	1	0	0	0	0	1
ANDDLKENIAIVER	ANDDLKENIAIVER	R	R	1663	1676	14	2,3,4		sp|P12883|MYH7_HUMAN	P12883	MYH7_HUMAN	MYH7	Myosin-7	MYH6	sp|P13533|MYH6_HUMAN	27	5	31	2	31	6	25	2	27	2	30	3	31	1	32	2	36	3	25	4	36	2	34	3	35	6	33	5	29	2	32	3	30	3
ANDHQGFYLLNSIIEHMPPESVDQYR	ANDHQGFYLLNSIIEHMPPESVDQYR	K	K	742	767	26	4		sp|P55060|XPO2_HUMAN	P55060	XPO2_HUMAN	CSE1L	Exportin-2			0	0	0	0	0	0	0	0	0	0	0	0	0	0	0	0	0	0	0	0	1	0	0	0	1	0	0	0	0	0	0	0	0	0
ANDQEPCGWWLAKVRMMK	ANDQEPC[57.0215]GWWLAKVRM[15.9949]MK	R	G	71	88	18	3	16M(15.9949)	sp|P51114|FXR1_HUMAN	P51114	FXR1_HUMAN	FXR1	Fragile X mental retardation syndrome-related protein 1			0	0	0	0	0	0	0	0	0	0	0	0	0	0	0	0	0	0	0	0	0	0	0	0	0	0	0	0	0	0	0	0	0	0
ANDTLVR	ANDTLVR	K	S	20068	20074	7	2		sp|Q8WZ42|TITIN_HUMAN	Q8WZ42	TITIN_HUMAN	TTN	Titin			1	1	1	1	1	1	0	0	1	1	1	1	1	1	1	0	1	1	1	0	1	2	1	1	1	1	1	1	1	2	1	1	1	1
ANDTTFGLAAGVFTR	ANDTTFGLAAGVFTR	R	D	412	426	15	2		sp|P49189|AL9A1_HUMAN	P49189	AL9A1_HUMAN	ALDH9A1	4-trimethylaminobutyraldehyde dehydrogenase			0	0	1	0	0	0	1	0	0	0	0	0	0	0	0	0	0	0	0	0	0	0	0	0	0	0	0	0	0	0	1	1	0	0
ANEFHDVNCEVVAVSVDSHFSHLAWINTPR	ANEFHDVNC[57.0215]EVVAVSVDSHFSHLAWINTPR	K	K	119	148	30	3,4,5	9C(57.0215)	sp|P30048|PRDX3_HUMAN	P30048	PRDX3_HUMAN	PRDX3	Thioredoxin-dependent peroxide reductase, mitochondrial			5	3	6	4	2	2	5	2	3	3	6	3	4	3	3	4	3	3	4	3	4	3	3	3	4	2	5	2	3	3	3	2	3	2
ANELASDVR	ANELASDVR	R	Y	255	263	9	2		sp|Q86VF7|NRAP_HUMAN	Q86VF7	NRAP_HUMAN	NRAP	Nebulin-related-anchoring protein			0	0	0	0	0	0	0	0	0	0	0	0	0	0	0	0	0	0	0	0	0	0	0	0	0	0	0	0	0	0	0	0	0	0
ANELQLR	ANELQLR	R	W	411	417	7	2		sp|Q15149|PLEC_HUMAN	Q15149	PLEC_HUMAN	PLEC	Plectin			0	0	0	0	0	0	0	0	0	0	0	0	0	0	0	0	0	0	0	0	0	0	1	0	0	0	0	0	0	0	0	0	0	1
ANFSNILENEFTVSGLTEDAAYEFR	ANFSNILENEFTVSGLTEDAAYEFR	K	V	22333	22357	25	2,3		sp|Q8WZ42|TITIN_HUMAN	Q8WZ42	TITIN_HUMAN	TTN	Titin			2	0	1	3	2	3	3	3	3	3	2	3	2	2	3	3	1	3	1	1	3	3	3	2	3	3	2	4	2	2	3	3	2	3
ANFTSVVDTPEIIHAQQVK	ANFTSVVDTPEIIHAQQVK	K	N	6058	6076	19	2,3		sp|P20929|NEBU_HUMAN	P20929	NEBU_HUMAN	NEB	Nebulin			5	4	3	5	4	2	3	4	5	2	4	4	7	4	5	4	4	4	4	3	4	4	4	3	4	4	4	4	5	2	4	4	6	4
ANFWYQPSFHGVDLSALR	ANFWYQPSFHGVDLSALR	K	G	310	327	18	3		sp|Q86X55|CARM1_HUMAN	Q86X55	CARM1_HUMAN	CARM1	Histone-arginine methyltransferase CARM1			0	0	0	0	0	1	0	0	0	0	0	0	0	0	0	0	0	0	0	0	0	1	0	1	0	0	0	0	0	0	0	1	0	0
ANHTPESCPETK	ANHTPESC[57.0215]PETK	R	Y	18089	18100	12	2,3	8C(57.0215)	sp|Q8WZ42|TITIN_HUMAN	Q8WZ42	TITIN_HUMAN	TTN	Titin			0	0	4	0	1	0	0	0	1	1	1	0	1	0	2	0	0	0	0	0	0	0	0	0	0	0	0	0	0	0	0	0	0	0
ANHVNVPECAFTVTDLVEGGK	ANHVNVPEC[57.0215]AFTVTDLVEGGK	K	Y	21250	21270	21	2,3	9C(57.0215)	sp|Q8WZ42|TITIN_HUMAN	Q8WZ42	TITIN_HUMAN	TTN	Titin			2	2	4	3	4	4	2	5	2	4	4	4	2	4	4	4	4	6	4	4	4	4	4	4	2	4	4	4	2	4	4	4	2	4
ANHVNVPECAFTVTDLVEGGKYEFR	ANHVNVPEC[57.0215]AFTVTDLVEGGKYEFR	K	I	21250	21274	25	3,4	9C(57.0215)	sp|Q8WZ42|TITIN_HUMAN	Q8WZ42	TITIN_HUMAN	TTN	Titin			0	0	0	0	0	0	0	0	0	0	1	0	1	0	0	0	0	0	1	0	0	0	1	0	1	0	1	0	0	0	0	0	1	0
ANIAGATDVK	ANIAGATDVK	K	W	33987	33996	10	2		sp|Q8WZ42|TITIN_HUMAN	Q8WZ42	TITIN_HUMAN	TTN	Titin			1	1	0	0	1	1	0	1	0	0	1	0	1	1	0	0	0	0	1	0	0	0	0	1	1	0	0	0	1	0	0	0	0	1
ANIENTESFTLLIIPECNR	ANIENTESFTLLIIPEC[57.0215]NR	R	Y	21748	21766	19	2,3	17C(57.0215)	sp|Q8WZ42|TITIN_HUMAN	Q8WZ42	TITIN_HUMAN	TTN	Titin			0	2	0	0	1	2	0	2	1	2	1	1	1	1	0	1	0	1	1	2	1	2	1	2	2	1	0	1	1	2	0	1	1	4
ANIGDAQAMGQR	ANIGDAQAMGQR	R	P	66	77	12	2		sp|P24298|ALAT1_HUMAN	P24298	ALAT1_HUMAN	GPT	Alanine aminotransferase 1			0	0	0	0	0	0	0	0	0	0	0	0	0	0	0	0	0	0	0	0	0	0	0	0	0	0	0	0	0	0	1	0	0	0
ANIRDNGDGTYTVSYLPDMSGR	ANIRDNGDGTYTVSYLPDMSGR	K	Y	1588	1609	22	2,3		sp|Q14315|FLNC_HUMAN	Q14315	FLNC_HUMAN	FLNC	Filamin-C			0	1	0	0	2	2	1	1	1	0	1	0	1	1	1	1	2	0	1	2	1	1	1	1	2	1	1	1	0	1	0	1	2	2
ANIRDNGDGTYTVSYLPDMSGR	ANIRDNGDGTYTVSYLPDM[15.9949]SGR	K	Y	1588	1609	22	3	19M(15.9949)	sp|Q14315|FLNC_HUMAN	Q14315	FLNC_HUMAN	FLNC	Filamin-C			0	0	0	0	0	0	0	0	0	0	0	0	0	0	0	0	0	0	0	0	0	0	0	0	0	0	0	0	0	0	0	0	0	0
ANIVHLMLSSPEQIQK	ANIVHLMLSSPEQIQK	K	Q	94	109	16	3		sp|P55060|XPO2_HUMAN	P55060	XPO2_HUMAN	CSE1L	Exportin-2			0	0	0	0	0	1	0	1	0	0	0	0	0	0	0	0	0	0	0	0	0	1	0	0	0	0	1	0	0	0	0	0	0	0
ANLEAFTVDKDITLTNDKPATAIGVIGNFTDAER	ANLEAFTVDKDITLTNDKPATAIGVIGNFTDAER	K	R	385	418	34	4		sp|P33176|KINH_HUMAN	P33176	KINH_HUMAN	KIF5B	Kinesin-1 heavy chain			0	0	0	0	0	0	0	0	0	0	0	0	0	0	0	0	1	0	1	0	0	0	0	0	0	0	0	0	1	0	0	0	1	0
ANLENPIR	ANLENPIR	K	L	492	499	8	2		sp|O00330|ODPX_HUMAN	O00330	ODPX_HUMAN	PDHX	Pyruvate dehydrogenase protein X component, mitochondrial			0	0	1	0	1	0	1	0	1	1	1	0	1	1	1	1	1	1	1	1	1	0	1	0	1	1	1	1	0	0	1	0	0	0
ANLINTSDK	ANLINTSDK	K	L	2505	2513	9	1,2		sp|P20929|NEBU_HUMAN	P20929	NEBU_HUMAN	NEB	Nebulin			1	0	0	0	0	0	0	0	0	0	1	0	0	0	0	0	1	0	0	0	0	0	0	0	1	0	0	0	1	0	0	0	1	0
ANLLANNEYYFR	ANLLANNEYYFR	K	V	18989	19000	12	2,3		sp|Q8WZ42|TITIN_HUMAN	Q8WZ42	TITIN_HUMAN	TTN	Titin			3	0	2	1	2	1	1	1	2	4	2	2	0	1	1	3	2	2	2	0	2	1	1	1	1	3	1	1	2	1	1	2	1	3
ANLLEIAPHLSAPLPIMLPVYK	ANLLEIAPHLSAPLPIMLPVYK	R	W	145	166	22	3		sp|P43304|GPDM_HUMAN	P43304	GPDM_HUMAN	GPD2	Glycerol-3-phosphate dehydrogenase, mitochondrial			1	2	1	1	0	1	0	1	1	1	0	1	1	1	0	1	0	1	0	1	0	1	0	1	0	1	0	1	1	1	1	3	0	1
ANLLQAEIEELR	ANLLQAEIEELR	R	A	1684	1695	12	2,3		sp|Q9UKX2|MYH2_HUMAN	Q9UKX2	MYH2_HUMAN	MYH2	Myosin-2	MYH1	sp|P12882|MYH1_HUMAN	2	13	1	9	3	8	2	7	2	11	1	11	2	8	1	9	2	8	1	6	1	7	1	8	1	8	1	7	2	10	2	9	2	10
ANLLQAEIEELRATLEQTER	ANLLQAEIEELRATLEQTER	R	S	1684	1703	20	3		sp|Q9UKX2|MYH2_HUMAN	Q9UKX2	MYH2_HUMAN	MYH2	Myosin-2	MYH1	sp|P12882|MYH1_HUMAN	0	1	0	1	0	1	0	1	0	1	0	0	0	0	0	0	0	0	0	1	0	1	0	1	0	2	0	1	0	0	0	1	0	1
ANLLQAEIEELWATLEQTER	ANLLQAEIEELWATLEQTER	R	S	1681	1700	20	3		sp|P13535|MYH8_HUMAN	P13535	MYH8_HUMAN	MYH8	Myosin-8			0	0	0	1	0	0	0	0	0	0	0	0	0	0	0	0	0	0	0	0	0	0	0	0	0	0	0	0	0	0	0	0	0	0
ANLNYIGLDGNIGCLVNGAGLAMATMDIIK	ANLNYIGLDGNIGC[57.0215]LVNGAGLAMATMDIIK	K	L	307	336	30	3	14C(57.0215)	sp|Q9P2R7|SUCB1_HUMAN	Q9P2R7	SUCB1_HUMAN	SUCLA2	Succinate--CoA ligase [ADP-forming] subunit beta, mitochondrial			0	0	0	0	0	0	1	0	0	0	0	0	0	0	0	0	0	0	0	0	0	0	0	0	0	0	0	0	0	0	0	0	0	0
ANLYPPSNTPGDALSPGGGLR	ANLYPPSNTPGDALSPGGGLR	K	P	160	180	21	3		sp|Q9GZT9|EGLN1_HUMAN	Q9GZT9	EGLN1_HUMAN	EGLN1	Egl nine homolog 1			0	0	0	0	0	0	0	0	0	0	0	0	0	0	0	0	0	0	0	0	0	0	0	0	0	0	0	0	0	0	0	0	0	0
ANNSTYGLAAAVFTK	ANNSTYGLAAAVFTK	R	D	437	451	15	2		sp|P05091|ALDH2_HUMAN	P05091	ALDH2_HUMAN	ALDH2	Aldehyde dehydrogenase, mitochondrial			0	0	0	0	0	0	0	0	0	0	0	0	0	0	0	0	0	0	0	0	0	0	0	0	0	0	0	0	0	0	0	0	0	0
ANNTFYGLSAGVFTK	ANNTFYGLSAGVFTK	R	D	421	435	15	2		sp|P00352|AL1A1_HUMAN	P00352	AL1A1_HUMAN	ALDH1A1	Retinal dehydrogenase 1			0	0	1	0	0	0	1	0	0	0	1	0	1	0	1	0	0	0	0	0	1	0	0	0	0	0	0	0	1	0	0	0	1	0
ANPDLPILIR	ANPDLPILIR	K	E	47	56	10	2		sp|O43678|NDUA2_HUMAN	O43678	NDUA2_HUMAN	NDUFA2	NADH dehydrogenase [ubiquinone] 1 alpha subcomplex subunit 2			0	0	0	0	0	0	0	0	0	0	0	0	0	0	0	0	0	0	0	0	0	0	0	0	0	0	0	0	0	0	0	0	0	0
ANPQVGVAFPHIK	ANPQVGVAFPHIK	R	H	401	413	13	3		sp|P13010|XRCC5_HUMAN	P13010	XRCC5_HUMAN	XRCC5	X-ray repair cross-complementing protein 5			0	0	0	0	0	0	0	0	0	0	0	0	0	0	0	0	0	0	0	0	0	0	0	0	0	0	0	0	0	0	0	0	0	1
ANSEACR	ANSEAC[57.0215]R	K	D	48	54	7	2	6C(57.0215)	sp|Q10589|BST2_HUMAN	Q10589	BST2_HUMAN	BST2	Bone marrow stromal antigen 2			0	0	0	0	0	0	0	0	0	0	0	0	0	0	0	0	0	0	0	1	0	0	0	0	0	1	0	0	0	0	0	0	0	0
ANSEVAQWR	ANSEVAQWR	K	T	1364	1372	9	1,2		sp|P12883|MYH7_HUMAN	P12883	MYH7_HUMAN	MYH7	Myosin-7	MYH1, MYH13, MYH3, MYH4, MYH6, MYH8	sp|P11055|MYH3_HUMAN, sp|P12882|MYH1_HUMAN, sp|P13533|MYH6_HUMAN, sp|P13535|MYH8_HUMAN, sp|Q9UKX3|MYH13_HUMAN, sp|Q9Y623|MYH4_HUMAN	8	2	5	2	5	4	6	2	10	4	4	4	7	3	7	3	6	3	5	2	9	2	6	2	6	3	6	2	8	3	9	3	9	2
ANTEVAQWR	ANTEVAQWR	K	T	1370	1378	9	2		sp|Q9UKX2|MYH2_HUMAN	Q9UKX2	MYH2_HUMAN	MYH2	Myosin-2			1	7	1	6	1	5	1	5	1	5	1	8	1	5	0	6	1	9	1	3	1	9	1	4	1	5	1	7	1	6	1	8	1	6
ANTFVAELK	ANTFVAELK	R	G	177	185	9	2		sp|P40926|MDHM_HUMAN	P40926	MDHM_HUMAN	MDH2	Malate dehydrogenase, mitochondrial			1	2	1	2	1	1	0	1	1	1	1	2	1	1	1	2	1	2	1	1	1	1	1	1	1	1	1	2	1	1	2	1	1	1
ANTVYGLGFSSEHHLSK	ANTVYGLGFSSEHHLSK	R	F	82	98	17	4		sp|Q86YM7|HOME1_HUMAN	Q86YM7	HOME1_HUMAN	HOMER1	Homer protein homolog 1			0	0	0	0	0	0	0	1	0	0	0	0	0	0	0	0	0	0	0	0	0	0	0	0	0	0	0	0	0	0	0	0	0	0
ANVDGLLEGLTYVFR	ANVDGLLEGLTYVFR	K	V	15888	15902	15	2,3		sp|Q8WZ42|TITIN_HUMAN	Q8WZ42	TITIN_HUMAN	TTN	Titin			6	5	3	6	2	5	4	4	4	8	2	5	3	5	5	4	3	6	3	3	4	4	3	6	5	7	3	5	2	4	5	5	5	5
ANVHIPNDMMNHVLAK	ANVHIPNDMMNHVLAK	K	R	4542	4557	16	2,3,4		sp|P20929|NEBU_HUMAN	P20929	NEBU_HUMAN	NEB	Nebulin			4	6	4	6	5	5	5	5	4	6	4	3	5	5	5	4	6	6	4	4	6	5	6	5	5	7	5	5	5	5	5	5	5	5
ANVHIPNDMMNHVLAK	ANVHIPNDMM[15.9949]NHVLAK	K	R	4542	4557	16	3,4	10M(15.9949)	sp|P20929|NEBU_HUMAN	P20929	NEBU_HUMAN	NEB	Nebulin			1	1	1	0	0	0	2	0	1	1	1	1	0	0	1	0	0	0	0	0	1	0	0	1	1	1	0	1	1	0	1	0	0	0
ANVHIPNDMMNHVLAK	ANVHIPNDM[15.9949]MNHVLAK	K	R	4542	4557	16	2,3,4	9M(15.9949)	sp|P20929|NEBU_HUMAN	P20929	NEBU_HUMAN	NEB	Nebulin			1	2	2	1	2	2	1	2	2	1	1	2	1	1	1	2	1	2	3	1	3	1	1	2	0	0	3	3	0	2	1	1	2	1
ANVHIPNDMMNHVLAK	ANVHIPNDM[15.9949]M[15.9949]NHVLAK	K	R	4542	4557	16	2,3,4	10M(15.9949)	sp|P20929|NEBU_HUMAN	P20929	NEBU_HUMAN	NEB	Nebulin			0	1	1	1	1	0	2	0	1	1	1	1	0	0	1	0	1	1	0	0	1	1	1	0	1	0	1	0	1	0	0	0	1	0
ANVTVEAR	ANVTVEAR	K	L	12669	12676	8	2		sp|Q8WZ42|TITIN_HUMAN	Q8WZ42	TITIN_HUMAN	TTN	Titin			1	1	1	1	1	0	1	1	1	1	1	1	1	0	1	1	1	1	1	0	1	0	1	0	1	0	1	0	1	0	1	0	1	0
ANWYFLLAR	ANWYFLLAR	K	S	198	206	9	2		sp|P11310|ACADM_HUMAN	P11310	ACADM_HUMAN	ACADM	Medium-chain specific acyl-CoA dehydrogenase, mitochondrial			0	1	0	1	1	1	2	1	1	0	1	2	1	1	2	2	1	1	1	1	2	1	2	1	2	2	1	2	0	1	1	2	2	1
ANYLSQALQAGTVWVNCYDVFGAQSPFGGYK	ANYLSQALQAGTVWVNC[57.0215]YDVFGAQSPFGGYK	K	M	456	486	31	3	17C(57.0215)	sp|P05091|ALDH2_HUMAN	P05091	ALDH2_HUMAN	ALDH2	Aldehyde dehydrogenase, mitochondrial			0	0	0	0	0	0	0	0	0	0	0	0	0	0	0	0	0	0	0	0	0	0	0	0	0	0	0	0	0	0	1	0	0	0
ANYWWLR	ANYWWLR	K	H	462	468	7	2		sp|P31939|PUR9_HUMAN	P31939	PUR9_HUMAN	ATIC	Bifunctional purine biosynthesis protein PURH			0	0	0	1	0	0	0	0	0	0	0	0	0	0	0	0	0	1	0	0	0	0	0	0	0	0	0	1	0	0	0	0	0	0
APAAHPEGQLK	APAAHPEGQLK	K	F	411	421	11	2		sp|Q02818|NUCB1_HUMAN	Q02818	NUCB1_HUMAN	NUCB1	Nucleobindin-1			0	0	0	0	0	0	0	0	0	0	0	0	0	0	0	0	0	0	0	0	1	0	0	0	0	0	0	0	0	0	0	0	0	0
APALGGSFAGLEPMGLLWALEPEKPLVR	APALGGSFAGLEPMGLLWALEPEKPLVR	R	L	127	154	28	3,4		sp|P49753|ACOT2_HUMAN	P49753	ACOT2_HUMAN	ACOT2	Acyl-coenzyme A thioesterase 2, mitochondrial	ACOT1	sp|Q86TX2|ACOT1_HUMAN	4	1	7	3	3	3	6	5	2	3	4	2	2	3	2	3	3	3	3	3	2	2	3	2	3	5	3	5	0	1	4	3	3	2
APALGGSFAGLEPMGLLWALEPEKPLVR	APALGGSFAGLEPM[15.9949]GLLWALEPEKPLVR	R	L	127	154	28	3,4	14M(15.9949)	sp|P49753|ACOT2_HUMAN	P49753	ACOT2_HUMAN	ACOT2	Acyl-coenzyme A thioesterase 2, mitochondrial	ACOT1	sp|Q86TX2|ACOT1_HUMAN	2	2	2	2	2	1	2	2	2	2	2	3	2	2	2	1	2	1	2	2	2	2	2	2	2	1	2	2	1	2	2	2	2	4
APAPASAPPGPSEELLRQLEQRLQESCSVCLAGLDGFR	APAPASAPPGPSEELLRQLEQRLQESC[57.0215]SVC[57.0215]LAGLDGFR	R	R	276	313	38	4	27C(57.0215)	sp|Q9Y6C2|EMIL1_HUMAN	Q9Y6C2	EMIL1_HUMAN	EMILIN1	EMILIN-1			0	0	0	0	0	0	1	0	0	0	0	1	0	0	0	0	0	0	0	0	1	0	0	0	0	0	0	0	0	0	0	0	1	0
APAPEAEDEEVAR	APAPEAEDEEVAR	K	R	295	307	13	3		sp|Q8NBN7|RDH13_HUMAN	Q8NBN7	RDH13_HUMAN	RDH13	Retinol dehydrogenase 13			0	0	0	0	0	0	0	0	0	0	0	0	0	0	0	0	0	0	0	0	0	0	0	0	0	1	0	0	0	0	0	0	0	0
APASSLHTQEAGR	APASSLHTQEAGR	K	S	1155	1167	13	2		sp|O95425|SVIL_HUMAN	O95425	SVIL_HUMAN	SVIL	Supervillin			0	0	0	0	0	0	0	0	0	0	0	0	0	0	0	0	0	1	0	0	0	0	0	0	0	0	0	0	0	0	0	1	0	0
APCTVSVLDTPGPPINFVFEDIR	APC[57.0215]TVSVLDTPGPPINFVFEDIR	K	K	15719	15741	23	2,3	3C(57.0215)	sp|Q8WZ42|TITIN_HUMAN	Q8WZ42	TITIN_HUMAN	TTN	Titin			4	3	3	4	2	2	4	4	4	3	2	4	2	2	3	2	2	4	3	2	1	3	1	2	2	4	1	3	3	3	6	3	2	4
APCTVSVLDTPGPPINFVFEDIRK	APC[57.0215]TVSVLDTPGPPINFVFEDIRK	K	T	15719	15742	24	2,3,4	3C(57.0215)	sp|Q8WZ42|TITIN_HUMAN	Q8WZ42	TITIN_HUMAN	TTN	Titin			3	5	2	2	3	4	4	3	3	3	3	3	5	3	6	4	4	3	3	3	3	3	3	3	3	5	4	3	3	6	3	3	4	5
APDEETLIALLAHAK	APDEETLIALLAHAK	K	M	120	134	15	3		sp|Q9Y3E5|PTH2_HUMAN	Q9Y3E5	PTH2_HUMAN	PTRH2	Peptidyl-tRNA hydrolase 2, mitochondrial			0	0	0	0	0	0	0	0	1	0	0	0	0	0	0	0	0	0	0	0	0	0	0	0	0	0	0	0	0	0	1	0	0	1
APDELHYTYLDTFGR	APDELHYTYLDTFGR	R	P	392	406	15	3		sp|P04843|RPN1_HUMAN	P04843	RPN1_HUMAN	RPN1	Dolichyl-diphosphooligosaccharide--protein glycosyltransferase subunit 1			0	0	0	0	0	0	0	0	1	0	1	0	0	1	0	0	0	0	1	0	1	0	0	0	0	0	0	0	0	0	0	0	0	0
APDELHYTYLDTFGRPVIVAYK	APDELHYTYLDTFGRPVIVAYK	R	K	392	413	22	4		sp|P04843|RPN1_HUMAN	P04843	RPN1_HUMAN	RPN1	Dolichyl-diphosphooligosaccharide--protein glycosyltransferase subunit 1			1	1	1	1	1	0	1	0	0	0	1	1	1	1	1	1	1	0	1	0	0	1	1	1	1	1	1	0	0	1	0	0	1	1
APDFVFYAPR	APDFVFYAPR	K	L	264	273	10	2		sp|P35241|RADI_HUMAN	P35241	RADI_HUMAN	RDX	Radixin	EZR, MSN	sp|P15311|EZRI_HUMAN, sp|P26038|MOES_HUMAN	0	0	0	0	0	0	0	0	0	0	0	0	0	0	1	0	0	0	0	0	1	0	0	0	0	0	0	0	1	0	0	0	0	0
APEAWDYGQGFVNEEMIR	APEAWDYGQGFVNEEMIR	R	D	242	259	18	2,3		sp|P00387|NB5R3_HUMAN	P00387	NB5R3_HUMAN	CYB5R3	NADH-cytochrome b5 reductase 3			1	0	0	0	1	0	1	0	1	0	0	0	2	0	0	0	0	0	0	0	0	0	0	0	0	0	0	0	1	0	1	1	0	0
APEIIDVSSK	APEIIDVSSK	K	A	9951	9960	10	2		sp|Q8WZ42|TITIN_HUMAN	Q8WZ42	TITIN_HUMAN	TTN	Titin			2	2	1	1	1	2	1	1	1	2	1	1	1	1	1	1	1	2	1	1	1	2	1	1	1	1	1	1	1	2	2	2	1	1
APEILVR	APEILVR	R	L	153	159	7	2		sp|P54296|MYOM2_HUMAN	P54296	MYOM2_HUMAN	MYOM2	Myomesin-2			2	1	2	2	2	1	2	2	2	2	2	2	2	2	2	2	1	2	1	2	2	2	1	2	1	2	1	2	2	1	2	3	2	2
APELLFQPDLVGDESEGLHEVVAFAIHK	APELLFQPDLVGDESEGLHEVVAFAIHK	R	S	258	285	28	4		sp|P42025|ACTY_HUMAN	P42025	ACTY_HUMAN	ACTR1B	Beta-centractin			0	0	1	3	1	1	2	0	1	2	1	2	2	1	1	2	2	3	1	3	1	3	2	1	1	2	1	1	1	1	1	3	2	1
APELLFRPDLIGEESEGIHEVLVFAIQK	APELLFRPDLIGEESEGIHEVLVFAIQK	R	S	258	285	28	4		sp|P61163|ACTZ_HUMAN	P61163	ACTZ_HUMAN	ACTR1A	Alpha-centractin			1	0	1	1	2	1	1	2	2	2	2	1	1	2	1	2	2	1	2	2	2	1	2	2	2	1	1	1	1	2	2	1	1	2
APEPISSKPVIVTGLQDTTVSSDSVAK	APEPISSKPVIVTGLQDTTVSSDSVAK	K	F	33771	33797	27	2,3,4		sp|Q8WZ42|TITIN_HUMAN	Q8WZ42	TITIN_HUMAN	TTN	Titin			2	2	2	2	2	1	1	2	3	3	2	2	2	1	3	2	3	3	1	1	2	1	3	2	2	1	2	2	2	2	3	3	2	3
APEPRPEFHVHEPGK	APEPRPEFHVHEPGK	R	L	1942	1956	15	2,3,4		sp|Q8WZ42|TITIN_HUMAN	Q8WZ42	TITIN_HUMAN	TTN	Titin			2	1	2	2	3	1	2	2	2	2	1	2	0	1	1	1	3	2	2	2	3	1	3	1	1	3	2	2	0	2	2	1	2	2
APEVILNWMR	APEVILNWMR	R	Y	193	202	10	2		sp|P53778|MK12_HUMAN	P53778	MK12_HUMAN	MAPK12	Mitogen-activated protein kinase 12			0	0	0	0	1	0	0	0	0	0	0	0	0	0	0	0	0	0	0	0	0	0	0	0	0	0	0	0	0	0	0	0	0	0
APEVNLNAPDVDVHGPDWNLK	APEVNLNAPDVDVHGPDWNLK	K	M	3453	3473	21	3		sp|Q09666|AHNK_HUMAN	Q09666	AHNK_HUMAN	AHNAK	Neuroblast differentiation-associated protein AHNAK			1	0	0	0	0	0	0	0	0	0	0	0	0	0	0	0	0	0	0	0	0	0	0	0	0	0	0	0	0	0	0	0	0	1
APEVTTVTK	APEVTTVTK	K	D	23669	23677	9	2		sp|Q8WZ42|TITIN_HUMAN	Q8WZ42	TITIN_HUMAN	TTN	Titin			0	1	1	0	0	1	0	0	0	0	1	0	0	0	1	0	1	0	0	0	0	0	0	0	1	0	0	0	0	0	0	1	1	0
APFAAHGYGAFLTLSILDR	APFAAHGYGAFLTLSILDR	K	Y	127	145	19	3		sp|P49721|PSB2_HUMAN	P49721	PSB2_HUMAN	PSMB2	Proteasome subunit beta type-2			1	1	1	1	1	1	1	1	1	1	2	1	1	1	1	1	1	1	1	1	1	1	1	1	1	2	2	2	1	1	1	1	1	1
APFDLFENKK	APFDLFENKK	R	K	339	348	10	3		sp|P08238|HS90B_HUMAN	P08238	HS90B_HUMAN	HSP90AB1	Heat shock protein HSP 90-beta	HSP90AB3P	sp|Q58FF7|H90B3_HUMAN	0	0	0	0	0	1	0	0	0	0	0	0	0	0	0	0	0	0	0	0	0	0	0	0	0	0	0	0	0	0	0	0	0	0
APFDLFENR	APFDLFENR	R	K	347	355	9	2		sp|P07900|HS90A_HUMAN	P07900	HS90A_HUMAN	HSP90AA1	Heat shock protein HSP 90-alpha			0	0	0	0	1	0	0	0	0	0	1	0	0	0	0	0	0	0	0	0	0	0	0	0	0	0	0	0	1	0	0	0	1	0
APGDQAWTQALPSVIKEEK	APGDQAWTQALPSVIKEEK	R	M	552	570	19	3		sp|Q7Z3D6|GLUCM_HUMAN	Q7Z3D6	GLUCM_HUMAN	DGLUCY	D-glutamate cyclase, mitochondrial			0	0	1	0	0	0	0	0	1	0	1	0	0	0	0	0	0	0	1	0	0	0	0	0	0	0	0	0	1	0	1	0	0	0
APGFAHLAGLDK	APGFAHLAGLDK	K	M	426	437	12	2,3		sp|O75306|NDUS2_HUMAN	O75306	NDUS2_HUMAN	NDUFS2	NADH dehydrogenase [ubiquinone] iron-sulfur protein 2, mitochondrial			3	1	3	2	2	2	3	1	2	2	3	2	2	2	3	3	2	2	3	3	2	2	2	2	2	2	3	2	3	2	3	2	2	2
APGFGDNR	APGFGDNR	K	K	302	309	8	2		sp|P10809|CH60_HUMAN	P10809	CH60_HUMAN	HSPD1	60 kDa heat shock protein, mitochondrial			0	1	1	1	0	0	0	0	0	0	1	0	0	1	1	1	0	1	0	1	0	0	1	1	1	1	1	1	1	1	1	1	1	1
APGFGDNRK	APGFGDNRK	K	N	302	310	9	2		sp|P10809|CH60_HUMAN	P10809	CH60_HUMAN	HSPD1	60 kDa heat shock protein, mitochondrial			0	1	0	0	0	0	1	1	1	0	0	0	0	0	1	0	0	0	1	0	1	0	1	0	1	0	1	0	0	0	1	0	1	0
APGIIPR	APGIIPR	K	I	176	182	7	1		sp|P25705|ATPA_HUMAN	P25705	ATPA_HUMAN	ATP5F1A	ATP synthase subunit alpha, mitochondrial			0	0	1	0	0	0	0	0	1	1	1	0	0	1	0	0	0	0	1	0	0	0	0	0	0	0	0	0	1	0	1	1	1	1
APGPGLAQGLPQLHSLVLR	APGPGLAQGLPQLHSLVLR	R	R	65	83	19	3		sp|Q8N1G4|LRC47_HUMAN	Q8N1G4	LRC47_HUMAN	LRRC47	Leucine-rich repeat-containing protein 47			1	0	1	1	0	0	0	0	1	1	0	1	1	1	1	0	0	1	0	0	0	0	0	0	1	1	1	0	1	0	1	0	0	0
APGVMDNPLVMHQLR	APGVMDNPLVMHQLR	K	C	682	696	15	3		sp|P13533|MYH6_HUMAN	P13533	MYH6_HUMAN	MYH6	Myosin-6			0	0	0	0	1	0	0	0	1	0	0	0	0	0	0	0	0	0	0	0	0	0	1	0	0	0	0	0	0	0	1	0	0	0
APGVMDNPLVMHQLR	APGVM[15.9949]DNPLVMHQLR	K	C	682	696	15	3	5M(15.9949)	sp|P13533|MYH6_HUMAN	P13533	MYH6_HUMAN	MYH6	Myosin-6			0	0	0	0	0	0	0	0	0	1	0	0	0	0	1	0	0	1	0	0	0	0	0	0	0	0	0	0	0	0	0	0	0	0
APHLVGPHLGLETGNGGGVINLNAFDPTLPK	APHLVGPHLGLETGNGGGVINLNAFDPTLPK	R	T	34	64	31	4		sp|Q96GK7|FAH2A_HUMAN	Q96GK7	FAH2A_HUMAN	FAHD2A	Fumarylacetoacetate hydrolase domain-containing protein 2A	FAHD2B	sp|Q6P2I3|FAH2B_HUMAN	0	0	1	1	0	0	1	1	0	0	0	0	0	0	0	0	1	0	1	1	1	0	2	0	0	0	1	1	0	0	0	0	1	0
APIIAVTR	APIIAVTR	R	N	448	455	8	1,2		sp|P14618|KPYM_HUMAN	P14618	KPYM_HUMAN	PKM	Pyruvate kinase PKM			1	1	2	2	2	3	2	3	2	2	2	2	2	2	2	2	3	2	1	2	2	2	3	2	3	2	2	2	3	2	1	2	2	2
APIQWEER	APIQWEER	K	N	59	66	8	2		sp|P50213|IDH3A_HUMAN	P50213	IDH3A_HUMAN	IDH3A	Isocitrate dehydrogenase [NAD] subunit alpha, mitochondrial			0	0	0	0	0	0	0	0	0	0	0	0	0	0	1	1	0	0	0	0	1	0	0	0	0	1	0	2	1	0	1	0	0	0
APKISMPDFDLNLK	APKISM[15.9949]PDFDLNLK	K	G	3668	3681	14	3	6M(15.9949)	sp|Q09666|AHNK_HUMAN	Q09666	AHNK_HUMAN	AHNAK	Neuroblast differentiation-associated protein AHNAK			0	0	0	1	0	1	0	1	0	0	0	0	0	0	0	0	0	1	0	1	0	0	1	1	0	0	0	0	0	1	0	0	0	1
APLAEEWDNMTMK	APLAEEWDNM[15.9949]TMK	K	E	137	149	13	2	10M(15.9949)	sp|P27338|AOFB_HUMAN	P27338	AOFB_HUMAN	MAOB	Amine oxidase [flavin-containing] B			0	0	0	0	0	0	0	0	0	0	1	1	0	0	1	0	0	0	0	0	0	0	0	0	0	0	0	0	1	0	1	1	0	1
APLASFNHSSALYSNLSGHR	APLASFNHSSALYSNLSGHR	K	G	363	382	20	3,4		sp|O15061|SYNEM_HUMAN	O15061	SYNEM_HUMAN	SYNM	Synemin			1	1	2	3	2	2	2	3	2	2	0	2	1	3	0	1	0	2	3	2	0	2	0	2	1	1	1	1	0	2	3	3	1	3
APLDIPIPDPPPKDDEMETDKQEK	APLDIPIPDPPPKDDEMETDKQEK	R	K	62	85	24	4		sp|Q9UL46|PSME2_HUMAN	Q9UL46	PSME2_HUMAN	PSME2	Proteasome activator complex subunit 2			0	0	0	0	0	1	0	0	0	0	0	0	0	0	0	0	0	0	0	0	0	0	1	1	0	0	0	0	0	0	0	0	0	0
APLKPYPVSPSDK	APLKPYPVSPSDK	K	V	1039	1051	13	3		sp|P41252|SYIC_HUMAN	P41252	SYIC_HUMAN	IARS1	Isoleucine--tRNA ligase, cytoplasmic			0	0	0	0	0	0	0	0	1	0	0	0	0	0	0	0	0	0	0	0	0	0	0	0	0	0	0	0	0	0	0	0	0	0
APLQVAVLGPTGVAEPVEVR	APLQVAVLGPTGVAEPVEVR	R	D	1475	1494	20	2,3		sp|Q14315|FLNC_HUMAN	Q14315	FLNC_HUMAN	FLNC	Filamin-C			2	2	2	3	3	3	2	2	2	2	2	2	2	2	2	2	4	2	2	2	3	2	3	2	4	2	2	2	2	2	2	4	2	2
APLQVAVLGPTGVAEPVEVRDNGDGTHTVHYTPATDGPYTVAVK	APLQVAVLGPTGVAEPVEVRDNGDGTHTVHYTPATDGPYTVAVK	R	Y	1475	1518	44	4,5		sp|Q14315|FLNC_HUMAN	Q14315	FLNC_HUMAN	FLNC	Filamin-C			3	1	4	3	4	3	2	0	3	1	2	3	2	0	2	0	2	2	1	0	2	1	1	0	2	2	3	2	0	1	2	1	2	2
APLTYSLEK	APLTYSLEK	R	S	530	538	9	2		sp|Q5VTT5|MYOM3_HUMAN	Q5VTT5	MYOM3_HUMAN	MYOM3	Myomesin-3			2	0	2	0	0	0	1	0	1	0	0	0	2	0	1	0	0	0	1	0	1	0	0	0	2	0	1	0	1	0	1	0	1	0
APLVLKD	APLVLKD	K	-	183	189	7	2		sp|Q99497|PARK7_HUMAN	Q99497	PARK7_HUMAN	PARK7	Parkinson disease protein 7			0	0	1	1	1	1	1	1	1	1	1	1	1	1	1	1	1	1	1	1	1	1	1	1	1	1	1	1	1	1	1	1	1	0
APMFIYKPQSK	APMFIYKPQSK	R	K	348	358	11	2,3		sp|Q9UBF9|MYOTI_HUMAN	Q9UBF9	MYOTI_HUMAN	MYOT	Myotilin			3	3	3	3	4	2	4	4	2	3	3	2	4	4	4	4	3	3	3	4	4	2	3	3	3	4	3	5	3	4	4	2	3	2
APMFSWPR	APMFSWPR	K	L	1310	1317	8	2		sp|P31327|CPSM_HUMAN	P31327	CPSM_HUMAN	CPS1	Carbamoyl-phosphate synthase [ammonia], mitochondrial			1	0	0	0	0	0	0	0	0	0	0	0	0	0	0	0	0	0	0	0	0	0	0	0	0	0	0	0	0	0	0	0	0	0
APMVNPTLGVHEADLLK	APMVNPTLGVHEADLLK	R	T	130	146	17	2,3		sp|Q13423|NNTM_HUMAN	Q13423	NNTM_HUMAN	NNT	NAD(P) transhydrogenase, mitochondrial			2	1	2	2	2	2	2	2	2	2	2	2	2	1	2	1	2	2	2	2	2	2	2	3	2	1	2	1	2	2	2	2	2	2
APMFIYKPQSK	APM[15.9949]FIYKPQSK	R	K	348	358	11	2,3	3M(15.9949)	sp|Q9UBF9|MYOTI_HUMAN	Q9UBF9	MYOTI_HUMAN	MYOT	Myotilin			2	0	2	2	2	1	4	1	3	2	3	3	2	0	4	0	1	2	2	0	3	1	5	0	1	1	2	1	2	1	2	0	1	2
APMVNPTLGVHEADLLK	APM[15.9949]VNPTLGVHEADLLK	R	T	130	146	17	2,3	3M(15.9949)	sp|Q13423|NNTM_HUMAN	Q13423	NNTM_HUMAN	NNT	NAD(P) transhydrogenase, mitochondrial			1	2	3	1	2	1	2	1	2	1	2	1	1	1	3	1	2	1	1	1	2	1	3	1	2	1	2	1	3	2	3	2	3	2
APNDFNLK	APNDFNLK	K	D	249	256	8	2		sp|P11217|PYGM_HUMAN	P11217	PYGM_HUMAN	PYGM	Glycogen phosphorylase, muscle form			1	1	1	1	1	1	1	1	1	1	1	1	1	1	1	1	1	1	1	1	1	2	1	1	1	1	1	1	1	1	1	1	1	1
APNDFNLKDFNVGGYIQAVLDR	APNDFNLKDFNVGGYIQAVLDR	K	N	249	270	22	3		sp|P11217|PYGM_HUMAN	P11217	PYGM_HUMAN	PYGM	Glycogen phosphorylase, muscle form			2	1	2	3	1	1	1	2	2	2	2	2	1	2	1	2	1	2	1	1	1	2	2	2	1	3	1	4	0	2	2	1	1	2
APNDFNLKDFNVGGYIQAVLDRNLAENISR	APNDFNLKDFNVGGYIQAVLDRNLAENISR	K	V	249	278	30	4		sp|P11217|PYGM_HUMAN	P11217	PYGM_HUMAN	PYGM	Glycogen phosphorylase, muscle form			0	0	1	2	0	2	0	2	0	2	0	2	0	1	0	0	0	1	0	2	1	2	1	3	2	2	0	2	0	1	1	3	2	2
APPKGPEISEK	APPKGPEISEK	K	I	11365	11375	11	2,3		sp|Q8WZ42|TITIN_HUMAN	Q8WZ42	TITIN_HUMAN	TTN	Titin			1	1	2	3	1	2	1	2	3	1	2	2	0	2	1	2	1	2	1	1	1	2	1	2	2	2	0	1	1	1	1	2	3	2
APPPVAYNPIHSPSYPLAALK	APPPVAYNPIHSPSYPLAALK	R	S	919	939	21	2,3		sp|Q9UMS6|SYNP2_HUMAN	Q9UMS6	SYNP2_HUMAN	SYNPO2	Synaptopodin-2			3	2	2	2	3	2	2	2	2	2	3	2	2	2	3	2	2	2	2	2	2	2	2	4	2	2	2	1	2	2	3	3	3	3
APPSVFAEVPQAQPVLVFK	APPSVFAEVPQAQPVLVFK	M	L	2	20	19	2,3		sp|P17174|AATC_HUMAN	P17174	AATC_HUMAN	GOT1	Aspartate aminotransferase, cytoplasmic			1	1	2	2	2	2	2	2	2	2	2	2	2	1	1	2	2	2	2	1	2	1	1	2	2	2	2	2	2	1	2	1	1	2
APPTLLSTSSGGK	APPTLLSTSSGGK	R	S	494	506	13	2		sp|P53814|SMTN_HUMAN	P53814	SMTN_HUMAN	SMTN	Smoothelin			0	0	0	0	0	0	0	0	0	0	0	0	0	0	0	0	1	0	0	0	0	0	0	0	0	0	0	0	0	0	0	0	0	0
APPVFTQK	APPVFTQK	K	P	7383	7390	8	2		sp|Q8WZ42|TITIN_HUMAN	Q8WZ42	TITIN_HUMAN	TTN	Titin			0	0	0	0	0	0	0	0	0	0	0	0	0	0	0	0	0	0	0	0	0	0	0	0	0	0	0	0	0	0	0	0	0	0
APPVFTQKPSPVGALK	APPVFTQKPSPVGALK	K	G	7383	7398	16	2,3		sp|Q8WZ42|TITIN_HUMAN	Q8WZ42	TITIN_HUMAN	TTN	Titin			5	4	4	2	4	5	3	2	3	4	4	4	4	4	5	2	4	3	3	3	4	4	4	4	4	2	4	2	4	2	4	5	4	4
APSEEDSLSSVPISPYKDEPWK	APSEEDSLSSVPISPYKDEPWK	K	Y	36	57	22	3		sp|Q9Y676|RT18B_HUMAN	Q9Y676	RT18B_HUMAN	MRPS18B	28S ribosomal protein S18b, mitochondrial			0	0	0	0	0	0	0	0	0	0	0	0	0	1	1	0	0	0	0	0	0	1	0	1	1	0	0	0	0	0	0	0	0	0
APSGNEEPCLLK	APSGNEEPC[57.0215]LLK	R	R	1983	1994	12	2	9C(57.0215)	sp|Q14315|FLNC_HUMAN	Q14315	FLNC_HUMAN	FLNC	Filamin-C			1	1	1	1	2	1	1	1	1	1	1	1	1	1	1	1	2	2	2	1	2	1	2	1	2	1	1	1	1	1	1	2	2	1
APSHIYGGHSSHVTNVDFLCEDSHLISTGGK	APSHIYGGHSSHVTNVDFLC[57.0215]EDSHLISTGGK	R	D	775	805	31	5	20C(57.0215)	sp|O00423|EMAL1_HUMAN	O00423	EMAL1_HUMAN	EML1	Echinoderm microtubule-associated protein-like 1			0	0	1	0	0	0	0	0	0	0	0	0	0	0	0	0	0	0	0	0	0	0	0	0	0	0	0	0	0	0	0	0	0	0
APSHVPFLLIGGGTAAFAAAR	APSHVPFLLIGGGTAAFAAAR	K	S	128	148	21	2,3		sp|O95831|AIFM1_HUMAN	O95831	AIFM1_HUMAN	AIFM1	Apoptosis-inducing factor 1, mitochondrial			0	1	2	1	1	1	1	1	3	1	1	1	1	1	1	2	1	0	1	1	1	1	1	1	1	0	1	1	1	1	3	1	1	1
APSTYGGGLSVSSR	APSTYGGGLSVSSR	R	F	42	55	14	2		sp|P08779|K1C16_HUMAN	P08779	K1C16_HUMAN	KRT16	Keratin, type I cytoskeletal 16			2	0	0	1	0	0	1	0	1	1	1	1	1	0	0	1	0	1	1	0	0	0	0	0	0	0	0	1	1	0	1	1	0	1
APSTYGGGLSVSSSR	APSTYGGGLSVSSSR	R	F	42	56	15	2,3		sp|P02533|K1C14_HUMAN	P02533	K1C14_HUMAN	KRT14	Keratin, type I cytoskeletal 14			3	1	1	1	1	1	1	1	1	1	1	1	1	1	1	0	1	1	1	0	1	1	1	1	1	1	1	1	1	1	1	1	1	1
APSVALPVAQVPTDPGHFSVLLDVK	APSVALPVAQVPTDPGHFSVLLDVK	R	H	57	81	25	2,3,4		sp|O14558|HSPB6_HUMAN	O14558	HSPB6_HUMAN	HSPB6	Heat shock protein beta-6			4	1	4	3	5	4	5	3	4	2	3	2	3	3	5	2	3	3	4	3	3	4	3	3	3	4	4	3	3	2	3	4	4	3
APSVATVGSICDLNLK	APSVATVGSIC[57.0215]DLNLK	R	I	2105	2120	16	3	11C(57.0215)	sp|O75369|FLNB_HUMAN	O75369	FLNB_HUMAN	FLNB	Filamin-B			0	0	0	0	0	0	0	0	0	0	0	0	0	0	0	0	0	0	0	0	0	0	0	0	0	1	0	0	0	0	0	0	0	0
APSWFDTGLSEMR	APSWFDTGLSEMR	R	L	57	69	13	2,3		sp|P02511|CRYAB_HUMAN	P02511	CRYAB_HUMAN	CRYAB	Alpha-crystallin B chain			2	3	4	3	4	3	4	3	4	3	2	5	6	3	4	2	4	3	3	2	3	2	4	2	4	2	2	3	5	3	5	4	5	4
APSWFDTGLSEMR	APSWFDTGLSEM[15.9949]R	R	L	57	69	13	2,3	12M(15.9949)	sp|P02511|CRYAB_HUMAN	P02511	CRYAB_HUMAN	CRYAB	Alpha-crystallin B chain			2	3	3	1	4	3	4	2	3	5	4	3	3	1	3	2	4	3	2	2	3	2	2	3	3	2	3	2	4	2	3	2	3	3
APTCSLDGALPLGAQIPAVHR	APTC[57.0215]SLDGALPLGAQIPAVHR	R	L	40	60	21	3	4C(57.0215)	sp|Q9Y613|FHOD1_HUMAN	Q9Y613	FHOD1_HUMAN	FHOD1	FH1/FH2 domain-containing protein 1			0	0	0	0	0	0	0	0	1	0	0	1	0	0	0	0	0	0	0	0	0	0	0	0	0	0	0	0	0	0	0	0	0	0
APTPSPVR	APTPSPVR	R	S	298	305	8	2		sp|Q8WZ42|TITIN_HUMAN	Q8WZ42	TITIN_HUMAN	TTN	Titin			1	1	1	0	0	1	1	1	1	1	1	0	1	1	0	1	1	1	1	1	1	1	1	1	0	1	1	1	1	1	1	1	1	1
APTVKPSETR	APTVKPSETR	K	V	861	870	10	2		sp|Q8WZ42|TITIN_HUMAN	Q8WZ42	TITIN_HUMAN	TTN	Titin			1	1	1	1	1	1	1	1	1	2	1	2	1	1	1	1	0	2	1	1	1	1	1	1	1	1	1	1	1	1	1	1	1	1
APVAGTCYQAEWDDYVPK	APVAGTC[57.0215]YQAEWDDYVPK	R	L	162	179	18	2	7C(57.0215)	sp|P30086|PEBP1_HUMAN	P30086	PEBP1_HUMAN	PEBP1	Phosphatidylethanolamine-binding protein 1			1	0	1	1	1	0	1	0	1	1	1	1	0	1	1	0	1	1	1	0	1	1	1	0	1	0	1	0	1	0	1	0	1	0
APVGHFYEPQAPSAEVEMTSYVLLAYLTAQPAPTSEDLTSATNIVK	APVGHFYEPQAPSAEVEMTSYVLLAYLTAQPAPTSEDLTSATNIVK	K	W	1191	1236	46	4		sp|P01023|A2MG_HUMAN	P01023	A2MG_HUMAN	A2M	Alpha-2-macroglobulin			0	0	0	0	0	0	0	0	0	0	0	0	0	0	0	0	0	0	0	0	0	0	0	0	0	0	0	0	0	0	0	0	0	0
APVKPGIPYK	APVKPGIPYK	K	Q	46	55	10	2		sp|Q13423|NNTM_HUMAN	Q13423	NNTM_HUMAN	NNT	NAD(P) transhydrogenase, mitochondrial			0	1	1	1	1	1	1	1	1	1	1	1	1	1	1	0	1	1	1	1	1	1	1	1	1	1	1	1	1	1	1	1	1	1
APVLFNK	APVLFNK	K	E	325	331	7	2		sp|Q13423|NNTM_HUMAN	Q13423	NNTM_HUMAN	NNT	NAD(P) transhydrogenase, mitochondrial			1	0	1	1	0	0	1	0	1	1	0	1	0	0	0	1	0	1	1	0	0	0	0	1	0	0	0	0	0	0	1	0	0	1
APVPASELLASGVLSR	APVPASELLASGVLSR	R	A	3447	3462	16	2,3		sp|Q15149|PLEC_HUMAN	Q15149	PLEC_HUMAN	PLEC	Plectin			1	1	1	0	2	1	1	1	1	1	1	1	2	1	1	1	1	0	1	0	1	0	1	0	1	0	1	1	1	1	1	1	1	1
APVPTGEVYFADSFDR	APVPTGEVYFADSFDR	K	G	62	77	16	2		sp|P27824|CALX_HUMAN	P27824	CALX_HUMAN	CANX	Calnexin			0	0	0	0	0	0	0	0	0	0	0	0	0	0	0	0	0	0	0	0	0	0	0	0	0	0	0	0	0	0	0	0	0	0
APVYFYEFQHQPSWLK	APVYFYEFQHQPSWLK	R	N	431	446	16	2,3		sp|O00748|EST2_HUMAN	O00748	EST2_HUMAN	CES2	Cocaine esterase			0	0	1	0	1	0	1	1	1	0	1	0	1	0	1	1	1	0	1	0	2	1	1	1	1	0	1	0	0	0	1	0	1	0
APVYSGSSPVSGYFVDFR	APVYSGSSPVSGYFVDFR	K	E	835	852	18	2,3		sp|P54296|MYOM2_HUMAN	P54296	MYOM2_HUMAN	MYOM2	Myomesin-2			1	1	1	2	1	1	1	2	1	2	1	1	1	1	1	3	1	2	1	1	1	1	1	1	1	2	1	2	1	1	2	1	1	1
APVYSGSSPVSGYFVDFREEDAGEWITVNQTTTANR	APVYSGSSPVSGYFVDFREEDAGEWITVNQTTTANR	K	Y	835	870	36	3,4		sp|P54296|MYOM2_HUMAN	P54296	MYOM2_HUMAN	MYOM2	Myomesin-2			3	4	4	6	6	4	5	5	5	5	4	5	3	4	2	4	4	6	6	6	5	5	4	3	3	3	3	3	4	4	7	4	0	0
APWELLELR	APWELLELR	K	V	85	93	9	2		sp|P54577|SYYC_HUMAN	P54577	SYYC_HUMAN	YARS1	Tyrosine--tRNA ligase, cytoplasmic			0	0	1	0	0	0	1	0	1	1	0	1	0	0	1	1	0	0	0	0	1	0	0	1	0	0	0	0	0	0	0	0	0	0
APWIEQEGPEYWDQETR	APWIEQEGPEYWDQETR	R	N	73	89	17	2		sp|P04439|HLAA_HUMAN	P04439	HLAA_HUMAN	HLA-A	HLA class I histocompatibility antigen, A alpha chain			0	0	0	0	0	0	0	0	0	0	0	0	0	0	1	0	0	0	0	0	0	0	0	0	0	0	0	0	0	0	0	0	0	0
APWIEQEGPEYWDR	APWIEQEGPEYWDR	R	N	73	86	14	2		sp|P01889|HLAB_HUMAN	P01889	HLAB_HUMAN	HLA-B	HLA class I histocompatibility antigen, B alpha chain			0	0	0	0	0	0	0	0	0	0	0	0	0	0	0	0	0	0	0	0	0	0	0	0	0	0	0	0	0	0	0	0	0	0
AQAEAQQPTFDALRDELR	AQAEAQQPTFDALRDELR	R	G	1274	1291	18	2,3		sp|Q15149|PLEC_HUMAN	Q15149	PLEC_HUMAN	PLEC	Plectin			4	2	3	2	2	2	2	2	2	1	2	2	2	2	2	1	4	2	4	2	2	2	4	2	2	1	2	1	2	2	3	2	4	2
AQAELVGTADEATR	AQAELVGTADEATR	K	A	137	150	14	2,3		sp|P30049|ATPD_HUMAN	P30049	ATPD_HUMAN	ATP5F1D	ATP synthase subunit delta, mitochondrial			2	2	1	1	1	0	1	2	1	1	1	2	1	1	1	1	2	1	1	2	2	2	2	2	1	1	1	1	1	1	1	1	2	1
AQAEQAALR	AQAEQAALR	R	Q	2287	2295	9	2		sp|Q15149|PLEC_HUMAN	Q15149	PLEC_HUMAN	PLEC	Plectin			0	0	0	0	0	0	0	0	0	0	0	0	0	0	0	0	0	0	0	0	0	0	0	0	0	0	0	1	0	0	0	0	0	0
AQAEVEGLGK	AQAEVEGLGK	K	G	1166	1175	10	2		sp|Q15149|PLEC_HUMAN	Q15149	PLEC_HUMAN	PLEC	Plectin			0	0	0	0	1	0	0	0	1	0	1	1	1	0	1	0	0	1	0	0	1	0	1	0	1	0	1	0	1	0	0	0	0	0
AQALDRDGNLVEDFVFDAGVGDIGNR	AQALDRDGNLVEDFVFDAGVGDIGNR	R	I	406	431	26	3		sp|Q9H9P8|L2HDH_HUMAN	Q9H9P8	L2HDH_HUMAN	L2HGDH	L-2-hydroxyglutarate dehydrogenase, mitochondrial			0	0	0	0	0	0	0	0	0	0	0	0	0	0	0	0	0	0	1	1	0	0	0	1	0	0	1	0	1	0	0	1	0	0
AQALLADVDTLLFDCDGVLWR	AQALLADVDTLLFDC[57.0215]DGVLWR	R	G	21	41	21	3	15C(57.0215)	sp|A6NDG6|PGP_HUMAN	A6NDG6	PGP_HUMAN	PGP	Glycerol-3-phosphate phosphatase			0	0	0	0	0	0	0	0	0	0	1	0	0	0	0	0	0	0	0	0	0	0	0	0	0	0	0	0	0	0	0	0	0	0
AQASAQLVIQALPSVLINIR	AQASAQLVIQALPSVLINIR	K	T	3475	3494	20	3		sp|P98160|PGBM_HUMAN	P98160	PGBM_HUMAN	HSPG2	Basement membrane-specific heparan sulfate proteoglycan core protein			0	0	0	0	0	0	1	0	0	0	0	0	0	0	0	0	0	0	0	0	0	0	0	0	0	0	0	0	0	0	0	0	0	0
AQAVHPGYGFLSENK	AQAVHPGYGFLSENK	R	E	136	150	15	2,3		sp|P05165|PCCA_HUMAN	P05165	PCCA_HUMAN	PCCA	Propionyl-CoA carboxylase alpha chain, mitochondrial			0	1	0	0	2	1	0	0	1	0	0	0	1	0	1	0	2	0	1	1	2	1	2	1	1	0	1	0	1	1	1	1	1	0
AQDEGLLSDVVPFK	AQDEGLLSDVVPFK	K	V	255	268	14	2		sp|P55084|ECHB_HUMAN	P55084	ECHB_HUMAN	HADHB	Trifunctional enzyme subunit beta, mitochondrial			0	0	0	0	0	0	0	0	1	0	1	0	0	0	2	0	0	0	0	0	2	0	2	0	2	0	2	0	2	0	2	2	2	0
AQDEGLLSDVVPFKVPGK	AQDEGLLSDVVPFKVPGK	K	D	255	272	18	3		sp|P55084|ECHB_HUMAN	P55084	ECHB_HUMAN	HADHB	Trifunctional enzyme subunit beta, mitochondrial			0	0	0	0	0	0	0	0	1	0	0	0	1	0	1	0	0	0	0	0	1	0	1	0	0	0	0	0	0	0	0	0	1	1
AQDVVSNVNYK	AQDVVSNVNYK	K	H	1152	1162	11	2		sp|P20929|NEBU_HUMAN	P20929	NEBU_HUMAN	NEB	Nebulin			0	1	0	0	1	1	0	0	1	0	1	1	1	1	1	1	1	1	1	1	1	1	1	1	1	1	1	1	1	1	0	1	1	1
AQEASVLLR	AQEASVLLR	K	D	1263	1271	9	2		sp|P11277|SPTB1_HUMAN	P11277	SPTB1_HUMAN	SPTB	Spectrin beta chain, erythrocytic			0	0	0	0	0	0	0	0	1	0	0	0	0	0	0	0	0	0	0	0	0	0	0	0	0	0	0	0	0	0	0	0	0	0
AQEIFNK	AQEIFNK	R	Y	369	375	7	2		sp|P54289|CA2D1_HUMAN	P54289	CA2D1_HUMAN	CACNA2D1	Voltage-dependent calcium channel subunit alpha-2/delta-1			0	0	0	0	0	0	0	0	0	0	0	0	0	0	0	0	0	0	0	0	0	0	0	0	0	0	0	0	0	0	0	0	0	0
AQEINHLFGPK	AQEINHLFGPK	R	D	93	103	11	2,3		sp|P45381|ACY2_HUMAN	P45381	ACY2_HUMAN	ASPA	Aspartoacylase			0	0	1	2	0	0	0	1	1	1	0	1	0	1	0	0	1	1	1	1	1	1	1	1	1	0	1	1	1	1	0	1	1	0
AQELDALDNSHPIEVSVGHPSEVDEIFDAISYSK	AQELDALDNSHPIEVSVGHPSEVDEIFDAISYSK	R	G	407	440	34	3,4		sp|P55786|PSA_HUMAN	P55786	PSA_HUMAN	NPEPPS	Puromycin-sensitive aminopeptidase	NPEPPSL1	sp|A6NEC2|PSAL_HUMAN	1	0	1	2	1	1	2	2	1	1	2	1	1	1	0	3	1	2	1	1	1	1	1	1	1	2	1	4	1	0	1	0	0	1
AQELGLAPDMFFCLR	AQELGLAPDMFFC[57.0215]LR	R	L	428	442	15	2	13C(57.0215)	sp|P24298|ALAT1_HUMAN	P24298	ALAT1_HUMAN	GPT	Alanine aminotransferase 1			0	0	0	0	0	0	1	0	0	0	0	0	0	0	0	0	0	0	0	0	0	0	0	0	0	0	0	0	0	0	0	0	0	0
AQELQQTGVLGAFESSFWHMQEK	AQELQQTGVLGAFESSFWHMQEK	R	L	1215	1237	23	3		sp|P55268|LAMB2_HUMAN	P55268	LAMB2_HUMAN	LAMB2	Laminin subunit beta-2			2	1	1	1	2	0	1	1	1	1	1	0	1	1	0	1	3	1	1	1	3	0	3	1	2	1	0	1	3	0	1	3	3	1
AQELQQTGVLGAFESSFWHMQEK	AQELQQTGVLGAFESSFWHM[15.9949]QEK	R	L	1215	1237	23	3	20M(15.9949)	sp|P55268|LAMB2_HUMAN	P55268	LAMB2_HUMAN	LAMB2	Laminin subunit beta-2			0	2	1	0	0	0	0	0	0	1	1	1	0	0	1	0	0	0	0	0	0	0	0	0	0	0	0	0	0	0	0	0	0	0
AQELSALLGCEVDADQVILSHSPMK	AQELSALLGC[57.0215]EVDADQVILSHSPMK	K	L	100	124	25	3	10C(57.0215)	sp|Q9BXW7|HDHD5_HUMAN	Q9BXW7	HDHD5_HUMAN	HDHD5	Haloacid dehalogenase-like hydrolase domain-containing 5			0	0	0	0	0	0	0	0	0	0	0	0	0	0	0	1	0	0	0	0	0	0	0	0	0	0	0	0	0	0	1	0	0	0
AQELSDWIHQLESEK	AQELSDWIHQLESEK	K	F	223	237	15	2,3		sp|P13805|TNNT1_HUMAN	P13805	TNNT1_HUMAN	TNNT1	Troponin T, slow skeletal muscle			19	5	14	2	17	5	16	1	16	1	13	3	16	1	18	1	21	5	22	3	19	1	19	4	19	5	18	5	15	1	15	3	19	3
AQELSDWIHQLESEKFDLMAK	AQELSDWIHQLESEKFDLMAK	K	L	223	243	21	2,3,4		sp|P13805|TNNT1_HUMAN	P13805	TNNT1_HUMAN	TNNT1	Troponin T, slow skeletal muscle			10	2	8	2	15	2	9	0	10	2	8	2	9	1	13	2	17	2	11	2	15	1	13	2	15	2	9	3	8	1	12	2	13	2
AQELSDWIHQLESEKFDLMAK	AQELSDWIHQLESEKFDLM[15.9949]AK	K	L	223	243	21	2,3,4	19M(15.9949)	sp|P13805|TNNT1_HUMAN	P13805	TNNT1_HUMAN	TNNT1	Troponin T, slow skeletal muscle			5	2	8	1	14	2	12	0	8	1	11	2	11	0	13	1	17	2	14	1	21	0	15	0	14	2	13	2	12	0	9	2	16	2
AQESVGIYEVTHQFVK	AQESVGIYEVTHQFVK	K	C	144	159	16	2,3		sp|Q9NWV4|CZIB_HUMAN	Q9NWV4	CZIB_HUMAN	CZIB	CXXC motif containing zinc binding protein			0	1	1	0	1	1	1	0	1	0	1	1	1	1	2	0	2	0	1	1	1	1	1	1	1	0	1	2	1	1	1	1	0	1
AQFAQPEILIGTIPGAGGTQR	AQFAQPEILIGTIPGAGGTQR	K	L	158	178	21	2,3		sp|P30084|ECHM_HUMAN	P30084	ECHM_HUMAN	ECHS1	Enoyl-CoA hydratase, mitochondrial			2	1	2	0	0	0	1	0	2	0	2	1	2	0	2	1	2	0	1	0	2	1	1	1	2	0	2	1	2	1	1	1	2	1
AQFEGIVTDLIR	AQFEGIVTDLIR	R	R	349	360	12	2,3		sp|P38646|GRP75_HUMAN	P38646	GRP75_HUMAN	HSPA9	Stress-70 protein, mitochondrial			2	0	2	2	1	1	2	2	2	2	2	2	3	1	2	2	3	1	1	2	2	2	2	2	1	2	3	2	2	2	3	2	2	2
AQFHLPLDMAALVHAK	AQFHLPLDMAALVHAK	K	K	1112	1127	16	3,4		sp|Q86VF7|NRAP_HUMAN	Q86VF7	NRAP_HUMAN	NRAP	Nebulin-related-anchoring protein			1	0	1	1	2	1	2	2	1	1	1	0	2	0	0	0	2	1	2	1	1	0	1	1	0	0	1	0	1	1	0	0	0	1
AQFLVANASAEEAIIGTDVLQDHNAILDFEHR	AQFLVANASAEEAIIGTDVLQDHNAILDFEHR	K	T	270	301	32	4		sp|Q53RT3|APRV1_HUMAN	Q53RT3	APRV1_HUMAN	ASPRV1	Retroviral-like aspartic protease 1			0	0	0	0	0	0	0	0	0	0	0	0	0	0	0	0	0	0	0	0	1	0	0	0	0	0	0	0	0	0	0	0	0	0
AQFLVEK	AQFLVEK	R	A	210	216	7	2		sp|Q99623|PHB2_HUMAN	Q99623	PHB2_HUMAN	PHB2	Prohibitin-2			1	1	1	1	1	1	1	1	1	1	0	1	1	1	1	1	0	1	1	1	1	1	1	1	1	1	1	1	0	1	1	1	1	1
AQFMSLWDGLDTDHSCQVIVMGATNRPQDLDSAIMR	AQFMSLWDGLDTDHSC[57.0215]QVIVMGATNRPQDLDSAIMR	K	R	214	249	36	4	16C(57.0215)	sp|Q8NBU5|ATAD1_HUMAN	Q8NBU5	ATAD1_HUMAN	ATAD1	ATPase family AAA domain-containing protein 1			0	0	0	0	0	0	0	0	0	0	0	0	0	0	0	0	0	0	1	1	0	0	0	0	0	0	1	0	0	0	1	0	0	0
AQGIAQGAIR	AQGIAQGAIR	R	G	1617	1626	10	2		sp|P55268|LAMB2_HUMAN	P55268	LAMB2_HUMAN	LAMB2	Laminin subunit beta-2			1	0	0	0	0	0	0	1	0	0	0	1	0	0	0	0	0	1	0	0	0	0	0	0	0	1	0	0	0	0	1	0	0	0
AQGLLSAGHPEGEQIIR	AQGLLSAGHPEGEQIIR	R	L	1647	1663	17	2,3		sp|P11277|SPTB1_HUMAN	P11277	SPTB1_HUMAN	SPTB	Spectrin beta chain, erythrocytic			1	2	0	1	2	1	0	0	1	0	0	1	1	1	1	0	0	0	0	1	0	1	0	1	0	0	0	0	0	1	0	1	0	0
AQHEDQVEQYK	AQHEDQVEQYK	R	K	250	260	11	2,3		sp|P02545|LMNA_HUMAN	P02545	LMNA_HUMAN	LMNA	Prelamin-A/C			1	2	1	2	2	2	1	0	2	1	1	2	1	1	1	0	2	1	1	2	2	0	2	1	2	1	0	0	1	1	2	1	2	2
AQHEDQVEQYKK	AQHEDQVEQYKK	R	E	250	261	12	3		sp|P02545|LMNA_HUMAN	P02545	LMNA_HUMAN	LMNA	Prelamin-A/C			0	1	0	0	0	0	0	0	0	0	0	0	0	0	0	0	0	0	0	0	0	0	0	0	0	0	0	0	0	0	1	0	0	0
AQHIVPCTISQLLSATLVDEVFR	AQHIVPC[57.0215]TISQLLSATLVDEVFR	R	I	43	65	23	3	7C(57.0215)	sp|P15927|RFA2_HUMAN	P15927	RFA2_HUMAN	RPA2	Replication protein A 32 kDa subunit			0	0	0	0	0	0	0	0	0	0	0	0	0	0	0	0	0	1	0	0	0	0	0	0	0	0	0	0	0	0	0	0	0	0
AQHLATDVGYK	AQHLATDVGYK	K	T	886	896	11	2,3		sp|Q86VF7|NRAP_HUMAN	Q86VF7	NRAP_HUMAN	NRAP	Nebulin-related-anchoring protein			0	0	0	0	0	0	0	0	0	0	0	0	0	0	0	0	0	0	0	0	0	0	0	0	0	0	0	0	0	1	0	1	0	0
AQHVFQHAVPQEGKPITNQK	AQHVFQHAVPQEGKPITNQK	R	S	49	68	20	3,4		sp|Q13867|BLMH_HUMAN	Q13867	BLMH_HUMAN	BLMH	Bleomycin hydrolase			2	1	0	1	0	0	1	1	0	1	0	0	0	0	0	0	0	1	0	0	0	0	0	0	0	1	0	1	0	1	1	2	0	1
AQIDNLTR	AQIDNLTR	R	E	1393	1400	8	2		sp|P15924|DESP_HUMAN	P15924	DESP_HUMAN	DSP	Desmoplakin			1	0	0	0	0	0	0	0	0	0	0	0	0	0	0	0	0	0	0	0	0	0	0	0	0	0	0	0	0	0	0	0	0	1
AQIEVTSSFTMLVIDNVTR	AQIEVTSSFTMLVIDNVTR	R	F	26079	26097	19	3		sp|Q8WZ42|TITIN_HUMAN	Q8WZ42	TITIN_HUMAN	TTN	Titin			0	0	0	1	0	0	0	1	0	1	0	0	0	0	0	0	0	1	0	0	0	0	0	0	0	0	0	0	0	0	0	0	0	0
AQIEVTSSFTMLVIDNVTR	AQIEVTSSFTM[15.9949]LVIDNVTR	R	F	26079	26097	19	3	11M(15.9949)	sp|Q8WZ42|TITIN_HUMAN	Q8WZ42	TITIN_HUMAN	TTN	Titin			0	0	0	0	0	0	0	0	0	0	0	0	0	0	0	0	0	0	0	0	0	0	0	0	0	0	0	0	0	0	0	0	0	0
AQIHDLVLVGGSTR	AQIHDLVLVGGSTR	K	I	329	342	14	2,3		sp|P0DMV8|HS71A_HUMAN	P0DMV8	HS71A_HUMAN	HSPA1A	Heat shock 70 kDa protein 1A	HSPA1B	sp|P0DMV9|HS71B_HUMAN	2	2	2	2	2	2	2	2	3	3	2	3	2	2	2	2	3	3	2	3	3	2	2	2	2	2	3	2	2	1	2	2	2	3
AQIHGGILR	AQIHGGILR	K	L	1911	1919	9	2		sp|P98160|PGBM_HUMAN	P98160	PGBM_HUMAN	HSPG2	Basement membrane-specific heparan sulfate proteoglycan core protein			1	1	0	0	1	0	0	0	1	1	1	1	1	1	1	0	0	0	1	1	1	0	1	1	0	0	0	0	1	0	0	0	1	1
AQILEMR	AQILEMR	K	Y	240	246	7	2		sp|Q96P63|SPB12_HUMAN	Q96P63	SPB12_HUMAN	SERPINB12	Serpin B12			1	0	0	0	0	0	0	0	0	0	0	0	0	0	0	0	0	0	0	0	0	0	0	0	0	0	0	0	0	0	0	0	0	1
AQINHSIAMQNGK	AQINHSIAM[15.9949]QNGK	R	V	79	91	13	2	9M(15.9949)	sp|Q9NPC6|MYOZ2_HUMAN	Q9NPC6	MYOZ2_HUMAN	MYOZ2	Myozenin-2			0	0	0	0	0	0	0	0	1	0	0	0	0	0	0	0	0	0	0	0	0	0	0	0	0	0	0	0	0	0	0	0	0	0
AQIWDTAGQER	AQIWDTAGQER	K	Y	62	72	11	2		sp|P62491|RB11A_HUMAN	P62491	RB11A_HUMAN	RAB11A	Ras-related protein Rab-11A	RAB11B	sp|Q15907|RB11B_HUMAN	1	0	0	0	0	0	1	0	0	0	1	0	0	0	0	0	0	1	0	0	0	0	0	0	0	0	0	0	0	0	0	0	0	0
AQKDEEKMEIQEIQLK	AQKDEEKMEIQEIQLK	R	E	134	149	16	2,3,4		sp|P09493|TPM1_HUMAN	P09493	TPM1_HUMAN	TPM1	Tropomyosin alpha-1 chain			2	3	1	5	3	6	2	4	2	4	0	4	2	4	0	4	3	5	2	5	1	4	1	4	1	5	2	5	2	6	3	4	3	8
AQKDEEKMEIQEIQLK	AQKDEEKM[15.9949]EIQEIQLK	R	E	134	149	16	2,3,4	8M(15.9949)	sp|P09493|TPM1_HUMAN	P09493	TPM1_HUMAN	TPM1	Tropomyosin alpha-1 chain			0	8	0	5	0	4	0	4	1	5	0	7	0	4	0	4	0	3	0	6	0	7	0	7	0	4	0	6	0	7	0	5	0	3
AQKPWLK	AQKPWLK	K	R	139	145	7	2		sp|Q9UKS6|PACN3_HUMAN	Q9UKS6	PACN3_HUMAN	PACSIN3	Protein kinase C and casein kinase substrate in neurons protein 3			0	1	0	0	0	1	0	0	0	0	0	0	0	0	0	0	0	0	0	1	0	1	0	1	0	0	0	0	0	0	0	1	0	0
AQLADSFHLQQFFR	AQLADSFHLQQFFR	R	D	567	580	14	3		sp|Q13813|SPTN1_HUMAN	Q13813	SPTN1_HUMAN	SPTAN1	Spectrin alpha chain, non-erythrocytic 1			0	0	0	0	0	0	0	1	0	0	0	0	0	0	0	0	0	0	0	0	0	0	0	0	0	0	0	0	0	0	0	0	0	0
AQLEFNQIK	AQLEFNQIK	R	A	1561	1569	9	2		sp|P12883|MYH7_HUMAN	P12883	MYH7_HUMAN	MYH7	Myosin-7	MYH6	sp|P13533|MYH6_HUMAN	2	1	3	1	3	0	1	0	1	0	2	2	2	0	3	0	2	1	2	0	2	0	2	0	4	1	2	1	4	0	2	0	2	0
AQLEFNQIKAEIER	AQLEFNQIKAEIER	R	K	1561	1574	14	2,3		sp|P12883|MYH7_HUMAN	P12883	MYH7_HUMAN	MYH7	Myosin-7	MYH6	sp|P13533|MYH6_HUMAN	2	0	1	0	0	0	1	0	1	0	3	0	0	0	0	0	0	0	0	0	0	0	1	0	1	0	0	0	0	0	0	0	1	0
AQLEFNQIKAEIERK	AQLEFNQIKAEIERK	R	L	1561	1575	15	4		sp|P12883|MYH7_HUMAN	P12883	MYH7_HUMAN	MYH7	Myosin-7	MYH6	sp|P13533|MYH6_HUMAN	0	0	0	0	0	0	0	0	1	0	0	0	0	0	0	0	0	0	0	0	0	0	0	0	0	0	0	0	0	0	0	0	0	0
AQLEPVASPAK	AQLEPVASPAK	K	K	1428	1438	11	2		sp|Q15149|PLEC_HUMAN	Q15149	PLEC_HUMAN	PLEC	Plectin			0	0	0	0	0	0	0	0	0	0	0	0	1	0	1	0	0	0	0	0	1	0	1	0	0	0	0	0	0	0	0	0	0	0
AQLFALTGVQPAR	AQLFALTGVQPAR	K	Q	31	43	13	2		sp|P54578|UBP14_HUMAN	P54578	UBP14_HUMAN	USP14	Ubiquitin carboxyl-terminal hydrolase 14			0	0	0	0	0	0	0	0	0	0	0	0	0	0	0	0	0	0	0	0	0	0	0	0	0	1	0	0	0	0	0	0	0	0
AQLGGPEAAK	AQLGGPEAAK	R	S	189	198	10	1,2		sp|P04792|HSPB1_HUMAN	P04792	HSPB1_HUMAN	HSPB1	Heat shock protein beta-1			1	1	0	1	2	1	0	1	1	1	0	1	0	1	0	1	0	1	0	1	0	1	0	1	0	0	0	0	1	1	1	1	0	1
AQLGVQAFADALLIIPK	AQLGVQAFADALLIIPK	R	V	433	449	17	2		sp|P40227|TCPZ_HUMAN	P40227	TCPZ_HUMAN	CCT6A	T-complex protein 1 subunit zeta			0	0	0	0	0	0	0	0	0	0	0	0	0	0	0	0	0	0	0	0	0	0	0	0	0	0	0	0	0	0	1	0	0	0
AQLHGASEEPGHFSLTNAASTHTTNEGIFSPTPGELGFSSFHR	AQLHGASEEPGHFSLTNAASTHTTNEGIFSPTPGELGFSSFHR	R	L	941	983	43	5		sp|P98160|PGBM_HUMAN	P98160	PGBM_HUMAN	HSPG2	Basement membrane-specific heparan sulfate proteoglycan core protein			0	0	0	0	0	0	0	0	1	0	0	0	1	0	0	0	0	0	0	0	0	0	0	0	0	0	0	0	0	0	0	0	0	1
AQLLITGATLQDSGR	AQLLITGATLQDSGR	R	Y	3150	3164	15	2		sp|Q5VST9|OBSCN_HUMAN	Q5VST9	OBSCN_HUMAN	OBSCN	Obscurin			1	0	0	0	0	0	0	0	0	1	0	1	0	0	0	0	0	1	0	0	0	0	0	0	0	0	0	0	0	0	1	0	0	1
AQLLVQGR	AQLLVQGR	R	R	2996	3003	8	2		sp|Q5VST9|OBSCN_HUMAN	Q5VST9	OBSCN_HUMAN	OBSCN	Obscurin			0	0	0	0	0	0	0	0	0	0	0	1	0	0	0	0	0	0	0	0	1	0	1	0	1	0	1	0	0	0	0	0	1	0
AQLMADFQAGR	AQLMADFQAGR	R	V	3739	3749	11	2		sp|Q15149|PLEC_HUMAN	Q15149	PLEC_HUMAN	PLEC	Plectin			0	0	0	0	0	0	0	2	0	1	0	0	1	0	0	0	0	0	0	0	0	1	0	0	0	1	1	1	0	0	1	0	0	0
AQLMADFQAGR	AQLM[15.9949]ADFQAGR	R	V	3739	3749	11	2	4M(15.9949)	sp|Q15149|PLEC_HUMAN	Q15149	PLEC_HUMAN	PLEC	Plectin			1	0	0	0	0	0	0	0	1	0	0	0	0	0	0	0	0	1	0	0	0	0	0	0	0	0	0	0	0	1	0	0	0	0
AQNEVGSDTCVCTVK	AQNEVGSDTC[57.0215]VC[57.0215]TVK	K	L	6518	6532	15	2	10C(57.0215)	sp|Q8WZ42|TITIN_HUMAN	Q8WZ42	TITIN_HUMAN	TTN	Titin			0	1	0	0	1	1	0	0	0	0	1	1	1	0	1	1	1	1	1	1	1	1	1	1	1	0	1	0	1	1	0	1	1	0
AQNLEEGIEYEFR	AQNLEEGIEYEFR	K	V	24411	24423	13	2,3		sp|Q8WZ42|TITIN_HUMAN	Q8WZ42	TITIN_HUMAN	TTN	Titin			2	2	1	2	2	2	2	2	1	2	2	2	2	2	2	3	2	2	2	2	2	2	2	2	2	2	2	2	2	2	1	2	2	2
AQNTWGCGNSLR	AQNTWGC[57.0215]GNSLR	K	T	516	527	12	2,3	7C(57.0215)	sp|P02545|LMNA_HUMAN	P02545	LMNA_HUMAN	LMNA	Prelamin-A/C			0	1	0	0	0	0	0	0	1	0	1	0	1	1	1	0	1	1	0	0	0	0	1	0	0	0	0	0	1	1	0	0	1	0
AQPLVPVAHIR	AQPLVPVAHIR	R	P	71	81	11	3		sp|A8MZF0|PRR33_HUMAN	A8MZF0	PRR33_HUMAN	PRR33	Proline-rich protein 33			0	0	0	0	0	0	0	0	0	0	0	0	0	0	0	0	0	0	0	0	0	0	0	0	0	0	0	0	0	0	0	0	0	0
AQQATPGGAAPTIFSR	AQQATPGGAAPTIFSR	K	I	43	58	16	2		sp|Q9BX68|HINT2_HUMAN	Q9BX68	HINT2_HUMAN	HINT2	Histidine triad nucleotide-binding protein 2, mitochondrial			0	0	0	0	0	0	0	0	0	0	0	0	0	0	0	0	0	0	0	0	0	0	0	0	0	0	0	0	1	0	0	0	0	0
AQQIHSQTSQQYPLYDLDLGK	AQQIHSQTSQQYPLYDLDLGK	K	F	835	855	21	2,3		sp|P15924|DESP_HUMAN	P15924	DESP_HUMAN	DSP	Desmoplakin			1	0	0	0	0	0	0	0	0	1	1	1	0	0	0	0	0	0	0	0	0	0	1	0	0	0	0	0	0	0	0	0	0	1
AQQVQAPVELYSDWLTVGHVDEFMSFVPIPGTK	AQQVQAPVELYSDWLTVGHVDEFMSFVPIPGTK	K	K	453	485	33	3,4		sp|Q9Y2J8|PADI2_HUMAN	Q9Y2J8	PADI2_HUMAN	PADI2	Protein-arginine deiminase type-2			2	2	2	2	3	2	1	2	2	2	2	2	1	2	2	3	2	2	1	2	2	2	2	1	3	2	2	2	1	2	2	2	3	3
AQQVQAPVELYSDWLTVGHVDEFMSFVPIPGTK	AQQVQAPVELYSDWLTVGHVDEFM[15.9949]SFVPIPGTK	K	K	453	485	33	3,4	24M(15.9949)	sp|Q9Y2J8|PADI2_HUMAN	Q9Y2J8	PADI2_HUMAN	PADI2	Protein-arginine deiminase type-2			0	0	0	0	0	0	0	0	1	1	0	1	0	0	0	0	0	0	0	0	0	0	0	0	1	0	0	0	0	0	0	1	0	1
AQSDGIWGEHEIDYILLVR	AQSDGIWGEHEIDYILLVR	K	K	138	156	19	3		sp|Q13907|IDI1_HUMAN	Q13907	IDI1_HUMAN	IDI1	Isopentenyl-diphosphate Delta-isomerase 1			1	0	1	1	1	1	1	1	0	1	1	1	0	1	1	1	1	1	1	1	1	1	1	1	1	1	1	1	1	1	1	1	1	1
AQVARPGGDTIFGK	AQVARPGGDTIFGK	K	I	8	21	14	3		sp|P49773|HINT1_HUMAN	P49773	HINT1_HUMAN	HINT1	Histidine triad nucleotide-binding protein 1			0	0	0	0	0	0	0	0	0	0	0	1	0	0	0	0	0	0	0	0	0	0	0	0	0	0	0	1	0	0	0	0	0	0
AQVEGLTCSHCR	AQVEGLTC[57.0215]SHC[57.0215]R	K	P	1297	1308	12	2	11C(57.0215)	sp|P98160|PGBM_HUMAN	P98160	PGBM_HUMAN	HSPG2	Basement membrane-specific heparan sulfate proteoglycan core protein			0	0	0	0	1	0	0	0	0	0	0	0	0	0	0	0	0	0	0	0	1	0	0	0	0	0	0	0	0	0	0	1	0	1
AQVEQELTTLR	AQVEQELTTLR	K	L	2319	2329	11	2		sp|Q15149|PLEC_HUMAN	Q15149	PLEC_HUMAN	PLEC	Plectin			0	1	0	0	0	1	0	1	0	1	1	0	0	1	0	1	0	1	0	1	0	1	0	1	0	0	0	1	0	1	0	1	1	1
AQVLAGGR	AQVLAGGR	K	G	99	106	8	2		sp|Q9P2R7|SUCB1_HUMAN	Q9P2R7	SUCB1_HUMAN	SUCLA2	Succinate--CoA ligase [ADP-forming] subunit beta, mitochondrial			0	0	1	0	0	0	0	0	0	1	1	0	0	0	0	0	0	0	0	0	0	0	0	0	0	0	0	0	0	0	0	1	0	0
AQWLTEPNPSAEELFR	AQWLTEPNPSAEELFR	R	M	3421	3436	16	2		sp|P21817|RYR1_HUMAN	P21817	RYR1_HUMAN	RYR1	Ryanodine receptor 1			0	1	0	0	1	1	1	1	0	1	1	0	0	1	1	1	0	1	1	0	0	1	0	0	1	1	0	1	0	1	0	1	0	1
AQYDDIASR	AQYDDIASR	K	S	296	304	9	2		contam_sp|P25691|K2M3_SHEEP	P25691	K2M3_SHEEP		Keratin, type II microfibrillar, component 5	KRT82	contam_sp|P15241|K2M2_SHEEP, contam_sp|Q9NSB4|KRT82_HUMAN	0	0	0	0	0	0	0	0	0	0	0	0	0	0	0	0	0	0	0	0	0	0	0	0	0	0	0	0	0	1	0	0	0	0
AQYDDIATR	AQYDDIATR	K	S	285	293	9	2		contam_sp|P78385|KRT83_HUMAN	P78385	KRT83_HUMAN	KRT83	Keratin, type II cuticular Hb3	KRT87P	sp|A6NCN2|KR87P_HUMAN	0	0	0	0	0	0	0	0	0	0	0	0	0	0	0	0	0	0	0	0	0	0	1	0	0	0	0	0	0	0	0	0	0	0
AQYDDIVTR	AQYDDIVTR	K	S	280	288	9	2		contam_sp|O43790|KRT86_HUMAN	O43790	KRT86_HUMAN	KRT86	Keratin, type II cuticular Hb6	KRT81	contam_sp|Q14533|KRT81_HUMAN	0	0	0	0	0	0	0	0	0	0	0	0	0	0	0	0	0	0	0	0	0	0	1	0	0	0	0	0	0	0	0	0	0	0
AQYEALVETNR	AQYEALVETNR	R	R	229	239	11	2		contam_sp|P02534|K1M1_SHEEP	P02534	K1M1_SHEEP		Keratin, type I microfibrillar 48 kDa, component 8C-1		contam_sp|P25690|K1M2_SHEEP	0	0	0	0	0	0	0	0	0	0	0	0	0	0	0	0	0	0	0	0	0	0	0	0	0	0	0	0	0	0	0	0	0	0
AQYEALVETNRR	AQYEALVETNRR	R	D	229	240	12	2		contam_sp|P02534|K1M1_SHEEP	P02534	K1M1_SHEEP		Keratin, type I microfibrillar 48 kDa, component 8C-1		contam_sp|P25690|K1M2_SHEEP	0	0	0	0	0	0	0	0	0	0	0	0	0	0	0	0	0	0	0	0	0	0	0	0	0	0	0	0	0	0	0	0	0	0
AQYEDIAQK	AQYEDIAQK	K	S	356	364	9	1,2		contam_sp|P04264|K2C1_HUMAN	P04264	K2C1_HUMAN	KRT1	Keratin, type II cytoskeletal 1			3	3	1	1	1	1	1	2	1	1	1	1	3	1	1	3	3	1	1	1	2	1	2	1	2	2	2	2	3	1	1	1	3	3
AQYEEIANR	AQYEEIANR	K	S	344	352	9	2		sp|P13647|K2C5_HUMAN	P13647	K2C5_HUMAN	KRT5	Keratin, type II cytoskeletal 5			1	0	0	1	0	0	0	0	0	0	1	0	1	0	1	0	1	0	1	0	1	0	1	0	0	0	0	0	1	0	0	1	1	0
AQYEEIAQR	AQYEEIAQR	K	S	354	362	9	1,2		contam_sp|P35908|K22E_HUMAN	P35908	K22E_HUMAN	KRT2	Keratin, type II cytoskeletal 2 epidermal	KRT4, KRT6A, KRT6B, KRT6C, KRT76	sp|P02538|K2C6A_HUMAN, sp|P04259|K2C6B_HUMAN, sp|P19013|K2C4_HUMAN, sp|P48668|K2C6C_HUMAN, sp|Q01546|K22O_HUMAN	3	1	1	2	1	1	1	1	1	1	1	1	1	0	1	1	1	1	1	1	1	0	1	1	1	1	1	1	1	1	1	1	1	1
AQYEQTLAELHR	AQYEQTLAELHR	K	Y	204	215	12	2,3		sp|Q9UKS6|PACN3_HUMAN	Q9UKS6	PACN3_HUMAN	PACSIN3	Protein kinase C and casein kinase substrate in neurons protein 3			1	2	1	2	1	2	1	2	1	2	1	2	1	2	1	2	1	2	1	2	1	2	1	2	1	2	1	2	1	2	1	2	1	2
AQYETIAAK	AQYETIAAK	R	N	279	287	9	2		sp|P17661|DESM_HUMAN	P17661	DESM_HUMAN	DES	Desmin			1	1	1	1	1	1	1	1	1	1	1	1	1	0	1	1	1	1	1	1	0	1	0	1	1	1	1	1	1	1	2	1	1	2
AQYYLPDGSTIEIGPSR	AQYYLPDGSTIEIGPSR	K	F	239	255	17	2		sp|P61163|ACTZ_HUMAN	P61163	ACTZ_HUMAN	ACTR1A	Alpha-centractin			0	0	0	0	0	0	0	0	1	0	0	0	0	0	0	0	0	0	0	0	0	0	0	0	0	0	0	0	0	0	0	0	0	0
ARDDLITDLLNEAK	ARDDLITDLLNEAK	R	Q	86	99	14	3		sp|P36543|VATE1_HUMAN	P36543	VATE1_HUMAN	ATP6V1E1	V-type proton ATPase subunit E 1			0	1	1	1	1	1	1	1	1	1	1	1	1	1	1	1	1	1	1	1	1	0	1	1	1	1	1	1	0	0	0	1	1	1
ARDIVPGDIVEVAVGDK	ARDIVPGDIVEVAVGDK	K	V	142	158	17	2,3		sp|O14983|AT2A1_HUMAN	O14983	AT2A1_HUMAN	ATP2A1	Sarcoplasmic/endoplasmic reticulum calcium ATPase 1	ATP2A3	sp|Q93084|AT2A3_HUMAN	0	1	0	0	0	1	0	1	0	1	0	0	0	1	0	1	0	0	0	2	0	0	0	1	0	1	0	0	0	2	0	1	0	1
ARDIVPGDIVEVAVGDKVPADIR	ARDIVPGDIVEVAVGDKVPADIR	K	I	142	164	23	3,4		sp|O14983|AT2A1_HUMAN	O14983	AT2A1_HUMAN	ATP2A1	Sarcoplasmic/endoplasmic reticulum calcium ATPase 1	ATP2A3	sp|Q93084|AT2A3_HUMAN	0	1	0	1	0	1	0	1	0	1	0	3	0	1	0	1	0	1	0	4	0	1	0	1	0	2	0	1	0	1	0	1	0	1
AREDIFMETLK	AREDIFM[15.9949]ETLK	K	D	92	102	11	3	7M(15.9949)	sp|P25311|ZA2G_HUMAN	P25311	ZA2G_HUMAN	AZGP1	Zinc-alpha-2-glycoprotein			1	0	0	0	0	0	0	0	0	0	0	0	0	0	0	0	0	0	0	0	0	0	0	0	0	0	0	0	0	0	0	0	0	0
AREEEEQKEGGDGAAGDPK	AREEEEQKEGGDGAAGDPK	K	K	34	52	19	3		sp|Q13442|HAP28_HUMAN	Q13442	HAP28_HUMAN	PDAP1	28 kDa heat- and acid-stable phosphoprotein			0	0	0	0	0	0	0	0	0	0	0	0	0	0	0	0	0	1	0	0	0	0	0	0	0	0	0	0	0	0	1	0	0	0
AREGSEEDLDALEHMFR	AREGSEEDLDALEHMFR	K	Q	28	44	17	4		sp|P31944|CASPE_HUMAN	P31944	CASPE_HUMAN	CASP14	Caspase-14			1	0	0	0	0	0	0	0	0	0	0	0	0	0	0	0	0	0	0	0	0	0	0	0	0	0	0	0	0	0	0	0	0	0
ARFEELCSDLFR	ARFEELC[57.0215]SDLFR	R	S	300	311	12	2,3	7C(57.0215)	sp|P0DMV8|HS71A_HUMAN	P0DMV8	HS71A_HUMAN	HSPA1A	Heat shock 70 kDa protein 1A	HSPA1B, HSPA6, HSPA7	sp|P0DMV9|HS71B_HUMAN, sp|P17066|HSP76_HUMAN, sp|P48741|HSP77_HUMAN	0	1	1	0	1	1	1	1	0	0	0	0	1	1	1	1	1	0	1	1	1	1	1	0	0	1	2	1	0	1	1	1	2	1
ARFEELNADLFR	ARFEELNADLFR	R	G	300	311	12	2,3		sp|P11142|HSP7C_HUMAN	P11142	HSP7C_HUMAN	HSPA8	Heat shock cognate 71 kDa protein	HSPA2	sp|P54652|HSP72_HUMAN	2	2	3	2	2	2	3	2	2	2	3	2	2	2	1	2	2	2	2	2	2	2	2	2	2	2	2	2	2	2	2	2	3	2
ARLECEINTYR	ARLEC[57.0215]EINTYR	R	S	347	357	11	2,3	5C(57.0215)	contam_sp|O76009|KT33A_HUMAN	O76009	KT33A_HUMAN	KRT33A	Keratin, type I cuticular Ha3-I	KRT31, KRT33B, KRT34, KRT35	contam_sp|O76011|KRT34_HUMAN, contam_sp|P02534|K1M1_SHEEP, contam_sp|P25690|K1M2_SHEEP, contam_sp|Q14525|KT33B_HUMAN, contam_sp|Q15323|K1H1_HUMAN, contam_sp|Q92764|KRT35_HUMAN	0	0	0	0	0	0	0	0	0	0	0	0	0	0	0	0	0	0	0	0	0	0	2	0	0	0	0	0	0	0	0	0	0	0
ARLEIEPEWAYGK	ARLEIEPEWAYGK	K	K	188	200	13	2,3		sp|Q00688|FKBP3_HUMAN	Q00688	FKBP3_HUMAN	FKBP3	Peptidyl-prolyl cis-trans isomerase FKBP3			0	0	0	0	0	0	1	0	1	0	0	1	0	0	0	0	0	0	0	1	1	1	0	0	0	1	0	0	0	0	0	0	0	0
ARNDEYENLFNMIVEIPR	ARNDEYENLFNMIVEIPR	K	W	83	100	18	3		sp|Q9H2U2|IPYR2_HUMAN	Q9H2U2	IPYR2_HUMAN	PPA2	Inorganic pyrophosphatase 2, mitochondrial			0	0	0	0	0	0	0	0	0	0	0	0	0	0	0	0	0	0	0	0	0	0	1	0	0	0	1	0	0	0	1	0	0	0
ARPAADPTGAPAAEAAQPQAQVAAHPEQTAPWTEK	ARPAADPTGAPAAEAAQPQAQVAAHPEQTAPWTEK	R	E	30	64	35	3,4		sp|Q96Q06|PLIN4_HUMAN	Q96Q06	PLIN4_HUMAN	PLIN4	Perilipin-4			1	0	1	1	1	1	1	0	1	1	1	1	1	1	1	1	1	1	1	0	2	0	1	0	1	1	1	1	1	0	1	1	1	1
ARPEDVISEGR	ARPEDVISEGR	R	G	283	293	11	2		sp|P25325|THTM_HUMAN	P25325	THTM_HUMAN	MPST	3-mercaptopyruvate sulfurtransferase			0	0	1	0	1	0	1	0	0	0	1	0	0	0	1	0	0	0	0	0	1	0	1	0	1	0	1	0	1	0	1	0	1	0
ARPEDVVNLDLK	ARPEDVVNLDLK	K	S	336	347	12	3		sp|Q9HBI1|PARVB_HUMAN	Q9HBI1	PARVB_HUMAN	PARVB	Beta-parvin			0	0	0	0	0	0	0	0	0	0	0	0	1	0	0	0	0	0	0	0	0	0	0	0	0	0	0	0	0	0	0	0	0	0
ARPEFTLPVHFYGHVEHTSQGAK	ARPEFTLPVHFYGHVEHTSQGAK	K	W	193	215	23	2,3,4,5		sp|P11217|PYGM_HUMAN	P11217	PYGM_HUMAN	PYGM	Glycogen phosphorylase, muscle form			6	9	11	15	11	12	6	13	8	15	7	11	5	12	8	10	9	13	8	13	9	18	12	15	10	14	8	14	9	16	12	14	8	10
ARPELLQSHFIPTIGR	ARPELLQSHFIPTIGR	R	L	3349	3364	16	2,3,4		sp|P21817|RYR1_HUMAN	P21817	RYR1_HUMAN	RYR1	Ryanodine receptor 1			1	2	1	1	1	2	2	3	2	1	2	1	2	3	1	1	1	1	2	3	1	2	1	2	1	2	2	2	1	2	1	2	1	1
ARPEVNLK	ARPEVNLK	K	K	2483	2490	8	2		sp|P24043|LAMA2_HUMAN	P24043	LAMA2_HUMAN	LAMA2	Laminin subunit alpha-2			0	0	1	0	0	0	0	0	1	0	0	0	0	0	0	0	0	0	1	0	0	0	0	0	0	0	0	0	0	0	1	0	0	0
ARPFPDGLAEDIDKGEVSAR	ARPFPDGLAEDIDKGEVSAR	K	Q	606	625	20	3,4		sp|P13639|EF2_HUMAN	P13639	EF2_HUMAN	EEF2	Elongation factor 2			2	3	3	3	3	5	4	5	3	3	3	3	3	4	2	3	4	5	3	5	3	4	3	5	2	3	4	4	3	3	3	4	2	3
ARPILHVSHEVSIAPR	ARPILHVSHEVSIAPR	R	S	515	530	16	3,4		sp|Q13683|ITA7_HUMAN	Q13683	ITA7_HUMAN	ITGA7	Integrin alpha-7			0	0	0	0	0	0	1	0	1	0	0	0	0	0	0	0	0	1	0	0	0	0	0	0	0	0	0	0	0	0	0	1	0	1
ARQEELYSELQAR	ARQEELYSELQAR	R	E	3356	3368	13	2,3		sp|Q15149|PLEC_HUMAN	Q15149	PLEC_HUMAN	PLEC	Plectin			2	1	2	2	1	2	2	1	2	2	1	2	1	2	1	1	1	1	2	2	1	2	1	1	1	1	1	1	1	1	2	2	1	1
ARVPQTFTVDCSQAGR	ARVPQTFTVDC[57.0215]SQAGR	R	A	1459	1474	16	3	11C(57.0215)	sp|Q14315|FLNC_HUMAN	Q14315	FLNC_HUMAN	FLNC	Filamin-C			0	0	0	1	0	0	0	0	0	0	0	0	0	0	0	0	0	1	0	0	0	0	0	0	0	0	0	0	0	0	1	0	0	0
ARYLAEK	ARYLAEK	R	Y	632	638	7	2		sp|P13639|EF2_HUMAN	P13639	EF2_HUMAN	EEF2	Elongation factor 2			0	0	0	0	0	1	0	0	0	0	0	0	0	0	0	0	0	0	0	0	0	0	0	0	0	0	0	0	0	0	0	0	0	0
ASAAPKPEPVPVQK	ASAAPKPEPVPVQK	R	G	84	97	14	2,3		sp|Q96HC4|PDLI5_HUMAN	Q96HC4	PDLI5_HUMAN	PDLIM5	PDZ and LIM domain protein 5			2	2	2	3	3	2	3	3	3	2	2	4	1	1	2	2	3	2	2	1	5	3	5	1	2	2	1	2	3	1	2	2	3	2
ASAELALGENSEVLK	ASAELALGENSEVLK	K	S	108	122	15	2		sp|P00505|AATM_HUMAN	P00505	AATM_HUMAN	GOT2	Aspartate aminotransferase, mitochondrial			1	1	1	2	1	0	0	0	1	1	0	1	1	1	0	1	1	1	1	1	1	1	1	1	1	1	1	1	2	1	1	1	1	1
ASAFALQEQPVVNAVIDDTTK	ASAFALQEQPVVNAVIDDTTK	K	E	287	307	21	2,3		sp|P36957|ODO2_HUMAN	P36957	ODO2_HUMAN	DLST	Dihydrolipoyllysine-residue succinyltransferase component of 2-oxoglutarate dehydrogenase complex, mitochondrial			1	0	2	1	0	0	1	0	2	1	1	1	1	0	1	0	1	0	1	0	1	1	1	1	1	0	1	1	2	0	0	2	1	1
ASAISVTVLNVIEGPVFRPGSK	ASAISVTVLNVIEGPVFRPGSK	K	T	369	390	22	3		sp|Q02413|DSG1_HUMAN	Q02413	DSG1_HUMAN	DSG1	Desmoglein-1			2	1	0	1	0	1	0	0	1	1	1	0	0	0	1	0	0	0	0	0	0	1	1	1	0	0	0	0	0	1	0	0	1	1
ASAPLPGLSAPGR	ASAPLPGLSAPGR	R	L	15	27	13	2		sp|O14558|HSPB6_HUMAN	O14558	HSPB6_HUMAN	HSPB6	Heat shock protein beta-6			1	0	1	0	1	0	1	1	0	1	1	1	1	0	1	1	1	2	1	1	1	1	1	1	1	1	1	1	1	0	1	0	1	0
ASASSSQQQASQHALSSEVSR	ASASSSQQQASQHALSSEVSR	R	K	64	84	21	2,3		sp|P52179|MYOM1_HUMAN	P52179	MYOM1_HUMAN	MYOM1	Myomesin-1			2	2	2	2	2	2	2	2	2	2	2	2	2	2	2	0	2	2	2	2	2	2	2	2	2	2	1	2	2	2	2	3	2	2
ASCTTHLYIK	ASC[57.0215]TTHLYIK	K	A	8783	8792	10	2,3	3C(57.0215)	sp|Q8WZ42|TITIN_HUMAN	Q8WZ42	TITIN_HUMAN	TTN	Titin			2	3	2	3	3	4	2	3	2	3	2	2	2	4	2	3	2	3	2	2	2	4	2	1	2	2	2	3	2	3	3	2	2	2
ASDAGAYACVAK	ASDAGAYAC[57.0215]VAK	R	N	315	326	12	2	9C(57.0215)	sp|Q9UBF9|MYOTI_HUMAN	Q9UBF9	MYOTI_HUMAN	MYOT	Myotilin			0	1	0	0	0	0	0	0	0	0	0	0	0	0	0	0	1	0	0	0	0	0	0	0	0	0	0	0	0	0	0	0	1	0
ASEAGEVPFNHEILR	ASEAGEVPFNHEILR	K	E	244	258	15	2,3		sp|Q7L5N1|CSN6_HUMAN	Q7L5N1	CSN6_HUMAN	COPS6	COP9 signalosome complex subunit 6			1	0	1	0	1	0	1	0	0	0	1	0	1	0	1	0	2	0	1	0	1	0	1	0	1	0	1	0	1	0	1	0	1	0
ASEAPSPPDSLNIMDITK	ASEAPSPPDSLNIMDITK	K	S	21888	21905	18	2		sp|Q8WZ42|TITIN_HUMAN	Q8WZ42	TITIN_HUMAN	TTN	Titin			0	0	0	0	0	0	0	0	0	0	0	0	0	0	0	0	0	0	0	0	0	0	1	0	0	0	0	0	0	0	0	0	0	0
ASEAPSPPDSLNIMDITK	ASEAPSPPDSLNIM[15.9949]DITK	K	S	21888	21905	18	2	14M(15.9949)	sp|Q8WZ42|TITIN_HUMAN	Q8WZ42	TITIN_HUMAN	TTN	Titin			0	0	0	0	0	0	0	0	0	0	0	0	0	0	0	0	0	0	0	0	0	0	0	0	0	0	0	0	0	0	0	0	0	0
ASEASRPIMAQNPVDAPGR	ASEASRPIMAQNPVDAPGR	K	P	29853	29871	19	3		sp|Q8WZ42|TITIN_HUMAN	Q8WZ42	TITIN_HUMAN	TTN	Titin			0	0	0	0	0	0	0	0	0	0	0	0	0	0	0	0	0	1	0	0	0	0	0	0	0	0	0	0	0	0	0	0	0	0
ASEASRPIMAQNPVDAPGRPEVTDVTR	ASEASRPIMAQNPVDAPGRPEVTDVTR	K	S	29853	29879	27	2,3,4		sp|Q8WZ42|TITIN_HUMAN	Q8WZ42	TITIN_HUMAN	TTN	Titin			3	3	3	3	4	3	3	3	3	4	3	3	3	3	3	3	4	3	4	3	5	3	4	3	3	3	2	3	4	3	4	3	3	3
ASEASRPIMAQNPVDAPGRPEVTDVTR	ASEASRPIM[15.9949]AQNPVDAPGRPEVTDVTR	K	S	29853	29879	27	3,4	9M(15.9949)	sp|Q8WZ42|TITIN_HUMAN	Q8WZ42	TITIN_HUMAN	TTN	Titin			3	3	3	2	2	2	3	2	3	3	1	3	2	2	2	1	2	2	1	3	1	2	2	2	2	2	2	2	3	3	2	2	3	3
ASEDLKK	ASEDLKK	K	H	58	64	7	2		contam_sp|P02144|MYG_HUMAN	P02144	MYG_HUMAN	MB	Myoglobin		contam_sp|P68082|MYG_HORSE	0	0	0	0	0	0	0	0	0	0	0	0	0	0	0	0	0	1	0	0	0	0	0	0	0	0	0	0	0	0	0	0	0	0
ASEGQGSGLGGQLSEVSGR	ASEGQGSGLGGQLSEVSGR	R	G	368	386	19	2		sp|Q9H987|SYP2L_HUMAN	Q9H987	SYP2L_HUMAN	SYNPO2L	Synaptopodin 2-like protein			1	1	0	1	1	1	1	1	1	1	1	1	1	0	0	0	1	1	0	1	1	1	0	1	1	1	1	1	1	0	1	0	1	1
ASEIISEK	ASEIISEK	R	K	2438	2445	8	2		sp|P20929|NEBU_HUMAN	P20929	NEBU_HUMAN	NEB	Nebulin			1	0	1	1	0	1	0	1	1	0	1	0	1	1	0	1	1	1	1	1	0	1	0	1	1	1	1	1	1	0	1	1	0	1
ASELVVMGDHDAAR	ASELVVMGDHDAAR	K	R	461	474	14	2,3		sp|Q5VTT5|MYOM3_HUMAN	Q5VTT5	MYOM3_HUMAN	MYOM3	Myomesin-3			2	2	3	1	4	3	3	3	2	1	2	1	2	3	2	1	5	1	3	2	4	2	4	2	4	2	4	1	4	2	3	2	4	2
ASELVVMGDHDAAR	ASELVVM[15.9949]GDHDAAR	K	R	461	474	14	2,3	7M(15.9949)	sp|Q5VTT5|MYOM3_HUMAN	Q5VTT5	MYOM3_HUMAN	MYOM3	Myomesin-3			2	0	1	0	0	1	0	0	1	0	0	0	0	0	1	0	1	0	1	0	1	0	1	0	0	0	1	0	1	0	2	0	2	0
ASEQAVFK	ASEQAVFK	K	C	452	459	8	2		sp|Q14324|MYPC2_HUMAN	Q14324	MYPC2_HUMAN	MYBPC2	Myosin-binding protein C, fast-type			0	0	0	1	0	0	0	1	0	0	0	1	0	0	0	1	0	1	0	0	0	0	0	0	0	1	0	1	0	0	0	0	0	0
ASERPLPPGK	ASERPLPPGK	K	I	22972	22981	10	2		sp|Q8WZ42|TITIN_HUMAN	Q8WZ42	TITIN_HUMAN	TTN	Titin			5	4	4	5	6	5	5	5	4	6	4	5	5	4	4	1	5	6	4	4	4	3	6	3	5	4	2	4	5	4	6	7	6	4
ASFANEDGQVSPGSLLLAGAIAGMPAASLVTPADVIK	ASFANEDGQVSPGSLLLAGAIAGM[15.9949]PAASLVTPADVIK	K	T	509	545	37	3,4	24M(15.9949)	sp|Q9UJS0|CMC2_HUMAN	Q9UJS0	CMC2_HUMAN	SLC25A13	Calcium-binding mitochondrial carrier protein Aralar2			0	1	0	1	0	0	0	1	0	2	0	2	1	0	1	1	0	0	0	2	0	1	1	1	1	1	0	1	0	0	0	1	0	0
ASFEEASNQLINHIEQFLDTNETPYFMK	ASFEEASNQLINHIEQFLDTNETPYFMK	K	S	607	634	28	3		sp|P13010|XRCC5_HUMAN	P13010	XRCC5_HUMAN	XRCC5	X-ray repair cross-complementing protein 5			0	0	1	0	1	0	0	0	1	1	0	0	0	0	1	1	0	0	0	0	0	0	0	1	1	0	0	0	0	0	0	0	0	0
ASFNHFDKDHGGALGPEEFK	ASFNHFDKDHGGALGPEEFK	R	A	772	791	20	4		sp|O43707|ACTN4_HUMAN	O43707	ACTN4_HUMAN	ACTN4	Alpha-actinin-4			0	0	0	0	0	0	0	0	0	0	0	0	0	0	0	0	0	0	0	0	0	0	0	0	0	0	0	1	0	0	0	0	0	0
ASFNHFDR	ASFNHFDR	R	R	760	767	8	2		sp|P35609|ACTN2_HUMAN	P35609	ACTN2_HUMAN	ACTN2	Alpha-actinin-2	ACTN1, ACTN3	sp|P12814|ACTN1_HUMAN, sp|Q08043|ACTN3_HUMAN	2	3	3	2	3	2	3	4	3	3	3	2	2	4	3	2	2	2	3	2	2	2	2	2	2	3	4	2	1	1	2	2	2	1
ASFPQGPIGGANR	ASFPQGPIGGANR	R	D	150	162	13	2		sp|O75608|LYPA1_HUMAN	O75608	LYPA1_HUMAN	LYPLA1	Acyl-protein thioesterase 1			0	0	0	0	0	0	0	0	0	0	0	0	0	0	0	0	0	0	0	0	0	0	0	0	0	0	0	0	0	0	0	0	0	0
ASFTNIIDTHFEVTGLVEDHR	ASFTNIIDTHFEVTGLVEDHR	K	Y	23415	23435	21	3,4		sp|Q8WZ42|TITIN_HUMAN	Q8WZ42	TITIN_HUMAN	TTN	Titin			6	4	7	6	7	11	5	6	4	7	4	4	6	8	7	3	9	9	8	8	8	3	7	6	6	8	5	5	4	6	5	7	4	3
ASFTNIIDTHFEVTGLVEDHRYEFR	ASFTNIIDTHFEVTGLVEDHRYEFR	K	V	23415	23439	25	4,5		sp|Q8WZ42|TITIN_HUMAN	Q8WZ42	TITIN_HUMAN	TTN	Titin			1	1	1	2	2	1	1	1	1	3	2	2	2	3	2	3	3	2	2	4	2	0	1	2	2	4	1	4	1	1	2	3	2	2
ASFTNVIETQFTVSGLTEDQR	ASFTNVIETQFTVSGLTEDQR	K	Y	24497	24517	21	2,3		sp|Q8WZ42|TITIN_HUMAN	Q8WZ42	TITIN_HUMAN	TTN	Titin			2	4	3	2	2	2	2	2	2	3	2	2	2	2	3	1	2	3	2	1	3	2	1	2	3	4	1	2	3	3	2	5	4	4
ASFTNVIETQFTVSGLTEDQRYEFR	ASFTNVIETQFTVSGLTEDQRYEFR	K	V	24497	24521	25	3		sp|Q8WZ42|TITIN_HUMAN	Q8WZ42	TITIN_HUMAN	TTN	Titin			0	0	0	0	0	0	0	0	1	1	0	0	0	0	0	0	0	0	0	0	0	0	0	0	0	0	0	0	0	0	0	0	2	0
ASFTNVLETEFTVSGLVEDQR	ASFTNVLETEFTVSGLVEDQR	K	Y	25579	25599	21	3		sp|Q8WZ42|TITIN_HUMAN	Q8WZ42	TITIN_HUMAN	TTN	Titin			0	4	2	2	0	2	1	3	2	3	2	3	0	3	1	2	1	3	0	1	1	2	0	1	2	3	0	3	0	3	1	5	3	2
ASFTNVLETEFTVSGLVEDQRYEFR	ASFTNVLETEFTVSGLVEDQRYEFR	K	V	25579	25603	25	3		sp|Q8WZ42|TITIN_HUMAN	Q8WZ42	TITIN_HUMAN	TTN	Titin			0	0	0	0	0	0	0	0	0	0	0	0	0	0	0	0	0	0	0	0	0	0	0	0	0	0	0	1	0	0	0	0	0	0
ASFTNVTETQFIISGLTQNSQYEFR	ASFTNVTETQFIISGLTQNSQYEFR	K	V	27744	27768	25	2,3		sp|Q8WZ42|TITIN_HUMAN	Q8WZ42	TITIN_HUMAN	TTN	Titin			1	1	1	1	0	0	0	0	1	1	1	1	1	1	2	2	1	1	1	1	1	1	1	1	1	1	1	1	1	1	1	2	1	1
ASGAVGLSYGAHSNLCINQLVR	ASGAVGLSYGAHSNLC[57.0215]INQLVR	R	N	121	142	22	3	16C(57.0215)	sp|P26440|IVD_HUMAN	P26440	IVD_HUMAN	IVD	Isovaleryl-CoA dehydrogenase, mitochondrial			0	0	1	0	1	0	0	1	0	0	0	0	0	0	0	0	0	0	0	0	0	0	0	0	0	0	0	0	0	0	0	0	1	0
ASGDGESLDEDSEFTLASDFEIGHFFR	ASGDGESLDEDSEFTLASDFEIGHFFR	K	E	298	324	27	3		sp|Q99733|NP1L4_HUMAN	Q99733	NP1L4_HUMAN	NAP1L4	Nucleosome assembly protein 1-like 4			0	0	0	1	0	0	0	0	0	0	0	0	0	0	0	0	0	0	0	0	0	0	0	0	0	0	0	0	0	0	0	0	0	0
ASGEHVTDEEIESLMK	ASGEHVTDEEIESLMK	R	D	122	137	16	2,3		sp|P02585|TNNC2_HUMAN	P02585	TNNC2_HUMAN	TNNC2	Troponin C, skeletal muscle			3	6	2	9	3	12	2	7	2	6	2	8	2	7	2	8	2	6	2	8	2	8	2	7	2	7	2	8	3	9	2	9	2	9
ASGEHVTDEEIESLMKDGDK	ASGEHVTDEEIESLMKDGDK	R	N	122	141	20	3,4		sp|P02585|TNNC2_HUMAN	P02585	TNNC2_HUMAN	TNNC2	Troponin C, skeletal muscle			0	3	0	4	0	3	0	4	0	4	0	4	0	4	0	3	0	4	0	2	0	2	0	3	0	4	0	4	0	3	0	3	0	1
ASGEHVTDEEIESLMKDGDKNNDGR	ASGEHVTDEEIESLMKDGDKNNDGR	R	I	122	146	25	3,4,5		sp|P02585|TNNC2_HUMAN	P02585	TNNC2_HUMAN	TNNC2	Troponin C, skeletal muscle			0	5	0	4	0	8	0	4	0	4	0	3	0	4	0	5	0	3	0	3	0	3	0	3	0	5	0	4	0	4	0	4	0	3
ASGEHVTDEEIESLMK	ASGEHVTDEEIESLM[15.9949]K	R	D	122	137	16	2,3	15M(15.9949)	sp|P02585|TNNC2_HUMAN	P02585	TNNC2_HUMAN	TNNC2	Troponin C, skeletal muscle			1	9	0	6	3	5	0	4	3	6	0	6	1	5	0	4	1	5	0	7	0	5	0	7	0	6	0	5	1	5	0	6	1	5
ASGEHVTDEEIESLMKDGDK	ASGEHVTDEEIESLM[15.9949]KDGDK	R	N	122	141	20	3	15M(15.9949)	sp|P02585|TNNC2_HUMAN	P02585	TNNC2_HUMAN	TNNC2	Troponin C, skeletal muscle			0	0	0	0	0	0	0	1	0	0	0	0	0	0	0	0	0	0	0	0	0	0	0	0	0	0	0	0	0	0	0	0	0	0
ASGEHVTDEEIESLMKDGDKNNDGR	ASGEHVTDEEIESLM[15.9949]KDGDKNNDGR	R	I	122	146	25	4	15M(15.9949)	sp|P02585|TNNC2_HUMAN	P02585	TNNC2_HUMAN	TNNC2	Troponin C, skeletal muscle			0	0	0	0	0	1	0	1	0	1	0	1	0	1	0	0	0	0	0	1	0	1	0	1	0	1	0	1	0	1	0	1	0	1
ASGEMASAQYITAALR	ASGEMASAQYITAALR	R	D	142	157	16	2		sp|P54578|UBP14_HUMAN	P54578	UBP14_HUMAN	USP14	Ubiquitin carboxyl-terminal hydrolase 14			0	0	0	0	0	0	0	0	0	0	0	0	0	0	0	0	0	0	0	0	0	0	0	0	0	0	0	0	0	0	0	0	0	0
ASGLLFVPNILAR	ASGLLFVPNILAR	R	A	273	285	13	2		sp|Q14249|NUCG_HUMAN	Q14249	NUCG_HUMAN	ENDOG	Endonuclease G, mitochondrial			0	0	0	0	0	0	0	0	0	0	0	0	0	0	0	0	0	0	0	0	0	0	0	0	0	0	0	0	0	0	0	0	0	0
ASGPGLER	ASGPGLER	R	G	1160	1167	8	2		sp|Q14315|FLNC_HUMAN	Q14315	FLNC_HUMAN	FLNC	Filamin-C			1	0	1	1	1	1	1	1	1	1	1	1	1	1	1	1	1	1	1	1	1	1	1	1	1	1	1	1	1	1	1	1	1	1
ASGPGLNASGIPASLPVEFTIDAR	ASGPGLNASGIPASLPVEFTIDAR	R	D	1544	1567	24	2,3		sp|Q14315|FLNC_HUMAN	Q14315	FLNC_HUMAN	FLNC	Filamin-C			2	1	2	2	4	4	0	2	3	3	2	2	2	3	2	1	4	3	2	2	1	2	2	2	3	2	2	2	2	2	2	3	2	2
ASGTNDKPGGPHYILR	ASGTNDKPGGPHYILR	R	W	525	540	16	2,3,4		sp|P30038|AL4A1_HUMAN	P30038	AL4A1_HUMAN	ALDH4A1	Delta-1-pyrroline-5-carboxylate dehydrogenase, mitochondrial			3	1	2	2	3	1	3	2	3	1	2	2	2	1	4	2	2	1	2	2	3	1	4	3	3	1	2	2	2	2	3	2	2	2
ASHEEVEGLVEK	ASHEEVEGLVEK	R	I	334	345	12	3		sp|Q08380|LG3BP_HUMAN	Q08380	LG3BP_HUMAN	LGALS3BP	Galectin-3-binding protein			1	0	0	0	0	0	0	0	0	0	0	0	0	0	0	0	0	0	0	0	0	0	0	0	0	0	0	0	0	0	0	0	0	0
ASHFQSHSSER	ASHFQSHSSER	R	Q	2325	2335	11	2,3		sp|Q5D862|FILA2_HUMAN	Q5D862	FILA2_HUMAN	FLG2	Filaggrin-2			2	0	0	0	0	0	0	0	0	0	0	0	0	0	0	0	0	0	0	0	0	0	0	0	0	0	0	0	0	0	0	0	0	0
ASHNNTQIQVVSASNEPLAFASCGTEGFR	ASHNNTQIQVVSASNEPLAFASC[57.0215]GTEGFR	K	N	90	118	29	3	23C(57.0215)	sp|P82912|RT11_HUMAN	P82912	RT11_HUMAN	MRPS11	28S ribosomal protein S11, mitochondrial			0	0	0	0	0	0	0	0	1	0	0	0	0	0	0	0	0	0	0	0	0	0	0	0	0	0	0	0	0	0	0	0	0	0
ASHQQLDTVWENAK	ASHQQLDTVWENAK	K	A	61	74	14	2,3		sp|Q13508|NAR3_HUMAN	Q13508	NAR3_HUMAN	ART3	Ecto-ADP-ribosyltransferase 3			0	1	0	1	0	1	0	0	0	1	0	1	0	1	0	0	0	1	0	1	0	0	0	1	0	1	0	0	0	1	0	0	0	1
ASHSASYPWEGLNALDAAVLAYNNLSVFR	ASHSASYPWEGLNALDAAVLAYNNLSVFR	K	Q	214	242	29	3		sp|Q8IYS1|P20D2_HUMAN	Q8IYS1	P20D2_HUMAN	PM20D2	Peptidase M20 domain-containing protein 2			0	0	0	0	1	0	1	0	0	0	0	0	0	0	0	0	1	0	1	0	0	0	0	0	0	0	0	0	0	0	0	0	0	0
ASIAGHMFDVVVIGGGISGLSAAK	ASIAGHMFDVVVIGGGISGLSAAK	K	L	7	30	24	3		sp|P21397|AOFA_HUMAN	P21397	AOFA_HUMAN	MAOA	Amine oxidase [flavin-containing] A			0	0	0	0	0	0	0	0	0	0	0	0	1	0	1	0	0	0	0	0	0	0	0	0	0	0	0	0	0	0	0	0	0	0
ASIHEAWTDGK	ASIHEAWTDGK	K	E	403	413	11	2,3		sp|P12814|ACTN1_HUMAN	P12814	ACTN1_HUMAN	ACTN1	Alpha-actinin-1	ACTN4	sp|O43707|ACTN4_HUMAN	0	0	1	0	1	0	0	0	0	0	0	0	0	0	0	0	1	0	0	0	0	0	1	0	0	0	0	0	0	0	0	0	1	0
ASILNTWISLK	ASILNTWISLK	R	Q	404	414	11	2		sp|P22234|PUR6_HUMAN	P22234	PUR6_HUMAN	PAICS	Multifunctional protein ADE2			0	0	0	0	0	0	0	0	0	0	0	0	0	1	0	1	0	0	0	0	0	0	0	0	0	1	0	1	0	0	0	1	0	1
ASIPLKELEQFNSDIQK	ASIPLKELEQFNSDIQK	K	L	1776	1792	17	3		sp|P11532|DMD_HUMAN	P11532	DMD_HUMAN	DMD	Dystrophin			0	0	0	0	1	0	0	1	1	1	0	1	0	1	0	0	0	1	1	1	0	0	0	0	0	0	0	0	1	0	0	0	1	1
ASIVPSTHHSTSPPGYTILDVDANAMLFVGGLTGK	ASIVPSTHHSTSPPGYTILDVDANAMLFVGGLTGK	K	L	2253	2287	35	4		sp|P24043|LAMA2_HUMAN	P24043	LAMA2_HUMAN	LAMA2	Laminin subunit alpha-2			1	0	0	1	0	1	1	1	0	1	1	1	0	1	1	0	1	0	1	1	1	1	1	1	1	1	0	0	1	1	1	1	1	1
ASIVPSTHHSTSPPGYTILDVDANAMLFVGGLTGK	ASIVPSTHHSTSPPGYTILDVDANAM[15.9949]LFVGGLTGK	K	L	2253	2287	35	4	26M(15.9949)	sp|P24043|LAMA2_HUMAN	P24043	LAMA2_HUMAN	LAMA2	Laminin subunit alpha-2			0	0	1	0	0	0	1	0	0	0	0	0	0	0	0	0	0	0	0	0	0	0	0	0	0	0	0	0	0	0	0	0	0	0
ASLDRPFTNLESAFYSIVGLSSLGAQVPDAK	ASLDRPFTNLESAFYSIVGLSSLGAQVPDAK	K	K	39	69	31	3,4		sp|P04844|RPN2_HUMAN	P04844	RPN2_HUMAN	RPN2	Dolichyl-diphosphooligosaccharide--protein glycosyltransferase subunit 2			1	1	1	1	1	1	2	1	1	1	1	2	1	2	1	1	2	1	0	1	1	1	1	0	1	1	1	1	1	1	1	1	1	1
ASLEGHMEILEK	ASLEGHMEILEK	R	L	188	199	12	2,3		sp|Q9GZV1|ANKR2_HUMAN	Q9GZV1	ANKR2_HUMAN	ANKRD2	Ankyrin repeat domain-containing protein 2			1	0	2	2	4	2	2	1	3	2	1	2	1	2	2	1	3	2	1	1	2	1	2	1	2	1	1	1	2	2	2	3	2	2
ASLEGHMEILEK	ASLEGHM[15.9949]EILEK	R	L	188	199	12	2,3	7M(15.9949)	sp|Q9GZV1|ANKR2_HUMAN	Q9GZV1	ANKR2_HUMAN	ANKRD2	Ankyrin repeat domain-containing protein 2			0	0	1	0	1	0	2	0	2	0	1	0	0	0	0	0	1	0	0	0	0	0	0	0	1	0	0	0	0	0	1	1	1	0
ASLEGNLAETENR	ASLEGNLAETENR	K	Y	322	334	13	2		sp|Q04695|K1C17_HUMAN	Q04695	K1C17_HUMAN	KRT17	Keratin, type I cytoskeletal 17			0	0	0	0	0	0	0	0	1	0	0	0	0	0	0	0	0	0	0	0	0	0	0	0	0	0	0	0	0	0	0	0	0	0
ASLENSLEETK	ASLENSLEETK	K	G	353	363	11	2		sp|P02533|K1C14_HUMAN	P02533	K1C14_HUMAN	KRT14	Keratin, type I cytoskeletal 14	KRT16	sp|P08779|K1C16_HUMAN	1	1	0	0	0	0	0	0	0	0	2	0	0	0	0	0	0	0	0	0	0	0	0	0	0	0	0	0	1	0	0	1	0	2
ASLHALVGSPIIWGGEPR	ASLHALVGSPIIWGGEPR	R	A	434	451	18	2,3		sp|P49753|ACOT2_HUMAN	P49753	ACOT2_HUMAN	ACOT2	Acyl-coenzyme A thioesterase 2, mitochondrial	ACOT1	sp|Q86TX2|ACOT1_HUMAN	2	1	3	2	2	2	2	2	2	2	2	2	2	2	3	2	3	2	3	2	3	2	3	2	2	3	3	2	3	2	2	2	3	3
ASLHEAWTR	ASLHEAWTR	K	G	417	425	9	2		sp|Q08043|ACTN3_HUMAN	Q08043	ACTN3_HUMAN	ACTN3	Alpha-actinin-3			1	4	1	1	1	2	0	1	1	1	0	1	0	2	1	1	1	2	0	2	0	2	0	2	0	1	0	1	1	1	1	1	0	1
ASLHGGEPTTIIR	ASLHGGEPTTIIR	R	Q	1005	1017	13	2,3		sp|P14543|NID1_HUMAN	P14543	NID1_HUMAN	NID1	Nidogen-1			1	2	2	2	2	0	2	1	2	2	2	1	2	2	1	1	2	2	2	1	2	1	2	1	2	2	2	1	2	2	1	2	2	0
ASLLQNESTNEQLQIHYK	ASLLQNESTNEQLQIHYK	R	V	171	188	18	3		sp|Q9BT78|CSN4_HUMAN	Q9BT78	CSN4_HUMAN	COPS4	COP9 signalosome complex subunit 4			0	0	0	0	0	1	0	0	0	0	0	0	0	0	0	0	0	0	0	0	0	1	0	1	0	0	0	0	0	1	0	1	0	1
ASLPTLGFTHFQPAQLTTVGK	ASLPTLGFTHFQPAQLTTVGK	R	R	150	170	21	2,3		sp|P30566|PUR8_HUMAN	P30566	PUR8_HUMAN	ADSL	Adenylosuccinate lyase			1	1	1	1	1	1	1	1	1	1	1	1	1	2	1	2	1	1	1	1	1	1	1	1	1	1	1	1	1	1	1	2	1	1
ASLQVLGTVGEPINPEAWLWYHR	ASLQVLGTVGEPINPEAWLWYHR	R	V	430	452	23	3		sp|Q9NR19|ACSA_HUMAN	Q9NR19	ACSA_HUMAN	ACSS2	Acetyl-coenzyme A synthetase, cytoplasmic			0	0	0	0	0	0	0	0	0	0	0	0	0	0	1	0	0	0	0	0	0	0	0	0	0	0	0	0	0	0	0	0	0	0
ASLRIPVVLPEDEGIYTAFASNIK	ASLRIPVVLPEDEGIYTAFASNIK	R	G	1347	1370	24	3		sp|Q8WZ42|TITIN_HUMAN	Q8WZ42	TITIN_HUMAN	TTN	Titin			0	0	0	0	0	0	0	0	0	0	0	0	0	0	0	0	0	0	0	0	0	0	0	0	0	0	0	0	0	0	0	0	0	0
ASLSLSHAR	ASLSLSHAR	K	S	323	331	9	2		sp|Q7Z3D6|GLUCM_HUMAN	Q7Z3D6	GLUCM_HUMAN	DGLUCY	D-glutamate cyclase, mitochondrial			1	0	0	0	0	0	0	0	1	0	1	0	0	0	0	0	1	0	0	0	0	0	0	0	0	0	0	0	1	0	1	0	0	0
ASLYGAILFTLQQTR	ASLYGAILFTLQQTR	K	W	189	203	15	2,3		sp|Q9H6F2|TM38A_HUMAN	Q9H6F2	TM38A_HUMAN	TMEM38A	Trimeric intracellular cation channel type A			1	2	1	2	2	2	1	1	2	2	1	2	1	2	2	2	2	1	0	0	2	2	2	1	2	2	1	2	2	2	2	2	2	1
ASMHPVTAMLVGK	ASMHPVTAMLVGK	K	D	594	606	13	2,3		sp|P09960|LKHA4_HUMAN	P09960	LKHA4_HUMAN	LTA4H	Leukotriene A-4 hydrolase			1	0	1	3	0	0	1	1	1	1	0	2	1	0	0	0	1	1	0	0	1	0	1	0	0	0	0	0	0	0	0	1	1	0
ASMVLFLDR	ASMVLFLDR	K	V	2500	2508	9	2		sp|P21817|RYR1_HUMAN	P21817	RYR1_HUMAN	RYR1	Ryanodine receptor 1			0	0	0	0	0	0	0	0	0	0	0	0	0	0	0	0	0	0	0	0	0	0	0	1	0	0	0	0	0	0	0	0	0	0
ASMENQPHSKPLPSDIAVIMYTSGSTGLPK	ASM[15.9949]ENQPHSKPLPSDIAVIMYTSGSTGLPK	K	G	266	295	30	4	3M(15.9949)	sp|O95573|ACSL3_HUMAN	O95573	ACSL3_HUMAN	ACSL3	Long-chain-fatty-acid--CoA ligase 3			0	0	0	0	0	0	0	0	0	0	0	0	0	0	0	0	0	0	0	0	0	0	0	0	0	0	0	0	0	0	0	0	0	0
ASMHPVTAMLVGK	ASM[15.9949]HPVTAMLVGK	K	D	594	606	13	2	3M(15.9949)	sp|P09960|LKHA4_HUMAN	P09960	LKHA4_HUMAN	LTA4H	Leukotriene A-4 hydrolase			0	0	0	0	0	0	0	0	0	0	0	0	0	0	0	0	0	0	0	0	0	0	0	0	0	0	0	0	0	0	0	0	0	0
ASMVLFLDR	ASM[15.9949]VLFLDR	K	V	2500	2508	9	2	3M(15.9949)	sp|P21817|RYR1_HUMAN	P21817	RYR1_HUMAN	RYR1	Ryanodine receptor 1			0	0	0	0	0	0	0	0	0	0	0	0	0	1	0	0	0	0	0	0	0	0	0	0	0	0	0	0	0	0	0	1	0	0
ASNDRPPGAGGVK	ASNDRPPGAGGVK	R	R	6	18	13	2,3		sp|Q8N142|PURA1_HUMAN	Q8N142	PURA1_HUMAN	ADSS1	Adenylosuccinate synthetase isozyme 1			1	0	2	2	0	0	2	2	2	2	1	3	1	0	1	0	0	1	1	2	1	2	0	1	0	2	2	2	0	2	2	2	1	2
ASNEYGSVSCTATLTVTEAYPPTFLSR	ASNEYGSVSC[57.0215]TATLTVTEAYPPTFLSR	K	P	4457	4483	27	3	10C(57.0215)	sp|Q8WZ42|TITIN_HUMAN	Q8WZ42	TITIN_HUMAN	TTN	Titin			1	1	0	0	0	0	1	1	1	1	1	1	1	1	0	0	1	1	1	0	0	1	0	0	1	1	1	1	1	1	1	0	1	1
ASNEYGSVSCTATLTVTEAYPPTFLSRPK	ASNEYGSVSC[57.0215]TATLTVTEAYPPTFLSRPK	K	S	4457	4485	29	3	10C(57.0215)	sp|Q8WZ42|TITIN_HUMAN	Q8WZ42	TITIN_HUMAN	TTN	Titin			0	1	0	0	0	0	0	0	0	0	0	0	0	0	0	0	0	0	0	1	0	0	0	0	0	1	0	0	0	0	0	0	1	1
ASNGDAWVEAHGK	ASNGDAWVEAHGK	R	L	147	159	13	2,3		sp|P38646|GRP75_HUMAN	P38646	GRP75_HUMAN	HSPA9	Stress-70 protein, mitochondrial			2	1	2	2	2	2	2	0	1	2	2	2	0	0	2	1	1	1	2	1	2	2	2	2	3	1	2	1	2	2	4	2	2	2
ASNTAEVFFDGVR	ASNTAEVFFDGVR	K	V	304	316	13	2		sp|P49748|ACADV_HUMAN	P49748	ACADV_HUMAN	ACADVL	Very long-chain specific acyl-CoA dehydrogenase, mitochondrial			0	1	1	1	1	1	1	1	1	1	1	1	1	1	1	1	1	1	1	1	2	1	1	1	1	1	1	1	1	1	1	2	1	1
ASPFVEGEDAQFTCTIEGAPYPQIR	ASPFVEGEDAQFTC[57.0215]TIEGAPYPQIR	R	W	6116	6140	25	3	14C(57.0215)	sp|Q5VST9|OBSCN_HUMAN	Q5VST9	OBSCN_HUMAN	OBSCN	Obscurin			0	0	0	0	0	0	1	0	0	1	0	0	0	0	0	0	0	1	0	0	0	0	0	0	0	0	0	0	0	0	1	0	0	0
ASPLLPANHVTMAK	ASPLLPANHVTMAK	K	G	373	386	14	2,3		sp|Q9NSE4|SYIM_HUMAN	Q9NSE4	SYIM_HUMAN	IARS2	Isoleucine--tRNA ligase, mitochondrial			0	0	1	1	0	0	1	1	1	1	0	0	0	0	0	1	0	1	0	1	1	0	0	0	0	1	0	1	0	0	1	0	0	0
ASPSEVVFLDDIGANLKPAR	ASPSEVVFLDDIGANLKPAR	K	D	175	194	20	3		sp|P34913|HYES_HUMAN	P34913	HYES_HUMAN	EPHX2	Bifunctional epoxide hydrolase 2			1	0	0	0	0	0	0	0	0	0	0	0	0	0	0	0	0	0	0	0	0	0	0	0	0	0	0	0	0	0	0	0	0	0
ASQKPQPNFPSPEYMIFDHEFTK	ASQKPQPNFPSPEYMIFDHEFTK	R	L	593	615	23	4		sp|O60763|USO1_HUMAN	O60763	USO1_HUMAN	USO1	General vesicular transport factor p115			0	0	0	0	0	0	1	1	0	0	0	0	0	1	1	0	1	1	1	0	1	0	0	0	1	0	0	1	1	0	0	0	1	0
ASQTPGPVVDLK	ASQTPGPVVDLK	K	V	20807	20818	12	2		sp|Q8WZ42|TITIN_HUMAN	Q8WZ42	TITIN_HUMAN	TTN	Titin			1	1	1	0	1	1	1	1	1	1	1	0	1	1	1	0	1	1	1	1	1	1	0	1	1	1	1	1	1	1	1	1	1	1
ASSFAGYVGMLTGFKPGLFSLTLNER	ASSFAGYVGMLTGFKPGLFSLTLNER	K	F	201	226	26	3		sp|Q13510|ASAH1_HUMAN	Q13510	ASAH1_HUMAN	ASAH1	Acid ceramidase			0	0	0	0	0	0	0	0	0	0	0	0	0	0	0	0	0	0	0	0	0	0	0	0	0	0	0	1	0	0	0	0	0	0
ASSIIDELFQDR	ASSIIDELFQDR	R	F	183	194	12	2		sp|P10909|CLUS_HUMAN	P10909	CLUS_HUMAN	CLU	Clusterin			1	1	0	0	0	0	0	0	0	0	0	0	0	0	0	0	0	0	0	0	0	0	0	0	0	0	0	0	0	0	0	0	0	1
ASSLIEEAKK	ASSLIEEAKK	K	A	1162	1171	10	2		sp|Q9Y490|TLN1_HUMAN	Q9Y490	TLN1_HUMAN	TLN1	Talin-1			0	0	1	0	1	0	0	0	0	0	1	0	1	0	0	0	1	0	1	0	1	0	0	0	1	0	1	0	1	0	1	0	1	0
ASSQTSLGGTICR	ASSQTSLGGTIC[57.0215]R	R	V	57	69	13	2	12C(57.0215)	sp|P54296|MYOM2_HUMAN	P54296	MYOM2_HUMAN	MYOM2	Myomesin-2			1	1	1	1	1	1	1	1	1	1	1	1	1	1	1	1	1	1	1	1	1	1	1	1	1	1	1	1	1	1	1	1	1	1
ASSTSPVEISEWLDQK	ASSTSPVEISEWLDQK	K	L	188	203	16	2		sp|P13804|ETFA_HUMAN	P13804	ETFA_HUMAN	ETFA	Electron transfer flavoprotein subunit alpha, mitochondrial			0	0	0	1	0	0	0	0	1	0	1	1	0	0	0	0	0	0	0	0	2	0	1	0	0	0	1	0	1	0	1	0	0	0
ASSVYEIHCDR	ASSVYEIHC[57.0215]DR	K	T	653	663	11	2,3	9C(57.0215)	sp|Q5VST9|OBSCN_HUMAN	Q5VST9	OBSCN_HUMAN	OBSCN	Obscurin			1	0	1	1	2	2	1	2	2	1	1	1	1	2	1	1	1	1	1	2	1	1	1	1	1	1	1	0	1	2	1	1	1	2
ASSWWTHVEMGPPDPILGVTEAFK	ASSWWTHVEMGPPDPILGVTEAFK	R	R	29	52	24	3		sp|P00505|AATM_HUMAN	P00505	AATM_HUMAN	GOT2	Aspartate aminotransferase, mitochondrial			0	0	1	1	0	0	0	0	0	1	0	1	0	0	1	0	0	1	0	0	0	0	0	0	1	1	1	1	1	0	1	0	0	0
ASTHETWAYGK	ASTHETWAYGK	K	E	410	420	11	2,3		sp|P35609|ACTN2_HUMAN	P35609	ACTN2_HUMAN	ACTN2	Alpha-actinin-2			3	2	2	4	4	3	4	3	4	2	4	2	4	2	5	2	3	2	4	2	4	3	3	3	4	3	4	3	4	2	5	5	3	2
ASTNIQDTEGNTPLHLACDEER	ASTNIQDTEGNTPLHLAC[57.0215]DEER	K	V	163	184	22	3	18C(57.0215)	sp|O75832|PSD10_HUMAN	O75832	PSD10_HUMAN	PSMD10	26S proteasome non-ATPase regulatory subunit 10			0	0	0	1	0	0	1	1	1	0	0	0	0	0	0	0	0	0	0	0	0	0	0	0	0	0	0	0	1	0	0	0	0	0
ASVGAGFLYPLVGTMSTMPGLPTR	ASVGAGFLYPLVGTMSTMPGLPTR	R	P	893	916	24	3		sp|P11586|C1TC_HUMAN	P11586	C1TC_HUMAN	MTHFD1	C-1-tetrahydrofolate synthase, cytoplasmic			0	0	0	0	0	0	0	0	0	0	0	0	0	0	0	0	0	0	0	0	0	0	0	0	0	0	0	0	0	0	0	0	0	0
ASVITQVFHVPLEER	ASVITQVFHVPLEER	K	K	73	87	15	3		sp|Q00341|VIGLN_HUMAN	Q00341	VIGLN_HUMAN	HDLBP	Vigilin			0	0	0	0	0	0	1	0	0	0	0	0	0	0	0	0	0	0	0	0	0	0	0	0	0	0	0	0	0	0	0	0	0	0
ASWSSLSMDEK	ASWSSLSMDEK	K	V	68	78	11	2		sp|P13073|COX41_HUMAN	P13073	COX41_HUMAN	COX4I1	Cytochrome c oxidase subunit 4 isoform 1, mitochondrial			1	2	1	1	1	1	1	1	1	1	1	1	1	1	1	1	1	1	1	1	1	1	1	1	1	1	1	1	1	2	1	2	1	1
ASWSSLSMDEK	ASWSSLSM[15.9949]DEK	K	V	68	78	11	2	8M(15.9949)	sp|P13073|COX41_HUMAN	P13073	COX41_HUMAN	COX4I1	Cytochrome c oxidase subunit 4 isoform 1, mitochondrial			2	2	2	2	2	1	2	2	2	2	2	2	2	2	2	2	2	2	2	1	2	2	2	2	2	2	1	2	2	2	2	2	2	2
ASWTWGPEGQGAILLVNCDR	ASWTWGPEGQGAILLVNC[57.0215]DR	K	E	138	157	20	2,3	18C(57.0215)	sp|Q9Y2J8|PADI2_HUMAN	Q9Y2J8	PADI2_HUMAN	PADI2	Protein-arginine deiminase type-2			0	0	0	0	0	0	0	1	0	1	1	1	0	0	0	1	1	2	0	0	0	0	0	0	0	2	0	1	0	1	0	2	0	2
ASYGHSMVVDPWGTVVAR	ASYGHSMVVDPWGTVVAR	R	C	267	284	18	3		sp|Q86X76|NIT1_HUMAN	Q86X76	NIT1_HUMAN	NIT1	Deaminated glutathione amidase			0	0	0	0	1	0	1	0	0	0	0	0	0	0	0	0	1	0	0	0	1	0	0	0	1	0	1	0	0	0	0	0	0	0
ASYSGVSLFSNPVQYWEIQPSTFR	ASYSGVSLFSNPVQYWEIQPSTFR	K	C	322	345	24	3		sp|P07585|PGS2_HUMAN	P07585	PGS2_HUMAN	DCN	Decorin			3	1	0	0	0	0	0	0	1	3	0	2	0	0	0	1	0	1	0	0	0	0	0	0	1	3	0	2	1	0	2	0	0	0
ASYVAWGHSTVVNPWGEVLAK	ASYVAWGHSTVVNPWGEVLAK	K	A	214	234	21	3		sp|Q9NQR4|NIT2_HUMAN	Q9NQR4	NIT2_HUMAN	NIT2	Omega-amidase NIT2			0	0	0	0	0	0	0	0	0	0	0	0	0	0	0	0	0	0	0	0	0	0	1	0	0	1	0	0	0	0	0	0	1	0
ATAAFILANEHNVALFK	ATAAFILANEHNVALFK	R	H	196	212	17	3		sp|O00410|IPO5_HUMAN	O00410	IPO5_HUMAN	IPO5	Importin-5			0	1	0	1	0	1	0	1	0	0	0	1	0	1	0	1	0	1	0	1	0	1	0	1	0	1	0	0	0	0	0	1	0	1
ATAAPAGAPPQPQDLEFTK	ATAAPAGAPPQPQDLEFTK	K	L	24	42	19	2		sp|P22695|QCR2_HUMAN	P22695	QCR2_HUMAN	UQCRC2	Cytochrome b-c1 complex subunit 2, mitochondrial			0	0	0	1	0	0	0	0	1	0	0	1	0	0	1	0	1	0	0	0	1	0	0	0	1	0	0	0	1	0	0	1	1	0
ATAAVIFLHGLGDTGHGWAEAFAGIR	ATAAVIFLHGLGDTGHGWAEAFAGIR	K	S	20	45	26	3,4		sp|O75608|LYPA1_HUMAN	O75608	LYPA1_HUMAN	LYPLA1	Acyl-protein thioesterase 1			0	0	0	1	0	1	3	1	0	1	0	1	1	1	0	1	1	1	1	1	2	2	3	1	0	1	2	1	0	0	2	1	0	0
ATAENEFVALK	ATAENEFVALK	R	K	202	212	11	2		contam_sp|O43790|KRT86_HUMAN	O43790	KRT86_HUMAN	KRT86	Keratin, type II cuticular Hb6	KRT81, KRT83, KRT87P	contam_sp|P02539|K2M1_SHEEP, contam_sp|P15241|K2M2_SHEEP, contam_sp|P78385|KRT83_HUMAN, contam_sp|Q14533|KRT81_HUMAN, sp|A6NCN2|KR87P_HUMAN	0	0	0	0	0	0	0	0	0	0	0	0	0	0	0	0	0	0	0	0	0	0	0	0	0	0	0	0	0	0	0	0	0	0
ATAENEFVALKK	ATAENEFVALKK	R	D	202	213	12	2,3		contam_sp|O43790|KRT86_HUMAN	O43790	KRT86_HUMAN	KRT86	Keratin, type II cuticular Hb6	KRT81, KRT83, KRT87P	contam_sp|P02539|K2M1_SHEEP, contam_sp|P15241|K2M2_SHEEP, contam_sp|P78385|KRT83_HUMAN, contam_sp|Q14533|KRT81_HUMAN, sp|A6NCN2|KR87P_HUMAN	0	0	0	0	0	0	0	0	0	0	0	0	0	0	0	0	0	0	0	0	0	0	2	0	0	0	0	0	0	0	0	0	0	0
ATAEQISSQTGNK	ATAEQISSQTGNK	K	V	98	110	13	2		sp|Q16698|DECR_HUMAN	Q16698	DECR_HUMAN	DECR1	2,4-dienoyl-CoA reductase, mitochondrial			0	0	1	0	0	0	0	0	1	0	1	1	0	0	1	0	0	0	1	0	0	0	0	0	0	0	1	0	0	0	1	0	0	0
ATAGAYIASQTVK	ATAGAYIASQTVK	R	K	79	91	13	2		sp|P28074|PSB5_HUMAN	P28074	PSB5_HUMAN	PSMB5	Proteasome subunit beta type-5			0	0	1	0	0	0	1	0	1	0	1	1	0	0	0	0	0	0	0	0	0	0	0	0	0	1	0	1	1	0	1	0	1	0
ATAGDTHLGGEDFDNR	ATAGDTHLGGEDFDNR	K	L	221	236	16	2,3		sp|P0DMV8|HS71A_HUMAN	P0DMV8	HS71A_HUMAN	HSPA1A	Heat shock 70 kDa protein 1A	HSPA1B, HSPA1L, HSPA6, HSPA7	sp|P0DMV9|HS71B_HUMAN, sp|P17066|HSP76_HUMAN, sp|P34931|HS71L_HUMAN, sp|P48741|HSP77_HUMAN	2	3	1	2	1	1	2	2	2	3	2	2	2	2	2	2	2	2	2	2	1	2	2	1	2	2	2	2	1	3	3	2	3	2
ATALIEQR	ATALIEQR	R	L	41	48	8	2		sp|Q9GZV1|ANKR2_HUMAN	Q9GZV1	ANKR2_HUMAN	ANKRD2	Ankyrin repeat domain-containing protein 2			0	0	0	0	0	0	0	0	0	0	0	0	0	0	0	0	0	0	0	0	0	0	0	0	0	0	0	0	0	0	0	0	1	1
ATAPQTQHVSPMR	ATAPQTQHVSPMR	R	Q	124	136	13	2,3		sp|P29692|EF1D_HUMAN	P29692	EF1D_HUMAN	EEF1D	Elongation factor 1-delta			0	1	0	2	0	1	0	1	1	0	0	1	1	1	1	1	1	2	0	1	2	0	1	0	1	1	1	0	1	1	1	0	1	0
ATAPQTQHVSPMR	ATAPQTQHVSPM[15.9949]R	R	Q	124	136	13	3	12M(15.9949)	sp|P29692|EF1D_HUMAN	P29692	EF1D_HUMAN	EEF1D	Elongation factor 1-delta			0	0	1	1	0	0	0	0	0	0	0	1	0	0	0	0	0	0	0	0	1	0	0	0	0	0	0	0	0	0	1	0	0	0
ATATPVTPEMQR	ATATPVTPEMQR	K	V	6316	6327	12	2		sp|P20929|NEBU_HUMAN	P20929	NEBU_HUMAN	NEB	Nebulin			0	1	1	1	1	1	1	1	0	1	1	1	1	1	1	0	1	1	1	1	1	1	1	1	0	1	1	1	1	1	0	1	1	1
ATATPVTPEMQR	ATATPVTPEM[15.9949]QR	K	V	6316	6327	12	2	10M(15.9949)	sp|P20929|NEBU_HUMAN	P20929	NEBU_HUMAN	NEB	Nebulin			0	0	0	0	0	0	0	0	0	1	0	1	0	0	0	0	0	0	0	0	0	0	0	0	0	0	0	0	0	0	0	0	0	0
ATATSCRPCPCPYIDASR	ATATSC[57.0215]RPC[57.0215]PC[57.0215]PYIDASR	K	R	806	823	18	3	11C(57.0215)	sp|P98160|PGBM_HUMAN	P98160	PGBM_HUMAN	HSPG2	Basement membrane-specific heparan sulfate proteoglycan core protein			0	0	0	0	0	0	1	1	0	0	0	0	0	0	0	0	0	1	0	0	0	0	0	0	0	1	1	0	0	0	0	0	0	0
ATAVMPDGQFK	ATAVMPDGQFK	K	D	17	27	11	2		contam_sp|Q06830|PRDX1_HUMAN	Q06830	PRDX1_HUMAN	PRDX1	Peroxiredoxin-1			1	0	1	0	0	0	1	0	1	0	1	1	1	0	0	0	0	0	1	0	0	0	0	0	1	0	1	0	1	0	0	0	1	0
ATAVMPDGQFK	ATAVM[15.9949]PDGQFK	K	D	17	27	11	2	5M(15.9949)	contam_sp|Q06830|PRDX1_HUMAN	Q06830	PRDX1_HUMAN	PRDX1	Peroxiredoxin-1			0	0	0	0	0	0	1	0	1	0	0	0	0	0	0	0	0	0	0	0	0	0	0	0	0	0	0	0	0	0	0	0	0	0
ATAVVDGAFK	ATAVVDGAFK	K	E	17	26	10	2		sp|P32119|PRDX2_HUMAN	P32119	PRDX2_HUMAN	PRDX2	Peroxiredoxin-2			1	1	2	2	1	1	2	3	1	1	1	2	1	1	1	1	1	1	1	1	1	1	1	1	1	2	3	3	1	1	1	1	1	1
ATAVVEVNVLDKPGPPAAFDITDVTNESCLLTWNPPR	ATAVVEVNVLDKPGPPAAFDITDVTNESC[57.0215]LLTWNPPR	R	D	14699	14735	37	3,4	29C(57.0215)	sp|Q8WZ42|TITIN_HUMAN	Q8WZ42	TITIN_HUMAN	TTN	Titin			3	3	3	2	3	4	3	2	3	3	3	2	2	4	3	3	3	4	2	3	4	3	4	3	4	4	3	3	2	4	3	4	4	4
ATAVVEVNVLDKPGPPAAFDITDVTNESCLLTWNPPRDDGGSK	ATAVVEVNVLDKPGPPAAFDITDVTNESC[57.0215]LLTWNPPRDDGGSK	R	I	14699	14741	43	4	29C(57.0215)	sp|Q8WZ42|TITIN_HUMAN	Q8WZ42	TITIN_HUMAN	TTN	Titin			0	0	0	0	0	1	0	1	0	1	1	0	0	1	0	0	0	1	0	0	0	1	0	0	1	0	1	0	1	0	0	1	1	0
ATDAEADVASLNR	ATDAEADVASLNR	K	R	78	90	13	2,3		sp|P09493|TPM1_HUMAN	P09493	TPM1_HUMAN	TPM1	Tropomyosin alpha-1 chain	TPM2	sp|P07951|TPM2_HUMAN	1	7	2	5	3	6	2	5	2	5	2	8	2	7	3	4	2	6	2	3	2	6	1	4	1	5	2	6	4	4	4	5	3	5
ATDAEADVASLNRR	ATDAEADVASLNRR	K	I	78	91	14	2,3		sp|P09493|TPM1_HUMAN	P09493	TPM1_HUMAN	TPM1	Tropomyosin alpha-1 chain	TPM2	sp|P07951|TPM2_HUMAN	1	2	0	1	1	1	2	1	1	2	0	2	1	2	0	1	0	2	0	1	1	1	1	0	1	2	0	2	0	2	0	2	2	2
ATDAMAHVAGFTVAHDVSAR	ATDAMAHVAGFTVAHDVSAR	K	D	175	194	20	3		sp|Q96GK7|FAH2A_HUMAN	Q96GK7	FAH2A_HUMAN	FAHD2A	Fumarylacetoacetate hydrolase domain-containing protein 2A	FAHD2B	sp|Q6P2I3|FAH2B_HUMAN	0	0	0	0	0	0	0	0	0	0	0	0	1	0	0	0	0	0	1	0	0	0	0	0	0	0	1	0	0	0	0	0	0	0
ATDCVGHDVVTLLR	ATDC[57.0215]VGHDVVTLLR	K	D	625	638	14	2,3	4C(57.0215)	sp|P19367|HXK1_HUMAN	P19367	HXK1_HUMAN	HK1	Hexokinase-1			0	1	0	0	1	2	0	0	0	0	0	0	1	2	0	0	0	0	0	0	0	0	0	0	0	1	0	0	0	0	0	1	0	0
ATDFVADR	ATDFVADR	K	A	181	188	8	1,2		sp|P48735|IDHP_HUMAN	P48735	IDHP_HUMAN	IDH2	Isocitrate dehydrogenase [NADP], mitochondrial			2	1	1	1	1	1	1	0	2	1	2	1	1	1	1	1	1	2	1	0	2	1	2	2	1	1	1	1	1	3	2	1	2	0
ATDKDITGTLSNPEVFNYGVETHEAYK	ATDKDITGTLSNPEVFNYGVETHEAYK	R	Q	51	77	27	3,4		contam_sp|P16083|NQO2_HUMAN	P16083	NQO2_HUMAN	NQO2	Ribosyldihydronicotinamide dehydrogenase [quinone]			0	1	1	1	2	2	2	2	0	0	0	0	0	0	0	0	0	0	0	0	2	1	1	1	0	0	0	0	0	0	1	1	0	0
ATDSEVWHK	ATDSEVWHK	R	L	14751	14759	9	2		sp|Q8WZ42|TITIN_HUMAN	Q8WZ42	TITIN_HUMAN	TTN	Titin			1	1	1	1	1	1	1	1	1	2	1	1	1	1	1	1	1	1	1	1	1	1	1	1	1	1	1	2	1	1	1	1	1	1
ATDSGTYICQLSNDVGTATSK	ATDSGTYIC[57.0215]QLSNDVGTATSK	K	A	5759	5779	21	2,3	9C(57.0215)	sp|Q8WZ42|TITIN_HUMAN	Q8WZ42	TITIN_HUMAN	TTN	Titin			2	1	2	1	0	1	0	0	1	1	0	1	0	0	1	1	1	2	0	0	1	0	0	0	1	0	0	0	1	1	2	0	1	0
ATEAGGGNPSGIYSAIISR	ATEAGGGNPSGIYSAIISR	K	N	31	49	19	2		sp|P20807|CAN3_HUMAN	P20807	CAN3_HUMAN	CAPN3	Calpain-3			0	0	0	0	0	0	0	0	0	0	0	0	0	0	0	0	0	0	0	0	0	0	0	0	0	0	0	0	0	0	0	0	0	0
ATEHLSTLSEK	ATEHLSTLSEK	K	A	220	230	11	2,3		sp|P02647|APOA1_HUMAN	P02647	APOA1_HUMAN	APOA1	Apolipoprotein A-I			2	2	1	1	1	1	1	2	0	0	1	0	0	0	1	0	2	0	1	0	2	2	1	2	2	1	2	2	2	2	1	2	0	1
ATEMLIFGK	ATEMLIFGK	K	K	296	304	9	2		sp|O75521|ECI2_HUMAN	O75521	ECI2_HUMAN	ECI2	Enoyl-CoA delta isomerase 2, mitochondrial			1	0	1	0	0	0	1	0	1	0	1	0	1	0	0	0	0	0	0	0	0	0	1	0	0	1	0	1	0	0	1	0	1	1
ATENTVNPCPDDTLISFLPLAHMFER	ATENTVNPC[57.0215]PDDTLISFLPLAHMFER	K	V	303	328	26	3,4	9C(57.0215)	sp|P33121|ACSL1_HUMAN	P33121	ACSL1_HUMAN	ACSL1	Long-chain-fatty-acid--CoA ligase 1			2	1	1	2	1	2	2	2	3	4	1	2	1	1	1	1	2	4	2	1	3	2	1	1	1	1	1	3	0	1	6	3	1	2
ATENTVNPCPDDTLISFLPLAHMFER	ATENTVNPC[57.0215]PDDTLISFLPLAHM[15.9949]FER	K	V	303	328	26	3	23M(15.9949)	sp|P33121|ACSL1_HUMAN	P33121	ACSL1_HUMAN	ACSL1	Long-chain-fatty-acid--CoA ligase 1			0	0	2	0	0	0	0	0	1	0	1	1	0	0	1	1	1	0	0	0	1	1	1	1	1	0	1	0	1	0	2	1	1	4
ATEPVIAFYEK	ATEPVIAFYEK	K	R	156	166	11	2		sp|P00568|KAD1_HUMAN	P00568	KAD1_HUMAN	AK1	Adenylate kinase isoenzyme 1			0	1	1	1	1	1	0	1	1	1	1	1	1	1	1	1	1	1	1	1	1	1	1	1	1	1	1	1	1	1	1	1	1	1
ATFHTPFSHLGQSPEGCSSYTFPK	ATFHTPFSHLGQSPEGC[57.0215]SSYTFPK	R	I	266	289	24	3,4	17C(57.0215)	sp|O75521|ECI2_HUMAN	O75521	ECI2_HUMAN	ECI2	Enoyl-CoA delta isomerase 2, mitochondrial			2	0	3	1	2	0	3	0	2	0	2	2	2	0	2	0	2	0	3	0	3	2	2	0	2	1	3	2	3	0	3	0	3	0
ATFMVGSYGPRPEEYEFLTPVEEAPK	ATFMVGSYGPRPEEYEFLTPVEEAPK	K	G	139	164	26	3		sp|P52566|GDIR2_HUMAN	P52566	GDIR2_HUMAN	ARHGDIB	Rho GDP-dissociation inhibitor 2			0	0	0	0	0	0	0	0	0	0	0	0	0	0	0	0	1	0	1	0	1	0	0	0	0	0	0	0	1	0	0	0	1	0
ATFSSVPLAASISAVSLEVAQPGPSNRPR	ATFSSVPLAASISAVSLEVAQPGPSNRPR	R	A	1495	1523	29	3,4		sp|P98160|PGBM_HUMAN	P98160	PGBM_HUMAN	HSPG2	Basement membrane-specific heparan sulfate proteoglycan core protein			0	0	0	0	0	0	0	0	0	0	0	0	0	0	0	0	0	0	0	0	0	0	0	0	0	0	0	0	1	0	2	0	0	0
ATFYAAEIILGLQFLHSK	ATFYAAEIILGLQFLHSK	R	G	481	498	18	3		sp|Q04759|KPCT_HUMAN	Q04759	KPCT_HUMAN	PRKCQ	Protein kinase C theta type			0	0	0	1	0	0	1	1	0	0	0	0	0	0	0	0	0	1	0	0	0	0	0	0	0	0	0	1	0	0	0	0	0	0
ATGEPRPTAIWTK	ATGEPRPTAIWTK	K	D	33802	33814	13	3		sp|Q8WZ42|TITIN_HUMAN	Q8WZ42	TITIN_HUMAN	TTN	Titin			0	0	1	1	0	0	0	0	1	1	0	0	0	2	0	0	0	0	1	2	0	0	0	0	0	1	1	1	0	0	0	0	0	1
ATGGGLSSVGGGSSTIK	ATGGGLSSVGGGSSTIK	R	Y	534	550	17	2		sp|P04259|K2C6B_HUMAN	P04259	K2C6B_HUMAN	KRT6B	Keratin, type II cytoskeletal 6B			0	0	0	0	0	0	0	0	0	0	0	0	0	0	0	0	0	0	0	0	0	0	0	0	0	0	0	0	0	0	0	0	0	0
ATGIIEMVMDR	ATGIIEMVMDR	K	F	1069	1079	11	1,2		sp|P54296|MYOM2_HUMAN	P54296	MYOM2_HUMAN	MYOM2	Myomesin-2			2	2	2	2	2	2	2	2	3	2	3	2	2	2	3	2	2	2	2	2	2	2	3	2	2	2	3	2	2	2	2	2	2	4
ATGIIEMVMDR	ATGIIEMVM[15.9949]DR	K	F	1069	1079	11	2	9M(15.9949)	sp|P54296|MYOM2_HUMAN	P54296	MYOM2_HUMAN	MYOM2	Myomesin-2			1	1	1	2	0	1	0	1	0	2	2	3	1	3	1	3	0	1	0	1	0	2	1	2	2	2	1	1	1	2	3	1	0	3
ATGIIEMVMDR	ATGIIEM[15.9949]VMDR	K	F	1069	1079	11	2	7M(15.9949)	sp|P54296|MYOM2_HUMAN	P54296	MYOM2_HUMAN	MYOM2	Myomesin-2			2	4	2	2	2	3	3	1	2	3	2	2	3	2	2	2	1	3	0	0	1	2	1	2	2	2	1	3	2	3	2	2	1	2
ATGIIEMVMDR	ATGIIEM[15.9949]VM[15.9949]DR	K	F	1069	1079	11	2	7M(15.9949)	sp|P54296|MYOM2_HUMAN	P54296	MYOM2_HUMAN	MYOM2	Myomesin-2			0	1	1	1	0	0	0	0	1	0	1	0	0	0	0	0	0	0	0	0	0	0	0	0	0	0	0	0	0	1	1	0	0	1
ATGILLYGLASR	ATGILLYGLASR	K	L	51	62	12	2		sp|P47897|SYQ_HUMAN	P47897	SYQ_HUMAN	QARS1	Glutamine--tRNA ligase			0	1	0	1	1	1	0	1	1	0	0	1	1	1	1	0	1	0	1	0	1	1	1	1	0	0	1	1	1	0	0	1	1	0
ATGLQEGTEYEFR	ATGLQEGTEYEFR	K	V	20476	20488	13	2		sp|Q8WZ42|TITIN_HUMAN	Q8WZ42	TITIN_HUMAN	TTN	Titin			1	1	1	1	1	1	1	1	2	2	1	1	1	1	1	1	2	1	1	1	1	1	1	1	2	1	1	1	1	2	1	1	1	2
ATGLVEGLDYQFR	ATGLVEGLDYQFR	R	V	28745	28757	13	2,3		sp|Q8WZ42|TITIN_HUMAN	Q8WZ42	TITIN_HUMAN	TTN	Titin			1	3	1	1	2	2	2	2	3	2	1	4	2	3	2	1	3	3	1	3	4	3	3	2	2	2	2	2	2	2	1	1	1	3
ATGNPNPDIVWLK	ATGNPNPDIVWLK	R	N	1579	1591	13	2		sp|Q8WZ42|TITIN_HUMAN	Q8WZ42	TITIN_HUMAN	TTN	Titin			1	1	1	1	1	1	1	1	2	1	1	2	1	1	1	1	1	1	1	1	1	1	1	1	1	1	1	2	1	2	1	1	1	1
ATGYILPPDAVPFVHAHHCNDVQSELK	ATGYILPPDAVPFVHAHHC[57.0215]NDVQSELK	K	Y	4223	4249	27	3,4,5	19C(57.0215)	sp|P20929|NEBU_HUMAN	P20929	NEBU_HUMAN	NEB	Nebulin			5	3	5	5	6	6	5	6	5	7	3	5	6	6	4	5	5	5	8	9	7	5	7	6	5	6	9	6	6	5	5	4	5	4
ATHDGAPELGAGGTR	ATHDGAPELGAGGTR	K	Q	332	346	15	2		sp|Q9BXW7|HDHD5_HUMAN	Q9BXW7	HDHD5_HUMAN	HDHD5	Haloacid dehalogenase-like hydrolase domain-containing 5			0	0	0	0	0	0	0	0	0	0	0	0	0	0	0	0	0	0	0	0	0	0	0	0	1	0	0	0	0	0	0	0	0	0
ATHPPSSTPPNPLLNR	ATHPPSSTPPNPLLNR	K	T	411	426	16	2,3		sp|Q02641|CACB1_HUMAN	Q02641	CACB1_HUMAN	CACNB1	Voltage-dependent L-type calcium channel subunit beta-1			1	1	1	2	1	1	0	1	1	1	0	1	0	1	0	1	0	1	0	0	0	1	0	1	0	1	0	1	0	1	1	1	0	1
ATIAGGGVIPHIHK	ATIAGGGVIPHIHK	K	S	103	116	14	2		sp|P0C0S5|H2AZ_HUMAN	P0C0S5	H2AZ_HUMAN	H2AZ1	Histone H2A.Z	H2AZ2	sp|Q71UI9|H2AV_HUMAN	0	0	0	0	0	0	0	0	0	0	0	0	0	0	0	0	0	0	0	0	1	0	0	0	0	0	0	0	0	0	0	0	0	0
ATIGADFLTK	ATIGADFLTK	K	E	39	48	10	2		sp|P51149|RAB7A_HUMAN	P51149	RAB7A_HUMAN	RAB7A	Ras-related protein Rab-7a			0	0	0	0	0	0	0	0	0	0	0	1	0	0	0	0	0	0	0	0	0	0	0	0	0	0	0	0	0	0	0	0	0	0
ATIRPVFDPSK	ATIRPVFDPSK	K	V	1147	1157	11	2,3		sp|Q14315|FLNC_HUMAN	Q14315	FLNC_HUMAN	FLNC	Filamin-C			3	3	5	4	4	5	4	3	3	4	4	3	4	4	4	3	4	4	4	4	3	4	4	5	4	3	6	5	4	4	4	4	4	4
ATLELTHNWGTEDDETQSYHNGNSDPR	ATLELTHNWGTEDDETQSYHNGNSDPR	K	G	97	123	27	4		sp|Q04760|LGUL_HUMAN	Q04760	LGUL_HUMAN	GLO1	Lactoylglutathione lyase			0	0	0	0	0	0	0	0	0	0	0	0	0	0	0	0	0	0	0	0	0	0	0	0	0	1	0	1	0	0	0	0	0	0
ATLENITNLRPVGEDFR	ATLENITNLRPVGEDFR	K	W	10	26	17	2,3		sp|Q9NWV4|CZIB_HUMAN	Q9NWV4	CZIB_HUMAN	CZIB	CXXC motif containing zinc binding protein			0	0	0	0	2	1	2	1	0	0	0	0	0	1	2	0	1	0	1	0	1	1	2	1	1	0	2	1	0	1	0	0	2	0
ATLEQTER	ATLEQTER	R	S	1696	1703	8	2		sp|Q9UKX2|MYH2_HUMAN	Q9UKX2	MYH2_HUMAN	MYH2	Myosin-2	MYH1, MYH3	sp|P11055|MYH3_HUMAN, sp|P12882|MYH1_HUMAN	1	1	0	2	1	3	0	2	0	3	1	2	1	3	0	3	1	3	0	3	1	3	0	3	1	2	1	2	1	3	0	3	1	3
ATLLNVLEGR	ATLLNVLEGR	R	V	6670	6679	10	2		sp|Q5VST9|OBSCN_HUMAN	Q5VST9	OBSCN_HUMAN	OBSCN	Obscurin			1	1	1	1	0	0	1	0	1	1	0	1	1	0	1	0	0	1	0	0	0	0	0	0	1	0	0	0	1	0	1	0	0	1
ATLNAFLYR	ATLNAFLYR	R	T	479	487	9	2		sp|Q9NVI7|ATD3A_HUMAN	Q9NVI7	ATD3A_HUMAN	ATAD3A	ATPase family AAA domain-containing protein 3A	ATAD3C	sp|Q5T2N8|ATD3C_HUMAN	0	0	0	0	0	0	0	0	0	0	0	0	0	0	0	0	0	0	1	0	0	0	0	0	0	0	0	0	0	0	0	0	0	0
ATLPEADGER	ATLPEADGER	K	Q	563	572	10	1,2		sp|P35609|ACTN2_HUMAN	P35609	ACTN2_HUMAN	ACTN2	Alpha-actinin-2			3	0	1	1	2	0	1	0	1	1	3	0	3	0	2	0	3	0	2	0	3	1	1	0	3	0	1	0	3	1	1	1	3	1
ATLPEADGERQSIMAIQNEVEKVIQSYNIR	ATLPEADGERQSIMAIQNEVEKVIQSYNIR	K	I	563	592	30	4		sp|P35609|ACTN2_HUMAN	P35609	ACTN2_HUMAN	ACTN2	Alpha-actinin-2			0	0	0	0	0	0	0	0	0	0	0	0	0	0	0	0	0	0	1	0	0	0	0	0	1	0	0	0	0	0	0	0	0	0
ATLPEADR	ATLPEADR	K	E	570	577	8	2		sp|Q08043|ACTN3_HUMAN	Q08043	ACTN3_HUMAN	ACTN3	Alpha-actinin-3			0	1	0	0	0	0	0	0	0	1	0	0	0	1	0	1	0	1	0	0	0	0	0	0	0	0	0	0	0	0	0	0	0	0
ATLPEADRER	ATLPEADRER	K	G	570	579	10	2,3		sp|Q08043|ACTN3_HUMAN	Q08043	ACTN3_HUMAN	ACTN3	Alpha-actinin-3			1	2	1	3	1	2	0	2	1	2	1	3	0	0	0	2	1	1	1	2	1	1	1	1	1	2	1	1	1	0	0	2	0	2
ATLPSPDKLPGFK	ATLPSPDKLPGFK	K	M	831	843	13	3		sp|P22314|UBA1_HUMAN	P22314	UBA1_HUMAN	UBA1	Ubiquitin-like modifier-activating enzyme 1			0	0	0	0	0	0	0	0	0	0	0	0	0	0	0	0	0	0	0	0	0	0	0	0	0	0	0	0	0	0	0	0	0	0
ATLTFSHLNK	ATLTFSHLNK	R	E	465	474	10	2,3		sp|P52179|MYOM1_HUMAN	P52179	MYOM1_HUMAN	MYOM1	Myomesin-1			3	2	3	3	1	2	3	2	2	3	2	3	2	3	2	3	1	3	2	3	2	2	1	3	2	1	1	3	2	2	3	2	2	1
ATLTFSHLNKEDEGLYTIR	ATLTFSHLNKEDEGLYTIR	R	V	465	483	19	2,3,4		sp|P52179|MYOM1_HUMAN	P52179	MYOM1_HUMAN	MYOM1	Myomesin-1			3	3	3	5	4	2	5	3	4	3	3	3	5	4	4	4	4	3	6	5	3	4	4	3	5	3	3	4	3	2	3	3	4	2
ATLTLAMADWLR	ATLTLAMADWLR	K	D	281	292	12	2		sp|O15061|SYNEM_HUMAN	O15061	SYNEM_HUMAN	SYNM	Synemin			1	0	1	0	1	0	1	1	1	0	1	0	1	0	1	0	1	0	1	0	1	0	2	0	1	1	1	0	1	0	1	0	1	0
ATLTWTPPLEDGGSPIK	ATLTWTPPLEDGGSPIK	K	S	21416	21432	17	2		sp|Q8WZ42|TITIN_HUMAN	Q8WZ42	TITIN_HUMAN	TTN	Titin			1	1	1	1	1	1	1	1	1	1	1	1	1	1	1	1	1	1	1	0	1	1	1	1	1	1	1	1	1	1	1	1	1	1
ATLVCLISDFYPGAVTVAWK	ATLVC[57.0215]LISDFYPGAVTVAWK	K	A	132	151	20	3	5C(57.0215)	sp|B9A064|IGLL5_HUMAN	B9A064	IGLL5_HUMAN	IGLL5	Immunoglobulin lambda-like polypeptide 5	IGLC1, IGLC2, IGLC3	sp|P0CG04|IGLC1_HUMAN, sp|P0DOX8|IGL1_HUMAN, sp|P0DOY2|IGLC2_HUMAN, sp|P0DOY3|IGLC3_HUMAN	1	0	1	0	0	0	1	1	1	1	0	0	0	0	1	0	0	1	0	0	0	0	0	0	1	1	0	1	0	0	1	0	0	0
ATMNLALAGDILAAGQDAHCQLLR	ATMNLALAGDILAAGQDAHC[57.0215]QLLR	R	F	71	94	24	3	20C(57.0215)	sp|Q9HCU5|PREB_HUMAN	Q9HCU5	PREB_HUMAN	PREB	Prolactin regulatory element-binding protein			0	0	0	0	0	1	0	0	0	0	0	1	0	0	0	0	0	0	0	0	0	1	0	0	0	0	0	0	0	0	0	0	0	0
ATMQDLEQR	ATMQDLEQR	K	R	2515	2523	9	2		sp|P11532|DMD_HUMAN	P11532	DMD_HUMAN	DMD	Dystrophin			0	0	0	0	1	0	0	0	0	0	0	0	0	0	0	0	0	0	0	0	1	0	0	0	0	0	0	0	0	0	0	0	0	0
ATMQNLNDR	ATMQNLNDR	K	L	86	94	9	2		sp|Q04695|K1C17_HUMAN	Q04695	K1C17_HUMAN	KRT17	Keratin, type I cytoskeletal 17	KRT23	sp|Q9C075|K1C23_HUMAN	0	0	0	0	0	0	0	0	0	0	0	0	0	0	0	0	0	0	1	0	0	0	0	0	0	0	0	0	0	0	1	0	0	0
ATNDVGSDTCVGSIALK	ATNDVGSDTC[57.0215]VGSIALK	K	A	8400	8416	17	2	10C(57.0215)	sp|Q8WZ42|TITIN_HUMAN	Q8WZ42	TITIN_HUMAN	TTN	Titin			1	0	1	1	0	1	0	1	1	1	0	1	0	1	0	1	0	1	0	1	0	1	0	1	1	1	0	1	0	1	1	1	0	1
ATNEVGSDTCSCSVK	ATNEVGSDTC[57.0215]SC[57.0215]SVK	K	F	7459	7473	15	2	10C(57.0215)	sp|Q8WZ42|TITIN_HUMAN	Q8WZ42	TITIN_HUMAN	TTN	Titin			1	1	1	1	1	0	0	1	1	1	1	1	0	0	1	0	1	1	1	1	1	1	1	0	1	1	0	1	1	0	1	1	1	0
ATNGSGQATSTAELLVK	ATNGSGQATSTAELLVK	K	A	82	98	17	2		sp|Q8WZ42|TITIN_HUMAN	Q8WZ42	TITIN_HUMAN	TTN	Titin			1	1	1	1	1	1	1	1	1	1	1	1	1	1	1	1	1	1	1	0	1	1	0	1	1	1	1	1	1	1	1	1	1	1
ATNHSTVVLVGDVFK	ATNHSTVVLVGDVFK	K	K	1325	1339	15	2,3		sp|P52179|MYOM1_HUMAN	P52179	MYOM1_HUMAN	MYOM1	Myomesin-1			5	5	4	3	5	4	5	3	3	3	4	3	5	5	6	5	5	3	7	4	6	4	6	3	5	3	6	4	4	5	7	3	4	4
ATNHSTVVLVGDVFKK	ATNHSTVVLVGDVFKK	K	L	1325	1340	16	2,3,4		sp|P52179|MYOM1_HUMAN	P52179	MYOM1_HUMAN	MYOM1	Myomesin-1			1	1	1	0	0	0	1	1	0	0	0	0	1	0	0	1	1	1	0	1	0	0	0	0	0	1	1	1	1	0	0	0	0	0
ATPFIECNGGR	ATPFIEC[57.0215]NGGR	R	G	1652	1662	11	2	7C(57.0215)	sp|P08572|CO4A2_HUMAN	P08572	CO4A2_HUMAN	COL4A2	Collagen alpha-2(IV) chain			0	0	1	0	0	0	0	0	0	1	0	0	0	0	0	0	0	0	0	0	0	0	0	0	0	0	0	0	0	0	0	0	0	0
ATPMPSRPSTTPFIDK	ATPMPSRPSTTPFIDK	K	K	891	906	16	3		sp|P27816|MAP4_HUMAN	P27816	MAP4_HUMAN	MAP4	Microtubule-associated protein 4			0	0	1	1	1	0	0	1	1	1	1	1	0	0	0	0	0	0	0	0	0	0	0	0	0	1	1	0	1	0	1	0	1	1
ATPTPFTPEMER	ATPTPFTPEMER	K	V	6347	6358	12	2		sp|P20929|NEBU_HUMAN	P20929	NEBU_HUMAN	NEB	Nebulin			0	0	1	0	0	0	1	0	1	0	1	0	1	0	1	0	0	0	0	0	1	0	1	0	1	0	0	0	1	0	1	0	1	0
ATPTPFTPEMER	ATPTPFTPEM[15.9949]ER	K	V	6347	6358	12	2	10M(15.9949)	sp|P20929|NEBU_HUMAN	P20929	NEBU_HUMAN	NEB	Nebulin			0	0	0	0	0	0	0	0	0	0	0	0	0	0	0	0	0	0	0	0	1	0	0	0	0	0	0	0	0	0	0	0	0	0
ATPTPVTPEMER	ATPTPVTPEMER	K	A	6378	6389	12	2		sp|P20929|NEBU_HUMAN	P20929	NEBU_HUMAN	NEB	Nebulin			0	0	1	0	0	0	0	0	0	1	0	0	0	0	0	0	0	0	0	0	0	0	0	0	0	0	0	0	0	0	1	0	0	0
ATPTPVTPEMER	ATPTPVTPEM[15.9949]ER	K	A	6378	6389	12	2	10M(15.9949)	sp|P20929|NEBU_HUMAN	P20929	NEBU_HUMAN	NEB	Nebulin			0	0	0	0	0	0	0	0	0	0	0	0	0	0	0	0	0	0	0	0	0	0	0	0	0	0	0	0	0	0	0	0	0	0
ATPYNYPVPVRDDGNMPDVPSHPQDPQGPSLEWLK	ATPYNYPVPVRDDGNMPDVPSHPQDPQGPSLEWLK	K	K	48	82	35	4		sp|O95167|NDUA3_HUMAN	O95167	NDUA3_HUMAN	NDUFA3	NADH dehydrogenase [ubiquinone] 1 alpha subcomplex subunit 3			0	0	0	0	0	1	0	0	0	0	0	0	0	0	1	0	0	1	1	0	0	1	1	0	1	1	0	1	1	0	0	0	0	0
ATPYNYPVPVRDDGNMPDVPSHPQDPQGPSLEWLK	ATPYNYPVPVRDDGNM[15.9949]PDVPSHPQDPQGPSLEWLK	K	K	48	82	35	4	16M(15.9949)	sp|O95167|NDUA3_HUMAN	O95167	NDUA3_HUMAN	NDUFA3	NADH dehydrogenase [ubiquinone] 1 alpha subcomplex subunit 3			0	0	0	0	0	0	1	0	0	0	0	0	0	0	0	0	0	0	0	0	0	0	0	0	0	0	0	0	0	0	0	0	0	0
ATQILSDHVYR	ATQILSDHVYR	R	Q	2681	2691	11	2,3		sp|P20929|NEBU_HUMAN	P20929	NEBU_HUMAN	NEB	Nebulin			2	4	3	4	2	4	3	3	2	2	2	3	2	3	2	2	4	4	2	2	2	2	2	4	3	4	2	3	2	2	2	2	2	2
ATQQPFDVSAFNASYSDSGLFGIYTISQATAAGDVIK	ATQQPFDVSAFNASYSDSGLFGIYTISQATAAGDVIK	K	A	316	352	37	3,4		sp|P22695|QCR2_HUMAN	P22695	QCR2_HUMAN	UQCRC2	Cytochrome b-c1 complex subunit 2, mitochondrial			1	0	2	1	1	0	0	0	1	0	0	1	0	0	1	2	1	0	1	1	1	1	1	0	1	0	0	2	0	0	2	1	0	0
ATRPEELLELLGGSHDLDSNQAAMVLIR	ATRPEELLELLGGSHDLDSNQAAMVLIR	K	L	79	106	28	4		sp|Q969Z0|FAKD4_HUMAN	Q969Z0	FAKD4_HUMAN	TBRG4	FAST kinase domain-containing protein 4			0	0	0	0	0	0	0	0	0	0	0	0	0	0	1	0	0	0	0	0	0	0	0	0	1	0	0	0	0	0	0	0	0	0
ATSETLAADPTPAATIVHFK	ATSETLAADPTPAATIVHFK	K	V	1621	1640	20	3		sp|Q9HBL0|TENS1_HUMAN	Q9HBL0	TENS1_HUMAN	TNS1	Tensin-1			1	0	0	0	0	0	0	0	1	0	0	0	0	0	0	0	0	0	0	0	0	0	0	0	0	1	0	0	0	0	1	1	0	0
ATSFCFR	ATSFC[57.0215]FR	K	I	310	316	7	2	5C(57.0215)	sp|P21817|RYR1_HUMAN	P21817	RYR1_HUMAN	RYR1	Ryanodine receptor 1			0	0	0	0	0	0	0	1	0	1	0	0	0	0	0	0	0	0	0	0	0	0	0	0	0	1	0	1	0	0	0	0	0	1
ATSFLLALEPELEAR	ATSFLLALEPELEAR	R	L	66	80	15	2		sp|P04843|RPN1_HUMAN	P04843	RPN1_HUMAN	RPN1	Dolichyl-diphosphooligosaccharide--protein glycosyltransferase subunit 1			0	0	0	0	0	0	0	0	1	0	0	1	0	0	0	0	0	0	0	0	0	0	0	0	0	0	0	0	0	0	0	1	0	1
ATSHVGEIEQELALAR	ATSHVGEIEQELALAR	K	D	381	396	16	2		sp|P30622|CLIP1_HUMAN	P30622	CLIP1_HUMAN	CLIP1	CAP-Gly domain-containing linker protein 1			0	0	0	0	0	0	0	0	0	0	0	0	0	0	0	0	0	0	0	0	0	0	0	0	0	0	0	0	0	0	0	0	0	0
ATSITVTGSGSCR	ATSITVTGSGSC[57.0215]R	K	H	702	714	13	2	12C(57.0215)	sp|Q14118|DAG1_HUMAN	Q14118	DAG1_HUMAN	DAG1	Dystroglycan			0	0	0	0	0	0	0	0	0	0	0	0	0	0	0	0	0	0	0	0	0	0	0	0	0	0	0	0	0	0	1	0	0	0
ATSNLTQENMPTLFVESVLEVHGK	ATSNLTQENMPTLFVESVLEVHGK	R	F	326	349	24	3		sp|Q13617|CUL2_HUMAN	Q13617	CUL2_HUMAN	CUL2	Cullin-2			1	0	1	1	0	0	1	1	0	1	1	0	0	0	0	0	0	1	0	0	0	0	0	0	0	0	0	0	0	0	1	0	0	0
ATSTAELLVQGEEEVPAK	ATSTAELLVQGEEEVPAK	R	K	185	202	18	2		sp|Q8WZ42|TITIN_HUMAN	Q8WZ42	TITIN_HUMAN	TTN	Titin			0	1	0	0	0	0	0	0	0	0	0	1	0	0	0	0	0	1	0	0	0	0	0	0	0	0	0	0	0	0	0	0	0	0
ATSTAELLVQGEEEVPAKK	ATSTAELLVQGEEEVPAKK	R	T	185	203	19	2,3,4		sp|Q8WZ42|TITIN_HUMAN	Q8WZ42	TITIN_HUMAN	TTN	Titin			4	3	2	3	2	3	3	3	3	4	3	3	3	3	3	3	3	4	2	2	4	3	3	4	2	2	2	2	3	3	3	4	3	4
ATSTATLYVEAR	ATSTATLYVEAR	K	H	3045	3056	12	2		sp|Q8WZ42|TITIN_HUMAN	Q8WZ42	TITIN_HUMAN	TTN	Titin			2	2	1	2	2	2	1	2	2	2	1	2	1	2	2	2	2	2	1	2	2	2	2	2	2	2	2	2	2	2	1	2	2	2
ATSYILPSSTLSLTHAK	ATSYILPSSTLSLTHAK	K	N	4713	4729	17	2,3		sp|P20929|NEBU_HUMAN	P20929	NEBU_HUMAN	NEB	Nebulin			3	3	2	2	3	2	2	3	2	2	4	2	3	2	2	2	4	3	3	2	1	2	3	1	4	2	2	2	2	4	1	2	2	2
ATSYTITGLTENQEYK	ATSYTITGLTENQEYK	K	I	22740	22755	16	2,3		sp|Q8WZ42|TITIN_HUMAN	Q8WZ42	TITIN_HUMAN	TTN	Titin			2	2	1	1	1	1	1	1	1	1	2	1	2	2	2	1	1	2	1	2	2	2	2	2	1	1	1	1	2	2	1	1	1	1
ATTAALLLEAQAATGFLVDPVR	ATTAALLLEAQAATGFLVDPVR	R	N	3519	3540	22	3		sp|Q15149|PLEC_HUMAN	Q15149	PLEC_HUMAN	PLEC	Plectin			3	0	3	1	2	0	3	1	2	0	0	0	0	1	1	0	2	1	1	0	3	0	1	0	2	0	0	1	0	0	3	0	0	0
ATTADGSSILDR	ATTADGSSILDR	K	A	291	302	12	2		sp|Q9BT78|CSN4_HUMAN	Q9BT78	CSN4_HUMAN	COPS4	COP9 signalosome complex subunit 4			0	0	0	0	0	0	0	1	0	0	0	0	0	0	0	0	0	0	0	0	0	0	0	0	0	0	0	0	0	0	0	0	0	0
ATTVTGTPCQDWAAQEPHR	ATTVTGTPC[57.0215]QDWAAQEPHR	R	H	494	512	19	3	9C(57.0215)	sp|P00747|PLMN_HUMAN	P00747	PLMN_HUMAN	PLG	Plasminogen			0	0	0	0	0	0	0	0	0	0	0	0	0	0	0	0	0	0	0	0	0	0	0	0	0	0	0	0	0	0	0	0	0	0
ATVDAEGNFDPRPVETLNVIIPEK	ATVDAEGNFDPRPVETLNVIIPEK	K	L	2727	2750	24	3		sp|P21817|RYR1_HUMAN	P21817	RYR1_HUMAN	RYR1	Ryanodine receptor 1			0	1	1	1	1	1	0	1	0	0	0	1	1	1	1	1	1	1	1	1	1	1	1	1	1	1	1	1	1	1	1	1	1	1
ATVDAEGNFDPRPVETLNVIIPEKLDSFINK	ATVDAEGNFDPRPVETLNVIIPEKLDSFINK	K	F	2727	2757	31	4		sp|P21817|RYR1_HUMAN	P21817	RYR1_HUMAN	RYR1	Ryanodine receptor 1			0	0	0	0	0	0	0	0	0	0	0	0	0	0	0	0	0	0	0	0	0	0	0	0	0	1	0	0	0	0	0	1	0	0
ATVESHESSLILPPIK	ATVESHESSLILPPIK	R	V	259	274	16	3		sp|Q15119|PDK2_HUMAN	Q15119	PDK2_HUMAN	PDK2	[Pyruvate dehydrogenase (acetyl-transferring)] kinase isozyme 2, mitochondrial			0	0	0	0	0	0	0	0	1	0	0	0	0	0	0	0	0	0	0	0	0	0	0	0	0	0	0	0	0	0	0	0	0	0
ATVILHAVR	ATVILHAVR	R	I	214	222	9	2		sp|Q8IWX7|UN45B_HUMAN	Q8IWX7	UN45B_HUMAN	UNC45B	Protein unc-45 homolog B			0	0	0	0	0	0	0	1	0	1	0	1	0	1	0	1	0	1	0	1	0	1	0	1	0	0	0	1	0	1	0	0	0	0
ATYGNFMR	ATYGNFMR	K	Q	1343	1350	8	2		sp|P24043|LAMA2_HUMAN	P24043	LAMA2_HUMAN	LAMA2	Laminin subunit alpha-2			0	0	0	0	0	0	0	0	1	0	0	0	0	0	0	0	0	0	0	0	0	0	0	0	0	0	0	0	0	0	0	0	0	0
ATYIQTIEEGINTHTHAAK	ATYIQTIEEGINTHTHAAK	R	D	1513	1531	19	3,4		sp|O95425|SVIL_HUMAN	O95425	SVIL_HUMAN	SVIL	Supervillin			0	0	0	1	0	0	1	0	0	0	0	0	0	0	0	0	0	1	0	1	0	0	0	0	0	0	0	0	0	0	0	0	0	0
AVAAEAQDTATRVQSQLQAMQENVER	AVAAEAQDTATRVQSQLQAM[15.9949]QENVER	K	W	2634	2659	26	3,4	20M(15.9949)	sp|O15230|LAMA5_HUMAN	O15230	LAMA5_HUMAN	LAMA5	Laminin subunit alpha-5			0	1	0	1	0	1	0	2	0	2	0	2	0	0	0	0	0	0	0	1	0	0	0	2	0	1	0	2	0	1	0	0	0	1
AVAALLTIPEVGKSPIMADFSSQIRSNPELAALFESIQK	AVAALLTIPEVGKSPIMADFSSQIRSNPELAALFESIQK	R	D	1184	1222	39	4		sp|O75155|CAND2_HUMAN	O75155	CAND2_HUMAN	CAND2	Cullin-associated NEDD8-dissociated protein 2			0	0	0	0	0	0	0	0	0	0	0	0	0	0	0	0	0	0	0	1	0	0	0	0	0	0	0	0	0	0	0	0	0	0
AVAFQNPQTHVIENLHAAAYR	AVAFQNPQTHVIENLHAAAYR	K	N	163	183	21	2,3,4		sp|P22695|QCR2_HUMAN	P22695	QCR2_HUMAN	UQCRC2	Cytochrome b-c1 complex subunit 2, mitochondrial			5	4	7	4	5	5	6	4	5	6	6	6	5	5	8	6	7	5	8	6	6	5	6	4	8	6	7	6	7	5	7	6	7	4
AVAGNISDPGLQK	AVAGNISDPGLQK	K	S	803	815	13	2		sp|P18206|VINC_HUMAN	P18206	VINC_HUMAN	VCL	Vinculin			1	0	1	0	0	0	0	0	0	1	0	0	0	0	0	0	1	1	0	0	0	0	0	0	0	0	0	1	0	0	1	0	0	1
AVAHHTDCTFIR	AVAHHTDC[57.0215]TFIR	R	V	202	213	12	2,3	8C(57.0215)	sp|P62195|PRS8_HUMAN	P62195	PRS8_HUMAN	PSMC5	26S proteasome regulatory subunit 8			0	0	0	0	0	0	0	0	1	0	0	0	0	0	0	0	0	0	0	0	0	0	0	0	0	0	0	0	0	0	0	0	0	0
AVAHHTTAAFIR	AVAHHTTAAFIR	K	V	218	229	12	2,3		sp|P43686|PRS6B_HUMAN	P43686	PRS6B_HUMAN	PSMC4	26S proteasome regulatory subunit 6B			0	0	0	0	2	0	0	0	0	0	0	0	0	0	1	0	1	0	0	1	0	0	2	0	2	0	0	0	0	0	0	1	1	0
AVAIDLPGLGHSK	AVAIDLPGLGHSK	R	E	64	76	13	3		sp|Q96IU4|ABHEB_HUMAN	Q96IU4	ABHEB_HUMAN	ABHD14B	Protein ABHD14B			0	0	0	1	0	1	1	1	0	0	0	1	1	1	0	0	0	1	0	1	0	1	0	1	0	1	1	1	0	1	0	1	0	1
AVAMLWK	AVAMLWK	K	L	152	158	7	2		sp|O14521|DHSD_HUMAN	O14521	DHSD_HUMAN	SDHD	Succinate dehydrogenase [ubiquinone] cytochrome b small subunit, mitochondrial			1	0	0	1	0	0	1	0	1	1	1	1	1	1	1	1	0	1	1	1	1	0	1	1	1	1	1	1	1	1	1	1	0	1
AVAMLWK	AVAM[15.9949]LWK	K	L	152	158	7	2	4M(15.9949)	sp|O14521|DHSD_HUMAN	O14521	DHSD_HUMAN	SDHD	Succinate dehydrogenase [ubiquinone] cytochrome b small subunit, mitochondrial			0	0	1	1	0	0	1	0	1	0	1	1	0	0	1	0	0	0	0	1	0	0	0	1	0	0	0	0	1	0	1	1	1	0
AVANQTSATFLR	AVANQTSATFLR	K	V	238	249	12	2		sp|P62191|PRS4_HUMAN	P62191	PRS4_HUMAN	PSMC1	26S proteasome regulatory subunit 4			0	1	0	1	0	0	0	1	0	0	1	1	0	0	0	0	0	1	0	0	0	0	0	1	1	0	1	1	1	1	0	0	1	0
AVAQDNTENPDLSIIWIDPDDFPLLVPYWEK	AVAQDNTENPDLSIIWIDPDDFPLLVPYWEK	K	T	305	335	31	3,4		sp|P31415|CASQ1_HUMAN	P31415	CASQ1_HUMAN	CASQ1	Calsequestrin-1			1	0	1	1	1	1	1	2	1	1	1	1	1	1	1	1	1	1	0	0	1	1	1	1	1	1	0	1	0	1	1	1	1	1
AVASEDMPESLPEAEQLLQQHAGIKDEIDGHQDSYQR	AVASEDMPESLPEAEQLLQQHAGIKDEIDGHQDSYQR	K	V	1083	1119	37	5		sp|P11277|SPTB1_HUMAN	P11277	SPTB1_HUMAN	SPTB	Spectrin beta chain, erythrocytic			0	0	0	0	0	0	0	0	0	0	0	0	1	0	0	0	0	0	0	0	0	0	0	0	0	0	0	0	0	0	0	0	1	0
AVAVTSMSFPVGDVNNFVVGSEEGSVYTACR	AVAVTSMSFPVGDVNNFVVGSEEGSVYTAC[57.0215]R	K	H	431	461	31	3	30C(57.0215)	sp|Q13409|DC1I2_HUMAN	Q13409	DC1I2_HUMAN	DYNC1I2	Cytoplasmic dynein 1 intermediate chain 2			0	0	0	0	0	0	0	0	0	0	0	0	1	0	0	0	0	0	0	0	0	0	0	0	0	0	0	0	0	0	0	1	0	0
AVAVVAHQQLSEGEHYWEVDVGDKPR	AVAVVAHQQLSEGEHYWEVDVGDKPR	K	W	331	356	26	3,4,5		sp|Q6ZMU5|TRI72_HUMAN	Q6ZMU5	TRI72_HUMAN	TRIM72	Tripartite motif-containing protein 72			3	3	4	3	4	4	4	4	3	2	3	3	4	4	4	4	4	4	4	3	5	3	3	4	4	4	4	3	3	3	3	2	3	3
AVCLLTGASR	AVC[57.0215]LLTGASR	R	G	8	17	10	2	3C(57.0215)	sp|P35270|SPRE_HUMAN	P35270	SPRE_HUMAN	SPR	Sepiapterin reductase			0	0	0	0	0	0	0	0	0	0	1	0	0	0	0	0	0	0	0	0	0	0	0	0	0	0	0	0	0	0	0	0	0	0
AVCMLSNTTAIAEAWAR	AVC[57.0215]MLSNTTAIAEAWAR	R	L	374	390	17	2,3	3C(57.0215)	sp|P68366|TBA4A_HUMAN	P68366	TBA4A_HUMAN	TUBA4A	Tubulin alpha-4A chain	TUBA1A, TUBA1B, TUBA3C, TUBA3D, TUBA3E, TUBA8	sp|P0DPH7|TBA3C_HUMAN, sp|P0DPH8|TBA3D_HUMAN, sp|P68363|TBA1B_HUMAN, sp|Q6PEY2|TBA3E_HUMAN, sp|Q71U36|TBA1A_HUMAN, sp|Q9NY65|TBA8_HUMAN	0	0	0	0	0	1	0	0	0	0	0	0	1	0	1	0	1	0	0	0	0	0	1	0	1	0	0	0	1	1	0	2	1	0
AVDDGVNTFK	AVDDGVNTFK	R	V	391	400	10	2		sp|P50990|TCPQ_HUMAN	P50990	TCPQ_HUMAN	CCT8	T-complex protein 1 subunit theta			0	0	0	1	0	0	0	0	0	0	0	0	0	0	0	0	0	0	0	0	0	0	0	0	0	0	0	0	0	0	0	0	0	0
AVDEAADALLK	AVDEAADALLK	K	A	287	297	11	2		sp|Q16891|MIC60_HUMAN	Q16891	MIC60_HUMAN	IMMT	MIC			0	0	1	0	0	0	0	0	0	0	1	0	1	0	1	0	0	0	1	0	0	0	0	0	0	0	0	0	0	0	0	0	0	0
AVDESVLLLRPDR	AVDESVLLLRPDR	R	E	593	605	13	3		sp|A8K2U0|A2ML1_HUMAN	A8K2U0	A2ML1_HUMAN	A2ML1	Alpha-2-macroglobulin-like protein 1			0	0	0	0	0	0	0	0	0	0	0	0	0	0	0	0	0	0	0	0	0	0	0	0	0	0	0	0	0	0	1	0	0	0
AVDIPHMDIEALK	AVDIPHMDIEALK	K	K	79	91	13	3		sp|P62906|RL10A_HUMAN	P62906	RL10A_HUMAN	RPL10A	60S ribosomal protein L10a			1	0	1	0	1	1	1	1	1	1	1	1	1	1	1	1	1	0	1	1	0	1	1	1	1	1	1	0	1	1	1	1	1	1
AVDIPHMDIEALKK	AVDIPHMDIEALKK	K	L	79	92	14	4		sp|P62906|RL10A_HUMAN	P62906	RL10A_HUMAN	RPL10A	60S ribosomal protein L10a			0	0	0	0	0	0	1	1	0	0	0	0	0	0	0	0	0	0	0	1	0	0	0	0	0	0	0	0	0	0	1	0	0	0
AVDPIDAPK	AVDPIDAPK	K	V	15601	15609	9	2		sp|Q8WZ42|TITIN_HUMAN	Q8WZ42	TITIN_HUMAN	TTN	Titin			0	1	0	0	0	1	0	1	0	1	1	1	1	1	1	1	1	0	1	0	0	1	1	1	1	1	1	1	1	1	1	1	1	1
AVDSLVPIGR	AVDSLVPIGR	K	G	195	204	10	2		sp|P25705|ATPA_HUMAN	P25705	ATPA_HUMAN	ATP5F1A	ATP synthase subunit alpha, mitochondrial			2	1	2	1	1	1	1	1	2	1	2	1	2	1	1	1	1	1	1	1	2	1	1	1	1	1	1	1	1	1	2	1	2	1
AVDVLSELSYAPMTPDHFPSLFCK	AVDVLSELSYAPMTPDHFPSLFC[57.0215]K	R	E	631	654	24	3	23C(57.0215)	sp|Q8NCN5|PDPR_HUMAN	Q8NCN5	PDPR_HUMAN	PDPR	Pyruvate dehydrogenase phosphatase regulatory subunit, mitochondrial			0	0	0	0	0	0	0	0	0	0	0	0	0	0	1	0	1	0	0	0	0	0	0	0	1	0	0	0	0	0	0	0	0	0
AVDWIFSHIDDLDAEAAMDISEGR	AVDWIFSHIDDLDAEAAMDISEGR	R	S	755	778	24	3		sp|P45974|UBP5_HUMAN	P45974	UBP5_HUMAN	USP5	Ubiquitin carboxyl-terminal hydrolase 5			0	0	0	0	0	0	1	0	0	0	0	0	0	0	0	0	0	0	0	0	0	0	0	0	0	0	0	0	0	0	0	0	0	0
AVEDIHGLFSLSK	AVEDIHGLFSLSK	K	K	252	264	13	3		sp|Q14152|EIF3A_HUMAN	Q14152	EIF3A_HUMAN	EIF3A	Eukaryotic translation initiation factor 3 subunit A			0	0	0	0	0	0	1	0	0	0	0	0	0	0	0	0	0	0	1	1	0	0	0	0	0	0	1	1	0	0	0	0	0	0
AVEEEDKMTPEQLAIK	AVEEEDKMTPEQLAIK	K	N	258	273	16	3		sp|O00487|PSDE_HUMAN	O00487	PSDE_HUMAN	PSMD14	26S proteasome non-ATPase regulatory subunit 14			0	0	0	0	0	0	0	0	0	0	0	0	0	0	0	0	0	1	0	0	0	0	0	0	0	0	0	0	0	0	0	1	0	1
AVELLGDIVQNCSLEDSQIEK	AVELLGDIVQNC[57.0215]SLEDSQIEK	K	E	143	163	21	2,3	12C(57.0215)	sp|P31930|QCR1_HUMAN	P31930	QCR1_HUMAN	UQCRC1	Cytochrome b-c1 complex subunit 1, mitochondrial			2	2	2	1	2	1	2	1	2	2	2	1	2	1	2	2	1	1	1	1	2	2	1	1	2	2	2	1	2	2	2	2	2	1
AVENINNTLGPALLQK	AVENINNTLGPALLQK	K	K	65	80	16	2,3		sp|P13929|ENOB_HUMAN	P13929	ENOB_HUMAN	ENO3	Beta-enolase			0	0	0	0	3	3	3	4	3	4	3	5	0	0	0	0	2	3	2	4	3	4	3	4	3	3	2	3	3	4	3	3	0	0
AVENSSTAIGIR	AVENSSTAIGIR	K	C	30	41	12	2,3		sp|P25788|PSA3_HUMAN	P25788	PSA3_HUMAN	PSMA3	Proteasome subunit alpha type-3			1	0	0	1	1	1	0	0	1	1	0	1	0	0	0	0	0	0	0	1	0	1	0	0	0	0	0	0	0	0	0	0	0	0
AVESVVR	AVESVVR	K	E	1030	1036	7	2		sp|O15061|SYNEM_HUMAN	O15061	SYNEM_HUMAN	SYNM	Synemin			0	0	0	0	0	0	0	0	0	0	0	0	0	0	1	0	0	0	0	0	0	0	0	0	0	0	0	0	0	0	0	0	0	0
AVEVAWETLQEEFSR	AVEVAWETLQEEFSR	K	F	669	683	15	2,3		sp|O60313|OPA1_HUMAN	O60313	OPA1_HUMAN	OPA1	Dynamin-like 120 kDa protein, mitochondrial			0	1	0	0	1	0	0	0	1	0	0	1	0	1	2	0	1	0	0	0	0	1	1	0	1	0	1	0	1	0	0	1	1	1
AVEVQGPSLESGDHGK	AVEVQGPSLESGDHGK	R	I	288	303	16	2		sp|Q09666|AHNK_HUMAN	Q09666	AHNK_HUMAN	AHNAK	Neuroblast differentiation-associated protein AHNAK			0	0	0	0	0	0	0	0	0	0	0	0	0	0	0	0	0	0	0	0	0	0	0	0	0	0	0	0	0	0	0	0	0	0
AVEYLLTGIPGSPEPEHGSVQESQVSEQPATEAAGENPLEFLR	AVEYLLTGIPGSPEPEHGSVQESQVSEQPATEAAGENPLEFLR	R	D	194	236	43	4		sp|P54725|RD23A_HUMAN	P54725	RD23A_HUMAN	RAD23A	UV excision repair protein RAD23 homolog A			0	0	0	0	0	0	0	0	0	0	0	0	0	0	0	0	0	0	0	0	0	0	0	0	0	0	0	0	0	0	0	0	0	0
AVFDNLIQLEHLNIVK	AVFDNLIQLEHLNIVK	R	F	116	131	16	3		sp|Q9UHY1|NRBP_HUMAN	Q9UHY1	NRBP_HUMAN	NRBP1	Nuclear receptor-binding protein			1	0	1	1	0	0	1	0	1	1	0	0	1	0	0	0	0	0	1	0	0	0	0	0	0	0	0	1	1	0	0	0	0	0
AVFDVDK	AVFDVDK	K	K	474	480	7	2		sp|P55809|SCOT1_HUMAN	P55809	SCOT1_HUMAN	OXCT1	Succinyl-CoA:3-ketoacid coenzyme A transferase 1, mitochondrial			0	0	0	0	0	0	0	0	0	0	0	0	0	0	0	0	0	0	0	0	1	0	0	0	0	0	0	0	0	0	1	0	0	0
AVFPSIVGR	AVFPSIVGR	R	P	31	39	9	1,2		sp|P68133|ACTS_HUMAN	P68133	ACTS_HUMAN	ACTA1	Actin, alpha skeletal muscle	ACTA2, ACTB, ACTC1, ACTG1, ACTG2, POTEE, POTEF, POTEI	sp|A5A3E0|POTEF_HUMAN, sp|P0CG38|POTEI_HUMAN, sp|P60709|ACTB_HUMAN, sp|P62736|ACTA_HUMAN, sp|P63261|ACTG_HUMAN, sp|P63267|ACTH_HUMAN, sp|P68032|ACTC_HUMAN, sp|Q6S8J3|POTEE_HUMAN	29	29	25	26	27	31	23	31	28	26	26	25	27	27	29	27	26	23	25	24	28	25	30	29	31	30	26	25	27	28	27	40	30	37
AVFPSIVGRPR	AVFPSIVGRPR	R	H	31	41	11	2,3		sp|P68133|ACTS_HUMAN	P68133	ACTS_HUMAN	ACTA1	Actin, alpha skeletal muscle	ACTA2, ACTB, ACTC1, ACTG1, ACTG2, POTEE, POTEF, POTEI	sp|A5A3E0|POTEF_HUMAN, sp|P0CG38|POTEI_HUMAN, sp|P60709|ACTB_HUMAN, sp|P62736|ACTA_HUMAN, sp|P63261|ACTG_HUMAN, sp|P63267|ACTH_HUMAN, sp|P68032|ACTC_HUMAN, sp|Q6S8J3|POTEE_HUMAN	0	1	0	0	1	0	0	0	0	0	0	0	0	1	0	0	1	0	1	1	0	1	1	0	1	0	0	0	1	1	0	1	0	1
AVFVDLEPTVIDEIR	AVFVDLEPTVIDEIR	R	N	65	79	15	2,3		sp|P68366|TBA4A_HUMAN	P68366	TBA4A_HUMAN	TUBA4A	Tubulin alpha-4A chain			1	2	2	1	2	1	1	2	3	2	1	1	2	2	1	1	2	1	2	0	2	2	2	2	1	1	3	2	2	1	2	2	1	2
AVFVDLEPTVIDEIRNGPYR	AVFVDLEPTVIDEIRNGPYR	R	Q	65	84	20	3		sp|P68366|TBA4A_HUMAN	P68366	TBA4A_HUMAN	TUBA4A	Tubulin alpha-4A chain			0	0	0	0	0	0	0	0	0	0	0	0	0	0	0	0	0	0	0	0	0	0	0	0	0	0	1	0	0	0	0	0	0	0
AVFVNVR	AVFVNVR	K	V	19615	19621	7	1,2		sp|Q8WZ42|TITIN_HUMAN	Q8WZ42	TITIN_HUMAN	TTN	Titin			1	1	1	1	1	1	1	2	1	1	2	1	2	2	1	1	1	1	1	1	1	2	1	1	1	2	1	1	3	1	1	1	2	1
AVGALGHLAAACSTDLFVELADHLLDR	AVGALGHLAAAC[57.0215]STDLFVELADHLLDR	R	L	195	221	27	4	12C(57.0215)	sp|O75155|CAND2_HUMAN	O75155	CAND2_HUMAN	CAND2	Cullin-associated NEDD8-dissociated protein 2			0	0	0	1	1	1	1	1	0	1	0	0	1	1	1	1	1	1	0	0	1	0	1	0	1	0	1	0	0	0	1	0	0	0
AVGGLGK	AVGGLGK	K	L	76	82	7	1		sp|P81605|DCD_HUMAN	P81605	DCD_HUMAN	DCD	Dermcidin			0	0	0	1	0	1	1	0	1	0	1	0	0	0	0	0	1	1	0	1	0	1	0	0	1	1	0	1	0	1	1	1	1	1
AVGLISHVLEQNQEGDAAYR	AVGLISHVLEQNQEGDAAYR	K	K	250	269	20	2,3		sp|Q13825|AUHM_HUMAN	Q13825	AUHM_HUMAN	AUH	Methylglutaconyl-CoA hydratase, mitochondrial			0	0	1	1	0	0	0	0	1	0	0	1	1	0	1	0	1	0	1	0	2	0	1	0	1	0	1	0	1	0	0	0	0	0
AVGNIVTGTDEQTQVVLNCDALSHFPALLTHPK	AVGNIVTGTDEQTQVVLNC[57.0215]DALSHFPALLTHPK	R	E	307	339	33	4	19C(57.0215)	sp|O00629|IMA3_HUMAN	O00629	IMA3_HUMAN	KPNA4	Importin subunit alpha-3			1	1	1	1	1	2	1	1	1	1	1	1	0	1	2	1	1	1	1	1	0	1	1	1	1	0	1	1	1	1	1	1	1	1
AVGNIVTGTDEQTQVVLNCDVLSHFPNLLSHPK	AVGNIVTGTDEQTQVVLNC[57.0215]DVLSHFPNLLSHPK	R	E	307	339	33	4	19C(57.0215)	sp|O00505|IMA4_HUMAN	O00505	IMA4_HUMAN	KPNA3	Importin subunit alpha-4			0	0	0	1	1	1	1	1	0	1	1	0	0	1	0	1	1	1	0	1	0	0	0	0	0	1	1	1	0	0	1	0	0	1
AVGTQPHPLEESK	AVGTQPHPLEESK	K	V	2614	2626	13	2		sp|Q8N3K9|CMYA5_HUMAN	Q8N3K9	CMYA5_HUMAN	CMYA5	Cardiomyopathy-associated protein 5			0	0	0	0	1	0	0	0	0	0	0	0	0	0	0	0	0	0	0	0	0	0	0	0	0	0	0	0	0	0	0	1	0	0
AVHAHVNLGYTK	AVHAHVNLGYTK	R	L	168	179	12	2,3		sp|Q9UFN0|NPS3A_HUMAN	Q9UFN0	NPS3A_HUMAN	NIPSNAP3A	Protein NipSnap homolog 3A			0	0	1	0	1	0	0	0	1	0	0	0	1	0	0	0	1	0	1	0	1	0	1	0	1	0	0	0	0	0	0	0	0	0
AVIDILVIEKPGPPSSIR	AVIDILVIEKPGPPSSIR	K	L	257	274	18	2,3		sp|Q13203|MYBPH_HUMAN	Q13203	MYBPH_HUMAN	MYBPH	Myosin-binding protein H			1	0	1	2	2	1	0	2	1	2	1	2	0	0	0	0	2	2	3	2	0	0	0	0	2	2	0	0	1	1	1	2	1	1
AVIEHNLLSASK	AVIEHNLLSASK	R	L	303	314	12	2,3		sp|Q9BT78|CSN4_HUMAN	Q9BT78	CSN4_HUMAN	COPS4	COP9 signalosome complex subunit 4			0	0	0	2	2	2	0	1	2	1	1	1	1	1	1	1	2	1	1	1	2	2	2	1	1	1	1	1	0	1	0	1	2	1
AVIGMTAGATGAFVGTPAEVALIR	AVIGM[15.9949]TAGATGAFVGTPAEVALIR	K	M	123	146	24	3	5M(15.9949)	sp|Q02978|M2OM_HUMAN	Q02978	M2OM_HUMAN	SLC25A11	Mitochondrial 2-oxoglutarate/malate carrier protein			0	0	1	0	0	0	1	0	1	0	0	0	0	1	0	0	0	0	0	0	0	1	0	0	1	0	0	0	0	0	0	0	1	0
AVIKNADMSEDMQQDAVDCATQAMEK	AVIKNADMSEDMQQDAVDC[57.0215]ATQAMEK	K	Y	6	31	26	3	19C(57.0215)	sp|Q96FJ2|DYL2_HUMAN	Q96FJ2	DYL2_HUMAN	DYNLL2	Dynein light chain 2, cytoplasmic			0	0	0	0	0	0	0	0	0	1	0	0	0	0	0	0	0	0	0	0	0	0	0	0	0	0	0	0	0	0	0	0	0	0
AVIMGAPGSGK	AVIMGAPGSGK	R	G	10	20	11	2		sp|Q9UIJ7|KAD3_HUMAN	Q9UIJ7	KAD3_HUMAN	AK3	GTP:AMP phosphotransferase AK3, mitochondrial			0	0	0	0	0	0	0	0	1	0	0	0	0	0	0	0	0	0	0	0	0	0	0	0	0	0	0	0	0	0	0	0	0	0
AVIMGAPGSGK	AVIM[15.9949]GAPGSGK	R	G	10	20	11	2	4M(15.9949)	sp|Q9UIJ7|KAD3_HUMAN	Q9UIJ7	KAD3_HUMAN	AK3	GTP:AMP phosphotransferase AK3, mitochondrial			0	0	0	0	0	0	0	0	0	0	0	0	0	0	0	0	0	0	0	0	0	0	0	0	0	0	0	0	0	0	0	0	0	0
AVINTVPYDVVHR	AVINTVPYDVVHR	R	W	339	351	13	3		sp|Q9NVH6|TMLH_HUMAN	Q9NVH6	TMLH_HUMAN	TMLHE	Trimethyllysine dioxygenase, mitochondrial			1	0	1	1	0	0	1	0	1	0	1	1	1	0	1	0	0	0	1	1	1	0	0	0	1	1	1	1	1	1	1	1	1	1
AVIQVSQIVAR	AVIQVSQIVAR	R	G	110	120	11	2		sp|Q7Z4W1|DCXR_HUMAN	Q7Z4W1	DCXR_HUMAN	DCXR	L-xylulose reductase			1	0	1	1	0	0	1	1	1	1	1	0	1	1	1	1	1	1	0	0	1	1	1	1	1	0	1	1	1	0	1	1	1	1
AVISLMEMGFDEK	AVISLMEMGFDEK	R	E	293	305	13	2		sp|Q9BSL1|UBAC1_HUMAN	Q9BSL1	UBAC1_HUMAN	UBAC1	Ubiquitin-associated domain-containing protein 1			0	0	0	0	0	0	0	0	0	0	0	0	0	0	0	0	0	0	0	0	0	0	0	0	0	0	0	0	0	0	0	1	0	0
AVISLMEMGFDEKEVIDALR	AVISLMEMGFDEKEVIDALR	R	V	293	312	20	3		sp|Q9BSL1|UBAC1_HUMAN	Q9BSL1	UBAC1_HUMAN	UBAC1	Ubiquitin-associated domain-containing protein 1			0	0	1	0	0	0	0	0	0	0	0	0	0	0	0	0	0	0	0	0	0	0	0	0	0	0	0	0	0	0	0	0	0	0
AVIVIQDIFGWQLPNTR	AVIVIQDIFGWQLPNTR	K	Y	44	60	17	2,3		sp|Q96DG6|CMBL_HUMAN	Q96DG6	CMBL_HUMAN	CMBL	Carboxymethylenebutenolidase homolog			3	1	3	2	2	2	3	2	2	2	3	2	3	2	3	2	3	2	3	2	3	2	3	3	3	3	1	2	2	2	3	2	3	2
AVIVQYPFK	AVIVQYPFK	K	E	25422	25430	9	2		sp|Q8WZ42|TITIN_HUMAN	Q8WZ42	TITIN_HUMAN	TTN	Titin			1	1	1	1	1	1	1	1	1	1	1	1	1	1	1	1	1	1	1	1	1	1	1	1	1	1	1	1	1	1	1	1	1	1
AVIVQYPFKEPGPPGTPFVTSISK	AVIVQYPFKEPGPPGTPFVTSISK	K	D	25422	25445	24	2,3		sp|Q8WZ42|TITIN_HUMAN	Q8WZ42	TITIN_HUMAN	TTN	Titin			1	1	1	1	1	1	1	1	1	1	1	1	1	1	1	1	1	1	1	1	1	1	1	1	1	1	1	1	1	1	2	2	2	2
AVIVQYPFKEPGPPGTPFVTSISKDQMLVQWHEPVNDGGTK	AVIVQYPFKEPGPPGTPFVTSISKDQMLVQWHEPVNDGGTK	K	I	25422	25462	41	5		sp|Q8WZ42|TITIN_HUMAN	Q8WZ42	TITIN_HUMAN	TTN	Titin			0	0	1	0	0	0	0	0	0	0	0	0	0	0	0	0	0	0	0	0	0	0	0	0	0	0	0	0	0	0	0	0	0	0
AVLASMDNENMHTPDIGGQGTTSEAIQDVIR	AVLASMDNENMHTPDIGGQGTTSEAIQDVIR	K	H	351	381	31	3		sp|P51553|IDH3G_HUMAN	P51553	IDH3G_HUMAN	IDH3G	Isocitrate dehydrogenase [NAD] subunit gamma, mitochondrial			0	0	1	0	0	0	1	1	0	0	0	0	0	0	1	1	1	1	1	1	0	1	0	0	1	1	1	1	1	1	1	0	0	1
AVLASMDNENMHTPDIGGQGTTSEAIQDVIR	AVLASM[15.9949]DNENMHTPDIGGQGTTSEAIQDVIR	K	H	351	381	31	3	6M(15.9949)	sp|P51553|IDH3G_HUMAN	P51553	IDH3G_HUMAN	IDH3G	Isocitrate dehydrogenase [NAD] subunit gamma, mitochondrial			0	0	0	1	0	0	0	0	0	0	0	1	0	0	0	0	0	0	0	0	1	0	0	0	0	0	0	0	0	0	1	0	1	0
AVLASMDNENMHTPDIGGQGTTSEAIQDVIR	AVLASM[15.9949]DNENM[15.9949]HTPDIGGQGTTSEAIQDVIR	K	H	351	381	31	3,4	11M(15.9949)	sp|P51553|IDH3G_HUMAN	P51553	IDH3G_HUMAN	IDH3G	Isocitrate dehydrogenase [NAD] subunit gamma, mitochondrial			0	0	0	0	0	0	0	0	0	0	0	0	0	0	0	0	0	0	0	0	0	0	0	0	0	0	0	0	0	0	0	0	0	0
AVLENALR	AVLENALR	K	N	140	147	8	2		sp|Q92890|UFD1_HUMAN	Q92890	UFD1_HUMAN	UFD1	Ubiquitin recognition factor in ER-associated degradation protein 1			2	1	1	1	1	1	1	0	1	0	1	1	0	0	1	0	1	0	1	0	1	0	1	1	1	1	1	1	1	0	1	1	1	1
AVLFCLSDDKR	AVLFC[57.0215]LSDDKR	K	Q	35	45	11	2,3	5C(57.0215)	sp|Q9Y281|COF2_HUMAN	Q9Y281	COF2_HUMAN	CFL2	Cofilin-2			0	1	0	2	2	2	1	2	0	2	1	2	1	1	1	2	2	4	1	2	1	1	2	1	1	3	2	2	1	1	0	2	1	1
AVLFCLSEDKK	AVLFC[57.0215]LSEDKK	K	N	35	45	11	3	5C(57.0215)	sp|P23528|COF1_HUMAN	P23528	COF1_HUMAN	CFL1	Cofilin-1			0	0	0	0	0	0	1	1	1	0	0	0	0	0	0	1	0	1	0	0	0	0	0	0	0	1	0	1	0	0	1	0	0	0
AVLGGLSQTDPR	AVLGGLSQTDPR	R	A	14	25	12	2		sp|Q8NI37|PPTC7_HUMAN	Q8NI37	PPTC7_HUMAN	PPTC7	Protein phosphatase PTC7 homolog			0	0	1	0	0	0	0	0	0	0	0	0	0	0	0	0	0	0	0	0	0	0	0	0	0	0	0	0	0	0	1	0	0	0
AVLGSSPFLSEANAER	AVLGSSPFLSEANAER	K	I	247	262	16	2		sp|Q8NI60|COQ8A_HUMAN	Q8NI60	COQ8A_HUMAN	COQ8A	Atypical kinase COQ8A, mitochondrial			1	1	1	1	1	0	1	1	1	1	1	0	1	0	1	1	1	1	1	1	1	1	1	1	1	1	1	1	1	1	1	1	1	1
AVLHVALR	AVLHVALR	R	N	97	104	8	2		sp|P06744|G6PI_HUMAN	P06744	G6PI_HUMAN	GPI	Glucose-6-phosphate isomerase			1	2	1	1	1	1	1	1	1	2	1	1	2	2	1	1	1	1	1	3	1	1	1	3	1	1	1	1	2	2	1	2	1	1
AVLHVHGGGGPR	AVLHVHGGGGPR	R	V	1946	1957	12	2,3		sp|P98160|PGBM_HUMAN	P98160	PGBM_HUMAN	HSPG2	Basement membrane-specific heparan sulfate proteoglycan core protein			2	2	1	3	1	1	2	2	2	3	2	1	2	2	2	0	2	3	2	2	2	2	1	1	2	3	2	2	2	2	2	2	1	2
AVLIDKDQSPK	AVLIDKDQSPK	R	W	348	358	11	2		sp|Q6NVY1|HIBCH_HUMAN	Q6NVY1	HIBCH_HUMAN	HIBCH	3-hydroxyisobutyryl-CoA hydrolase, mitochondrial			0	0	0	0	0	0	0	1	0	1	0	0	0	0	0	0	0	1	0	0	0	0	0	0	0	0	0	0	0	0	0	0	0	0
AVLLEALGSPSEDVR	AVLLEALGSPSEDVR	K	A	864	878	15	2		sp|O75155|CAND2_HUMAN	O75155	CAND2_HUMAN	CAND2	Cullin-associated NEDD8-dissociated protein 2			0	0	0	0	0	0	1	0	0	0	0	0	0	0	0	0	0	0	0	0	0	0	0	0	0	0	0	0	0	0	0	0	0	0
AVLLGPPGAGK	AVLLGPPGAGK	R	G	18	28	11	2		sp|P54819|KAD2_HUMAN	P54819	KAD2_HUMAN	AK2	Adenylate kinase 2, mitochondrial			0	0	1	0	0	0	0	0	0	0	0	0	0	0	0	0	0	0	0	0	0	0	0	0	1	0	0	0	1	0	1	0	0	0
AVLMENIVYLTNSLELEHIEVK	AVLMENIVYLTNSLELEHIEVK	K	F	1018	1039	22	3		sp|Q9P2J5|SYLC_HUMAN	Q9P2J5	SYLC_HUMAN	LARS1	Leucine--tRNA ligase, cytoplasmic			0	0	0	0	0	0	0	1	0	0	0	0	0	0	0	0	0	0	0	0	0	0	0	0	0	0	0	0	0	0	0	0	0	0
AVLQEFGR	AVLQEFGR	K	I	124	131	8	2		sp|Q9Y394|DHRS7_HUMAN	Q9Y394	DHRS7_HUMAN	DHRS7	Dehydrogenase/reductase SDR family member 7			0	0	1	0	0	0	0	0	0	1	0	0	1	0	1	1	1	0	1	0	1	1	1	1	0	1	0	0	1	1	1	1	0	1
AVLSKEYGFVLLTGAASFIMVAHLAINVSK	AVLSKEYGFVLLTGAASFIM[15.9949]VAHLAINVSK	M	A	2	31	30	4	20M(15.9949)	sp|O14880|MGST3_HUMAN	O14880	MGST3_HUMAN	MGST3	Microsomal glutathione S-transferase 3			0	0	0	0	0	0	0	0	0	0	0	0	0	0	0	0	0	0	0	0	1	0	0	0	0	0	0	0	0	0	1	0	0	0
AVLTPNHVEFSR	AVLTPNHVEFSR	K	L	201	212	12	3		sp|Q8IW45|NNRD_HUMAN	Q8IW45	NNRD_HUMAN	NAXD	ATP-dependent (S)-NAD(P)H-hydrate dehydratase			0	0	0	0	0	0	0	0	0	0	0	0	0	0	0	0	0	0	0	0	0	0	0	0	0	0	0	0	0	0	0	0	1	0
AVLTVQEPPSFVK	AVLTVQEPPSFVK	R	E	6812	6824	13	2		sp|Q8WZ42|TITIN_HUMAN	Q8WZ42	TITIN_HUMAN	TTN	Titin			0	0	0	0	0	1	1	1	0	0	0	0	1	1	1	0	0	1	0	0	1	0	1	1	1	1	0	1	1	1	0	1	0	1
AVLTVQEPPSFVKEPEPLEVLPGK	AVLTVQEPPSFVKEPEPLEVLPGK	R	N	6812	6835	24	3		sp|Q8WZ42|TITIN_HUMAN	Q8WZ42	TITIN_HUMAN	TTN	Titin			2	2	1	2	2	2	3	3	2	3	2	2	2	2	2	4	3	4	1	2	3	4	1	3	1	4	1	2	2	4	2	2	2	2
AVLVDLEPGTMDSVR	AVLVDLEPGTMDSVR	R	S	63	77	15	2		sp|P68371|TBB4B_HUMAN	P68371	TBB4B_HUMAN	TUBB4B	Tubulin beta-4B chain	TUBB4A, TUBB8	sp|P04350|TBB4A_HUMAN, sp|Q3ZCM7|TBB8_HUMAN	1	0	1	1	0	1	0	1	1	1	1	1	1	1	1	0	1	1	0	0	1	1	1	1	0	0	1	1	0	0	1	1	0	1
AVMDDFAAFVEK	AVMDDFAAFVEK	K	C	570	581	12	2,3		contam_sp|P02768|ALBU_HUMAN	P02768	ALBU_HUMAN	ALB	Serum albumin			3	3	3	3	2	2	2	3	3	3	3	3	2	3	2	3	2	3	2	3	2	3	1	3	2	3	2	4	3	3	3	3	2	3
AVMDHVSDSFLETNVPLLVLIEAAK	AVMDHVSDSFLETNVPLLVLIEAAK	K	N	385	409	25	3		sp|P35221|CTNA1_HUMAN	P35221	CTNA1_HUMAN	CTNNA1	Catenin alpha-1			1	0	0	0	0	0	0	0	0	0	0	0	0	0	0	0	0	0	1	0	1	0	0	0	0	0	0	0	0	0	0	0	0	0
AVMDDFAAFVEK	AVM[15.9949]DDFAAFVEK	K	C	570	581	12	2	3M(15.9949)	contam_sp|P02768|ALBU_HUMAN	P02768	ALBU_HUMAN	ALB	Serum albumin			2	1	1	1	0	0	0	0	1	1	0	2	0	0	0	0	0	1	0	0	0	0	0	0	0	0	1	1	0	0	1	1	0	0
AVNAAGASEPK	AVNAAGASEPK	K	Y	812	822	11	2		sp|Q00872|MYPC1_HUMAN	Q00872	MYPC1_HUMAN	MYBPC1	Myosin-binding protein C, slow-type			1	0	1	0	1	0	1	1	1	1	1	1	1	1	1	1	0	1	1	1	1	0	0	1	0	1	1	1	1	1	1	1	1	1
AVNAAGASEPKYYSQPILVK	AVNAAGASEPKYYSQPILVK	K	E	812	831	20	3		sp|Q00872|MYPC1_HUMAN	Q00872	MYPC1_HUMAN	MYBPC1	Myosin-binding protein C, slow-type			0	0	0	0	0	0	0	0	0	0	0	0	0	0	0	0	0	0	0	0	0	0	0	0	0	0	0	0	0	0	0	0	0	0
AVNAAGASEPKYYSQPILVKEIIEPPK	AVNAAGASEPKYYSQPILVKEIIEPPK	K	I	812	838	27	4		sp|Q00872|MYPC1_HUMAN	Q00872	MYPC1_HUMAN	MYBPC1	Myosin-binding protein C, slow-type			1	0	0	0	0	0	1	0	1	0	0	0	2	0	0	0	0	0	1	0	0	0	0	0	1	1	0	0	0	0	0	0	0	0
AVNAAGLSEYSQDSEAIEVK	AVNAAGLSEYSQDSEAIEVK	R	A	813	832	20	2,3		sp|P52179|MYOM1_HUMAN	P52179	MYOM1_HUMAN	MYOM1	Myomesin-1			1	1	1	1	0	1	0	0	0	2	0	1	0	0	0	0	1	1	0	0	0	1	1	0	1	1	0	0	0	0	1	1	0	0
AVNAAGVSKPSATVGPVTVK	AVNAAGVSKPSATVGPVTVK	K	D	17020	17039	20	2,3		sp|Q8WZ42|TITIN_HUMAN	Q8WZ42	TITIN_HUMAN	TTN	Titin			4	3	3	2	3	3	3	2	3	4	3	4	2	2	2	3	2	4	1	3	4	2	2	2	3	3	1	5	3	3	3	2	3	4
AVNAIGVSEPSEISENVVAK	AVNAIGVSEPSEISENVVAK	R	D	15289	15308	20	2		sp|Q8WZ42|TITIN_HUMAN	Q8WZ42	TITIN_HUMAN	TTN	Titin			1	1	1	1	1	1	0	0	0	0	1	1	1	1	1	1	1	1	1	0	1	1	1	1	1	1	1	0	1	1	1	1	1	1
AVNAIGVSEPSEISENVVAKDPDCKPTIDLETHDIIVIEGEK	AVNAIGVSEPSEISENVVAKDPDC[57.0215]KPTIDLETHDIIVIEGEK	R	L	15289	15330	42	4,5	24C(57.0215)	sp|Q8WZ42|TITIN_HUMAN	Q8WZ42	TITIN_HUMAN	TTN	Titin			2	2	1	2	2	1	2	2	2	3	2	3	3	1	1	2	2	2	3	4	2	2	2	2	2	3	3	2	2	1	3	2	2	2
AVNANGVGKPSDTSEPVLVEAR	AVNANGVGKPSDTSEPVLVEAR	R	P	889	910	22	2,3,4		sp|P54296|MYOM2_HUMAN	P54296	MYOM2_HUMAN	MYOM2	Myomesin-2			8	10	7	6	8	6	6	5	6	8	4	11	7	6	6	6	8	11	6	5	6	8	6	6	5	6	8	7	8	11	8	10	5	8
AVNAVGMSENSQESDVIK	AVNAVGMSENSQESDVIK	K	V	686	703	18	2,3,4		sp|P54296|MYOM2_HUMAN	P54296	MYOM2_HUMAN	MYOM2	Myomesin-2			1	1	1	1	1	1	1	1	1	2	1	1	0	1	1	1	2	1	2	1	2	1	1	1	1	1	1	1	1	1	1	1	1	1
AVNAVGMSENSQESDVIK	AVNAVGM[15.9949]SENSQESDVIK	K	V	686	703	18	2,3,4	7M(15.9949)	sp|P54296|MYOM2_HUMAN	P54296	MYOM2_HUMAN	MYOM2	Myomesin-2			0	0	0	0	0	0	0	0	1	1	0	1	0	0	0	0	0	1	0	0	0	0	0	0	0	0	0	0	0	0	1	1	0	0
AVNDLGTVEIECK	AVNDLGTVEIEC[57.0215]K	K	L	1121	1133	13	2	12C(57.0215)	sp|Q00872|MYPC1_HUMAN	Q00872	MYPC1_HUMAN	MYBPC1	Myosin-binding protein C, slow-type			1	1	2	1	1	1	1	1	1	1	1	1	0	2	1	2	1	1	0	1	1	1	0	0	2	1	0	1	1	1	1	1	1	1
AVNELGEALAECK	AVNELGEALAEC[57.0215]K	R	L	1122	1134	13	2	12C(57.0215)	sp|Q14324|MYPC2_HUMAN	Q14324	MYPC2_HUMAN	MYBPC2	Myosin-binding protein C, fast-type			0	0	0	0	0	0	0	0	0	0	0	0	0	0	0	1	0	0	0	0	0	0	0	0	0	0	0	0	0	0	0	1	0	0
AVNIAGIGEPGEVTDVIEMK	AVNIAGIGEPGEVTDVIEMK	R	D	17424	17443	20	2,3		sp|Q8WZ42|TITIN_HUMAN	Q8WZ42	TITIN_HUMAN	TTN	Titin			2	1	2	2	1	1	1	2	1	2	1	1	1	1	2	2	1	2	2	1	1	1	1	1	1	2	1	2	1	1	2	1	1	1
AVNIAGIGEPGEVTDVIEMKDR	AVNIAGIGEPGEVTDVIEMKDR	R	L	17424	17445	22	3		sp|Q8WZ42|TITIN_HUMAN	Q8WZ42	TITIN_HUMAN	TTN	Titin			0	0	0	0	0	0	0	0	0	0	0	0	0	0	0	0	0	0	0	0	0	0	0	0	0	0	1	0	0	0	0	0	1	0
AVNIAGIGEPGEVTDVIEMK	AVNIAGIGEPGEVTDVIEM[15.9949]K	R	D	17424	17443	20	2	19M(15.9949)	sp|Q8WZ42|TITIN_HUMAN	Q8WZ42	TITIN_HUMAN	TTN	Titin			0	0	0	0	0	0	0	0	0	0	0	0	0	0	0	0	0	0	0	0	0	0	0	0	0	0	0	0	0	0	0	1	0	1
AVNIAGIGEPGEVTDVIEMKDR	AVNIAGIGEPGEVTDVIEM[15.9949]KDR	R	L	17424	17445	22	3	19M(15.9949)	sp|Q8WZ42|TITIN_HUMAN	Q8WZ42	TITIN_HUMAN	TTN	Titin			0	0	0	1	0	0	0	0	0	0	0	0	0	0	0	0	0	0	0	0	0	0	0	0	0	0	0	0	0	0	0	0	1	0
AVNKAGESEPSEPSDPVLCR	AVNKAGESEPSEPSDPVLC[57.0215]R	R	E	14986	15005	20	3	19C(57.0215)	sp|Q8WZ42|TITIN_HUMAN	Q8WZ42	TITIN_HUMAN	TTN	Titin			1	0	0	1	0	1	1	2	1	1	0	0	0	1	0	0	0	1	1	1	0	1	1	1	1	2	0	1	0	1	1	1	0	1
AVNSAGISR	AVNSAGISR	R	P	459	467	9	2		sp|P54296|MYOM2_HUMAN	P54296	MYOM2_HUMAN	MYOM2	Myomesin-2			0	0	1	1	1	1	0	1	1	1	1	1	1	1	0	1	0	1	0	1	1	1	0	1	1	1	0	1	1	1	1	1	1	1
AVPEAPTPVPK	AVPEAPTPVPK	K	K	11203	11213	11	2		sp|Q8WZ42|TITIN_HUMAN	Q8WZ42	TITIN_HUMAN	TTN	Titin			1	1	1	1	1	1	1	1	1	1	1	1	1	1	1	0	1	1	1	1	1	1	1	1	1	1	1	0	1	1	1	1	1	1
AVPPEEIPPVVAPPIPLLLPTPEEK	AVPPEEIPPVVAPPIPLLLPTPEEK	R	K	9878	9902	25	3		sp|Q8WZ42|TITIN_HUMAN	Q8WZ42	TITIN_HUMAN	TTN	Titin			2	1	1	1	0	1	0	1	1	0	0	1	0	0	1	0	1	1	1	0	2	0	1	0	0	0	0	1	0	1	0	2	0	3
AVPPSFTR	AVPPSFTR	R	R	6724	6731	8	2		sp|Q8WZ42|TITIN_HUMAN	Q8WZ42	TITIN_HUMAN	TTN	Titin			1	1	0	0	0	0	0	0	0	1	1	0	0	1	0	0	0	0	0	0	0	1	0	0	0	0	0	0	0	1	0	1	1	1
AVPVPTVSWHK	AVPVPTVSWHK	R	D	15339	15349	11	2,3		sp|Q8WZ42|TITIN_HUMAN	Q8WZ42	TITIN_HUMAN	TTN	Titin			4	6	3	3	3	4	3	4	3	3	4	3	4	5	4	3	3	4	3	4	3	5	3	3	4	4	4	3	4	4	2	5	3	4
[truncated: 22,514 more rows]
[truncated: 116 more columns]
