# Supplementary material for: Integrated fibre-specific methylome and proteome profiling of human skeletal muscle across males and females with fibre-type deconvolution
Source: Skelet Muscle. 2025 Oct 10;15:28. doi: 10.1186/s13395-025-00396-0 (PMC12512927; doi:10.1186/s13395-025-00396-0)
Supplement: Supplementary file 7 — Additional file 7. Combined peptide file. [file 13395_2025_396_MOESM7_ESM.tsv]

Peptide Sequence	Prev AA	Next AA	Start	End	Peptide Length	Charges	Protein	Protein ID	Entry Name	Gene	Protein Description	Mapped Genes	Mapped Proteins	HF1JS20220502_P22_0579_Exp2_AndrewP_S01 Spectral Count	HF1JS20220502_P22_0579_Exp2_AndrewP_S02 Spectral Count	HF1JS20220502_P22_0579_Exp2_AndrewP_S03 Spectral Count	HF1JS20220502_P22_0579_Exp2_AndrewP_S04 Spectral Count	HF1JS20220502_P22_0579_Exp2_AndrewP_S05 Spectral Count	HF1JS20220502_P22_0579_Exp2_AndrewP_S06 Spectral Count	HF1JS20220502_P22_0579_Exp2_AndrewP_S07 Spectral Count	HF1JS20220502_P22_0579_Exp2_AndrewP_S08 Spectral Count	HF1JS20220502_P22_0579_Exp2_AndrewP_S09 Spectral Count	HF1JS20220502_P22_0579_Exp2_AndrewP_S10 Spectral Count	HF1JS20220502_P22_0579_Exp2_AndrewP_S11 Spectral Count	HF1JS20220502_P22_0579_Exp2_AndrewP_S12 Spectral Count	HF1JS20220502_P22_0579_Exp2_AndrewP_S13 Spectral Count	HF1JS20220502_P22_0579_Exp2_AndrewP_S14 Spectral Count	HF1JS20220502_P22_0579_Exp2_AndrewP_S15 Spectral Count	HF1JS20220502_P22_0579_Exp2_AndrewP_S16 Spectral Count	HF1JS20220502_P22_0579_Exp2_AndrewP_S17 Spectral Count	HF1JS20220502_P22_0579_Exp2_AndrewP_S18 Spectral Count	HF1JS20220502_P22_0579_Exp2_AndrewP_S19 Spectral Count	HF1JS20220502_P22_0579_Exp2_AndrewP_S20 Spectral Count	HF1JS20220502_P22_0579_Exp2_AndrewP_S21 Spectral Count	HF1JS20220502_P22_0579_Exp2_AndrewP_S22 Spectral Count	HF1JS20220502_P22_0579_Exp2_AndrewP_S23 Spectral Count	HF1JS20220502_P22_0579_Exp2_AndrewP_S24 Spectral Count	HF1JS20220502_P22_0579_Exp2_AndrewP_S25 Spectral Count	HF1JS20220502_P22_0579_Exp2_AndrewP_S26 Spectral Count	HF1JS20220502_P22_0579_Exp2_AndrewP_S27 Spectral Count	HF1JS20220502_P22_0579_Exp2_AndrewP_S28 Spectral Count	HF1JS20220502_P22_0579_Exp2_AndrewP_S29 Spectral Count	HF1JS20220502_P22_0579_Exp2_AndrewP_S30 Spectral Count	HF1JS20220502_P22_0579_Exp2_AndrewP_S31 Spectral Count	HF1JS20220502_P22_0579_Exp2_AndrewP_S32 Spectral Count	HF1JS20220502_P22_0579_Exp2_AndrewP_S33 Spectral Count	HF1JS20220502_P22_0579_Exp2_AndrewP_S34 Spectral Count	HF1JS20220502_P22_0579_Exp2_AndrewP_S35 Spectral Count	HF1JS20220502_P22_0579_Exp2_AndrewP_S36 Spectral Count
AAAAAAAGDSDSWDADAFSVEDPVRK	M	V	2	27	26	3	sp|O75822|EIF3J_HUMAN	O75822	EIF3J_HUMAN	EIF3J	Eukaryotic translation initiation factor 3 subunit J			1	0	0	0	0	0	0	0	0	0	0	0	0	0	0	0	0	0	0	0	0	0	0	0	0	0	0	0	0	0	0	0	0	0	0	0
AAAAAAAPEPPLGLQQLSALQPEPGGVPLHSSWTFWLDR	R	S	21	59	39	4	sp|Q8N5X7|IF4E3_HUMAN	Q8N5X7	IF4E3_HUMAN	EIF4E3	Eukaryotic translation initiation factor 4E type 3			0	0	1	1	0	0	0	1	0	0	0	0	0	0	0	0	0	1	0	0	0	0	0	0	0	0	0	1	0	0	1	0	0	0	0	0
AAAAASASQDELNQLER	M	V	2	18	17	3	sp|Q5VYK3|ECM29_HUMAN	Q5VYK3	ECM29_HUMAN	ECPAS	Proteasome adapter and scaffold protein ECM29			0	0	0	0	0	0	0	0	0	0	0	0	0	0	0	0	0	0	0	0	0	0	0	0	0	0	0	0	0	0	0	0	0	0	0	1
AAAAASASQDELNQLERVFLRLGHAETDEQLQNIISK	M	F	2	38	37	4	sp|Q5VYK3|ECM29_HUMAN	Q5VYK3	ECM29_HUMAN	ECPAS	Proteasome adapter and scaffold protein ECM29			0	0	1	1	2	0	1	1	0	0	0	0	0	0	0	0	0	0	2	0	0	0	0	0	0	0	0	0	0	0	0	0	0	0	0	0
AAAAFAQLQGAMEMLGISESEQR	K	A	799	821	23	3	sp|Q8IUG5|MY18B_HUMAN	Q8IUG5	MY18B_HUMAN	MYO18B	Unconventional myosin-XVIIIb			0	0	0	0	0	0	0	0	0	0	0	0	0	0	0	0	0	0	0	0	0	0	0	0	0	0	0	0	0	0	0	0	0	0	0	0
AAAANLCPGDVILAIDGFGTESMTHADAQDR	K	I	38	68	31	3,4	sp|Q53GG5|PDLI3_HUMAN	Q53GG5	PDLI3_HUMAN	PDLIM3	PDZ and LIM domain protein 3			7	7	6	7	8	7	6	8	6	5	7	6	9	9	8	2	6	7	5	3	6	6	5	4	8	7	4	4	7	10	7	8	5	6	8	5
AAAASAAEAGIATTGTEDSDDALLK	R	M	238	262	25	3	sp|P55036|PSMD4_HUMAN	P55036	PSMD4_HUMAN	PSMD4	26S proteasome non-ATPase regulatory subunit 4			0	0	0	0	0	0	0	0	0	0	0	0	0	0	0	0	0	0	0	0	0	0	0	1	0	0	0	0	0	0	0	0	0	0	0	0
AAAEVNQDYGLDPK	R	I	102	115	14	2	sp|P07954|FUMH_HUMAN	P07954	FUMH_HUMAN	FH	Fumarate hydratase, mitochondrial			1	0	1	0	0	0	1	0	1	0	1	0	0	0	1	0	1	0	1	0	1	0	1	0	1	0	1	0	0	0	1	0	1	0	1	1
AAAGDLGGDHLAFSCDVAK	K	E	41	59	19	2,3	sp|Q8N4T8|CBR4_HUMAN	Q8N4T8	CBR4_HUMAN	CBR4	Carbonyl reductase family member 4			1	0	1	0	0	0	0	0	0	0	0	0	0	0	0	0	0	0	0	0	1	0	0	0	1	0	1	0	0	0	1	0	0	0	0	0
AAAHCAHVFTTVSQITAIEAQHLLK	R	R	247	271	25	3,4,5	sp|P13807|GYS1_HUMAN	P13807	GYS1_HUMAN	GYS1	Glycogen [starch] synthase, muscle			1	1	3	1	3	3	2	3	1	2	3	1	3	2	2	3	2	2	2	2	2	1	2	2	3	3	2	1	2	1	2	0	1	1	2	1
AAAHHYGAQCDKPNK	K	E	27	41	15	2,3,4	sp|P51970|NDUA8_HUMAN	P51970	NDUA8_HUMAN	NDUFA8	NADH dehydrogenase [ubiquinone] 1 alpha subcomplex subunit 8			3	1	3	2	1	1	3	2	3	1	1	1	2	1	3	0	2	2	2	1	3	1	2	1	3	1	0	1	1	1	2	1	1	1	2	3
AAAHLTVIEK	R	L	13557	13566	10	1,2	sp|Q8WZ42|TITIN_HUMAN	Q8WZ42	TITIN_HUMAN	TTN	Titin			1	3	1	1	2	2	1	1	2	2	1	1	1	2	2	2	1	1	1	5	1	4	2	2	1	1	1	2	1	2	2	1	1	4	1	2
AAAHQLCLK	K	I	71	79	9	2	sp|Q53GG5|PDLI3_HUMAN	Q53GG5	PDLI3_HUMAN	PDLIM3	PDZ and LIM domain protein 3			1	0	0	0	1	0	1	1	1	0	1	0	1	0	0	0	0	0	0	0	0	0	0	0	0	0	0	0	0	0	1	0	0	0	0	0
AAAIGIDLGTTYSCVGVFQHGK	K	V	4	25	22	2,3	sp|P0DMV8|HS71A_HUMAN	P0DMV8	HS71A_HUMAN	HSPA1A	Heat shock 70 kDa protein 1A	HSPA1B	sp|P0DMV9|HS71B_HUMAN	1	1	4	1	1	2	2	2	1	2	1	1	1	2	1	1	1	4	2	2	2	1	3	1	1	1	1	1	1	1	1	3	1	1	1	3
AAALEFLNR	K	F	79	87	9	2	sp|P31948|STIP1_HUMAN	P31948	STIP1_HUMAN	STIP1	Stress-induced-phosphoprotein 1			0	0	1	0	0	0	1	1	0	0	1	0	1	0	0	1	0	1	0	0	0	0	0	1	0	1	0	1	1	1	0	0	0	0	1	1
AAALEQFK	R	S	260	267	8	2	sp|Q13423|NNTM_HUMAN	Q13423	NNTM_HUMAN	NNT	NAD(P) transhydrogenase, mitochondrial			0	0	0	0	0	0	0	0	0	1	1	1	0	0	0	0	0	0	1	0	1	1	0	0	0	1	1	1	1	0	0	0	0	0	0	0
AAANEQLTR	R	A	96	104	9	2	sp|Q9NX63|MIC19_HUMAN	Q9NX63	MIC19_HUMAN	CHCHD3	MIC			1	0	1	0	0	0	0	0	0	0	0	0	0	0	0	0	0	0	0	0	0	0	0	0	0	0	0	0	0	0	0	0	0	0	0	0
AAASTDYYK	R	R	236	244	9	2	sp|P08559|ODPA_HUMAN	P08559	ODPA_HUMAN	PDHA1	Pyruvate dehydrogenase E1 component subunit alpha, somatic form, mitochondrial			0	1	0	1	0	0	0	0	0	1	0	1	0	0	0	0	0	0	0	0	0	0	0	0	0	0	0	0	0	0	0	1	0	0	0	1
AAAVLPVLDLAQR	K	Q	76	88	13	2	sp|P19404|NDUV2_HUMAN	P19404	NDUV2_HUMAN	NDUFV2	NADH dehydrogenase [ubiquinone] flavoprotein 2, mitochondrial			1	1	1	1	1	1	1	1	1	1	1	1	1	1	1	1	1	1	1	1	1	1	1	1	1	1	1	1	1	1	1	1	1	1	1	1
AAAVPVEFQEHHLSEVQNMASEEK	K	L	73	96	24	3,4	sp|O43837|IDH3B_HUMAN	O43837	IDH3B_HUMAN	IDH3B	Isocitrate dehydrogenase [NAD] subunit beta, mitochondrial			0	0	1	1	1	0	1	0	1	0	0	0	2	2	0	1	2	0	1	2	1	0	0	2	0	2	0	1	1	1	2	0	2	0	2	3
AAAVPVEFQEHHLSEVQNMASEEKLEQVLSSMK	K	E	73	105	33	4,5	sp|O43837|IDH3B_HUMAN	O43837	IDH3B_HUMAN	IDH3B	Isocitrate dehydrogenase [NAD] subunit beta, mitochondrial			0	1	0	1	0	0	0	1	0	0	0	1	0	0	1	1	2	0	0	2	2	0	1	0	0	0	2	1	0	2	0	0	1	1	1	2
AACLLPK	K	L	199	205	7	2	contam_sp|P02768|ALBU_HUMAN	P02768	ALBU_HUMAN	ALB	Serum albumin			1	1	1	1	0	1	1	1	1	1	1	1	1	1	1	1	1	1	1	1	1	1	0	0	0	1	1	1	1	1	0	1	1	1	0	1
AADAEAEVASLNR	K	R	79	91	13	2,3	sp|P06753|TPM3_HUMAN	P06753	TPM3_HUMAN	TPM3	Tropomyosin alpha-3 chain			3	1	4	1	4	1	4	0	7	1	3	1	4	0	5	1	4	1	3	1	5	1	3	1	4	2	3	1	5	0	3	1	4	2	4	1
AADAEAEVASLNRR	K	I	79	92	14	2,3	sp|P06753|TPM3_HUMAN	P06753	TPM3_HUMAN	TPM3	Tropomyosin alpha-3 chain			1	0	1	0	1	0	0	0	1	0	0	0	1	0	1	0	2	0	0	0	2	0	2	0	0	0	0	0	0	0	1	0	1	0	1	0
AADAGSYMATATNELGQATCAASLTVR	R	P	786	812	27	3	sp|Q15772|SPEG_HUMAN	Q15772	SPEG_HUMAN	SPEG	Striated muscle preferentially expressed protein kinase			0	0	0	0	0	0	0	0	0	0	0	0	0	0	0	0	0	0	0	0	0	0	0	0	0	0	0	0	0	0	0	0	0	0	0	1
AADFIDQALAQK	R	N	105	116	12	2	sp|P51452|DUS3_HUMAN	P51452	DUS3_HUMAN	DUSP3	Dual specificity protein phosphatase 3			0	0	1	0	0	0	0	0	0	0	0	0	0	0	0	0	0	0	0	0	0	0	0	0	0	0	0	0	0	0	0	0	0	0	0	0
AADFIEELSSLFK	K	S	154	166	13	2	sp|Q86TC9|MYPN_HUMAN	Q86TC9	MYPN_HUMAN	MYPN	Myopalladin			1	1	1	1	1	1	1	1	1	1	0	1	1	1	1	1	1	1	0	0	1	1	1	1	1	1	0	1	0	0	1	1	1	1	0	1
AADFQLHTHVNDGTEFGGSIYQK	K	V	175	197	23	2,3,4	sp|Q9Y277|VDAC3_HUMAN	Q9Y277	VDAC3_HUMAN	VDAC3	Voltage-dependent anion-selective channel protein 3			9	5	10	7	8	4	10	6	8	7	7	6	8	6	9	6	10	4	9	8	10	7	9	7	9	5	11	7	9	8	11	6	9	5	10	8
AADHLEALAAIEDFFLEHEALGISMAK	R	V	639	665	27	4	sp|Q13144|EI2BE_HUMAN	Q13144	EI2BE_HUMAN	EIF2B5	Translation initiation factor eIF-2B subunit epsilon			0	0	0	0	1	0	1	0	0	0	0	0	0	0	0	0	0	0	1	0	1	0	0	0	1	0	0	1	0	0	0	1	0	0	0	1
AADLQLEMTQKPHK	K	K	34	47	14	3,4	sp|O15382|BCAT2_HUMAN	O15382	BCAT2_HUMAN	BCAT2	Branched-chain-amino-acid aminotransferase, mitochondrial			0	0	0	0	0	0	0	0	0	0	0	0	0	0	0	1	0	0	0	1	0	0	0	0	0	0	0	0	0	0	1	0	0	0	0	0
AADMLSGPR	K	R	131	139	9	2	sp|P30038|AL4A1_HUMAN	P30038	AL4A1_HUMAN	ALDH4A1	Delta-1-pyrroline-5-carboxylate dehydrogenase, mitochondrial			1	0	1	0	0	0	1	0	0	0	1	1	1	1	1	0	0	0	0	0	1	0	1	1	0	0	0	0	0	1	0	0	1	0	1	0
AADPIDPPGPPAK	K	I	28087	28099	13	2	sp|Q8WZ42|TITIN_HUMAN	Q8WZ42	TITIN_HUMAN	TTN	Titin			1	1	1	1	0	1	1	1	0	0	1	1	1	1	1	1	1	0	1	1	1	1	0	1	0	1	0	1	1	1	1	1	1	1	1	1
AADRLPNLSSPSAEGPPGPPSGPAPR	K	K	453	478	26	3	sp|O60784|TOM1_HUMAN	O60784	TOM1_HUMAN	TOM1	Target of Myb protein 1			0	0	0	1	1	1	0	0	0	0	0	1	0	0	0	0	0	0	0	0	1	0	0	1	1	0	0	0	0	0	0	0	0	0	0	1
AAEGVQEVSTACTWNGRPCSLSVHIDK	R	G	403	429	27	4	sp|Q13424|SNTA1_HUMAN	Q13424	SNTA1_HUMAN	SNTA1	Alpha-1-syntrophin			0	0	0	0	1	0	0	0	0	0	0	0	0	0	0	0	0	1	0	1	0	0	0	0	1	0	0	0	1	0	0	0	0	0	0	0
AAEILSDNIYR	R	Q	3167	3177	11	2	sp|P20929|NEBU_HUMAN	P20929	NEBU_HUMAN	NEB	Nebulin			1	1	1	1	1	1	1	1	1	1	1	1	2	2	1	1	1	1	1	1	1	1	2	1	2	1	1	1	1	2	1	1	1	2	1	1
AAELIANSLATAGDGLIELR	K	K	220	239	20	2,3	sp|P35232|PHB_HUMAN	P35232	PHB_HUMAN	PHB	Prohibitin			2	1	2	2	0	0	2	1	2	1	2	1	1	1	2	1	0	1	1	1	0	1	0	1	2	1	2	2	2	0	2	2	2	1	3	1
AAEPDPDYENLRR	R	S	1324	1336	13	2	sp|P21817|RYR1_HUMAN	P21817	RYR1_HUMAN	RYR1	Ryanodine receptor 1			0	0	0	0	1	0	0	0	0	0	0	0	0	0	0	0	0	0	0	0	1	0	0	0	0	0	0	0	0	0	0	0	0	1	0	0
AAETHFGFETVSEEEK	R	G	49	64	16	2,3	sp|Q5HYK3|COQ5_HUMAN	Q5HYK3	COQ5_HUMAN	COQ5	2-methoxy-6-polyprenyl-1,4-benzoquinol methylase, mitochondrial			1	1	2	2	2	1	1	1	2	1	1	0	1	1	1	1	2	1	1	2	1	1	1	1	2	1	1	1	1	1	2	1	1	2	1	1
AAETTVVEVEEIVDIGAFAPEDIHIPQIYVHR	K	L	237	268	32	4,5	sp|P55809|SCOT1_HUMAN	P55809	SCOT1_HUMAN	OXCT1	Succinyl-CoA:3-ketoacid coenzyme A transferase 1, mitochondrial			0	0	0	0	3	1	3	0	1	0	0	0	3	0	1	0	1	0	1	0	1	2	4	1	2	0	1	0	1	0	4	1	2	0	0	0
AAEVPAPIR	K	D	28386	28394	9	2	sp|Q8WZ42|TITIN_HUMAN	Q8WZ42	TITIN_HUMAN	TTN	Titin			0	0	1	1	0	0	0	0	1	1	0	1	0	0	0	0	0	1	0	0	0	0	0	0	0	0	0	0	0	0	0	0	0	0	0	1
AAFDDAIAELDTLSEESYK	K	D	197	215	19	2,3	sp|P62258|1433E_HUMAN	P62258	1433E_HUMAN	YWHAE	14-3-3 protein epsilon			3	1	3	2	3	3	2	2	4	3	2	2	2	3	3	2	4	2	2	2	2	2	4	3	4	2	2	2	1	2	2	2	2	2	2	2
AAFDDAIAELDTLSEESYKDSTLIMQLLR	K	D	197	225	29	3,4	sp|P62258|1433E_HUMAN	P62258	1433E_HUMAN	YWHAE	14-3-3 protein epsilon			1	0	1	0	0	2	1	2	0	1	0	0	0	0	0	0	0	0	0	1	0	0	1	1	0	0	0	0	0	1	0	1	0	0	0	1
AAFDIFVLGAEDGCISTK	K	E	22	39	18	2,3	sp|P63316|TNNC1_HUMAN	P63316	TNNC1_HUMAN	TNNC1	Troponin C, slow skeletal and cardiac muscles			28	2	25	0	27	1	27	0	34	0	26	1	34	0	35	0	26	1	26	0	39	0	20	0	60	1	27	1	22	0	53	1	32	4	21	1
AAFDMFDADGGGDISVK	K	E	22	38	17	2,3	sp|P02585|TNNC2_HUMAN	P02585	TNNC2_HUMAN	TNNC2	Troponin C, skeletal muscle			2	25	1	15	1	21	1	13	1	19	1	19	1	20	0	15	2	17	1	13	0	24	0	17	0	17	1	13	1	28	1	29	1	25	1	26
AAFFVALDEESYSYDPEDEASLSLYGK	R	A	415	441	27	3	sp|Q92523|CPT1B_HUMAN	Q92523	CPT1B_HUMAN	CPT1B	Carnitine O-palmitoyltransferase 1, muscle isoform			0	0	0	0	0	0	0	0	0	0	0	0	0	0	0	0	0	0	0	0	0	0	0	0	0	0	0	0	1	0	0	0	0	0	0	0
AAFGGSGGRGSSSGGGYSSGSSSYGSGGR	K	Q	516	544	29	2,3	contam_sp|P35908|K22E_HUMAN	P35908	K22E_HUMAN	KRT2	Keratin, type II cytoskeletal 2 epidermal			2	1	0	1	0	0	0	0	1	1	1	0	0	0	0	0	0	0	0	0	0	1	0	0	0	0	0	0	1	1	1	1	1	0	0	2
AAFGLSEAGFNTACVTK	R	L	76	92	17	2	sp|P31040|SDHA_HUMAN	P31040	SDHA_HUMAN	SDHA	Succinate dehydrogenase [ubiquinone] flavoprotein subunit, mitochondrial			1	1	1	1	1	1	1	1	1	1	1	1	1	1	1	1	0	1	1	1	1	1	1	1	1	1	1	1	1	1	1	1	1	1	1	1
AAFNSGKVDIVAINDPFIDLNYMVYMFQYDSTHGK	R	F	21	55	35	4	sp|P04406|G3P_HUMAN	P04406	G3P_HUMAN	GAPDH	Glyceraldehyde-3-phosphate dehydrogenase			1	0	1	1	2	0	2	2	1	1	1	1	1	1	1	0	3	2	2	1	1	1	2	1	2	2	0	2	0	1	1	2	1	0	0	0
AAFQIISQVISEATEQVLATTVGK	R	V	347	370	24	3	sp|Q92667|AKAP1_HUMAN	Q92667	AKAP1_HUMAN	AKAP1	A-kinase anchor protein 1, mitochondrial			0	0	0	0	0	0	1	0	0	0	0	0	0	0	0	0	0	0	0	0	0	0	0	0	0	0	0	0	0	0	0	0	0	0	0	0
AAFQLGSPWR	R	R	85	94	10	2	sp|P05091|ALDH2_HUMAN	P05091	ALDH2_HUMAN	ALDH2	Aldehyde dehydrogenase, mitochondrial			1	1	1	1	1	0	1	1	1	1	1	1	1	1	1	1	0	1	1	1	1	1	1	1	1	1	1	1	1	1	1	1	1	1	1	1
AAFTECCQAADK	K	A	187	198	12	2	contam_sp|P02768|ALBU_HUMAN	P02768	ALBU_HUMAN	ALB	Serum albumin			1	1	1	1	1	1	1	1	1	1	1	1	0	1	1	0	1	0	1	1	1	1	1	1	1	1	1	1	1	1	1	1	1	1	1	1
AAGGDHGSPDSYR	M	S	2	14	13	2	sp|P30566|PUR8_HUMAN	P30566	PUR8_HUMAN	ADSL	Adenylosuccinate lyase			0	0	0	1	0	0	0	0	0	0	0	0	0	0	0	0	0	1	0	0	0	0	0	0	0	0	0	0	0	0	0	0	0	0	0	0
AAGGIELFVGGIGPDGHIAFNEPGSSLVSR	K	T	127	156	30	3	sp|P46926|GNPI1_HUMAN	P46926	GNPI1_HUMAN	GNPDA1	Glucosamine-6-phosphate isomerase 1			0	0	0	1	0	1	1	1	0	0	0	0	0	0	0	0	0	1	0	0	1	1	0	1	0	1	1	1	0	0	0	1	0	1	0	0
AAGIDEQENWHEGK	K	E	105	118	14	3	sp|P28838|AMPL_HUMAN	P28838	AMPL_HUMAN	LAP3	Cytosol aminopeptidase			0	0	1	0	0	0	1	0	1	0	0	0	0	0	0	0	0	0	0	0	0	0	0	0	0	0	0	0	0	0	0	0	0	0	0	0
AAGIDEQENWHEGKENIR	K	A	105	122	18	4	sp|P28838|AMPL_HUMAN	P28838	AMPL_HUMAN	LAP3	Cytosol aminopeptidase			0	0	0	0	0	0	0	0	0	0	0	0	0	0	0	0	0	0	0	0	0	0	0	0	0	0	0	1	0	0	1	0	0	0	0	0
AAGIIHLGATSCYVGDNTDLIILR	K	N	102	125	24	3	sp|P30566|PUR8_HUMAN	P30566	PUR8_HUMAN	ADSL	Adenylosuccinate lyase			0	0	1	1	1	2	1	1	2	2	1	1	1	1	1	1	1	1	0	1	0	1	0	2	2	2	1	1	0	0	0	0	0	0	0	0
AAGLLSTYR	R	A	1243	1251	9	2	sp|P39059|COFA1_HUMAN	P39059	COFA1_HUMAN	COL15A1	Collagen alpha-1(XV) chain			0	0	1	0	0	0	0	0	0	0	0	0	0	0	0	0	0	0	0	0	0	0	0	0	0	0	0	1	0	0	1	0	0	0	0	0
AAGPLLTDECR	R	T	190	200	11	2	sp|Q9BQ69|MACD1_HUMAN	Q9BQ69	MACD1_HUMAN	MACROD1	ADP-ribose glycohydrolase MACROD1			1	1	1	1	0	0	1	1	1	1	1	1	1	1	1	1	0	1	1	1	0	1	0	1	0	1	1	1	0	1	1	2	0	1	1	1
AAGTDGSDFQHR	R	E	9	20	12	2	sp|Q8N5M9|JAGN1_HUMAN	Q8N5M9	JAGN1_HUMAN	JAGN1	Protein jagunal homolog 1			0	0	0	0	0	0	0	0	0	1	0	0	0	0	0	0	0	0	0	0	0	0	0	0	0	0	0	0	0	0	1	0	0	0	0	1
AAGVNVEPFWPGLFAK	K	A	34	49	16	2	sp|P05386|RLA1_HUMAN	P05386	RLA1_HUMAN	RPLP1	60S acidic ribosomal protein P1			0	0	1	1	0	0	1	0	0	1	0	0	1	1	0	1	0	1	1	0	0	0	0	0	0	1	0	1	1	0	1	0	0	1	0	0
AAGWSELSER	K	D	49	58	10	2	sp|Q9H0N5|PHS2_HUMAN	Q9H0N5	PHS2_HUMAN	PCBD2	Pterin-4-alpha-carbinolamine dehydratase 2			0	0	1	1	0	0	1	1	0	1	0	1	0	0	1	1	1	1	0	0	1	1	1	1	1	1	0	1	0	0	1	1	1	1	1	1
AAHDNMDIDKVDELMQDIADQQELAEEISTAISK	K	P	118	151	34	4	sp|Q9H444|CHM4B_HUMAN	Q9H444	CHM4B_HUMAN	CHMP4B	Charged multivesicular body protein 4b			0	0	0	0	0	1	0	0	0	0	0	0	0	0	0	0	0	1	0	0	0	0	0	0	0	0	0	0	0	0	0	0	0	0	0	0
AAHSEGNTTAGLDMR	R	E	467	481	15	2	sp|P78371|TCPB_HUMAN	P78371	TCPB_HUMAN	CCT2	T-complex protein 1 subunit beta			0	0	0	0	0	0	0	0	0	0	0	0	0	0	0	0	0	0	0	0	0	0	0	0	0	1	0	0	0	0	0	0	0	0	0	0
AAIDWFDGK	K	E	349	357	9	2	sp|P35637|FUS_HUMAN	P35637	FUS_HUMAN	FUS	RNA-binding protein FUS	TAF15	sp|Q92804|RBP56_HUMAN	0	1	0	0	0	0	0	0	0	0	0	0	0	0	0	0	0	0	0	0	0	0	0	0	0	0	0	0	1	1	0	0	1	1	0	0
AAIGLLAR	R	H	41	48	8	2	sp|P07741|APT_HUMAN	P07741	APT_HUMAN	APRT	Adenine phosphoribosyltransferase			0	0	0	0	0	0	0	1	0	0	0	1	0	0	0	0	0	0	0	0	0	0	0	0	0	0	0	1	0	0	1	0	0	0	0	0
AAIISAEGDSK	K	A	209	219	11	2	sp|P35232|PHB_HUMAN	P35232	PHB_HUMAN	PHB	Prohibitin			0	0	0	0	0	0	0	0	0	0	0	1	0	0	0	0	0	0	0	0	1	0	0	0	0	0	0	0	1	0	0	0	0	1	0	0
AALAGGTTMIIDHVVPEPESSLTEAYEK	K	W	95	122	28	3	sp|Q14195|DPYL3_HUMAN	Q14195	DPYL3_HUMAN	DPYSL3	Dihydropyrimidinase-related protein 3			0	0	1	0	1	0	1	0	0	0	2	0	1	0	1	0	0	0	0	0	1	0	0	0	1	0	1	0	1	0	1	0	2	1	1	0
AALAGGTTMIIDHVVPEPGTSLLAAFDQWR	K	E	95	124	30	3	sp|Q16555|DPYL2_HUMAN	Q16555	DPYL2_HUMAN	DPYSL2	Dihydropyrimidinase-related protein 2			0	0	1	0	0	0	2	0	1	0	0	0	0	0	0	0	1	0	1	0	1	0	1	0	0	0	0	1	1	0	2	0	0	0	0	0
AALAHSEEVTASQVAATK	R	T	2744	2761	18	2,3	sp|Q15149|PLEC_HUMAN	Q15149	PLEC_HUMAN	PLEC	Plectin			2	3	2	3	2	2	3	2	3	3	1	4	3	2	2	3	3	1	2	4	2	2	2	3	2	2	2	2	3	3	1	3	2	3	3	3
AALANLCIGDVITAIDGENTSNMTHLEAQNR	K	I	39	69	31	3,4	sp|O00151|PDLI1_HUMAN	O00151	PDLI1_HUMAN	PDLIM1	PDZ and LIM domain protein 1			1	0	1	0	2	0	2	0	1	0	2	0	2	0	3	0	2	0	2	0	2	0	2	0	2	0	2	0	2	1	2	0	1	1	2	0
AALCHFCIDMLNAK	K	L	209	222	14	3	sp|P54920|SNAA_HUMAN	P54920	SNAA_HUMAN	NAPA	Alpha-soluble NSF attachment protein			0	0	0	0	0	0	0	0	0	0	0	0	0	1	0	0	0	0	0	0	0	0	0	0	0	0	0	0	0	0	0	0	0	0	0	0
AALDGTPGMIGYGMAK	K	G	139	154	16	2	sp|P09417|DHPR_HUMAN	P09417	DHPR_HUMAN	QDPR	Dihydropteridine reductase			0	0	0	1	0	0	0	0	1	1	1	0	0	0	0	0	0	1	0	0	0	0	0	0	0	0	0	1	0	0	0	0	0	0	0	0
AALEAIER	K	A	407	414	8	2	sp|Q92523|CPT1B_HUMAN	Q92523	CPT1B_HUMAN	CPT1B	Carnitine O-palmitoyltransferase 1, muscle isoform			1	0	1	1	0	0	1	0	1	1	1	0	0	0	0	0	0	0	0	0	0	0	0	0	0	0	0	0	0	0	1	0	0	0	0	0
AALEALDELDLFGVK	K	G	207	221	15	2	sp|P46020|KPB1_HUMAN	P46020	KPB1_HUMAN	PHKA1	Phosphorylase b kinase regulatory subunit alpha, skeletal muscle isoform			0	2	2	2	0	1	0	2	1	3	1	3	0	2	0	2	0	2	0	0	0	2	0	2	0	2	0	2	0	2	0	2	0	2	0	1
AALEALLGR	R	L	128	136	9	2	sp|O15061|SYNEM_HUMAN	O15061	SYNEM_HUMAN	SYNM	Synemin			1	1	2	1	1	1	1	1	1	1	1	1	1	1	1	1	1	1	1	1	1	1	1	1	1	1	1	1	1	1	1	1	1	1	1	1
AALEEVER	K	L	2143	2150	8	2	sp|Q15149|PLEC_HUMAN	Q15149	PLEC_HUMAN	PLEC	Plectin			0	0	0	0	0	0	0	0	0	0	0	0	0	0	0	0	1	0	0	0	1	0	0	0	0	0	0	0	0	0	0	0	0	0	0	0
AALEYLEDIDLK	K	T	44	55	12	2	sp|Q9BRX8|PXL2A_HUMAN	Q9BRX8	PXL2A_HUMAN	PRXL2A	Peroxiredoxin-like 2A			0	0	0	0	0	0	0	0	0	0	0	0	0	0	0	0	0	0	0	0	0	0	0	0	0	0	0	0	0	0	0	0	0	0	0	0
AALGSPSHTFR	M	G	2	12	11	2	sp|Q96HJ9|FMC1_HUMAN	Q96HJ9	FMC1_HUMAN	FMC1	Protein FMC1 homolog			0	0	0	0	0	0	0	0	0	0	0	0	0	0	0	0	0	0	0	0	0	0	0	0	0	0	0	0	1	0	1	0	0	0	0	0
AALHPPALAVLSHTPDGATQTIAWVGK	K	G	234	260	27	4	sp|Q8NDH3|PEPL1_HUMAN	Q8NDH3	PEPL1_HUMAN	NPEPL1	Probable aminopeptidase NPEPL1			0	0	1	0	0	0	0	0	0	0	0	0	0	0	0	0	0	0	0	0	0	0	0	0	0	0	0	0	0	0	0	0	0	0	0	0
AALLELWELR	R	R	450	459	10	2	sp|Q13813|SPTN1_HUMAN	Q13813	SPTN1_HUMAN	SPTAN1	Spectrin alpha chain, non-erythrocytic 1			2	0	0	1	0	0	1	0	0	1	1	1	1	0	1	0	1	1	1	1	1	1	1	1	0	1	1	1	1	1	1	1	1	1	1	0
AALLNFDEFAVSK	K	D	718	730	13	2	sp|Q9Y613|FHOD1_HUMAN	Q9Y613	FHOD1_HUMAN	FHOD1	FH1/FH2 domain-containing protein 1			0	1	0	0	0	1	0	1	0	1	1	0	0	1	0	0	0	1	0	0	0	0	0	0	0	0	0	0	0	0	0	1	0	0	0	0
AALLNQHYQVNFK	K	G	217	229	13	3	sp|P07814|SYEP_HUMAN	P07814	SYEP_HUMAN	EPRS1	Bifunctional glutamate/proline--tRNA ligase			0	0	0	1	0	0	0	1	0	1	0	0	0	0	0	0	0	0	0	0	0	0	0	0	0	0	0	0	0	0	0	0	0	0	0	0
AALMTPGTGAPPAPGDFSGEGSQGLPDPSPEPK	M	Q	2	34	33	3	sp|P19971|TYPH_HUMAN	P19971	TYPH_HUMAN	TYMP	Thymidine phosphorylase			0	0	0	0	0	1	0	0	0	0	0	0	0	0	0	0	0	0	0	0	0	0	0	0	0	0	0	0	0	0	0	0	0	0	0	0
AALPSHVVTMLDNFPTNLHPMSQLSAAVTALNSESNFAR	R	A	145	183	39	3,4,5	sp|O75390|CISY_HUMAN	O75390	CISY_HUMAN	CS	Citrate synthase, mitochondrial			10	11	20	15	11	9	17	13	15	13	10	18	11	9	15	18	10	10	18	12	14	12	16	14	15	11	16	16	11	10	16	12	12	13	17	18
AALSASEGEEVPQDK	K	A	113	127	15	2	sp|O95831|AIFM1_HUMAN	O95831	AIFM1_HUMAN	AIFM1	Apoptosis-inducing factor 1, mitochondrial			0	0	0	0	0	0	0	0	0	0	0	0	0	0	0	0	0	0	0	0	0	0	0	0	0	0	0	0	0	0	0	0	0	0	0	0
AALSHDGILNLEAPR	R	G	134	148	15	2,3	sp|Q16082|HSPB2_HUMAN	Q16082	HSPB2_HUMAN	HSPB2	Heat shock protein beta-2			1	2	2	2	2	2	2	2	2	2	2	2	2	2	2	2	2	2	2	2	2	2	2	2	2	2	2	2	2	2	2	2	2	2	2	2
AALTGLLHR	R	T	82	90	9	2	sp|P55084|ECHB_HUMAN	P55084	ECHB_HUMAN	HADHB	Trifunctional enzyme subunit beta, mitochondrial			1	1	1	1	1	1	1	1	1	2	1	1	1	1	1	1	1	2	1	1	2	1	1	1	1	1	2	1	1	1	2	1	1	1	2	1
AALVAQNYINYQQGTPHR	R	V	13	30	18	3	sp|Q9BS40|LXN_HUMAN	Q9BS40	LXN_HUMAN	LXN	Latexin			0	0	0	0	0	0	0	0	0	0	0	0	0	0	0	0	0	0	0	0	0	0	0	1	0	0	0	0	0	0	0	0	0	0	0	0
AAMDNSEIAGEK	K	K	258	269	12	2	sp|Q16891|MIC60_HUMAN	Q16891	MIC60_HUMAN	IMMT	MIC			0	0	0	0	0	0	0	0	0	0	0	0	0	0	0	0	0	0	0	0	0	0	0	0	0	0	0	0	0	0	0	0	0	0	0	0
AAMDNSEIAGEKK	K	S	258	270	13	2	sp|Q16891|MIC60_HUMAN	Q16891	MIC60_HUMAN	IMMT	MIC			0	0	0	0	0	0	0	0	0	0	0	0	0	0	0	0	0	0	0	0	0	0	0	0	0	0	0	0	0	0	0	0	0	0	0	1
AAMLLGSVGDALGYR	K	N	6	20	15	2	sp|Q8NDY3|ARHL1_HUMAN	Q8NDY3	ARHL1_HUMAN	ADPRHL1	[Protein ADP-ribosylarginine] hydrolase-like protein 1			0	0	0	0	1	0	0	1	1	0	0	1	0	2	0	0	0	0	0	0	0	1	0	0	0	0	0	0	0	0	1	1	1	1	0	0
AAMSLLR	M	R	2	8	7	2	sp|O43674|NDUB5_HUMAN	O43674	NDUB5_HUMAN	NDUFB5	NADH dehydrogenase [ubiquinone] 1 beta subcomplex subunit 5, mitochondrial			0	0	0	0	0	0	1	0	0	0	0	0	0	0	0	0	0	0	0	0	0	0	0	0	0	0	0	0	0	0	0	0	0	0	0	0
AANDAGYFNDEMAPIEVK	K	T	192	209	18	2	sp|P42765|THIM_HUMAN	P42765	THIM_HUMAN	ACAA2	3-ketoacyl-CoA thiolase, mitochondrial			0	0	1	1	1	0	1	0	1	0	1	1	0	0	1	0	1	0	0	1	1	0	1	0	1	0	1	0	1	0	1	1	1	0	0	1
AANIVGEGEPR	K	E	18808	18818	11	2	sp|Q8WZ42|TITIN_HUMAN	Q8WZ42	TITIN_HUMAN	TTN	Titin			1	1	0	1	0	1	1	0	2	1	1	2	1	1	0	1	0	1	0	0	0	0	0	0	0	1	0	0	0	0	1	0	0	1	1	0
AANLYASSPHSDFLDYVSAPIGK	K	G	148	170	23	2,3	sp|Q8IWW8|HOT_HUMAN	Q8IWW8	HOT_HUMAN	ADHFE1	Hydroxyacid-oxoacid transhydrogenase, mitochondrial			0	0	1	0	0	0	2	0	0	0	1	1	2	0	3	0	0	0	0	0	1	0	1	0	3	1	2	2	1	0	2	1	2	0	1	1
AANNGALPPDLSYIVR	R	A	187	202	16	2	sp|P08574|CY1_HUMAN	P08574	CY1_HUMAN	CYC1	Cytochrome c1, heme protein, mitochondrial			0	0	1	0	0	0	0	0	1	0	0	0	0	0	0	0	0	0	0	0	0	0	0	0	0	0	0	0	1	0	0	0	1	0	0	0
AANWAGVGELSAPSSLFECK	R	E	776	795	20	2,3	sp|Q5VTT5|MYOM3_HUMAN	Q5VTT5	MYOM3_HUMAN	MYOM3	Myomesin-3			2	0	1	0	1	1	2	1	2	1	1	0	0	0	0	1	1	1	0	0	1	0	0	0	1	1	1	0	1	1	2	0	1	2	0	0
AANWYER	K	E	162	168	7	2	sp|O75489|NDUS3_HUMAN	O75489	NDUS3_HUMAN	NDUFS3	NADH dehydrogenase [ubiquinone] iron-sulfur protein 3, mitochondrial			0	0	1	0	0	0	0	0	0	0	0	0	0	0	0	1	0	0	0	0	0	0	0	0	0	0	0	1	0	0	1	0	0	0	0	0
AAPAPAPPPEPERPK	K	E	19	33	15	1,2,3,4	sp|P08590|MYL3_HUMAN	P08590	MYL3_HUMAN	MYL3	Myosin light chain 3			13	4	14	2	15	3	13	1	14	2	11	2	8	0	15	1	12	3	12	2	15	2	13	2	13	2	9	2	9	1	12	3	12	2	12	3
AAPAPAPPPEPERPKEVEFDASK	K	I	19	41	23	3,4	sp|P08590|MYL3_HUMAN	P08590	MYL3_HUMAN	MYL3	Myosin light chain 3			3	0	2	0	2	0	2	0	2	0	2	0	1	0	2	0	2	0	1	0	2	0	2	0	2	0	2	0	2	0	2	0	2	0	2	0
AAPFNNWLDGAVEDLQDVWLVHSVEETQSLLTAHDQFK	R	A	532	569	38	3,4,5	sp|Q08043|ACTN3_HUMAN	Q08043	ACTN3_HUMAN	ACTN3	Alpha-actinin-3			3	1	2	3	3	6	2	6	1	5	0	1	2	6	2	5	2	3	2	3	0	5	0	2	3	6	0	5	0	1	2	4	0	2	0	2
AAPFNNWMEGAMEDLQDMFIVHSIEEIQSLITAHEQFK	R	A	525	562	38	4,5	sp|P35609|ACTN2_HUMAN	P35609	ACTN2_HUMAN	ACTN2	Alpha-actinin-2			3	2	5	6	5	6	6	5	7	6	2	6	2	8	7	4	9	7	5	5	8	7	6	5	10	7	1	7	0	7	3	3	6	6	3	4
AAPFNNWMEGAMEDLQDTFIVHTIEEIQGLTTAHEQFK	R	A	518	555	38	5	sp|P12814|ACTN1_HUMAN	P12814	ACTN1_HUMAN	ACTN1	Alpha-actinin-1			0	0	0	1	0	1	0	0	0	0	0	0	0	0	0	0	0	0	0	0	0	0	0	0	0	0	0	0	0	0	0	0	0	0	0	0
AAPFNNWMESAMEDLQDMFIVHTIEEIEGLISAHDQFK	R	S	537	574	38	4,5	sp|O43707|ACTN4_HUMAN	O43707	ACTN4_HUMAN	ACTN4	Alpha-actinin-4			1	0	1	0	2	0	0	0	1	1	1	0	0	0	0	2	0	0	2	2	0	1	1	0	2	1	0	0	0	0	3	1	3	0	0	3
AAPGLTANKPPAAAAR	R	E	699	714	16	2,3	sp|Q5VST9|OBSCN_HUMAN	Q5VST9	OBSCN_HUMAN	OBSCN	Obscurin			1	2	2	2	2	1	2	2	2	1	1	2	1	2	2	1	2	1	1	2	2	1	2	1	1	2	1	2	1	2	3	2	1	1	1	2
AAPGYHMAK	K	M	610	618	9	1,2	sp|P11217|PYGM_HUMAN	P11217	PYGM_HUMAN	PYGM	Glycogen phosphorylase, muscle form	PYGB, PYGL	sp|P06737|PYGL_HUMAN, sp|P11216|PYGB_HUMAN	2	1	2	0	1	2	4	0	3	1	4	1	1	1	2	1	3	1	2	1	2	3	2	1	3	2	2	1	2	1	0	2	3	1	4	1
AAPKAAPAPAPPPEPERPK	K	E	15	33	19	3	sp|P08590|MYL3_HUMAN	P08590	MYL3_HUMAN	MYL3	Myosin light chain 3			0	0	0	0	0	0	0	0	1	0	0	0	0	0	0	0	0	0	0	0	0	0	0	0	0	0	0	0	0	0	0	0	0	0	0	0
AAPLQGMLPGLLAPLR	R	T	610	625	16	2,3	sp|P12111|CO6A3_HUMAN	P12111	CO6A3_HUMAN	COL6A3	Collagen alpha-3(VI) chain			0	0	1	0	1	0	1	0	1	0	0	0	0	0	0	0	0	0	0	0	0	0	0	0	0	1	0	0	0	0	2	1	0	0	0	0
AAPVEWR	K	K	3300	3306	7	2	sp|Q5VST9|OBSCN_HUMAN	Q5VST9	OBSCN_HUMAN	OBSCN	Obscurin			1	1	2	1	1	1	2	3	1	1	2	1	1	1	1	1	1	1	1	1	1	1	1	1	1	1	1	1	1	1	1	1	1	1	1	1
AAQAGVAVGDWVLSIDGENAGSLTHIEAQNK	K	I	39	69	31	3,4	sp|Q9NR12|PDLI7_HUMAN	Q9NR12	PDLI7_HUMAN	PDLIM7	PDZ and LIM domain protein 7			1	1	1	1	1	2	0	1	1	1	1	2	1	2	1	1	1	2	1	2	1	1	1	1	1	2	1	2	1	3	1	1	1	1	1	1
AAQASDLEK	K	I	278	286	9	2	sp|P37837|TALDO_HUMAN	P37837	TALDO_HUMAN	TALDO1	Transaldolase			0	0	0	0	0	0	0	0	0	0	0	0	0	0	0	0	0	0	0	0	0	0	0	0	0	0	0	0	0	0	0	0	0	1	0	0
AAQEEYVK	K	R	323	330	8	1,2	sp|P04075|ALDOA_HUMAN	P04075	ALDOA_HUMAN	ALDOA	Fructose-bisphosphate aldolase A		contam_sp|P00883|ALDOA_RABIT	2	1	2	1	3	2	2	1	2	1	3	1	2	3	2	3	2	2	2	2	3	1	2	0	2	1	3	2	3	1	1	2	3	2	2	1
AAQEEYVKR	K	A	323	331	9	2	sp|P04075|ALDOA_HUMAN	P04075	ALDOA_HUMAN	ALDOA	Fructose-bisphosphate aldolase A		contam_sp|P00883|ALDOA_RABIT	1	0	0	1	1	1	0	0	1	1	0	1	0	1	0	0	0	0	1	1	1	1	1	1	1	0	0	1	1	0	1	1	0	1	0	1
AAQIGAHTLSGACLDPGAFK	K	E	106	125	20	2,3	sp|Q16134|ETFD_HUMAN	Q16134	ETFD_HUMAN	ETFDH	Electron transfer flavoprotein-ubiquinone oxidoreductase, mitochondrial			0	1	0	2	1	0	1	1	2	2	1	1	1	1	2	1	0	1	1	0	2	0	1	0	2	1	1	1	1	1	1	0	1	1	1	1
AAQLDGLEAR	K	M	1770	1779	10	2	sp|P55268|LAMB2_HUMAN	P55268	LAMB2_HUMAN	LAMB2	Laminin subunit beta-2			0	0	0	0	0	0	0	0	0	0	0	0	0	0	0	0	0	0	0	0	0	0	0	0	0	0	0	0	0	0	0	0	0	0	0	0
AAQLGFK	K	T	60	66	7	1	sp|P09622|DLDH_HUMAN	P09622	DLDH_HUMAN	DLD	Dihydrolipoyl dehydrogenase, mitochondrial			1	0	0	1	0	0	0	0	1	1	0	1	0	0	0	1	0	0	0	0	0	1	0	0	0	0	0	1	0	0	1	1	0	1	0	0
AAQSQLSQGDLVVAIDGVNTDTMTHLEAQNK	K	I	38	68	31	3,4	sp|O75112|LDB3_HUMAN	O75112	LDB3_HUMAN	LDB3	LIM domain-binding protein 3			6	4	6	5	7	4	5	6	6	6	6	6	6	3	6	5	4	7	5	3	5	4	5	5	4	5	4	4	5	5	5	5	4	6	5	5
AASAYAVGDVK	R	C	348	358	11	2	sp|P13861|KAP2_HUMAN	P13861	KAP2_HUMAN	PRKAR2A	cAMP-dependent protein kinase type II-alpha regulatory subunit			1	0	1	0	1	0	0	0	0	0	1	0	0	0	1	0	1	0	0	0	1	0	1	0	1	0	0	0	1	0	1	0	1	0	0	0
AASAYDYGSSHGLTDSSLLLDDYSSK	K	L	86	111	26	2,3	sp|P52179|MYOM1_HUMAN	P52179	MYOM1_HUMAN	MYOM1	Myomesin-1			4	2	4	2	3	2	3	1	3	2	3	3	3	2	3	2	3	2	4	2	3	2	4	2	3	3	4	2	4	2	3	2	3	3	3	2
AASDIAMTELPPTHPIR	K	L	154	170	17	2,3	sp|P62258|1433E_HUMAN	P62258	1433E_HUMAN	YWHAE	14-3-3 protein epsilon			5	1	5	3	6	5	5	4	4	4	4	2	5	5	5	3	7	7	3	2	5	1	5	3	6	2	4	6	3	3	4	3	3	3	3	1
AASEWLLR	R	C	65	72	8	2	sp|Q99766|ATP5S_HUMAN	Q99766	ATP5S_HUMAN	DMAC2L	ATP synthase subunit s, mitochondrial			0	0	0	0	0	0	0	0	0	0	0	0	0	0	0	0	0	0	0	0	0	0	0	0	1	0	0	0	0	0	0	0	0	0	0	1
AASIFGGAKPVDTAAR	R	E	357	372	16	3	sp|P23588|IF4B_HUMAN	P23588	IF4B_HUMAN	EIF4B	Eukaryotic translation initiation factor 4B			0	0	1	0	0	0	0	1	0	0	0	1	1	0	0	0	0	1	0	0	0	0	0	1	0	1	0	0	0	0	0	0	0	0	0	0
AASKEDLGLYECELVNR	R	L	6171	6187	17	3	sp|Q5VST9|OBSCN_HUMAN	Q5VST9	OBSCN_HUMAN	OBSCN	Obscurin			0	0	0	0	0	0	0	0	0	0	0	0	0	0	0	0	0	0	0	0	0	0	0	0	0	0	0	0	0	0	0	0	0	0	0	0
AASLHWTSER	K	V	61	70	10	2,3	sp|O14521|DHSD_HUMAN	O14521	DHSD_HUMAN	SDHD	Succinate dehydrogenase [ubiquinone] cytochrome b small subunit, mitochondrial			2	1	2	2	2	1	2	1	2	1	2	1	2	1	1	1	2	2	2	1	2	1	1	1	2	2	2	2	2	1	2	1	1	2	2	1
AASLTMHFR	R	A	159	167	9	2	sp|O15061|SYNEM_HUMAN	O15061	SYNEM_HUMAN	SYNM	Synemin			0	0	0	0	1	0	0	0	0	0	0	1	0	0	0	0	0	0	0	0	0	0	0	0	0	0	0	0	0	0	0	0	0	0	0	0
AASTASHRPIK	M	G	2	12	11	2,3	sp|P41236|IPP2_HUMAN	P41236	IPP2_HUMAN	PPP1R2	Protein phosphatase inhibitor 2	PPP1R2B	sp|Q6NXS1|IPP2B_HUMAN	0	0	1	2	0	1	2	2	0	1	0	1	0	0	1	0	1	2	0	0	0	1	1	0	1	2	1	1	0	1	2	2	2	1	2	1
AATASAGAGGIDGKPR	M	T	2	17	16	2	sp|Q02978|M2OM_HUMAN	Q02978	M2OM_HUMAN	SLC25A11	Mitochondrial 2-oxoglutarate/malate carrier protein			2	1	1	2	1	1	2	2	3	1	1	1	1	1	1	0	2	2	1	1	1	1	1	1	2	2	1	2	1	2	2	3	1	2	1	2
AATFGLILDDVSLTHLTFGK	R	E	158	177	20	2,3	sp|P35232|PHB_HUMAN	P35232	PHB_HUMAN	PHB	Prohibitin			2	1	3	3	3	3	3	3	4	3	3	2	3	2	5	6	4	4	3	4	4	3	3	3	5	4	4	3	2	3	4	3	2	3	2	3
AATGEEVSAEDLGGADLHCR	K	K	249	268	20	3	sp|Q9HCC0|MCCB_HUMAN	Q9HCC0	MCCB_HUMAN	MCCC2	Methylcrotonoyl-CoA carboxylase beta chain, mitochondrial			1	0	1	0	0	0	1	0	1	1	1	0	0	0	0	0	0	0	0	0	0	0	0	0	0	0	0	0	0	0	1	0	0	0	0	0
AATITPFR	K	K	463	470	8	2	sp|Q13423|NNTM_HUMAN	Q13423	NNTM_HUMAN	NNT	NAD(P) transhydrogenase, mitochondrial			1	1	1	0	0	0	1	0	1	1	1	1	0	0	1	0	0	0	1	0	0	0	0	0	0	0	1	1	1	1	1	1	1	1	0	0
AATIVATSEGSLWGLDR	R	V	218	234	17	2	sp|P13861|KAP2_HUMAN	P13861	KAP2_HUMAN	PRKAR2A	cAMP-dependent protein kinase type II-alpha regulatory subunit			0	0	0	0	0	0	0	0	0	0	0	0	0	0	0	0	0	0	0	0	0	0	0	0	0	0	0	0	0	0	0	0	0	0	0	0
AATLHVHSDQKPPHDGALGSQQNLVR	K	M	28	53	26	4	sp|O75128|COBL_HUMAN	O75128	COBL_HUMAN	COBL	Protein cordon-bleu			0	1	0	0	1	0	0	0	0	0	0	0	0	1	0	0	1	0	0	1	0	0	0	0	1	0	0	0	0	0	0	0	0	0	0	0
AATQCEFSKQEFMDGMTELGCDSIEK	R	L	111	136	26	4	sp|Q96GG9|DCNL1_HUMAN	Q96GG9	DCNL1_HUMAN	DCUN1D1	DCN1-like protein 1			0	0	0	0	0	0	0	0	0	0	0	0	0	0	0	0	0	0	1	0	0	0	0	0	0	0	0	0	1	0	0	0	0	0	0	0
AATTLDEPIWR	R	T	911	921	11	2	sp|Q9H987|SYP2L_HUMAN	Q9H987	SYP2L_HUMAN	SYNPO2L	Synaptopodin 2-like protein			0	0	0	0	0	0	0	0	0	0	1	0	0	0	0	0	0	0	0	0	0	0	0	0	0	0	0	0	1	0	0	0	0	0	1	0
AATYHVDR	K	S	70	77	8	2	sp|P29508|SPB3_HUMAN	P29508	SPB3_HUMAN	SERPINB3	Serpin B3	SERPINB4	sp|P48594|SPB4_HUMAN	0	0	0	0	0	0	0	0	0	0	0	0	0	0	1	0	0	0	1	0	1	0	0	0	0	0	0	0	0	0	1	0	1	0	0	0
AAVAAVLSPEEFMVLLDSVLPESAHR	K	L	291	316	26	3	sp|Q8TDL5|BPIB1_HUMAN	Q8TDL5	BPIB1_HUMAN	BPIFB1	BPI fold-containing family B member 1			0	0	0	0	0	0	0	0	0	0	0	0	0	0	0	0	0	0	0	0	0	0	0	0	0	0	0	0	0	0	0	0	0	0	0	0
AAVATFLQSVQVPEFTPK	R	S	785	802	18	2,3	sp|P22314|UBA1_HUMAN	P22314	UBA1_HUMAN	UBA1	Ubiquitin-like modifier-activating enzyme 1			0	0	0	0	0	0	0	1	1	0	0	1	1	0	0	0	0	0	0	0	0	1	1	0	0	0	0	0	0	2	0	1	0	0	1	0
AAVAWEAGKPLSIEEIEVAPPK	K	A	10	31	22	2,3	sp|P11766|ADHX_HUMAN	P11766	ADHX_HUMAN	ADH5	Alcohol dehydrogenase class-3			0	0	0	0	1	0	1	0	0	0	1	0	1	0	0	0	1	0	1	0	1	0	1	0	1	0	1	1	0	0	0	0	1	0	1	0
AAVDAGFVPNDMQVGQTGK	R	I	250	268	19	2	sp|P13804|ETFA_HUMAN	P13804	ETFA_HUMAN	ETFA	Electron transfer flavoprotein subunit alpha, mitochondrial			0	0	0	0	0	0	0	0	0	0	0	0	0	0	0	0	0	0	0	0	0	0	0	0	0	0	0	0	0	1	0	0	0	0	0	0
AAVEEGIVLGGGCALLR	R	C	430	446	17	2,3	sp|P10809|CH60_HUMAN	P10809	CH60_HUMAN	HSPD1	60 kDa heat shock protein, mitochondrial			0	0	1	0	0	0	0	0	1	2	1	0	1	0	1	0	0	0	1	1	1	0	0	0	1	1	1	1	1	1	1	1	1	1	1	1
AAVEQLTEEQK	K	N	7	17	11	2	sp|P63316|TNNC1_HUMAN	P63316	TNNC1_HUMAN	TNNC1	Troponin C, slow skeletal and cardiac muscles			2	0	1	0	1	0	1	0	1	0	1	0	1	0	1	0	1	0	1	0	1	0	1	0	1	0	1	0	1	0	1	0	1	0	1	0
AAVEQLTEEQKNEFK	K	A	7	21	15	2,3	sp|P63316|TNNC1_HUMAN	P63316	TNNC1_HUMAN	TNNC1	Troponin C, slow skeletal and cardiac muscles			14	1	15	2	17	1	15	0	15	1	14	2	13	1	16	1	18	2	12	0	17	1	16	2	17	2	14	2	17	1	15	2	15	1	17	2
AAVEQLTEEQKNEFKAAFDIFVLGAEDGCISTK	K	E	7	39	33	4	sp|P63316|TNNC1_HUMAN	P63316	TNNC1_HUMAN	TNNC1	Troponin C, slow skeletal and cardiac muscles			1	0	1	0	0	0	0	0	0	0	0	0	1	0	0	0	0	0	0	0	0	0	1	0	0	0	0	0	0	0	0	0	0	0	0	0
AAVESLGFILFR	R	T	617	628	12	2	sp|Q99460|PSMD1_HUMAN	Q99460	PSMD1_HUMAN	PSMD1	26S proteasome non-ATPase regulatory subunit 1			0	1	0	1	0	0	0	0	0	1	0	1	0	0	0	1	0	1	0	0	0	0	0	0	0	1	0	1	0	1	0	0	0	1	0	0
AAVFHEK	R	D	994	1000	7	2	sp|P12110|CO6A2_HUMAN	P12110	CO6A2_HUMAN	COL6A2	Collagen alpha-2(VI) chain			0	1	1	2	1	0	2	1	0	1	0	0	0	0	0	1	1	1	0	0	0	0	0	0	0	2	0	0	0	0	2	0	0	2	1	0
AAVHLEGK	K	I	489	496	8	2	sp|P18206|VINC_HUMAN	P18206	VINC_HUMAN	VCL	Vinculin			1	1	1	0	1	0	1	1	0	0	1	0	1	1	1	0	1	0	1	0	1	0	1	0	1	0	1	0	1	0	1	0	1	0	1	1
AAVLFGVVNTVACLDHLDPPQPPK	K	C	303	326	24	3,4	sp|Q9HCP6|HHATL_HUMAN	Q9HCP6	HHATL_HUMAN	HHATL	Protein-cysteine N-palmitoyltransferase HHAT-like protein			1	2	0	1	1	2	1	3	1	4	1	1	1	1	0	0	1	1	0	0	0	2	0	1	1	1	1	1	1	1	1	1	1	1	0	0
AAVMATLLFPGR	K	E	120	131	12	2	sp|Q96GX9|MTNB_HUMAN	Q96GX9	MTNB_HUMAN	APIP	Methylthioribulose-1-phosphate dehydratase			0	0	0	0	0	0	0	1	0	0	0	0	0	0	0	0	0	0	0	0	0	0	0	0	0	0	0	0	0	0	0	0	0	0	0	0
AAVPIVNLKDELLFPSWEALFSGSEGPLKPGAR	R	I	1638	1670	33	4	sp|P39060|COIA1_HUMAN	P39060	COIA1_HUMAN	COL18A1	Collagen alpha-1(XVIII) chain			1	0	1	1	1	1	1	1	1	1	1	1	1	1	1	1	1	1	1	0	1	1	1	1	1	1	1	1	1	1	1	1	0	1	0	1
AAVPSGASTGIYEALELR	R	D	33	50	18	2,3	sp|P13929|ENOB_HUMAN	P13929	ENOB_HUMAN	ENO3	Beta-enolase	ENO1, ENO2	sp|P06733|ENOA_HUMAN, sp|P09104|ENOG_HUMAN	5	3	3	4	2	4	3	5	5	3	4	6	3	3	4	4	3	4	1	2	5	3	5	5	3	3	2	4	2	3	5	3	4	4	3	4
AAVPSGASTGIYEALELRDGDK	R	G	33	54	22	2,3	sp|P13929|ENOB_HUMAN	P13929	ENOB_HUMAN	ENO3	Beta-enolase	ENO2	sp|P09104|ENOG_HUMAN	0	0	1	2	0	4	1	3	2	2	3	3	2	4	0	3	1	3	0	2	1	4	1	3	3	3	2	3	0	0	2	1	1	1	1	3
AAVPSGASTGIYEALELRDGDKGR	R	Y	33	56	24	4	sp|P13929|ENOB_HUMAN	P13929	ENOB_HUMAN	ENO3	Beta-enolase			0	0	0	0	0	0	0	0	0	0	0	0	0	0	0	0	0	0	0	0	0	0	0	0	0	0	0	1	0	0	0	0	0	0	0	0
AAVVLCMDVGFTMSNSIPGIESPFEQAK	K	K	8	35	28	3	sp|P13010|XRCC5_HUMAN	P13010	XRCC5_HUMAN	XRCC5	X-ray repair cross-complementing protein 5			0	0	0	0	0	0	0	0	0	0	0	0	0	0	0	0	0	0	0	1	0	0	0	0	0	0	0	0	0	0	0	0	0	0	0	0
AAVYQPQPHPQPPPYGHCVTDSGVVYSVGMQWLK	R	T	291	324	34	5	sp|P02751|FINC_HUMAN	P02751	FINC_HUMAN	FN1	Fibronectin			0	0	0	0	0	0	0	0	0	0	0	0	0	0	0	0	0	0	0	0	0	1	0	0	0	0	0	0	0	0	0	0	0	0	0	0
AAWEAGK	K	F	224	230	7	1	sp|P24752|THIL_HUMAN	P24752	THIL_HUMAN	ACAT1	Acetyl-CoA acetyltransferase, mitochondrial			1	0	0	0	0	0	1	0	1	0	1	0	1	0	1	0	0	0	1	0	1	0	1	0	1	0	1	1	1	0	1	0	1	0	0	0
AAWEVDSGR	R	R	340	348	9	2	sp|P11310|ACADM_HUMAN	P11310	ACADM_HUMAN	ACADM	Medium-chain specific acyl-CoA dehydrogenase, mitochondrial			1	1	1	1	0	1	1	1	1	2	2	1	0	1	1	1	0	1	0	0	0	1	0	1	0	1	1	1	1	1	1	1	1	1	2	1
AAWILTEDHSFEDR	K	M	3659	3672	14	2,3	sp|P21817|RYR1_HUMAN	P21817	RYR1_HUMAN	RYR1	Ryanodine receptor 1			0	2	0	2	1	2	1	1	1	2	0	2	1	2	1	1	1	1	1	2	1	2	1	2	1	2	0	1	2	2	1	2	1	1	1	2
AAWYTIDSR	K	V	31200	31208	9	1,2	sp|Q8WZ42|TITIN_HUMAN	Q8WZ42	TITIN_HUMAN	TTN	Titin			3	3	2	2	1	3	2	2	2	2	3	2	3	3	3	1	1	2	1	3	1	3	1	2	0	2	1	2	2	3	2	2	0	3	1	3
AAYEAELGDAR	K	K	79	89	11	2	sp|P02545|LMNA_HUMAN	P02545	LMNA_HUMAN	LMNA	Prelamin-A/C			1	1	0	0	0	0	1	0	0	0	0	0	0	0	0	0	0	0	0	0	0	0	0	0	0	0	0	0	0	0	0	0	0	1	0	0
AAYFGVYDTAK	R	G	189	199	11	1,2	sp|P12235|ADT1_HUMAN	P12235	ADT1_HUMAN	SLC25A4	ADP/ATP translocase 1	SLC25A6	sp|P12236|ADT3_HUMAN	1	1	2	1	1	1	1	2	2	2	2	2	2	1	2	2	1	2	2	1	2	2	2	1	2	1	2	2	1	1	2	2	2	2	2	2
AAYIYIR	R	G	153	159	7	2	sp|P49821|NDUV1_HUMAN	P49821	NDUV1_HUMAN	NDUFV1	NADH dehydrogenase [ubiquinone] flavoprotein 1, mitochondrial			0	0	0	1	0	0	0	0	1	1	1	1	2	0	1	1	0	1	0	0	0	1	1	0	1	0	2	0	2	1	0	1	1	2	2	1
AAYLQETGKPLDETLKK	K	A	82	98	17	3,4	sp|P04083|ANXA1_HUMAN	P04083	ANXA1_HUMAN	ANXA1	Annexin A1			1	0	0	0	0	0	0	0	1	0	0	0	0	0	1	0	0	0	1	0	0	0	1	0	0	0	0	0	0	0	1	0	1	0	0	0
AAYLQNLNSADLLK	K	A	387	400	14	2,3	sp|P12882|MYH1_HUMAN	P12882	MYH1_HUMAN	MYH1	Myosin-1			0	3	0	3	2	3	0	3	2	4	0	3	2	4	0	3	1	3	0	2	0	3	0	2	0	3	0	2	3	2	0	3	1	4	0	2
AAYLQSLNSADLLK	K	A	387	400	14	2,3	sp|Q9UKX2|MYH2_HUMAN	Q9UKX2	MYH2_HUMAN	MYH2	Myosin-2	MYH8	sp|P13535|MYH8_HUMAN	2	10	1	7	2	4	2	6	1	8	0	7	2	8	0	8	3	7	1	6	2	9	1	7	2	7	2	9	2	8	2	8	3	10	3	7
AAYNLVK	R	R	101	107	7	2	sp|P08237|PFKAM_HUMAN	P08237	PFKAM_HUMAN	PFKM	ATP-dependent 6-phosphofructokinase, muscle type			0	1	1	1	0	1	1	1	0	1	1	1	0	1	0	1	1	1	1	1	0	1	0	1	0	1	0	1	1	1	1	1	1	1	1	1
AAYVLDTPEMR	K	R	6414	6424	11	2	sp|P20929|NEBU_HUMAN	P20929	NEBU_HUMAN	NEB	Nebulin			1	2	1	1	1	1	0	0	1	1	0	1	1	2	0	1	1	1	0	1	1	1	0	1	0	3	0	1	1	1	1	1	1	2	0	1
ACALSIEESCRPGDK	R	V	466	480	15	2,3	sp|P31040|SDHA_HUMAN	P31040	SDHA_HUMAN	SDHA	Succinate dehydrogenase [ubiquinone] flavoprotein subunit, mitochondrial			1	2	2	1	2	2	1	2	2	1	2	2	2	2	2	2	2	1	2	2	3	2	2	2	2	2	2	2	2	2	2	2	2	2	2	2
ACANPAAGSVILLENLR	K	F	107	123	17	2,3	sp|P00558|PGK1_HUMAN	P00558	PGK1_HUMAN	PGK1	Phosphoglycerate kinase 1			1	1	1	2	1	3	1	3	2	2	1	2	1	3	1	2	1	2	1	2	1	3	1	3	1	2	1	2	1	2	1	1	1	2	1	1
ACDALYPPGPPSNPK	R	V	25923	25937	15	2	sp|Q8WZ42|TITIN_HUMAN	Q8WZ42	TITIN_HUMAN	TTN	Titin			1	1	1	1	1	1	1	0	1	1	1	1	1	0	0	0	1	1	0	0	1	1	1	0	1	1	1	1	1	1	1	1	1	1	1	1
ACDPIYKPGPPNNPK	K	V	23758	23772	15	2,3	sp|Q8WZ42|TITIN_HUMAN	Q8WZ42	TITIN_HUMAN	TTN	Titin			1	0	0	0	0	0	1	1	2	1	2	2	1	0	0	0	0	3	0	0	0	1	0	0	0	1	0	1	0	2	2	1	1	2	0	1
ACDPVFKPGPPTNAHIVDTTK	K	N	24840	24860	21	2,3,4	sp|Q8WZ42|TITIN_HUMAN	Q8WZ42	TITIN_HUMAN	TTN	Titin			6	8	4	4	6	7	6	5	7	6	4	7	4	5	6	2	6	5	6	6	6	5	6	4	5	5	7	3	5	6	5	5	5	8	6	7
ACDTVFKPGPPGNPR	K	V	22676	22690	15	2,3	sp|Q8WZ42|TITIN_HUMAN	Q8WZ42	TITIN_HUMAN	TTN	Titin			3	4	4	5	4	4	4	4	4	4	4	4	4	3	4	2	5	4	4	4	4	3	3	4	4	4	5	3	3	4	4	4	5	6	4	4
ACEEAPPSAAHFR	R	F	901	913	13	3	sp|O75339|CILP1_HUMAN	O75339	CILP1_HUMAN	CILP	Cartilage intermediate layer protein 1			0	0	0	0	0	0	0	0	1	0	0	0	0	0	0	0	0	0	0	0	0	0	0	0	0	0	0	0	0	0	0	0	0	0	0	0
ACFLMAHNGWVMGDDPLR	K	N	452	469	18	2,3	sp|P35573|GDE_HUMAN	P35573	GDE_HUMAN	AGL	Glycogen debranching enzyme			2	2	1	2	3	2	2	2	3	3	3	4	2	3	2	3	3	3	5	6	4	3	2	4	3	2	1	2	2	5	1	4	2	4	2	5
ACGLVASNLNLKPGECLR	M	V	2	19	18	2,3	sp|P09382|LEG1_HUMAN	P09382	LEG1_HUMAN	LGALS1	Galectin-1			0	0	0	0	2	1	2	0	0	0	1	0	1	0	1	0	0	1	1	0	0	0	0	0	1	0	0	0	1	1	1	0	1	1	1	0
ACLISMGYDLGEAEFAR	R	I	780	796	17	2,3	sp|P35609|ACTN2_HUMAN	P35609	ACTN2_HUMAN	ACTN2	Alpha-actinin-2			4	4	5	2	5	4	5	3	7	5	7	6	5	2	4	3	4	4	4	2	5	3	5	2	6	5	6	4	7	4	9	7	7	5	5	4
ACLISMGYDLGEVEFAR	R	I	787	803	17	2,3	sp|Q08043|ACTN3_HUMAN	Q08043	ACTN3_HUMAN	ACTN3	Alpha-actinin-3			1	3	1	1	0	2	0	2	1	3	0	2	0	4	0	2	0	3	0	1	0	2	0	1	0	2	0	2	0	1	0	2	0	1	0	0
ACNCLLLK	K	V	336	343	8	2	sp|P13929|ENOB_HUMAN	P13929	ENOB_HUMAN	ENO3	Beta-enolase	ENO2	sp|P09104|ENOG_HUMAN	1	1	1	2	1	1	1	1	2	1	0	1	1	1	1	1	1	1	0	1	1	1	1	1	1	0	0	1	1	1	1	1	1	0	1	1
ACNLDVILGFDGSR	K	D	1834	1847	14	2	sp|P12111|CO6A3_HUMAN	P12111	CO6A3_HUMAN	COL6A3	Collagen alpha-3(VI) chain			0	0	0	0	0	0	0	0	0	0	0	0	0	0	0	0	0	0	0	0	0	0	0	0	0	0	0	0	0	0	0	1	0	0	0	0
ACQSIYPLHDVFVR	K	K	200	213	14	3	sp|P61247|RS3A_HUMAN	P61247	RS3A_HUMAN	RPS3A	40S ribosomal protein S3a			0	0	1	0	1	0	1	1	1	1	1	1	2	1	1	0	1	1	1	1	1	0	1	0	1	1	1	1	1	1	1	1	1	0	1	0
ACTEAEFACHSYNECVALEYR	R	C	198	218	21	3	sp|P98160|PGBM_HUMAN	P98160	PGBM_HUMAN	HSPG2	Basement membrane-specific heparan sulfate proteoglycan core protein			0	0	0	0	0	0	0	0	1	0	0	0	0	0	0	0	0	0	0	0	0	0	0	0	0	0	0	0	0	0	0	0	0	0	0	0
ACYLSINPQKDETLETEK	R	A	221	238	18	3	sp|P61163|ACTZ_HUMAN	P61163	ACTZ_HUMAN	ACTR1A	Alpha-centractin			0	0	1	0	0	0	0	0	0	0	0	0	0	0	1	0	0	0	0	0	0	0	0	0	1	0	0	0	0	0	1	0	0	0	0	0
ADAAEYSVMTTGGQSSAK	K	L	408	425	18	2,3	sp|Q00872|MYPC1_HUMAN	Q00872	MYPC1_HUMAN	MYBPC1	Myosin-binding protein C, slow-type			5	3	3	3	1	3	2	2	4	2	3	4	1	1	1	1	2	5	1	1	2	2	2	1	2	4	1	2	1	1	4	2	3	1	4	3
ADAGCYTCQVSNK	R	F	4964	4976	13	2	sp|Q5VST9|OBSCN_HUMAN	Q5VST9	OBSCN_HUMAN	OBSCN	Obscurin			0	0	0	0	0	0	0	0	0	0	0	0	0	0	0	0	0	0	0	0	0	0	0	0	0	0	0	0	0	0	0	0	0	0	0	0
ADAGEYSCEAGGQR	K	V	1139	1152	14	2	sp|Q5VST9|OBSCN_HUMAN	Q5VST9	OBSCN_HUMAN	OBSCN	Obscurin			0	1	0	0	1	1	0	0	0	1	1	0	0	0	1	0	1	1	0	0	1	1	1	0	1	0	0	0	1	1	0	1	1	0	0	1
ADAGIYTITLENK	R	L	15379	15391	13	2	sp|Q8WZ42|TITIN_HUMAN	Q8WZ42	TITIN_HUMAN	TTN	Titin			1	1	1	1	1	1	2	1	1	1	1	1	1	1	1	1	1	1	2	1	1	1	1	1	2	1	2	1	1	2	1	1	1	1	2	1
ADALQAGASQFETSAAK	R	L	67	83	17	2	sp|P63027|VAMP2_HUMAN	P63027	VAMP2_HUMAN	VAMP2	Vesicle-associated membrane protein 2	VAMP3	sp|Q15836|VAMP3_HUMAN	0	0	0	0	0	0	0	0	0	0	0	0	0	0	0	0	0	0	0	0	0	0	0	0	0	0	0	0	0	0	0	0	0	0	0	0
ADAMPQHFYQNEDYNERPK	K	I	2510	2528	19	4	sp|Q8N3K9|CMYA5_HUMAN	Q8N3K9	CMYA5_HUMAN	CMYA5	Cardiomyopathy-associated protein 5			0	0	0	1	0	1	0	1	0	1	0	0	0	0	0	0	0	1	0	0	0	1	1	0	0	0	0	0	0	0	0	0	0	0	0	0
ADAPDAGAQSDSELPSYHQNDVSLDRGYTSDSEVYTDHGRPGK	R	I	1289	1331	43	4	sp|Q92538|GBF1_HUMAN	Q92538	GBF1_HUMAN	GBF1	Golgi-specific brefeldin A-resistance guanine nucleotide exchange factor 1			0	0	0	1	0	1	0	0	0	0	0	0	0	1	0	0	1	0	0	0	0	0	0	0	1	0	0	0	0	0	1	0	0	0	0	0
ADDGRPFPQVIK	K	S	88	99	12	1,2,3	sp|P04075|ALDOA_HUMAN	P04075	ALDOA_HUMAN	ALDOA	Fructose-bisphosphate aldolase A		contam_sp|P00883|ALDOA_RABIT	10	11	14	15	16	17	14	18	13	15	12	15	16	12	16	14	14	17	9	15	14	16	16	19	13	17	16	21	14	17	11	19	12	17	14	16
ADDKETCFAEEGK	K	K	585	597	13	2,3	contam_sp|P02768|ALBU_HUMAN	P02768	ALBU_HUMAN	ALB	Serum albumin			2	2	2	2	2	2	2	2	2	2	2	2	2	2	2	2	2	2	2	2	2	2	2	2	2	2	2	2	2	2	2	2	2	2	2	2
ADDKETCFAEEGKK	K	L	585	598	14	2,3,4	contam_sp|P02768|ALBU_HUMAN	P02768	ALBU_HUMAN	ALB	Serum albumin			4	5	4	6	3	3	3	5	3	7	2	7	1	3	3	2	3	8	2	3	4	3	3	4	4	6	4	6	2	5	3	4	3	6	2	3
ADEDPIMGFHQMFLLK	K	N	91	106	16	3	sp|P61970|NTF2_HUMAN	P61970	NTF2_HUMAN	NUTF2	Nuclear transport factor 2			1	0	4	4	2	2	2	2	2	3	2	3	1	1	2	4	2	2	2	2	2	3	2	3	2	3	2	4	2	1	2	3	1	1	2	2
ADEEEWQIVTPQTGLR	K	V	24888	24903	16	2,3	sp|Q8WZ42|TITIN_HUMAN	Q8WZ42	TITIN_HUMAN	TTN	Titin			2	1	1	1	2	1	1	1	1	2	1	1	1	1	2	1	1	2	2	2	1	1	1	2	2	2	1	1	1	1	1	1	2	3	2	1
ADEGISFR	K	G	121	128	8	2	contam_sp|Q06830|PRDX1_HUMAN	Q06830	PRDX1_HUMAN	PRDX1	Peroxiredoxin-1			1	1	1	1	1	1	1	1	1	1	1	1	1	1	1	1	1	1	1	1	0	1	0	1	1	1	1	1	1	1	1	1	1	1	1	1
ADEGWYWCGVK	R	Q	537	547	11	2	sp|P01833|PIGR_HUMAN	P01833	PIGR_HUMAN	PIGR	Polymeric immunoglobulin receptor			0	0	0	0	0	0	0	0	0	0	0	0	0	0	0	0	0	0	0	0	0	0	0	0	0	0	0	0	0	0	0	0	0	0	0	0
ADEHVIDQGDDGDNFYVIER	K	G	162	181	20	2,3	sp|P13861|KAP2_HUMAN	P13861	KAP2_HUMAN	PRKAR2A	cAMP-dependent protein kinase type II-alpha regulatory subunit			0	2	2	0	0	1	4	1	1	0	0	0	1	2	0	0	2	2	0	1	2	1	3	1	2	1	0	0	2	1	0	1	3	1	1	2
ADETKDEQFEQCVQNFNK	K	Q	36	53	18	2,3	sp|O00499|BIN1_HUMAN	O00499	BIN1_HUMAN	BIN1	Myc box-dependent-interacting protein 1			2	2	2	3	2	2	2	2	2	3	3	2	2	2	2	2	2	2	2	2	2	2	2	2	2	2	2	2	2	2	2	2	2	2	2	2
ADFCIIHYAGK	K	V	566	576	11	3	sp|P35579|MYH9_HUMAN	P35579	MYH9_HUMAN	MYH9	Myosin-9	MYH10	sp|P35580|MYH10_HUMAN	0	0	0	0	0	0	0	0	0	0	0	0	0	0	1	0	1	0	0	0	1	0	1	0	1	0	1	0	0	0	0	0	1	0	0	0
ADFDDTATYSAVATNAHGQVSTNAAVVVR	R	R	219	247	29	3,4	sp|P54296|MYOM2_HUMAN	P54296	MYOM2_HUMAN	MYOM2	Myomesin-2			3	8	5	7	4	7	3	6	7	6	4	6	4	6	2	3	4	12	2	2	6	8	3	4	9	9	3	9	6	8	9	11	4	7	3	9
ADFDNTVAIHPTSSEELVTLR	K	-	502	522	21	3	sp|P00390|GSHR_HUMAN	P00390	GSHR_HUMAN	GSR	Glutathione reductase, mitochondrial			1	0	1	1	1	1	1	1	1	0	1	1	1	0	1	1	1	1	1	0	1	0	1	0	1	0	1	1	1	0	0	0	1	0	1	0
ADFLEQPVLGFVR	R	L	234	246	13	2	sp|P02730|B3AT_HUMAN	P02730	B3AT_HUMAN	SLC4A1	Band 3 anion transport protein			1	0	0	0	0	0	0	0	0	0	0	1	0	0	0	1	0	0	0	0	0	0	0	0	0	0	0	1	0	0	0	1	0	0	0	0
ADFQCFK	R	Q	1233	1239	7	2	sp|P39059|COFA1_HUMAN	P39059	COFA1_HUMAN	COL15A1	Collagen alpha-1(XV) chain			0	0	0	0	0	0	0	0	0	0	0	0	0	0	0	0	0	0	0	0	0	0	0	0	0	0	0	0	0	0	0	0	0	0	0	0
ADGDLTLLWAEWQGR	R	R	28	42	15	2	sp|Q9Y394|DHRS7_HUMAN	Q9Y394	DHRS7_HUMAN	DHRS7	Dehydrogenase/reductase SDR family member 7			0	0	0	0	0	0	0	0	1	1	0	0	0	0	0	1	0	1	0	0	0	0	0	0	0	0	0	0	0	1	0	0	0	1	0	0
ADGEYWLGLQNMHLLTLK	R	Q	106	123	18	2,3	sp|P55083|MFAP4_HUMAN	P55083	MFAP4_HUMAN	MFAP4	Microfibril-associated glycoprotein 4			3	2	1	1	4	1	4	2	1	1	0	1	3	3	2	1	3	0	3	1	3	1	2	3	1	1	1	0	2	3	2	1	1	1	1	0
ADGGTQVIDTK	K	N	167	177	11	2	sp|P09622|DLDH_HUMAN	P09622	DLDH_HUMAN	DLD	Dihydrolipoyl dehydrogenase, mitochondrial			0	1	0	0	0	0	0	0	0	0	0	0	0	0	0	0	0	0	0	0	0	0	0	0	0	0	0	0	0	0	0	0	0	0	0	0
ADGLAVIGVLMK	K	V	139	150	12	2	contam_sp|P00915|CAH1_HUMAN	P00915	CAH1_HUMAN	CA1	Carbonic anhydrase 1			1	1	1	1	1	1	2	1	1	1	2	1	2	1	1	2	1	1	1	1	1	1	1	1	1	1	2	1	1	1	1	1	1	1	1	1
ADGYVDNLAEAVDLLLQHADK	K	-	250	270	21	3	sp|Q9H008|LHPP_HUMAN	Q9H008	LHPP_HUMAN	LHPP	Phospholysine phosphohistidine inorganic pyrophosphate phosphatase			0	0	0	0	1	0	1	0	0	0	0	0	0	1	0	0	1	0	0	0	0	0	0	0	1	1	0	0	0	0	1	0	0	0	0	0
ADHDFVVQEDFMK	R	A	357	369	13	3	sp|P62333|PRS10_HUMAN	P62333	PRS10_HUMAN	PSMC6	26S proteasome regulatory subunit 10B			1	1	1	1	1	1	1	1	0	1	0	0	1	1	1	1	1	1	1	1	1	1	1	1	1	1	1	1	1	1	1	1	1	1	1	1
ADHGEPIGR	R	G	169	177	9	2	sp|P08238|HS90B_HUMAN	P08238	HS90B_HUMAN	HSP90AB1	Heat shock protein HSP 90-beta			0	0	0	0	0	0	1	0	0	0	0	0	0	0	0	0	0	1	0	0	0	0	0	0	0	1	0	0	0	0	0	0	0	0	0	0
ADHPFLFVIR	R	K	357	366	10	3	sp|O75635|SPB7_HUMAN	O75635	SPB7_HUMAN	SERPINB7	Serpin B7			1	0	0	0	0	0	0	0	0	0	0	0	0	0	0	0	0	0	0	0	0	0	0	0	0	0	0	0	0	0	0	0	0	0	0	0
ADHQPLTEASYVNLPTIALCNTDSPLR	R	Y	129	155	27	3	sp|P08865|RSSA_HUMAN	P08865	RSSA_HUMAN	RPSA	40S ribosomal protein SA			1	1	1	1	1	1	1	1	1	1	1	1	1	1	1	1	1	1	1	1	1	1	1	1	1	1	1	1	1	1	1	1	1	1	1	1
ADIAESQVNK	R	L	1910	1919	10	2	sp|P12883|MYH7_HUMAN	P12883	MYH7_HUMAN	MYH7	Myosin-7	MYH1, MYH13, MYH2, MYH3, MYH4, MYH6, MYH8	sp|P11055|MYH3_HUMAN, sp|P12882|MYH1_HUMAN, sp|P13533|MYH6_HUMAN, sp|P13535|MYH8_HUMAN, sp|Q9UKX2|MYH2_HUMAN, sp|Q9UKX3|MYH13_HUMAN, sp|Q9Y623|MYH4_HUMAN	2	0	2	2	0	1	1	1	1	3	2	3	1	1	2	2	2	3	1	2	2	3	3	2	3	2	2	1	2	2	1	2	2	1	2	1
ADIAESQVNKLR	R	A	1910	1921	12	2,3	sp|P12883|MYH7_HUMAN	P12883	MYH7_HUMAN	MYH7	Myosin-7	MYH1, MYH13, MYH2, MYH3, MYH4, MYH6, MYH8	sp|P11055|MYH3_HUMAN, sp|P12882|MYH1_HUMAN, sp|P13533|MYH6_HUMAN, sp|P13535|MYH8_HUMAN, sp|Q9UKX2|MYH2_HUMAN, sp|Q9UKX3|MYH13_HUMAN, sp|Q9Y623|MYH4_HUMAN	1	0	1	0	0	1	0	1	0	1	1	0	0	1	0	0	0	0	0	1	0	0	1	0	0	1	1	0	0	1	0	0	0	1	0	1
ADIDVSGPKVDVEVPDVSLEGPEGK	K	L	1281	1305	25	4	sp|Q09666|AHNK_HUMAN	Q09666	AHNK_HUMAN	AHNAK	Neuroblast differentiation-associated protein AHNAK			0	0	0	0	0	0	0	0	0	0	0	0	0	0	0	0	0	0	0	0	0	0	0	0	0	1	0	0	0	0	0	0	0	0	0	0
ADIHTTDSFSTLTVENCNR	R	N	29329	29347	19	2,3	sp|Q8WZ42|TITIN_HUMAN	Q8WZ42	TITIN_HUMAN	TTN	Titin			5	4	3	2	5	7	5	2	4	4	6	2	5	5	3	2	4	5	3	5	3	6	6	4	4	5	5	4	6	5	3	6	4	6	4	6
ADIHTTDSFSTLTVENCNRNDAGK	R	Y	29329	29352	24	3,4	sp|Q8WZ42|TITIN_HUMAN	Q8WZ42	TITIN_HUMAN	TTN	Titin			0	0	0	0	0	0	0	0	0	0	0	0	0	0	0	0	0	0	0	0	0	0	0	0	1	2	0	0	0	0	0	0	0	0	0	0
ADIIHACDIVEDAAIAYGYNNIQMTLPK	R	T	356	383	28	3	sp|Q9NSD9|SYFB_HUMAN	Q9NSD9	SYFB_HUMAN	FARSB	Phenylalanine--tRNA ligase beta subunit			0	0	0	0	0	0	1	0	0	0	0	0	0	0	0	0	0	0	0	0	0	0	0	0	0	0	0	0	0	0	0	0	0	0	0	0
ADIIVSELLGSFADNELSPECLDGAQHFLK	K	D	429	458	30	3,4	sp|O14744|ANM5_HUMAN	O14744	ANM5_HUMAN	PRMT5	Protein arginine N-methyltransferase 5			0	0	1	1	1	0	4	1	1	1	0	1	0	0	1	0	1	0	1	0	1	0	0	0	1	1	0	1	0	0	1	1	0	0	0	0
ADIKGPEDK	K	K	80	88	9	2	sp|P36542|ATPG_HUMAN	P36542	ATPG_HUMAN	ATP5F1C	ATP synthase subunit gamma, mitochondrial			1	0	1	1	1	1	1	1	1	1	1	1	1	1	0	1	1	1	1	1	1	1	1	1	1	1	1	1	1	1	1	1	1	1	0	1
ADILEDKDGK	R	S	233	242	10	2	sp|P52272|HNRPM_HUMAN	P52272	HNRPM_HUMAN	HNRNPM	Heterogeneous nuclear ribonucleoprotein M			0	0	0	0	0	1	0	0	0	0	0	0	0	0	0	0	0	0	0	0	0	0	0	0	0	0	0	0	0	0	0	0	0	0	0	0
ADIQLALEEAEAALEHEEAK	K	I	1539	1558	20	3	sp|P11055|MYH3_HUMAN	P11055	MYH3_HUMAN	MYH3	Myosin-3			1	0	0	0	0	0	0	0	0	0	0	0	0	0	0	0	0	0	0	0	0	0	0	0	0	0	0	0	0	0	0	0	0	0	0	0
ADIWSFGITAIELATGAAPYHK	K	Y	208	229	22	3	sp|O95747|OXSR1_HUMAN	O95747	OXSR1_HUMAN	OXSR1	Serine/threonine-protein kinase			1	0	1	1	1	1	1	1	1	1	1	1	1	0	1	1	1	1	1	1	1	1	1	1	0	1	0	1	1	0	1	1	1	0	0	1
ADKDQANDGLSSALLILYLDSAR	K	N	524	546	23	3	sp|A0FGR8|ESYT2_HUMAN	A0FGR8	ESYT2_HUMAN	ESYT2	Extended synaptotagmin-2			0	0	0	0	1	0	0	0	0	0	0	0	0	0	0	0	0	0	0	0	0	0	0	0	0	0	0	0	0	0	0	0	1	0	0	0
ADKDYHFK	K	V	25	32	8	2	sp|P06748|NPM_HUMAN	P06748	NPM_HUMAN	NPM1	Nucleophosmin			1	0	1	0	0	1	1	1	1	1	0	0	0	0	1	0	1	1	0	0	1	1	0	0	1	1	0	1	0	0	1	1	0	0	1	1
ADKEGDYYVLNGSK	R	M	192	205	14	2,3	sp|P45954|ACDSB_HUMAN	P45954	ACDSB_HUMAN	ACADSB	Short/branched chain specific acyl-CoA dehydrogenase, mitochondrial			0	0	0	0	0	0	0	0	0	0	0	0	0	0	0	0	0	0	0	0	0	0	0	0	0	0	0	0	0	0	1	0	0	0	1	0
ADLAEEYSKDR	R	K	123	133	11	3	sp|P68036|UB2L3_HUMAN	P68036	UB2L3_HUMAN	UBE2L3	Ubiquitin-conjugating enzyme E2 L3			0	0	0	0	0	0	0	0	0	0	0	0	0	0	0	0	1	0	0	0	0	0	0	0	0	0	0	0	0	0	0	0	0	0	0	0
ADLATAPPHVTVVR	K	-	570	583	14	3	sp|Q8N1G4|LRC47_HUMAN	Q8N1G4	LRC47_HUMAN	LRRC47	Leucine-rich repeat-containing protein 47			0	0	0	1	0	0	0	0	1	0	1	0	1	0	1	0	1	0	1	0	1	1	0	0	0	0	1	0	0	0	0	0	0	0	1	0
ADLEAQQESLKEEQLSLK	K	S	222	239	18	3	contam_sp|O76015|KRT38_HUMAN	O76015	KRT38_HUMAN	KRT38	Keratin, type I cuticular Ha8	KRT37	contam_sp|O76014|KRT37_HUMAN	0	0	0	0	0	0	0	0	0	0	0	0	0	0	0	0	0	0	0	0	0	0	1	0	0	0	0	0	0	0	0	0	0	0	0	0
ADLEMQIENLKEELAYLK	R	K	202	219	18	2,3	sp|Q04695|K1C17_HUMAN	Q04695	K1C17_HUMAN	KRT17	Keratin, type I cytoskeletal 17			3	2	3	2	0	0	2	1	3	2	2	3	1	0	1	1	1	1	5	0	3	1	1	1	0	1	0	0	3	0	4	1	4	2	1	3
ADLEMQIESLK	R	E	233	243	11	2	sp|P02533|K1C14_HUMAN	P02533	K1C14_HUMAN	KRT14	Keratin, type I cytoskeletal 14			2	0	0	0	0	0	0	0	0	0	0	0	0	0	0	0	0	0	0	0	0	0	0	0	0	0	0	0	0	0	0	0	0	0	0	0
ADLEMQIESLKEELAYLK	R	K	233	250	18	2,3	sp|P02533|K1C14_HUMAN	P02533	K1C14_HUMAN	KRT14	Keratin, type I cytoskeletal 14			8	4	5	3	2	3	4	4	3	3	3	3	3	3	3	3	2	3	5	2	3	3	3	3	2	4	3	3	5	2	3	3	3	5	3	3
ADLEMQIESLTEELAYLK	K	K	267	284	18	2,3	contam_sp|P13645|K1C10_HUMAN	P13645	K1C10_HUMAN	KRT10	Keratin, type I cytoskeletal 10			10	8	5	6	3	6	5	4	5	8	3	6	1	3	6	3	3	3	2	1	4	4	4	1	4	3	0	5	1	5	4	4	4	7	1	6
ADLEMQIESLTEELAYLKK	K	N	267	285	19	3,4	contam_sp|P13645|K1C10_HUMAN	P13645	K1C10_HUMAN	KRT10	Keratin, type I cytoskeletal 10			5	4	2	2	2	3	2	2	5	5	4	3	1	1	5	2	3	0	1	1	5	2	6	1	0	3	2	3	1	2	2	4	2	4	4	3
ADLEWLR	K	G	3872	3878	7	1,2	sp|P20929|NEBU_HUMAN	P20929	NEBU_HUMAN	NEB	Nebulin			4	4	3	5	2	3	5	4	5	5	3	5	4	4	3	4	5	5	2	3	3	3	2	4	3	5	5	6	4	3	4	3	3	5	3	3
ADLGDWHK	K	V	29222	29229	8	2	sp|Q8WZ42|TITIN_HUMAN	Q8WZ42	TITIN_HUMAN	TTN	Titin			1	1	1	2	1	1	1	2	2	2	1	2	1	1	1	1	1	1	1	1	1	1	1	1	1	2	1	1	1	1	1	1	1	1	1	1
ADLHDEEDEQDILLAQDLEDMWEQK	K	F	103	127	25	3	sp|Q9H2W6|RM46_HUMAN	Q9H2W6	RM46_HUMAN	MRPL46	39S ribosomal protein L46, mitochondrial			0	0	0	0	0	0	0	0	0	1	0	0	0	0	0	0	0	0	0	0	0	0	0	0	0	0	0	0	0	0	0	0	0	0	0	0
ADLIAYLK	R	K	93	100	8	1,2	contam_sp|P99999|CYC_HUMAN	P99999	CYC_HUMAN	CYCS	Cytochrome c			1	1	1	1	1	1	1	0	2	2	2	2	1	1	2	1	2	2	1	1	2	1	1	1	1	1	1	2	1	1	2	3	2	1	2	3
ADLIFVVFDPTK	R	L	677	688	12	2	sp|Q86TD4|SRCA_HUMAN	Q86TD4	SRCA_HUMAN	SRL	Sarcalumenin			2	2	2	2	1	1	3	1	2	2	1	2	1	1	1	1	1	2	1	1	1	1	1	1	2	2	2	2	1	2	3	1	2	1	1	2
ADLINNLGTIAK	K	S	96	107	12	2	sp|P08238|HS90B_HUMAN	P08238	HS90B_HUMAN	HSP90AB1	Heat shock protein HSP 90-beta	HSP90AA1, HSP90AA2P, HSP90AB2P	sp|P07900|HS90A_HUMAN, sp|Q14568|HS902_HUMAN, sp|Q58FF8|H90B2_HUMAN	1	1	1	1	1	1	1	1	1	1	1	1	1	1	1	1	1	1	1	1	1	1	1	1	1	1	1	1	1	1	1	1	1	1	1	1
ADLLGIVSELQLK	K	L	155	167	13	2	sp|Q96CV9|OPTN_HUMAN	Q96CV9	OPTN_HUMAN	OPTN	Optineurin			0	0	0	0	0	0	0	0	0	0	0	0	0	0	0	0	0	0	0	0	0	0	0	0	0	0	0	0	0	0	0	0	0	1	0	1
ADLQNHLDTAQNALQDK	R	Q	663	679	17	3	sp|Q15075|EEA1_HUMAN	Q15075	EEA1_HUMAN	EEA1	Early endosome antigen 1			0	0	0	0	0	0	0	0	0	0	0	0	0	0	1	0	0	0	0	0	0	0	0	0	0	0	0	0	0	0	0	0	0	0	1	0
ADLTEYLSTHYK	R	A	214	225	12	2,3	sp|P31930|QCR1_HUMAN	P31930	QCR1_HUMAN	UQCRC1	Cytochrome b-c1 complex subunit 1, mitochondrial			3	3	4	3	4	3	3	2	4	3	4	3	3	3	5	3	4	3	4	4	5	3	5	3	3	3	4	3	4	3	3	3	5	4	4	3
ADLTGISPSPNLYLSK	R	I	328	343	16	2	sp|Q96P63|SPB12_HUMAN	Q96P63	SPB12_HUMAN	SERPINB12	Serpin B12			1	0	0	0	0	0	0	0	0	0	0	0	0	0	0	0	0	0	0	0	0	0	0	0	0	0	0	0	0	0	0	0	0	0	0	0
ADMEAEAPTFQALEDFSAELIDSGHHASPEIEK	R	K	1336	1368	33	4	sp|P02549|SPTA1_HUMAN	P02549	SPTA1_HUMAN	SPTA1	Spectrin alpha chain, erythrocytic 1			1	0	0	0	0	0	1	0	0	0	0	0	0	0	0	0	0	0	0	0	0	0	0	0	0	0	0	0	0	0	0	0	0	0	0	0
ADMVETQQLMR	K	V	221	231	11	2	sp|Q9NZN4|EHD2_HUMAN	Q9NZN4	EHD2_HUMAN	EHD2	EH domain-containing protein 2			0	0	0	0	0	0	0	0	0	0	0	0	0	0	0	0	0	0	0	0	0	0	0	1	0	0	0	0	0	0	0	0	0	1	0	0
ADMVIEAVFEDLSLK	K	H	441	455	15	2,3	sp|P40939|ECHA_HUMAN	P40939	ECHA_HUMAN	HADHA	Trifunctional enzyme subunit alpha, mitochondrial			6	3	5	6	6	2	6	4	6	6	6	3	7	5	5	4	6	3	7	3	9	5	6	5	10	5	6	5	1	4	7	5	8	9	5	5
ADNFEYSDPVDGSISR	K	N	471	486	16	2	sp|P36871|PGM1_HUMAN	P36871	PGM1_HUMAN	PGM1	Phosphoglucomutase-1			1	1	1	4	1	1	1	1	1	3	1	1	1	1	1	1	2	3	1	1	1	1	2	1	3	3	1	3	1	1	1	1	1	1	1	1
ADNLATQMLMR	K	V	716	726	11	2	sp|Q86TD4|SRCA_HUMAN	Q86TD4	SRCA_HUMAN	SRL	Sarcalumenin			0	1	0	1	1	2	2	0	2	1	4	2	2	1	2	2	1	0	1	1	2	1	1	1	2	0	1	1	2	2	1	2	3	4	3	3
ADNSVGAVASSAVLVIK	K	A	8021	8037	17	2,3	sp|Q8WZ42|TITIN_HUMAN	Q8WZ42	TITIN_HUMAN	TTN	Titin			2	1	0	0	1	1	0	1	2	1	1	1	1	0	1	1	1	1	1	1	1	1	1	0	2	1	1	0	1	1	1	1	1	1	1	1
ADPFQDLR	R	L	186	193	8	2	sp|Q13326|SGCG_HUMAN	Q13326	SGCG_HUMAN	SGCG	Gamma-sarcoglycan			0	0	0	0	0	0	0	0	1	1	0	0	0	0	0	0	0	0	0	0	0	0	0	0	0	0	0	0	0	0	0	0	0	0	0	0
ADPGSWAQLEHPDALAK	K	K	295	311	17	3	sp|Q9UKP3|ITBP2_HUMAN	Q9UKP3	ITBP2_HUMAN	ITGB1BP2	Integrin beta-1-binding protein 2			0	0	0	0	0	0	0	0	0	0	0	0	0	0	0	0	1	0	0	0	0	0	0	1	0	0	0	0	0	0	0	1	0	0	0	0
ADPVPAPIPGDPVPISIPEVYEHFFFGEDR	R	L	640	669	30	3	sp|Q5SV97|PERM1_HUMAN	Q5SV97	PERM1_HUMAN	PERM1	PGC-1 and ERR-induced regulator in muscle protein 1			2	0	3	1	0	0	0	0	3	1	0	1	2	0	1	2	0	0	0	0	1	0	0	0	0	0	0	0	1	0	3	2	0	0	0	1
ADQAYEDIR	K	V	21	29	9	2	sp|Q6QEF8|CORO6_HUMAN	Q6QEF8	CORO6_HUMAN	CORO6	Coronin-6			0	0	1	0	0	0	0	1	1	1	0	0	0	0	0	0	0	1	0	0	0	0	0	0	0	0	0	1	0	0	0	0	0	0	0	0
ADRDESSPYAAMLAAQDVAQR	K	C	64	84	21	3	sp|P62263|RS14_HUMAN	P62263	RS14_HUMAN	RPS14	40S ribosomal protein S14			0	0	0	0	0	0	1	0	1	1	0	1	0	0	0	0	0	0	0	0	0	0	0	0	0	1	0	0	0	0	1	0	0	0	0	0
ADRDQYELLCLDNTR	K	K	237	251	15	2,3	contam_sp|P02787|TRFE_HUMAN	P02787	TRFE_HUMAN	TF	Serotransferrin			2	0	1	0	1	0	1	0	2	1	0	1	1	0	2	0	0	0	1	0	2	1	1	0	0	0	2	1	0	0	1	1	0	0	0	0
ADSAVSQEQLR	K	K	176	186	11	2	sp|Q9UKS6|PACN3_HUMAN	Q9UKS6	PACN3_HUMAN	PACSIN3	Protein kinase C and casein kinase substrate in neurons protein 3			0	1	0	0	0	0	0	0	0	0	0	0	0	0	0	0	0	0	0	0	0	1	0	0	0	0	0	0	0	1	0	0	0	0	0	1
ADSDNWVR	R	C	20557	20564	8	2	sp|Q8WZ42|TITIN_HUMAN	Q8WZ42	TITIN_HUMAN	TTN	Titin			1	1	1	1	1	0	1	1	1	0	1	1	2	1	1	1	1	0	1	1	1	1	1	1	2	1	1	0	2	1	1	0	2	1	2	1
ADSDTYTCDIGQAQSR	K	A	2980	2995	16	2	sp|Q5VST9|OBSCN_HUMAN	Q5VST9	OBSCN_HUMAN	OBSCN	Obscurin			0	0	0	0	0	0	0	0	1	1	0	1	0	0	0	0	0	0	0	0	0	0	0	0	0	0	0	0	0	0	0	0	0	0	0	0
ADSGDYVCK	K	A	9338	9346	9	2	sp|Q8WZ42|TITIN_HUMAN	Q8WZ42	TITIN_HUMAN	TTN	Titin			1	0	1	0	0	0	0	0	1	0	0	0	0	0	0	0	0	0	0	0	0	0	0	0	0	0	0	0	0	0	0	0	0	0	0	0
ADSSSILIIK	K	D	19877	19886	10	2	sp|Q8WZ42|TITIN_HUMAN	Q8WZ42	TITIN_HUMAN	TTN	Titin			1	1	0	1	1	1	1	1	1	1	0	1	1	0	0	1	0	0	0	0	0	1	1	0	1	1	0	1	1	1	1	1	1	1	1	0
ADSSTQELAR	R	V	398	407	10	2	sp|Q9H987|SYP2L_HUMAN	Q9H987	SYP2L_HUMAN	SYNPO2L	Synaptopodin 2-like protein			0	0	0	0	0	0	0	0	0	1	0	1	0	0	0	0	0	0	0	0	0	0	0	0	0	0	0	0	0	0	0	0	0	0	0	0
ADSVILSWDVPEDNGGGEITCYSIEK	K	R	28598	28623	26	3	sp|Q8WZ42|TITIN_HUMAN	Q8WZ42	TITIN_HUMAN	TTN	Titin			1	1	0	0	1	1	0	0	0	0	0	0	1	0	1	0	1	0	0	0	0	1	1	1	1	0	1	0	1	1	0	1	1	0	0	1
ADTLDPALLRPGR	R	L	314	326	13	3	sp|P43686|PRS6B_HUMAN	P43686	PRS6B_HUMAN	PSMC4	26S proteasome regulatory subunit 6B			1	0	1	1	0	0	1	1	1	1	1	1	0	0	0	1	0	0	0	0	0	0	0	0	0	1	0	1	0	0	1	0	0	0	0	0
ADTLGELDLER	R	A	116	126	11	2	sp|P49753|ACOT2_HUMAN	P49753	ACOT2_HUMAN	ACOT2	Acyl-coenzyme A thioesterase 2, mitochondrial	ACOT1	sp|Q86TX2|ACOT1_HUMAN	0	1	0	0	0	0	0	0	0	1	0	1	0	0	0	1	0	0	0	0	0	1	1	1	0	1	0	0	1	1	0	0	1	1	0	1
ADTLTDEINFLR	K	A	288	299	12	2,3	sp|P02538|K2C6A_HUMAN	P02538	K2C6A_HUMAN	KRT6A	Keratin, type II cytoskeletal 6A	KRT6B, KRT6C	sp|P04259|K2C6B_HUMAN, sp|P48668|K2C6C_HUMAN	1	1	1	0	0	0	1	0	0	1	1	1	1	0	0	0	0	0	1	0	1	0	1	0	0	0	1	0	1	1	2	1	1	1	1	1
ADVDAATLAR	R	I	213	222	10	2	sp|P17661|DESM_HUMAN	P17661	DESM_HUMAN	DES	Desmin			2	1	1	2	2	2	2	1	1	1	2	2	2	1	2	2	1	1	1	1	2	1	2	1	1	2	1	1	2	1	1	1	2	1	2	1
ADVFHAYLSLLK	K	Q	392	403	12	3	sp|Q86VP6|CAND1_HUMAN	Q86VP6	CAND1_HUMAN	CAND1	Cullin-associated NEDD8-dissociated protein 1			0	0	0	0	0	0	0	0	0	0	0	0	0	0	0	0	1	0	1	1	0	0	1	1	0	0	0	0	0	1	0	0	0	0	0	1
ADVFTAYIVLLR	K	Q	394	405	12	2	sp|O75155|CAND2_HUMAN	O75155	CAND2_HUMAN	CAND2	Cullin-associated NEDD8-dissociated protein 2			0	0	0	0	1	0	1	1	1	0	0	0	0	1	0	0	0	0	0	0	0	0	0	0	0	1	0	1	0	0	0	1	0	0	0	0
ADVTPADFSEWSK	-	-	1	13	13	1,2	rsH|iRT-pepH|iRT-pepH	rsH|iRT-pepH|iRT-pepH	rsH|iRT-pepH|iRT-pepH		rsH|iRT-pepH|iRT-pepH			2	3	3	3	4	3	2	3	2	3	3	1	3	3	4	3	4	3	3	2	4	4	4	3	4	1	3	2	5	3	3	3	4	3	3	5
ADYADFMK	K	G	1926	1933	8	2	sp|P20929|NEBU_HUMAN	P20929	NEBU_HUMAN	NEB	Nebulin			1	1	1	1	0	1	1	1	1	1	1	1	1	1	0	1	0	1	1	1	0	1	1	1	0	1	1	1	1	1	1	1	1	1	1	1
ADYNSWMK	K	G	950	957	8	2	sp|P20929|NEBU_HUMAN	P20929	NEBU_HUMAN	NEB	Nebulin			1	1	0	1	0	1	0	1	0	0	1	0	1	1	1	1	0	1	1	1	0	1	0	1	1	1	1	1	1	1	1	1	1	1	1	1
ADYNVLPASENPQLR	K	Q	359	373	15	2	sp|P20929|NEBU_HUMAN	P20929	NEBU_HUMAN	NEB	Nebulin			1	1	1	1	1	1	1	1	1	1	1	1	1	1	1	1	1	1	1	1	1	1	1	1	1	1	1	1	1	1	1	1	1	1	1	1
AEAESLYQSK	K	Y	367	376	10	2	contam_sp|P04264|K2C1_HUMAN	P04264	K2C1_HUMAN	KRT1	Keratin, type II cytoskeletal 1			1	1	2	1	1	1	1	0	1	1	1	1	2	0	1	2	1	1	0	0	1	1	1	0	1	0	1	1	1	1	1	1	1	1	1	1
AEAESLYQSKYEELQITAGR	K	H	367	386	20	3	contam_sp|P04264|K2C1_HUMAN	P04264	K2C1_HUMAN	KRT1	Keratin, type II cytoskeletal 1			1	0	0	0	0	0	0	0	1	0	1	0	0	0	0	0	0	0	0	0	0	0	0	0	0	0	0	0	0	0	0	0	0	0	1	0
AEAESWYQTK	R	Y	350	359	10	2	sp|P02538|K2C6A_HUMAN	P02538	K2C6A_HUMAN	KRT6A	Keratin, type II cytoskeletal 6A	KRT6B, KRT6C, KRT75	sp|O95678|K2C75_HUMAN, sp|P04259|K2C6B_HUMAN, sp|P48668|K2C6C_HUMAN	2	1	0	0	0	0	0	0	0	0	0	0	0	0	0	0	0	0	1	0	1	0	1	0	0	0	0	0	1	0	2	0	1	1	1	1
AEAESWYR	R	S	308	315	8	2	contam_sp|P78386|KRT85_HUMAN	P78386	KRT85_HUMAN	KRT85	Keratin, type II cuticular Hb5	KRT81, KRT83, KRT86, KRT87P	contam_sp|O43790|KRT86_HUMAN, contam_sp|P15241|K2M2_SHEEP, contam_sp|P25691|K2M3_SHEEP, contam_sp|P78385|KRT83_HUMAN, contam_sp|Q14533|KRT81_HUMAN, sp|A6NCN2|KR87P_HUMAN	0	0	0	0	0	0	0	0	0	0	0	0	0	0	0	0	0	0	0	0	0	0	1	0	0	0	0	0	0	0	0	0	0	0	0	0
AEAEWFK	K	E	13956	13962	7	2	sp|Q8WZ42|TITIN_HUMAN	Q8WZ42	TITIN_HUMAN	TTN	Titin			1	1	1	1	1	1	1	1	1	1	1	1	1	1	1	1	1	1	0	1	1	1	1	1	1	1	1	1	1	2	1	1	1	1	1	1
AEAEWFKENEPLSTK	K	T	13956	13970	15	2,3	sp|Q8WZ42|TITIN_HUMAN	Q8WZ42	TITIN_HUMAN	TTN	Titin			2	4	1	4	2	4	2	4	2	4	2	4	1	4	2	3	2	4	1	4	1	4	2	3	2	4	1	3	2	4	2	4	3	4	2	4
AEAGDNLGALVR	R	G	316	327	12	2	sp|P49411|EFTU_HUMAN	P49411	EFTU_HUMAN	TUFM	Elongation factor Tu, mitochondrial			1	1	0	0	0	1	0	0	1	0	1	1	0	0	0	0	0	0	0	0	0	0	0	0	0	0	0	0	0	0	1	1	1	1	0	2
AEAHFALIHYAGVVDYNITGWLEK	K	N	576	599	24	2,3,4,5	sp|Q9UKX2|MYH2_HUMAN	Q9UKX2	MYH2_HUMAN	MYH2	Myosin-2			5	101	2	214	15	222	6	219	3	179	1	147	3	203	2	215	4	235	2	227	2	218	2	194	3	229	4	226	5	169	3	202	2	174	3	226
AEAHFALIHYAGVVDYNITGWLEKNKDPLNETVVGLYQK	K	S	576	614	39	5	sp|Q9UKX2|MYH2_HUMAN	Q9UKX2	MYH2_HUMAN	MYH2	Myosin-2			0	1	0	1	0	1	0	1	0	1	0	1	0	1	0	1	0	1	0	1	0	0	0	0	0	2	0	1	0	1	0	1	0	0	0	1
AEAHFSLIHYAGTVDYNITGWLDK	K	N	576	599	24	3,4	sp|P13535|MYH8_HUMAN	P13535	MYH8_HUMAN	MYH8	Myosin-8			0	1	0	2	0	0	0	0	1	0	0	2	0	0	0	2	1	3	1	3	0	0	0	0	0	0	0	1	0	0	0	0	0	0	0	3
AEAHFSLIHYAGTVDYSVSGWLEKNKDPLNETVVGLYQK	R	S	574	612	39	4	sp|P11055|MYH3_HUMAN	P11055	MYH3_HUMAN	MYH3	Myosin-3			0	0	0	0	0	0	0	0	0	0	0	0	1	0	0	0	0	0	0	0	0	0	0	0	0	0	0	0	0	0	0	0	0	0	0	0
AEAQEGELLVR	K	D	3385	3395	11	2	sp|P21817|RYR1_HUMAN	P21817	RYR1_HUMAN	RYR1	Ryanodine receptor 1			1	1	1	1	0	1	0	0	1	0	0	1	0	0	0	0	0	1	0	0	0	0	0	0	0	0	0	0	0	1	0	1	0	1	0	0
AEAQSCTWMFKPQPVDRPVGSR	K	E	621	642	22	4	sp|Q702N8|XIRP1_HUMAN	Q702N8	XIRP1_HUMAN	XIRP1	Xin actin-binding repeat-containing protein 1			0	0	0	0	0	0	0	0	0	0	0	0	0	0	0	0	0	0	0	0	0	0	1	0	0	0	0	0	0	0	0	0	0	0	0	0
AEASTSYAELR	K	E	33096	33106	11	2	sp|Q8WZ42|TITIN_HUMAN	Q8WZ42	TITIN_HUMAN	TTN	Titin			1	1	1	1	1	0	1	1	1	1	1	1	1	1	1	1	1	1	1	1	1	1	1	1	1	1	1	1	1	1	1	1	1	1	1	1
AEAVATVVAAVDQAR	K	V	699	713	15	2,3	sp|Q8WZ42|TITIN_HUMAN	Q8WZ42	TITIN_HUMAN	TTN	Titin			2	2	1	2	1	3	1	2	1	3	1	2	1	1	1	2	1	3	1	2	1	2	0	1	1	2	1	2	1	3	2	2	2	3	1	3
AEDAGEYVCESR	R	D	1872	1883	12	2	sp|Q5VST9|OBSCN_HUMAN	Q5VST9	OBSCN_HUMAN	OBSCN	Obscurin			0	1	0	0	0	1	0	0	0	0	0	0	0	0	0	0	1	0	0	0	0	1	0	0	0	0	0	0	1	1	0	1	1	0	1	1
AEDEEEINAELTAK	R	K	932	945	14	2,3	sp|Q9UKX2|MYH2_HUMAN	Q9UKX2	MYH2_HUMAN	MYH2	Myosin-2	MYH1, MYH3, MYH4	sp|P11055|MYH3_HUMAN, sp|P12882|MYH1_HUMAN, sp|Q9Y623|MYH4_HUMAN	1	13	0	11	2	10	0	10	1	12	0	11	1	9	0	10	0	13	0	8	0	13	0	9	0	12	0	11	1	13	1	14	1	7	0	14
AEDEGIICVEGMAGGAVHIDYNCVPSVIYTHPEVAWVGK	K	S	366	404	39	4	sp|P09622|DLDH_HUMAN	P09622	DLDH_HUMAN	DLD	Dihydrolipoyl dehydrogenase, mitochondrial			0	0	0	0	0	0	0	0	0	0	0	0	1	0	2	0	0	0	2	0	0	0	0	0	1	0	2	0	0	0	0	0	0	0	0	0
AEDLFVEFAHK	K	A	2041	2051	11	3	sp|P02549|SPTA1_HUMAN	P02549	SPTA1_HUMAN	SPTA1	Spectrin alpha chain, erythrocytic 1			1	0	0	0	0	0	0	0	0	0	0	0	0	0	0	0	0	0	0	0	0	0	0	0	0	0	0	0	0	0	0	0	0	0	0	0
AEDLSATVTDVVEGQEYSFR	R	V	14172	14191	20	2,3	sp|Q8WZ42|TITIN_HUMAN	Q8WZ42	TITIN_HUMAN	TTN	Titin			3	4	2	2	2	2	2	4	2	2	2	2	2	3	2	4	2	3	3	2	2	3	2	1	2	4	2	4	2	2	3	2	2	3	2	2
AEDPVFLPSPPSKPK	R	I	27004	27018	15	2,3	sp|Q8WZ42|TITIN_HUMAN	Q8WZ42	TITIN_HUMAN	TTN	Titin			5	5	4	5	5	3	4	4	5	5	5	3	4	4	5	4	5	5	3	4	5	5	5	4	3	4	3	3	5	5	5	5	4	5	5	4
AEDQHLVEMEDTLNKLQEAEIKVK	K	E	720	743	24	4	sp|P30622|CLIP1_HUMAN	P30622	CLIP1_HUMAN	CLIP1	CAP-Gly domain-containing linker protein 1			0	0	1	0	0	0	0	0	0	0	0	0	0	0	0	0	0	0	0	0	0	0	0	0	0	0	0	0	0	0	0	0	0	0	0	0
AEDSIQQASEPLKDPLLHSHSSPAGQR	R	T	1276	1302	27	4	sp|Q702N8|XIRP1_HUMAN	Q702N8	XIRP1_HUMAN	XIRP1	Xin actin-binding repeat-containing protein 1			0	0	0	0	0	0	1	0	0	0	0	0	0	0	0	0	1	0	0	0	0	0	0	0	0	0	0	0	0	0	0	0	0	0	0	0
AEDYPIDLYYLMDLSYSMKDDLENVK	R	S	138	163	26	3	sp|P05556|ITB1_HUMAN	P05556	ITB1_HUMAN	ITGB1	Integrin beta-1			0	0	0	0	0	0	0	0	0	0	0	0	0	0	0	0	0	0	0	0	1	0	0	0	0	0	0	0	0	0	0	0	0	0	0	0
AEDYPIDLYYLMDLSYSMKDDLENVKSLGTDLMNEMR	R	R	138	174	37	4	sp|P05556|ITB1_HUMAN	P05556	ITB1_HUMAN	ITGB1	Integrin beta-1			1	0	0	0	0	0	0	0	0	0	0	0	0	0	0	0	0	0	0	0	0	0	0	0	0	0	0	0	0	0	0	0	0	0	0	0
AEECYYDENVAR	K	R	350	361	12	2	sp|P24043|LAMA2_HUMAN	P24043	LAMA2_HUMAN	LAMA2	Laminin subunit alpha-2			1	0	0	0	0	0	0	1	1	1	0	1	0	0	0	0	0	1	0	0	0	0	0	0	0	1	0	0	0	0	1	1	0	0	0	0
AEEDEILNR	K	S	574	582	9	2	sp|P27824|CALX_HUMAN	P27824	CALX_HUMAN	CANX	Calnexin			0	0	0	0	0	0	0	0	0	0	0	0	0	0	0	0	0	0	0	0	0	0	0	0	0	0	0	0	0	0	0	0	0	0	0	0
AEEGGETEAQKEGSEDVGNLPEAQEK	K	N	172	197	26	3	sp|P55822|SH3BG_HUMAN	P55822	SH3BG_HUMAN	SH3BGR	SH3 domain-binding glutamic acid-rich protein			0	0	0	0	0	0	0	0	0	0	0	1	0	0	0	0	0	0	0	0	0	0	0	0	0	0	0	0	0	0	0	0	0	0	0	0
AEEWLNLLLEYQK	R	H	1667	1679	13	2	sp|P11532|DMD_HUMAN	P11532	DMD_HUMAN	DMD	Dystrophin			1	1	0	1	1	1	0	1	0	1	0	1	1	1	0	1	0	1	0	0	1	1	1	1	0	1	0	1	1	1	0	1	1	1	0	1
AEEYEFLTPVEEAPK	R	G	153	167	15	2	sp|P52565|GDIR1_HUMAN	P52565	GDIR1_HUMAN	ARHGDIA	Rho GDP-dissociation inhibitor 1			1	0	0	0	0	0	0	0	0	0	0	0	0	0	0	0	0	0	0	0	0	0	0	0	0	0	0	0	0	0	1	0	0	0	0	0
AEFAEVSK	K	L	250	257	8	1,2	contam_sp|P02768|ALBU_HUMAN	P02768	ALBU_HUMAN	ALB	Serum albumin			1	1	1	1	0	0	2	1	1	1	1	1	1	1	1	2	2	1	1	2	1	1	1	1	1	1	1	3	1	1	1	1	1	2	1	1
AEFHHSIMSQYK	K	L	355	366	12	2,3	sp|Q02413|DSG1_HUMAN	Q02413	DSG1_HUMAN	DSG1	Desmoglein-1			1	0	0	0	0	0	0	0	0	0	0	0	0	0	0	0	0	0	0	0	0	0	2	0	0	0	0	0	0	0	0	0	0	0	0	0
AEFVCSISK	K	E	13496	13504	9	2	sp|Q8WZ42|TITIN_HUMAN	Q8WZ42	TITIN_HUMAN	TTN	Titin			1	0	0	0	0	0	0	0	0	1	0	0	0	0	0	1	0	0	0	0	0	0	0	0	1	0	0	0	0	0	0	0	0	0	0	0
AEFVEVTK	K	L	249	256	8	2	contam_sp|P02769|ALBU_BOVIN	P02769	ALBU_BOVIN	ALB	Serum albumin			0	0	0	0	1	0	0	0	0	0	0	0	1	0	0	0	0	0	0	0	0	0	0	1	0	0	0	0	0	0	0	0	1	0	0	0
AEGDVAALNRRIQLVEEELDR	K	A	45	65	21	5	sp|P67936|TPM4_HUMAN	P67936	TPM4_HUMAN	TPM4	Tropomyosin alpha-4 chain			0	0	0	0	0	0	0	1	0	0	0	0	0	0	0	0	0	0	0	0	0	0	0	0	0	0	0	0	0	0	0	0	0	0	0	0
AEGFINLK	K	V	14005	14012	8	2	sp|Q8WZ42|TITIN_HUMAN	Q8WZ42	TITIN_HUMAN	TTN	Titin			1	1	1	1	1	1	1	1	1	1	1	1	1	1	1	1	1	1	1	1	1	1	1	1	1	1	1	1	1	2	1	1	1	1	1	1
AEGILTDR	K	A	26071	26078	8	2	sp|Q8WZ42|TITIN_HUMAN	Q8WZ42	TITIN_HUMAN	TTN	Titin			1	1	1	2	1	1	2	2	1	1	2	2	1	1	1	1	1	1	2	1	1	1	1	1	1	1	1	1	1	1	1	1	1	1	0	1
AEGPGLNR	K	T	872	879	8	2	sp|Q14315|FLNC_HUMAN	Q14315	FLNC_HUMAN	FLNC	Filamin-C			1	1	1	1	0	1	0	1	0	1	1	1	1	1	0	1	1	1	1	1	1	1	0	1	0	0	1	1	1	1	1	1	1	1	0	1
AEGSDVANAVLDGADCIMLSGETAK	R	G	343	367	25	2,3,4	sp|P14618|KPYM_HUMAN	P14618	KPYM_HUMAN	PKM	Pyruvate kinase PKM			2	3	3	3	2	4	3	3	5	5	3	5	3	3	3	3	3	4	2	3	3	3	3	3	2	4	3	4	2	3	3	9	4	3	4	6
AEGTFPGK	R	I	78	85	8	2	sp|P14854|CX6B1_HUMAN	P14854	CX6B1_HUMAN	COX6B1	Cytochrome c oxidase subunit 6B1			0	0	1	0	0	0	0	0	0	0	0	0	0	0	1	0	0	0	0	0	1	0	1	0	1	0	0	0	0	0	0	0	0	0	0	1
AEGYEVAHGGR	K	C	431	441	11	2	sp|P53041|PPP5_HUMAN	P53041	PPP5_HUMAN	PPP5C	Serine/threonine-protein phosphatase 5			0	0	0	0	0	1	0	0	1	0	0	0	0	0	1	0	1	0	0	0	1	0	0	0	0	0	0	0	0	0	1	0	0	0	0	1
AEHASSLLELASTTK	K	C	1065	1079	15	3	sp|Q5T4S7|UBR4_HUMAN	Q5T4S7	UBR4_HUMAN	UBR4	E3 ubiquitin-protein ligase UBR4			0	0	0	0	0	0	0	0	0	0	0	0	0	0	1	0	1	0	0	0	1	0	1	0	1	0	0	0	0	0	0	0	1	0	0	0
AEIAFEDR	K	K	2357	2364	8	2	sp|Q14315|FLNC_HUMAN	Q14315	FLNC_HUMAN	FLNC	Filamin-C			1	1	1	1	1	1	1	1	1	1	1	1	1	1	1	2	1	1	1	1	1	1	1	1	1	1	1	1	2	1	1	2	1	2	1	1
AEIAFEDRK	K	D	2357	2365	9	2	sp|Q14315|FLNC_HUMAN	Q14315	FLNC_HUMAN	FLNC	Filamin-C			1	1	1	0	1	1	1	1	1	0	1	0	0	1	1	0	1	1	1	1	1	1	1	1	1	1	1	1	1	1	1	1	1	1	1	1
AEIDNVKK	R	Q	398	405	8	2	sp|P13647|K2C5_HUMAN	P13647	K2C5_HUMAN	KRT5	Keratin, type II cytoskeletal 5			1	0	0	0	0	0	0	0	1	1	1	0	1	0	1	0	0	0	1	0	0	0	1	0	0	0	0	0	1	0	1	0	1	1	1	1
AEIGIAMGSGTAVAK	K	T	714	728	15	2	sp|O14983|AT2A1_HUMAN	O14983	AT2A1_HUMAN	ATP2A1	Sarcoplasmic/endoplasmic reticulum calcium ATPase 1	ATP2A2, ATP2A3	sp|P16615|AT2A2_HUMAN, sp|Q93084|AT2A3_HUMAN	2	3	2	1	3	3	2	3	2	3	3	2	3	3	2	3	2	3	2	1	2	3	1	3	2	3	2	2	2	3	2	3	1	3	2	3
AEILLSSSKPVPK	K	T	8	20	13	2,3	sp|Q0ZGT2|NEXN_HUMAN	Q0ZGT2	NEXN_HUMAN	NEXN	Nexilin			0	0	1	1	1	0	1	2	0	2	1	1	1	0	2	0	1	1	1	0	2	0	2	1	2	0	0	1	1	1	0	0	1	2	0	0
AEITFDDHK	K	N	2236	2244	9	2	sp|O75369|FLNB_HUMAN	O75369	FLNB_HUMAN	FLNB	Filamin-B			0	0	0	0	0	0	0	0	0	0	0	0	0	0	0	0	0	0	0	0	0	0	1	0	0	0	0	0	0	0	0	0	0	0	0	0
AELAESKCSELEEELK	R	N	184	199	16	3	sp|P06753|TPM3_HUMAN	P06753	TPM3_HUMAN	TPM3	Tropomyosin alpha-3 chain			0	0	1	0	1	0	1	0	1	0	1	0	0	0	1	0	1	0	1	0	0	0	1	0	1	0	1	0	1	0	1	0	1	0	1	0
AELAVHSAQTAMEVEGVGEDEDHR	K	G	1570	1593	24	4	sp|Q15772|SPEG_HUMAN	Q15772	SPEG_HUMAN	SPEG	Striated muscle preferentially expressed protein kinase			0	0	0	0	1	1	0	0	0	0	0	0	0	0	0	0	0	0	0	0	0	0	0	0	0	0	0	0	0	0	0	0	0	0	0	0
AELELELGR	K	I	2079	2087	9	2	sp|Q15149|PLEC_HUMAN	Q15149	PLEC_HUMAN	PLEC	Plectin			0	0	0	0	1	0	0	0	1	0	0	0	1	0	0	0	0	0	0	0	0	0	0	0	0	0	0	0	1	0	0	0	0	0	0	0
AELIQVTAGDPATLEYTVAGTPELKPK	R	W	4950	4976	27	2,3,4	sp|Q8WZ42|TITIN_HUMAN	Q8WZ42	TITIN_HUMAN	TTN	Titin			5	2	5	3	2	1	2	2	4	5	2	4	2	3	3	3	3	5	1	1	3	3	2	5	4	1	2	2	3	2	4	4	3	4	2	3
AELLQVLQSLEAVLIQTVYNTK	R	M	680	701	22	3	sp|P98160|PGBM_HUMAN	P98160	PGBM_HUMAN	HSPG2	Basement membrane-specific heparan sulfate proteoglycan core protein			0	0	0	0	0	0	1	1	0	0	0	0	0	0	0	1	0	0	0	0	0	0	0	0	0	0	0	0	0	0	0	0	0	0	0	0
AELLVTEAPSKPITVTVEEQR	R	S	1759	1779	21	2,3	sp|P98160|PGBM_HUMAN	P98160	PGBM_HUMAN	HSPG2	Basement membrane-specific heparan sulfate proteoglycan core protein			0	0	0	1	1	0	0	0	1	0	0	1	0	0	1	1	1	0	0	0	1	0	0	0	0	0	0	0	1	2	1	1	0	0	0	1
AELNEFLTR	K	E	19	27	9	2	sp|P23396|RS3_HUMAN	P23396	RS3_HUMAN	RPS3	40S ribosomal protein S3			0	0	0	0	0	0	1	0	0	0	1	0	1	0	0	0	0	0	0	0	0	0	0	0	0	0	0	0	0	0	0	0	0	0	1	0
AELPDYR	K	S	177	183	7	2	sp|Q9NPC6|MYOZ2_HUMAN	Q9NPC6	MYOZ2_HUMAN	MYOZ2	Myozenin-2			0	0	0	0	0	0	0	0	1	0	0	0	0	0	0	0	0	0	0	0	0	0	0	0	0	0	0	0	1	0	1	0	1	0	1	0
AELQELNAR	K	L	13	21	9	2	sp|O15061|SYNEM_HUMAN	O15061	SYNEM_HUMAN	SYNM	Synemin			0	0	0	0	0	0	0	0	0	0	0	0	0	0	0	0	0	0	0	0	0	0	0	0	0	0	0	0	0	0	0	0	0	0	0	0
AELQHIATDDNLVFTVPEFR	R	S	387	406	20	3	sp|P12111|CO6A3_HUMAN	P12111	CO6A3_HUMAN	COL6A3	Collagen alpha-3(VI) chain			0	0	0	0	1	0	0	0	0	0	0	0	0	0	0	0	0	0	0	0	0	0	1	0	1	0	0	0	0	0	0	0	0	0	0	0
AELRDDPIISTHLAK	R	L	311	325	15	3	sp|O00231|PSD11_HUMAN	O00231	PSD11_HUMAN	PSMD11	26S proteasome non-ATPase regulatory subunit 11			1	0	1	0	1	0	1	1	0	1	0	1	1	0	0	0	1	1	1	0	1	0	1	0	1	1	1	1	1	0	1	0	1	0	1	0
AELSLVFVDKPEK	K	A	193	205	13	2,3	sp|P33121|ACSL1_HUMAN	P33121	ACSL1_HUMAN	ACSL1	Long-chain-fatty-acid--CoA ligase 1			2	2	5	2	2	2	2	2	2	2	3	3	2	2	2	2	2	3	3	2	3	2	2	3	2	2	2	3	2	2	6	2	2	2	3	2
AEMDMVAWGVDLASVEQHINSHR	R	G	200	222	23	4	sp|P15924|DESP_HUMAN	P15924	DESP_HUMAN	DSP	Desmoplakin			2	0	0	0	0	0	0	0	0	0	0	0	0	0	0	0	0	0	0	0	0	0	1	0	0	0	0	0	0	0	1	1	0	1	1	0
AEMELGLR	R	K	493	500	8	2	sp|P19367|HXK1_HUMAN	P19367	HXK1_HUMAN	HK1	Hexokinase-1			0	0	0	0	0	0	0	0	0	0	0	0	0	0	0	0	0	0	0	0	0	0	0	0	0	0	0	0	0	0	0	0	0	0	0	0
AEMEVLLASK	R	A	1899	1908	10	2	sp|Q15149|PLEC_HUMAN	Q15149	PLEC_HUMAN	PLEC	Plectin			0	1	0	0	1	0	0	1	1	0	0	0	0	0	0	0	0	0	1	0	0	0	0	0	0	0	0	0	1	0	0	0	0	1	1	0
AEMTVFVR	R	S	133	140	8	2	sp|Q9Y5Z4|HEBP2_HUMAN	Q9Y5Z4	HEBP2_HUMAN	HEBP2	Heme-binding protein 2			0	0	0	0	0	0	0	0	0	0	0	0	0	0	0	0	0	0	0	0	0	0	0	0	0	0	0	1	0	0	0	0	0	0	0	0
AENAAGISEPSR	R	A	15583	15594	12	2	sp|Q8WZ42|TITIN_HUMAN	Q8WZ42	TITIN_HUMAN	TTN	Titin			1	1	1	1	1	1	1	1	1	1	1	1	1	1	1	1	1	0	1	0	1	1	1	0	0	0	1	1	0	1	1	1	1	1	1	1
AENEAGVGHPSEPTEILSIEDPTSPPSPPLDLHVTDAGR	R	K	15187	15225	39	3,4,5	sp|Q8WZ42|TITIN_HUMAN	Q8WZ42	TITIN_HUMAN	TTN	Titin			3	3	2	4	3	3	3	3	3	2	3	2	3	3	3	4	4	4	2	3	2	5	3	4	4	5	3	2	3	2	2	3	3	2	3	1
AENEAGVGHPSEPTEILSIEDPTSPPSPPLDLHVTDAGRK	R	H	15187	15226	40	5	sp|Q8WZ42|TITIN_HUMAN	Q8WZ42	TITIN_HUMAN	TTN	Titin			0	0	0	0	0	0	0	0	0	0	0	0	0	0	0	0	0	0	0	1	0	0	0	0	0	0	0	0	0	0	0	1	0	0	0	0
AENEIGIGEPSLPSRPVVAK	K	D	19399	19418	20	2,3	sp|Q8WZ42|TITIN_HUMAN	Q8WZ42	TITIN_HUMAN	TTN	Titin			3	5	3	3	5	4	4	3	3	3	4	2	4	4	5	4	4	3	2	1	4	3	4	2	4	3	3	4	5	2	3	4	5	4	2	4
AENEIGIGEPSLPSRPVVAKDPIEPPGPPTNFR	K	V	19399	19431	33	4	sp|Q8WZ42|TITIN_HUMAN	Q8WZ42	TITIN_HUMAN	TTN	Titin			0	0	0	0	1	0	0	0	0	0	0	1	1	0	0	0	0	0	1	1	0	1	0	0	0	1	1	0	0	0	0	0	1	1	1	0
AENGKLVINGNPITIFQER	K	D	62	80	19	2,3	sp|P04406|G3P_HUMAN	P04406	G3P_HUMAN	GAPDH	Glyceraldehyde-3-phosphate dehydrogenase			0	1	2	1	1	2	0	1	2	1	0	2	0	2	1	2	0	1	1	3	1	1	1	2	2	2	2	1	1	2	1	2	1	1	1	2
AENIVGLGLPDTTIPIECQEK	K	L	18411	18431	21	2,3	sp|Q8WZ42|TITIN_HUMAN	Q8WZ42	TITIN_HUMAN	TTN	Titin			0	1	0	0	0	0	0	0	1	1	0	0	1	0	1	0	1	1	0	0	1	0	0	0	1	0	0	0	0	1	0	1	1	2	0	0
AENNPWVTPIADQFQLGVSHVFEYIR	K	S	213	238	26	3	sp|Q15404|RSU1_HUMAN	Q15404	RSU1_HUMAN	RSU1	Ras suppressor protein 1			1	0	3	2	3	2	3	3	2	1	2	2	2	3	3	2	3	3	3	1	3	3	3	3	3	2	0	3	0	2	3	2	1	0	0	2
AENPLGAASAAAALVVDSDAADTASRPGTSTAALLAHLQR	R	R	186	225	40	4,5	sp|Q5VST9|OBSCN_HUMAN	Q5VST9	OBSCN_HUMAN	OBSCN	Obscurin			2	2	2	2	2	2	3	2	2	2	2	2	2	2	2	2	2	2	3	1	2	2	2	2	1	2	1	2	2	2	3	2	3	2	3	2
AENSVGEVSASTFLTVQEQK	K	L	8962	8981	20	2	sp|Q8WZ42|TITIN_HUMAN	Q8WZ42	TITIN_HUMAN	TTN	Titin			0	1	1	0	0	1	1	1	0	1	1	0	1	0	0	1	0	1	0	0	1	0	1	1	1	0	0	1	1	1	0	0	0	0	0	1
AENYDIPSADR	R	H	870	880	11	2	sp|P22314|UBA1_HUMAN	P22314	UBA1_HUMAN	UBA1	Ubiquitin-like modifier-activating enzyme 1			1	0	1	0	0	0	0	1	1	0	1	1	0	0	0	0	0	0	0	0	0	1	0	0	0	1	0	1	0	0	1	0	0	0	1	1
AEPAVPQAPQK	K	T	36	46	11	2	sp|P14649|MYL6B_HUMAN	P14649	MYL6B_HUMAN	MYL6B	Myosin light chain 6B			1	0	0	0	0	0	0	0	0	0	0	0	0	0	0	0	1	0	0	0	0	0	0	0	1	0	0	0	1	0	1	0	1	0	0	0
AEPHFLSILQHLLLVR	K	N	406	421	16	4	sp|O60610|DIAP1_HUMAN	O60610	DIAP1_HUMAN	DIAPH1	Protein diaphanous homolog 1			0	0	0	0	0	0	0	1	0	0	0	0	0	0	0	0	0	1	0	0	0	0	0	0	0	0	0	0	0	0	0	0	0	0	0	0
AEPTPLPQFPFADTPDTYK	R	S	873	891	19	2,3	sp|Q8WZ42|TITIN_HUMAN	Q8WZ42	TITIN_HUMAN	TTN	Titin			0	2	1	0	0	0	0	0	1	0	0	1	0	1	1	0	0	0	0	1	0	1	1	1	0	0	0	0	1	1	0	0	1	1	1	0
AEPTPLPQFPFADTPDTYKSEAGVEVK	R	K	873	899	27	4	sp|Q8WZ42|TITIN_HUMAN	Q8WZ42	TITIN_HUMAN	TTN	Titin			0	0	0	0	0	0	0	0	0	1	0	0	0	0	0	0	0	0	0	0	0	0	0	0	0	0	0	0	0	0	0	0	0	0	0	0
AEQEAQAPHWWR	R	T	61	72	12	3	sp|Q96DV4|RM38_HUMAN	Q96DV4	RM38_HUMAN	MRPL38	39S ribosomal protein L38, mitochondrial			0	0	0	0	0	0	0	0	0	0	0	0	0	0	0	0	0	0	0	0	0	0	0	0	0	0	0	0	0	0	0	0	0	0	0	0
AEQFYCGDTEGK	K	K	390	401	12	2	sp|Q02218|ODO1_HUMAN	Q02218	ODO1_HUMAN	OGDH	2-oxoglutarate dehydrogenase, mitochondrial			0	0	0	0	0	0	0	0	0	0	0	0	0	0	0	0	0	0	0	0	0	0	0	0	0	0	0	0	0	0	0	0	0	0	0	1
AEQFYCGDTEGKK	K	V	390	402	13	2	sp|Q02218|ODO1_HUMAN	Q02218	ODO1_HUMAN	OGDH	2-oxoglutarate dehydrogenase, mitochondrial			1	0	0	0	0	0	0	0	0	0	0	0	0	0	0	0	0	0	0	0	0	0	0	0	0	0	0	0	0	0	0	0	0	0	0	0
AEQLRDEAR	R	D	1731	1739	9	2	sp|P55268|LAMB2_HUMAN	P55268	LAMB2_HUMAN	LAMB2	Laminin subunit beta-2			0	0	0	0	1	0	0	0	0	0	0	0	0	0	0	0	0	0	0	0	0	0	0	0	0	0	0	0	0	0	0	0	0	0	0	0
AEQSLHDLQER	R	L	254	264	11	3	sp|Q13586|STIM1_HUMAN	Q13586	STIM1_HUMAN	STIM1	Stromal interaction molecule 1			0	0	0	0	0	0	0	0	0	0	0	0	0	0	0	0	0	0	0	0	0	0	0	0	0	0	0	0	0	0	1	0	0	0	0	0
AEQTILPLVDEALQHTTTK	K	G	1190	1208	19	3	sp|P24043|LAMA2_HUMAN	P24043	LAMA2_HUMAN	LAMA2	Laminin subunit alpha-2			1	0	1	1	1	1	0	1	2	1	1	1	0	1	1	2	1	1	0	0	1	0	1	1	0	1	1	0	1	1	1	1	1	1	1	1
AERDYHIFYQILSNK	K	K	279	293	15	2,3,4	sp|P12883|MYH7_HUMAN	P12883	MYH7_HUMAN	MYH7	Myosin-7			1	0	2	0	0	0	2	0	1	0	3	0	2	0	1	0	2	0	2	0	2	0	2	0	5	0	3	0	2	0	2	0	2	0	2	0
AESCEFTVTGLQK	R	G	14070	14082	13	2	sp|Q8WZ42|TITIN_HUMAN	Q8WZ42	TITIN_HUMAN	TTN	Titin			1	1	1	1	1	1	1	1	1	1	1	1	1	1	1	1	1	1	0	1	1	1	1	1	1	1	1	1	1	1	1	1	1	1	1	1
AESCYLTWDAPLDNGGSEITHYVIDK	K	R	16438	16463	26	2,3	sp|Q8WZ42|TITIN_HUMAN	Q8WZ42	TITIN_HUMAN	TTN	Titin			4	4	5	3	6	5	4	5	4	3	3	4	4	4	5	3	4	4	2	4	5	4	5	4	6	4	4	4	5	4	5	5	5	5	1	4
AESCYLTWDAPLDNGGSEITHYVIDKR	K	D	16438	16464	27	3,4	sp|Q8WZ42|TITIN_HUMAN	Q8WZ42	TITIN_HUMAN	TTN	Titin			6	4	4	3	7	4	4	3	4	4	4	3	4	4	5	2	6	5	5	5	6	4	4	3	5	4	4	5	4	5	4	3	7	5	4	4
AESFFQTK	K	A	173	180	8	2	sp|P13798|ACPH_HUMAN	P13798	ACPH_HUMAN	APEH	Acylamino-acid-releasing enzyme			1	0	0	0	0	0	0	0	0	0	0	0	0	0	0	0	0	0	0	0	0	0	0	0	0	0	0	0	0	0	1	0	0	0	0	0
AESTFLFLVGQDDHNWK	R	S	376	392	17	2,3	sp|P49753|ACOT2_HUMAN	P49753	ACOT2_HUMAN	ACOT2	Acyl-coenzyme A thioesterase 2, mitochondrial	ACOT1	sp|Q86TX2|ACOT1_HUMAN	2	1	2	2	2	1	2	2	2	2	2	2	3	2	2	2	2	2	2	2	3	2	3	2	3	2	2	2	2	2	2	2	2	2	2	2
AETAPPNFVQR	K	L	99	109	11	2	sp|Q8WZ42|TITIN_HUMAN	Q8WZ42	TITIN_HUMAN	TTN	Titin			1	2	2	0	2	2	0	2	1	1	1	1	2	2	2	1	2	2	1	1	2	2	1	2	2	2	1	1	2	2	1	2	2	1	1	2
AETECQNTEYQQLLDIK	R	I	423	439	17	2,3	contam_sp|P13645|K1C10_HUMAN	P13645	K1C10_HUMAN	KRT10	Keratin, type I cytoskeletal 10			1	0	1	0	0	0	0	0	0	0	0	0	0	0	0	0	0	0	0	0	0	0	0	0	0	0	0	0	0	0	1	0	0	0	0	0
AETLAGAMPNEAGGHPDAR	R	Q	463	481	19	3	sp|Q9Y613|FHOD1_HUMAN	Q9Y613	FHOD1_HUMAN	FHOD1	FH1/FH2 domain-containing protein 1			1	1	1	1	1	1	1	1	1	1	1	2	1	1	1	1	0	1	1	1	1	1	1	1	1	1	1	1	1	1	1	0	1	1	1	0
AEVAESKCGDLEEELK	R	I	183	198	16	2,3	sp|P07951|TPM2_HUMAN	P07951	TPM2_HUMAN	TPM2	Tropomyosin beta chain			0	1	0	0	0	1	1	1	0	0	1	0	1	1	2	1	0	0	0	1	0	1	0	0	2	1	1	1	1	1	1	1	1	1	0	1
AEVAESQVNK	R	L	1922	1931	10	2	sp|Q9Y2K3|MYH15_HUMAN	Q9Y2K3	MYH15_HUMAN	MYH15	Myosin-15			0	1	0	0	0	0	0	0	0	0	0	0	0	0	0	0	0	0	0	1	0	0	0	0	0	0	0	0	0	0	0	0	0	0	0	0
AEVLIHNNADGTYHITYSPAFPGTYTITIK	K	Y	1200	1229	30	3,4	sp|Q14315|FLNC_HUMAN	Q14315	FLNC_HUMAN	FLNC	Filamin-C			5	5	7	6	12	8	9	8	6	5	7	5	6	6	5	4	11	9	10	9	6	4	5	5	6	6	8	7	4	5	8	5	5	5	4	5
AEVVETTQVYTEEETRR	K	A	3686	3702	17	2,3	sp|Q15149|PLEC_HUMAN	Q15149	PLEC_HUMAN	PLEC	Plectin			1	1	1	1	2	1	1	1	2	1	0	1	1	1	2	0	2	1	0	1	2	1	2	1	1	1	1	1	2	1	2	2	1	1	1	1
AEWEEVTNTAVEK	K	R	16471	16483	13	2	sp|Q8WZ42|TITIN_HUMAN	Q8WZ42	TITIN_HUMAN	TTN	Titin			0	2	0	1	0	2	0	0	1	1	0	1	0	0	0	0	0	0	0	0	0	2	0	1	0	0	1	0	0	0	0	2	0	1	0	2
AEWLLAVR	R	S	31	38	8	2	sp|Q9NRN7|ADPPT_HUMAN	Q9NRN7	ADPPT_HUMAN	AASDHPPT	L-aminoadipate-semialdehyde dehydrogenase-phosphopantetheinyl transferase			0	0	0	0	0	0	0	0	0	0	0	0	1	0	0	0	0	0	0	0	0	0	0	0	0	0	0	0	0	0	0	0	0	0	0	0
AEWQVYKEEISR	R	F	105	116	12	2,3	sp|Q00059|TFAM_HUMAN	Q00059	TFAM_HUMAN	TFAM	Transcription factor A, mitochondrial			0	0	0	0	0	0	0	0	0	0	0	0	0	0	0	0	0	0	0	0	2	0	0	0	1	0	2	0	0	0	0	0	1	0	0	0
AEWYRDDVLLK	R	E	314	324	11	2,3	sp|P54296|MYOM2_HUMAN	P54296	MYOM2_HUMAN	MYOM2	Myomesin-2			1	3	2	1	0	0	0	0	0	0	0	0	1	3	1	4	0	0	0	0	0	0	0	0	3	5	2	5	1	5	4	4	0	0	0	0
AFAAGADIK	K	E	93	101	9	2	sp|P30084|ECHM_HUMAN	P30084	ECHM_HUMAN	ECHS1	Enoyl-CoA hydratase, mitochondrial			1	1	1	1	0	0	0	1	1	1	1	1	0	1	1	1	1	1	1	1	1	1	2	1	2	1	1	1	1	1	1	1	1	1	1	1
AFAAQEDLEK	K	T	449	458	10	2	sp|P35241|RADI_HUMAN	P35241	RADI_HUMAN	RDX	Radixin			0	0	0	0	0	0	0	0	0	0	0	0	0	0	0	0	0	0	0	0	0	0	0	0	0	0	0	0	0	0	0	0	0	0	0	0
AFAEAMK	K	K	359	365	7	2	sp|P51649|SSDH_HUMAN	P51649	SSDH_HUMAN	ALDH5A1	Succinate-semialdehyde dehydrogenase, mitochondrial			0	0	0	0	0	0	0	0	0	0	0	0	0	0	0	0	0	0	0	0	0	0	0	0	0	0	0	0	1	0	0	0	0	0	0	0
AFAEQLGR	K	R	446	453	8	2	sp|Q86WU2|LDHD_HUMAN	Q86WU2	LDHD_HUMAN	LDHD	Probable D-lactate dehydrogenase, mitochondrial			0	0	0	0	0	0	0	0	0	0	0	0	0	0	1	0	0	0	0	0	0	0	0	0	0	0	0	0	0	0	0	0	0	0	0	0
AFAETHIK	K	G	1091	1098	8	2	sp|P42704|LPPRC_HUMAN	P42704	LPPRC_HUMAN	LRPPRC	Leucine-rich PPR motif-containing protein, mitochondrial			1	0	0	0	1	0	0	0	1	1	1	1	0	0	0	0	1	1	1	0	1	1	0	0	0	0	1	0	0	1	0	1	1	0	1	1
AFAGDIANQLATDAVQILGGNGFNTEYPVEK	K	L	359	389	31	3,4	sp|P11310|ACADM_HUMAN	P11310	ACADM_HUMAN	ACADM	Medium-chain specific acyl-CoA dehydrogenase, mitochondrial			2	2	2	2	2	0	2	1	2	0	0	1	1	1	2	1	3	2	1	0	2	2	2	2	2	2	1	1	1	2	2	2	2	2	0	2
AFAHLQVPER	K	V	3652	3661	10	2,3	sp|P98160|PGBM_HUMAN	P98160	PGBM_HUMAN	HSPG2	Basement membrane-specific heparan sulfate proteoglycan core protein			2	1	2	3	1	1	1	1	2	1	1	3	2	1	1	1	2	1	2	1	1	1	1	2	1	1	1	0	1	2	2	1	1	1	1	2
AFALEVIK	K	S	262	269	8	2	sp|Q9H2U2|IPYR2_HUMAN	Q9H2U2	IPYR2_HUMAN	PPA2	Inorganic pyrophosphatase 2, mitochondrial			0	0	0	0	0	0	0	0	1	0	0	0	0	0	0	0	0	0	0	0	0	0	0	0	0	0	0	0	0	0	1	0	0	0	0	0
AFAMIIDK	K	L	71	78	8	2	sp|Q15365|PCBP1_HUMAN	Q15365	PCBP1_HUMAN	PCBP1	Poly(rC)-binding protein 1	PCBP2	sp|Q15366|PCBP2_HUMAN	0	0	1	0	0	0	0	0	0	0	0	0	0	0	0	0	0	0	0	0	1	0	0	0	1	0	0	0	0	0	0	0	0	0	0	0
AFAMIIDKLEEDINSSMTNSTAASRPPVTLR	K	L	71	101	31	4	sp|Q15365|PCBP1_HUMAN	Q15365	PCBP1_HUMAN	PCBP1	Poly(rC)-binding protein 1			1	0	2	2	3	3	2	3	2	3	2	0	2	3	2	1	3	3	1	3	3	2	1	2	4	3	2	3	2	2	3	3	2	2	1	3
AFAMIIDKLEEDISSSMTNSTAASRPPVTLR	K	L	71	101	31	4	sp|Q15366|PCBP2_HUMAN	Q15366	PCBP2_HUMAN	PCBP2	Poly(rC)-binding protein 2			1	0	0	1	1	1	1	1	0	0	0	0	1	1	1	1	1	1	1	1	1	0	1	1	1	0	1	0	0	1	1	1	0	1	0	1
AFASPVENPDNYCFCTEK	K	I	299	316	18	2	sp|P16671|CD36_HUMAN	P16671	CD36_HUMAN	CD36	Platelet glycoprotein 4			0	0	0	0	0	0	0	0	0	0	0	0	0	0	0	0	0	0	0	0	1	0	0	0	0	0	0	0	0	0	0	0	1	0	0	0
AFCAGGDIR	K	V	93	101	9	2	sp|Q6NVY1|HIBCH_HUMAN	Q6NVY1	HIBCH_HUMAN	HIBCH	3-hydroxyisobutyryl-CoA hydrolase, mitochondrial			0	0	0	0	0	0	0	0	0	1	0	0	0	0	0	0	0	0	0	0	0	0	0	0	0	0	0	0	0	0	0	0	0	0	0	1
AFCGFEDPR	K	T	4492	4500	9	2	sp|Q15149|PLEC_HUMAN	Q15149	PLEC_HUMAN	PLEC	Plectin			0	0	0	0	0	0	0	0	0	0	0	0	0	0	0	0	0	0	0	0	0	0	0	0	0	0	0	0	1	0	0	0	0	0	0	0
AFDITYVR	K	L	142	149	8	2	sp|P11047|LAMC1_HUMAN	P11047	LAMC1_HUMAN	LAMC1	Laminin subunit gamma-1			1	1	1	1	0	1	1	1	1	1	0	1	0	0	0	0	0	0	0	0	0	0	0	0	1	1	0	1	0	0	1	1	1	0	0	0
AFDLIVDRPVTLVR	K	E	30	43	14	2,3	sp|O96000|NDUBA_HUMAN	O96000	NDUBA_HUMAN	NDUFB10	NADH dehydrogenase [ubiquinone] 1 beta subcomplex subunit 10			1	1	2	1	1	1	2	2	2	2	2	2	1	1	2	2	2	1	2	2	2	1	1	2	2	2	2	2	2	1	2	1	1	1	2	2
AFDMVHDPMAALETLLTLGFER	R	V	147	168	22	3	sp|Q9NTM9|CUTC_HUMAN	Q9NTM9	CUTC_HUMAN	CUTC	Copper homeostasis protein cutC homolog			0	0	0	0	2	2	0	1	0	0	0	0	0	0	0	1	1	1	0	1	1	2	1	0	1	1	0	1	0	0	1	1	1	0	0	2
AFDQDGDGHITVDELR	R	R	89	104	16	3	sp|Q9NZT1|CALL5_HUMAN	Q9NZT1	CALL5_HUMAN	CALML5	Calmodulin-like protein 5			0	0	0	0	0	0	0	0	0	0	0	0	0	0	0	0	0	0	0	0	1	0	0	0	0	0	0	0	0	0	0	0	0	0	0	0
AFDQGADAIYDHINEGK	R	L	35	51	17	2,3	sp|Q9UDW1|QCR9_HUMAN	Q9UDW1	QCR9_HUMAN	UQCR10	Cytochrome b-c1 complex subunit 9			2	2	4	2	2	2	4	4	5	2	4	3	4	3	2	4	2	2	3	4	2	3	2	4	2	4	4	4	3	2	2	2	2	3	3	2
AFDTFLDSLQEFPWVR	K	E	68	83	16	2	sp|P78560|CRADD_HUMAN	P78560	CRADD_HUMAN	CRADD	Death domain-containing protein CRADD			0	0	0	0	0	0	0	0	0	0	0	0	0	0	0	0	0	0	0	0	0	0	0	0	0	0	0	1	0	0	0	0	0	0	0	0
AFEDAAEEFHPYIPFFATFDSK	K	V	196	217	22	2,3,4	sp|P31415|CASQ1_HUMAN	P31415	CASQ1_HUMAN	CASQ1	Calsequestrin-1			17	17	15	24	22	23	20	23	17	24	13	25	15	18	16	21	18	25	18	23	18	18	16	17	18	24	19	22	11	14	16	20	12	19	10	20
AFEDDDITHVEGSVDPIR	R	D	126	143	18	3	sp|Q9NTK5|OLA1_HUMAN	Q9NTK5	OLA1_HUMAN	OLA1	Obg-like ATPase 1			0	0	0	0	0	0	0	0	0	0	0	0	0	0	0	0	0	0	0	1	0	0	0	0	0	0	0	0	0	0	0	0	0	0	0	0
AFEDDDITHVEGSVDPIRDIEIIHEELQLKDEEMIGPIIDK	R	L	126	166	41	5	sp|Q9NTK5|OLA1_HUMAN	Q9NTK5	OLA1_HUMAN	OLA1	Obg-like ATPase 1			0	0	1	1	1	1	1	2	0	0	0	1	0	1	0	0	1	2	1	1	1	0	1	1	1	0	0	1	0	0	0	1	0	1	0	0
AFEDELR	K	G	681	687	7	2	sp|P11277|SPTB1_HUMAN	P11277	SPTB1_HUMAN	SPTB	Spectrin beta chain, erythrocytic			0	0	0	0	0	0	0	0	0	0	0	0	0	0	0	0	0	0	0	0	0	0	0	0	0	0	0	0	0	0	0	0	0	0	0	0
AFEEAAEHFQPYIK	K	F	181	194	14	2,3	sp|O14958|CASQ2_HUMAN	O14958	CASQ2_HUMAN	CASQ2	Calsequestrin-2			2	2	3	2	4	1	4	2	4	2	3	2	3	2	3	2	4	2	3	3	4	2	3	1	4	2	3	3	4	2	3	2	3	2	3	2
AFEETQIDIPGGGSHGGSTMSLWEVMQSDLIPEEQR	R	A	3703	3738	36	3,4	sp|Q15149|PLEC_HUMAN	Q15149	PLEC_HUMAN	PLEC	Plectin			2	0	2	2	3	2	2	2	2	2	2	2	2	2	2	1	3	2	2	2	2	2	3	0	3	1	2	2	1	1	2	1	1	2	1	2
AFEHAVSHLQHGQFQAR	R	D	1192	1208	17	2,3,4	sp|Q96Q06|PLIN4_HUMAN	Q96Q06	PLIN4_HUMAN	PLIN4	Perilipin-4			1	1	2	2	3	2	2	2	3	2	2	2	1	1	2	1	2	2	2	2	3	2	3	2	2	2	2	2	2	1	2	2	2	2	2	2
AFEPATGR	K	V	31	38	8	2	sp|P49189|AL9A1_HUMAN	P49189	AL9A1_HUMAN	ALDH9A1	4-trimethylaminobutyraldehyde dehydrogenase			0	1	0	0	0	0	0	0	0	0	0	0	1	0	0	0	0	0	0	0	0	1	1	0	0	0	0	0	0	1	0	1	0	0	1	1
AFEVWQER	R	E	5968	5975	8	2	sp|Q5VST9|OBSCN_HUMAN	Q5VST9	OBSCN_HUMAN	OBSCN	Obscurin			0	0	0	1	0	1	0	1	1	1	0	1	1	0	0	0	1	1	0	0	0	0	0	0	0	0	0	0	0	1	0	1	0	1	0	1
AFEVWQEREDSVR	R	K	5968	5980	13	3	sp|Q5VST9|OBSCN_HUMAN	Q5VST9	OBSCN_HUMAN	OBSCN	Obscurin			0	0	0	0	0	0	0	0	0	0	0	0	0	0	0	0	0	0	0	0	0	0	0	0	0	0	0	0	0	0	0	0	1	0	0	0
AFFAGSQR	R	F	603	610	8	2	sp|Q14697|GANAB_HUMAN	Q14697	GANAB_HUMAN	GANAB	Neutral alpha-glucosidase AB			0	0	0	0	0	0	0	0	0	0	0	0	0	0	0	0	0	0	1	0	0	0	0	0	0	0	0	0	0	0	0	0	0	0	0	0
AFFALVTNGVR	K	A	60	70	11	2	sp|P54619|AAKG1_HUMAN	P54619	AAKG1_HUMAN	PRKAG1	5'-AMP-activated protein kinase subunit gamma-1			1	0	1	0	0	0	0	0	0	0	1	0	1	0	0	1	0	0	0	0	0	0	0	0	0	0	0	0	0	0	1	0	0	0	1	0
AFFESHPAPSAER	K	T	870	882	13	2,3	sp|P55786|PSA_HUMAN	P55786	PSA_HUMAN	NPEPPS	Puromycin-sensitive aminopeptidase			1	0	2	3	0	0	2	1	1	2	2	2	2	0	1	1	1	1	2	0	1	0	0	1	0	1	1	3	0	0	1	0	1	1	2	1
AFFPNMVNMIVLDK	R	D	583	596	14	2	sp|Q9Y2J8|PADI2_HUMAN	Q9Y2J8	PADI2_HUMAN	PADI2	Protein-arginine deiminase type-2			1	3	1	3	1	3	1	3	1	3	1	2	2	3	1	3	2	3	1	3	1	3	1	3	2	3	3	3	1	3	1	3	2	3	1	3
AFFPNMVNMIVLDKDLGIPK	R	P	583	602	20	3	sp|Q9Y2J8|PADI2_HUMAN	Q9Y2J8	PADI2_HUMAN	PADI2	Protein-arginine deiminase type-2			0	0	0	0	0	0	0	1	0	0	0	0	0	0	0	0	0	0	0	0	0	0	0	0	0	1	0	0	0	0	0	0	0	0	0	0
AFFPNMVNMIVLDKDLGIPKPFGPQVEEECCLEMHVR	R	G	583	619	37	5	sp|Q9Y2J8|PADI2_HUMAN	Q9Y2J8	PADI2_HUMAN	PADI2	Protein-arginine deiminase type-2			0	0	0	0	0	1	0	0	0	0	0	0	0	0	0	0	1	0	0	0	0	0	0	0	1	0	0	0	0	0	0	0	0	0	0	0
AFFSEVER	R	R	264	271	8	2	sp|Q9UQ80|PA2G4_HUMAN	Q9UQ80	PA2G4_HUMAN	PA2G4	Proliferation-associated protein 2G4			0	0	0	0	0	0	0	1	0	0	0	1	0	0	0	0	0	0	0	0	0	0	0	0	1	0	0	0	0	0	0	0	0	1	0	0
AFGFMTR	R	V	46	52	7	2	sp|P61457|PHS_HUMAN	P61457	PHS_HUMAN	PCBD1	Pterin-4-alpha-carbinolamine dehydratase			0	0	0	1	0	0	1	0	0	0	1	1	1	0	0	0	0	0	1	0	0	0	0	0	0	0	1	0	1	0	0	0	0	0	1	0
AFGFSHLEALLDDSK	R	E	95	109	15	2,3	sp|Q96FW1|OTUB1_HUMAN	Q96FW1	OTUB1_HUMAN	OTUB1	Ubiquitin thioesterase OTUB1			0	1	1	2	1	1	1	2	1	2	1	1	1	0	0	1	1	2	1	1	1	1	0	2	0	1	1	1	0	0	0	1	1	1	1	1
AFGGPGAGCISEGR	R	A	16	29	14	2	sp|Q9H479|FN3K_HUMAN	Q9H479	FN3K_HUMAN	FN3K	Fructosamine-3-kinase			0	0	0	0	0	0	0	0	1	0	0	0	0	0	0	0	0	0	0	0	0	0	0	0	0	0	0	0	0	0	0	0	0	0	0	0
AFGGQSLK	R	F	172	179	8	1,2	sp|P31040|SDHA_HUMAN	P31040	SDHA_HUMAN	SDHA	Succinate dehydrogenase [ubiquinone] flavoprotein subunit, mitochondrial			1	1	1	1	1	0	1	1	1	1	1	1	1	1	1	1	1	1	1	0	2	1	1	1	0	1	1	1	1	1	1	1	0	1	1	1
AFGHHAVSLLDGGLR	R	H	119	133	15	3	sp|P25325|THTM_HUMAN	P25325	THTM_HUMAN	MPST	3-mercaptopyruvate sulfurtransferase			0	0	0	0	0	0	1	1	0	0	1	0	0	0	0	0	0	0	0	0	0	0	0	0	0	0	1	1	0	0	0	0	0	0	0	0
AFGPGLEGGLVNK	R	A	1355	1367	13	2	sp|Q14315|FLNC_HUMAN	Q14315	FLNC_HUMAN	FLNC	Filamin-C			3	2	1	3	0	1	1	1	1	2	1	3	1	1	1	1	1	1	1	1	1	1	1	1	1	1	1	1	0	2	1	2	1	1	1	2
AFGPGLEPTGCIVDKPAEFTIDAR	K	A	672	695	24	2,3,4	sp|Q14315|FLNC_HUMAN	Q14315	FLNC_HUMAN	FLNC	Filamin-C			3	4	4	3	3	5	6	4	2	4	4	3	4	3	4	4	4	3	3	4	4	3	4	3	3	3	3	3	4	4	3	4	3	5	3	3
AFHAFDKDGDGIIK	R	L	795	808	14	2,3,4	sp|P20807|CAN3_HUMAN	P20807	CAN3_HUMAN	CAPN3	Calpain-3			1	1	1	1	1	1	1	2	1	0	0	1	0	0	1	1	1	1	1	1	2	1	2	2	1	1	1	2	0	0	1	1	0	3	2	0
AFHNEAQVNPER	R	K	469	480	12	2,3	sp|P17987|TCPA_HUMAN	P17987	TCPA_HUMAN	TCP1	T-complex protein 1 subunit alpha			0	0	0	0	1	0	1	0	0	0	0	0	0	0	1	0	1	0	1	0	1	0	1	0	1	0	0	1	0	0	0	0	0	0	0	0
AFIDQGK	K	L	58	64	7	2	sp|Q9UIJ7|KAD3_HUMAN	Q9UIJ7	KAD3_HUMAN	AK3	GTP:AMP phosphotransferase AK3, mitochondrial			0	0	0	0	0	0	0	0	0	0	0	0	0	0	0	1	0	0	0	0	0	0	0	0	0	0	0	0	0	0	0	0	1	1	0	0
AFIITGQTYTR	R	K	235	245	11	2	sp|P30566|PUR8_HUMAN	P30566	PUR8_HUMAN	ADSL	Adenylosuccinate lyase			1	1	1	0	0	0	0	1	1	1	0	1	0	1	0	0	0	1	0	0	0	0	0	0	0	0	0	0	0	0	1	1	0	0	0	1
AFINIVVLDR	K	P	27487	27496	10	2	sp|Q8WZ42|TITIN_HUMAN	Q8WZ42	TITIN_HUMAN	TTN	Titin			1	1	1	1	1	1	1	1	0	1	1	0	1	1	1	1	1	1	1	1	1	1	1	1	1	1	1	1	1	1	1	1	1	1	1	1
AFINIVVLDRPGPPTGPVVISDITEESVTLK	K	W	27487	27517	31	3,4	sp|Q8WZ42|TITIN_HUMAN	Q8WZ42	TITIN_HUMAN	TTN	Titin			5	4	7	7	7	9	6	8	6	9	5	4	6	11	7	8	6	9	8	10	8	8	6	9	11	8	7	9	2	9	6	10	6	8	4	8
AFIPLPSAVVQAVFGR	R	Q	240	255	16	2,3	sp|Q9NRG7|D39U1_HUMAN	Q9NRG7	D39U1_HUMAN	SDR39U1	Epimerase family protein SDR39U1			1	0	2	0	0	0	1	1	2	1	0	2	0	0	0	0	0	1	0	0	0	0	0	0	1	2	1	2	3	1	2	1	0	1	0	0
AFLADPSAFVAAAPVAAATTAAPAAAAAPAK	K	V	267	297	31	3	sp|P05388|RLA0_HUMAN	P05388	RLA0_HUMAN	RPLP0	60S acidic ribosomal protein P0			0	0	0	0	0	0	0	0	0	0	0	0	0	0	0	0	0	0	0	0	0	0	0	0	0	0	0	0	0	0	0	0	0	0	0	0
AFLASGPYLTHQQK	M	V	2	15	14	2,3	sp|Q9Y6M9|NDUB9_HUMAN	Q9Y6M9	NDUB9_HUMAN	NDUFB9	NADH dehydrogenase [ubiquinone] 1 beta subcomplex subunit 9			2	0	2	0	0	0	0	0	2	2	0	1	0	0	2	1	0	1	0	0	0	0	0	0	1	0	2	1	0	1	2	1	0	0	1	2
AFLDALQNQAEASSK	K	I	182	196	15	2	sp|Q12931|TRAP1_HUMAN	Q12931	TRAP1_HUMAN	TRAP1	Heat shock protein 75 kDa, mitochondrial			1	0	0	0	0	0	0	0	1	0	1	0	0	0	1	0	0	0	0	0	1	0	0	0	0	0	0	0	0	0	1	0	1	0	1	0
AFLDFHALPYQVVEVNPVR	R	R	118	136	19	2,3	sp|Q9H7Z7|PGES2_HUMAN	Q9H7Z7	PGES2_HUMAN	PTGES2	Prostaglandin E synthase 2			1	2	1	1	1	1	2	1	1	1	1	1	1	1	3	1	1	1	2	1	2	1	1	1	2	1	2	1	2	1	4	2	1	1	1	1
AFLHVPAK	K	V	971	978	8	2	sp|P14543|NID1_HUMAN	P14543	NID1_HUMAN	NID1	Nidogen-1			0	0	0	0	0	0	0	0	0	0	0	0	1	0	0	0	0	0	0	0	0	0	0	0	0	0	0	0	0	0	0	0	0	0	0	0
AFLLIEDLTGSCFEPLPQGLLLHELPDR	R	R	141	168	28	3	sp|A5D6W6|FITM1_HUMAN	A5D6W6	FITM1_HUMAN	FITM1	Fat storage-inducing transmembrane protein 1			1	3	1	1	2	1	1	0	1	1	1	2	1	1	1	1	1	1	1	1	1	2	2	2	1	1	0	0	1	2	1	1	1	2	0	2
AFLLIEDLTGSCFEPLPQGLLLHELPDRR	R	S	141	169	29	4	sp|A5D6W6|FITM1_HUMAN	A5D6W6	FITM1_HUMAN	FITM1	Fat storage-inducing transmembrane protein 1			1	0	1	1	1	1	2	1	0	1	0	1	1	1	0	1	1	1	1	2	1	1	1	1	1	1	1	1	0	1	1	1	1	1	0	1
AFLLMASQYQQPHENDVAALLKPISEK	R	I	87	113	27	3,4	sp|P40123|CAP2_HUMAN	P40123	CAP2_HUMAN	CAP2	Adenylyl cyclase-associated protein 2			2	4	2	5	2	2	3	4	5	4	2	5	3	3	1	4	2	4	3	2	1	4	2	4	1	4	2	3	1	2	4	1	1	1	1	1
AFLMQHAPANDYLVTSHIHLHVPEGATPK	R	D	823	851	29	5	sp|P36776|LONM_HUMAN	P36776	LONM_HUMAN	LONP1	Lon protease homolog, mitochondrial			0	0	0	0	0	0	0	0	0	0	0	0	0	0	0	0	0	0	0	0	0	0	0	0	0	0	1	0	0	0	0	0	0	1	0	0
AFLSSHLQDLSTIVR	R	K	1252	1266	15	2,3	sp|P39059|COFA1_HUMAN	P39059	COFA1_HUMAN	COL15A1	Collagen alpha-1(XV) chain			2	1	2	2	2	2	2	2	2	2	1	2	2	1	2	2	2	2	2	2	2	2	2	1	2	2	2	1	2	1	2	2	2	2	2	2
AFLTGPHISLADLVAITELMHPVGAGCQVFEGR	K	P	156	188	33	4	sp|P30711|GSTT1_HUMAN	P30711	GSTT1_HUMAN	GSTT1	Glutathione S-transferase theta-1			0	0	0	0	1	1	1	2	0	1	0	0	0	0	0	0	1	2	1	2	1	1	1	1	1	1	1	1	0	1	1	1	1	0	0	1
AFLTGPHISLADLVAITELMHPVGAGCQVFEGRPK	K	L	156	190	35	5	sp|P30711|GSTT1_HUMAN	P30711	GSTT1_HUMAN	GSTT1	Glutathione S-transferase theta-1			0	0	0	0	0	0	0	0	0	0	0	1	0	0	0	0	0	0	0	0	0	0	0	0	1	0	0	0	0	0	0	1	0	0	0	1
AFLTLAEDILR	K	K	162	172	11	2	sp|P61026|RAB10_HUMAN	P61026	RAB10_HUMAN	RAB10	Ras-related protein Rab-10			1	1	1	2	1	1	1	1	1	1	1	1	1	1	1	1	1	1	1	1	1	1	1	1	1	1	1	1	1	1	1	1	1	1	1	1
AFMGVKNWPWMK	R	L	820	831	12	3	sp|P12883|MYH7_HUMAN	P12883	MYH7_HUMAN	MYH7	Myosin-7	MYH6	sp|P13533|MYH6_HUMAN	1	0	0	0	0	0	2	0	1	0	0	0	1	0	0	0	2	0	2	0	0	0	0	0	0	0	3	0	0	0	1	0	0	0	0	0
AFPAWADTSVLSR	R	Q	89	101	13	2	sp|Q02252|MMSA_HUMAN	Q02252	MMSA_HUMAN	ALDH6A1	Methylmalonate-semialdehyde dehydrogenase [acylating], mitochondrial			0	0	0	0	0	0	0	0	0	0	0	0	0	0	0	0	0	0	0	0	0	0	0	0	1	0	0	0	0	0	0	0	1	0	0	0
AFPEHFTYEPNEADAAQGYR	K	Y	616	635	20	2,3	sp|P13807|GYS1_HUMAN	P13807	GYS1_HUMAN	GYS1	Glycogen [starch] synthase, muscle			2	2	3	4	3	4	4	4	3	3	3	4	2	2	4	3	4	3	3	2	6	3	3	5	3	3	2	3	3	2	3	3	3	3	4	5
AFPNPYADYNK	R	S	5	15	11	2	sp|O43813|LANC1_HUMAN	O43813	LANC1_HUMAN	LANCL1	Glutathione S-transferase LANCL1			0	0	0	0	0	0	0	0	0	1	0	0	0	0	0	0	0	0	0	0	0	0	0	0	0	0	0	0	0	0	0	0	0	0	0	0
AFQPWEDIQENFLYYEEK	K	L	201	218	18	2,3	sp|Q9Y235|ABEC2_HUMAN	Q9Y235	ABEC2_HUMAN	APOBEC2	C->U-editing enzyme APOBEC-2			5	4	6	4	6	5	4	5	4	3	3	3	2	4	4	6	4	5	3	3	4	3	4	3	4	5	4	4	5	4	1	4	5	4	3	5
AFQYVETHGEVCPANWTPDSPTIK	K	P	218	241	24	3	sp|P30048|PRDX3_HUMAN	P30048	PRDX3_HUMAN	PRDX3	Thioredoxin-dependent peroxide reductase, mitochondrial			1	1	1	1	1	1	1	1	1	1	1	1	1	1	1	1	1	0	1	1	1	1	1	1	1	1	1	1	1	1	1	1	1	1	1	1
AFQYVETHGEVCPANWTPDSPTIKPSPAASK	K	E	218	248	31	3,4,5	sp|P30048|PRDX3_HUMAN	P30048	PRDX3_HUMAN	PRDX3	Thioredoxin-dependent peroxide reductase, mitochondrial			5	3	4	3	3	2	3	4	3	3	4	3	2	3	4	4	4	3	2	4	2	3	2	4	4	4	3	4	2	3	3	3	4	3	2	4
AFSCISACGPR	R	P	11	21	11	2	contam_sp|O43790|KRT86_HUMAN	O43790	KRT86_HUMAN	KRT86	Keratin, type II cuticular Hb6	KRT81	contam_sp|Q14533|KRT81_HUMAN	0	0	0	0	0	0	0	0	0	0	0	0	0	0	0	0	0	0	0	0	0	0	1	0	0	0	0	0	0	0	0	0	0	0	0	0
AFSCVSACGPR	R	P	14	24	11	2	contam_sp|P15241|K2M2_SHEEP	P15241	K2M2_SHEEP		Keratin, type II microfibrillar, component 7C			0	0	0	0	0	0	0	0	0	0	0	0	0	0	0	0	0	0	0	0	0	0	0	0	0	0	0	0	0	0	0	0	0	0	0	0
AFSEADMERPLQELGLVPSAVLIVAK	R	K	268	293	26	3	sp|Q04323|UBXN1_HUMAN	Q04323	UBXN1_HUMAN	UBXN1	UBX domain-containing protein 1			0	0	2	2	1	0	2	2	0	2	2	0	1	2	0	0	1	3	2	0	2	2	0	2	2	2	2	2	0	0	1	0	0	0	0	0
AFSGYLGTDQSK	K	W	187	198	12	2	sp|P10768|ESTD_HUMAN	P10768	ESTD_HUMAN	ESD	S-formylglutathione hydrolase			0	1	1	1	1	1	0	1	1	1	1	1	1	1	1	0	1	2	1	1	1	1	1	1	1	1	1	0	1	1	0	1	1	1	1	1
AFSMTAAETAR	K	R	1983	1993	11	2	sp|P21817|RYR1_HUMAN	P21817	RYR1_HUMAN	RYR1	Ryanodine receptor 1			1	0	1	0	0	0	1	1	0	0	0	0	1	0	1	0	1	0	0	0	0	0	0	0	1	0	0	0	1	0	0	0	1	0	0	0
AFSTQMSINEGQR	K	L	33970	33982	13	2	sp|Q8WZ42|TITIN_HUMAN	Q8WZ42	TITIN_HUMAN	TTN	Titin			3	3	3	3	1	3	2	2	3	3	3	3	1	1	2	1	2	3	1	1	1	2	1	1	3	3	1	3	3	2	3	3	4	4	3	3
AFSVFLFNTENK	R	L	53	64	12	2	sp|Q13907|IDI1_HUMAN	Q13907	IDI1_HUMAN	IDI1	Isopentenyl-diphosphate Delta-isomerase 1			0	0	0	0	0	0	0	0	0	0	0	0	0	0	0	0	0	0	0	0	0	0	0	0	0	0	0	0	0	0	0	0	0	0	0	0
AFSVVLFNTK	R	N	53	62	10	2	sp|Q9BXS1|IDI2_HUMAN	Q9BXS1	IDI2_HUMAN	IDI2	Isopentenyl-diphosphate delta-isomerase 2			0	0	1	0	0	0	1	0	0	0	1	0	0	0	0	0	1	0	0	0	0	0	0	0	0	0	0	0	0	0	0	0	0	0	0	0
AFTGFIVEADTPGIQIGR	K	K	218	235	18	2,3	sp|P11310|ACADM_HUMAN	P11310	ACADM_HUMAN	ACADM	Medium-chain specific acyl-CoA dehydrogenase, mitochondrial			2	2	2	1	2	3	2	2	1	2	2	1	2	3	2	3	4	2	1	3	2	3	2	3	2	2	2	4	2	2	2	2	2	2	2	2
AFTKPEEACSFILSADFPALVVK	K	A	126	148	23	3	sp|P22102|PUR2_HUMAN	P22102	PUR2_HUMAN	GART	Trifunctional purine biosynthetic protein adenosine-3			0	0	0	0	0	0	0	0	0	0	0	0	0	1	0	0	0	0	0	0	0	0	0	0	0	0	0	0	0	0	0	1	0	0	0	0
AFTQTDVATFSELTGDVNPLHLNEDFAK	R	H	47	74	28	3	sp|P86397|HTD2_HUMAN	P86397	HTD2_HUMAN	HTD2	Hydroxyacyl-thioester dehydratase type 2, mitochondrial			1	0	1	1	0	0	1	0	1	1	1	0	1	0	1	1	0	1	0	0	1	0	1	1	0	1	1	1	0	0	1	0	0	1	1	1
AFVDFLSDEIK	K	E	81	91	11	2	sp|Q07021|C1QBP_HUMAN	Q07021	C1QBP_HUMAN	C1QBP	Complement component 1 Q subcomponent-binding protein, mitochondrial			1	1	0	0	0	0	0	1	0	0	0	0	0	0	0	1	0	0	0	1	0	1	1	1	0	1	0	1	1	1	0	1	0	1	0	1
AFVDFLSDEIKEER	K	K	81	94	14	2,3	sp|Q07021|C1QBP_HUMAN	Q07021	C1QBP_HUMAN	C1QBP	Complement component 1 Q subcomponent-binding protein, mitochondrial			2	2	3	1	2	1	2	1	3	2	2	3	2	2	2	2	2	1	2	3	3	2	2	2	3	1	2	2	3	2	2	2	2	2	2	2
AFVHWYVGEGMEEGEFSEAR	R	E	403	422	20	2,3	sp|P68366|TBA4A_HUMAN	P68366	TBA4A_HUMAN	TUBA4A	Tubulin alpha-4A chain	TUBA1A, TUBA1B, TUBA1C, TUBA3C, TUBA3D, TUBA8	sp|P0DPH7|TBA3C_HUMAN, sp|P0DPH8|TBA3D_HUMAN, sp|P68363|TBA1B_HUMAN, sp|Q71U36|TBA1A_HUMAN, sp|Q9BQE3|TBA1C_HUMAN, sp|Q9NY65|TBA8_HUMAN	3	3	2	4	6	4	6	5	3	2	2	4	4	2	2	4	4	6	2	4	4	2	6	4	3	3	5	3	3	3	3	2	5	4	2	3
AFVVSVGK	K	D	18	25	8	2	sp|Q5VST9|OBSCN_HUMAN	Q5VST9	OBSCN_HUMAN	OBSCN	Obscurin			0	0	0	0	0	0	0	0	0	0	0	0	0	0	0	0	0	0	0	0	0	0	0	0	0	0	0	0	0	0	0	0	0	0	0	0
AFYAELYHIISSNLEK	R	I	211	226	16	2,3	sp|Q9UL46|PSME2_HUMAN	Q9UL46	PSME2_HUMAN	PSME2	Proteasome activator complex subunit 2			0	0	1	1	2	1	1	1	1	1	1	1	2	1	2	1	2	1	2	2	1	2	2	1	1	1	2	1	1	0	1	1	2	1	1	1
AFYKSFSKESDDPMAYIHFTAEGEVTFK	K	S	357	384	28	3	sp|P14625|ENPL_HUMAN	P14625	ENPL_HUMAN	HSP90B1	Endoplasmin			0	0	0	0	0	0	0	0	0	0	0	0	0	0	0	0	0	0	0	0	0	0	0	0	0	0	0	0	0	0	0	0	0	0	0	0
AFYPEEISSMVLTK	K	M	113	126	14	2,3	sp|P0DMV8|HS71A_HUMAN	P0DMV8	HS71A_HUMAN	HSPA1A	Heat shock 70 kDa protein 1A	HSPA1B, HSPA1L	sp|P0DMV9|HS71B_HUMAN, sp|P34931|HS71L_HUMAN	0	0	1	4	0	0	0	0	1	4	0	2	2	0	2	0	1	3	0	0	2	0	2	0	2	0	1	0	0	0	0	0	0	0	2	0
AFYVNVLNEEQR	R	K	445	456	12	2	contam_sp|P04040|CATA_HUMAN	P04040	CATA_HUMAN	CAT	Catalase			1	0	0	0	0	0	0	0	0	0	0	0	1	0	1	0	0	0	0	0	0	0	0	0	0	0	1	0	0	0	1	0	0	1	0	0
AGAAEKGVPLYR	K	H	121	132	12	3	sp|P13929|ENOB_HUMAN	P13929	ENOB_HUMAN	ENO3	Beta-enolase			0	0	0	0	0	0	0	0	0	0	0	0	0	0	0	0	0	0	0	0	0	0	0	0	0	0	0	1	0	0	0	0	0	0	0	0
AGAAGAGAAAGALGLLWGSLFGGGLVEGAK	R	K	4343	4372	30	3	sp|P21817|RYR1_HUMAN	P21817	RYR1_HUMAN	RYR1	Ryanodine receptor 1			1	0	0	0	0	0	0	0	1	0	0	0	0	0	0	0	0	0	0	0	0	0	0	0	1	0	0	0	0	0	0	1	0	1	0	0
AGAGSATLSMAYAGAR	K	F	242	257	16	2,3	sp|P40926|MDHM_HUMAN	P40926	MDHM_HUMAN	MDH2	Malate dehydrogenase, mitochondrial			2	3	2	3	2	2	2	3	2	3	2	4	2	3	2	3	2	3	2	3	3	3	3	3	2	3	4	4	3	3	2	2	3	3	4	4
AGAHLQGGAK	K	R	108	117	10	2	sp|P04406|G3P_HUMAN	P04406	G3P_HUMAN	GAPDH	Glyceraldehyde-3-phosphate dehydrogenase			0	0	0	1	0	0	0	0	0	0	0	1	0	0	0	1	0	0	0	1	0	0	0	1	0	1	0	0	0	0	0	1	0	0	0	0
AGAISASGPELQGAGHSK	R	L	226	243	18	2	sp|Q09666|AHNK_HUMAN	Q09666	AHNK_HUMAN	AHNAK	Neuroblast differentiation-associated protein AHNAK			0	0	0	0	1	0	0	0	0	0	0	0	0	0	0	0	0	0	0	0	0	0	0	0	0	0	0	0	0	0	1	0	0	0	0	0
AGALKTMLQEAQVFRGLASTVSLSAESGK	R	S	12	40	29	3	sp|P56181|NDUV3_HUMAN	P56181	NDUV3_HUMAN	NDUFV3	NADH dehydrogenase [ubiquinone] flavoprotein 3, mitochondrial			0	0	0	0	0	0	0	0	0	0	0	0	0	0	0	0	0	0	0	0	1	0	0	0	0	0	0	0	0	0	0	0	0	0	0	0
AGALLPAIHEQLR	R	G	2181	2193	13	3	sp|O15230|LAMA5_HUMAN	O15230	LAMA5_HUMAN	LAMA5	Laminin subunit alpha-5			0	0	0	0	0	0	0	0	0	0	0	0	1	1	0	0	0	0	0	0	0	0	0	0	0	0	0	0	0	0	0	0	0	0	0	0
AGAQLQSDVR	K	Y	218	227	10	2	sp|Q86VF7|NRAP_HUMAN	Q86VF7	NRAP_HUMAN	NRAP	Nebulin-related-anchoring protein			0	0	0	0	0	0	0	0	0	0	1	0	0	0	0	0	0	0	0	0	0	0	0	0	0	0	0	0	0	0	0	0	0	0	0	0
AGASFTMTVPFR	K	G	27127	27138	12	2	sp|Q8WZ42|TITIN_HUMAN	Q8WZ42	TITIN_HUMAN	TTN	Titin			1	2	1	1	1	1	1	1	1	1	1	1	1	1	1	1	1	1	1	1	1	1	1	1	1	1	1	1	1	1	1	1	1	1	1	1
AGATQSNIRPGGGSDPR	K	I	1096	1112	17	3	sp|Q702N8|XIRP1_HUMAN	Q702N8	XIRP1_HUMAN	XIRP1	Xin actin-binding repeat-containing protein 1			0	0	0	0	0	0	0	1	0	0	0	0	0	0	0	0	0	0	0	0	0	0	0	0	0	0	0	0	0	0	0	0	0	0	0	0
AGCECLNESDEHGFDNCLR	K	K	133	151	19	3	sp|O43396|TXNL1_HUMAN	O43396	TXNL1_HUMAN	TXNL1	Thioredoxin-like protein 1			0	0	0	0	1	0	1	0	1	0	0	1	1	0	0	0	1	0	0	0	1	0	1	0	1	0	1	0	1	0	0	0	0	0	0	0
AGCQVVAPSDMMDGRVEAIKEALMAHGLGNR	K	V	160	190	31	3	sp|P13716|HEM2_HUMAN	P13716	HEM2_HUMAN	ALAD	Delta-aminolevulinic acid dehydratase			0	0	0	0	0	0	0	0	0	0	0	0	0	0	0	0	0	0	0	0	0	0	0	0	0	0	0	0	0	0	0	0	1	0	0	0
AGDEFVEK	K	T	88	95	8	2	sp|Q16836|HCDH_HUMAN	Q16836	HCDH_HUMAN	HADH	Hydroxyacyl-coenzyme A dehydrogenase, mitochondrial			1	0	0	1	0	0	1	0	0	1	1	1	0	0	1	1	0	0	0	0	1	0	1	0	1	0	1	0	1	1	1	0	1	0	1	0
AGDKDDITEPAVCALR	R	H	445	460	16	2,3	sp|P14923|PLAK_HUMAN	P14923	PLAK_HUMAN	JUP	Junction plakoglobin			0	0	0	0	0	0	0	0	0	0	0	0	0	0	0	0	0	0	0	0	0	0	0	0	0	0	0	0	0	0	0	0	0	0	0	0
AGDKPHMQTYEVDLNK	K	C	52	67	16	2,3,4	sp|P21912|SDHB_HUMAN	P21912	SDHB_HUMAN	SDHB	Succinate dehydrogenase [ubiquinone] iron-sulfur subunit, mitochondrial			4	5	3	3	4	1	4	3	3	3	3	4	2	1	5	3	6	4	4	4	4	4	5	3	5	4	6	4	4	4	5	5	3	5	5	4
AGDLLLR	R	H	2299	2305	7	1	sp|Q9UPU5|UBP24_HUMAN	Q9UPU5	UBP24_HUMAN	USP24	Ubiquitin carboxyl-terminal hydrolase 24			0	0	0	0	0	0	0	0	0	0	0	0	0	0	0	0	0	0	0	0	0	0	0	0	0	0	0	1	0	0	0	0	0	0	0	0
AGDMENAENILTVMR	R	D	245	259	15	2	sp|P42704|LPPRC_HUMAN	P42704	LPPRC_HUMAN	LRPPRC	Leucine-rich PPR motif-containing protein, mitochondrial			0	0	0	0	0	0	0	0	0	0	0	0	0	0	0	0	0	0	0	0	0	0	1	0	0	0	0	0	0	0	0	0	0	0	0	0
AGDMENAENILTVMRDAGIEPGPDTYLALLNAYAEKGDIDHVK	R	Q	245	287	43	4	sp|P42704|LPPRC_HUMAN	P42704	LPPRC_HUMAN	LRPPRC	Leucine-rich PPR motif-containing protein, mitochondrial			0	0	0	0	0	0	0	0	0	0	0	0	0	0	0	0	0	0	0	0	0	0	0	0	0	0	0	0	0	0	0	0	0	0	0	0
AGDTIVLNAISILGK	K	P	21319	21333	15	2,3	sp|Q8WZ42|TITIN_HUMAN	Q8WZ42	TITIN_HUMAN	TTN	Titin			3	1	3	2	1	1	2	1	1	2	1	1	1	1	1	1	2	1	2	1	2	1	1	1	1	2	2	1	2	1	2	2	1	1	1	1
AGDTIVLNAISILGKPLPK	K	S	21319	21337	19	2,3,4	sp|Q8WZ42|TITIN_HUMAN	Q8WZ42	TITIN_HUMAN	TTN	Titin			7	9	7	5	6	5	4	6	5	6	5	5	5	6	7	5	4	4	5	6	6	9	7	6	6	6	5	6	7	8	6	7	5	6	7	8
AGDVVLVIPFQNPEEQDEGWLMGVK	K	E	543	567	25	3	sp|O00499|BIN1_HUMAN	O00499	BIN1_HUMAN	BIN1	Myc box-dependent-interacting protein 1			1	0	1	1	1	2	1	1	1	2	1	2	0	1	1	1	1	1	1	2	2	2	1	1	2	2	1	1	1	0	1	1	1	1	0	1
AGEATFTVQLDVLAK	R	E	329	343	15	2	sp|Q9UBF9|MYOTI_HUMAN	Q9UBF9	MYOTI_HUMAN	MYOT	Myotilin			0	0	0	0	0	0	1	0	0	0	0	0	0	0	0	0	0	0	0	0	0	0	0	0	0	0	0	0	0	0	0	0	0	0	0	0
AGEDVQVLIPFK	K	G	28212	28223	12	2	sp|Q8WZ42|TITIN_HUMAN	Q8WZ42	TITIN_HUMAN	TTN	Titin			1	1	1	1	1	1	1	1	1	1	1	1	1	1	1	1	1	1	1	1	1	1	1	1	1	1	1	1	1	1	1	1	1	1	1	1
AGEELLK	R	M	386	392	7	2	sp|Q9UKS6|PACN3_HUMAN	Q9UKS6	PACN3_HUMAN	PACSIN3	Protein kinase C and casein kinase substrate in neurons protein 3			0	0	0	0	0	0	0	0	0	0	0	0	0	0	0	0	0	0	0	0	0	0	0	0	0	0	0	0	0	0	0	0	0	0	0	0
AGEGLWVILHLYK	K	Q	109	121	13	3	sp|Q9H2J4|PDCL3_HUMAN	Q9H2J4	PDCL3_HUMAN	PDCL3	Phosducin-like protein 3			0	0	1	0	0	0	1	1	0	0	0	0	0	0	0	0	0	1	0	0	0	0	0	0	0	0	0	0	0	0	0	0	0	0	0	0
AGEILSDR	R	K	3653	3660	8	2	sp|P20929|NEBU_HUMAN	P20929	NEBU_HUMAN	NEB	Nebulin			1	1	1	1	1	1	0	1	1	1	1	1	1	1	1	1	1	1	1	1	1	1	1	1	1	1	1	1	1	1	1	1	1	1	1	1
AGEILSDRK	R	Y	3653	3661	9	2	sp|P20929|NEBU_HUMAN	P20929	NEBU_HUMAN	NEB	Nebulin			1	0	1	1	1	1	1	1	1	1	1	1	1	0	0	1	1	1	1	1	1	0	1	1	1	1	1	1	1	0	1	1	1	1	1	0
AGEILSEK	K	K	1707	1714	8	2	sp|P20929|NEBU_HUMAN	P20929	NEBU_HUMAN	NEB	Nebulin	NRAP	sp|Q86VF7|NRAP_HUMAN	0	0	0	0	0	0	0	0	0	0	0	0	0	0	0	0	0	0	0	0	0	0	0	0	0	0	0	0	0	0	0	0	0	0	0	0
AGELHLEEVSPDVVAQVLHYLYTSEIALDEASVQDLFAAAHR	R	F	69	110	42	4,5	sp|Q2TBA0|KLH40_HUMAN	Q2TBA0	KLH40_HUMAN	KLHL40	Kelch-like protein 40			0	0	1	1	0	1	0	2	1	0	0	0	0	1	1	1	2	2	0	1	1	1	1	0	1	1	1	1	0	0	0	1	1	0	0	0
AGELLSDTIYR	R	Q	3410	3420	11	1,2	sp|P20929|NEBU_HUMAN	P20929	NEBU_HUMAN	NEB	Nebulin			1	2	1	1	1	2	2	1	1	2	2	2	2	1	1	1	0	1	1	1	1	1	2	1	1	1	1	1	1	1	1	3	1	2	1	2
AGELTPEEEAQYKK	M	A	2	15	14	2	sp|Q9NZT1|CALL5_HUMAN	Q9NZT1	CALL5_HUMAN	CALML5	Calmodulin-like protein 5			1	0	0	0	0	0	0	0	0	0	0	0	0	0	0	0	0	0	0	0	0	0	0	0	0	0	0	0	0	0	0	0	0	0	0	0
AGEPVHIPADVTGLPMPK	K	I	16339	16356	18	2,3	sp|Q8WZ42|TITIN_HUMAN	Q8WZ42	TITIN_HUMAN	TTN	Titin			5	7	5	4	4	4	3	4	6	5	6	6	4	4	5	4	3	4	4	3	6	4	3	4	5	4	3	3	5	4	5	6	5	6	5	5
AGEQEEEEEEVEEKKPDPLHQLVLHFSR	K	T	3680	3707	28	4,5	sp|P21817|RYR1_HUMAN	P21817	RYR1_HUMAN	RYR1	Ryanodine receptor 1			0	0	1	1	0	2	1	1	0	1	0	1	1	0	0	0	0	1	1	1	0	0	1	1	0	0	0	1	0	0	0	0	0	1	2	0
AGESEPSEPSDPVLCR	K	E	14990	15005	16	2	sp|Q8WZ42|TITIN_HUMAN	Q8WZ42	TITIN_HUMAN	TTN	Titin			0	1	0	2	1	1	1	1	0	2	1	2	1	1	1	0	1	2	0	1	1	1	1	2	1	1	1	2	1	1	0	1	2	1	2	1
AGESVLVHGASGGVGLAACQIAR	K	A	148	170	23	3	sp|Q08257|QOR_HUMAN	Q08257	QOR_HUMAN	CRYZ	Quinone oxidoreductase			0	0	0	0	0	0	0	0	1	0	1	0	0	0	0	0	0	0	1	0	0	0	0	0	0	0	0	0	0	0	0	0	0	0	0	0
AGEVFIHK	K	D	100	107	8	2	sp|Q15233|NONO_HUMAN	Q15233	NONO_HUMAN	NONO	Non-POU domain-containing octamer-binding protein			0	0	0	0	0	0	0	0	0	0	0	0	0	0	0	0	0	0	0	0	0	0	0	0	0	0	0	0	0	0	0	0	0	1	0	0
AGEYIFER	K	G	265	272	8	2	sp|Q02252|MMSA_HUMAN	Q02252	MMSA_HUMAN	ALDH6A1	Methylmalonate-semialdehyde dehydrogenase [acylating], mitochondrial			0	0	0	0	0	0	0	0	0	0	1	0	1	0	0	0	0	0	0	0	0	0	0	0	1	0	1	0	1	0	0	0	0	0	0	0
AGFAALQLEYFFTAGPDEVR	K	A	298	317	20	2,3	sp|Q9NTK5|OLA1_HUMAN	Q9NTK5	OLA1_HUMAN	OLA1	Obg-like ATPase 1			1	0	2	2	3	1	2	2	2	1	3	3	1	4	4	1	3	3	1	1	2	2	3	2	2	2	1	2	2	0	3	1	3	1	2	0
AGFAGDDAPR	K	A	21	30	10	1,2	sp|P68133|ACTS_HUMAN	P68133	ACTS_HUMAN	ACTA1	Actin, alpha skeletal muscle	ACTA2, ACTB, ACTC1, ACTG1, ACTG2, POTEE, POTEF, POTEI, POTEJ	sp|A5A3E0|POTEF_HUMAN, sp|P0CG38|POTEI_HUMAN, sp|P0CG39|POTEJ_HUMAN, sp|P60709|ACTB_HUMAN, sp|P62736|ACTA_HUMAN, sp|P63261|ACTG_HUMAN, sp|P63267|ACTH_HUMAN, sp|P68032|ACTC_HUMAN, sp|Q6S8J3|POTEE_HUMAN	11	11	8	15	9	10	8	10	12	13	9	15	11	9	10	13	10	15	9	9	9	11	10	8	15	12	8	12	10	12	11	16	11	12	10	16
AGFALDEGIANPTDAFTVFYSER	R	S	169	191	23	3	sp|Q03154|ACY1_HUMAN	Q03154	ACY1_HUMAN	ACY1	Aminoacylase-1			0	0	0	0	0	0	1	0	0	0	0	0	0	0	0	0	0	0	0	0	0	0	0	0	1	0	0	0	0	0	0	1	0	0	0	1
AGFFGDAMK	K	A	797	805	9	2	sp|P98160|PGBM_HUMAN	P98160	PGBM_HUMAN	HSPG2	Basement membrane-specific heparan sulfate proteoglycan core protein			1	0	1	0	1	0	1	0	1	0	1	0	1	0	1	0	1	0	1	0	1	1	1	1	1	0	0	0	1	1	1	1	1	0	1	1
AGFFGTVVEYGAER	K	K	328	341	14	2	sp|Q9NVH1|DJC11_HUMAN	Q9NVH1	DJC11_HUMAN	DNAJC11	DnaJ homolog subfamily C member 11			0	0	0	0	0	0	1	0	1	0	1	0	1	0	1	1	1	1	0	0	1	1	1	0	0	1	0	1	1	1	0	1	1	1	1	1
AGFIQDTSLILYEEVKPNLTER	R	I	724	745	22	3	sp|Q93009|UBP7_HUMAN	Q93009	UBP7_HUMAN	USP7	Ubiquitin carboxyl-terminal hydrolase 7			0	0	0	0	1	0	0	0	0	0	0	0	0	0	1	0	1	0	0	0	1	0	0	0	1	0	0	0	0	0	0	0	0	0	0	0
AGFTHVLNAAHGR	K	W	79	91	13	2,3	sp|Q68J44|DUPD1_HUMAN	Q68J44	DUPD1_HUMAN	DUPD1	Dual specificity phosphatase DUPD1			0	0	0	0	0	0	1	1	0	0	0	0	0	0	0	0	0	0	0	0	0	0	0	0	0	0	0	0	0	0	0	0	0	0	0	0
AGGANSNVFSMFEQTQIQEFK	R	E	10	30	21	2,3	sp|P10916|MLRV_HUMAN	P10916	MLRV_HUMAN	MYL2	Myosin regulatory light chain 2, ventricular/cardiac muscle isoform			45	6	25	4	32	7	19	3	43	2	31	5	33	0	45	1	38	8	27	3	36	0	28	0	40	7	23	5	39	0	41	4	52	11	31	12
AGGANSNVFSMFEQTQIQEFKEAFTIMDQNR	R	D	10	40	31	3,4	sp|P10916|MLRV_HUMAN	P10916	MLRV_HUMAN	MYL2	Myosin regulatory light chain 2, ventricular/cardiac muscle isoform			10	0	9	0	4	0	5	0	10	0	3	0	7	0	2	0	7	0	7	0	4	0	1	0	8	0	2	0	2	0	4	0	3	0	0	0
AGGANSNVFSMFEQTQIQEFKEAFTIMDQNRDGFIDK	R	N	10	46	37	4	sp|P10916|MLRV_HUMAN	P10916	MLRV_HUMAN	MYL2	Myosin regulatory light chain 2, ventricular/cardiac muscle isoform			0	0	0	0	0	0	0	0	0	0	0	0	0	0	0	0	0	0	3	0	0	0	0	0	0	0	0	0	0	0	0	0	0	0	0	0
AGGFASALER	R	H	49	58	10	2	sp|Q9Y2Q9|RT28_HUMAN	Q9Y2Q9	RT28_HUMAN	MRPS28	28S ribosomal protein S28, mitochondrial			0	0	0	0	0	0	0	0	0	0	0	0	0	0	0	0	1	0	0	0	0	0	0	0	0	0	0	0	1	0	1	0	0	0	0	0
AGGFLMK	K	K	185	191	7	1	sp|P00558|PGK1_HUMAN	P00558	PGK1_HUMAN	PGK1	Phosphoglycerate kinase 1			0	0	1	0	1	0	0	1	0	1	0	0	0	0	0	1	0	1	0	1	0	0	0	1	0	0	1	1	0	0	0	0	0	1	0	0
AGGIETIANEYSDR	R	C	20	33	14	2	sp|P34932|HSP74_HUMAN	P34932	HSP74_HUMAN	HSPA4	Heat shock 70 kDa protein 4			1	1	0	1	0	0	0	0	1	0	1	0	1	0	0	0	0	1	0	1	1	1	1	1	0	0	1	0	1	1	1	1	0	0	1	1
AGGSASAMLQPLLDNQVGFK	K	N	165	184	20	2,3	sp|P20618|PSB1_HUMAN	P20618	PSB1_HUMAN	PSMB1	Proteasome subunit beta type-1			0	0	0	0	0	0	0	0	0	0	0	0	0	0	0	1	0	0	0	0	0	0	0	0	1	0	0	1	0	0	0	0	0	0	0	0
AGGVFTPGAAFSK	K	T	395	407	13	2	sp|Q8NBX0|SCPDL_HUMAN	Q8NBX0	SCPDL_HUMAN	SCCPDH	Saccharopine dehydrogenase-like oxidoreductase			0	0	0	0	0	0	0	0	0	0	0	0	0	0	0	0	0	0	0	0	0	0	0	0	0	0	1	0	0	0	1	0	0	0	1	0
AGHFFDLPDFLSWK	K	A	165	178	14	3	sp|Q96C11|FGGY_HUMAN	Q96C11	FGGY_HUMAN	FGGY	FGGY carbohydrate kinase domain-containing protein			0	0	0	0	0	0	0	0	0	0	0	0	0	0	0	0	0	0	0	0	0	0	0	0	1	0	0	0	0	0	0	0	0	0	0	0
AGHNQCSGHLTVK	K	E	5680	5692	13	2,3	sp|Q8WZ42|TITIN_HUMAN	Q8WZ42	TITIN_HUMAN	TTN	Titin			2	1	1	2	2	1	1	2	2	3	1	3	1	1	1	1	1	3	2	1	3	1	1	1	4	2	1	2	3	2	3	1	0	2	4	2
AGHNVIALVGGATAR	R	L	104	118	15	3	sp|Q9Y2Z4|SYYM_HUMAN	Q9Y2Z4	SYYM_HUMAN	YARS2	Tyrosine--tRNA ligase, mitochondrial			0	0	0	0	0	0	0	0	0	0	0	0	0	0	0	0	0	0	0	0	1	0	0	0	0	0	0	0	0	0	0	0	0	0	0	0
AGHPFMWNQHLGYVLTCPSNLGTGLR	K	G	267	292	26	2,3,4,5	contam_sp|P06732|KCRM_HUMAN	P06732	KCRM_HUMAN	CKM	Creatine kinase M-type			13	16	23	30	32	35	37	39	20	27	20	29	31	38	30	29	45	33	34	39	31	27	36	25	34	41	44	33	25	31	22	29	23	17	27	28
AGIATHFVDSEK	R	L	210	221	12	2,3	sp|Q6NVY1|HIBCH_HUMAN	Q6NVY1	HIBCH_HUMAN	HIBCH	3-hydroxyisobutyryl-CoA hydrolase, mitochondrial			0	1	0	0	2	0	1	1	1	0	2	0	1	0	2	2	2	0	1	1	2	2	2	2	2	1	1	2	2	1	0	2	2	1	2	2
AGIEIFVVVVGR	R	Q	965	976	12	2	sp|P12109|CO6A1_HUMAN	P12109	CO6A1_HUMAN	COL6A1	Collagen alpha-1(VI) chain			0	0	1	0	0	0	1	1	0	0	0	0	0	0	1	0	1	0	1	0	0	0	0	0	0	0	0	0	0	0	1	0	0	0	0	0
AGIFQSVK	K	-	68	75	8	2	sp|P09669|COX6C_HUMAN	P09669	COX6C_HUMAN	COX6C	Cytochrome c oxidase subunit 6C			2	1	2	1	0	1	2	1	2	1	1	1	1	1	1	1	0	1	1	1	0	1	0	1	2	1	1	1	1	1	1	2	2	1	2	1
AGIGPPSEASDSVLMK	R	D	21579	21594	16	2	sp|Q8WZ42|TITIN_HUMAN	Q8WZ42	TITIN_HUMAN	TTN	Titin			2	2	1	1	0	1	0	2	1	1	1	1	1	1	1	1	1	1	1	1	1	1	1	1	0	0	0	0	1	2	1	2	1	1	1	1
AGIIASAR	K	A	43	50	8	1,2	sp|P13639|EF2_HUMAN	P13639	EF2_HUMAN	EEF2	Elongation factor 2			0	0	1	0	1	0	0	1	0	0	1	0	0	1	1	0	0	0	0	0	1	1	1	1	1	0	0	0	0	0	1	1	0	1	0	0
AGIISTVEVLK	R	V	628	638	11	2	sp|P55786|PSA_HUMAN	P55786	PSA_HUMAN	NPEPPS	Puromycin-sensitive aminopeptidase			0	0	1	1	1	1	0	1	0	0	1	0	1	1	1	1	1	0	0	0	1	1	0	1	1	1	1	1	1	1	0	1	1	1	0	0
AGIPVYAWK	K	G	95	103	9	2	sp|P23526|SAHH_HUMAN	P23526	SAHH_HUMAN	AHCY	Adenosylhomocysteinase			0	0	0	1	0	0	0	0	0	0	0	1	0	0	0	0	0	0	0	0	0	0	0	0	0	0	0	0	0	0	0	0	0	0	0	0
AGKPVICATQMLESMIK	R	K	320	336	17	2,3	sp|P14618|KPYM_HUMAN	P14618	KPYM_HUMAN	PKM	Pyruvate kinase PKM			8	18	12	14	6	13	11	18	16	18	16	21	10	16	12	19	8	18	7	18	11	18	11	17	10	18	11	17	7	13	7	16	9	11	12	17
AGKPVIVK	K	I	562	569	8	2	sp|Q86VF2|IGFN1_HUMAN	Q86VF2	IGFN1_HUMAN	IGFN1	Immunoglobulin-like and fibronectin type III domain-containing protein 1			0	0	0	0	0	0	0	0	0	0	0	0	0	0	0	0	0	0	0	0	0	0	0	0	0	0	0	0	0	0	0	0	0	1	0	1
AGLAHLYGIAGSVNVTGDEVK	K	K	52	72	21	2,3	sp|O00757|F16P2_HUMAN	O00757	F16P2_HUMAN	FBP2	Fructose-1,6-bisphosphatase isozyme 2			3	2	2	5	3	2	3	5	3	4	2	3	2	4	2	3	2	4	3	5	2	3	2	3	2	3	3	3	2	3	3	2	2	2	3	3
AGLAHLYGIAGSVNVTGDEVKK	K	L	52	73	22	3,4	sp|O00757|F16P2_HUMAN	O00757	F16P2_HUMAN	FBP2	Fructose-1,6-bisphosphatase isozyme 2			0	0	0	2	0	1	0	1	0	1	0	1	0	1	0	0	0	1	0	1	0	1	0	1	0	2	0	1	0	0	0	1	0	0	0	1
AGLAWVLGDAEELPFDDDKFDIYTIAFGIR	R	N	191	220	30	3	sp|Q5HYK3|COQ5_HUMAN	Q5HYK3	COQ5_HUMAN	COQ5	2-methoxy-6-polyprenyl-1,4-benzoquinol methylase, mitochondrial			0	0	0	1	0	1	1	0	0	0	0	0	0	0	0	1	1	0	0	1	1	1	1	1	1	0	0	1	0	0	0	1	0	0	0	1
AGLEDLQVAFR	R	A	78	88	11	2	sp|Q9NZT1|CALL5_HUMAN	Q9NZT1	CALL5_HUMAN	CALML5	Calmodulin-like protein 5			0	0	0	0	0	0	0	0	0	0	0	0	0	0	0	0	0	0	0	0	0	0	0	0	0	0	0	0	0	0	0	0	0	0	0	0
AGLELGAEPETIVNSGLISPEGLAIDHIR	R	R	1169	1197	29	3	sp|Q14112|NID2_HUMAN	Q14112	NID2_HUMAN	NID2	Nidogen-2			1	1	1	1	0	1	0	1	1	1	1	1	1	1	1	1	0	1	1	1	0	1	0	1	0	1	1	1	1	1	1	1	1	1	1	1
AGLGSGLSLSGLVHPELSR	R	S	513	531	19	2,3	sp|P49748|ACADV_HUMAN	P49748	ACADV_HUMAN	ACADVL	Very long-chain specific acyl-CoA dehydrogenase, mitochondrial			2	4	3	3	3	2	3	2	3	3	3	3	4	3	3	2	3	2	5	3	4	3	4	4	4	3	4	4	4	3	2	3	3	4	4	4
AGLILFGNDDK	K	M	275	285	11	2	sp|O75891|AL1L1_HUMAN	O75891	AL1L1_HUMAN	ALDH1L1	Cytosolic 10-formyltetrahydrofolate dehydrogenase			0	0	0	0	0	1	0	0	0	0	0	0	0	1	0	1	0	1	0	1	0	1	0	1	0	0	0	1	0	1	0	1	0	0	0	0
AGLLALEFYTPEAFNWR	R	Q	549	565	17	2	sp|Q9NY33|DPP3_HUMAN	Q9NY33	DPP3_HUMAN	DPP3	Dipeptidyl peptidase 3			0	0	1	0	0	0	1	1	0	0	0	0	0	0	0	0	1	0	0	0	0	0	0	0	1	0	0	1	0	0	1	0	0	0	0	0
AGLLALSALTFAGLCYFNYHDVGICK	K	A	126	151	26	3	sp|O14521|DHSD_HUMAN	O14521	DHSD_HUMAN	SDHD	Succinate dehydrogenase [ubiquinone] cytochrome b small subunit, mitochondrial			0	0	0	0	0	0	1	0	0	0	0	0	0	0	0	0	0	0	0	0	0	0	0	0	0	0	0	0	0	0	0	0	0	0	0	0
AGLLEPEVFHLNPAK	R	S	168	182	15	3	sp|P23786|CPT2_HUMAN	P23786	CPT2_HUMAN	CPT2	Carnitine O-palmitoyltransferase 2, mitochondrial			0	1	2	1	1	1	0	0	1	1	1	1	1	1	1	0	1	1	1	1	1	1	1	1	1	0	1	0	1	1	1	1	1	1	1	1
AGLLFIFNFHPSK	R	S	619	631	13	3	sp|Q04446|GLGB_HUMAN	Q04446	GLGB_HUMAN	GBE1	1,4-alpha-glucan-branching enzyme			0	1	1	1	1	1	1	1	0	0	1	1	1	1	1	1	1	1	1	1	1	1	1	1	1	1	1	1	1	1	1	1	1	1	1	1
AGLLGLCARAWNSVR	K	M	4	18	15	3	sp|Q9BTZ2|DHRS4_HUMAN	Q9BTZ2	DHRS4_HUMAN	DHRS4	Dehydrogenase/reductase SDR family member 4			0	0	0	0	0	0	0	0	0	0	0	0	0	0	0	0	0	0	0	0	0	0	0	0	0	0	0	0	0	0	1	0	0	0	0	0
AGLLGLLEEMR	K	D	767	777	11	1,2,3	sp|P12883|MYH7_HUMAN	P12883	MYH7_HUMAN	MYH7	Myosin-7	MYH1, MYH13, MYH2, MYH6, MYH8	sp|P12882|MYH1_HUMAN, sp|P13533|MYH6_HUMAN, sp|P13535|MYH8_HUMAN, sp|Q9UKX2|MYH2_HUMAN, sp|Q9UKX3|MYH13_HUMAN	76	81	58	75	76	87	59	75	69	85	58	71	62	78	83	81	72	70	58	71	68	79	78	78	75	77	53	76	70	79	63	86	70	80	66	86
AGLLGLLEEMRDDK	K	L	773	786	14	2,3	sp|Q9UKX2|MYH2_HUMAN	Q9UKX2	MYH2_HUMAN	MYH2	Myosin-2			8	58	6	43	6	47	5	38	3	32	4	31	6	37	4	35	3	48	6	60	3	47	5	43	3	49	6	47	3	44	5	43	4	45	8	59
AGLLGLLEEMRDDKLAQLITR	K	T	773	793	21	3,4	sp|Q9UKX2|MYH2_HUMAN	Q9UKX2	MYH2_HUMAN	MYH2	Myosin-2			0	10	0	8	2	7	0	8	1	11	0	15	0	8	0	7	1	9	0	12	0	7	0	9	0	9	0	8	0	7	1	10	1	9	0	11
AGLLGLLEEMRDEK	K	L	771	784	14	2,3	sp|P12882|MYH1_HUMAN	P12882	MYH1_HUMAN	MYH1	Myosin-1	MYH13, MYH8	sp|P13535|MYH8_HUMAN, sp|Q9UKX3|MYH13_HUMAN	5	10	2	11	4	15	5	14	6	16	3	12	7	12	1	14	6	8	5	12	1	9	1	12	1	10	1	7	10	14	7	10	4	11	5	6
AGLLGLLEEMRDEKLAQLITR	K	T	771	791	21	3,4	sp|P12882|MYH1_HUMAN	P12882	MYH1_HUMAN	MYH1	Myosin-1	MYH8	sp|P13535|MYH8_HUMAN	0	0	0	0	0	0	0	1	0	0	0	0	0	0	0	0	0	0	0	0	0	0	0	0	0	0	0	0	0	0	0	0	0	0	0	0
AGLLGLLEEMRDEKLVTLMTSTQAVCR	K	G	771	797	27	3,4	sp|Q9UKX3|MYH13_HUMAN	Q9UKX3	MYH13_HUMAN	MYH13	Myosin-13			0	1	2	0	0	0	0	0	0	0	0	1	1	0	0	0	0	0	1	0	1	1	1	1	0	0	0	0	1	1	0	0	1	0	0	0
AGLLGLLEEMRDER	K	L	767	780	14	2,3	sp|P12883|MYH7_HUMAN	P12883	MYH7_HUMAN	MYH7	Myosin-7	MYH6	sp|P13533|MYH6_HUMAN	14	3	21	4	30	6	22	0	18	3	14	4	22	1	37	4	41	4	23	6	34	2	24	5	42	4	21	2	21	3	20	5	23	5	20	7
AGLLGLLEEMRDERLSR	K	I	767	783	17	3	sp|P12883|MYH7_HUMAN	P12883	MYH7_HUMAN	MYH7	Myosin-7	MYH6	sp|P13533|MYH6_HUMAN	0	0	0	0	0	0	0	0	0	0	0	0	0	0	0	0	0	0	1	0	0	0	0	0	0	0	0	0	0	0	0	0	0	0	0	0
AGLLGTLEEMRDDR	K	L	768	781	14	3	sp|P11055|MYH3_HUMAN	P11055	MYH3_HUMAN	MYH3	Myosin-3			1	0	0	0	0	0	0	0	0	0	0	0	0	0	0	0	0	0	0	0	0	0	0	0	0	0	0	0	0	0	0	0	0	0	0	0
AGLLGTLEEMRDEK	K	L	771	784	14	3	sp|Q9Y623|MYH4_HUMAN	Q9Y623	MYH4_HUMAN	MYH4	Myosin-4			0	0	0	0	0	0	0	0	0	0	0	0	0	0	0	0	0	0	0	0	0	0	0	0	0	0	0	0	0	0	0	0	0	0	0	1
AGLLGTLEEMRDEKLAQLITR	K	T	771	791	21	3,4	sp|Q9Y623|MYH4_HUMAN	Q9Y623	MYH4_HUMAN	MYH4	Myosin-4			0	1	0	0	0	0	0	0	0	0	0	1	0	0	0	0	0	0	0	0	0	0	0	0	0	0	0	0	0	0	0	0	0	1	0	0
AGLLQRALEHFTDLYDIKR	K	A	620	638	19	3	sp|Q00610|CLH1_HUMAN	Q00610	CLH1_HUMAN	CLTC	Clathrin heavy chain 1			0	0	0	0	0	0	1	0	0	0	0	0	0	0	0	0	0	0	0	0	0	0	0	0	0	0	0	0	0	1	1	0	0	0	0	0
AGLPCQDLEFVQFHPTGIYGAGCLITEGCR	R	G	283	312	30	3,4	sp|P31040|SDHA_HUMAN	P31040	SDHA_HUMAN	SDHA	Succinate dehydrogenase [ubiquinone] flavoprotein subunit, mitochondrial			1	1	1	0	1	1	2	1	2	2	2	2	2	2	2	2	1	1	2	2	1	1	1	1	2	2	2	0	2	2	1	2	2	2	2	2
AGLQFPVGR	R	V	22	30	9	2	sp|Q16777|H2A2C_HUMAN	Q16777	H2A2C_HUMAN	H2AC20	Histone H2A type 2-C	H2AC1, H2AC11, H2AC12, H2AC14, H2AC18, H2AC21, H2AC4, H2AC6, H2AC7, H2AJ, H2AW, H2AX, H2AZ1, H2AZ2	sp|P04908|H2A1B_HUMAN, sp|P0C0S5|H2AZ_HUMAN, sp|P0C0S8|H2A1_HUMAN, sp|P16104|H2AX_HUMAN, sp|P20671|H2A1D_HUMAN, sp|Q6FI13|H2A2A_HUMAN, sp|Q71UI9|H2AV_HUMAN, sp|Q7L7L0|H2A3_HUMAN, sp|Q8IUE6|H2A2B_HUMAN, sp|Q93077|H2A1C_HUMAN, sp|Q96KK5|H2A1H_HUMAN, sp|Q96QV6|H2A1A_HUMAN, sp|Q99878|H2A1J_HUMAN, sp|Q9BTM1|H2AJ_HUMAN	1	1	0	0	1	1	2	2	1	1	1	1	1	1	1	1	1	1	1	1	1	1	1	1	1	1	1	1	1	1	1	1	1	1	1	1
AGLQSLEASGR	R	L	351	361	11	2	sp|O60784|TOM1_HUMAN	O60784	TOM1_HUMAN	TOM1	Target of Myb protein 1			0	0	0	0	0	0	0	0	1	0	1	0	0	0	0	0	0	0	0	0	0	0	0	0	0	0	0	0	0	0	0	0	0	0	1	0
AGLQVYNK	K	C	56	63	8	2	sp|P13987|CD59_HUMAN	P13987	CD59_HUMAN	CD59	CD59 glycoprotein			0	0	0	0	0	0	0	0	0	0	0	0	0	0	0	0	0	0	0	0	0	0	0	0	0	0	0	0	0	0	0	0	0	0	0	0
AGLRPGDVILAIGEQMVQNAEDVYEAVR	R	T	405	432	28	3	sp|O43464|HTRA2_HUMAN	O43464	HTRA2_HUMAN	HTRA2	Serine protease HTRA2, mitochondrial			0	0	1	2	0	0	1	0	0	0	0	0	0	0	0	0	0	0	0	0	0	0	0	0	0	0	0	0	0	0	1	0	0	0	0	0
AGLSSGFIGCVR	K	E	3810	3821	12	2	sp|P98160|PGBM_HUMAN	P98160	PGBM_HUMAN	HSPG2	Basement membrane-specific heparan sulfate proteoglycan core protein			0	0	0	0	0	0	0	0	0	0	1	0	0	0	1	0	0	0	0	0	0	0	0	0	0	0	0	0	0	0	0	0	0	0	0	0
AGLTMNDIDAFEFHEAFSGQILANFK	K	A	366	391	26	3,4	sp|P55084|ECHB_HUMAN	P55084	ECHB_HUMAN	HADHB	Trifunctional enzyme subunit beta, mitochondrial			5	0	8	7	5	3	11	5	7	6	7	5	6	3	10	4	6	4	8	3	21	7	10	8	15	7	10	8	6	4	16	6	6	5	4	8
AGLTNWHAGNIEVGHGMICK	R	A	399	418	20	2,3,4	sp|Q8NB12|SMYD1_HUMAN	Q8NB12	SMYD1_HUMAN	SMYD1	Histone-lysine N-methyltransferase SMYD1			3	2	5	2	5	2	6	2	5	3	4	4	3	2	5	3	4	4	4	2	4	2	4	3	5	2	3	2	4	3	4	3	4	4	3	5
AGLVDDFEK	K	K	64	72	9	2	sp|O75947|ATP5H_HUMAN	O75947	ATP5H_HUMAN	ATP5PD	ATP synthase subunit d, mitochondrial			2	1	1	1	1	1	0	2	1	2	1	2	1	1	1	1	1	1	1	1	1	1	1	1	1	2	1	2	1	1	1	1	1	1	1	1
AGLVDDFEKK	K	F	64	73	10	2	sp|O75947|ATP5H_HUMAN	O75947	ATP5H_HUMAN	ATP5PD	ATP synthase subunit d, mitochondrial			1	0	0	1	1	1	1	0	1	1	1	1	0	0	1	0	1	0	0	0	0	1	0	0	1	0	1	0	1	0	1	0	1	0	0	1
AGLVELLLR	K	E	25	33	9	2	sp|Q13425|SNTB2_HUMAN	Q13425	SNTB2_HUMAN	SNTB2	Beta-2-syntrophin			0	0	0	0	0	0	0	1	0	0	0	0	0	0	0	1	0	0	0	0	0	0	0	0	0	0	0	0	0	1	0	0	0	1	0	0
AGLVGPEFHEK	R	L	3221	3231	11	2,3	sp|Q15149|PLEC_HUMAN	Q15149	PLEC_HUMAN	PLEC	Plectin			1	2	1	2	2	2	1	2	3	3	1	3	2	2	2	2	2	3	2	2	2	2	2	2	2	2	2	2	2	2	2	2	2	1	2	2
AGMAAVADPHSLLDPNAIYQELQK	K	V	551	574	24	3	sp|Q6PCB7|S27A1_HUMAN	Q6PCB7	S27A1_HUMAN	SLC27A1	Long-chain fatty acid transport protein 1			0	0	0	0	1	0	0	0	0	0	0	1	0	0	0	0	0	0	0	0	0	0	0	0	0	0	0	0	0	0	0	0	0	0	0	0
AGMNDAGLYTCK	K	V	9239	9250	12	2	sp|Q8WZ42|TITIN_HUMAN	Q8WZ42	TITIN_HUMAN	TTN	Titin			1	1	1	0	1	1	1	1	0	1	1	0	1	1	1	1	1	0	0	1	1	1	1	1	1	1	1	1	1	1	1	1	1	1	1	1
AGMSAEQAQGLLEK	K	I	145	158	14	2	sp|Q9Y2Q3|GSTK1_HUMAN	Q9Y2Q3	GSTK1_HUMAN	GSTK1	Glutathione S-transferase kappa 1			0	0	0	0	0	0	0	0	0	0	1	0	0	0	0	0	0	0	0	0	0	0	0	0	0	0	0	0	0	0	1	0	0	0	0	0
AGNEQSVHQYTISK	K	D	753	766	14	2,3	sp|Q86VF7|NRAP_HUMAN	Q86VF7	NRAP_HUMAN	NRAP	Nebulin-related-anchoring protein			0	0	0	0	2	1	1	0	0	0	0	0	0	0	0	0	1	0	0	0	1	0	2	0	1	0	0	0	0	0	1	0	0	0	0	0
AGNFIGWLHIDGANLSVLLVEHALSK	K	V	604	629	26	4	sp|Q7KZF4|SND1_HUMAN	Q7KZF4	SND1_HUMAN	SND1	Staphylococcal nuclease domain-containing protein 1			0	0	0	0	0	0	0	0	0	0	0	0	0	0	0	0	0	0	1	0	0	0	0	1	0	0	0	0	0	0	0	0	0	0	0	0
AGNLGGGVVTIER	K	S	53	65	13	2	sp|P35268|RL22_HUMAN	P35268	RL22_HUMAN	RPL22	60S ribosomal protein L22			1	0	0	1	0	0	1	1	1	1	0	0	0	0	0	0	0	1	0	0	0	1	0	0	0	0	0	0	0	1	1	0	0	1	0	0
AGNNMLLVGVHGPR	K	T	2585	2598	14	3	sp|P21333|FLNA_HUMAN	P21333	FLNA_HUMAN	FLNA	Filamin-A			0	0	0	0	0	0	0	0	0	0	0	0	0	0	0	0	0	0	0	0	0	0	0	0	0	0	0	0	1	0	0	0	0	0	0	0
AGNVIFR	R	K	218	224	7	2	sp|P55809|SCOT1_HUMAN	P55809	SCOT1_HUMAN	OXCT1	Succinyl-CoA:3-ketoacid coenzyme A transferase 1, mitochondrial			0	0	0	0	0	0	1	0	0	0	0	0	0	0	0	0	0	0	0	0	0	0	0	0	0	0	0	0	1	0	1	0	0	0	0	0
AGPAIWAQGWVPAAGGPAPKRGYSSEMK	R	T	45	72	28	2	sp|Q13825|AUHM_HUMAN	Q13825	AUHM_HUMAN	AUH	Methylglutaconyl-CoA hydratase, mitochondrial			0	0	0	0	0	0	0	0	0	0	0	0	0	2	0	0	0	0	0	1	0	0	0	0	0	0	0	0	0	0	0	0	0	0	0	0
AGPESDAQYQFTGIK	M	K	2	16	15	2	sp|Q96IX5|ATPMD_HUMAN	Q96IX5	ATPMD_HUMAN	ATP5MD	ATP synthase membrane subunit DAPIT, mitochondrial			1	0	1	1	0	0	0	0	1	1	1	1	1	0	0	0	1	1	1	0	1	1	1	1	0	0	1	0	1	1	1	0	0	1	1	1
AGPIWDLR	K	L	185	192	8	2	sp|O60506|HNRPQ_HUMAN	O60506	HNRPQ_HUMAN	SYNCRIP	Heterogeneous nuclear ribonucleoprotein Q	HNRNPR	sp|O43390|HNRPR_HUMAN	0	0	0	0	0	0	0	0	1	0	1	1	0	0	0	0	0	0	0	0	1	0	1	0	1	0	0	0	0	0	0	1	1	0	0	0
AGPMTVTVGETCTLECK	K	V	6637	6653	17	2,3	sp|Q8WZ42|TITIN_HUMAN	Q8WZ42	TITIN_HUMAN	TTN	Titin			1	1	1	1	1	1	0	1	1	1	0	1	1	1	1	0	1	1	0	1	2	1	1	1	1	2	1	1	1	2	1	1	2	2	1	2
AGPRVEVDGSIMEGGGQILR	M	V	2	21	20	4	sp|O00442|RTCA_HUMAN	O00442	RTCA_HUMAN	RTCA	RNA 3'-terminal phosphate cyclase			0	0	0	0	0	0	0	0	0	0	0	0	0	0	0	0	0	0	0	0	0	0	0	0	0	0	0	0	1	0	0	0	0	0	0	0
AGPWTPEAAVEHPEAVR	K	Q	41	57	17	2,3	sp|Q93088|BHMT1_HUMAN	Q93088	BHMT1_HUMAN	BHMT	Betaine--homocysteine S-methyltransferase 1			2	1	0	0	0	0	0	0	0	0	0	0	0	0	0	0	0	0	0	0	0	0	0	0	0	0	0	0	0	0	0	0	0	0	0	0
AGQMVTVWAAGAGVAHSPPSTLVWK	R	G	525	549	25	3	sp|Q03252|LMNB2_HUMAN	Q03252	LMNB2_HUMAN	LMNB2	Lamin-B2			1	0	0	0	0	0	0	0	0	0	0	0	0	0	0	0	0	0	0	0	0	0	0	0	0	0	0	0	0	0	0	0	0	0	0	0
AGQVVTIWAAGAGATHSPPTDLVWK	K	A	491	515	25	2,3,4	sp|P02545|LMNA_HUMAN	P02545	LMNA_HUMAN	LMNA	Prelamin-A/C			2	2	3	2	3	2	2	2	2	2	2	2	2	2	2	1	2	2	1	2	3	2	2	2	2	2	2	2	2	1	2	2	2	2	2	2
AGRPGTSPLASK	K	V	4823	4834	12	2,3	sp|Q5VST9|OBSCN_HUMAN	Q5VST9	OBSCN_HUMAN	OBSCN	Obscurin			0	0	1	0	1	1	2	0	0	1	0	1	0	0	0	0	1	1	2	1	0	0	1	0	0	0	0	1	0	0	1	0	0	0	0	0
AGSDLVLDAAVGGKPEPK	R	I	29988	30005	18	2,3	sp|Q8WZ42|TITIN_HUMAN	Q8WZ42	TITIN_HUMAN	TTN	Titin			6	4	6	4	6	1	5	6	5	3	7	6	3	6	5	4	4	4	4	3	2	7	3	6	2	4	5	2	4	6	7	4	5	5	5	3
AGSNVMQTFTFYASEDKLENR	R	G	66	86	21	3	sp|Q93088|BHMT1_HUMAN	Q93088	BHMT1_HUMAN	BHMT	Betaine--homocysteine S-methyltransferase 1			3	0	0	0	0	0	0	0	0	0	0	0	0	0	0	0	0	0	0	0	0	0	0	0	0	0	0	0	0	0	0	0	0	0	0	0
AGSPFTIDVPISGR	K	P	29588	29601	14	2	sp|Q8WZ42|TITIN_HUMAN	Q8WZ42	TITIN_HUMAN	TTN	Titin			1	1	1	1	1	1	1	0	1	1	1	1	0	0	1	1	1	1	1	0	1	1	1	1	2	0	1	0	1	0	1	0	1	0	1	0
AGSPFTIDVPISGRPAPK	K	V	29588	29605	18	2,3	sp|Q8WZ42|TITIN_HUMAN	Q8WZ42	TITIN_HUMAN	TTN	Titin			1	2	1	0	1	3	1	0	1	0	2	0	1	2	2	0	2	0	1	2	2	0	2	1	2	0	2	0	2	2	0	3	2	2	2	2
AGSSESIAAFIQR	R	L	720	732	13	3	sp|P46379|BAG6_HUMAN	P46379	BAG6_HUMAN	BAG6	Large proline-rich protein BAG6			0	0	1	1	0	0	0	0	0	2	0	1	0	0	0	0	0	0	0	1	0	0	0	0	0	1	0	0	0	0	1	0	0	1	0	0
AGSSPPSKPTEYVTAR	K	M	20099	20114	16	2,3	sp|Q8WZ42|TITIN_HUMAN	Q8WZ42	TITIN_HUMAN	TTN	Titin			3	3	3	2	2	2	3	3	4	3	2	2	2	2	2	4	2	4	3	2	3	2	3	2	3	3	2	4	2	2	3	3	3	3	2	4
AGSVPSLAAGLLFGSLAGLGAYQLSQDPR	K	N	32	60	29	3	sp|Q9P0S9|TM14C_HUMAN	Q9P0S9	TM14C_HUMAN	TMEM14C	Transmembrane protein 14C			1	1	0	0	1	0	0	1	0	1	0	1	0	1	1	1	1	1	0	0	0	1	0	1	0	1	0	0	0	0	1	1	1	1	1	1
AGTFGLQSAR	K	G	953	962	10	2	sp|P24043|LAMA2_HUMAN	P24043	LAMA2_HUMAN	LAMA2	Laminin subunit alpha-2			0	0	0	0	0	0	0	0	0	1	0	0	0	0	0	0	0	0	0	0	0	0	0	0	0	0	0	0	0	0	0	0	0	0	0	0
AGTFQAFEQFGQQLLAHGHYASPEIK	R	Q	1392	1417	26	4	sp|Q13813|SPTN1_HUMAN	Q13813	SPTN1_HUMAN	SPTAN1	Spectrin alpha chain, non-erythrocytic 1			1	0	1	0	0	0	1	0	1	0	0	0	0	0	0	0	1	1	1	0	0	0	0	0	1	0	0	0	0	0	1	1	1	1	2	1
AGTLSITEFADMLSGNAGGFR	R	S	4361	4381	21	2,3	sp|Q15149|PLEC_HUMAN	Q15149	PLEC_HUMAN	PLEC	Plectin			4	3	4	3	4	4	4	3	3	2	3	2	4	3	4	3	3	3	2	2	4	3	5	4	4	3	3	4	4	4	4	5	4	4	4	4
AGTNMMMVGVHGPK	K	T	2663	2676	14	2,3	sp|Q14315|FLNC_HUMAN	Q14315	FLNC_HUMAN	FLNC	Filamin-C			10	8	9	8	13	8	9	9	11	12	8	11	8	7	7	4	10	13	7	10	8	6	9	7	11	10	8	9	8	8	11	8	8	11	9	7
AGTNVCLDATVFGK	K	P	20236	20249	14	2	sp|Q8WZ42|TITIN_HUMAN	Q8WZ42	TITIN_HUMAN	TTN	Titin			1	0	1	1	1	0	1	0	1	1	1	1	1	0	1	0	1	1	0	0	0	0	0	0	1	0	1	0	1	0	1	0	0	0	0	0
AGTPVHWLK	R	D	2853	2861	9	2	sp|Q5VST9|OBSCN_HUMAN	Q5VST9	OBSCN_HUMAN	OBSCN	Obscurin			1	1	1	1	1	0	1	1	1	1	1	0	1	0	1	0	0	1	1	1	1	0	1	1	0	1	1	1	1	1	1	0	1	1	1	0
AGTQIENIDEDFRDGLK	K	L	67	83	17	3	sp|O43707|ACTN4_HUMAN	O43707	ACTN4_HUMAN	ACTN4	Alpha-actinin-4			0	0	0	0	0	0	0	0	0	0	0	0	0	0	0	0	1	0	0	0	1	0	0	0	1	0	0	0	0	0	0	0	0	0	1	0
AGTQIENIEEDFR	K	N	55	67	13	2,3	sp|P35609|ACTN2_HUMAN	P35609	ACTN2_HUMAN	ACTN2	Alpha-actinin-2	ACTN1, ACTN3	sp|P12814|ACTN1_HUMAN, sp|Q08043|ACTN3_HUMAN	1	2	1	1	2	2	1	2	1	1	2	2	2	2	3	2	2	3	1	3	2	2	1	3	2	2	1	2	3	1	1	2	1	2	2	2
AGTQIENIEEDFRDGLK	K	L	48	64	17	2,3	sp|P12814|ACTN1_HUMAN	P12814	ACTN1_HUMAN	ACTN1	Alpha-actinin-1			5	5	7	5	5	6	8	7	9	7	6	7	7	5	7	5	6	9	7	4	8	4	6	6	10	7	7	7	7	6	8	5	6	5	8	6
AGTQIENIEEDFRDGLKLMLLLEVISGER	K	L	48	76	29	4	sp|P12814|ACTN1_HUMAN	P12814	ACTN1_HUMAN	ACTN1	Alpha-actinin-1			0	0	0	0	0	0	0	0	0	0	0	0	0	0	0	0	1	0	0	0	0	0	0	0	0	0	0	0	0	0	0	0	0	0	0	0
AGTQIENIEEDFRNGLK	K	L	55	71	17	2,3	sp|P35609|ACTN2_HUMAN	P35609	ACTN2_HUMAN	ACTN2	Alpha-actinin-2	ACTN3	sp|Q08043|ACTN3_HUMAN	0	1	1	1	1	1	0	0	0	0	0	0	0	1	0	1	1	1	1	1	2	0	1	1	1	1	1	1	1	0	1	1	1	1	0	1
AGTQIENIEEDFRNGLKLMLLLEVISGER	K	L	55	83	29	4	sp|P35609|ACTN2_HUMAN	P35609	ACTN2_HUMAN	ACTN2	Alpha-actinin-2	ACTN3	sp|Q08043|ACTN3_HUMAN	0	0	0	0	0	0	0	0	0	0	0	0	0	0	0	1	0	0	0	0	0	1	0	0	0	0	0	0	0	0	0	1	0	0	0	0
AGVGEHADVPGPIIVEEK	K	L	23846	23863	18	2,3	sp|Q8WZ42|TITIN_HUMAN	Q8WZ42	TITIN_HUMAN	TTN	Titin			3	3	3	3	3	3	3	3	3	3	3	3	3	3	3	3	2	3	3	3	3	3	3	3	3	3	3	2	3	3	3	3	3	4	3	3
AGVGEHADVPGPIIVEEKLEAPDIDLDLELR	K	K	23846	23876	31	3,4	sp|Q8WZ42|TITIN_HUMAN	Q8WZ42	TITIN_HUMAN	TTN	Titin			0	0	1	0	0	0	2	1	0	1	1	0	1	1	1	1	1	1	2	1	1	1	1	0	1	2	4	1	0	1	0	0	0	1	1	0
AGVGEHADVPGPIIVEEKLEAPDIDLDLELRK	K	I	23846	23877	32	4,5	sp|Q8WZ42|TITIN_HUMAN	Q8WZ42	TITIN_HUMAN	TTN	Titin			0	0	0	0	2	0	0	0	0	0	0	0	1	0	0	0	0	0	1	2	1	0	0	0	1	1	2	1	1	0	0	0	2	0	1	1
AGVLAGHDNR	R	V	305	314	10	2	sp|P62873|GBB1_HUMAN	P62873	GBB1_HUMAN	GNB1	Guanine nucleotide-binding protein G(I)/G(S)/G(T) subunit beta-1	GNB2, GNB4	sp|P62879|GBB2_HUMAN, sp|Q9HAV0|GBB4_HUMAN	1	1	1	1	1	1	1	1	0	1	1	0	1	1	1	0	1	1	1	1	1	1	1	1	1	1	1	1	1	1	1	1	1	1	1	1
AGVLAHLEEER	R	D	765	775	11	2,3	sp|P35579|MYH9_HUMAN	P35579	MYH9_HUMAN	MYH9	Myosin-9	MYH10	sp|P35580|MYH10_HUMAN	2	2	2	0	2	1	2	2	1	0	2	1	2	2	2	1	2	0	2	2	1	2	2	2	2	2	2	2	2	2	1	2	2	0	2	2
AGVLAQLEEER	R	D	789	799	11	2	sp|Q7Z406|MYH14_HUMAN	Q7Z406	MYH14_HUMAN	MYH14	Myosin-14			0	0	1	0	0	0	1	1	0	0	0	0	0	0	0	0	0	0	0	0	1	0	1	0	1	0	0	0	0	0	0	0	0	0	0	0
AGVMGPPGSR	R	G	414	423	10	2	sp|P08123|CO1A2_HUMAN	P08123	CO1A2_HUMAN	COL1A2	Collagen alpha-2(I) chain			0	0	0	0	0	0	0	0	0	1	0	0	0	0	0	0	0	0	0	0	0	0	0	0	0	0	0	0	0	0	0	0	0	0	0	0
AGVPMEVMGLMLGEFVDDYTVR	R	V	47	68	22	3	sp|O00487|PSDE_HUMAN	O00487	PSDE_HUMAN	PSMD14	26S proteasome non-ATPase regulatory subunit 14			0	0	0	0	0	0	0	0	0	0	0	0	0	0	0	0	0	0	0	0	0	0	1	0	0	0	0	0	0	0	1	0	0	0	0	0
AGVSDPSEILGPLTADDAFVEPTMDLSAFK	K	D	14299	14328	30	3	sp|Q8WZ42|TITIN_HUMAN	Q8WZ42	TITIN_HUMAN	TTN	Titin			2	2	1	1	2	3	1	1	1	1	1	2	1	3	2	2	2	2	1	0	2	2	2	3	2	1	0	1	2	3	1	1	2	1	0	3
AGVSVYGIVK	R	D	150	159	10	2	sp|Q96DG6|CMBL_HUMAN	Q96DG6	CMBL_HUMAN	CMBL	Carboxymethylenebutenolidase homolog			0	0	1	1	1	1	1	1	1	1	1	1	1	1	1	1	0	1	0	0	0	1	1	1	1	1	0	1	1	1	1	1	0	0	0	0
AGVVGPELHEQLLSAEK	K	A	3552	3568	17	2,3	sp|Q15149|PLEC_HUMAN	Q15149	PLEC_HUMAN	PLEC	Plectin			3	2	3	2	3	2	3	3	3	2	2	3	4	2	5	2	3	2	3	2	3	2	3	2	3	4	4	2	2	2	3	3	4	2	3	2
AGWEEEK	K	K	1786	1792	7	2	sp|P20929|NEBU_HUMAN	P20929	NEBU_HUMAN	NEB	Nebulin			1	1	1	1	1	1	0	1	1	1	1	1	1	0	1	0	1	1	0	1	1	1	1	1	1	1	1	1	1	1	1	1	1	1	1	1
AGWEEEKK	K	K	1786	1793	8	2	sp|P20929|NEBU_HUMAN	P20929	NEBU_HUMAN	NEB	Nebulin			0	0	0	0	0	0	0	0	0	0	0	0	0	0	0	0	0	0	0	0	0	0	0	0	0	1	0	0	0	0	0	0	0	0	0	0
AGWLDSELNMFTHQYLQPSR	K	-	738	757	20	3	sp|O95140|MFN2_HUMAN	O95140	MFN2_HUMAN	MFN2	Mitofusin-2			0	0	0	0	0	0	0	0	1	0	0	0	0	0	0	0	0	0	0	1	0	0	0	0	0	0	0	0	0	0	0	0	0	0	0	0
AGYAHFLNVQGR	R	T	94	105	12	3	sp|Q5T440|CAF17_HUMAN	Q5T440	CAF17_HUMAN	IBA57	Putative transferase CAF17, mitochondrial			0	0	0	0	0	0	0	0	0	0	0	0	0	0	0	0	0	0	0	0	0	0	0	0	0	0	1	0	0	0	0	0	0	0	0	1
AGYQSTLTR	R	T	517	525	9	2	sp|P35555|FBN1_HUMAN	P35555	FBN1_HUMAN	FBN1	Fibrillin-1			0	0	1	1	0	0	0	0	0	1	1	0	0	0	0	0	0	0	0	0	0	0	0	0	0	0	0	0	0	0	0	0	0	1	0	0
AGYYDLLISIHLESACR	R	S	1708	1724	17	3	sp|P21817|RYR1_HUMAN	P21817	RYR1_HUMAN	RYR1	Ryanodine receptor 1			0	0	0	0	0	1	1	0	0	0	0	0	1	0	0	0	0	0	1	1	0	0	0	0	0	0	0	0	1	0	0	1	0	0	0	0
AHAAQVTCVAASPHK	R	D	165	179	15	3	sp|Q9BQA1|MEP50_HUMAN	Q9BQA1	MEP50_HUMAN	WDR77	Methylosome protein 50			0	0	0	0	1	0	0	0	0	0	0	0	0	0	0	0	0	0	0	0	0	0	1	0	0	0	0	0	0	0	1	0	0	0	0	0
AHADDELAALR	R	A	54	64	11	2	sp|P48681|NEST_HUMAN	P48681	NEST_HUMAN	NES	Nestin			0	0	0	1	1	0	0	0	0	0	0	0	0	0	0	0	0	0	0	0	0	0	0	0	0	0	0	0	0	0	0	0	0	0	0	0
AHAFAVQQK	K	E	2190	2198	9	2	sp|Q15149|PLEC_HUMAN	Q15149	PLEC_HUMAN	PLEC	Plectin			1	0	1	0	0	0	0	0	0	0	0	0	1	1	1	0	1	1	2	1	0	0	0	0	0	0	1	0	0	0	1	1	1	0	2	0
AHAMAQVDAWK	R	Q	452	462	11	2,3	sp|P49753|ACOT2_HUMAN	P49753	ACOT2_HUMAN	ACOT2	Acyl-coenzyme A thioesterase 2, mitochondrial	ACOT1	sp|Q86TX2|ACOT1_HUMAN	2	1	2	2	3	1	2	2	1	2	2	2	2	2	1	1	1	1	4	2	2	2	4	2	4	2	3	2	3	2	3	2	2	1	3	3
AHDGGIYAISWSPDSTHLLSASGDK	K	T	232	256	25	2,3,4	sp|O75083|WDR1_HUMAN	O75083	WDR1_HUMAN	WDR1	WD repeat-containing protein 1			2	2	2	1	3	3	2	2	2	2	2	2	2	3	1	2	1	1	2	4	1	3	1	4	1	2	1	2	0	2	2	1	2	3	0	1
AHEILPNLVCCSAKNLR	K	D	139	155	17	3	sp|P50990|TCPQ_HUMAN	P50990	TCPQ_HUMAN	CCT8	T-complex protein 1 subunit theta			0	0	0	0	0	0	0	0	0	0	0	0	0	0	1	0	0	0	0	0	0	0	0	0	0	0	0	0	0	0	0	0	0	1	0	0
AHENKPLAQGPLK	K	G	239	251	13	2,3	sp|Q9BXI3|5NT1A_HUMAN	Q9BXI3	5NT1A_HUMAN	NT5C1A	Cytosolic 5'-nucleotidase 1A			0	0	0	0	1	3	0	0	0	0	0	0	0	1	1	0	1	1	0	0	1	0	1	0	0	0	0	0	0	0	0	1	0	0	0	0
AHEWMFPV	R	-	385	392	8	2	sp|O15382|BCAT2_HUMAN	O15382	BCAT2_HUMAN	BCAT2	Branched-chain-amino-acid aminotransferase, mitochondrial			1	0	0	0	0	0	1	0	1	0	1	0	1	0	1	0	0	0	1	0	1	1	1	0	1	1	1	1	1	0	1	0	1	0	1	0
AHFLVTQAFDEDEKENVEDAIELYTEAVDLCLK	R	T	90	122	33	4	sp|Q9Y6W3|CAN7_HUMAN	Q9Y6W3	CAN7_HUMAN	CAPN7	Calpain-7			0	0	0	0	0	0	1	0	0	0	0	0	0	0	0	0	0	1	0	0	0	0	0	0	0	0	0	0	0	0	0	0	0	0	0	0
AHFSISNSAEDPFIAIHAESK	K	L	490	510	21	4	contam_sp|P04745|AMY1_HUMAN	P04745	AMY1_HUMAN	AMY1A	Alpha-amylase 1	AMY2A, AMY2B	sp|P04746|AMYP_HUMAN, sp|P19961|AMY2B_HUMAN	0	0	0	0	0	0	0	0	0	0	0	0	0	0	0	0	0	0	0	0	0	0	0	0	0	0	0	0	0	0	0	0	0	0	0	0
AHGFTFTR	R	G	120	127	8	2	sp|P08559|ODPA_HUMAN	P08559	ODPA_HUMAN	PDHA1	Pyruvate dehydrogenase E1 component subunit alpha, somatic form, mitochondrial			1	0	1	1	1	1	1	1	1	1	1	2	1	1	1	1	1	1	1	1	1	1	2	1	1	1	1	1	1	1	2	1	1	1	1	1
AHGGYSVFAGVGER	K	T	226	239	14	2,3	sp|P06576|ATPB_HUMAN	P06576	ATPB_HUMAN	ATP5F1B	ATP synthase subunit beta, mitochondrial			3	4	4	3	5	4	4	4	4	4	3	4	3	4	5	4	5	3	6	4	5	4	7	4	5	4	7	4	4	4	4	4	4	4	4	5
AHGHGLCTGPK	K	G	23	33	11	3	sp|Q9BR39|JPH2_HUMAN	Q9BR39	JPH2_HUMAN	JPH2	Junctophilin-2	JPH1	sp|Q9HDC5|JPH1_HUMAN	0	0	0	0	0	0	0	0	0	0	0	0	0	0	0	0	0	0	0	2	0	0	0	1	0	0	0	0	0	0	0	0	0	0	0	0
AHGQDLGTAGSCLR	R	K	1482	1495	14	2,3	sp|P02462|CO4A1_HUMAN	P02462	CO4A1_HUMAN	COL4A1	Collagen alpha-1(IV) chain	COL4A5	sp|P29400|CO4A5_HUMAN	2	0	2	2	1	1	2	2	2	2	3	1	2	2	3	2	2	1	1	2	1	0	0	2	1	2	3	2	3	1	2	1	1	2	1	0
AHLESLVASR	R	P	670	679	10	2	sp|Q9HBL0|TENS1_HUMAN	Q9HBL0	TENS1_HUMAN	TNS1	Tensin-1			0	0	0	0	0	0	0	0	1	0	0	0	0	0	0	0	0	0	0	0	0	0	0	0	0	0	0	0	0	0	0	0	0	0	0	0
AHLGALLSALSR	R	S	418	429	12	3	sp|C9J798|RAS4B_HUMAN	C9J798	RAS4B_HUMAN	RASA4B	Ras GTPase-activating protein 4B	RASA4	sp|O43374|RASL2_HUMAN	0	0	0	0	0	0	0	0	0	0	0	1	0	0	0	0	0	0	0	0	0	0	0	0	0	0	0	0	0	0	0	0	0	0	0	0
AHLILFK	K	G	359	365	7	2	sp|Q9H993|ARMT1_HUMAN	Q9H993	ARMT1_HUMAN	ARMT1	Damage-control phosphatase ARMT1			0	0	0	0	0	0	0	0	0	0	0	0	0	0	0	0	1	0	0	0	0	0	1	0	0	0	0	0	0	0	0	0	0	0	0	0
AHLLADMAHISGLVAAK	K	V	246	262	17	3	sp|P34897|GLYM_HUMAN	P34897	GLYM_HUMAN	SHMT2	Serine hydroxymethyltransferase, mitochondrial			0	0	0	0	0	0	0	0	0	0	0	0	0	0	0	0	0	0	1	0	0	0	0	1	0	0	0	0	1	0	0	0	0	0	0	0
AHLLSLVDVMQR	K	E	1752	1763	12	3	sp|P04275|VWF_HUMAN	P04275	VWF_HUMAN	VWF	von Willebrand factor			0	0	0	0	0	0	0	0	0	0	0	0	0	1	0	0	0	0	0	0	0	0	0	0	0	0	0	0	0	0	0	0	0	0	0	0
AHLPLDINFR	R	G	1190	1199	10	3	sp|Q16363|LAMA4_HUMAN	Q16363	LAMA4_HUMAN	LAMA4	Laminin subunit alpha-4			0	0	0	0	0	0	1	0	0	0	0	0	1	0	0	0	0	0	0	0	0	0	0	0	0	0	0	0	1	0	0	0	0	0	1	0
AHLPLDINFRGCMK	R	G	1190	1203	14	3	sp|Q16363|LAMA4_HUMAN	Q16363	LAMA4_HUMAN	LAMA4	Laminin subunit alpha-4			0	0	0	0	0	0	0	0	0	0	0	0	0	0	0	0	0	0	0	0	0	0	0	0	0	0	1	0	0	0	0	0	0	0	0	0
AHLVAVFNEYQR	R	M	389	400	12	2,3	sp|P50995|ANX11_HUMAN	P50995	ANX11_HUMAN	ANXA11	Annexin A11			0	0	0	1	1	0	0	1	1	1	0	1	0	0	1	1	1	1	0	0	2	0	2	1	1	1	0	1	0	0	0	0	1	0	0	0
AHLVFDFHQAVDGLQEVQR	R	Q	134	152	19	2,3,4	sp|Q8N142|PURA1_HUMAN	Q8N142	PURA1_HUMAN	ADSS1	Adenylosuccinate synthetase isozyme 1			1	1	5	2	1	2	1	1	2	4	2	2	1	3	1	2	3	1	1	0	4	1	1	1	2	3	4	3	1	1	1	3	2	2	2	2
AHLVIEGTFIYLR	K	D	1148	1160	13	3	sp|P39059|COFA1_HUMAN	P39059	COFA1_HUMAN	COL15A1	Collagen alpha-1(XV) chain			1	1	1	1	0	1	1	1	1	1	0	1	1	1	1	1	0	1	1	1	0	1	0	1	0	1	1	1	1	1	1	1	0	1	1	0
AHMGMFTELAILYSK	R	F	1312	1326	15	3	sp|Q00610|CLH1_HUMAN	Q00610	CLH1_HUMAN	CLTC	Clathrin heavy chain 1	CLTCL1	sp|P53675|CLH2_HUMAN	0	0	0	1	0	0	0	0	0	0	0	0	0	0	0	0	0	1	0	0	0	0	0	0	0	0	0	0	0	0	0	0	0	0	0	0
AHNQDLGLAGSCLAR	K	F	1526	1540	15	2,3	sp|P08572|CO4A2_HUMAN	P08572	CO4A2_HUMAN	COL4A2	Collagen alpha-2(IV) chain			1	0	3	2	2	1	2	2	2	2	2	0	1	2	2	1	2	1	2	2	0	1	0	2	1	2	1	1	2	2	1	0	0	2	0	0
AHPASNAIDGTER	K	W	114	126	13	2	sp|O15230|LAMA5_HUMAN	O15230	LAMA5_HUMAN	LAMA5	Laminin subunit alpha-5			0	0	0	0	0	0	0	0	0	0	0	0	0	0	0	0	0	0	0	0	0	0	1	0	0	0	0	0	0	0	0	0	0	0	0	0
AHPDVLTIMLQLFDEGR	K	L	459	475	17	3	sp|Q9H078|CLPB_HUMAN	Q9H078	CLPB_HUMAN	CLPB	Caseinolytic peptidase B protein homolog			1	0	0	1	1	0	1	1	0	1	0	0	0	0	1	1	1	1	1	0	0	0	0	0	1	0	0	0	0	0	1	0	0	0	0	1
AHQANQLYPFAISLIESVR	K	T	768	786	19	3	sp|Q14204|DYHC1_HUMAN	Q14204	DYHC1_HUMAN	DYNC1H1	Cytoplasmic dynein 1 heavy chain 1			0	0	0	1	0	0	0	0	0	1	0	0	0	0	0	0	0	1	0	0	0	0	0	0	0	0	0	0	0	0	0	0	0	0	0	0
AHQDALPR	K	L	30	37	8	2	sp|P43155|CACP_HUMAN	P43155	CACP_HUMAN	CRAT	Carnitine O-acetyltransferase			1	1	1	1	1	1	1	1	1	1	1	0	1	1	1	0	1	1	1	1	1	1	1	1	1	1	1	1	1	1	1	1	1	1	1	1
AHQLQSDVK	K	Y	1646	1654	9	2	sp|Q86VF7|NRAP_HUMAN	Q86VF7	NRAP_HUMAN	NRAP	Nebulin-related-anchoring protein			0	0	0	0	0	1	0	0	0	1	0	0	0	0	0	0	0	0	0	0	0	0	1	0	0	0	0	0	0	0	0	0	0	0	0	0
AHQLVMEGYNWCHDR	R	N	240	254	15	3,4	sp|P62714|PP2AB_HUMAN	P62714	PP2AB_HUMAN	PPP2CB	Serine/threonine-protein phosphatase 2A catalytic subunit beta isoform	PPP2CA	sp|P67775|PP2AA_HUMAN	0	0	0	0	2	1	1	1	0	1	0	0	1	1	1	0	1	1	0	1	1	0	1	0	0	1	1	1	0	1	0	0	1	1	1	0
AHQLWLSVEALK	K	Y	566	577	12	2,3	sp|Q16891|MIC60_HUMAN	Q16891	MIC60_HUMAN	IMMT	MIC			1	1	2	1	1	1	2	2	2	1	1	1	1	1	1	2	1	2	1	1	1	1	1	1	1	2	2	1	1	1	1	1	1	1	1	1
AHQNTLEVYPPFLFFLAVGGVYHPR	R	I	60	84	25	3,4	sp|O14880|MGST3_HUMAN	O14880	MGST3_HUMAN	MGST3	Microsomal glutathione S-transferase 3			6	3	11	9	12	9	13	9	11	8	6	7	8	7	10	8	12	9	9	7	12	7	11	7	13	7	10	8	7	5	8	7	7	7	5	9
AHQVVEDGYEFFAK	R	R	246	259	14	2,3	sp|P62140|PP1B_HUMAN	P62140	PP1B_HUMAN	PPP1CB	Serine/threonine-protein phosphatase PP1-beta catalytic subunit	PPP1CA, PPP1CC	sp|P36873|PP1G_HUMAN, sp|P62136|PP1A_HUMAN	2	2	2	2	2	2	2	2	2	2	2	2	2	2	2	2	2	1	2	2	2	2	2	2	2	2	2	3	2	1	2	2	2	2	2	2
AHSSMVGVNLPQK	R	A	172	184	13	2,3	sp|P00558|PGK1_HUMAN	P00558	PGK1_HUMAN	PGK1	Phosphoglycerate kinase 1			4	4	6	6	4	5	4	6	7	7	4	7	5	5	4	6	4	6	4	5	4	6	4	7	4	6	4	6	3	4	4	4	4	3	4	7
AHSWQPGIQNPYR	K	G	55	67	13	3	sp|Q8N3D4|EH1L1_HUMAN	Q8N3D4	EH1L1_HUMAN	EHBP1L1	EH domain-binding protein 1-like protein 1			0	0	0	0	0	0	0	0	0	0	0	0	0	0	0	0	0	0	0	0	0	0	1	0	0	0	0	0	0	0	0	0	0	0	0	0
AHTDFFEAFK	K	N	254	263	10	2,3	sp|P61201|CSN2_HUMAN	P61201	CSN2_HUMAN	COPS2	COP9 signalosome complex subunit 2			1	1	1	1	1	1	1	2	1	1	2	1	1	1	0	1	1	1	2	1	1	1	1	1	1	1	1	1	1	1	1	1	1	0	1	0
AHTMTDDVTFWK	K	W	101	112	12	3	sp|Q00610|CLH1_HUMAN	Q00610	CLH1_HUMAN	CLTC	Clathrin heavy chain 1			0	0	0	0	0	0	0	0	0	0	0	0	0	0	0	0	0	0	1	0	0	0	0	0	0	0	0	0	0	0	0	0	0	0	0	0
AHVDALR	R	T	178	184	7	2	sp|P02647|APOA1_HUMAN	P02647	APOA1_HUMAN	APOA1	Apolipoprotein A-I			1	1	1	1	1	1	0	1	1	1	1	1	1	1	1	1	1	1	1	1	1	1	1	1	1	1	1	1	1	1	0	1	1	1	1	1
AHVDEFK	K	S	313	319	7	1,2	sp|Q16851|UGPA_HUMAN	Q16851	UGPA_HUMAN	UGP2	UTP--glucose-1-phosphate uridylyltransferase			1	1	1	1	1	1	1	1	2	1	1	1	1	1	1	1	1	1	1	1	1	1	1	1	1	1	1	1	1	1	1	1	1	1	1	1
AHVEAPIAGSMVLAAVLLK	K	L	219	237	19	2,3	sp|P03905|NU4M_HUMAN	P03905	NU4M_HUMAN	MT-ND4	NADH-ubiquinone oxidoreductase chain 4			1	2	1	2	2	2	2	3	2	2	3	2	2	2	2	2	2	3	1	2	3	2	2	2	4	3	3	4	2	3	3	3	2	2	2	3
AHVFQIDPNTK	R	K	11	21	11	2,3	sp|Q86YM7|HOME1_HUMAN	Q86YM7	HOME1_HUMAN	HOMER1	Homer protein homolog 1	HOMER2	sp|Q9NSB8|HOME2_HUMAN	1	0	1	0	1	0	1	0	0	1	1	0	1	1	1	0	1	0	1	1	0	1	1	0	1	0	0	0	0	0	0	1	0	1	2	2
AHVIVMAATNRPNSIDPALR	R	R	339	358	20	3,4	sp|P55072|TERA_HUMAN	P55072	TERA_HUMAN	VCP	Transitional endoplasmic reticulum ATPase			0	1	1	2	1	0	0	1	1	1	0	0	0	0	0	0	0	1	1	1	1	0	0	1	0	1	0	1	0	0	1	0	0	0	1	0
AHVVPCFDASK	K	V	1152	1162	11	3	sp|P21333|FLNA_HUMAN	P21333	FLNA_HUMAN	FLNA	Filamin-A			0	0	0	0	0	0	0	0	0	0	0	0	0	0	0	0	0	0	1	0	0	0	0	0	0	0	0	0	0	0	0	0	0	0	0	0
AHYGGFTVQNEANK	K	Y	354	367	14	2,3	sp|P02675|FIBB_HUMAN	P02675	FIBB_HUMAN	FGB	Fibrinogen beta chain			1	2	0	0	2	1	1	0	0	1	2	3	1	0	1	0	1	1	1	2	0	1	1	2	1	2	1	1	1	1	0	1	1	2	0	1
AIAANEADAVTLDAGLVYDAYLAPNNLKPVVAEFYGSK	R	E	70	107	38	3,4	contam_sp|P02787|TRFE_HUMAN	P02787	TRFE_HUMAN	TF	Serotransferrin			1	0	1	0	0	0	1	0	0	1	0	0	1	0	1	0	0	1	0	0	1	1	0	0	1	0	0	2	0	0	1	1	0	1	0	1
AIADYLR	R	S	14	20	7	2	sp|P43034|LIS1_HUMAN	P43034	LIS1_HUMAN	PAFAH1B1	Platelet-activating factor acetylhydrolase IB subunit alpha	ERP44	sp|Q5IS43|LIS1_PANTR, sp|Q9BS26|ERP44_HUMAN	1	2	0	0	1	0	1	0	1	1	1	0	1	1	1	1	1	1	0	0	1	1	1	0	1	0	1	1	1	1	1	1	1	1	1	1
AIAELGIYPAVDPLDSTSR	R	I	388	406	19	2,3	sp|P06576|ATPB_HUMAN	P06576	ATPB_HUMAN	ATP5F1B	ATP synthase subunit beta, mitochondrial			3	2	4	2	2	1	3	2	3	2	3	3	3	2	4	2	5	2	3	2	6	2	5	2	5	2	3	2	3	2	3	5	5	3	3	6
AIAHYEQSADYYK	K	G	141	153	13	2	sp|P54920|SNAA_HUMAN	P54920	SNAA_HUMAN	NAPA	Alpha-soluble NSF attachment protein	NAPB	sp|Q9H115|SNAB_HUMAN	0	0	0	0	0	0	0	0	0	0	0	0	0	0	0	0	0	0	0	0	0	0	1	0	0	0	0	0	0	0	0	0	0	0	0	0
AIAHYEQSADYYKGEESNSSANK	K	C	141	163	23	3	sp|P54920|SNAA_HUMAN	P54920	SNAA_HUMAN	NAPA	Alpha-soluble NSF attachment protein	NAPB	sp|Q9H115|SNAB_HUMAN	0	0	0	0	0	0	1	0	0	0	0	0	0	0	0	0	1	0	0	0	0	0	0	0	0	0	0	0	0	0	0	0	0	0	0	0
AIANECQANFISIK	K	G	530	543	14	2	sp|P55072|TERA_HUMAN	P55072	TERA_HUMAN	VCP	Transitional endoplasmic reticulum ATPase			0	0	0	0	0	0	0	0	0	0	0	0	0	0	0	0	0	0	0	0	0	0	0	0	0	0	0	0	0	0	0	0	0	0	1	0
AIASSLK	K	S	26	32	7	1	sp|O75947|ATP5H_HUMAN	O75947	ATP5H_HUMAN	ATP5PD	ATP synthase subunit d, mitochondrial			0	0	0	0	0	0	0	0	0	1	0	1	0	0	0	0	0	0	0	0	0	0	0	0	0	0	0	0	0	0	0	0	0	0	0	0
AIAVDPIR	R	G	1233	1240	8	2	sp|Q14112|NID2_HUMAN	Q14112	NID2_HUMAN	NID2	Nidogen-2	LRP8	sp|Q14114|LRP8_HUMAN	0	0	0	0	0	0	0	0	0	0	0	0	0	0	1	0	0	0	0	0	0	0	0	0	0	0	0	0	0	0	0	0	0	0	0	0
AIAVLTSGGDAQGMNAAVR	K	A	17	35	19	2,3	sp|P08237|PFKAM_HUMAN	P08237	PFKAM_HUMAN	PFKM	ATP-dependent 6-phosphofructokinase, muscle type			2	3	2	3	2	3	1	2	3	3	3	3	3	3	2	1	3	3	1	2	2	3	1	3	1	3	2	4	2	3	2	4	2	4	3	4
AICDHVR	K	D	249	255	7	2	sp|P40925|MDHC_HUMAN	P40925	MDHC_HUMAN	MDH1	Malate dehydrogenase, cytoplasmic			0	0	1	0	1	1	1	1	1	0	1	1	1	1	1	0	1	1	1	1	1	1	1	1	1	1	1	1	1	1	0	1	1	1	1	1
AIDCLEDEKATLTLAMADWLR	R	D	272	292	21	3	sp|O15061|SYNEM_HUMAN	O15061	SYNEM_HUMAN	SYNM	Synemin			0	0	0	0	0	0	1	0	0	0	0	0	0	0	0	0	0	0	0	0	0	0	0	0	0	0	0	0	0	0	0	0	0	0	0	0
AIDLFTDAIK	K	L	133	142	10	2	sp|P50502|F10A1_HUMAN	P50502	F10A1_HUMAN	ST13	Hsc70-interacting protein	ST13P4, ST13P5	sp|Q8IZP2|ST134_HUMAN, sp|Q8NFI4|F10A5_HUMAN	1	0	1	1	1	0	0	1	1	1	1	1	1	1	1	1	0	1	1	0	1	1	1	1	1	1	1	1	1	1	1	0	1	1	1	1
AIEAALAAR	K	K	105	113	9	2	sp|P30038|AL4A1_HUMAN	P30038	AL4A1_HUMAN	ALDH4A1	Delta-1-pyrroline-5-carboxylate dehydrogenase, mitochondrial			1	0	1	0	0	0	1	0	1	0	1	0	1	0	1	1	1	0	1	0	1	1	1	1	1	0	1	0	1	1	1	1	1	0	1	1
AIEEGVNHMWTVSAFQQHPR	K	T	215	234	20	3,4	sp|P46926|GNPI1_HUMAN	P46926	GNPI1_HUMAN	GNPDA1	Glucosamine-6-phosphate isomerase 1	GNPDA2	sp|Q8TDQ7|GNPI2_HUMAN	1	0	0	0	1	1	0	0	1	0	1	1	0	0	1	0	1	0	0	0	1	1	1	0	1	0	1	0	1	0	0	0	1	0	0	0
AIEINPDSAQPYK	R	W	174	186	13	2	sp|P50502|F10A1_HUMAN	P50502	F10A1_HUMAN	ST13	Hsc70-interacting protein	ST13P4, ST13P5	sp|Q8IZP2|ST134_HUMAN, sp|Q8NFI4|F10A5_HUMAN	0	0	0	0	0	0	0	0	0	0	0	0	0	0	0	0	0	0	0	0	0	0	0	0	0	0	0	0	0	0	1	0	0	0	0	0
AIEMLGGELGSK	R	I	161	172	12	2	sp|P07954|FUMH_HUMAN	P07954	FUMH_HUMAN	FH	Fumarate hydratase, mitochondrial			1	0	1	0	1	0	1	1	0	0	1	1	1	1	1	1	1	0	1	0	1	1	1	1	1	1	1	1	1	1	2	1	1	1	1	1
AIEPPPLDAVIEAEHTLR	K	E	820	837	18	3	sp|Q08211|DHX9_HUMAN	Q08211	DHX9_HUMAN	DHX9	ATP-dependent RNA helicase A			0	0	1	0	0	0	0	0	0	0	0	0	0	0	0	0	0	0	0	0	0	0	0	0	0	0	0	0	0	0	0	0	0	1	0	0
AIEPQKEEADENYNSVNTR	K	M	103	121	19	3	sp|Q12846|STX4_HUMAN	Q12846	STX4_HUMAN	STX4	Syntaxin-4			0	0	0	0	0	0	0	0	1	1	0	0	0	0	0	0	0	0	0	0	0	0	0	0	0	0	0	0	0	0	0	0	0	0	0	0
AIFAGYK	K	R	9	15	7	2	sp|P18077|RL35A_HUMAN	P18077	RL35A_HUMAN	RPL35A	60S ribosomal protein L35a			0	1	0	0	1	0	1	0	0	0	1	1	1	1	0	0	0	0	1	1	0	1	0	0	0	0	1	0	1	1	0	0	1	0	1	0
AIFATQR	R	Q	431	437	7	2	sp|P13807|GYS1_HUMAN	P13807	GYS1_HUMAN	GYS1	Glycogen [starch] synthase, muscle			0	0	1	0	1	0	1	0	0	0	1	0	1	0	1	0	1	0	1	0	1	0	1	0	1	0	1	0	1	0	1	0	1	0	1	0
AIFLFVDK	K	T	75	82	8	2	sp|P60520|GBRL2_HUMAN	P60520	GBRL2_HUMAN	GABARAPL2	Gamma-aminobutyric acid receptor-associated protein-like 2			0	0	0	0	0	0	0	0	0	0	1	0	0	0	0	0	0	0	0	0	0	0	0	0	0	0	1	0	1	0	0	0	0	0	0	0
AIFPDNYDAEER	K	E	245	256	12	2	sp|Q8NDY3|ARHL1_HUMAN	Q8NDY3	ARHL1_HUMAN	ADPRHL1	[Protein ADP-ribosylarginine] hydrolase-like protein 1			0	0	0	0	1	1	1	1	1	1	1	1	1	1	1	1	1	1	0	0	1	0	1	0	1	1	1	1	1	1	1	1	1	1	1	1
AIFPDNYDAEEREK	K	T	245	258	14	3	sp|Q8NDY3|ARHL1_HUMAN	Q8NDY3	ARHL1_HUMAN	ADPRHL1	[Protein ADP-ribosylarginine] hydrolase-like protein 1			0	0	0	0	1	0	1	0	0	0	1	0	1	0	1	0	1	0	1	0	1	0	1	0	1	0	1	0	1	0	1	0	1	0	1	0
AIFTGHSAVVEDVAWHLLHESLFGSVADDQK	K	L	220	250	31	5	sp|Q16576|RBBP7_HUMAN	Q16576	RBBP7_HUMAN	RBBP7	Histone-binding protein RBBP7			0	0	0	0	0	0	0	0	0	0	0	0	0	0	0	0	0	1	0	0	0	0	0	0	0	0	0	0	0	0	0	0	0	0	0	0
AIGFVMVDAK	K	K	88	97	10	2	sp|O14958|CASQ2_HUMAN	O14958	CASQ2_HUMAN	CASQ2	Calsequestrin-2			1	0	1	1	1	0	2	1	1	1	1	1	1	0	1	0	1	1	1	1	1	0	1	0	1	1	1	1	1	0	1	1	2	1	1	1
AIGGGLSSVGGGSSTIK	R	Y	534	550	17	2	sp|P02538|K2C6A_HUMAN	P02538	K2C6A_HUMAN	KRT6A	Keratin, type II cytoskeletal 6A	KRT6C	sp|P48668|K2C6C_HUMAN	1	1	1	0	0	0	1	0	1	1	1	1	1	0	0	0	0	1	0	0	0	0	1	0	0	0	0	0	1	0	1	1	1	1	1	1
AIGGGLSSVGGGSSTIKYTTTSSSSR	R	K	534	559	26	3	sp|P02538|K2C6A_HUMAN	P02538	K2C6A_HUMAN	KRT6A	Keratin, type II cytoskeletal 6A	KRT6C	sp|P48668|K2C6C_HUMAN	0	0	0	0	0	0	0	0	1	0	0	0	0	0	0	0	0	0	0	0	0	0	0	0	0	0	0	0	0	0	0	0	0	0	0	0
AIGGIILTASHNPGGPNGDFGIK	K	F	108	130	23	2,3,4	sp|P36871|PGM1_HUMAN	P36871	PGM1_HUMAN	PGM1	Phosphoglucomutase-1			2	4	5	8	3	5	3	7	4	7	2	4	6	6	5	7	4	5	6	6	5	5	2	6	5	5	4	7	4	5	3	3	3	4	4	3
AIGHLSK	K	C	946	952	7	1	sp|O95163|ELP1_HUMAN	O95163	ELP1_HUMAN	ELP1	Elongator complex protein 1			0	0	0	0	0	0	0	0	1	0	0	0	0	0	0	0	1	0	0	0	0	0	0	0	0	0	0	0	0	0	0	0	0	0	0	0
AIGIEPSLATYHHIIR	K	L	362	377	16	4	sp|Q96EY7|PTCD3_HUMAN	Q96EY7	PTCD3_HUMAN	PTCD3	Pentatricopeptide repeat domain-containing protein 3, mitochondrial			0	0	1	0	0	0	1	0	0	0	0	0	0	0	0	1	0	1	0	0	0	0	0	0	0	0	0	0	0	0	1	0	0	0	0	0
AIGISNFNHLQVEMILNKPGLK	K	Y	156	177	22	2,3,4	sp|P15121|ALDR_HUMAN	P15121	ALDR_HUMAN	AKR1B1	Aldo-keto reductase family 1 member B1			3	1	7	6	4	4	10	9	2	4	4	5	4	4	4	6	5	7	5	5	5	5	4	5	5	9	9	7	3	4	6	6	3	1	5	6
AIGSASEGAQSSLQEVYHK	R	S	169	187	19	2,3	sp|P28066|PSA5_HUMAN	P28066	PSA5_HUMAN	PSMA5	Proteasome subunit alpha type-5			2	0	1	2	2	3	2	2	2	1	1	1	1	1	1	1	2	2	1	0	2	0	2	0	1	1	1	1	1	0	2	2	1	2	1	0
AIGTEPDSDVLSEIMHSFAK	K	C	756	775	20	3	sp|O00410|IPO5_HUMAN	O00410	IPO5_HUMAN	IPO5	Importin-5			1	1	1	1	1	1	1	1	1	1	1	1	1	1	0	1	0	1	0	0	0	1	0	1	0	1	1	1	0	1	0	1	1	1	0	1
AIGVKPPR	K	G	232	239	8	2	sp|P55072|TERA_HUMAN	P55072	TERA_HUMAN	VCP	Transitional endoplasmic reticulum ATPase			0	0	0	0	0	1	0	0	0	0	0	0	0	0	0	0	0	0	0	0	0	0	1	0	0	0	0	0	0	0	0	0	0	0	0	0
AIGVLTSGGDAQGMNAAVRAVTRMGIYVGAK	K	V	17	47	31	4	sp|P17858|PFKAL_HUMAN	P17858	PFKAL_HUMAN	PFKL	ATP-dependent 6-phosphofructokinase, liver type			0	0	0	0	0	0	0	0	1	0	0	0	0	0	0	0	0	0	0	0	0	0	0	0	0	0	0	0	0	0	0	0	0	0	0	0
AIHQQILLLR	K	M	846	855	10	2	sp|O60343|TBCD4_HUMAN	O60343	TBCD4_HUMAN	TBC1D4	TBC1 domain family member 4			0	0	0	0	0	0	0	0	0	0	0	0	0	0	0	0	0	1	0	0	0	0	0	0	0	0	0	0	0	0	0	0	0	0	0	0
AIHSWLTR	R	A	132	139	8	2	sp|P28070|PSB4_HUMAN	P28070	PSB4_HUMAN	PSMB4	Proteasome subunit beta type-4			0	0	0	0	1	0	0	0	0	0	0	0	0	0	0	0	0	0	0	0	0	0	0	0	0	0	0	0	0	0	0	0	0	1	0	0
AIIAPHAGYTYCGSCAAHAYK	R	Q	44	64	21	4	sp|Q9Y316|MEMO1_HUMAN	Q9Y316	MEMO1_HUMAN	MEMO1	Protein MEMO1			0	0	0	0	0	0	1	0	0	0	0	0	0	0	0	0	0	0	0	0	0	0	0	0	0	0	0	0	0	0	0	0	0	0	0	0
AIIDTTESYSLLIVDK	R	V	30418	30433	16	2	sp|Q8WZ42|TITIN_HUMAN	Q8WZ42	TITIN_HUMAN	TTN	Titin			1	2	1	2	2	2	1	1	2	1	1	1	1	2	1	1	1	1	1	1	1	2	1	1	2	2	2	3	0	2	1	2	1	4	1	1
AIIEEMLDLLEQSEGK	R	I	187	202	16	3	sp|Q9NXJ5|PGPI_HUMAN	Q9NXJ5	PGPI_HUMAN	PGPEP1	Pyroglutamyl-peptidase 1			0	0	1	0	0	0	0	1	0	0	0	0	0	0	0	0	0	0	0	0	0	0	0	0	0	1	0	1	0	0	0	0	0	0	0	0
AIIEEYLHLNDMK	K	E	1248	1260	13	2,3	sp|Q04637|IF4G1_HUMAN	Q04637	IF4G1_HUMAN	EIF4G1	Eukaryotic translation initiation factor 4 gamma 1			0	1	0	1	1	0	1	1	0	0	0	0	1	1	1	1	1	1	1	1	2	1	1	0	1	1	1	0	1	0	1	0	1	1	1	0
AIKPTLGLIDPLHTLHMPAR	R	V	215	234	20	4,5	sp|Q8IWW8|HOT_HUMAN	Q8IWW8	HOT_HUMAN	ADHFE1	Hydroxyacid-oxoacid transhydrogenase, mitochondrial			1	0	1	1	0	0	1	2	1	1	1	1	1	1	1	2	0	1	1	0	1	1	1	2	1	1	1	2	1	0	1	2	1	2	1	1
AILEDMVR	K	L	633	640	8	2	sp|P33121|ACSL1_HUMAN	P33121	ACSL1_HUMAN	ACSL1	Long-chain-fatty-acid--CoA ligase 1	ACSL6	sp|Q9UKU0|ACSL6_HUMAN	1	1	1	1	1	1	1	1	2	1	1	1	1	1	1	1	1	1	1	1	1	1	1	1	1	1	1	1	1	1	2	1	1	1	1	1
AILEQNFR	K	D	308	315	8	2	sp|Q14134|TRI29_HUMAN	Q14134	TRI29_HUMAN	TRIM29	Tripartite motif-containing protein 29			0	0	0	0	0	0	0	0	0	0	0	0	0	0	0	0	0	0	0	0	0	0	0	0	0	0	0	0	0	0	0	0	0	0	0	0
AILNYIASK	R	Y	70	78	9	2	contam_sp|P08263|GSTA1_HUMAN	P08263	GSTA1_HUMAN	GSTA1	Glutathione S-transferase A1	GSTA2, GSTA3, GSTA5	sp|P09210|GSTA2_HUMAN, sp|Q16772|GSTA3_HUMAN, sp|Q7RTV2|GSTA5_HUMAN	1	0	0	0	0	0	0	0	0	0	0	0	0	0	0	0	0	0	0	0	0	0	0	0	0	0	0	0	0	0	0	0	0	0	0	0
AILVDLEPGTMDSVR	R	S	63	77	15	2	sp|P07437|TBB5_HUMAN	P07437	TBB5_HUMAN	TUBB	Tubulin beta chain	TUBB2A, TUBB2B, TUBB3	sp|Q13509|TBB3_HUMAN, sp|Q13885|TBB2A_HUMAN, sp|Q9BVA1|TBB2B_HUMAN	1	0	0	0	0	0	2	1	0	0	2	0	0	0	0	0	1	0	0	0	0	0	0	0	2	0	0	0	1	0	1	0	0	0	0	0
AIMEGSGR	K	I	565	572	8	2	sp|Q00872|MYPC1_HUMAN	Q00872	MYPC1_HUMAN	MYBPC1	Myosin-binding protein C, slow-type			1	0	1	1	1	1	2	1	1	1	1	1	1	1	1	2	0	1	1	1	1	1	0	1	1	1	1	1	1	1	0	1	1	1	0	1
AIMKDPDDHTVCHLLFANQTEK	R	D	193	214	22	4	sp|P00387|NB5R3_HUMAN	P00387	NB5R3_HUMAN	CYB5R3	NADH-cytochrome b5 reductase 3			1	0	0	0	1	0	0	0	0	0	0	0	0	0	0	0	0	0	1	0	0	0	0	0	0	0	0	0	0	0	1	0	0	0	0	0
AIMMASQSLMCGHQDVMVAGGMESMSNVPYVMNR	K	G	132	165	34	3,4	sp|P24752|THIL_HUMAN	P24752	THIL_HUMAN	ACAT1	Acetyl-CoA acetyltransferase, mitochondrial			0	0	0	0	3	1	3	1	0	0	1	0	2	1	4	1	2	1	3	1	3	0	3	1	3	2	4	2	3	1	3	0	1	0	3	0
AIMTYVSCFYHAFAGAEQAETAANR	R	I	244	268	25	2,3,4	sp|P35609|ACTN2_HUMAN	P35609	ACTN2_HUMAN	ACTN2	Alpha-actinin-2	ACTN3	sp|Q08043|ACTN3_HUMAN	11	14	14	11	15	14	15	11	12	13	10	13	17	10	12	13	15	13	14	17	12	8	11	10	14	12	15	10	11	11	9	12	12	11	15	10
AIMTYVSSFYHAFSGAQK	K	A	237	254	18	3	sp|P12814|ACTN1_HUMAN	P12814	ACTN1_HUMAN	ACTN1	Alpha-actinin-1	ACTN4	sp|O43707|ACTN4_HUMAN	0	0	1	0	1	0	1	0	0	0	0	0	1	0	0	0	1	0	1	0	1	1	1	0	1	0	1	0	1	0	0	0	1	0	1	0
AIMVDSMLHTVYR	R	L	2576	2588	13	2,3	sp|P21817|RYR1_HUMAN	P21817	RYR1_HUMAN	RYR1	Ryanodine receptor 1			1	3	2	1	1	2	1	2	1	3	1	2	1	2	1	2	1	2	1	2	1	2	1	2	1	2	1	2	1	2	1	2	1	2	1	2
AINAHVNLGYTK	R	V	168	179	12	2,3	sp|Q9BS92|NPS3B_HUMAN	Q9BS92	NPS3B_HUMAN	NIPSNAP3B	Protein NipSnap homolog 3B			1	0	2	1	2	1	2	2	2	2	2	1	2	2	2	1	2	2	2	2	2	2	2	2	2	2	2	2	2	1	1	0	2	2	2	1
AINEAYKEDYHK	R	S	472	483	12	2,3	sp|P08133|ANXA6_HUMAN	P08133	ANXA6_HUMAN	ANXA6	Annexin A6			2	1	1	2	1	2	2	4	2	2	2	1	3	1	1	0	1	2	2	1	1	2	1	1	1	3	2	2	3	0	2	1	1	0	1	1
AINEGPPTESGK	K	Q	41	52	12	2	sp|A8MU46|SMTL1_HUMAN	A8MU46	SMTL1_HUMAN	SMTNL1	Smoothelin-like protein 1			0	0	0	0	0	0	0	0	0	0	0	0	0	0	0	0	0	1	0	0	0	0	0	0	0	0	0	0	0	0	0	0	0	0	0	0
AINEGPPTESGKQEK	K	A	41	55	15	2,3	sp|A8MU46|SMTL1_HUMAN	A8MU46	SMTL1_HUMAN	SMTNL1	Smoothelin-like protein 1			0	0	0	0	0	0	1	0	0	0	0	0	0	0	0	0	0	0	0	0	1	0	0	0	0	0	0	0	0	0	0	0	0	0	0	0
AINIAGETSSHAFLLVQAK	K	Q	2153	2171	19	2,3	sp|Q8WZ42|TITIN_HUMAN	Q8WZ42	TITIN_HUMAN	TTN	Titin			1	2	6	3	4	2	2	2	5	2	4	1	4	4	3	2	3	3	4	1	3	3	2	3	2	2	3	2	4	3	4	3	5	1	2	3
AINQAGVGKPSDLAGPVVAETR	R	P	1117	1138	22	2,3	sp|P52179|MYOM1_HUMAN	P52179	MYOM1_HUMAN	MYOM1	Myomesin-1			3	3	3	2	2	3	3	2	2	2	2	3	3	2	3	2	2	3	2	2	3	3	3	2	4	2	2	3	3	3	4	3	3	3	3	3
AINQAGVGKPSDLAGPVVAETRPGTK	R	E	1117	1142	26	2,3,4	sp|P52179|MYOM1_HUMAN	P52179	MYOM1_HUMAN	MYOM1	Myomesin-1			3	6	3	5	2	6	4	5	3	5	3	6	3	6	2	3	3	6	3	6	3	6	5	6	2	6	2	6	3	5	3	6	3	6	6	6
AINQGGLTSVAVR	K	G	31	43	13	2	sp|P60900|PSA6_HUMAN	P60900	PSA6_HUMAN	PSMA6	Proteasome subunit alpha type-6			0	0	1	0	0	0	1	1	0	1	0	1	0	0	0	1	0	1	0	0	0	0	0	0	0	1	0	1	0	0	1	0	0	0	0	0
AINVQEEK	K	I	1493	1500	8	2	sp|Q13813|SPTN1_HUMAN	Q13813	SPTN1_HUMAN	SPTAN1	Spectrin alpha chain, non-erythrocytic 1			0	0	0	0	0	0	0	0	0	0	0	0	0	0	0	0	0	0	0	0	0	0	0	0	0	0	0	0	0	0	0	0	0	0	0	0
AIPDLTAPVAAVQAAVSNLVR	K	V	36	56	21	3	sp|P18206|VINC_HUMAN	P18206	VINC_HUMAN	VCL	Vinculin			0	0	0	1	0	0	0	1	1	0	0	0	0	1	0	1	0	0	0	0	0	0	0	0	0	1	0	0	0	0	1	1	0	0	0	0
AIPLVLVSGNHDIGNTPTAETVEEFCR	R	T	118	144	27	3	sp|Q9BRF8|CPPED_HUMAN	Q9BRF8	CPPED_HUMAN	CPPED1	Serine/threonine-protein phosphatase CPPED1			0	0	0	0	0	0	0	0	0	0	1	0	0	0	0	0	0	0	0	0	0	0	0	0	0	0	0	0	0	0	0	0	0	0	0	0
AIQGGTSHHLGQNFSK	R	M	1235	1250	16	2	sp|P07814|SYEP_HUMAN	P07814	SYEP_HUMAN	EPRS1	Bifunctional glutamate/proline--tRNA ligase			0	0	0	0	1	0	0	0	0	0	0	0	0	0	0	0	1	0	0	0	1	0	0	0	0	0	0	0	0	0	0	0	0	0	0	0
AIQLTYNPDESSKPNMIDAATLK	K	S	89	111	23	3	sp|P02679|FIBG_HUMAN	P02679	FIBG_HUMAN	FGG	Fibrinogen gamma chain			2	2	1	0	1	1	1	1	1	0	3	2	0	0	0	0	0	0	1	1	1	1	0	0	0	1	1	1	1	0	1	1	1	1	1	1
AIQTLGYFPVGDGDFPHQK	R	L	861	879	19	3	sp|Q5VYK3|ECM29_HUMAN	Q5VYK3	ECM29_HUMAN	ECPAS	Proteasome adapter and scaffold protein ECM29			0	0	1	0	0	0	1	0	1	0	0	0	0	0	0	0	0	0	0	0	0	0	0	0	0	0	0	0	0	0	0	0	0	0	0	0
AIQWGEDGRPFHYLFYTGK	R	Q	137	155	19	4	sp|P82933|RT09_HUMAN	P82933	RT09_HUMAN	MRPS9	28S ribosomal protein S9, mitochondrial			0	0	0	0	0	0	0	0	0	0	0	0	0	0	0	0	0	0	1	0	0	0	0	0	0	0	0	0	0	0	0	0	0	0	0	0
AISEELDHALNDMTSI	K	-	269	284	16	2,3	sp|P09493|TPM1_HUMAN	P09493	TPM1_HUMAN	TPM1	Tropomyosin alpha-1 chain	TPM3	sp|P06753|TPM3_HUMAN	21	25	18	19	16	18	15	18	17	22	16	23	23	19	16	20	13	22	13	17	15	24	11	20	22	24	13	23	18	26	16	23	18	23	18	22
AISEELDNALNDITSL	K	-	269	284	16	2,3	sp|P07951|TPM2_HUMAN	P07951	TPM2_HUMAN	TPM2	Tropomyosin beta chain			5	5	1	4	4	3	2	3	4	5	2	4	3	2	4	2	4	3	2	1	4	3	2	2	2	2	1	5	5	3	4	3	4	5	1	4
AISFVGSNK	K	A	256	264	9	2	sp|Q02252|MMSA_HUMAN	Q02252	MMSA_HUMAN	ALDH6A1	Methylmalonate-semialdehyde dehydrogenase [acylating], mitochondrial			0	0	0	0	0	0	0	0	0	0	0	0	0	0	0	0	0	0	0	0	0	0	0	0	0	0	0	0	1	0	0	0	0	0	1	0
AISHEHSPSDLEAHFVPLVK	R	R	114	133	20	3,4,5	sp|P30153|2AAA_HUMAN	P30153	2AAA_HUMAN	PPP2R1A	Serine/threonine-protein phosphatase 2A 65 kDa regulatory subunit A alpha isoform			1	1	2	1	2	1	2	1	1	1	1	2	1	1	1	1	2	1	1	2	2	1	2	1	2	1	2	1	1	1	2	1	1	1	2	2
AISPDKDNFYFDVK	K	D	398	411	14	2,3	sp|Q13423|NNTM_HUMAN	Q13423	NNTM_HUMAN	NNT	NAD(P) transhydrogenase, mitochondrial			1	2	2	2	2	2	2	2	2	2	2	2	3	1	2	2	2	2	3	0	2	2	2	1	2	2	2	2	2	1	2	2	2	0	2	2
AISPDKDNFYFDVKDDFDFGTMGHVIR	K	G	398	424	27	3,4,5	sp|Q13423|NNTM_HUMAN	Q13423	NNTM_HUMAN	NNT	NAD(P) transhydrogenase, mitochondrial			1	3	6	3	4	1	8	3	5	2	3	4	3	2	5	4	3	2	4	5	4	2	5	5	2	4	6	6	4	4	5	3	3	3	6	4
AITADVSHSPR	R	T	576	586	11	2	sp|Q16821|PPR3A_HUMAN	Q16821	PPR3A_HUMAN	PPP1R3A	Protein phosphatase 1 regulatory subunit 3A			0	0	0	0	1	1	0	0	0	0	0	0	0	0	0	0	0	0	0	0	1	0	1	0	0	0	0	0	0	0	0	0	0	0	0	0
AITDAAMMAEELK	K	K	1758	1770	13	2,3	sp|P12883|MYH7_HUMAN	P12883	MYH7_HUMAN	MYH7	Myosin-7	MYH1, MYH13, MYH2, MYH3, MYH4, MYH6, MYH7B, MYH8	sp|A7E2Y1|MYH7B_HUMAN, sp|P11055|MYH3_HUMAN, sp|P12882|MYH1_HUMAN, sp|P13533|MYH6_HUMAN, sp|P13535|MYH8_HUMAN, sp|Q9UKX2|MYH2_HUMAN, sp|Q9UKX3|MYH13_HUMAN, sp|Q9Y623|MYH4_HUMAN	6	5	6	6	3	5	5	5	7	7	4	7	6	3	4	4	5	5	5	3	3	3	4	5	3	6	3	6	3	4	6	7	3	9	3	3
AITDAAMMAEELKK	K	E	1758	1771	14	2,3	sp|P12883|MYH7_HUMAN	P12883	MYH7_HUMAN	MYH7	Myosin-7	MYH1, MYH13, MYH2, MYH3, MYH4, MYH6, MYH7B, MYH8	sp|A7E2Y1|MYH7B_HUMAN, sp|P11055|MYH3_HUMAN, sp|P12882|MYH1_HUMAN, sp|P13533|MYH6_HUMAN, sp|P13535|MYH8_HUMAN, sp|Q9UKX2|MYH2_HUMAN, sp|Q9UKX3|MYH13_HUMAN, sp|Q9Y623|MYH4_HUMAN	44	64	51	48	53	55	41	43	40	40	48	39	51	62	51	48	57	42	51	49	48	55	49	61	51	44	44	45	48	62	39	62	57	63	50	51
AITDAAMMAEELKKEQDTSAHLER	K	M	1758	1781	24	4,5	sp|P12883|MYH7_HUMAN	P12883	MYH7_HUMAN	MYH7	Myosin-7	MYH1, MYH13, MYH2, MYH3, MYH4, MYH6, MYH7B, MYH8	sp|A7E2Y1|MYH7B_HUMAN, sp|P11055|MYH3_HUMAN, sp|P12882|MYH1_HUMAN, sp|P13533|MYH6_HUMAN, sp|P13535|MYH8_HUMAN, sp|Q9UKX2|MYH2_HUMAN, sp|Q9UKX3|MYH13_HUMAN, sp|Q9Y623|MYH4_HUMAN	0	0	1	0	0	1	0	0	0	0	0	1	0	1	0	0	0	0	0	0	0	0	0	0	0	0	0	0	0	1	0	0	0	0	0	0
AITHLNNNFMFGQK	R	L	435	448	14	3	sp|P14866|HNRPL_HUMAN	P14866	HNRPL_HUMAN	HNRNPL	Heterogeneous nuclear ribonucleoprotein L			0	0	0	0	0	0	0	0	0	0	0	0	0	0	0	0	0	0	0	0	0	0	0	0	0	0	1	0	0	0	0	0	0	1	0	0
AITQELPGLLGSLGLGK	R	N	893	909	17	2,3	sp|Q86TD4|SRCA_HUMAN	Q86TD4	SRCA_HUMAN	SRL	Sarcalumenin			2	2	1	2	2	3	2	2	3	2	2	2	2	2	2	2	3	2	2	2	2	2	2	2	3	2	2	2	2	2	2	3	2	2	2	3
AITSGGITYQDQPWHADCFVCVTCSK	K	K	168	193	26	2,3,4	sp|Q13642|FHL1_HUMAN	Q13642	FHL1_HUMAN	FHL1	Four and a half LIM domains protein 1			4	4	6	4	8	9	8	9	7	5	8	6	8	9	8	5	11	10	6	8	8	7	4	6	9	8	7	6	9	7	6	7	8	6	6	6
AITSGGITYQDQPWHADCFVCVTCSKK	K	L	168	194	27	4	sp|Q13642|FHL1_HUMAN	Q13642	FHL1_HUMAN	FHL1	Four and a half LIM domains protein 1			0	0	0	0	0	0	0	0	0	0	0	1	0	0	0	0	0	0	0	0	0	0	0	0	0	0	0	0	0	0	0	0	0	0	0	0
AITVFSPDGHLFQVEYAQEAVK	R	K	6	27	22	2,3	sp|O14818|PSA7_HUMAN	O14818	PSA7_HUMAN	PSMA7	Proteasome subunit alpha type-7	PSMA8	sp|Q8TAA3|PSMA8_HUMAN	1	2	1	1	1	2	1	2	1	2	1	1	1	3	1	1	1	3	1	3	1	2	1	1	1	1	1	1	1	3	1	0	1	1	1	1
AITYNAMLAETSTVFHQNDVK	K	I	181	201	21	3	sp|Q9BUB7|TMM70_HUMAN	Q9BUB7	TMM70_HUMAN	TMEM70	Transmembrane protein 70, mitochondrial			0	0	1	1	0	0	0	0	0	0	0	0	0	0	0	0	0	0	0	0	0	0	0	0	0	0	0	0	0	0	1	0	0	0	0	0
AIVAGDQNVEYK	K	G	107	118	12	2	sp|Q13642|FHL1_HUMAN	Q13642	FHL1_HUMAN	FHL1	Four and a half LIM domains protein 1			2	2	3	3	3	2	3	2	3	3	3	3	2	2	3	2	3	2	2	2	3	2	3	2	3	2	2	2	2	1	3	1	2	1	2	2
AIVAIENPADVSVISSR	R	N	64	80	17	2	sp|P08865|RSSA_HUMAN	P08865	RSSA_HUMAN	RPSA	40S ribosomal protein SA			0	0	0	0	0	0	0	0	1	0	0	0	0	0	0	0	0	0	0	0	0	0	0	0	0	0	0	0	0	0	0	0	0	0	0	0
AIVDGNLK	K	L	121	128	8	2	sp|Q14315|FLNC_HUMAN	Q14315	FLNC_HUMAN	FLNC	Filamin-C	FLNA, FLNB	sp|O75369|FLNB_HUMAN, sp|P21333|FLNA_HUMAN	1	1	1	1	1	1	1	1	1	1	1	1	1	0	1	1	1	1	1	0	1	1	1	0	1	1	1	1	1	1	1	1	1	1	1	1
AIVEGFQPISVVWLK	R	D	7499	7513	15	2,3	sp|Q8WZ42|TITIN_HUMAN	Q8WZ42	TITIN_HUMAN	TTN	Titin			4	4	4	4	4	2	4	4	4	4	4	4	4	3	3	4	2	4	4	4	2	4	4	3	2	4	4	4	3	3	4	4	4	4	4	3
AIVQDQGCLPGLILFMDHPNPPVVHSALLALR	R	Y	33	64	32	4	sp|Q9NVT9|ARMC1_HUMAN	Q9NVT9	ARMC1_HUMAN	ARMC1	Armadillo repeat-containing protein 1			0	0	0	0	0	0	0	0	0	0	0	0	0	0	0	0	0	0	0	0	0	0	0	0	0	0	0	0	0	0	0	0	0	0	0	1
AIVQQWLEYR	K	V	69	78	10	2	sp|O43324|MCA3_HUMAN	O43324	MCA3_HUMAN	EEF1E1	Eukaryotic translation elongation factor 1 epsilon-1			0	0	1	0	0	0	0	0	0	0	0	0	0	0	0	0	0	0	0	0	0	0	0	0	0	0	0	0	0	0	0	0	0	0	0	0
AIWAEYDPEAK	K	G	1404	1414	11	2	sp|Q13698|CAC1S_HUMAN	Q13698	CAC1S_HUMAN	CACNA1S	Voltage-dependent L-type calcium channel subunit alpha-1S			0	0	0	0	0	0	0	0	1	0	0	0	0	0	0	0	0	0	0	0	0	0	0	0	0	0	0	0	0	0	0	0	0	0	0	0
AIWNVINWENVTER	K	Y	203	216	14	2,3	sp|P04179|SODM_HUMAN	P04179	SODM_HUMAN	SOD2	Superoxide dismutase [Mn], mitochondrial			2	2	3	2	2	2	3	3	6	3	4	3	3	3	4	1	2	2	3	2	5	2	4	1	4	2	3	4	3	2	3	2	5	1	3	6
AIYDIDRPDMISYSPYISHSAGDR	K	Q	321	344	24	3,4	sp|Q6H8Q1|ABLM2_HUMAN	Q6H8Q1	ABLM2_HUMAN	ABLIM2	Actin-binding LIM protein 2			0	2	1	1	1	0	2	0	0	1	1	0	1	0	0	1	1	0	1	0	1	1	0	0	0	0	1	1	1	0	1	0	0	1	1	0
AIYDIERPDLITYEPFYTSGYDDK	K	Q	394	417	24	3	sp|O14639|ABLM1_HUMAN	O14639	ABLM1_HUMAN	ABLIM1	Actin-binding LIM protein 1			0	0	0	0	1	0	1	0	0	0	0	0	0	0	0	0	0	0	0	0	0	0	0	0	0	0	0	0	0	0	0	0	0	0	0	0
AIYDIERPDLITYEPFYTSGYDDKQER	K	Q	394	420	27	4	sp|O14639|ABLM1_HUMAN	O14639	ABLM1_HUMAN	ABLIM1	Actin-binding LIM protein 1			0	0	0	0	1	0	1	0	0	0	0	0	0	0	0	0	0	0	1	0	0	0	0	0	0	0	0	0	0	0	0	0	0	0	0	0
AIYNNMK	R	Q	752	758	7	1,2	sp|O14983|AT2A1_HUMAN	O14983	AT2A1_HUMAN	ATP2A1	Sarcoplasmic/endoplasmic reticulum calcium ATPase 1	ATP2A2	sp|P16615|AT2A2_HUMAN	2	1	1	0	0	2	1	1	4	2	1	1	0	1	2	3	1	2	0	1	0	2	0	2	0	3	0	1	1	1	1	1	0	1	0	2
AIYQATYR	R	D	218	225	8	2	sp|P28074|PSB5_HUMAN	P28074	PSB5_HUMAN	PSMB5	Proteasome subunit beta type-5			0	0	1	1	1	0	1	0	0	1	0	0	0	0	0	0	1	0	0	0	1	0	0	0	0	0	0	0	0	0	0	0	0	0	0	0
AKADAADQAALAAR	R	Q	386	399	14	2,3	sp|Q9HDC5|JPH1_HUMAN	Q9HDC5	JPH1_HUMAN	JPH1	Junctophilin-1			0	0	0	0	0	0	0	0	0	0	0	0	0	1	0	0	0	0	0	0	0	0	0	0	0	0	0	0	0	0	0	0	0	0	0	0
AKAEAAEQAALAANQESNIAR	K	T	396	416	21	3	sp|Q9BR39|JPH2_HUMAN	Q9BR39	JPH2_HUMAN	JPH2	Junctophilin-2			0	0	1	1	0	0	1	1	1	1	1	1	1	1	0	1	0	0	0	1	0	0	0	1	1	1	1	1	0	1	1	0	0	1	1	0
AKAEEMLSK	R	Q	68	76	9	2	sp|P62993|GRB2_HUMAN	P62993	GRB2_HUMAN	GRB2	Growth factor receptor-bound protein 2			0	0	0	0	1	0	0	1	0	0	0	0	0	0	0	0	0	0	0	0	0	0	0	0	0	0	0	0	0	0	0	0	0	0	1	0
AKDFSLILDDVAITELSFSR	R	E	172	191	20	3	sp|Q99623|PHB2_HUMAN	Q99623	PHB2_HUMAN	PHB2	Prohibitin-2			0	1	2	1	1	1	2	1	1	0	1	0	2	1	2	2	1	1	3	2	2	2	1	1	2	1	1	1	0	2	2	1	2	0	1	4
AKDINQEVYNFLATAGAK	R	Y	143	160	18	2,3	sp|Q99798|ACON_HUMAN	Q99798	ACON_HUMAN	ACO2	Aconitate hydratase, mitochondrial			1	2	2	3	2	1	1	1	1	1	2	1	2	1	2	2	2	1	2	2	2	2	2	1	2	2	2	1	2	2	2	2	2	2	2	2
AKDIVPGDIVEIAVGDK	K	V	142	158	17	2,3	sp|P16615|AT2A2_HUMAN	P16615	AT2A2_HUMAN	ATP2A2	Sarcoplasmic/endoplasmic reticulum calcium ATPase 2			3	0	5	0	4	1	4	0	5	0	4	0	3	0	3	0	3	1	4	0	3	0	3	0	3	0	4	1	4	0	5	0	3	1	4	0
AKDIVPGDIVEIAVGDKVPADIR	K	L	142	164	23	2,3,4	sp|P16615|AT2A2_HUMAN	P16615	AT2A2_HUMAN	ATP2A2	Sarcoplasmic/endoplasmic reticulum calcium ATPase 2			7	1	6	0	7	0	6	0	9	0	6	0	8	0	7	0	7	0	4	0	7	0	7	0	7	0	5	0	7	0	7	0	7	0	6	0
AKDNFAGNYR	K	C	132	141	10	2,3	sp|Q00872|MYPC1_HUMAN	Q00872	MYPC1_HUMAN	MYBPC1	Myosin-binding protein C, slow-type			2	1	1	2	2	2	1	2	2	2	2	1	2	2	2	1	2	2	1	2	2	2	2	2	3	2	1	1	2	2	2	2	2	2	3	2
AKDPFAHLPK	K	S	276	285	10	2,3	sp|P26641|EF1G_HUMAN	P26641	EF1G_HUMAN	EEF1G	Elongation factor 1-gamma			2	0	1	1	2	1	1	1	2	1	0	1	0	1	2	1	1	1	2	2	2	1	2	1	1	1	1	1	1	1	2	0	2	1	1	1
AKDTCDSCGFNIDVEAPR	K	Q	140	157	18	2,3	sp|Q14324|MYPC2_HUMAN	Q14324	MYPC2_HUMAN	MYBPC2	Myosin-binding protein C, fast-type			1	3	0	2	1	2	1	3	1	2	0	2	1	3	0	2	0	2	0	2	0	2	0	2	0	2	0	2	2	2	1	2	1	2	0	2
AKECWEQEHEER	K	E	26	37	12	2,3,4	sp|P19237|TNNI1_HUMAN	P19237	TNNI1_HUMAN	TNNI1	Troponin I, slow skeletal muscle			4	1	5	1	5	2	7	1	5	1	4	1	4	0	5	0	5	3	5	1	4	0	3	1	6	3	4	3	4	0	5	1	4	1	4	2
AKECWEQEHEEREAEK	K	V	26	41	16	2,3,4,5	sp|P19237|TNNI1_HUMAN	P19237	TNNI1_HUMAN	TNNI1	Troponin I, slow skeletal muscle			3	0	4	0	3	1	6	0	3	0	5	0	4	0	4	0	3	0	7	0	3	0	3	0	5	0	5	0	5	0	4	0	4	0	5	1
AKEDFLK	K	K	23	29	7	2	sp|P17612|KAPCA_HUMAN	P17612	KAPCA_HUMAN	PRKACA	cAMP-dependent protein kinase catalytic subunit alpha	PRKACB	sp|P22694|KAPCB_HUMAN	0	1	1	1	1	1	1	1	0	1	1	1	0	1	1	0	1	1	1	1	1	1	1	1	1	1	0	1	0	1	0	0	1	1	1	0
AKEDQWR	K	G	1082	1088	7	2	sp|P52179|MYOM1_HUMAN	P52179	MYOM1_HUMAN	MYOM1	Myomesin-1			0	1	1	2	1	1	1	2	1	2	0	2	1	1	0	2	1	2	1	1	1	1	1	1	1	1	1	2	1	1	1	1	1	2	1	1
AKEEEAPLLFFVAGEDDMTDSLR	K	D	361	383	23	3	sp|Q6DKJ4|NXN_HUMAN	Q6DKJ4	NXN_HUMAN	NXN	Nucleoredoxin			0	1	0	0	0	1	0	0	0	0	0	0	0	1	0	0	0	0	1	1	0	1	0	0	0	0	0	0	0	1	0	0	1	1	0	1
AKEEMSLSDLNSQDR	R	V	183	197	15	2,3	sp|O95210|STBD1_HUMAN	O95210	STBD1_HUMAN	STBD1	Starch-binding domain-containing protein 1			1	0	0	1	0	1	1	1	1	1	0	0	0	0	0	1	0	1	0	0	0	1	0	0	0	1	1	1	0	0	0	1	0	1	0	2
AKEEMSLSDLNSQDRVDHEEWEMVPR	R	H	183	208	26	4	sp|O95210|STBD1_HUMAN	O95210	STBD1_HUMAN	STBD1	Starch-binding domain-containing protein 1			0	0	0	0	0	0	0	0	0	0	0	1	0	0	0	0	0	0	0	0	0	0	0	0	0	0	0	0	0	0	0	0	0	0	0	0
AKEIAAPELEPLHLR	R	Y	1669	1683	15	3,4	sp|Q8WZ42|TITIN_HUMAN	Q8WZ42	TITIN_HUMAN	TTN	Titin			0	0	0	0	0	1	0	0	0	0	0	0	0	0	0	0	1	0	0	0	0	0	0	0	0	0	0	0	0	0	0	0	0	0	0	0
AKELWETLHQLEIDK	K	F	211	225	15	3,4	sp|P45378|TNNT3_HUMAN	P45378	TNNT3_HUMAN	TNNT3	Troponin T, fast skeletal muscle			0	1	0	2	0	1	0	2	0	3	0	2	0	1	0	2	0	2	0	1	0	1	0	2	0	2	0	2	0	1	0	1	0	2	0	0
AKELWETLHQLEIDKFEFGEK	K	L	211	231	21	2,3,4,5	sp|P45378|TNNT3_HUMAN	P45378	TNNT3_HUMAN	TNNT3	Troponin T, fast skeletal muscle			3	11	2	8	4	11	3	9	4	8	1	6	3	9	0	13	4	9	1	10	1	9	2	11	1	11	1	9	4	9	2	13	2	10	3	13
AKEQETILR	K	T	666	674	9	2	sp|Q8WZ42|TITIN_HUMAN	Q8WZ42	TITIN_HUMAN	TTN	Titin			2	1	0	0	1	1	1	0	2	1	0	1	1	1	1	1	1	1	1	1	1	1	1	1	1	1	1	1	1	1	2	1	1	1	1	1
AKETADAITK	K	E	163	172	10	2	sp|Q00765|REEP5_HUMAN	Q00765	REEP5_HUMAN	REEP5	Receptor expression-enhancing protein 5			0	0	0	0	0	0	0	0	0	1	0	0	0	0	0	0	0	0	0	0	0	0	0	0	0	0	0	0	0	0	0	0	0	0	0	0
AKFEELNMDLFR	R	S	325	336	12	2,3	sp|P11021|BIP_HUMAN	P11021	BIP_HUMAN	HSPA5	Endoplasmic reticulum chaperone BiP			2	2	1	2	1	0	1	0	2	1	0	3	0	0	1	0	1	3	1	1	1	1	0	2	1	2	1	2	2	1	1	1	1	0	2	1
AKFPEHTIMAGNVVTGEMVEELILSGADIIK	R	V	147	177	31	4	sp|P36959|GMPR1_HUMAN	P36959	GMPR1_HUMAN	GMPR	GMP reductase 1			0	0	0	0	0	0	0	1	0	0	0	0	0	0	0	0	0	0	0	0	0	0	0	0	0	0	0	0	0	0	0	1	0	0	0	0
AKGEEIIHK	K	Y	1019	1027	9	2	sp|P20929|NEBU_HUMAN	P20929	NEBU_HUMAN	NEB	Nebulin			0	0	0	0	0	0	0	0	0	0	0	0	0	0	0	0	1	1	1	1	0	0	0	0	0	0	0	0	0	0	0	0	0	0	0	0
AKGGEEPLPEGLFWLLVTGHIPTEEQVSWLSK	K	E	108	139	32	4	sp|O75390|CISY_HUMAN	O75390	CISY_HUMAN	CS	Citrate synthase, mitochondrial			0	0	2	0	1	0	1	1	1	0	0	0	0	0	0	0	0	1	2	0	0	0	0	0	2	1	1	0	0	0	2	0	0	0	0	0
AKHDELTYF	K	-	90	98	9	2,3	sp|P04080|CYTB_HUMAN	P04080	CYTB_HUMAN	CSTB	Cystatin-B			0	0	0	0	0	0	2	1	1	1	0	0	0	1	0	0	1	1	0	1	1	0	1	0	1	1	0	1	0	0	1	0	0	0	0	0
AKIPGTGALASAAAAVSGSK	R	A	522	541	20	3	sp|O75298|RTN2_HUMAN	O75298	RTN2_HUMAN	RTN2	Reticulon-2			1	1	1	0	1	0	1	1	1	1	1	0	1	0	1	1	1	0	1	1	1	1	1	0	1	0	1	1	1	1	1	0	1	1	1	0
AKLDVQFAGTAK	K	G	900	911	12	2,3	sp|Q14315|FLNC_HUMAN	Q14315	FLNC_HUMAN	FLNC	Filamin-C			2	1	2	3	3	3	3	2	2	3	3	3	3	2	2	2	3	3	3	3	2	2	2	1	3	2	2	2	2	2	2	3	2	3	3	2
AKLEAAVAEAEQQGEAALSDAR	R	C	361	382	22	2,3	contam_sp|P78386|KRT85_HUMAN	P78386	KRT85_HUMAN	KRT85	Keratin, type II cuticular Hb5			0	0	0	0	0	0	0	0	0	0	0	0	0	0	0	0	0	0	0	0	0	0	3	0	0	0	0	0	0	0	0	0	0	0	0	0
AKLEETITQAR	K	Y	633	643	11	2,3	sp|P54289|CA2D1_HUMAN	P54289	CA2D1_HUMAN	CACNA2D1	Voltage-dependent calcium channel subunit alpha-2/delta-1			1	1	1	1	1	1	1	1	1	1	1	1	1	1	1	1	0	1	1	1	0	1	0	1	1	0	0	1	1	1	1	1	1	1	1	1
AKLELAAAPK	R	I	13919	13928	10	2	sp|Q8WZ42|TITIN_HUMAN	Q8WZ42	TITIN_HUMAN	TTN	Titin			2	1	2	2	1	1	2	2	2	1	3	2	2	2	0	2	0	2	2	2	1	2	1	1	2	2	2	2	2	2	2	2	2	2	2	1
AKLEQLFQDEVAK	K	A	2651	2663	13	2,3	sp|Q15149|PLEC_HUMAN	Q15149	PLEC_HUMAN	PLEC	Plectin			0	1	1	2	2	2	2	0	2	2	1	2	2	1	2	1	2	1	2	1	2	1	2	1	2	1	2	0	2	1	2	0	2	0	1	0
AKLQTENGELSR	R	Q	1278	1289	12	2,3	sp|P12883|MYH7_HUMAN	P12883	MYH7_HUMAN	MYH7	Myosin-7			0	0	1	0	3	0	1	0	3	0	1	0	2	0	0	0	2	0	1	0	0	0	3	0	0	0	1	0	1	0	1	0	2	0	2	0
AKNALAHALQSAR	K	H	1325	1337	13	2,3	sp|P12883|MYH7_HUMAN	P12883	MYH7_HUMAN	MYH7	Myosin-7	MYH6	sp|P13533|MYH6_HUMAN	1	0	1	0	2	0	1	0	0	0	1	0	2	0	1	0	3	0	1	0	2	0	3	0	2	0	1	0	1	0	1	0	1	0	1	0
AKNALAHALQSSR	K	H	1331	1343	13	2,3	sp|Q9UKX2|MYH2_HUMAN	Q9UKX2	MYH2_HUMAN	MYH2	Myosin-2	MYH3, MYH8	sp|P11055|MYH3_HUMAN, sp|P13535|MYH8_HUMAN	0	2	0	1	0	2	0	1	0	2	0	2	0	1	0	1	0	2	0	2	0	2	0	2	0	2	0	2	0	2	0	2	0	0	0	2
AKNDAGYSEPR	K	E	29547	29557	11	2,3	sp|Q8WZ42|TITIN_HUMAN	Q8WZ42	TITIN_HUMAN	TTN	Titin			0	0	0	0	0	0	0	0	0	0	0	0	0	0	0	0	0	0	0	2	0	0	0	0	0	1	0	0	0	1	0	0	0	1	0	0
AKNEILDEVISLSQVTPK	K	H	597	614	18	3	sp|O60313|OPA1_HUMAN	O60313	OPA1_HUMAN	OPA1	Dynamin-like 120 kDa protein, mitochondrial			1	1	1	1	1	1	0	1	1	1	1	0	1	1	1	1	1	1	1	1	1	1	1	1	1	0	1	1	1	1	1	1	1	1	1	1
AKNPWPNVDAHSGVLLQYYGMTEMNYYTVLFGVSR	K	A	394	428	35	4	sp|O75390|CISY_HUMAN	O75390	CISY_HUMAN	CS	Citrate synthase, mitochondrial			0	0	0	0	0	0	0	0	0	0	0	0	0	0	0	0	0	0	0	0	0	0	0	0	0	0	0	0	0	0	1	0	0	0	0	0
AKPAEAPAAAAPK	K	A	153	165	13	2,3	sp|P36957|ODO2_HUMAN	P36957	ODO2_HUMAN	DLST	Dihydrolipoyllysine-residue succinyltransferase component of 2-oxoglutarate dehydrogenase complex, mitochondrial			2	2	2	2	2	2	2	2	2	2	2	2	2	2	2	2	2	2	2	1	2	2	2	2	2	2	2	2	2	2	2	2	2	2	2	2
AKPALEDLR	K	Q	231	239	9	2	sp|P02647|APOA1_HUMAN	P02647	APOA1_HUMAN	APOA1	Apolipoprotein A-I			0	0	0	0	0	0	1	0	0	0	0	0	0	0	0	0	0	0	1	0	0	0	0	0	0	0	1	0	0	0	0	0	0	0	0	0
AKPVWYAGR	R	D	980	988	9	2	sp|Q02218|ODO1_HUMAN	Q02218	ODO1_HUMAN	OGDH	2-oxoglutarate dehydrogenase, mitochondrial			0	0	0	0	0	0	0	0	0	0	0	0	0	0	0	0	0	0	0	0	0	0	0	0	0	0	1	0	0	0	1	0	0	0	0	0
AKPYEGSILEADCDILIPAASEK	K	Q	364	386	23	3	sp|P00367|DHE3_HUMAN	P00367	DHE3_HUMAN	GLUD1	Glutamate dehydrogenase 1, mitochondrial			1	1	1	1	0	1	0	0	1	1	1	1	0	1	0	1	0	1	0	1	0	1	0	1	0	0	0	1	1	1	0	1	0	1	1	1
AKQDMACLIR	K	E	378	387	10	2,3	contam_sp|O43790|KRT86_HUMAN	O43790	KRT86_HUMAN	KRT86	Keratin, type II cuticular Hb6	KRT81, KRT83, KRT87P	contam_sp|P78385|KRT83_HUMAN, contam_sp|Q14533|KRT81_HUMAN, sp|A6NCN2|KR87P_HUMAN	0	0	0	0	0	0	0	0	0	0	0	0	0	0	0	0	0	0	0	0	0	0	2	0	0	0	0	0	0	0	0	0	0	0	0	0
AKQDMACLLK	K	E	395	404	10	2	contam_sp|P78386|KRT85_HUMAN	P78386	KRT85_HUMAN	KRT85	Keratin, type II cuticular Hb5	KRT82	contam_sp|P15241|K2M2_SHEEP, contam_sp|P25691|K2M3_SHEEP, contam_sp|Q9NSB4|KRT82_HUMAN	0	0	0	0	0	0	0	0	0	0	0	0	0	0	0	0	0	0	0	0	0	0	1	0	0	0	0	0	0	0	0	0	0	0	0	0
AKSQSSLVLIGDAFKTVLEEAEFQR	K	K	1097	1121	25	3	sp|P54296|MYOM2_HUMAN	P54296	MYOM2_HUMAN	MYOM2	Myomesin-2			0	0	0	0	0	0	0	0	0	0	1	0	0	0	0	0	0	0	0	0	1	0	0	0	0	0	0	0	0	0	0	0	0	0	0	0
AKSTPSGFTLDDVIQTGVDNPGHPYIMTVGCVAGDEESYEVFK	R	D	44	86	43	4	sp|P12277|KCRB_HUMAN	P12277	KCRB_HUMAN	CKB	Creatine kinase B-type			0	0	1	1	0	0	1	1	0	0	0	0	0	0	0	0	0	1	0	0	0	0	1	0	0	1	0	1	0	0	0	0	0	0	0	0
AKWDAWNELK	K	G	54	63	10	3	sp|P07108|ACBP_HUMAN	P07108	ACBP_HUMAN	DBI	Acyl-CoA-binding protein			0	0	0	0	0	0	1	0	0	0	0	0	0	0	0	0	1	0	0	0	0	0	0	0	0	0	0	0	0	0	0	0	0	0	0	0
AKYPDYEVTWANDGY	K	-	111	125	15	2	sp|Q9NRX4|PHP14_HUMAN	Q9NRX4	PHP14_HUMAN	PHPT1	14 kDa phosphohistidine phosphatase			0	0	0	0	0	0	0	0	0	0	1	0	0	0	0	0	0	0	0	0	0	0	1	0	1	0	1	0	0	0	0	0	0	0	0	1
ALADDVELYCFQFLPFGK	K	G	539	556	18	2,3	sp|Q92523|CPT1B_HUMAN	Q92523	CPT1B_HUMAN	CPT1B	Carnitine O-palmitoyltransferase 1, muscle isoform			0	0	0	0	0	0	1	0	2	0	0	0	0	0	1	0	0	0	0	0	0	0	0	0	0	0	0	0	0	0	1	0	0	0	0	0
ALADLVHSHIQSNELCSK	K	Q	380	397	18	3,4	sp|P22830|HEMH_HUMAN	P22830	HEMH_HUMAN	FECH	Ferrochelatase, mitochondrial			1	0	0	0	1	0	2	1	1	1	2	0	2	0	0	2	1	1	1	0	0	0	1	0	1	1	1	1	1	0	0	0	1	0	1	0
ALAEEPQNSLPDIVIWMLQGDKR	R	V	781	803	23	3	sp|O75923|DYSF_HUMAN	O75923	DYSF_HUMAN	DYSF	Dysferlin			2	1	3	1	1	1	3	2	2	3	2	2	1	1	1	2	2	4	2	2	1	1	3	2	3	1	1	2	1	1	1	1	1	2	0	1
ALAEEVEQVHR	R	G	101	111	11	3	sp|Q9BQE5|APOL2_HUMAN	Q9BQE5	APOL2_HUMAN	APOL2	Apolipoprotein L2			0	0	0	0	0	0	0	0	0	0	0	0	0	0	0	0	0	0	0	1	0	0	0	0	0	0	0	1	0	0	0	1	0	1	0	0
ALAEGGSILSR	R	V	1466	1476	11	2	sp|P55268|LAMB2_HUMAN	P55268	LAMB2_HUMAN	LAMB2	Laminin subunit beta-2			1	0	0	1	0	0	0	1	1	1	0	1	0	1	1	1	0	0	1	0	0	0	0	1	0	1	0	0	1	0	1	0	0	0	0	0
ALAEGVLLR	R	T	26	34	9	2	sp|P48637|GSHB_HUMAN	P48637	GSHB_HUMAN	GSS	Glutathione synthetase			0	0	1	0	0	0	0	0	0	0	0	0	0	0	0	0	0	0	0	0	0	0	0	0	0	0	0	0	0	0	0	0	0	0	0	0
ALAFHPVEPVLVTASEDHTLK	R	L	485	505	21	4	sp|Q13033|STRN3_HUMAN	Q13033	STRN3_HUMAN	STRN3	Striatin-3			0	0	0	1	0	0	1	1	1	0	0	1	0	0	0	1	0	1	0	1	0	0	0	0	0	0	0	0	0	0	0	0	0	0	0	0
ALAGPDQGITEILMNRPSAR	R	N	34	53	20	3	sp|Q86YB7|ECHD2_HUMAN	Q86YB7	ECHD2_HUMAN	ECHDC2	Enoyl-CoA hydratase domain-containing protein 2, mitochondrial			0	0	1	0	0	0	1	0	0	0	1	0	0	0	0	0	1	0	1	0	1	0	1	0	1	0	1	0	1	0	1	0	1	0	1	0
ALAHLQALTPSMGLYPPPGFPK	R	L	417	438	22	3	sp|Q96AN5|TM143_HUMAN	Q96AN5	TM143_HUMAN	TMEM143	Transmembrane protein 143			0	0	0	0	0	0	0	0	0	0	0	0	0	0	0	0	0	0	0	0	0	0	0	0	0	0	0	1	1	0	0	0	0	0	0	0
ALALLEDEER	R	V	163	172	10	2	sp|A0FGR8|ESYT2_HUMAN	A0FGR8	ESYT2_HUMAN	ESYT2	Extended synaptotagmin-2			1	0	0	0	0	0	0	0	0	0	0	0	0	0	0	0	0	0	0	0	0	0	0	0	0	0	0	0	0	1	0	0	0	0	0	0
ALALTGNQGIEAAMDWLMEHEDDPDVDEPLETPLGHILGR	K	E	23	62	40	4	sp|Q04323|UBXN1_HUMAN	Q04323	UBXN1_HUMAN	UBXN1	UBX domain-containing protein 1			0	0	0	1	1	1	1	1	0	0	1	1	0	1	1	1	1	1	1	0	1	1	1	0	1	1	0	2	0	1	1	0	1	0	0	0
ALAMGYKPK	K	A	326	334	9	2	sp|P55084|ECHB_HUMAN	P55084	ECHB_HUMAN	HADHB	Trifunctional enzyme subunit beta, mitochondrial			2	3	2	2	1	2	2	2	2	2	2	2	2	1	1	1	1	1	2	2	3	2	2	2	2	2	2	3	2	2	2	2	2	2	1	2
ALAMTALDVIFKPELLEGIR	K	E	400	419	20	3	sp|Q8IYS1|P20D2_HUMAN	Q8IYS1	P20D2_HUMAN	PM20D2	Peptidase M20 domain-containing protein 2			0	0	0	0	0	0	1	1	0	0	0	0	0	0	0	0	0	0	1	1	0	0	0	0	0	0	0	0	0	0	0	0	0	0	0	0
ALANSLACQGK	R	Y	332	342	11	2	sp|P04075|ALDOA_HUMAN	P04075	ALDOA_HUMAN	ALDOA	Fructose-bisphosphate aldolase A		contam_sp|P00883|ALDOA_RABIT	1	3	1	4	1	4	1	6	2	4	2	6	2	4	1	4	1	5	1	3	2	3	1	4	1	4	1	4	1	4	1	4	1	3	1	3
ALAPEYAK	K	A	58	65	8	2	sp|P07237|PDIA1_HUMAN	P07237	PDIA1_HUMAN	P4HB	Protein disulfide-isomerase			0	0	0	0	0	0	0	0	0	0	1	0	0	0	0	0	0	0	0	0	0	0	0	0	0	0	0	0	0	1	0	0	1	0	0	0
ALAPTWEQLALGLEHSETVK	K	I	222	241	20	3	sp|Q8NBS9|TXND5_HUMAN	Q8NBS9	TXND5_HUMAN	TXNDC5	Thioredoxin domain-containing protein 5			0	0	0	1	0	0	0	0	0	0	0	0	0	0	0	0	1	0	0	0	0	0	0	0	0	0	0	0	0	0	0	0	1	0	0	0
ALAQGYR	K	A	184	190	7	2	sp|Q5HYK3|COQ5_HUMAN	Q5HYK3	COQ5_HUMAN	COQ5	2-methoxy-6-polyprenyl-1,4-benzoquinol methylase, mitochondrial			0	0	0	0	1	0	0	0	0	0	0	0	1	0	0	0	1	0	0	0	1	0	0	0	1	0	1	0	1	0	0	1	1	0	1	1
ALASDDHCNLK	K	F	1612	1622	11	2,3	sp|P52179|MYOM1_HUMAN	P52179	MYOM1_HUMAN	MYOM1	Myomesin-1			2	2	2	2	2	2	2	1	2	2	2	2	2	2	3	1	2	2	2	2	2	3	2	2	2	2	2	1	2	4	2	2	2	2	2	2
ALASIDSK	R	L	269	276	8	2	sp|P18206|VINC_HUMAN	P18206	VINC_HUMAN	VCL	Vinculin			0	0	0	0	1	0	0	0	0	0	0	0	0	0	0	0	0	0	0	0	0	0	0	0	0	0	0	0	0	0	0	0	0	0	0	0
ALASLMTYK	K	C	163	171	9	2	sp|P00367|DHE3_HUMAN	P00367	DHE3_HUMAN	GLUD1	Glutamate dehydrogenase 1, mitochondrial	GLUD2	contam_sp|P00366|DHE3_BOVIN, sp|P49448|DHE4_HUMAN	1	0	0	1	0	0	0	0	1	0	0	1	0	0	0	0	0	0	0	0	0	0	0	0	0	0	0	0	0	0	1	0	0	0	0	0
ALASQLQDSLK	R	D	571	581	11	2	sp|P18206|VINC_HUMAN	P18206	VINC_HUMAN	VCL	Vinculin			0	1	0	1	0	1	1	0	0	1	0	1	0	1	0	0	0	0	0	1	0	1	0	0	0	0	0	0	0	1	0	0	0	1	0	1
ALASTCKPELQK	K	Y	511	522	12	2	sp|Q9BZQ8|NIBA1_HUMAN	Q9BZQ8	NIBA1_HUMAN	NIBAN1	Protein Niban 1			0	0	0	0	0	0	0	1	0	0	0	0	0	0	0	0	0	0	0	0	0	0	0	0	0	0	0	0	0	0	0	0	0	0	0	0
ALCLDLLSLSAACDALDQHNLK	K	Q	3118	3139	22	3	sp|P11532|DMD_HUMAN	P11532	DMD_HUMAN	DMD	Dystrophin			0	0	0	0	0	0	0	0	0	0	1	0	1	1	0	1	0	0	0	0	0	0	0	0	0	1	1	0	0	0	0	1	0	1	0	0
ALDDLSAEER	K	G	2652	2661	10	2	sp|Q5VST9|OBSCN_HUMAN	Q5VST9	OBSCN_HUMAN	OBSCN	Obscurin			1	0	0	0	0	0	0	1	0	0	0	0	0	0	0	0	0	0	0	0	0	0	0	0	0	0	0	0	0	0	1	0	0	1	0	0
ALDEATKYALER	R	K	295	306	12	3	sp|P11310|ACADM_HUMAN	P11310	ACADM_HUMAN	ACADM	Medium-chain specific acyl-CoA dehydrogenase, mitochondrial			0	0	0	0	0	0	0	0	0	0	0	0	0	1	0	0	0	0	0	0	0	0	0	0	0	0	0	0	0	0	0	0	0	0	0	0
ALDFIASK	K	G	110	117	8	1,2	sp|Q08043|ACTN3_HUMAN	Q08043	ACTN3_HUMAN	ACTN3	Alpha-actinin-3	ACTN1, ACTN4	sp|O43707|ACTN4_HUMAN, sp|P12814|ACTN1_HUMAN	0	1	0	0	1	1	0	1	0	1	1	0	1	2	1	1	1	0	0	1	0	1	0	1	1	1	1	0	1	2	0	1	1	1	0	1
ALDGAFTEENR	K	A	1545	1555	11	2	sp|Q9Y490|TLN1_HUMAN	Q9Y490	TLN1_HUMAN	TLN1	Talin-1			0	0	0	0	0	0	0	0	0	0	0	1	0	0	0	0	0	0	0	0	0	0	0	0	0	0	0	1	1	1	0	1	0	1	1	1
ALDLNLK	R	H	66	72	7	2	sp|P14927|QCR7_HUMAN	P14927	QCR7_HUMAN	UQCRB	Cytochrome b-c1 complex subunit 7			1	0	1	1	0	0	0	1	0	0	1	1	0	0	0	1	0	0	0	0	0	0	0	0	0	1	1	0	0	0	0	0	0	1	1	0
ALDLTQWLMVLK	R	I	961	972	12	2,3	sp|O14983|AT2A1_HUMAN	O14983	AT2A1_HUMAN	ATP2A1	Sarcoplasmic/endoplasmic reticulum calcium ATPase 1			3	1	2	4	2	4	1	5	2	5	0	5	1	4	0	2	2	5	2	3	1	2	1	2	2	5	0	6	1	2	2	4	1	5	0	3
ALDPAFK	R	I	209	215	7	2	sp|P07942|LAMB1_HUMAN	P07942	LAMB1_HUMAN	LAMB1	Laminin subunit beta-1			0	0	0	0	0	0	0	0	0	0	0	1	0	0	0	0	0	0	0	0	0	0	0	0	0	0	0	0	0	0	0	0	0	0	0	0
ALDPFTVPSPPTSLEITSVTK	K	E	26903	26923	21	2,3	sp|Q8WZ42|TITIN_HUMAN	Q8WZ42	TITIN_HUMAN	TTN	Titin			0	0	0	1	0	0	0	0	0	0	0	1	0	0	0	0	0	1	0	0	0	0	0	0	0	1	0	0	0	0	0	1	0	1	0	1
ALDPLHPPGPPK	K	D	18330	18341	12	2,3	sp|Q8WZ42|TITIN_HUMAN	Q8WZ42	TITIN_HUMAN	TTN	Titin			8	8	7	8	7	8	7	7	8	8	6	7	7	8	7	6	7	8	6	8	6	8	7	7	6	8	6	6	7	8	8	7	6	8	7	6
ALDSTTVAAHESEIYCK	K	V	43	59	17	2,3	sp|P50461|CSRP3_HUMAN	P50461	CSRP3_HUMAN	CSRP3	Cysteine and glycine-rich protein 3			2	2	3	3	6	4	3	3	3	2	2	3	2	2	2	1	3	2	2	2	2	2	3	2	3	2	2	2	3	2	3	3	3	3	3	2
ALDTLKGDEEAGAEAPPKEEVVPGDVR	R	S	353	379	27	3,4	sp|Q702N8|XIRP1_HUMAN	Q702N8	XIRP1_HUMAN	XIRP1	Xin actin-binding repeat-containing protein 1			0	0	0	0	1	0	2	2	0	0	1	0	0	0	0	0	1	0	1	1	0	0	0	0	0	0	0	0	0	2	0	0	0	0	0	0
ALDVGSGSGILTACFAR	K	M	82	98	17	2	sp|P22061|PIMT_HUMAN	P22061	PIMT_HUMAN	PCMT1	Protein-L-isoaspartate(D-aspartate) O-methyltransferase			0	0	0	0	0	0	0	0	0	0	0	0	0	0	0	0	0	0	0	0	0	0	0	0	0	0	0	0	0	0	0	0	0	0	0	0
ALDVMVSTFHK	K	Y	8	18	11	2,3	sp|P26447|S10A4_HUMAN	P26447	S10A4_HUMAN	S100A4	Protein S100-A4			1	0	1	1	1	1	1	1	1	0	1	1	1	0	1	2	1	2	1	2	1	0	1	1	1	2	1	2	1	0	1	1	1	0	1	0
ALDVSASDDEIAR	K	L	181	193	13	2	sp|P13798|ACPH_HUMAN	P13798	ACPH_HUMAN	APEH	Acylamino-acid-releasing enzyme			0	0	1	0	0	0	1	0	1	0	0	1	0	0	0	0	0	0	0	0	0	0	0	0	0	0	0	0	0	0	0	0	0	0	1	0
ALDYIASK	K	G	103	110	8	2	sp|P35609|ACTN2_HUMAN	P35609	ACTN2_HUMAN	ACTN2	Alpha-actinin-2			1	1	1	2	1	1	1	1	1	2	2	1	2	2	2	4	1	3	2	1	2	3	1	1	2	2	1	1	2	1	1	1	2	2	2	1
ALDYIASKGVK	K	L	103	113	11	2	sp|P35609|ACTN2_HUMAN	P35609	ACTN2_HUMAN	ACTN2	Alpha-actinin-2			0	0	0	0	0	0	0	0	0	0	0	0	0	0	0	0	0	0	0	0	0	0	0	0	0	0	0	0	0	0	0	0	0	0	0	0
ALDYLAIGIHELAAISER	K	R	452	469	18	3	sp|P42357|HUTH_HUMAN	P42357	HUTH_HUMAN	HAL	Histidine ammonia-lyase			1	0	0	0	0	0	0	0	1	1	0	1	0	0	1	0	1	0	0	0	1	0	1	0	0	0	0	0	0	0	0	1	0	0	0	1
ALDYYMLR	K	N	67	74	8	2	sp|Q9Y490|TLN1_HUMAN	Q9Y490	TLN1_HUMAN	TLN1	Talin-1			0	0	0	0	0	0	0	0	0	0	0	0	0	0	0	0	0	0	0	0	0	0	0	0	0	0	0	0	0	1	0	0	0	1	0	0
ALEATTEHIR	R	Q	2145	2154	10	2	sp|Q9Y490|TLN1_HUMAN	Q9Y490	TLN1_HUMAN	TLN1	Talin-1			0	0	0	0	0	0	0	0	0	0	0	0	0	0	0	0	0	0	0	0	1	0	0	0	0	0	0	0	0	0	0	0	0	0	0	0
ALEDLAQELEKENYHDQK	R	R	480	497	18	2,3,4	sp|P11277|SPTB1_HUMAN	P11277	SPTB1_HUMAN	SPTB	Spectrin beta chain, erythrocytic			0	0	0	0	0	0	1	1	0	1	0	0	2	0	0	1	0	0	2	0	0	0	0	0	0	1	0	1	0	0	0	0	0	0	0	0
ALEDMFDALEGK	K	S	643	654	12	2,3	sp|P23786|CPT2_HUMAN	P23786	CPT2_HUMAN	CPT2	Carnitine O-palmitoyltransferase 2, mitochondrial			1	1	1	0	0	0	1	0	1	0	1	0	1	0	0	1	0	0	0	0	0	0	0	0	0	0	1	0	1	0	1	0	0	1	1	0
ALEDQLSEIK	R	T	1255	1264	10	2	sp|P12882|MYH1_HUMAN	P12882	MYH1_HUMAN	MYH1	Myosin-1			0	1	0	0	1	1	0	2	1	1	0	1	1	1	0	1	0	2	0	1	0	1	0	1	0	2	0	1	1	1	0	1	0	1	0	1
ALEDQLSEIKTKEEEQQR	R	L	1255	1272	18	4	sp|P12882|MYH1_HUMAN	P12882	MYH1_HUMAN	MYH1	Myosin-1			0	0	0	0	0	0	0	0	0	0	0	0	0	0	0	0	0	0	0	0	0	0	0	0	0	0	0	0	0	0	0	0	0	0	0	0
ALEEAGFK	K	M	630	637	8	2	sp|P17655|CAN2_HUMAN	P17655	CAN2_HUMAN	CAPN2	Calpain-2 catalytic subunit			0	0	0	0	0	0	0	0	0	0	0	0	0	0	0	0	0	0	0	0	0	0	0	0	0	0	0	0	0	0	0	0	0	0	0	0
ALEEANADLEVK	R	I	135	146	12	2	sp|P02533|K1C14_HUMAN	P02533	K1C14_HUMAN	KRT14	Keratin, type I cytoskeletal 14	KRT13, KRT15, KRT16	contam_sp|O77727|K1C15_SHEEP, sp|P08779|K1C16_HUMAN, sp|P13646|K1C13_HUMAN, sp|P19012|K1C15_HUMAN	2	1	1	0	0	0	1	0	1	2	1	0	1	0	1	0	0	0	1	0	0	0	2	0	0	0	1	0	1	0	1	0	0	1	1	1
ALEEANTELEVK	R	I	104	115	12	2	sp|Q04695|K1C17_HUMAN	Q04695	K1C17_HUMAN	KRT17	Keratin, type I cytoskeletal 17			0	0	0	0	0	0	0	0	0	1	0	1	0	0	0	0	0	0	1	0	0	0	0	0	0	0	0	1	0	0	1	0	0	0	0	0
ALEESNYELEGK	R	I	166	177	12	2	contam_sp|P13645|K1C10_HUMAN	P13645	K1C10_HUMAN	KRT10	Keratin, type I cytoskeletal 10			2	2	2	2	1	2	1	2	2	2	1	2	1	1	1	2	1	2	1	1	1	1	2	1	1	1	1	2	1	2	2	2	2	2	1	1
ALEESNYELEGKIK	R	E	166	179	14	3	contam_sp|P13645|K1C10_HUMAN	P13645	K1C10_HUMAN	KRT10	Keratin, type I cytoskeletal 10			1	0	0	0	0	0	0	0	0	0	0	0	0	0	0	0	0	0	0	0	0	0	0	0	0	0	0	0	0	0	0	0	0	0	0	0
ALEFVAR	K	N	1519	1525	7	2	sp|P12111|CO6A3_HUMAN	P12111	CO6A3_HUMAN	COL6A3	Collagen alpha-3(VI) chain			1	1	1	0	1	1	1	1	1	1	0	1	1	1	1	1	1	1	1	1	0	1	1	1	1	1	1	1	1	1	1	1	1	1	1	1
ALEHAFQLEHIMDLTR	K	L	2436	2451	16	3,4	sp|Q14204|DYHC1_HUMAN	Q14204	DYHC1_HUMAN	DYNC1H1	Cytoplasmic dynein 1 heavy chain 1			1	0	0	0	1	0	1	1	1	0	0	0	1	0	0	1	1	0	1	1	0	1	0	1	0	0	0	0	0	0	0	1	1	0	0	0
ALEHFPMLQK	R	D	200	209	10	3	sp|P43304|GPDM_HUMAN	P43304	GPDM_HUMAN	GPD2	Glycerol-3-phosphate dehydrogenase, mitochondrial			0	1	0	1	0	0	0	1	0	1	0	1	0	1	0	0	0	1	0	1	0	2	0	0	0	1	0	1	0	1	0	0	0	0	0	0
ALEHFTDLYDIK	R	R	626	637	12	2,3	sp|Q00610|CLH1_HUMAN	Q00610	CLH1_HUMAN	CLTC	Clathrin heavy chain 1			1	1	1	1	1	1	1	1	1	2	1	1	1	1	1	1	1	1	2	1	2	1	1	1	1	1	1	1	1	1	1	1	1	1	1	1
ALEIAEK	K	K	1400	1406	7	2	sp|P35573|GDE_HUMAN	P35573	GDE_HUMAN	AGL	Glycogen debranching enzyme			0	1	1	1	0	0	1	1	1	1	1	1	1	1	0	1	0	1	1	0	0	1	0	1	0	1	1	1	1	1	1	0	1	0	0	0
ALEIIPR	K	Q	441	447	7	2	sp|Q99832|TCPH_HUMAN	Q99832	TCPH_HUMAN	CCT7	T-complex protein 1 subunit eta			0	0	0	0	0	0	0	0	0	0	0	0	0	0	0	0	0	0	0	0	0	0	0	0	0	0	0	0	0	1	0	0	0	0	0	0
ALEISHQWYQYK	K	R	1872	1883	12	2,3	sp|P11532|DMD_HUMAN	P11532	DMD_HUMAN	DMD	Dystrophin			0	1	0	1	2	1	1	0	1	1	2	1	1	1	1	0	1	1	1	1	1	1	1	1	1	0	1	0	0	1	1	1	1	2	1	1
ALEKDDLDFPPGEK	K	I	260	273	14	3	sp|Q96MF2|STAC3_HUMAN	Q96MF2	STAC3_HUMAN	STAC3	SH3 and cysteine-rich domain-containing protein 3			0	0	0	0	0	0	0	0	0	0	0	0	0	0	0	0	0	0	0	0	0	0	0	0	0	0	1	0	0	0	0	0	0	0	0	0
ALELDQER	K	K	372	379	8	2	sp|P35241|RADI_HUMAN	P35241	RADI_HUMAN	RDX	Radixin			0	0	0	0	0	0	0	0	0	0	0	0	0	0	0	0	0	1	0	0	0	0	0	0	0	0	0	0	0	1	0	0	0	0	0	0
ALELEQELR	R	Q	45	53	9	2	sp|P24298|ALAT1_HUMAN	P24298	ALAT1_HUMAN	GPT	Alanine aminotransferase 1			1	0	0	1	0	0	0	0	0	0	0	1	0	0	0	0	0	1	0	0	0	0	0	0	0	0	0	0	0	0	1	0	0	0	0	0
ALELFRK	K	D	135	141	7	2	contam_sp|P02144|MYG_HUMAN	P02144	MYG_HUMAN	MB	Myoglobin			0	0	1	0	0	0	0	0	0	0	1	0	0	0	0	0	0	0	0	0	0	0	1	0	0	0	1	0	0	0	0	0	0	0	0	0
ALEMAIEAGAEDVKETEDEEER	R	N	206	227	22	3	sp|Q9BSH4|TACO1_HUMAN	Q9BSH4	TACO1_HUMAN	TACO1	Translational activator of cytochrome c oxidase 1			1	0	3	0	0	0	1	0	2	0	0	1	1	1	0	1	0	1	1	1	1	0	1	1	1	0	1	1	1	0	1	0	0	1	1	0
ALEMAIEAGAEDVKETEDEEERNVFK	R	F	206	231	26	4	sp|Q9BSH4|TACO1_HUMAN	Q9BSH4	TACO1_HUMAN	TACO1	Translational activator of cytochrome c oxidase 1			0	0	0	0	0	0	0	0	0	0	0	0	0	0	0	0	0	0	0	1	1	1	1	0	0	0	0	0	0	0	1	0	0	0	0	1
ALENVLSGK	R	A	90	98	9	2	sp|O43678|NDUA2_HUMAN	O43678	NDUA2_HUMAN	NDUFA2	NADH dehydrogenase [ubiquinone] 1 alpha subcomplex subunit 2			0	0	0	0	0	0	1	0	0	0	0	0	0	0	0	0	0	0	0	0	0	0	0	0	0	0	0	0	0	0	0	0	0	0	0	0
ALEQFATVVEAK	R	L	539	550	12	2,3	sp|P49748|ACADV_HUMAN	P49748	ACADV_HUMAN	ACADVL	Very long-chain specific acyl-CoA dehydrogenase, mitochondrial			1	2	1	2	0	0	2	2	1	2	1	0	0	1	1	2	1	0	0	0	0	2	1	2	0	2	2	2	1	2	0	3	2	2	2	3
ALESPERPFLAILGGAK	K	V	200	216	17	2,3	sp|P00558|PGK1_HUMAN	P00558	PGK1_HUMAN	PGK1	Phosphoglycerate kinase 1			6	4	4	4	4	4	4	4	6	4	4	4	4	4	4	4	4	4	4	4	5	4	4	4	4	4	4	4	4	4	6	4	3	4	3	4
ALEVEECR	R	C	1524	1531	8	2	sp|P98160|PGBM_HUMAN	P98160	PGBM_HUMAN	HSPG2	Basement membrane-specific heparan sulfate proteoglycan core protein			1	0	1	0	1	0	0	1	1	0	0	0	0	0	0	0	0	0	0	1	0	0	0	0	0	1	0	0	1	1	1	0	0	0	1	0
ALFDFLK	K	H	251	257	7	2	sp|Q02641|CACB1_HUMAN	Q02641	CACB1_HUMAN	CACNB1	Voltage-dependent L-type calcium channel subunit beta-1	CACNB2, CACNB3, CACNB4	sp|O00305|CACB4_HUMAN, sp|P54284|CACB3_HUMAN, sp|Q08289|CACB2_HUMAN	1	1	1	1	1	1	1	1	1	1	1	1	1	1	1	1	1	1	1	1	1	1	1	1	1	1	1	1	0	1	1	1	1	1	1	1
ALFEEVPELLTEAEKK	K	E	510	525	16	3	sp|P31939|PUR9_HUMAN	P31939	PUR9_HUMAN	ATIC	Bifunctional purine biosynthesis protein PURH			0	0	0	1	0	1	1	1	0	0	0	1	0	1	0	0	1	1	0	1	0	1	0	1	1	1	0	1	0	1	0	1	0	1	1	1
ALFQDIK	R	K	77	83	7	2	sp|P02792|FRIL_HUMAN	P02792	FRIL_HUMAN	FTL	Ferritin light chain			0	0	0	0	0	0	0	0	0	0	0	0	0	1	0	0	0	0	1	0	0	0	0	0	0	0	0	0	0	0	0	0	0	0	0	0
ALGALVDNCAPGLCPDWEAWDPNQPVENAR	K	E	190	219	30	3,4	sp|Q14315|FLNC_HUMAN	Q14315	FLNC_HUMAN	FLNC	Filamin-C			1	2	1	1	1	1	1	2	1	1	2	2	2	2	2	1	1	3	1	1	1	1	1	2	1	1	2	1	2	2	1	2	3	2	1	1
ALGFAGGELANIGLALDFVVENHFTR	K	A	311	336	26	3	sp|P12111|CO6A3_HUMAN	P12111	CO6A3_HUMAN	COL6A3	Collagen alpha-3(VI) chain			0	0	0	0	0	0	0	0	0	0	0	0	0	0	0	0	0	1	0	0	0	0	0	0	0	0	0	0	0	0	0	0	0	0	0	0
ALGFPLER	R	P	441	448	8	2	sp|O75390|CISY_HUMAN	O75390	CISY_HUMAN	CS	Citrate synthase, mitochondrial			2	1	1	0	0	0	1	0	0	1	1	1	1	1	1	1	0	0	1	0	1	1	1	1	1	0	1	0	2	1	2	1	1	1	1	1
ALGFPLERPK	R	S	441	450	10	2,3	sp|O75390|CISY_HUMAN	O75390	CISY_HUMAN	CS	Citrate synthase, mitochondrial			3	4	4	4	3	2	4	2	3	5	3	4	4	2	3	3	3	3	4	3	3	4	4	5	5	3	5	3	5	4	5	3	3	4	4	4
ALGGFGFGSR	R	A	84	93	10	2	sp|Q5XKE5|K2C79_HUMAN	Q5XKE5	K2C79_HUMAN	KRT79	Keratin, type II cytoskeletal 79			0	0	0	0	0	0	0	0	0	0	0	0	0	0	0	0	0	0	1	0	0	0	0	0	0	0	0	0	0	0	0	0	0	0	0	0
ALGISPFHEHAEVVFTANDSGPR	K	R	101	123	23	3,4	sp|P02766|TTHY_HUMAN	P02766	TTHY_HUMAN	TTR	Transthyretin		sp|Q5U7I5|TTHY_PANTR	2	0	2	2	1	0	2	1	0	0	2	0	1	0	1	1	1	1	2	1	1	1	1	1	0	1	1	2	0	0	2	0	0	0	0	0
ALGITLIK	K	G	115	122	8	2	sp|Q8N335|GPD1L_HUMAN	Q8N335	GPD1L_HUMAN	GPD1L	Glycerol-3-phosphate dehydrogenase 1-like protein			0	0	1	1	0	0	1	1	1	1	1	1	1	0	1	0	1	1	0	0	1	1	1	1	1	1	1	1	1	1	1	1	1	1	1	1
ALGIVATTGVGTEIGK	K	I	219	234	16	2,3	sp|O14983|AT2A1_HUMAN	O14983	AT2A1_HUMAN	ATP2A1	Sarcoplasmic/endoplasmic reticulum calcium ATPase 1			1	5	1	4	1	5	1	5	3	4	1	4	1	5	0	5	1	4	1	5	0	5	1	5	1	6	0	4	1	6	1	5	1	5	1	4
ALGLQFHSR	K	I	360	368	9	2	sp|O43615|TIM44_HUMAN	O43615	TIM44_HUMAN	TIMM44	Mitochondrial import inner membrane translocase subunit TIM44			0	0	0	0	0	0	0	0	0	0	0	0	0	0	0	0	0	0	0	0	1	0	0	0	0	0	0	0	0	0	0	0	0	0	0	0
ALGMHETVMEVMVNVLGGGESK	R	E	2200	2221	22	2,3	sp|P21817|RYR1_HUMAN	P21817	RYR1_HUMAN	RYR1	Ryanodine receptor 1	RYR2	sp|Q92736|RYR2_HUMAN	1	2	1	2	2	3	2	1	2	1	2	3	2	3	2	3	1	1	1	2	2	2	1	1	2	1	1	1	0	2	1	1	2	2	2	1
ALGQNPTNAEVLK	R	V	95	107	13	2	sp|P14649|MYL6B_HUMAN	P14649	MYL6B_HUMAN	MYL6B	Myosin light chain 6B	MYL6	sp|P60660|MYL6_HUMAN	1	0	1	0	1	0	1	0	1	0	1	1	1	0	1	0	1	0	1	1	1	1	1	0	2	1	1	0	2	0	1	0	1	1	1	0
ALGQNPTQAEVLR	R	V	82	94	13	2,3	sp|P08590|MYL3_HUMAN	P08590	MYL3_HUMAN	MYL3	Myosin light chain 3			5	1	5	1	6	1	4	0	5	1	5	1	7	1	5	1	7	1	3	1	6	0	6	1	7	1	4	1	9	1	6	1	8	1	7	1
ALGSAIEYTIENVFESAPNPR	R	D	2714	2734	21	3	sp|P12111|CO6A3_HUMAN	P12111	CO6A3_HUMAN	COL6A3	Collagen alpha-3(VI) chain			0	0	1	0	0	0	1	0	1	0	1	0	1	0	1	0	0	0	0	0	0	0	1	0	0	0	0	0	0	1	1	1	1	1	1	0
ALGSVGPVDLLVNNAAVALLQPFLEVTK	R	E	70	97	28	3	sp|Q7Z4W1|DCXR_HUMAN	Q7Z4W1	DCXR_HUMAN	DCXR	L-xylulose reductase			0	0	1	1	0	0	1	0	1	0	0	1	0	1	1	0	1	0	0	0	1	1	1	0	1	1	1	1	0	0	1	0	0	0	0	0
ALGTEVIQLFPEK	R	G	325	337	13	2	sp|O95831|AIFM1_HUMAN	O95831	AIFM1_HUMAN	AIFM1	Apoptosis-inducing factor 1, mitochondrial			0	0	0	1	0	0	0	1	0	1	0	1	0	0	0	1	0	0	0	0	0	0	0	1	0	1	0	1	0	1	0	0	0	1	0	0
ALGTNPTNAEVR	R	K	81	92	12	2	sp|P05976|MYL1_HUMAN	P05976	MYL1_HUMAN	MYL1	Myosin light chain 1/3, skeletal muscle isoform			3	4	3	4	3	5	2	5	4	6	4	4	3	6	4	4	3	4	2	4	3	6	3	4	4	5	3	5	3	4	2	6	3	4	3	3
ALGTNPTNAEVRK	R	V	81	93	13	2,3	sp|P05976|MYL1_HUMAN	P05976	MYL1_HUMAN	MYL1	Myosin light chain 1/3, skeletal muscle isoform			0	0	0	0	0	1	0	0	0	1	0	1	0	1	0	0	0	1	0	1	0	1	1	0	0	0	0	0	0	0	0	0	0	0	0	1
ALGVLAQLIWSR	R	A	429	440	12	2,3	sp|O75390|CISY_HUMAN	O75390	CISY_HUMAN	CS	Citrate synthase, mitochondrial			1	1	3	2	1	2	2	2	1	1	1	2	1	2	3	2	1	2	3	3	2	2	2	4	2	2	3	3	2	2	2	2	1	1	2	2
ALGYFHR	K	A	244	250	7	2	sp|Q96DB5|RMD1_HUMAN	Q96DB5	RMD1_HUMAN	RMDN1	Regulator of microtubule dynamics protein 1			0	0	0	1	0	0	1	0	0	0	0	0	0	0	0	0	0	0	0	0	1	0	0	0	1	0	0	1	1	0	0	0	0	0	0	0
ALHEDMR	R	G	30	36	7	2	sp|Q2TAL5|SMTL2_HUMAN	Q2TAL5	SMTL2_HUMAN	SMTNL2	Smoothelin-like protein 2			0	0	0	1	1	1	0	1	0	0	0	0	0	1	0	0	0	1	0	1	0	0	0	0	0	1	0	0	0	0	0	1	0	0	0	0
ALHFAISEYNK	R	A	47	57	11	2,3	sp|P01036|CYTS_HUMAN	P01036	CYTS_HUMAN	CST4	Cystatin-S	CST1	sp|P01037|CYTN_HUMAN	1	1	0	0	0	0	0	0	0	0	0	0	1	0	0	0	0	0	0	0	0	0	0	0	0	0	0	0	0	0	0	0	0	2	0	0
ALHHGIDLEK	R	I	442	451	10	2,3	sp|P14868|SYDC_HUMAN	P14868	SYDC_HUMAN	DARS1	Aspartate--tRNA ligase, cytoplasmic			0	0	0	0	0	0	0	0	0	0	0	0	0	0	0	0	0	0	0	0	0	0	0	0	0	0	0	0	0	0	1	0	1	0	0	0
ALIAAQYSGAQVR	K	V	18	30	13	2	sp|P26641|EF1G_HUMAN	P26641	EF1G_HUMAN	EEF1G	Elongation factor 1-gamma			1	1	1	0	0	0	0	1	1	0	0	0	0	1	0	1	1	0	0	0	0	1	1	1	0	0	1	0	1	1	1	1	1	1	0	0
ALIADSGLK	K	I	418	426	9	2	sp|Q9P2R7|SUCB1_HUMAN	Q9P2R7	SUCB1_HUMAN	SUCLA2	Succinate--CoA ligase [ADP-forming] subunit beta, mitochondrial			0	1	1	1	0	1	1	1	1	1	1	1	1	0	1	1	1	1	0	0	1	0	1	0	1	1	1	1	1	1	2	1	1	1	1	1
ALIAGGGAPEIELALR	R	L	420	435	16	2	sp|P50991|TCPD_HUMAN	P50991	TCPD_HUMAN	CCT4	T-complex protein 1 subunit delta			0	0	0	0	0	0	0	0	0	0	0	0	0	0	0	0	0	0	0	0	0	0	0	0	0	0	0	0	0	0	0	0	0	0	0	0
ALIEILATR	K	T	457	465	9	1,2	sp|P08133|ANXA6_HUMAN	P08133	ANXA6_HUMAN	ANXA6	Annexin A6			1	1	2	1	1	1	1	1	1	2	1	1	1	1	1	1	1	1	2	1	1	1	1	1	1	1	2	1	1	1	2	1	1	1	2	1
ALIEVLQPLIAEHQAR	K	R	433	448	16	2,3	sp|P23381|SYWC_HUMAN	P23381	SYWC_HUMAN	WARS1	Tryptophan--tRNA ligase, cytoplasmic			2	2	2	1	0	0	2	2	4	2	3	2	1	2	2	2	2	0	2	2	2	2	2	0	2	1	1	0	2	2	2	0	0	0	2	0
ALIFGGEMVAAVAEVSGHLGK	K	S	178	198	21	3	sp|Q6PCB7|S27A1_HUMAN	Q6PCB7	S27A1_HUMAN	SLC27A1	Long-chain fatty acid transport protein 1			1	0	0	1	0	1	0	1	1	0	0	1	0	0	0	1	0	1	0	1	0	0	1	1	1	0	0	1	0	1	1	0	0	0	0	1
ALIFVSHGAGEHSGR	K	Y	43	57	15	3	sp|Q99685|MGLL_HUMAN	Q99685	MGLL_HUMAN	MGLL	Monoglyceride lipase			0	0	0	0	0	0	1	0	1	0	0	0	0	0	0	0	0	0	0	0	0	0	0	0	1	0	1	0	0	0	1	0	0	0	0	0
ALILVGLER	R	V	1976	1984	9	2	sp|P12111|CO6A3_HUMAN	P12111	CO6A3_HUMAN	COL6A3	Collagen alpha-3(VI) chain			1	1	1	1	1	1	1	1	1	0	1	0	1	1	1	1	1	0	1	1	1	1	1	1	1	1	1	1	1	1	1	1	1	1	1	1
ALINADELASDVAGAEALLDR	K	H	382	402	21	3	sp|Q13813|SPTN1_HUMAN	Q13813	SPTN1_HUMAN	SPTAN1	Spectrin alpha chain, non-erythrocytic 1			0	0	0	0	0	0	0	0	0	0	0	0	0	0	0	0	0	0	0	0	0	0	0	0	0	0	0	0	0	0	1	0	0	0	0	0
ALIQYFSPYVSADMHR	R	M	373	388	16	3	sp|Q13098|CSN1_HUMAN	Q13098	CSN1_HUMAN	GPS1	COP9 signalosome complex subunit 1			1	1	1	0	1	1	1	1	1	0	0	0	1	1	1	1	1	0	1	1	1	1	1	1	1	0	1	1	1	1	1	1	1	1	1	1
ALKDEEKMELQEIQLK	R	E	135	150	16	2,3,4	sp|P06753|TPM3_HUMAN	P06753	TPM3_HUMAN	TPM3	Tropomyosin alpha-3 chain			7	0	9	0	12	0	7	0	10	0	9	0	10	0	9	0	11	0	7	0	12	0	12	0	12	0	9	0	8	0	8	0	12	0	10	0
ALKDPNAFLFDHLLTLKPVK	R	F	211	230	20	4,5	sp|Q7L2H7|EIF3M_HUMAN	Q7L2H7	EIF3M_HUMAN	EIF3M	Eukaryotic translation initiation factor 3 subunit M			0	1	0	1	0	0	1	0	0	0	0	0	1	0	0	0	0	1	1	1	0	0	0	0	0	1	0	0	0	1	1	1	0	0	0	0
ALLADAQLMLDHLK	K	N	1663	1676	14	3	sp|Q92614|MY18A_HUMAN	Q92614	MY18A_HUMAN	MYO18A	Unconventional myosin-XVIIIa			1	0	1	1	1	1	1	1	1	1	1	1	1	1	1	1	1	1	1	1	1	1	1	1	1	1	1	1	1	1	1	1	1	1	1	1
ALLAEGVILR	K	R	124	133	10	2	sp|Q9Y3D9|RT23_HUMAN	Q9Y3D9	RT23_HUMAN	MRPS23	28S ribosomal protein S23, mitochondrial			0	0	0	0	0	0	0	0	0	1	1	0	0	0	0	0	0	0	0	0	0	0	0	0	1	0	0	0	0	0	0	0	0	0	0	0
ALLATLYR	K	N	40	47	8	2	sp|Q8IWX7|UN45B_HUMAN	Q8IWX7	UN45B_HUMAN	UNC45B	Protein unc-45 homolog B			1	0	1	1	1	1	1	1	0	0	0	1	0	1	1	1	1	0	0	0	1	1	1	0	0	1	0	1	0	1	1	1	0	0	0	1
ALLDIADLFQVPK	K	A	757	769	13	2	sp|Q92523|CPT1B_HUMAN	Q92523	CPT1B_HUMAN	CPT1B	Carnitine O-palmitoyltransferase 1, muscle isoform			1	0	2	1	0	1	1	1	2	2	0	1	0	1	2	1	0	1	1	1	2	1	1	0	2	1	1	1	0	0	2	1	0	1	0	1
ALLDMIEEK	K	A	415	423	9	2	sp|Q8N3L3|TXLNB_HUMAN	Q8N3L3	TXLNB_HUMAN	TXLNB	Beta-taxilin			1	0	1	1	0	0	0	0	1	0	1	0	1	0	0	1	0	0	1	0	0	0	0	0	1	1	0	1	1	0	0	0	0	0	1	0
ALLDSLQLGPDSLTVHLIHEVTK	R	V	62	84	23	4	sp|Q14697|GANAB_HUMAN	Q14697	GANAB_HUMAN	GANAB	Neutral alpha-glucosidase AB			0	0	0	0	1	1	0	0	1	0	1	0	1	1	1	0	1	0	1	1	1	1	1	1	1	0	1	0	1	1	0	1	1	1	1	1
ALLDSQFSYQHAIEESVVLIYDPIK	R	T	132	156	25	3	sp|O15372|EIF3H_HUMAN	O15372	EIF3H_HUMAN	EIF3H	Eukaryotic translation initiation factor 3 subunit H			1	0	0	1	1	0	1	1	1	1	0	1	0	0	0	0	0	0	0	0	1	0	0	0	0	0	0	0	0	0	1	1	0	0	0	0
ALLEGESNPEIVIWAEHVENMPSEFR	R	N	313	338	26	3,4	sp|O15061|SYNEM_HUMAN	O15061	SYNEM_HUMAN	SYNM	Synemin			4	3	2	1	2	2	1	1	2	2	1	1	1	2	3	1	2	3	1	1	1	1	2	1	2	2	1	3	1	1	3	2	1	1	2	2
ALLELQLEPEELYQTFQR	R	I	163	180	18	3	sp|P13639|EF2_HUMAN	P13639	EF2_HUMAN	EEF2	Elongation factor 2			0	0	1	1	1	1	1	1	0	1	0	2	1	1	1	0	1	1	1	1	1	0	1	1	1	1	0	1	0	1	1	1	1	0	0	1
ALLEVICTLHK	R	L	133	143	11	3	sp|Q16816|PHKG1_HUMAN	Q16816	PHKG1_HUMAN	PHKG1	Phosphorylase b kinase gamma catalytic chain, skeletal muscle/heart isoform			0	1	1	1	0	1	0	1	1	1	0	1	0	1	0	1	0	1	0	1	0	1	0	1	0	1	0	1	0	1	0	0	0	0	0	0
ALLEVLGR	K	L	203	210	8	2	sp|Q16775|GLO2_HUMAN	Q16775	GLO2_HUMAN	HAGH	Hydroxyacylglutathione hydrolase, mitochondrial			0	1	1	1	1	1	1	1	1	1	1	1	1	1	1	1	1	1	1	1	1	1	1	1	1	1	1	1	1	1	1	1	1	1	1	1
ALLEVVQSGGK	K	N	194	204	11	2	sp|O14818|PSA7_HUMAN	O14818	PSA7_HUMAN	PSMA7	Proteasome subunit alpha type-7	PSMA8	sp|Q8TAA3|PSMA8_HUMAN	0	0	0	0	0	0	0	0	0	0	0	0	0	0	0	0	0	0	0	0	0	0	0	0	0	0	0	0	0	1	0	0	0	1	0	0
ALLFIPR	R	R	331	337	7	2	sp|P08238|HS90B_HUMAN	P08238	HS90B_HUMAN	HSP90AB1	Heat shock protein HSP 90-beta			1	1	1	1	1	1	1	1	1	1	1	1	1	1	1	1	1	1	1	1	1	1	1	1	1	1	1	1	1	1	1	1	1	1	1	1
ALLFVPR	R	R	339	345	7	2	sp|P07900|HS90A_HUMAN	P07900	HS90A_HUMAN	HSP90AA1	Heat shock protein HSP 90-alpha	XPNPEP3	sp|Q9NQH7|XPP3_HUMAN	1	1	1	1	0	1	1	1	1	1	1	1	0	1	1	1	1	1	1	1	1	1	1	1	1	1	1	1	1	1	1	1	1	1	0	1
ALLGYADNQCK	R	L	188	198	11	2	sp|Q9HC38|GLOD4_HUMAN	Q9HC38	GLOD4_HUMAN	GLOD4	Glyoxalase domain-containing protein 4			0	0	0	1	0	0	0	1	0	0	0	0	0	0	0	0	0	0	0	0	0	0	0	0	0	1	0	0	0	0	0	0	0	0	0	1
ALLHGNCYNR	K	W	442	451	10	2,3	sp|Q92523|CPT1B_HUMAN	Q92523	CPT1B_HUMAN	CPT1B	Carnitine O-palmitoyltransferase 1, muscle isoform			0	0	1	1	1	0	1	1	0	0	1	0	1	0	1	0	1	1	1	1	1	0	1	0	1	1	1	1	0	1	2	0	1	0	1	1
ALLNNSHYYHMAHGK	K	D	90	104	15	2,3,4	sp|P09622|DLDH_HUMAN	P09622	DLDH_HUMAN	DLD	Dihydrolipoyl dehydrogenase, mitochondrial			4	0	5	1	3	2	2	2	3	3	8	1	3	1	5	1	4	3	4	4	4	2	6	3	7	4	7	3	4	1	5	1	4	3	5	4
ALLPILQWHK	R	H	185	194	10	3	sp|Q9P0J1|PDP1_HUMAN	Q9P0J1	PDP1_HUMAN	PDP1	[Pyruvate dehydrogenase [acetyl-transferring]]-phosphatase 1, mitochondrial			1	1	1	1	0	1	1	1	0	1	1	0	0	1	1	1	1	1	1	1	1	1	1	1	1	1	1	1	1	1	1	0	1	1	1	1
ALLQAILQTEDMLK	R	V	772	785	14	2,3	sp|P15924|DESP_HUMAN	P15924	DESP_HUMAN	DSP	Desmoplakin			6	1	0	0	0	0	0	0	0	2	2	0	1	0	0	0	0	0	0	0	0	0	2	0	0	0	0	0	0	0	1	0	0	2	0	0
ALLQSHPR	R	A	616	623	8	2	sp|P43155|CACP_HUMAN	P43155	CACP_HUMAN	CRAT	Carnitine O-acetyltransferase			1	2	1	1	1	1	1	1	1	1	1	2	1	2	1	1	1	1	1	0	1	2	1	1	1	1	1	1	1	1	1	2	0	1	1	2
ALLTLADGR	K	R	155	163	9	2	sp|P12429|ANXA3_HUMAN	P12429	ANXA3_HUMAN	ANXA3	Annexin A3			0	0	0	0	0	0	0	0	0	0	0	0	0	0	0	0	0	0	0	0	0	0	0	0	0	0	0	0	1	0	0	0	0	0	0	0
ALLVEPVINSYLLAER	R	D	565	580	16	3	sp|P21980|TGM2_HUMAN	P21980	TGM2_HUMAN	TGM2	Protein-glutamine gamma-glutamyltransferase 2			0	0	0	0	0	0	0	0	0	0	0	0	0	0	0	0	0	0	0	0	0	0	0	0	0	0	0	0	0	0	0	0	0	0	0	0
ALMDEIVKATSKGCITVIGGGDTATCCAK	K	W	354	382	29	4	sp|P07205|PGK2_HUMAN	P07205	PGK2_HUMAN	PGK2	Phosphoglycerate kinase 2			0	0	0	0	0	0	0	1	0	0	0	0	0	0	0	0	0	0	0	0	0	0	0	0	0	0	0	1	0	0	0	0	0	0	0	0
ALMDEVVK	K	A	354	361	8	2	sp|P00558|PGK1_HUMAN	P00558	PGK1_HUMAN	PGK1	Phosphoglycerate kinase 1			1	1	1	1	0	1	1	1	1	1	2	1	1	1	1	1	1	0	1	1	1	1	1	1	1	0	0	1	0	1	0	1	0	1	1	1
ALMGLYHGQVLCK	K	K	338	350	13	2,3	sp|P40939|ECHA_HUMAN	P40939	ECHA_HUMAN	HADHA	Trifunctional enzyme subunit alpha, mitochondrial			5	2	5	5	3	2	4	4	5	6	4	5	6	2	6	2	4	3	5	5	4	4	5	3	3	5	6	5	7	3	6	4	4	2	6	3
ALMLQGVDLLADAVAVTMGPK	R	G	38	58	21	2,3	sp|P10809|CH60_HUMAN	P10809	CH60_HUMAN	HSPD1	60 kDa heat shock protein, mitochondrial			4	2	4	2	2	0	2	1	2	3	1	2	2	1	4	1	1	0	1	1	3	2	2	0	3	2	1	2	1	0	4	3	3	3	0	3
ALMPALEELTFDPSSAHPSLVVSSSGR	R	R	283	309	27	2,3,4	sp|Q6ZMU5|TRI72_HUMAN	Q6ZMU5	TRI72_HUMAN	TRIM72	Tripartite motif-containing protein 72			6	8	9	4	8	8	8	8	10	4	8	5	7	7	5	6	9	5	6	6	6	8	10	8	8	7	9	6	5	3	6	8	8	6	7	9
ALMQVVDFLSR	K	N	217	227	11	2	sp|Q9GZT8|NIF3L_HUMAN	Q9GZT8	NIF3L_HUMAN	NIF3L1	NIF3-like protein 1			1	1	0	0	0	1	0	0	0	0	0	0	0	1	1	0	0	0	0	0	1	0	1	1	1	0	1	0	1	1	0	1	1	0	0	1
ALNALCDGLIDELNQALK	K	T	57	74	18	2,3	sp|P30084|ECHM_HUMAN	P30084	ECHM_HUMAN	ECHS1	Enoyl-CoA hydratase, mitochondrial			0	1	0	0	0	0	0	0	2	1	1	1	0	1	0	1	0	1	0	0	0	1	0	1	0	1	0	1	0	1	0	1	0	1	0	2
ALNDHHVYLEGTLLKPNMVTAGHACTK	K	K	216	242	27	5	sp|P05062|ALDOB_HUMAN	P05062	ALDOB_HUMAN	ALDOB	Fructose-bisphosphate aldolase B			1	0	0	0	0	0	0	0	0	0	0	0	0	0	0	0	0	0	0	0	0	0	0	0	0	0	0	0	0	0	0	0	0	0	0	0
ALNEGGFQSIPK	R	L	365	376	12	2	sp|Q16134|ETFD_HUMAN	Q16134	ETFD_HUMAN	ETFDH	Electron transfer flavoprotein-ubiquinone oxidoreductase, mitochondrial			0	0	0	0	0	0	0	0	0	0	0	1	0	0	0	0	0	0	0	0	0	0	0	0	0	0	0	0	0	0	0	0	0	0	0	0
ALNEINQFYQK	K	F	96	106	11	2	contam_sp|P02663|CASA2_BOVIN	P02663	CASA2_BOVIN	CSN1S2	Alpha-S2-casein			2	1	0	1	0	0	0	0	0	0	0	0	0	0	0	0	0	0	0	0	0	0	1	1	0	0	0	0	0	0	0	0	0	0	0	0
ALNLGYALDYAQR	K	Y	913	925	13	2,3	sp|P12111|CO6A3_HUMAN	P12111	CO6A3_HUMAN	COL6A3	Collagen alpha-3(VI) chain			0	0	0	2	1	0	0	0	1	0	1	1	0	0	0	0	0	0	0	0	0	0	0	0	1	0	1	0	0	0	1	2	1	1	0	0
ALNLTCNVWGDPPPEVSWLK	K	N	1589	1608	20	2,3	sp|P52179|MYOM1_HUMAN	P52179	MYOM1_HUMAN	MYOM1	Myomesin-1			4	0	2	0	2	1	0	0	1	2	1	1	1	1	2	0	1	1	1	1	3	1	2	0	2	1	3	0	3	2	3	1	4	2	3	1
ALNRPPTYPTK	K	Y	45	55	11	3	sp|P55010|IF5_HUMAN	P55010	IF5_HUMAN	EIF5	Eukaryotic translation initiation factor 5			0	0	0	0	1	0	0	0	0	0	0	0	0	0	0	0	0	0	0	0	0	0	0	0	0	0	0	0	0	0	1	0	0	0	0	0
ALNSIIDVYHK	K	Y	8	18	11	2,3	sp|P05109|S10A8_HUMAN	P05109	S10A8_HUMAN	S100A8	Protein S100-A8			2	1	2	1	1	0	0	1	2	1	1	2	1	0	2	1	2	0	6	1	2	1	2	1	1	0	1	0	1	1	3	2	2	1	1	2
ALNSMGQDLERPLELR	R	V	129	144	16	2,3	sp|Q02413|DSG1_HUMAN	Q02413	DSG1_HUMAN	DSG1	Desmoglein-1			4	2	1	0	0	0	1	0	1	1	1	1	0	0	0	0	0	1	0	0	0	0	3	0	0	0	0	1	0	0	1	0	0	1	1	0
ALNVIVDLLEK	K	Y	126	136	11	2	sp|Q0VDG4|SCRN3_HUMAN	Q0VDG4	SCRN3_HUMAN	SCRN3	Secernin-3			0	0	0	1	0	0	1	0	0	0	0	0	0	0	0	0	0	0	0	0	0	0	0	0	0	0	0	0	0	0	1	0	0	0	0	0
ALPAPIEK	K	T	210	217	8	2	sp|P01857|IGHG1_HUMAN	P01857	IGHG1_HUMAN	IGHG1	Immunoglobulin heavy constant gamma 1	IGHG3	sp|P01860|IGHG3_HUMAN, sp|P0DOX5|IGG1_HUMAN	1	0	0	0	0	0	0	0	0	0	0	0	0	0	0	0	0	0	0	0	0	0	0	0	0	0	1	0	0	0	0	0	0	0	0	0
ALPCIVDVR	K	D	68	76	9	2	sp|Q6YN16|HSDL2_HUMAN	Q6YN16	HSDL2_HUMAN	HSDL2	Hydroxysteroid dehydrogenase-like protein 2			0	0	0	0	0	0	0	0	1	0	0	0	0	0	0	0	0	0	0	0	0	0	0	0	0	0	0	0	0	0	1	0	0	0	0	0
ALPCIVDVRDEQQISAAVEK	K	A	68	87	20	3	sp|Q6YN16|HSDL2_HUMAN	Q6YN16	HSDL2_HUMAN	HSDL2	Hydroxysteroid dehydrogenase-like protein 2			0	0	0	0	0	0	0	0	0	0	0	0	0	0	0	0	1	0	0	0	3	0	2	0	3	0	2	0	0	0	0	0	2	0	1	1
ALPDIENYMFENHDQLR	R	Q	762	778	17	3	sp|Q8IWX7|UN45B_HUMAN	Q8IWX7	UN45B_HUMAN	UNC45B	Protein unc-45 homolog B			0	0	0	0	0	0	0	0	0	0	0	0	0	0	0	0	0	0	0	0	0	1	0	0	0	0	0	0	0	1	0	0	0	0	0	0
ALPESLGQHALR	R	S	20	31	12	2,3	sp|O94760|DDAH1_HUMAN	O94760	DDAH1_HUMAN	DDAH1	N(G),N(G)-dimethylarginine dimethylaminohydrolase 1			0	0	0	0	0	0	0	1	0	0	0	1	0	0	0	0	0	2	0	0	0	0	0	0	0	0	0	0	0	0	0	0	0	0	0	0
ALPFWNEEIVPQIK	R	A	163	176	14	2,3	sp|P15259|PGAM2_HUMAN	P15259	PGAM2_HUMAN	PGAM2	Phosphoglycerate mutase 2	PGAM1, PGAM4	sp|P18669|PGAM1_HUMAN, sp|Q8N0Y7|PGAM4_HUMAN	3	3	3	3	3	3	3	3	3	3	3	3	3	4	3	3	3	3	2	3	3	3	3	3	3	3	3	4	2	3	3	3	3	3	3	3
ALPGQLKPFETLLSQNQGGK	K	T	122	141	20	2,3	contam_sp|P09211|GSTP1_HUMAN	P09211	GSTP1_HUMAN	GSTP1	Glutathione S-transferase P			2	2	2	2	2	2	3	2	2	2	3	2	3	2	1	2	3	2	2	3	2	2	2	2	2	2	3	3	2	2	2	2	2	2	3	2
ALPLALVLHELGAGR	R	S	394	408	15	3	sp|P19971|TYPH_HUMAN	P19971	TYPH_HUMAN	TYMP	Thymidine phosphorylase			0	0	0	0	0	0	0	0	0	0	0	0	0	0	0	0	0	0	1	0	0	0	0	0	0	0	0	0	0	0	0	0	0	0	0	0
ALPLLFNLIK	R	V	548	557	10	2	sp|Q86UT6|NLRX1_HUMAN	Q86UT6	NLRX1_HUMAN	NLRX1	NLR family member X1			0	0	0	0	0	0	0	0	0	0	0	0	0	0	1	0	0	0	0	0	0	0	0	0	0	0	0	0	0	0	1	0	0	0	0	0
ALPTVFESVR	R	C	216	225	10	2	sp|Q2TBA0|KLH40_HUMAN	Q2TBA0	KLH40_HUMAN	KLHL40	Kelch-like protein 40			0	0	0	0	0	0	1	1	0	0	1	0	0	0	0	0	0	0	0	0	0	0	0	0	0	0	1	0	0	1	0	0	0	2	1	0
ALQALEELR	R	L	1671	1679	9	2	sp|Q15149|PLEC_HUMAN	Q15149	PLEC_HUMAN	PLEC	Plectin			0	1	0	0	1	1	0	1	0	1	0	0	1	1	1	0	1	0	0	0	1	1	1	0	1	0	0	0	1	1	1	1	1	1	0	0
ALQASALAAWGGK	R	A	305	317	13	2	sp|P05062|ALDOB_HUMAN	P05062	ALDOB_HUMAN	ALDOB	Fructose-bisphosphate aldolase B			1	0	0	0	0	0	0	0	0	0	0	0	0	0	0	0	0	0	0	0	0	0	0	0	0	0	0	0	0	0	0	0	0	0	0	0
ALQASALK	R	A	305	312	8	2	sp|P04075|ALDOA_HUMAN	P04075	ALDOA_HUMAN	ALDOA	Fructose-bisphosphate aldolase A		contam_sp|P00883|ALDOA_RABIT	1	2	1	1	1	2	1	2	1	1	1	2	1	2	1	2	1	1	1	2	1	2	1	2	1	2	1	2	1	2	1	2	1	2	1	2
ALQDEWDAVMLHSFTLR	K	Q	77	93	17	3	sp|Q9UMS4|PRP19_HUMAN	Q9UMS4	PRP19_HUMAN	PRPF19	Pre-mRNA-processing factor 19			1	0	0	0	0	0	0	0	0	0	0	0	0	0	0	0	0	0	0	0	0	0	0	0	0	0	0	0	0	0	0	0	0	0	0	0
ALQEAHQQALDDLQAEEDK	K	V	998	1016	19	2,3	sp|P12883|MYH7_HUMAN	P12883	MYH7_HUMAN	MYH7	Myosin-7	MYH3	sp|P11055|MYH3_HUMAN	5	1	7	1	4	0	5	0	3	0	3	1	3	0	3	0	2	1	2	0	2	0	4	0	5	0	4	1	3	0	4	0	3	0	3	1
ALQEAHQQALDDLQAEEDKVNSLNK	K	T	999	1023	25	3,4	sp|P11055|MYH3_HUMAN	P11055	MYH3_HUMAN	MYH3	Myosin-3			1	0	1	0	1	0	1	0	1	0	2	0	1	0	1	0	1	0	2	0	1	0	1	0	1	0	1	0	1	0	1	0	1	0	1	0
ALQEAHQQALDDLQAEEDKVNTLTK	K	A	998	1022	25	2,3,4,5	sp|P12883|MYH7_HUMAN	P12883	MYH7_HUMAN	MYH7	Myosin-7			47	7	52	4	58	8	47	2	42	4	48	3	48	2	53	4	61	8	55	8	57	2	59	4	60	10	50	8	50	3	47	6	51	5	50	7
ALQEAHQQALDDLQAEEDKVNTLTKAK	K	V	998	1024	27	4	sp|P12883|MYH7_HUMAN	P12883	MYH7_HUMAN	MYH7	Myosin-7			0	0	1	0	1	0	1	0	0	0	0	0	1	0	0	0	1	0	1	0	0	0	1	0	1	0	0	0	0	0	0	0	0	0	0	0
ALQEAHQQALDDLQVEEDK	K	V	1000	1018	19	2,3	sp|P13533|MYH6_HUMAN	P13533	MYH6_HUMAN	MYH6	Myosin-6			0	0	0	0	0	1	0	1	0	1	0	0	0	2	0	1	0	1	0	2	0	2	0	3	0	2	0	2	0	3	0	2	0	2	0	0
ALQEAHQQALGDLQAEEDR	K	V	1047	1065	19	3	sp|A7E2Y1|MYH7B_HUMAN	A7E2Y1	MYH7B_HUMAN	MYH7B	Myosin-7B			0	0	0	0	0	0	1	0	0	0	0	0	0	0	0	0	0	0	0	0	0	0	0	0	0	0	0	0	0	0	0	0	0	0	0	0
ALQEAHQQTLDDLQAEEDK	K	V	1004	1022	19	2,3	sp|Q9UKX2|MYH2_HUMAN	Q9UKX2	MYH2_HUMAN	MYH2	Myosin-2	MYH1	sp|P12882|MYH1_HUMAN	0	7	0	3	2	3	1	7	0	4	0	5	1	4	0	3	1	4	1	3	0	4	0	4	1	4	1	4	1	5	1	4	1	5	0	3
ALQEAHQQTLDDLQAEEDKVNTLTK	K	A	1004	1028	25	2,3,4,5	sp|Q9UKX2|MYH2_HUMAN	Q9UKX2	MYH2_HUMAN	MYH2	Myosin-2	MYH1	sp|P12882|MYH1_HUMAN	7	42	5	41	14	53	7	41	6	48	3	45	6	43	2	40	6	46	4	49	5	49	5	40	5	55	3	46	10	44	7	51	6	38	6	40
ALQEAHQQTLDDLQAEEDKVNTLTKAK	K	I	1004	1030	27	4	sp|Q9UKX2|MYH2_HUMAN	Q9UKX2	MYH2_HUMAN	MYH2	Myosin-2	MYH1	sp|P12882|MYH1_HUMAN	0	0	0	0	0	0	0	0	0	0	0	0	0	0	0	0	0	0	0	1	0	0	0	0	0	0	0	0	0	0	0	1	0	0	0	0
ALQEAHQQTLDDLQMEEDKVNTLTK	K	A	1002	1026	25	3	sp|Q9Y623|MYH4_HUMAN	Q9Y623	MYH4_HUMAN	MYH4	Myosin-4			0	0	0	0	0	0	0	0	0	0	0	0	0	0	0	0	0	0	0	0	0	0	0	0	0	0	0	0	0	0	0	0	0	0	0	0
ALQEMLANTVEAGVESSQGGGHR	R	T	76	98	23	3	sp|P21817|RYR1_HUMAN	P21817	RYR1_HUMAN	RYR1	Ryanodine receptor 1			1	2	2	1	2	3	3	2	2	3	1	2	1	2	1	2	2	2	2	2	1	2	1	2	1	2	1	2	2	1	1	2	2	1	1	1
ALQETHQQTLDDLQAEEDKVNILTK	K	A	1001	1025	25	3,4	sp|P13535|MYH8_HUMAN	P13535	MYH8_HUMAN	MYH8	Myosin-8			2	4	0	5	0	3	0	0	2	1	0	4	0	4	0	2	2	3	1	6	0	3	0	4	0	2	0	1	0	4	0	3	0	5	0	2
ALQFLEEVK	K	V	130	138	9	2	sp|P40227|TCPZ_HUMAN	P40227	TCPZ_HUMAN	CCT6A	T-complex protein 1 subunit zeta			0	0	0	0	0	0	0	0	0	0	0	0	0	0	0	0	0	0	0	0	0	0	0	0	0	0	0	0	0	0	0	0	0	0	0	0
ALQGASQIIAEIR	K	E	719	731	13	2	sp|O00429|DNM1L_HUMAN	O00429	DNM1L_HUMAN	DNM1L	Dynamin-1-like protein			0	0	0	0	0	0	0	0	0	0	0	0	0	0	0	0	0	0	0	0	0	0	0	0	0	0	0	0	0	0	0	0	0	0	0	0
ALQHNTVLTELR	R	F	291	302	12	2,3	sp|Q6P5Q4|LMOD2_HUMAN	Q6P5Q4	LMOD2_HUMAN	LMOD2	Leiomodin-2			0	0	0	0	2	0	0	0	2	0	0	0	0	0	1	0	1	0	0	0	2	0	2	0	1	0	0	0	0	0	0	0	1	0	0	0
ALQMLLSQPVTYQAFR	K	E	122	137	16	2	sp|Q9BXK5|B2L13_HUMAN	Q9BXK5	B2L13_HUMAN	BCL2L13	Bcl-2-like protein 13			0	0	0	0	0	0	0	0	0	0	0	0	0	0	0	0	0	0	0	0	0	0	0	0	1	0	0	0	0	0	0	0	0	0	0	0
ALQPIVSEEEWAHTK	K	Q	53	67	15	2,3	sp|P43155|CACP_HUMAN	P43155	CACP_HUMAN	CRAT	Carnitine O-acetyltransferase			2	2	2	2	2	1	2	3	3	2	2	2	2	3	3	2	2	2	2	2	2	2	2	2	2	3	3	2	2	2	2	2	3	2	3	2
ALQSNIIPFCDEVMQLLLENLGNENVHR	R	S	680	707	28	3	sp|Q14974|IMB1_HUMAN	Q14974	IMB1_HUMAN	KPNB1	Importin subunit beta-1			0	0	0	0	0	0	0	0	0	0	0	0	0	0	1	0	0	1	0	0	0	0	0	0	0	0	0	0	0	0	0	0	0	0	0	0
ALQSTAVEQIGMFLGK	R	V	42	57	16	2,3	sp|Q8NI60|COQ8A_HUMAN	Q8NI60	COQ8A_HUMAN	COQ8A	Atypical kinase COQ8A, mitochondrial			1	0	1	1	0	0	0	0	1	0	0	1	1	0	1	0	0	0	0	0	0	0	1	0	1	0	1	1	1	0	1	0	0	0	0	0
ALRPDLADK	R	V	52	60	9	2	sp|Q8TCD5|NT5C_HUMAN	Q8TCD5	NT5C_HUMAN	NT5C	5'(3')-deoxyribonucleotidase, cytosolic type			0	0	0	0	0	0	1	0	1	0	0	0	0	0	0	0	0	0	0	0	0	0	0	0	0	0	0	0	0	0	0	0	0	0	0	0
ALSDFVDTLIK	K	V	112	122	11	2	sp|Q16654|PDK4_HUMAN	Q16654	PDK4_HUMAN	PDK4	[Pyruvate dehydrogenase (acetyl-transferring)] kinase isozyme 4, mitochondrial			0	0	0	0	0	0	0	0	1	0	0	0	0	0	0	0	0	0	0	0	0	0	0	0	0	0	0	0	0	0	0	0	0	0	0	0
ALSDHHIYLEGTLLK	K	P	216	230	15	2,3,4	sp|P04075|ALDOA_HUMAN	P04075	ALDOA_HUMAN	ALDOA	Fructose-bisphosphate aldolase A		contam_sp|P00883|ALDOA_RABIT	0	1	2	4	1	2	2	3	0	2	2	2	2	2	0	3	2	2	0	3	1	3	0	3	0	2	2	3	0	2	1	1	0	2	1	1
ALSDHHIYLEGTLLKPNMVTPGHACTQK	K	F	216	243	28	3,4,5	sp|P04075|ALDOA_HUMAN	P04075	ALDOA_HUMAN	ALDOA	Fructose-bisphosphate aldolase A		contam_sp|P00883|ALDOA_RABIT	7	14	17	21	18	24	15	22	15	20	15	22	13	25	13	21	17	19	13	23	17	21	17	22	12	19	15	26	12	19	15	19	16	14	15	23
ALSDVAYK	K	K	236	243	8	2	sp|P20929|NEBU_HUMAN	P20929	NEBU_HUMAN	NEB	Nebulin			0	1	1	0	1	1	0	0	0	0	0	0	1	1	1	0	1	0	0	0	1	1	1	1	1	0	0	0	1	1	1	1	1	1	1	1
ALSDVAYKK	K	G	236	244	9	2	sp|P20929|NEBU_HUMAN	P20929	NEBU_HUMAN	NEB	Nebulin			0	0	0	0	1	0	0	0	0	0	0	0	0	0	0	0	0	0	0	0	0	0	1	0	0	0	0	0	0	0	0	0	1	0	0	1
ALSEIAGMTLPYDTLDQVR	R	N	625	643	19	2,3	sp|P28331|NDUS1_HUMAN	P28331	NDUS1_HUMAN	NDUFS1	NADH-ubiquinone oxidoreductase 75 kDa subunit, mitochondrial			0	1	0	0	0	0	0	0	1	1	1	1	1	0	1	0	0	0	1	1	1	1	1	1	1	0	2	1	2	2	3	2	2	2	2	2
ALSEQGVCTLEIR	R	K	430	442	13	2	sp|Q13203|MYBPH_HUMAN	Q13203	MYBPH_HUMAN	MYBPH	Myosin-binding protein H			0	0	0	0	0	0	0	0	0	0	0	0	0	0	0	0	0	1	0	0	0	0	0	0	0	0	0	0	0	0	0	0	0	0	0	0
ALSEQINIFFDYSGR	R	D	236	250	15	2	sp|Q13409|DC1I2_HUMAN	Q13409	DC1I2_HUMAN	DYNC1I2	Cytoplasmic dynein 1 intermediate chain 2			0	0	0	0	0	0	0	0	0	0	0	0	0	0	0	0	0	0	0	0	0	0	0	0	1	0	1	0	1	0	0	0	0	0	0	0
ALSILMLPHNIPSSLSLLTSMVDDMWHYAGDQSTDFNWYTR	R	R	203	243	41	4	sp|O75208|COQ9_HUMAN	O75208	COQ9_HUMAN	COQ9	Ubiquinone biosynthesis protein COQ9, mitochondrial			0	0	0	0	0	0	0	0	0	0	0	0	0	0	0	0	1	0	0	0	0	0	0	0	0	0	0	0	0	0	0	0	0	0	0	0
ALSKANTEVAQWR	R	T	1366	1378	13	3	sp|Q9UKX2|MYH2_HUMAN	Q9UKX2	MYH2_HUMAN	MYH2	Myosin-2			0	0	0	0	0	0	0	0	0	0	0	1	0	0	0	0	0	0	0	0	0	0	0	0	0	0	0	0	0	1	0	0	0	0	0	0
ALSMFSDDFGSFMR	K	P	44	57	14	2	sp|Q9UBY9|HSPB7_HUMAN	Q9UBY9	HSPB7_HUMAN	HSPB7	Heat shock protein beta-7			7	6	6	5	5	6	4	7	9	9	4	8	3	2	3	3	4	6	2	1	2	3	4	3	5	4	4	3	5	4	8	4	5	5	5	2
ALSMFSDDFGSFMRPHSEPLAFPAR	K	P	44	68	25	3,4	sp|Q9UBY9|HSPB7_HUMAN	Q9UBY9	HSPB7_HUMAN	HSPB7	Heat shock protein beta-7			5	3	5	3	5	5	7	6	3	4	4	2	5	3	4	3	5	5	4	4	5	1	6	2	5	3	4	4	3	2	4	3	6	4	5	4
ALSMFSDDFGSFMRPHSEPLAFPARPGGAGNIK	K	T	44	76	33	4,5	sp|Q9UBY9|HSPB7_HUMAN	Q9UBY9	HSPB7_HUMAN	HSPB7	Heat shock protein beta-7			2	0	3	1	1	0	5	1	2	1	2	1	1	0	0	1	3	1	3	0	0	0	3	0	0	1	1	1	1	1	2	0	3	0	2	0
ALSSMGANYSSYLAK	K	A	157	171	15	2,3	sp|P45378|TNNT3_HUMAN	P45378	TNNT3_HUMAN	TNNT3	Troponin T, fast skeletal muscle			4	23	1	17	6	20	1	14	2	21	2	21	3	18	0	12	4	16	1	13	1	19	2	16	1	15	1	16	5	20	3	20	4	21	4	18
ALSWSYDILTGHIR	R	V	507	520	14	3	sp|A2A2Y4|FRMD3_HUMAN	A2A2Y4	FRMD3_HUMAN	FRMD3	FERM domain-containing protein 3			0	0	0	1	0	0	0	0	0	0	0	0	0	0	0	0	0	0	0	1	1	0	1	0	0	0	0	0	0	0	0	0	0	0	0	0
ALTDSFR	R	R	168	174	7	2	sp|P30626|SORCN_HUMAN	P30626	SORCN_HUMAN	SRI	Sorcin			0	0	0	0	0	0	0	0	0	0	0	0	0	0	0	0	0	0	0	0	0	0	0	0	0	0	0	0	0	0	0	0	0	1	0	0
ALTGGIAHLFK	K	Q	133	143	11	2,3	sp|P09622|DLDH_HUMAN	P09622	DLDH_HUMAN	DLD	Dihydrolipoyl dehydrogenase, mitochondrial			3	3	3	4	2	1	3	2	2	2	3	3	3	2	2	3	3	3	3	3	2	1	2	4	3	2	3	3	2	2	2	1	3	3	3	4
ALTGHLEEVVLALLK	K	T	99	113	15	3	sp|P04083|ANXA1_HUMAN	P04083	ANXA1_HUMAN	ANXA1	Annexin A1			1	0	1	2	1	0	1	0	1	2	0	0	1	0	1	1	0	1	1	1	1	1	1	0	1	1	0	1	0	0	1	1	1	0	0	1
ALTNLPHTDFTLCK	K	C	73	86	14	3	sp|Q9UBQ5|EIF3K_HUMAN	Q9UBQ5	EIF3K_HUMAN	EIF3K	Eukaryotic translation initiation factor 3 subunit K			0	0	1	1	1	0	1	1	1	1	1	1	1	0	0	0	1	0	1	0	1	1	0	0	0	1	1	1	1	0	1	0	0	0	1	0
ALTPQCGSGEDLYILTGTVPSDYR	R	V	185	208	24	3	sp|O94919|ENDD1_HUMAN	O94919	ENDD1_HUMAN	ENDOD1	Endonuclease domain-containing 1 protein			0	0	0	0	0	0	0	0	0	0	0	0	0	0	0	0	0	0	0	0	0	0	0	0	0	0	0	0	0	0	0	0	0	0	0	0
ALTQTGGPHVK	R	A	1284	1294	11	2	sp|P21333|FLNA_HUMAN	P21333	FLNA_HUMAN	FLNA	Filamin-A			0	0	0	0	0	0	0	0	0	0	0	0	0	0	0	0	0	0	0	0	0	0	0	0	0	0	0	0	0	0	0	0	0	0	0	0
ALTSFER	K	D	416	422	7	1,2	sp|P40939|ECHA_HUMAN	P40939	ECHA_HUMAN	HADHA	Trifunctional enzyme subunit alpha, mitochondrial			1	1	1	1	0	1	0	1	1	0	1	1	1	1	2	1	1	1	2	1	0	1	2	1	1	1	1	1	2	1	2	1	2	1	3	2
ALTVPELTQQMFDAK	R	N	283	297	15	2	sp|P68371|TBB4B_HUMAN	P68371	TBB4B_HUMAN	TUBB4B	Tubulin beta-4B chain	TUBB3, TUBB4A	sp|P04350|TBB4A_HUMAN, sp|Q13509|TBB3_HUMAN	0	0	0	0	0	0	0	0	0	0	0	0	1	1	0	0	0	0	0	0	1	0	0	0	1	0	0	0	0	1	1	0	0	0	0	0
ALTVPELTQQVFDAK	R	N	283	297	15	2	sp|P07437|TBB5_HUMAN	P07437	TBB5_HUMAN	TUBB	Tubulin beta chain			0	0	0	0	0	0	0	0	0	0	0	0	0	0	0	0	0	0	0	0	1	0	1	0	0	0	0	0	0	0	0	0	1	0	0	0
ALVADSHPESER	R	I	1657	1668	12	2	sp|Q01082|SPTB2_HUMAN	Q01082	SPTB2_HUMAN	SPTBN1	Spectrin beta chain, non-erythrocytic 1			0	0	0	0	0	0	0	0	0	0	0	0	0	0	0	0	1	0	0	0	1	0	0	0	0	0	0	0	0	0	0	0	0	0	0	0
ALVCGVCASLGSHR	R	G	102	115	14	2,3	sp|Q6ZMU5|TRI72_HUMAN	Q6ZMU5	TRI72_HUMAN	TRIM72	Tripartite motif-containing protein 72			1	1	2	1	2	1	2	2	1	1	1	1	2	2	2	1	1	1	1	1	2	1	2	1	1	1	2	1	2	1	2	1	2	1	1	0
ALVFQPVAELK	R	D	717	727	11	2	sp|P08237|PFKAM_HUMAN	P08237	PFKAM_HUMAN	PFKM	ATP-dependent 6-phosphofructokinase, muscle type			1	2	1	1	1	1	1	1	1	1	1	2	1	1	1	1	1	1	1	1	1	1	1	1	1	1	1	1	1	1	1	1	1	1	1	1
ALVFQPVAELKDQTDFEHR	R	I	717	735	19	3,4	sp|P08237|PFKAM_HUMAN	P08237	PFKAM_HUMAN	PFKM	ATP-dependent 6-phosphofructokinase, muscle type			0	2	0	2	0	4	0	2	0	2	0	1	0	3	0	3	1	1	0	4	1	2	1	1	0	3	1	3	1	1	0	4	1	2	1	4
ALVFVDNHDNQR	R	G	307	318	12	2,3	contam_sp|P04745|AMY1_HUMAN	P04745	AMY1_HUMAN	AMY1A	Alpha-amylase 1	AMY2A, AMY2B	sp|P04746|AMYP_HUMAN, sp|P19961|AMY2B_HUMAN	0	0	0	0	0	0	0	0	0	0	0	0	0	0	0	0	0	0	0	0	0	0	0	0	0	0	0	0	0	0	0	0	1	1	0	0
ALVGGTAPMTIK	K	W	5716	5727	12	2	sp|Q8WZ42|TITIN_HUMAN	Q8WZ42	TITIN_HUMAN	TTN	Titin			1	1	0	0	0	1	0	0	0	0	1	1	1	2	0	0	0	0	1	2	0	2	0	2	0	0	0	0	0	1	0	1	0	2	0	0
ALVLDCHYPEDEVGQEDEAESDIFSIR	K	E	181	207	27	3,4	sp|Q07021|C1QBP_HUMAN	Q07021	C1QBP_HUMAN	C1QBP	Complement component 1 Q subcomponent-binding protein, mitochondrial			1	2	3	3	2	2	2	3	4	3	3	3	3	2	4	2	2	2	3	3	2	2	2	2	3	2	2	3	2	2	3	3	3	4	2	3
ALVLIAFAQYLQQCPFEDHVK	K	L	45	65	21	2,3,4	contam_sp|P02768|ALBU_HUMAN	P02768	ALBU_HUMAN	ALB	Serum albumin			5	3	6	5	4	5	5	6	4	5	5	5	5	4	6	5	4	5	6	5	5	6	3	3	6	5	7	6	1	3	5	6	3	3	3	5
ALVLQLK	K	E	765	771	7	2	sp|P46020|KPB1_HUMAN	P46020	KPB1_HUMAN	PHKA1	Phosphorylase b kinase regulatory subunit alpha, skeletal muscle isoform			0	0	0	0	0	0	0	0	0	0	0	1	0	1	0	0	0	0	0	0	0	1	0	1	0	0	0	0	0	1	0	0	0	0	0	0
ALVPGNIFK	K	S	22238	22246	9	2	sp|Q8WZ42|TITIN_HUMAN	Q8WZ42	TITIN_HUMAN	TTN	Titin			2	2	2	1	1	1	1	1	1	1	2	1	2	2	1	1	1	1	1	1	1	1	1	2	1	1	1	2	2	2	1	2	2	2	2	1
ALVQQMEQLR	K	Q	317	326	10	2	sp|P06727|APOA4_HUMAN	P06727	APOA4_HUMAN	APOA4	Apolipoprotein A-IV			0	0	0	0	0	0	0	0	0	0	0	0	0	0	0	0	0	0	0	0	0	0	0	0	0	0	0	0	0	0	0	0	0	0	0	0
ALVQTEDHLLLFLQQLAGK	R	V	421	439	19	3	sp|Q8N766|EMC1_HUMAN	Q8N766	EMC1_HUMAN	EMC1	ER membrane protein complex subunit 1			1	0	0	0	1	0	1	0	1	1	1	0	1	0	1	0	1	0	1	0	1	0	1	0	1	0	1	0	0	0	1	0	1	1	1	0
ALVSEWK	K	E	485	491	7	2	sp|Q16531|DDB1_HUMAN	Q16531	DDB1_HUMAN	DDB1	DNA damage-binding protein 1			0	0	0	0	0	0	0	0	1	0	0	0	0	0	0	0	0	0	0	0	0	0	0	0	0	0	0	0	0	0	0	0	0	0	0	0
ALVSGKPAESSAVAATEK	K	K	75	92	18	2,3	sp|O95182|NDUA7_HUMAN	O95182	NDUA7_HUMAN	NDUFA7	NADH dehydrogenase [ubiquinone] 1 alpha subcomplex subunit 7			2	1	2	2	2	2	2	2	2	1	2	1	2	1	3	1	2	1	2	2	2	2	2	2	3	1	2	2	1	2	2	1	2	1	2	2
ALVTGYFMQVAHLER	K	T	692	706	15	3	sp|O43143|DHX15_HUMAN	O43143	DHX15_HUMAN	DHX15	Pre-mRNA-splicing factor ATP-dependent RNA helicase DHX15			0	0	0	0	0	0	0	0	1	0	0	0	0	0	0	0	0	0	0	0	0	0	0	0	0	0	0	0	0	0	0	0	0	0	0	0
ALVYGHHGDPAK	R	V	45	56	12	2,3	sp|Q9BV79|MECR_HUMAN	Q9BV79	MECR_HUMAN	MECR	Enoyl-[acyl-carrier-protein] reductase, mitochondrial			1	0	1	1	1	1	1	0	1	1	1	2	1	0	1	0	2	1	1	1	1	1	2	2	1	1	1	1	1	1	1	1	1	1	1	2
ALWFQGR	K	C	556	562	7	2	sp|P43243|MATR3_HUMAN	P43243	MATR3_HUMAN	MATR3	Matrin-3			0	0	0	1	0	0	0	0	0	0	0	1	0	1	0	0	0	0	0	0	0	0	0	0	0	0	0	0	0	0	0	1	0	1	0	0
ALYAIPGLDYVSHEDILPYTSTDQVPIQHELFER	R	F	166	199	34	4	sp|Q9Y2S7|PDIP2_HUMAN	Q9Y2S7	PDIP2_HUMAN	POLDIP2	Polymerase delta-interacting protein 2			1	0	0	0	0	0	0	0	0	0	0	0	0	0	0	0	0	0	0	0	0	0	1	0	0	0	0	0	0	0	0	0	0	1	0	0
ALYDAELSQMQTHISDTSVVLSMDNNR	R	N	300	326	27	2,3,4	sp|P02538|K2C6A_HUMAN	P02538	K2C6A_HUMAN	KRT6A	Keratin, type II cytoskeletal 6A	KRT6B, KRT6C	sp|P04259|K2C6B_HUMAN, sp|P48668|K2C6C_HUMAN	5	4	2	1	1	1	2	1	2	1	2	3	1	1	1	1	1	1	5	1	1	1	1	1	1	1	1	1	7	1	7	1	1	3	1	1
ALYDTFSAFGNILSCK	K	V	114	129	16	2	sp|Q13310|PABP4_HUMAN	Q13310	PABP4_HUMAN	PABPC4	Polyadenylate-binding protein 4	PABPC1	sp|P11940|PABP1_HUMAN	0	0	0	0	0	0	0	0	0	0	0	0	0	0	0	0	0	0	0	0	0	0	0	0	0	0	0	0	0	1	0	0	0	0	0	0
ALYDYAGQEADELSFR	R	A	370	385	16	2	sp|Q9UKS6|PACN3_HUMAN	Q9UKS6	PACN3_HUMAN	PACSIN3	Protein kinase C and casein kinase substrate in neurons protein 3			0	0	0	0	0	1	0	0	1	1	0	1	0	1	0	1	0	1	0	0	0	0	0	0	0	0	0	1	0	0	0	1	0	2	0	1
ALYEHLTAK	K	N	1339	1347	9	2	sp|P42704|LPPRC_HUMAN	P42704	LPPRC_HUMAN	LRPPRC	Leucine-rich PPR motif-containing protein, mitochondrial			0	0	0	0	0	0	0	0	0	0	0	0	0	0	0	0	0	0	0	0	0	0	1	0	1	0	0	0	0	0	0	0	0	0	0	0
ALYEQSLHIK	K	S	216	225	10	2,3	sp|P61201|CSN2_HUMAN	P61201	CSN2_HUMAN	COPS2	COP9 signalosome complex subunit 2			0	1	0	0	1	1	0	0	0	0	0	0	1	1	1	0	1	1	0	0	1	1	1	1	1	1	1	0	1	1	0	2	0	0	0	1
ALYESELADAR	K	R	94	104	11	2	sp|Q03252|LMNB2_HUMAN	Q03252	LMNB2_HUMAN	LMNB2	Lamin-B2			0	0	0	0	0	0	0	0	0	0	0	0	0	0	0	1	0	0	0	0	0	0	0	0	0	0	0	0	0	0	0	0	0	1	0	0
ALYFYEQAITTPAMAVSHIMLESYK	R	K	201	225	25	3	sp|Q9UNS2|CSN3_HUMAN	Q9UNS2	CSN3_HUMAN	COPS3	COP9 signalosome complex subunit 3			0	0	1	1	0	1	1	1	0	0	0	0	1	0	0	1	0	1	1	0	0	0	0	0	1	1	0	1	1	1	1	0	0	0	0	0
ALYIHAQPLHSR	R	L	83	94	12	2	sp|Q96LW7|CAR19_HUMAN	Q96LW7	CAR19_HUMAN	CARD19	Caspase recruitment domain-containing protein 19			0	0	0	0	0	0	0	0	0	0	0	0	0	0	0	0	0	0	0	0	0	0	1	0	0	0	0	0	0	0	0	0	0	0	0	0
ALYTLPR	K	S	4749	4755	7	2	sp|P20929|NEBU_HUMAN	P20929	NEBU_HUMAN	NEB	Nebulin			2	2	1	1	1	1	1	1	1	2	1	2	1	2	1	1	1	1	1	1	1	1	1	1	1	1	1	2	1	1	1	2	1	2	2	1
ALYYDLISSPDIHGTYK	R	E	107	123	17	3	sp|P36955|PEDF_HUMAN	P36955	PEDF_HUMAN	SERPINF1	Pigment epithelium-derived factor			0	0	0	0	0	1	0	0	0	0	0	0	0	0	1	0	1	0	0	0	0	0	0	0	0	0	0	0	0	0	0	0	0	0	0	0
ALYYLQIHPQELR	R	Q	515	527	13	3	sp|Q16531|DDB1_HUMAN	Q16531	DDB1_HUMAN	DDB1	DNA damage-binding protein 1			0	1	0	1	0	1	1	1	0	1	0	1	0	1	0	1	0	1	1	1	0	1	0	1	0	1	1	0	0	1	0	1	0	1	0	1
AMASINERPVIFALSNPTAQAECTAEEAYTLTEGR	R	C	406	440	35	3,4	sp|P23368|MAOM_HUMAN	P23368	MAOM_HUMAN	ME2	NAD-dependent malic enzyme, mitochondrial			0	0	0	0	0	0	0	0	0	0	0	0	0	0	0	0	1	0	1	0	0	0	0	0	0	0	1	0	0	0	0	0	0	0	0	0
AMDDSSVTEHQK	K	V	481	492	12	2,3	sp|P43155|CACP_HUMAN	P43155	CACP_HUMAN	CRAT	Carnitine O-acetyltransferase			2	2	1	2	2	1	2	2	2	2	2	2	2	1	2	2	2	2	2	2	2	1	2	2	2	2	2	2	2	2	2	2	2	2	2	2
AMDDTFYLSNVAPQVPHLNQNAWNNLEK	K	Y	154	181	28	3	sp|Q14249|NUCG_HUMAN	Q14249	NUCG_HUMAN	ENDOG	Endonuclease G, mitochondrial			0	0	0	0	0	0	0	0	0	0	0	0	0	0	0	0	0	0	0	0	0	0	0	0	0	0	0	0	0	0	0	0	0	0	0	0
AMDFNGILTIR	R	N	1818	1828	11	2	sp|P98160|PGBM_HUMAN	P98160	PGBM_HUMAN	HSPG2	Basement membrane-specific heparan sulfate proteoglycan core protein			0	0	0	0	0	0	0	0	0	0	0	0	0	0	0	0	0	0	0	0	0	0	0	0	1	0	0	0	1	0	0	0	1	0	0	0
AMDSDWFAENYMGR	K	K	392	405	14	2,3	sp|P55084|ECHB_HUMAN	P55084	ECHB_HUMAN	HADHB	Trifunctional enzyme subunit beta, mitochondrial			2	3	3	2	5	3	2	1	6	3	3	2	6	4	7	1	4	2	3	3	5	7	4	6	6	3	4	5	7	6	5	5	5	5	4	7
AMDYDLLLR	K	L	618	626	9	2	sp|P55268|LAMB2_HUMAN	P55268	LAMB2_HUMAN	LAMB2	Laminin subunit beta-2			1	0	1	0	0	0	0	0	1	0	0	0	0	0	0	0	0	0	0	0	0	0	0	0	0	0	0	0	0	0	1	0	0	0	0	0
AMEAVAAQGK	K	A	242	251	10	1,2	sp|P15259|PGAM2_HUMAN	P15259	PGAM2_HUMAN	PGAM2	Phosphoglycerate mutase 2	PGAM1	sp|P18669|PGAM1_HUMAN	1	0	0	1	1	1	1	1	1	1	0	0	1	1	0	0	1	0	1	1	0	0	1	2	1	1	1	1	1	1	0	1	1	0	1	0
AMEDLGR	K	A	250	256	7	2	sp|P33121|ACSL1_HUMAN	P33121	ACSL1_HUMAN	ACSL1	Long-chain-fatty-acid--CoA ligase 1			0	0	0	0	0	0	0	0	0	0	0	0	0	0	0	1	0	0	0	0	0	0	0	0	0	0	0	0	0	0	1	0	0	0	0	1
AMEIISEK	K	K	1951	1958	8	2	sp|P20929|NEBU_HUMAN	P20929	NEBU_HUMAN	NEB	Nebulin			1	0	1	1	1	1	1	1	1	1	1	1	0	1	1	1	1	1	0	0	1	1	1	0	1	1	0	1	0	0	1	2	1	1	0	1
AMESHKDEFTIIPVLVGALSESK	K	E	143	165	23	4	sp|Q9Y316|MEMO1_HUMAN	Q9Y316	MEMO1_HUMAN	MEMO1	Protein MEMO1			0	0	0	0	0	0	0	1	0	0	0	0	0	0	0	1	0	0	0	1	0	0	0	0	0	0	0	0	0	0	0	0	0	0	0	0
AMEVDERPTEQYSDIGGLDK	K	Q	174	193	20	3	sp|P17980|PRS6A_HUMAN	P17980	PRS6A_HUMAN	PSMC3	26S proteasome regulatory subunit 6A			2	0	0	1	1	0	0	0	0	0	0	0	1	0	0	1	1	1	1	0	1	0	1	0	1	0	1	0	0	0	0	0	1	0	0	0
AMFECEVSEPDITVQWMK	R	D	3075	3092	18	2,3	sp|Q8WZ42|TITIN_HUMAN	Q8WZ42	TITIN_HUMAN	TTN	Titin			1	1	2	2	2	1	1	2	1	2	1	1	2	1	2	2	2	2	1	1	2	1	2	2	2	2	2	1	2	1	3	2	2	2	1	2
AMFECEVSEPDITVQWMKDDQELQITDR	R	I	3075	3102	28	3	sp|Q8WZ42|TITIN_HUMAN	Q8WZ42	TITIN_HUMAN	TTN	Titin			0	1	1	1	1	1	1	1	1	1	1	1	1	1	1	1	1	1	1	1	1	1	1	1	1	1	1	1	1	1	0	1	1	1	1	2
AMFEEAYSNYCK	K	R	631	642	12	2	sp|Q8NI60|COQ8A_HUMAN	Q8NI60	COQ8A_HUMAN	COQ8A	Atypical kinase COQ8A, mitochondrial			0	0	0	0	1	0	0	0	0	0	0	0	1	1	1	0	1	0	0	0	1	0	1	0	1	0	0	0	1	1	0	1	1	0	1	1
AMFHGGESAATGTIAGCLFGLLYGLDLVPK	R	G	298	327	30	3	sp|Q8NDY3|ARHL1_HUMAN	Q8NDY3	ARHL1_HUMAN	ADPRHL1	[Protein ADP-ribosylarginine] hydrolase-like protein 1			0	0	0	0	1	1	0	1	0	1	0	0	0	0	0	0	1	1	0	0	0	0	0	0	1	1	0	1	0	0	0	1	0	0	0	0
AMFSLLHR	R	Q	2119	2126	8	2	sp|P21817|RYR1_HUMAN	P21817	RYR1_HUMAN	RYR1	Ryanodine receptor 1			0	0	0	1	0	1	0	1	1	1	0	1	0	1	0	0	0	0	1	0	0	1	0	0	0	1	0	0	0	1	0	0	0	0	0	0
AMGIMNSFVNDIFER	K	I	59	73	15	2,3	sp|O60814|H2B1K_HUMAN	O60814	H2B1K_HUMAN	H2BC12	Histone H2B type 1-K	H2BC11, H2BC13, H2BC14, H2BC15, H2BC17, H2BC18, H2BC21, H2BC3, H2BC4, H2BC5, H2BC9, H2BS1, H2BU1	sp|P06899|H2B1J_HUMAN, sp|P23527|H2B1O_HUMAN, sp|P33778|H2B1B_HUMAN, sp|P57053|H2BFS_HUMAN, sp|P58876|H2B1D_HUMAN, sp|P62807|H2B1C_HUMAN, sp|Q16778|H2B2E_HUMAN, sp|Q5QNW6|H2B2F_HUMAN, sp|Q8N257|H2B3B_HUMAN, sp|Q93079|H2B1H_HUMAN, sp|Q99877|H2B1N_HUMAN, sp|Q99879|H2B1M_HUMAN, sp|Q99880|H2B1L_HUMAN	2	3	4	2	2	1	6	4	5	6	5	5	2	4	1	2	4	2	6	6	3	2	4	4	6	7	5	7	5	3	3	2	3	1	2	3
AMGPLVLTEVLFNEK	K	I	274	288	15	2	sp|P55010|IF5_HUMAN	P55010	IF5_HUMAN	EIF5	Eukaryotic translation initiation factor 5			0	0	0	0	0	0	0	0	0	0	0	0	0	0	0	0	0	0	0	0	0	0	0	0	0	0	0	0	0	0	1	0	0	0	0	0
AMGVDPQQK	R	M	191	199	9	2	sp|Q9NP98|MYOZ1_HUMAN	Q9NP98	MYOZ1_HUMAN	MYOZ1	Myozenin-1			1	0	1	0	1	0	1	0	1	0	1	1	0	0	0	0	1	0	0	0	1	0	1	0	1	0	0	0	0	0	1	0	1	0	0	0
AMGVVVATGVNTEIGK	K	I	219	234	16	2	sp|P16615|AT2A2_HUMAN	P16615	AT2A2_HUMAN	ATP2A2	Sarcoplasmic/endoplasmic reticulum calcium ATPase 2			1	0	4	0	1	0	3	0	3	0	3	0	3	0	2	0	1	0	1	0	1	0	1	0	2	0	5	0	4	0	2	0	1	0	3	0
AMIATSETHTELVIK	R	E	31108	31122	15	2,3	sp|Q8WZ42|TITIN_HUMAN	Q8WZ42	TITIN_HUMAN	TTN	Titin			6	7	7	8	4	7	5	9	9	6	4	5	3	9	5	9	4	9	5	5	6	6	6	6	7	9	4	9	8	9	7	6	7	9	9	8
AMIAWEWTIEK	K	A	2815	2825	11	2	sp|P21817|RYR1_HUMAN	P21817	RYR1_HUMAN	RYR1	Ryanodine receptor 1			0	0	0	0	1	0	1	0	0	0	0	0	1	2	0	1	0	0	0	0	0	0	0	0	2	2	0	1	1	0	0	0	0	0	0	0
AMINLHIQK	K	D	43	51	9	2	sp|Q9NZ45|CISD1_HUMAN	Q9NZ45	CISD1_HUMAN	CISD1	CDGSH iron-sulfur domain-containing protein 1			1	0	1	1	2	1	1	1	1	1	1	1	1	1	1	1	1	1	1	1	2	1	2	1	1	1	2	1	1	2	1	1	1	0	1	2
AMKDEEKMELQEMQLK	R	E	134	149	16	2,3,4	sp|P07951|TPM2_HUMAN	P07951	TPM2_HUMAN	TPM2	Tropomyosin beta chain	TPM4	sp|P67936|TPM4_HUMAN	9	11	9	14	15	10	12	11	12	14	9	16	6	7	11	8	12	7	8	13	20	10	20	9	11	11	10	11	9	11	12	13	13	12	13	14
AMKDGVHDIPEDAQLETAENSSVIIIPECK	K	R	16780	16809	30	4	sp|Q8WZ42|TITIN_HUMAN	Q8WZ42	TITIN_HUMAN	TTN	Titin			0	0	0	0	0	0	0	0	1	0	0	0	0	1	0	0	0	0	0	0	0	0	0	0	0	1	0	0	0	0	0	0	0	0	0	0
AMKPWIQPK	K	T	204	212	9	2	contam_sp|P02663|CASA2_BOVIN	P02663	CASA2_BOVIN	CSN1S2	Alpha-S2-casein			2	2	2	2	0	0	0	0	1	1	0	0	0	0	0	0	0	0	0	0	0	0	2	1	0	0	0	0	0	0	0	1	0	1	0	1
AMLAAIYNTTELVMMQDSSPDFEDTWR	R	F	245	271	27	3	sp|O75208|COQ9_HUMAN	O75208	COQ9_HUMAN	COQ9	Ubiquinone biosynthesis protein COQ9, mitochondrial			1	0	2	2	2	1	1	1	2	2	1	1	1	1	2	2	2	1	1	1	2	1	0	0	4	2	1	1	1	1	3	2	0	0	0	3
AMLAGSAR	R	R	72	79	8	2	sp|Q8TDC0|MYOZ3_HUMAN	Q8TDC0	MYOZ3_HUMAN	MYOZ3	Myozenin-3			0	0	0	1	0	1	0	0	0	1	0	0	0	1	0	0	0	1	0	1	0	1	0	1	0	0	0	0	0	1	0	1	0	1	0	1
AMLHQEGHMDDALSLTR	K	C	375	391	17	2,3,4	sp|P21817|RYR1_HUMAN	P21817	RYR1_HUMAN	RYR1	Ryanodine receptor 1			0	2	0	0	0	0	0	1	1	1	0	2	0	1	0	0	1	1	1	1	1	1	0	2	0	1	1	0	0	0	1	0	0	1	0	0
AMLPPNSFQGK	K	V	50	60	11	2	sp|Q16698|DECR_HUMAN	Q16698	DECR_HUMAN	DECR1	2,4-dienoyl-CoA reductase, mitochondrial			0	0	0	0	0	0	0	0	0	0	0	0	0	0	0	0	0	0	0	0	0	0	0	0	0	0	0	0	0	0	1	0	0	0	0	0
AMLSGPGQFAENETNEVNFR	K	E	44	63	20	2	sp|Q15369|ELOC_HUMAN	Q15369	ELOC_HUMAN	ELOC	Elongin-C			0	0	0	0	0	0	0	0	0	0	0	0	0	0	0	0	0	0	0	0	0	0	0	0	0	0	0	0	0	0	0	0	0	1	0	0
AMLSWEPPLEDGGSEITNYIVDK	R	R	20332	20354	23	2,3	sp|Q8WZ42|TITIN_HUMAN	Q8WZ42	TITIN_HUMAN	TTN	Titin			2	2	3	3	1	1	1	3	3	2	0	2	0	1	2	3	2	3	0	1	2	2	1	1	2	3	0	2	2	3	3	3	2	4	3	3
AMLSWEPPLEDGGSEITNYIVDKR	R	E	20332	20355	24	2,3,4	sp|Q8WZ42|TITIN_HUMAN	Q8WZ42	TITIN_HUMAN	TTN	Titin			5	4	5	4	6	6	4	5	6	4	4	6	6	5	4	4	5	3	6	6	6	5	6	6	6	6	5	6	3	6	4	3	6	5	4	5
AMNGESLDGR	R	Q	66	75	10	2	sp|P98179|RBM3_HUMAN	P98179	RBM3_HUMAN	RBM3	RNA-binding protein 3			0	0	0	0	1	0	0	0	0	0	0	0	0	0	0	0	0	0	0	0	0	0	0	0	0	0	0	0	0	0	0	0	0	0	0	0
AMNQYGLSDPSEPSEPIALR	R	G	577	596	20	2,3	sp|Q5VTT5|MYOM3_HUMAN	Q5VTT5	MYOM3_HUMAN	MYOM3	Myomesin-3			1	0	0	0	2	0	0	0	1	1	2	1	2	0	1	0	1	0	0	0	1	0	0	0	2	0	1	0	1	0	2	0	1	1	1	1
AMNWMSGK	K	I	683	690	8	2	sp|P08237|PFKAM_HUMAN	P08237	PFKAM_HUMAN	PFKM	ATP-dependent 6-phosphofructokinase, muscle type			1	0	1	2	1	1	1	1	0	3	0	2	1	2	1	3	1	3	1	2	0	1	1	1	1	2	1	3	1	1	1	2	1	3	1	3
AMNYDEEVDETR	R	E	32148	32159	12	2	sp|Q8WZ42|TITIN_HUMAN	Q8WZ42	TITIN_HUMAN	TTN	Titin			2	3	2	1	1	2	1	2	2	2	2	2	1	0	1	1	2	2	1	1	0	3	0	1	3	1	1	1	2	2	2	3	1	1	1	2
AMSQDGASQFQEVIR	K	Q	11	25	15	2	sp|Q16851|UGPA_HUMAN	Q16851	UGPA_HUMAN	UGP2	UTP--glucose-1-phosphate uridylyltransferase			0	0	0	0	0	0	0	0	1	0	1	1	0	0	0	0	0	0	0	0	0	0	0	0	0	0	0	0	0	0	0	0	1	0	0	0
AMTGVEQWPYR	K	A	428	438	11	2	sp|P49368|TCPG_HUMAN	P49368	TCPG_HUMAN	CCT3	T-complex protein 1 subunit gamma			0	0	0	0	0	0	0	0	0	0	0	0	0	0	0	0	0	0	0	0	0	0	0	0	0	0	0	0	0	0	0	0	0	0	0	0
AMTLGVSYK	K	V	17300	17308	9	2	sp|Q8WZ42|TITIN_HUMAN	Q8WZ42	TITIN_HUMAN	TTN	Titin			2	2	1	1	1	2	0	1	1	2	2	2	1	2	1	1	0	1	0	0	2	1	0	1	1	2	2	1	2	2	1	2	2	2	2	2
AMTTGAIAAMLSTILYSR	K	R	110	127	18	2,3	sp|P20618|PSB1_HUMAN	P20618	PSB1_HUMAN	PSMB1	Proteasome subunit beta type-1			2	0	1	2	2	1	1	2	1	1	0	0	2	1	1	1	2	1	1	1	1	1	1	1	1	1	0	1	0	0	1	1	1	1	0	1
AMVLDLR	R	A	204	210	7	2	sp|Q9UL46|PSME2_HUMAN	Q9UL46	PSME2_HUMAN	PSME2	Proteasome activator complex subunit 2			0	0	0	0	0	0	0	0	0	0	0	1	0	0	0	0	0	0	0	0	0	0	0	0	0	0	0	0	0	0	0	0	0	0	0	0
AMVSDDRGEDDTILDLTGDALDAIFTELGR	R	I	1189	1218	30	3,4	sp|Q5VTT5|MYOM3_HUMAN	Q5VTT5	MYOM3_HUMAN	MYOM3	Myomesin-3			2	0	2	2	3	2	2	2	3	2	0	2	0	2	2	2	2	1	1	2	3	0	2	0	2	2	1	1	1	1	2	2	2	2	2	0
AMVSPFHSPPSTPSSPGVR	K	S	113	131	19	3	sp|Q6JBY9|CPZIP_HUMAN	Q6JBY9	CPZIP_HUMAN	RCSD1	CapZ-interacting protein			0	0	0	0	0	0	0	0	0	0	0	0	0	0	0	0	0	0	0	0	1	0	1	0	0	0	0	0	0	0	0	0	0	0	0	0
AMYDYMAADADEVSFK	R	D	6617	6632	16	2	sp|P20929|NEBU_HUMAN	P20929	NEBU_HUMAN	NEB	Nebulin			1	2	2	1	1	1	1	2	1	3	1	1	1	1	1	1	1	1	1	1	1	1	1	1	1	1	1	1	1	1	2	2	1	2	1	1
AMYPDYFAK	K	R	113	121	9	2	sp|Q9Y6M9|NDUB9_HUMAN	Q9Y6M9	NDUB9_HUMAN	NDUFB9	NADH dehydrogenase [ubiquinone] 1 beta subcomplex subunit 9			1	0	0	0	0	0	0	0	1	0	1	0	0	0	0	0	0	0	0	0	0	0	0	0	0	0	0	0	0	0	1	1	0	0	0	1
ANACNSVIK	R	Q	468	476	9	2	sp|P16615|AT2A2_HUMAN	P16615	AT2A2_HUMAN	ATP2A2	Sarcoplasmic/endoplasmic reticulum calcium ATPase 2			1	0	1	0	1	0	1	0	1	0	1	0	1	0	1	0	1	0	1	0	1	0	1	0	1	0	1	0	2	0	1	0	1	0	1	0
ANACNSVIR	R	Q	468	476	9	2	sp|O14983|AT2A1_HUMAN	O14983	AT2A1_HUMAN	ATP2A1	Sarcoplasmic/endoplasmic reticulum calcium ATPase 1			0	2	0	1	1	2	0	2	1	1	1	2	1	1	0	1	1	1	0	1	0	2	0	1	1	2	0	1	1	2	1	2	1	1	1	2
ANAINMSDK	K	L	2018	2026	9	2	sp|P20929|NEBU_HUMAN	P20929	NEBU_HUMAN	NEB	Nebulin			0	1	0	0	1	1	0	0	0	0	1	0	1	1	1	1	1	0	1	0	1	0	1	0	1	0	0	0	1	0	0	1	1	0	1	1
ANALNVSNK	R	L	3963	3971	9	2	sp|P20929|NEBU_HUMAN	P20929	NEBU_HUMAN	NEB	Nebulin			1	0	1	1	0	0	1	1	1	1	1	0	0	0	0	1	0	1	0	0	0	0	0	0	0	1	0	1	0	0	1	0	0	0	0	0
ANATGISLIK	K	G	111	120	10	2	sp|P21695|GPDA_HUMAN	P21695	GPDA_HUMAN	GPD1	Glycerol-3-phosphate dehydrogenase [NAD(+)], cytoplasmic			0	0	0	1	0	0	0	0	0	0	0	0	0	0	0	0	0	0	0	0	0	0	0	0	0	0	0	0	0	0	0	0	0	0	0	0
ANCFTEELTNLQVEEK	K	G	2915	2930	16	2	sp|Q5VST9|OBSCN_HUMAN	Q5VST9	OBSCN_HUMAN	OBSCN	Obscurin			0	0	0	0	0	0	0	0	0	0	0	0	0	0	1	0	0	0	0	0	0	0	0	0	0	0	0	0	1	0	0	0	0	1	0	0
ANDDLKENIAIVER	R	R	1663	1676	14	2,3,4	sp|P12883|MYH7_HUMAN	P12883	MYH7_HUMAN	MYH7	Myosin-7	MYH6	sp|P13533|MYH6_HUMAN	27	5	31	2	31	6	25	2	27	2	30	3	31	1	32	2	36	3	25	4	36	2	34	3	35	6	33	5	29	2	32	3	30	3	28	4
ANDHQGFYLLNSIIEHMPPESVDQYR	K	K	742	767	26	4	sp|P55060|XPO2_HUMAN	P55060	XPO2_HUMAN	CSE1L	Exportin-2			0	0	0	0	0	0	0	0	0	0	0	0	0	0	0	0	0	0	0	0	1	0	0	0	1	0	0	0	0	0	0	0	0	0	0	0
ANDQEPCGWWLAKVRMMK	R	G	71	88	18	3	sp|P51114|FXR1_HUMAN	P51114	FXR1_HUMAN	FXR1	Fragile X mental retardation syndrome-related protein 1			0	0	0	0	0	0	0	0	0	0	0	0	0	0	0	0	0	0	0	0	0	0	0	0	0	0	0	0	0	0	0	0	0	0	0	0
ANDTLVR	K	S	20068	20074	7	2	sp|Q8WZ42|TITIN_HUMAN	Q8WZ42	TITIN_HUMAN	TTN	Titin			1	1	1	1	1	1	0	0	1	1	1	1	1	1	1	0	1	1	1	0	1	2	1	1	1	1	1	1	1	2	1	1	1	1	1	1
ANDTTFGLAAGVFTR	R	D	412	426	15	2	sp|P49189|AL9A1_HUMAN	P49189	AL9A1_HUMAN	ALDH9A1	4-trimethylaminobutyraldehyde dehydrogenase			0	0	1	0	0	0	1	0	0	0	0	0	0	0	0	0	0	0	0	0	0	0	0	0	0	0	0	0	0	0	1	1	0	0	0	0
ANEAYPCPCDIGHR	M	L	2	15	14	2	sp|Q96DG6|CMBL_HUMAN	Q96DG6	CMBL_HUMAN	CMBL	Carboxymethylenebutenolidase homolog			0	1	0	0	0	1	0	0	0	0	0	0	0	1	0	0	0	0	0	0	0	1	0	0	0	0	0	0	0	1	0	1	0	0	0	1
ANEFHDVNCEVVAVSVDSHFSHLAWINTPR	K	K	119	148	30	3,4,5	sp|P30048|PRDX3_HUMAN	P30048	PRDX3_HUMAN	PRDX3	Thioredoxin-dependent peroxide reductase, mitochondrial			5	3	6	4	2	2	5	2	3	3	6	3	4	3	3	4	3	3	4	3	4	3	3	3	4	2	5	2	3	3	3	2	3	2	4	4
ANELASDVR	R	Y	255	263	9	2	sp|Q86VF7|NRAP_HUMAN	Q86VF7	NRAP_HUMAN	NRAP	Nebulin-related-anchoring protein			0	0	0	0	0	0	0	0	0	0	0	0	0	0	0	0	0	0	0	0	0	0	0	0	0	0	0	0	0	0	0	0	0	0	0	0
ANELQLR	R	W	411	417	7	2	sp|Q15149|PLEC_HUMAN	Q15149	PLEC_HUMAN	PLEC	Plectin			0	0	0	0	0	0	0	0	0	0	0	0	0	0	0	0	0	0	0	0	0	0	1	0	0	0	0	0	0	0	0	0	0	1	0	0
ANFSNILENEFTVSGLTEDAAYEFR	K	V	22333	22357	25	2,3	sp|Q8WZ42|TITIN_HUMAN	Q8WZ42	TITIN_HUMAN	TTN	Titin			2	0	1	3	2	3	3	3	3	3	2	3	2	2	3	3	1	3	1	1	3	3	3	2	3	3	2	4	2	2	3	3	2	3	2	3
ANFTSVVDTPEIIHAQQVK	K	N	6058	6076	19	2,3	sp|P20929|NEBU_HUMAN	P20929	NEBU_HUMAN	NEB	Nebulin			5	4	3	5	4	2	3	4	5	2	4	4	7	4	5	4	4	4	4	3	4	4	4	3	4	4	4	4	5	2	4	4	6	4	4	3
ANFWYQPSFHGVDLSALR	K	G	310	327	18	3	sp|Q86X55|CARM1_HUMAN	Q86X55	CARM1_HUMAN	CARM1	Histone-arginine methyltransferase CARM1			0	0	0	0	0	1	0	0	0	0	0	0	0	0	0	0	0	0	0	0	0	1	0	1	0	0	0	0	0	0	0	1	0	0	0	1
ANHTPESCPETK	R	Y	18089	18100	12	2,3	sp|Q8WZ42|TITIN_HUMAN	Q8WZ42	TITIN_HUMAN	TTN	Titin			0	0	4	0	1	0	0	0	1	1	1	0	1	0	2	0	0	0	0	0	0	0	0	0	0	0	0	0	0	0	0	0	0	0	0	0
ANHVNVPECAFTVTDLVEGGK	K	Y	21250	21270	21	2,3	sp|Q8WZ42|TITIN_HUMAN	Q8WZ42	TITIN_HUMAN	TTN	Titin			2	2	4	3	4	4	2	5	2	4	4	4	2	4	4	4	4	6	4	4	4	4	4	4	2	4	4	4	2	4	4	4	2	4	3	3
ANHVNVPECAFTVTDLVEGGKYEFR	K	I	21250	21274	25	3,4	sp|Q8WZ42|TITIN_HUMAN	Q8WZ42	TITIN_HUMAN	TTN	Titin			0	0	0	0	0	0	0	0	0	0	1	0	1	0	0	0	0	0	1	0	0	0	1	0	1	0	1	0	0	0	0	0	1	0	0	0
ANIAGATDVK	K	W	33987	33996	10	2	sp|Q8WZ42|TITIN_HUMAN	Q8WZ42	TITIN_HUMAN	TTN	Titin			1	1	0	0	1	1	0	1	0	0	1	0	1	1	0	0	0	0	1	0	0	0	0	1	1	0	0	0	1	0	0	0	0	1	0	0
ANIENTESFTLLIIPECNR	R	Y	21748	21766	19	2,3	sp|Q8WZ42|TITIN_HUMAN	Q8WZ42	TITIN_HUMAN	TTN	Titin			0	2	0	0	1	2	0	2	1	2	1	1	1	1	0	1	0	1	1	2	1	2	1	2	2	1	0	1	1	2	0	1	1	4	1	2
ANIGDAQAMGQR	R	P	66	77	12	2	sp|P24298|ALAT1_HUMAN	P24298	ALAT1_HUMAN	GPT	Alanine aminotransferase 1			0	0	0	0	0	0	0	0	0	0	0	0	0	0	0	0	0	0	0	0	0	0	0	0	0	0	0	0	0	0	1	0	0	0	0	0
ANIRDNGDGTYTVSYLPDMSGR	K	Y	1588	1609	22	2,3	sp|Q14315|FLNC_HUMAN	Q14315	FLNC_HUMAN	FLNC	Filamin-C			0	1	0	0	2	2	1	1	1	0	1	0	1	1	1	1	2	0	1	2	1	1	1	1	2	1	1	1	0	1	0	1	2	2	0	1
ANIVHLMLSSPEQIQK	K	Q	94	109	16	3	sp|P55060|XPO2_HUMAN	P55060	XPO2_HUMAN	CSE1L	Exportin-2			0	0	0	0	0	1	0	1	0	0	0	0	0	0	0	0	0	0	0	0	0	1	0	0	0	0	1	0	0	0	0	0	0	0	0	0
ANLEAFTVDKDITLTNDKPATAIGVIGNFTDAER	K	R	385	418	34	4	sp|P33176|KINH_HUMAN	P33176	KINH_HUMAN	KIF5B	Kinesin-1 heavy chain			0	0	0	0	0	0	0	0	0	0	0	0	0	0	0	0	1	0	1	0	0	0	0	0	0	0	0	0	1	0	0	0	1	0	0	0
ANLENPIR	K	L	492	499	8	2	sp|O00330|ODPX_HUMAN	O00330	ODPX_HUMAN	PDHX	Pyruvate dehydrogenase protein X component, mitochondrial			0	0	1	0	1	0	1	0	1	1	1	0	1	1	1	1	1	1	1	1	1	0	1	0	1	1	1	1	0	0	1	0	0	0	1	1
ANLINTSDK	K	L	2505	2513	9	1,2	sp|P20929|NEBU_HUMAN	P20929	NEBU_HUMAN	NEB	Nebulin			1	0	0	0	0	0	0	0	0	0	1	0	0	0	0	0	1	0	0	0	0	0	0	0	1	0	0	0	1	0	0	0	1	0	1	0
ANLLANNEYYFR	K	V	18989	19000	12	2,3	sp|Q8WZ42|TITIN_HUMAN	Q8WZ42	TITIN_HUMAN	TTN	Titin			3	0	2	1	2	1	1	1	2	4	2	2	0	1	1	3	2	2	2	0	2	1	1	1	1	3	1	1	2	1	1	2	1	3	1	2
ANLLEIAPHLSAPLPIMLPVYK	R	W	145	166	22	3	sp|P43304|GPDM_HUMAN	P43304	GPDM_HUMAN	GPD2	Glycerol-3-phosphate dehydrogenase, mitochondrial			1	2	1	1	0	1	0	1	1	1	0	1	1	1	0	1	0	1	0	1	0	1	0	1	0	1	0	1	1	1	1	3	0	1	1	1
ANLLQAEIEELR	R	A	1684	1695	12	2,3	sp|Q9UKX2|MYH2_HUMAN	Q9UKX2	MYH2_HUMAN	MYH2	Myosin-2	MYH1	sp|P12882|MYH1_HUMAN	2	13	1	9	3	8	2	7	2	11	1	11	2	8	1	9	2	8	1	6	1	7	1	8	1	8	1	7	2	10	2	9	2	10	2	11
ANLLQAEIEELRATLEQTER	R	S	1684	1703	20	3	sp|Q9UKX2|MYH2_HUMAN	Q9UKX2	MYH2_HUMAN	MYH2	Myosin-2	MYH1	sp|P12882|MYH1_HUMAN	0	1	0	1	0	1	0	1	0	1	0	0	0	0	0	0	0	0	0	1	0	1	0	1	0	2	0	1	0	0	0	1	0	1	0	2
ANLLQAEIEELWATLEQTER	R	S	1681	1700	20	3	sp|P13535|MYH8_HUMAN	P13535	MYH8_HUMAN	MYH8	Myosin-8			0	0	0	1	0	0	0	0	0	0	0	0	0	0	0	0	0	0	0	0	0	0	0	0	0	0	0	0	0	0	0	0	0	0	0	0
ANLNYIGLDGNIGCLVNGAGLAMATMDIIK	K	L	307	336	30	3	sp|Q9P2R7|SUCB1_HUMAN	Q9P2R7	SUCB1_HUMAN	SUCLA2	Succinate--CoA ligase [ADP-forming] subunit beta, mitochondrial			0	0	0	0	0	0	1	0	0	0	0	0	0	0	0	0	0	0	0	0	0	0	0	0	0	0	0	0	0	0	0	0	0	0	0	0
ANLYPPSNTPGDALSPGGGLR	K	P	160	180	21	3	sp|Q9GZT9|EGLN1_HUMAN	Q9GZT9	EGLN1_HUMAN	EGLN1	Egl nine homolog 1			0	0	0	0	0	0	0	0	0	0	0	0	0	0	0	0	0	0	0	0	0	0	0	0	0	0	0	0	0	0	0	0	0	0	1	0
ANNSTYGLAAAVFTK	R	D	437	451	15	2	sp|P05091|ALDH2_HUMAN	P05091	ALDH2_HUMAN	ALDH2	Aldehyde dehydrogenase, mitochondrial			0	0	0	0	0	0	0	0	0	0	0	0	0	0	0	0	0	0	0	0	0	0	0	0	0	0	0	0	0	0	0	0	0	0	0	0
ANNTFYGLSAGVFTK	R	D	421	435	15	2	sp|P00352|AL1A1_HUMAN	P00352	AL1A1_HUMAN	ALDH1A1	Retinal dehydrogenase 1			0	0	1	0	0	0	1	0	0	0	1	0	1	0	1	0	0	0	0	0	1	0	0	0	0	0	0	0	1	0	0	0	1	0	0	0
ANPDLPILIR	K	E	47	56	10	2	sp|O43678|NDUA2_HUMAN	O43678	NDUA2_HUMAN	NDUFA2	NADH dehydrogenase [ubiquinone] 1 alpha subcomplex subunit 2			0	0	0	0	0	0	0	0	0	0	0	0	0	0	0	0	0	0	0	0	0	0	0	0	0	0	0	0	0	0	0	0	0	0	0	0
ANPQVGVAFPHIK	R	H	401	413	13	3	sp|P13010|XRCC5_HUMAN	P13010	XRCC5_HUMAN	XRCC5	X-ray repair cross-complementing protein 5			0	0	0	0	0	0	0	0	0	0	0	0	0	0	0	0	0	0	0	0	0	0	0	0	0	0	0	0	0	0	0	0	0	1	0	0
ANSEACR	K	D	48	54	7	2	sp|Q10589|BST2_HUMAN	Q10589	BST2_HUMAN	BST2	Bone marrow stromal antigen 2			0	0	0	0	0	0	0	0	0	0	0	0	0	0	0	0	0	0	0	1	0	0	0	0	0	1	0	0	0	0	0	0	0	0	0	0
ANSEVAQWR	K	T	1364	1372	9	1,2	sp|P12883|MYH7_HUMAN	P12883	MYH7_HUMAN	MYH7	Myosin-7	MYH1, MYH13, MYH3, MYH4, MYH6, MYH8	sp|P11055|MYH3_HUMAN, sp|P12882|MYH1_HUMAN, sp|P13533|MYH6_HUMAN, sp|P13535|MYH8_HUMAN, sp|Q9UKX3|MYH13_HUMAN, sp|Q9Y623|MYH4_HUMAN	8	2	5	2	5	4	6	2	10	4	4	4	7	3	7	3	6	3	5	2	9	2	6	2	6	3	6	2	8	3	9	3	9	2	8	2
ANTEVAQWR	K	T	1370	1378	9	2	sp|Q9UKX2|MYH2_HUMAN	Q9UKX2	MYH2_HUMAN	MYH2	Myosin-2			1	7	1	6	1	5	1	5	1	5	1	8	1	5	0	6	1	9	1	3	1	9	1	4	1	5	1	7	1	6	1	8	1	6	1	13
ANTFVAELK	R	G	177	185	9	2	sp|P40926|MDHM_HUMAN	P40926	MDHM_HUMAN	MDH2	Malate dehydrogenase, mitochondrial			1	2	1	2	1	1	0	1	1	1	1	2	1	1	1	2	1	2	1	1	1	1	1	1	1	1	1	2	1	1	2	1	1	1	1	1
ANTVYGLGFSSEHHLSK	R	F	82	98	17	4	sp|Q86YM7|HOME1_HUMAN	Q86YM7	HOME1_HUMAN	HOMER1	Homer protein homolog 1			0	0	0	0	0	0	0	1	0	0	0	0	0	0	0	0	0	0	0	0	0	0	0	0	0	0	0	0	0	0	0	0	0	0	0	0
ANVDGLLEGLTYVFR	K	V	15888	15902	15	2,3	sp|Q8WZ42|TITIN_HUMAN	Q8WZ42	TITIN_HUMAN	TTN	Titin			6	5	3	6	2	5	4	4	4	8	2	5	3	5	5	4	3	6	3	3	4	4	3	6	5	7	3	5	2	4	5	5	5	5	3	6
ANVHIPNDMMNHVLAK	K	R	4542	4557	16	2,3,4	sp|P20929|NEBU_HUMAN	P20929	NEBU_HUMAN	NEB	Nebulin			6	10	8	8	8	7	10	7	8	9	7	7	6	6	8	6	8	9	7	5	11	7	8	8	7	8	9	9	7	7	7	6	8	6	8	8
ANVTVEAR	K	L	12669	12676	8	2	sp|Q8WZ42|TITIN_HUMAN	Q8WZ42	TITIN_HUMAN	TTN	Titin			1	1	1	1	1	0	1	1	1	1	1	1	1	0	1	1	1	1	1	0	1	0	1	0	1	0	1	0	1	0	1	0	1	0	1	0
ANWYFLLAR	K	S	198	206	9	2	sp|P11310|ACADM_HUMAN	P11310	ACADM_HUMAN	ACADM	Medium-chain specific acyl-CoA dehydrogenase, mitochondrial			0	1	0	1	1	1	2	1	1	0	1	2	1	1	2	2	1	1	1	1	2	1	2	1	2	2	1	2	0	1	1	2	2	1	1	3
ANYLSQALQAGTVWVNCYDVFGAQSPFGGYK	K	M	456	486	31	3	sp|P05091|ALDH2_HUMAN	P05091	ALDH2_HUMAN	ALDH2	Aldehyde dehydrogenase, mitochondrial			0	0	0	0	0	0	0	0	0	0	0	0	0	0	0	0	0	0	0	0	0	0	0	0	0	0	0	0	0	0	1	0	0	0	0	0
ANYWWLR	K	H	462	468	7	2	sp|P31939|PUR9_HUMAN	P31939	PUR9_HUMAN	ATIC	Bifunctional purine biosynthesis protein PURH			0	0	0	1	0	0	0	0	0	0	0	0	0	0	0	0	0	1	0	0	0	0	0	0	0	0	0	1	0	0	0	0	0	0	0	0
APAAHPEGQLK	K	F	411	421	11	2	sp|Q02818|NUCB1_HUMAN	Q02818	NUCB1_HUMAN	NUCB1	Nucleobindin-1			0	0	0	0	0	0	0	0	0	0	0	0	0	0	0	0	0	0	0	0	1	0	0	0	0	0	0	0	0	0	0	0	0	0	0	0
APALGGSFAGLEPMGLLWALEPEKPLVR	R	L	127	154	28	3,4	sp|P49753|ACOT2_HUMAN	P49753	ACOT2_HUMAN	ACOT2	Acyl-coenzyme A thioesterase 2, mitochondrial	ACOT1	sp|Q86TX2|ACOT1_HUMAN	6	3	9	5	5	4	8	7	4	5	6	5	4	5	4	4	5	4	5	5	4	4	5	4	5	6	5	7	1	3	6	5	5	6	5	5
APAPASAPPGPSEELLRQLEQRLQESCSVCLAGLDGFR	R	R	276	313	38	4	sp|Q9Y6C2|EMIL1_HUMAN	Q9Y6C2	EMIL1_HUMAN	EMILIN1	EMILIN-1			0	0	0	0	0	0	1	0	0	0	0	1	0	0	0	0	0	0	0	0	1	0	0	0	0	0	0	0	0	0	0	0	1	0	0	0
APAPEAEDEEVAR	K	R	295	307	13	3	sp|Q8NBN7|RDH13_HUMAN	Q8NBN7	RDH13_HUMAN	RDH13	Retinol dehydrogenase 13			0	0	0	0	0	0	0	0	0	0	0	0	0	0	0	0	0	0	0	0	0	0	0	0	0	1	0	0	0	0	0	0	0	0	0	0
APASSLHTQEAGR	K	S	1155	1167	13	2	sp|O95425|SVIL_HUMAN	O95425	SVIL_HUMAN	SVIL	Supervillin			0	0	0	0	0	0	0	0	0	0	0	0	0	0	0	0	0	1	0	0	0	0	0	0	0	0	0	0	0	0	0	1	0	0	0	0
APCTVSVLDTPGPPINFVFEDIR	K	K	15719	15741	23	2,3	sp|Q8WZ42|TITIN_HUMAN	Q8WZ42	TITIN_HUMAN	TTN	Titin			4	3	3	4	2	2	4	4	4	3	2	4	2	2	3	2	2	4	3	2	1	3	1	2	2	4	1	3	3	3	6	3	2	4	2	4
APCTVSVLDTPGPPINFVFEDIRK	K	T	15719	15742	24	2,3,4	sp|Q8WZ42|TITIN_HUMAN	Q8WZ42	TITIN_HUMAN	TTN	Titin			3	5	2	2	3	4	4	3	3	3	3	3	5	3	6	4	4	3	3	3	3	3	3	3	3	5	4	3	3	6	3	3	4	5	2	4
APDEETLIALLAHAK	K	M	120	134	15	3	sp|Q9Y3E5|PTH2_HUMAN	Q9Y3E5	PTH2_HUMAN	PTRH2	Peptidyl-tRNA hydrolase 2, mitochondrial			0	0	0	0	0	0	0	0	1	0	0	0	0	0	0	0	0	0	0	0	0	0	0	0	0	0	0	0	0	0	1	0	0	1	0	0
APDELHYTYLDTFGR	R	P	392	406	15	3	sp|P04843|RPN1_HUMAN	P04843	RPN1_HUMAN	RPN1	Dolichyl-diphosphooligosaccharide--protein glycosyltransferase subunit 1			0	0	0	0	0	0	0	0	1	0	1	0	0	1	0	0	0	0	1	0	1	0	0	0	0	0	0	0	0	0	0	0	0	0	0	0
APDELHYTYLDTFGRPVIVAYK	R	K	392	413	22	4	sp|P04843|RPN1_HUMAN	P04843	RPN1_HUMAN	RPN1	Dolichyl-diphosphooligosaccharide--protein glycosyltransferase subunit 1			1	1	1	1	1	0	1	0	0	0	1	1	1	1	1	1	1	0	1	0	0	1	1	1	1	1	1	0	0	1	0	0	1	1	1	1
APDFVFYAPR	K	L	264	273	10	2	sp|P35241|RADI_HUMAN	P35241	RADI_HUMAN	RDX	Radixin	EZR, MSN	sp|P15311|EZRI_HUMAN, sp|P26038|MOES_HUMAN	0	0	0	0	0	0	0	0	0	0	0	0	0	0	1	0	0	0	0	0	1	0	0	0	0	0	0	0	1	0	0	0	0	0	0	0
APEAWDYGQGFVNEEMIR	R	D	242	259	18	2,3	sp|P00387|NB5R3_HUMAN	P00387	NB5R3_HUMAN	CYB5R3	NADH-cytochrome b5 reductase 3			1	0	0	0	1	0	1	0	1	0	0	0	2	0	0	0	0	0	0	0	0	0	0	0	0	0	0	0	1	0	1	1	0	0	1	0
APEIIDVSSK	K	A	9951	9960	10	2	sp|Q8WZ42|TITIN_HUMAN	Q8WZ42	TITIN_HUMAN	TTN	Titin			2	2	1	1	1	2	1	1	1	2	1	1	1	1	1	1	1	2	1	1	1	2	1	1	1	1	1	1	1	2	2	2	1	1	2	1
APEILVR	R	L	153	159	7	2	sp|P54296|MYOM2_HUMAN	P54296	MYOM2_HUMAN	MYOM2	Myomesin-2			2	1	2	2	2	1	2	2	2	2	2	2	2	2	2	2	1	2	1	2	2	2	1	2	1	2	1	2	2	1	2	3	2	2	2	1
APELLFQPDLVGDESEGLHEVVAFAIHK	R	S	258	285	28	4	sp|P42025|ACTY_HUMAN	P42025	ACTY_HUMAN	ACTR1B	Beta-centractin			0	0	1	3	1	1	2	0	1	2	1	2	2	1	1	2	2	3	1	3	1	3	2	1	1	2	1	1	1	1	1	3	2	1	1	3
APELLFRPDLIGEESEGIHEVLVFAIQK	R	S	258	285	28	4	sp|P61163|ACTZ_HUMAN	P61163	ACTZ_HUMAN	ACTR1A	Alpha-centractin			1	0	1	1	2	1	1	2	2	2	2	1	1	2	1	2	2	1	2	2	2	1	2	2	2	1	1	1	1	2	2	1	1	2	0	1
APEPISSKPVIVTGLQDTTVSSDSVAK	K	F	33771	33797	27	2,3,4	sp|Q8WZ42|TITIN_HUMAN	Q8WZ42	TITIN_HUMAN	TTN	Titin			2	2	2	2	2	1	1	2	3	3	2	2	2	1	3	2	3	3	1	1	2	1	3	2	2	1	2	2	2	2	3	3	2	3	3	3
APEPRPEFHVHEPGK	R	L	1942	1956	15	2,3,4	sp|Q8WZ42|TITIN_HUMAN	Q8WZ42	TITIN_HUMAN	TTN	Titin			2	1	2	2	3	1	2	2	2	2	1	2	0	1	1	1	3	2	2	2	3	1	3	1	1	3	2	2	0	2	2	1	2	2	2	3
APEVILNWMR	R	Y	193	202	10	2	sp|P53778|MK12_HUMAN	P53778	MK12_HUMAN	MAPK12	Mitogen-activated protein kinase 12			0	0	0	0	1	0	0	0	0	0	0	0	0	0	0	0	0	0	0	0	0	0	0	0	0	0	0	0	0	0	0	0	0	0	0	0
APEVNLNAPDVDVHGPDWNLK	K	M	3453	3473	21	3	sp|Q09666|AHNK_HUMAN	Q09666	AHNK_HUMAN	AHNAK	Neuroblast differentiation-associated protein AHNAK			1	0	0	0	0	0	0	0	0	0	0	0	0	0	0	0	0	0	0	0	0	0	0	0	0	0	0	0	0	0	0	0	0	1	0	0
APEVTTVTK	K	D	23669	23677	9	2	sp|Q8WZ42|TITIN_HUMAN	Q8WZ42	TITIN_HUMAN	TTN	Titin			0	1	1	0	0	1	0	0	0	0	1	0	0	0	1	0	1	0	0	0	0	0	0	0	1	0	0	0	0	0	0	1	1	0	0	1
APFAAHGYGAFLTLSILDR	K	Y	127	145	19	3	sp|P49721|PSB2_HUMAN	P49721	PSB2_HUMAN	PSMB2	Proteasome subunit beta type-2			1	1	1	1	1	1	1	1	1	1	2	1	1	1	1	1	1	1	1	1	1	1	1	1	1	2	2	2	1	1	1	1	1	1	1	1
APFDLFENKK	R	K	339	348	10	3	sp|P08238|HS90B_HUMAN	P08238	HS90B_HUMAN	HSP90AB1	Heat shock protein HSP 90-beta	HSP90AB3P	sp|Q58FF7|H90B3_HUMAN	0	0	0	0	0	1	0	0	0	0	0	0	0	0	0	0	0	0	0	0	0	0	0	0	0	0	0	0	0	0	0	0	0	0	0	0
APFDLFENR	R	K	347	355	9	2	sp|P07900|HS90A_HUMAN	P07900	HS90A_HUMAN	HSP90AA1	Heat shock protein HSP 90-alpha			0	0	0	0	1	0	0	0	0	0	1	0	0	0	0	0	0	0	0	0	0	0	0	0	0	0	0	0	1	0	0	0	1	0	0	0
APGDQAWTQALPSVIKEEK	R	M	552	570	19	3	sp|Q7Z3D6|GLUCM_HUMAN	Q7Z3D6	GLUCM_HUMAN	DGLUCY	D-glutamate cyclase, mitochondrial			0	0	1	0	0	0	0	0	1	0	1	0	0	0	0	0	0	0	1	0	0	0	0	0	0	0	0	0	1	0	1	0	0	0	1	0
APGFAHLAGLDK	K	M	426	437	12	2,3	sp|O75306|NDUS2_HUMAN	O75306	NDUS2_HUMAN	NDUFS2	NADH dehydrogenase [ubiquinone] iron-sulfur protein 2, mitochondrial			3	1	3	2	2	2	3	1	2	2	3	2	2	2	3	3	2	2	3	3	2	2	2	2	2	2	3	2	3	2	3	2	2	2	3	2
APGFGDNR	K	K	302	309	8	2	sp|P10809|CH60_HUMAN	P10809	CH60_HUMAN	HSPD1	60 kDa heat shock protein, mitochondrial			0	1	1	1	0	0	0	0	0	0	1	0	0	1	1	1	0	1	0	1	0	0	1	1	1	1	1	1	1	1	1	1	1	1	1	1
APGFGDNRK	K	N	302	310	9	2	sp|P10809|CH60_HUMAN	P10809	CH60_HUMAN	HSPD1	60 kDa heat shock protein, mitochondrial			0	1	0	0	0	0	1	1	1	0	0	0	0	0	1	0	0	0	1	0	1	0	1	0	1	0	1	0	0	0	1	0	1	0	1	0
APGIIPR	K	I	176	182	7	1	sp|P25705|ATPA_HUMAN	P25705	ATPA_HUMAN	ATP5F1A	ATP synthase subunit alpha, mitochondrial			0	0	1	0	0	0	0	0	1	1	1	0	0	1	0	0	0	0	1	0	0	0	0	0	0	0	0	0	1	0	1	1	1	1	0	1
APGPGLAQGLPQLHSLVLR	R	R	65	83	19	3	sp|Q8N1G4|LRC47_HUMAN	Q8N1G4	LRC47_HUMAN	LRRC47	Leucine-rich repeat-containing protein 47			1	0	1	1	0	0	0	0	1	1	0	1	1	1	1	0	0	1	0	0	0	0	0	0	1	1	1	0	1	0	1	0	0	0	1	0
APGVMDNPLVMHQLR	K	C	682	696	15	3	sp|P13533|MYH6_HUMAN	P13533	MYH6_HUMAN	MYH6	Myosin-6			0	0	0	0	1	0	0	0	1	1	0	0	0	0	1	0	0	1	0	0	0	0	1	0	0	0	0	0	0	0	1	0	0	0	1	0
APHLVGPHLGLETGNGGGVINLNAFDPTLPK	R	T	34	64	31	4	sp|Q96GK7|FAH2A_HUMAN	Q96GK7	FAH2A_HUMAN	FAHD2A	Fumarylacetoacetate hydrolase domain-containing protein 2A	FAHD2B	sp|Q6P2I3|FAH2B_HUMAN	0	0	1	1	0	0	1	1	0	0	0	0	0	0	0	0	1	0	1	1	1	0	2	0	0	0	1	1	0	0	0	0	1	0	0	1
APIIAVTR	R	N	448	455	8	1,2	sp|P14618|KPYM_HUMAN	P14618	KPYM_HUMAN	PKM	Pyruvate kinase PKM			1	1	2	2	2	3	2	3	2	2	2	2	2	2	2	2	3	2	1	2	2	2	3	2	3	2	2	2	3	2	1	2	2	2	2	2
APIQWEER	K	N	59	66	8	2	sp|P50213|IDH3A_HUMAN	P50213	IDH3A_HUMAN	IDH3A	Isocitrate dehydrogenase [NAD] subunit alpha, mitochondrial			0	0	0	0	0	0	0	0	0	0	0	0	0	0	1	1	0	0	0	0	1	0	0	0	0	1	0	2	1	0	1	0	0	0	0	1
APKISMPDFDLNLK	K	G	3668	3681	14	3	sp|Q09666|AHNK_HUMAN	Q09666	AHNK_HUMAN	AHNAK	Neuroblast differentiation-associated protein AHNAK			0	0	0	1	0	1	0	1	0	0	0	0	0	0	0	0	0	1	0	1	0	0	1	1	0	0	0	0	0	1	0	0	0	1	0	0
APLAEEWDNMTMK	K	E	137	149	13	2	sp|P27338|AOFB_HUMAN	P27338	AOFB_HUMAN	MAOB	Amine oxidase [flavin-containing] B			0	0	0	0	0	0	0	0	0	0	1	1	0	0	1	0	0	0	0	0	0	0	0	0	0	0	0	0	1	0	1	1	0	1	1	1
APLASFNHSSALYSNLSGHR	K	G	363	382	20	3,4	sp|O15061|SYNEM_HUMAN	O15061	SYNEM_HUMAN	SYNM	Synemin			1	1	2	3	2	2	2	3	2	2	0	2	1	3	0	1	0	2	3	2	0	2	0	2	1	1	1	1	0	2	3	3	1	3	2	2
APLDIPIPDPPPKDDEMETDKQEK	R	K	62	85	24	4	sp|Q9UL46|PSME2_HUMAN	Q9UL46	PSME2_HUMAN	PSME2	Proteasome activator complex subunit 2			0	0	0	0	0	1	0	0	0	0	0	0	0	0	0	0	0	0	0	0	0	0	1	1	0	0	0	0	0	0	0	0	0	0	0	0
APLKPYPVSPSDK	K	V	1039	1051	13	3	sp|P41252|SYIC_HUMAN	P41252	SYIC_HUMAN	IARS1	Isoleucine--tRNA ligase, cytoplasmic			0	0	0	0	0	0	0	0	1	0	0	0	0	0	0	0	0	0	0	0	0	0	0	0	0	0	0	0	0	0	0	0	0	0	0	0
APLQVAVLGPTGVAEPVEVR	R	D	1475	1494	20	2,3	sp|Q14315|FLNC_HUMAN	Q14315	FLNC_HUMAN	FLNC	Filamin-C			2	2	2	3	3	3	2	2	2	2	2	2	2	2	2	2	4	2	2	2	3	2	3	2	4	2	2	2	2	2	2	4	2	2	2	3
APLQVAVLGPTGVAEPVEVRDNGDGTHTVHYTPATDGPYTVAVK	R	Y	1475	1518	44	4,5	sp|Q14315|FLNC_HUMAN	Q14315	FLNC_HUMAN	FLNC	Filamin-C			3	1	4	3	4	3	2	0	3	1	2	3	2	0	2	0	2	2	1	0	2	1	1	0	2	2	3	2	0	1	2	1	2	2	0	1
APLTYSLEK	R	S	530	538	9	2	sp|Q5VTT5|MYOM3_HUMAN	Q5VTT5	MYOM3_HUMAN	MYOM3	Myomesin-3			2	0	2	0	0	0	1	0	1	0	0	0	2	0	1	0	0	0	1	0	1	0	0	0	2	0	1	0	1	0	1	0	1	0	1	0
APLVLKD	K	-	183	189	7	2	sp|Q99497|PARK7_HUMAN	Q99497	PARK7_HUMAN	PARK7	Parkinson disease protein 7			0	0	1	1	1	1	1	1	1	1	1	1	1	1	1	1	1	1	1	1	1	1	1	1	1	1	1	1	1	1	1	1	1	0	1	0
APMFIYKPQSK	R	K	348	358	11	2,3	sp|Q9UBF9|MYOTI_HUMAN	Q9UBF9	MYOTI_HUMAN	MYOT	Myotilin			5	3	5	5	6	3	8	5	5	5	6	5	6	4	8	4	4	5	5	4	7	3	8	3	4	5	5	6	5	5	6	2	4	4	6	3
APMFSWPR	K	L	1310	1317	8	2	sp|P31327|CPSM_HUMAN	P31327	CPSM_HUMAN	CPS1	Carbamoyl-phosphate synthase [ammonia], mitochondrial			1	0	0	0	0	0	0	0	0	0	0	0	0	0	0	0	0	0	0	0	0	0	0	0	0	0	0	0	0	0	0	0	0	0	0	0
APMVNPTLGVHEADLLK	R	T	130	146	17	2,3	sp|Q13423|NNTM_HUMAN	Q13423	NNTM_HUMAN	NNT	NAD(P) transhydrogenase, mitochondrial			3	3	5	3	4	3	4	3	4	3	4	3	3	2	5	2	4	3	3	3	4	3	5	4	4	2	4	2	5	4	5	4	5	4	4	4
APNDFNLK	K	D	249	256	8	2	sp|P11217|PYGM_HUMAN	P11217	PYGM_HUMAN	PYGM	Glycogen phosphorylase, muscle form			1	1	1	1	1	1	1	1	1	1	1	1	1	1	1	1	1	1	1	1	1	2	1	1	1	1	1	1	1	1	1	1	1	1	1	1
APNDFNLKDFNVGGYIQAVLDR	K	N	249	270	22	3	sp|P11217|PYGM_HUMAN	P11217	PYGM_HUMAN	PYGM	Glycogen phosphorylase, muscle form			2	1	2	3	1	1	1	2	2	2	2	2	1	2	1	2	1	2	1	1	1	2	2	2	1	3	1	4	0	2	2	1	1	2	0	1
APNDFNLKDFNVGGYIQAVLDRNLAENISR	K	V	249	278	30	4	sp|P11217|PYGM_HUMAN	P11217	PYGM_HUMAN	PYGM	Glycogen phosphorylase, muscle form			0	0	1	2	0	2	0	2	0	2	0	2	0	1	0	0	0	1	0	2	1	2	1	3	2	2	0	2	0	1	1	3	2	2	0	2
APPKGPEISEK	K	I	11365	11375	11	2,3	sp|Q8WZ42|TITIN_HUMAN	Q8WZ42	TITIN_HUMAN	TTN	Titin			1	1	2	3	1	2	1	2	3	1	2	2	0	2	1	2	1	2	1	1	1	2	1	2	2	2	0	1	1	1	1	2	3	2	1	3
APPPVAYNPIHSPSYPLAALK	R	S	919	939	21	2,3	sp|Q9UMS6|SYNP2_HUMAN	Q9UMS6	SYNP2_HUMAN	SYNPO2	Synaptopodin-2			3	2	2	2	3	2	2	2	2	2	3	2	2	2	3	2	2	2	2	2	2	2	2	4	2	2	2	1	2	2	3	3	3	3	2	2
APPSVFAEVPQAQPVLVFK	M	L	2	20	19	2,3	sp|P17174|AATC_HUMAN	P17174	AATC_HUMAN	GOT1	Aspartate aminotransferase, cytoplasmic			1	1	2	2	2	2	2	2	2	2	2	2	2	1	1	2	2	2	2	1	2	1	1	2	2	2	2	2	2	1	2	1	1	2	2	1
APPTLLSTSSGGK	R	S	494	506	13	2	sp|P53814|SMTN_HUMAN	P53814	SMTN_HUMAN	SMTN	Smoothelin			0	0	0	0	0	0	0	0	0	0	0	0	0	0	0	0	1	0	0	0	0	0	0	0	0	0	0	0	0	0	0	0	0	0	0	0
APPVFTQK	K	P	7383	7390	8	2	sp|Q8WZ42|TITIN_HUMAN	Q8WZ42	TITIN_HUMAN	TTN	Titin			0	0	0	0	0	0	0	0	0	0	0	0	0	0	0	0	0	0	0	0	0	0	0	0	0	0	0	0	0	0	0	0	0	0	0	0
APPVFTQKPSPVGALK	K	G	7383	7398	16	2,3	sp|Q8WZ42|TITIN_HUMAN	Q8WZ42	TITIN_HUMAN	TTN	Titin			5	4	4	2	4	5	3	2	3	4	4	4	4	4	5	2	4	3	3	3	4	4	4	4	4	2	4	2	4	2	4	5	4	4	4	3
APSEEDSLSSVPISPYKDEPWK	K	Y	36	57	22	3	sp|Q9Y676|RT18B_HUMAN	Q9Y676	RT18B_HUMAN	MRPS18B	28S ribosomal protein S18b, mitochondrial			0	0	0	0	0	0	0	0	0	0	0	0	0	1	1	0	0	0	0	0	0	1	0	1	1	0	0	0	0	0	0	0	0	0	1	0
APSGNEEPCLLK	R	R	1983	1994	12	2	sp|Q14315|FLNC_HUMAN	Q14315	FLNC_HUMAN	FLNC	Filamin-C			1	1	1	1	2	1	1	1	1	1	1	1	1	1	1	1	2	2	2	1	2	1	2	1	2	1	1	1	1	1	1	2	2	1	2	1
APSHIYGGHSSHVTNVDFLCEDSHLISTGGK	R	D	775	805	31	5	sp|O00423|EMAL1_HUMAN	O00423	EMAL1_HUMAN	EML1	Echinoderm microtubule-associated protein-like 1			0	0	1	0	0	0	0	0	0	0	0	0	0	0	0	0	0	0	0	0	0	0	0	0	0	0	0	0	0	0	0	0	0	0	0	0
APSHVPFLLIGGGTAAFAAAR	K	S	128	148	21	2,3	sp|O95831|AIFM1_HUMAN	O95831	AIFM1_HUMAN	AIFM1	Apoptosis-inducing factor 1, mitochondrial			0	1	2	1	1	1	1	1	3	1	1	1	1	1	1	2	1	0	1	1	1	1	1	1	1	0	1	1	1	1	3	1	1	1	1	1
APSTYGGGLSVSSR	R	F	42	55	14	2	sp|P08779|K1C16_HUMAN	P08779	K1C16_HUMAN	KRT16	Keratin, type I cytoskeletal 16			2	0	0	1	0	0	1	0	1	1	1	1	1	0	0	1	0	1	1	0	0	0	0	0	0	0	0	1	1	0	1	1	0	1	1	1
APSTYGGGLSVSSSR	R	F	42	56	15	2,3	sp|P02533|K1C14_HUMAN	P02533	K1C14_HUMAN	KRT14	Keratin, type I cytoskeletal 14			3	1	1	1	1	1	1	1	1	1	1	1	1	1	1	0	1	1	1	0	1	1	1	1	1	1	1	1	1	1	1	1	1	1	1	1
APSVALPVAQVPTDPGHFSVLLDVK	R	H	57	81	25	2,3,4	sp|O14558|HSPB6_HUMAN	O14558	HSPB6_HUMAN	HSPB6	Heat shock protein beta-6			4	1	4	3	5	4	5	3	4	2	3	2	3	3	5	2	3	3	4	3	3	4	3	3	3	4	4	3	3	2	3	4	4	3	3	4
APSVATVGSICDLNLK	R	I	2105	2120	16	3	sp|O75369|FLNB_HUMAN	O75369	FLNB_HUMAN	FLNB	Filamin-B			0	0	0	0	0	0	0	0	0	0	0	0	0	0	0	0	0	0	0	0	0	0	0	0	0	1	0	0	0	0	0	0	0	0	0	0
APSWFDTGLSEMR	R	L	57	69	13	2,3	sp|P02511|CRYAB_HUMAN	P02511	CRYAB_HUMAN	CRYAB	Alpha-crystallin B chain			4	6	7	4	8	6	8	5	7	8	6	8	9	4	7	4	8	6	5	4	6	4	6	5	7	4	5	5	9	5	8	6	8	7	6	6
APTCSLDGALPLGAQIPAVHR	R	L	40	60	21	3	sp|Q9Y613|FHOD1_HUMAN	Q9Y613	FHOD1_HUMAN	FHOD1	FH1/FH2 domain-containing protein 1			0	0	0	0	0	0	0	0	1	0	0	1	0	0	0	0	0	0	0	0	0	0	0	0	0	0	0	0	0	0	0	0	0	0	0	0
APTPSPVR	R	S	298	305	8	2	sp|Q8WZ42|TITIN_HUMAN	Q8WZ42	TITIN_HUMAN	TTN	Titin			1	1	1	0	0	1	1	1	1	1	1	0	1	1	0	1	1	1	1	1	1	1	1	1	0	1	1	1	1	1	1	1	1	1	1	1
APTVKPSETR	K	V	861	870	10	2	sp|Q8WZ42|TITIN_HUMAN	Q8WZ42	TITIN_HUMAN	TTN	Titin			1	1	1	1	1	1	1	1	1	2	1	2	1	1	1	1	0	2	1	1	1	1	1	1	1	1	1	1	1	1	1	1	1	1	1	1
APVAGTCYQAEWDDYVPK	R	L	162	179	18	2	sp|P30086|PEBP1_HUMAN	P30086	PEBP1_HUMAN	PEBP1	Phosphatidylethanolamine-binding protein 1			1	0	1	1	1	0	1	0	1	1	1	1	0	1	1	0	1	1	1	0	1	1	1	0	1	0	1	0	1	0	1	0	1	0	1	1
APVGHFYEPQAPSAEVEMTSYVLLAYLTAQPAPTSEDLTSATNIVK	K	W	1191	1236	46	4	sp|P01023|A2MG_HUMAN	P01023	A2MG_HUMAN	A2M	Alpha-2-macroglobulin			0	0	0	0	0	0	0	0	0	0	0	0	0	0	0	0	0	0	0	0	0	0	0	0	0	0	0	0	0	0	0	0	0	0	0	0
APVKPGIPYK	K	Q	46	55	10	2	sp|Q13423|NNTM_HUMAN	Q13423	NNTM_HUMAN	NNT	NAD(P) transhydrogenase, mitochondrial			0	1	1	1	1	1	1	1	1	1	1	1	1	1	1	0	1	1	1	1	1	1	1	1	1	1	1	1	1	1	1	1	1	1	1	1
APVLFNK	K	E	325	331	7	2	sp|Q13423|NNTM_HUMAN	Q13423	NNTM_HUMAN	NNT	NAD(P) transhydrogenase, mitochondrial			1	0	1	1	0	0	1	0	1	1	0	1	0	0	0	1	0	1	1	0	0	0	0	1	0	0	0	0	0	0	1	0	0	1	0	1
APVPASELLASGVLSR	R	A	3447	3462	16	2,3	sp|Q15149|PLEC_HUMAN	Q15149	PLEC_HUMAN	PLEC	Plectin			1	1	1	0	2	1	1	1	1	1	1	1	2	1	1	1	1	0	1	0	1	0	1	0	1	0	1	1	1	1	1	1	1	1	2	0
APVPTGEVYFADSFDR	K	G	62	77	16	2	sp|P27824|CALX_HUMAN	P27824	CALX_HUMAN	CANX	Calnexin			0	0	0	0	0	0	0	0	0	0	0	0	0	0	0	0	0	0	0	0	0	0	0	0	0	0	0	0	0	0	0	0	0	0	0	0
APVYFYEFQHQPSWLK	R	N	431	446	16	2,3	sp|O00748|EST2_HUMAN	O00748	EST2_HUMAN	CES2	Cocaine esterase			0	0	1	0	1	0	1	1	1	0	1	0	1	0	1	1	1	0	1	0	2	1	1	1	1	0	1	0	0	0	1	0	1	0	1	1
APVYSGSSPVSGYFVDFR	K	E	835	852	18	2,3	sp|P54296|MYOM2_HUMAN	P54296	MYOM2_HUMAN	MYOM2	Myomesin-2			1	1	1	2	1	1	1	2	1	2	1	1	1	1	1	3	1	2	1	1	1	1	1	1	1	2	1	2	1	1	2	1	1	1	1	2
APVYSGSSPVSGYFVDFREEDAGEWITVNQTTTANR	K	Y	835	870	36	3,4	sp|P54296|MYOM2_HUMAN	P54296	MYOM2_HUMAN	MYOM2	Myomesin-2			3	4	4	6	6	4	5	5	5	5	4	5	3	4	2	4	4	6	6	6	5	5	4	3	3	3	3	3	4	4	7	4	0	0	0	0
APWELLELR	K	V	85	93	9	2	sp|P54577|SYYC_HUMAN	P54577	SYYC_HUMAN	YARS1	Tyrosine--tRNA ligase, cytoplasmic			0	0	1	0	0	0	1	0	1	1	0	1	0	0	1	1	0	0	0	0	1	0	0	1	0	0	0	0	0	0	0	0	0	0	0	0
APWIEQEGPEYWDQETR	R	N	73	89	17	2	sp|P04439|HLAA_HUMAN	P04439	HLAA_HUMAN	HLA-A	HLA class I histocompatibility antigen, A alpha chain			0	0	0	0	0	0	0	0	0	0	0	0	0	0	1	0	0	0	0	0	0	0	0	0	0	0	0	0	0	0	0	0	0	0	0	0
APWIEQEGPEYWDR	R	N	73	86	14	2	sp|P01889|HLAB_HUMAN	P01889	HLAB_HUMAN	HLA-B	HLA class I histocompatibility antigen, B alpha chain			0	0	0	0	0	0	0	0	0	0	0	0	0	0	0	0	0	0	0	0	0	0	0	0	0	0	0	0	0	0	0	0	0	0	0	0
AQAEAQQPTFDALRDELR	R	G	1274	1291	18	2,3	sp|Q15149|PLEC_HUMAN	Q15149	PLEC_HUMAN	PLEC	Plectin			4	2	3	2	2	2	2	2	2	1	2	2	2	2	2	1	4	2	4	2	2	2	4	2	2	1	2	1	2	2	3	2	4	2	3	2
AQAELVGTADEATR	K	A	137	150	14	2,3	sp|P30049|ATPD_HUMAN	P30049	ATPD_HUMAN	ATP5F1D	ATP synthase subunit delta, mitochondrial			2	2	1	1	1	0	1	2	1	1	1	2	1	1	1	1	2	1	1	2	2	2	2	2	1	1	1	1	1	1	1	1	2	1	2	3
AQAEQAALR	R	Q	2287	2295	9	2	sp|Q15149|PLEC_HUMAN	Q15149	PLEC_HUMAN	PLEC	Plectin			0	0	0	0	0	0	0	0	0	0	0	0	0	0	0	0	0	0	0	0	0	0	0	0	0	0	0	1	0	0	0	0	0	0	0	0
AQAEVEGLGK	K	G	1166	1175	10	2	sp|Q15149|PLEC_HUMAN	Q15149	PLEC_HUMAN	PLEC	Plectin			0	0	0	0	1	0	0	0	1	0	1	1	1	0	1	0	0	1	0	0	1	0	1	0	1	0	1	0	1	0	0	0	0	0	0	0
AQALDRDGNLVEDFVFDAGVGDIGNR	R	I	406	431	26	3	sp|Q9H9P8|L2HDH_HUMAN	Q9H9P8	L2HDH_HUMAN	L2HGDH	L-2-hydroxyglutarate dehydrogenase, mitochondrial			0	0	0	0	0	0	0	0	0	0	0	0	0	0	0	0	0	0	1	1	0	0	0	1	0	0	1	0	1	0	0	1	0	0	0	0
AQALLADVDTLLFDCDGVLWR	R	G	21	41	21	3	sp|A6NDG6|PGP_HUMAN	A6NDG6	PGP_HUMAN	PGP	Glycerol-3-phosphate phosphatase			0	0	0	0	0	0	0	0	0	0	1	0	0	0	0	0	0	0	0	0	0	0	0	0	0	0	0	0	0	0	0	0	0	0	0	1
AQASAQLVIQALPSVLINIR	K	T	3475	3494	20	3	sp|P98160|PGBM_HUMAN	P98160	PGBM_HUMAN	HSPG2	Basement membrane-specific heparan sulfate proteoglycan core protein			0	0	0	0	0	0	1	0	0	0	0	0	0	0	0	0	0	0	0	0	0	0	0	0	0	0	0	0	0	0	0	0	0	0	0	0
AQAVHPGYGFLSENK	R	E	136	150	15	2,3	sp|P05165|PCCA_HUMAN	P05165	PCCA_HUMAN	PCCA	Propionyl-CoA carboxylase alpha chain, mitochondrial			0	1	0	0	2	1	0	0	1	0	0	0	1	0	1	0	2	0	1	1	2	1	2	1	1	0	1	0	1	1	1	1	1	0	1	1
AQDEGLLSDVVPFK	K	V	255	268	14	2	sp|P55084|ECHB_HUMAN	P55084	ECHB_HUMAN	HADHB	Trifunctional enzyme subunit beta, mitochondrial			0	0	0	0	0	0	0	0	1	0	1	0	0	0	2	0	0	0	0	0	2	0	2	0	2	0	2	0	2	0	2	2	2	0	1	1
AQDEGLLSDVVPFKVPGK	K	D	255	272	18	3	sp|P55084|ECHB_HUMAN	P55084	ECHB_HUMAN	HADHB	Trifunctional enzyme subunit beta, mitochondrial			0	0	0	0	0	0	0	0	1	0	0	0	1	0	1	0	0	0	0	0	1	0	1	0	0	0	0	0	0	0	0	0	1	1	1	0
AQDVVSNVNYK	K	H	1152	1162	11	2	sp|P20929|NEBU_HUMAN	P20929	NEBU_HUMAN	NEB	Nebulin			0	1	0	0	1	1	0	0	1	0	1	1	1	1	1	1	1	1	1	1	1	1	1	1	1	1	1	1	1	1	0	1	1	1	1	1
AQEASVLLR	K	D	1263	1271	9	2	sp|P11277|SPTB1_HUMAN	P11277	SPTB1_HUMAN	SPTB	Spectrin beta chain, erythrocytic			0	0	0	0	0	0	0	0	1	0	0	0	0	0	0	0	0	0	0	0	0	0	0	0	0	0	0	0	0	0	0	0	0	0	0	0
AQEIFNK	R	Y	369	375	7	2	sp|P54289|CA2D1_HUMAN	P54289	CA2D1_HUMAN	CACNA2D1	Voltage-dependent calcium channel subunit alpha-2/delta-1			0	0	0	0	0	0	0	0	0	0	0	0	0	0	0	0	0	0	0	0	0	0	0	0	0	0	0	0	0	0	0	0	0	0	0	1
AQEINHLFGPK	R	D	93	103	11	2,3	sp|P45381|ACY2_HUMAN	P45381	ACY2_HUMAN	ASPA	Aspartoacylase			0	0	1	2	0	0	0	1	1	1	0	1	0	1	0	0	1	1	1	1	1	1	1	1	1	0	1	1	1	1	0	1	1	0	1	1
AQELDALDNSHPIEVSVGHPSEVDEIFDAISYSK	R	G	407	440	34	3,4	sp|P55786|PSA_HUMAN	P55786	PSA_HUMAN	NPEPPS	Puromycin-sensitive aminopeptidase	NPEPPSL1	sp|A6NEC2|PSAL_HUMAN	1	0	1	2	1	1	2	2	1	1	2	1	1	1	0	3	1	2	1	1	1	1	1	1	1	2	1	4	1	0	1	0	0	1	2	3
AQELGLAPDMFFCLR	R	L	428	442	15	2	sp|P24298|ALAT1_HUMAN	P24298	ALAT1_HUMAN	GPT	Alanine aminotransferase 1			0	0	0	0	0	0	1	0	0	0	0	0	0	0	0	0	0	0	0	0	0	0	0	0	0	0	0	0	0	0	0	0	0	0	0	0
AQELQQTGVLGAFESSFWHMQEK	R	L	1215	1237	23	3	sp|P55268|LAMB2_HUMAN	P55268	LAMB2_HUMAN	LAMB2	Laminin subunit beta-2			2	3	2	1	2	0	1	1	1	2	2	1	1	1	1	1	3	1	1	1	3	0	3	1	2	1	0	1	3	0	1	3	3	1	0	3
AQELSALLGCEVDADQVILSHSPMK	K	L	100	124	25	3	sp|Q9BXW7|HDHD5_HUMAN	Q9BXW7	HDHD5_HUMAN	HDHD5	Haloacid dehalogenase-like hydrolase domain-containing 5			0	0	0	0	0	0	0	0	0	0	0	0	0	0	0	1	0	0	0	0	0	0	0	0	0	0	0	0	0	0	1	0	0	0	0	0
AQELSDWIHQLESEK	K	F	223	237	15	2,3	sp|P13805|TNNT1_HUMAN	P13805	TNNT1_HUMAN	TNNT1	Troponin T, slow skeletal muscle			19	5	14	2	17	5	16	1	16	1	13	3	16	1	18	1	21	5	22	3	19	1	19	4	19	5	18	5	15	1	15	3	19	3	20	4
AQELSDWIHQLESEKFDLMAK	K	L	223	243	21	2,3,4	sp|P13805|TNNT1_HUMAN	P13805	TNNT1_HUMAN	TNNT1	Troponin T, slow skeletal muscle			15	4	16	3	29	4	21	0	18	3	19	4	20	1	26	3	34	4	25	3	36	1	28	2	29	4	22	5	20	1	21	4	29	4	20	4
AQESVGIYEVTHQFVK	K	C	144	159	16	2,3	sp|Q9NWV4|CZIB_HUMAN	Q9NWV4	CZIB_HUMAN	CZIB	CXXC motif containing zinc binding protein			0	1	1	0	1	1	1	0	1	0	1	1	1	1	2	0	2	0	1	1	1	1	1	1	1	0	1	2	1	1	1	1	0	1	1	1
AQFAQPEILIGTIPGAGGTQR	K	L	158	178	21	2,3	sp|P30084|ECHM_HUMAN	P30084	ECHM_HUMAN	ECHS1	Enoyl-CoA hydratase, mitochondrial			2	1	2	0	0	0	1	0	2	0	2	1	2	0	2	1	2	0	1	0	2	1	1	1	2	0	2	1	2	1	1	1	2	1	2	1
AQFEGIVTDLIR	R	R	349	360	12	2,3	sp|P38646|GRP75_HUMAN	P38646	GRP75_HUMAN	HSPA9	Stress-70 protein, mitochondrial			2	0	2	2	1	1	2	2	2	2	2	2	3	1	2	2	3	1	1	2	2	2	2	2	1	2	3	2	2	2	3	2	2	2	2	1
AQFHLPLDMAALVHAK	K	K	1112	1127	16	3,4	sp|Q86VF7|NRAP_HUMAN	Q86VF7	NRAP_HUMAN	NRAP	Nebulin-related-anchoring protein			1	0	1	1	2	1	2	2	1	1	1	0	2	0	0	0	2	1	2	1	1	0	1	1	0	0	1	0	1	1	0	0	0	1	1	0
AQFLVANASAEEAIIGTDVLQDHNAILDFEHR	K	T	270	301	32	4	sp|Q53RT3|APRV1_HUMAN	Q53RT3	APRV1_HUMAN	ASPRV1	Retroviral-like aspartic protease 1			0	0	0	0	0	0	0	0	0	0	0	0	0	0	0	0	0	0	0	0	1	0	0	0	0	0	0	0	0	0	0	0	0	0	0	0
AQFLVEK	R	A	210	216	7	2	sp|Q99623|PHB2_HUMAN	Q99623	PHB2_HUMAN	PHB2	Prohibitin-2			1	1	1	1	1	1	1	1	1	1	0	1	1	1	1	1	0	1	1	1	1	1	1	1	1	1	1	1	0	1	1	1	1	1	1	1
AQFMSLWDGLDTDHSCQVIVMGATNRPQDLDSAIMR	K	R	214	249	36	4	sp|Q8NBU5|ATAD1_HUMAN	Q8NBU5	ATAD1_HUMAN	ATAD1	ATPase family AAA domain-containing protein 1			0	0	0	0	0	0	0	0	0	0	0	0	0	0	0	0	0	0	1	1	0	0	0	0	0	0	1	0	0	0	1	0	0	0	0	0
AQGIAQGAIR	R	G	1617	1626	10	2	sp|P55268|LAMB2_HUMAN	P55268	LAMB2_HUMAN	LAMB2	Laminin subunit beta-2			1	0	0	0	0	0	0	1	0	0	0	1	0	0	0	0	0	1	0	0	0	0	0	0	0	1	0	0	0	0	1	0	0	0	0	0
AQGLLSAGHPEGEQIIR	R	L	1647	1663	17	2,3	sp|P11277|SPTB1_HUMAN	P11277	SPTB1_HUMAN	SPTB	Spectrin beta chain, erythrocytic			1	2	0	1	2	1	0	0	1	0	0	1	1	1	1	0	0	0	0	1	0	1	0	1	0	0	0	0	0	1	0	1	0	0	0	1
AQHEDQVEQYK	R	K	250	260	11	2,3	sp|P02545|LMNA_HUMAN	P02545	LMNA_HUMAN	LMNA	Prelamin-A/C			1	2	1	2	2	2	1	0	2	1	1	2	1	1	1	0	2	1	1	2	2	0	2	1	2	1	0	0	1	1	2	1	2	2	1	2
AQHEDQVEQYKK	R	E	250	261	12	3	sp|P02545|LMNA_HUMAN	P02545	LMNA_HUMAN	LMNA	Prelamin-A/C			0	1	0	0	0	0	0	0	0	0	0	0	0	0	0	0	0	0	0	0	0	0	0	0	0	0	0	0	0	0	1	0	0	0	0	0
AQHIVPCTISQLLSATLVDEVFR	R	I	43	65	23	3	sp|P15927|RFA2_HUMAN	P15927	RFA2_HUMAN	RPA2	Replication protein A 32 kDa subunit			0	0	0	0	0	0	0	0	0	0	0	0	0	0	0	0	0	1	0	0	0	0	0	0	0	0	0	0	0	0	0	0	0	0	0	0
AQHLATDVGYK	K	T	886	896	11	2,3	sp|Q86VF7|NRAP_HUMAN	Q86VF7	NRAP_HUMAN	NRAP	Nebulin-related-anchoring protein			0	0	0	0	0	0	0	0	0	0	0	0	0	0	0	0	0	0	0	0	0	0	0	0	0	0	0	0	0	1	0	1	0	0	0	0
AQHVFQHAVPQEGKPITNQK	R	S	49	68	20	3,4	sp|Q13867|BLMH_HUMAN	Q13867	BLMH_HUMAN	BLMH	Bleomycin hydrolase			2	1	0	1	0	0	1	1	0	1	0	0	0	0	0	0	0	1	0	0	0	0	0	0	0	1	0	1	0	1	1	2	0	1	0	1
AQIDNLTR	R	E	1393	1400	8	2	sp|P15924|DESP_HUMAN	P15924	DESP_HUMAN	DSP	Desmoplakin			1	0	0	0	0	0	0	0	0	0	0	0	0	0	0	0	0	0	0	0	0	0	0	0	0	0	0	0	0	0	0	0	0	1	0	0
AQIEVTSSFTMLVIDNVTR	R	F	26079	26097	19	3	sp|Q8WZ42|TITIN_HUMAN	Q8WZ42	TITIN_HUMAN	TTN	Titin			0	0	0	1	0	0	0	1	0	1	0	0	0	0	0	0	0	1	0	0	0	0	0	0	0	0	0	0	0	0	0	0	0	0	0	1
AQIHDLVLVGGSTR	K	I	329	342	14	2,3	sp|P0DMV8|HS71A_HUMAN	P0DMV8	HS71A_HUMAN	HSPA1A	Heat shock 70 kDa protein 1A	HSPA1B	sp|P0DMV9|HS71B_HUMAN	2	2	2	2	2	2	2	2	3	3	2	3	2	2	2	2	3	3	2	3	3	2	2	2	2	2	3	2	2	1	2	2	2	3	2	2
AQIHGGILR	K	L	1911	1919	9	2	sp|P98160|PGBM_HUMAN	P98160	PGBM_HUMAN	HSPG2	Basement membrane-specific heparan sulfate proteoglycan core protein			1	1	0	0	1	0	0	0	1	1	1	1	1	1	1	0	0	0	1	1	1	0	1	1	0	0	0	0	1	0	0	0	1	1	1	0
AQILEMR	K	Y	240	246	7	2	sp|Q96P63|SPB12_HUMAN	Q96P63	SPB12_HUMAN	SERPINB12	Serpin B12			1	0	0	0	0	0	0	0	0	0	0	0	0	0	0	0	0	0	0	0	0	0	0	0	0	0	0	0	0	0	0	0	0	1	0	0
AQINHSIAMQNGK	R	V	79	91	13	2	sp|Q9NPC6|MYOZ2_HUMAN	Q9NPC6	MYOZ2_HUMAN	MYOZ2	Myozenin-2			0	0	0	0	0	0	0	0	1	0	0	0	0	0	0	0	0	0	0	0	0	0	0	0	0	0	0	0	0	0	0	0	0	0	0	0
AQIWDTAGQER	K	Y	62	72	11	2	sp|P62491|RB11A_HUMAN	P62491	RB11A_HUMAN	RAB11A	Ras-related protein Rab-11A	RAB11B	sp|Q15907|RB11B_HUMAN	1	0	0	0	0	0	1	0	0	0	1	0	0	0	0	0	0	1	0	0	0	0	0	0	0	0	0	0	0	0	0	0	0	0	0	0
AQKDEEKMEIQEIQLK	R	E	134	149	16	2,3,4	sp|P09493|TPM1_HUMAN	P09493	TPM1_HUMAN	TPM1	Tropomyosin alpha-1 chain			2	11	1	10	3	10	2	8	3	9	0	11	2	8	0	8	3	8	2	11	1	11	1	11	1	9	2	11	2	13	3	9	3	11	2	11
AQKEEAAVATEAASQNGEDLENLDDPEKLK	M	E	2	31	30	3,4	sp|Q9Y235|ABEC2_HUMAN	Q9Y235	ABEC2_HUMAN	APOBEC2	C->U-editing enzyme APOBEC-2			0	0	0	0	0	0	0	0	0	1	0	0	0	0	0	0	0	0	0	0	0	0	0	0	0	0	0	0	0	0	0	0	0	0	0	0
AQKPWLK	K	R	139	145	7	2	sp|Q9UKS6|PACN3_HUMAN	Q9UKS6	PACN3_HUMAN	PACSIN3	Protein kinase C and casein kinase substrate in neurons protein 3			0	1	0	0	0	1	0	0	0	0	0	0	0	0	0	0	0	0	0	1	0	1	0	1	0	0	0	0	0	0	0	1	0	0	0	1
AQLADSFHLQQFFR	R	D	567	580	14	3	sp|Q13813|SPTN1_HUMAN	Q13813	SPTN1_HUMAN	SPTAN1	Spectrin alpha chain, non-erythrocytic 1			0	0	0	0	0	0	0	1	0	0	0	0	0	0	0	0	0	0	0	0	0	0	0	0	0	0	0	0	0	0	0	0	0	0	0	1
AQLEFNQIK	R	A	1561	1569	9	2	sp|P12883|MYH7_HUMAN	P12883	MYH7_HUMAN	MYH7	Myosin-7	MYH6	sp|P13533|MYH6_HUMAN	2	1	3	1	3	0	1	0	1	0	2	2	2	0	3	0	2	1	2	0	2	0	2	0	4	1	2	1	4	0	2	0	2	0	3	0
AQLEFNQIKAEIER	R	K	1561	1574	14	2,3	sp|P12883|MYH7_HUMAN	P12883	MYH7_HUMAN	MYH7	Myosin-7	MYH6	sp|P13533|MYH6_HUMAN	2	0	1	0	0	0	1	0	1	0	3	0	0	0	0	0	0	0	0	0	0	0	1	0	1	0	0	0	0	0	0	0	1	0	0	0
AQLEFNQIKAEIERK	R	L	1561	1575	15	4	sp|P12883|MYH7_HUMAN	P12883	MYH7_HUMAN	MYH7	Myosin-7	MYH6	sp|P13533|MYH6_HUMAN	0	0	0	0	0	0	0	0	1	0	0	0	0	0	0	0	0	0	0	0	0	0	0	0	0	0	0	0	0	0	0	0	0	0	0	0
AQLEPVASPAK	K	K	1428	1438	11	2	sp|Q15149|PLEC_HUMAN	Q15149	PLEC_HUMAN	PLEC	Plectin			0	0	0	0	0	0	0	0	0	0	0	0	1	0	1	0	0	0	0	0	1	0	1	0	0	0	0	0	0	0	0	0	0	0	0	0
AQLFALTGVQPAR	K	Q	31	43	13	2	sp|P54578|UBP14_HUMAN	P54578	UBP14_HUMAN	USP14	Ubiquitin carboxyl-terminal hydrolase 14			0	0	0	0	0	0	0	0	0	0	0	0	0	0	0	0	0	0	0	0	0	0	0	0	0	1	0	0	0	0	0	0	0	0	0	0
AQLGGPEAAK	R	S	189	198	10	1,2	sp|P04792|HSPB1_HUMAN	P04792	HSPB1_HUMAN	HSPB1	Heat shock protein beta-1			1	1	0	1	2	1	0	1	1	1	0	1	0	1	0	1	0	1	0	1	0	1	0	1	0	0	0	0	1	1	1	1	0	1	0	1
AQLGVQAFADALLIIPK	R	V	433	449	17	2	sp|P40227|TCPZ_HUMAN	P40227	TCPZ_HUMAN	CCT6A	T-complex protein 1 subunit zeta			0	0	0	0	0	0	0	0	0	0	0	0	0	0	0	0	0	0	0	0	0	0	0	0	0	0	0	0	0	0	1	0	0	0	0	0
AQLHGASEEPGHFSLTNAASTHTTNEGIFSPTPGELGFSSFHR	R	L	941	983	43	5	sp|P98160|PGBM_HUMAN	P98160	PGBM_HUMAN	HSPG2	Basement membrane-specific heparan sulfate proteoglycan core protein			0	0	0	0	0	0	0	0	1	0	0	0	1	0	0	0	0	0	0	0	0	0	0	0	0	0	0	0	0	0	0	0	0	1	0	0
AQLLITGATLQDSGR	R	Y	3150	3164	15	2	sp|Q5VST9|OBSCN_HUMAN	Q5VST9	OBSCN_HUMAN	OBSCN	Obscurin			1	0	0	0	0	0	0	0	0	1	0	1	0	0	0	0	0	1	0	0	0	0	0	0	0	0	0	0	0	0	1	0	0	1	0	0
AQLLVQGR	R	R	2996	3003	8	2	sp|Q5VST9|OBSCN_HUMAN	Q5VST9	OBSCN_HUMAN	OBSCN	Obscurin			0	0	0	0	0	0	0	0	0	0	0	1	0	0	0	0	0	0	0	0	1	0	1	0	1	0	1	0	0	0	0	0	1	0	1	0
AQLMADFQAGR	R	V	3739	3749	11	2	sp|Q15149|PLEC_HUMAN	Q15149	PLEC_HUMAN	PLEC	Plectin			1	0	0	0	0	0	0	2	1	1	0	0	1	0	0	0	0	1	0	0	0	1	0	0	0	1	1	1	0	1	1	0	0	0	1	1
AQNEVGSDTCVCTVK	K	L	6518	6532	15	2	sp|Q8WZ42|TITIN_HUMAN	Q8WZ42	TITIN_HUMAN	TTN	Titin			0	1	0	0	1	1	0	0	0	0	1	1	1	0	1	1	1	1	1	1	1	1	1	1	1	0	1	0	1	1	0	1	1	0	0	1
AQNLEEGIEYEFR	K	V	24411	24423	13	2,3	sp|Q8WZ42|TITIN_HUMAN	Q8WZ42	TITIN_HUMAN	TTN	Titin			2	2	1	2	2	2	2	2	1	2	2	2	2	2	2	3	2	2	2	2	2	2	2	2	2	2	2	2	2	2	1	2	2	2	3	3
AQNTWGCGNSLR	K	T	516	527	12	2,3	sp|P02545|LMNA_HUMAN	P02545	LMNA_HUMAN	LMNA	Prelamin-A/C			0	1	0	0	0	0	0	0	1	0	1	0	1	1	1	0	1	1	0	0	0	0	1	0	0	0	0	0	1	1	0	0	1	0	1	1
AQPLVPVAHIR	R	P	71	81	11	3	sp|A8MZF0|PRR33_HUMAN	A8MZF0	PRR33_HUMAN	PRR33	Proline-rich protein 33			0	0	0	0	0	0	0	0	0	0	0	0	0	0	0	0	0	0	0	0	0	0	0	0	0	0	0	0	0	0	0	0	0	0	0	0
AQQATPGGAAPTIFSR	K	I	43	58	16	2	sp|Q9BX68|HINT2_HUMAN	Q9BX68	HINT2_HUMAN	HINT2	Histidine triad nucleotide-binding protein 2, mitochondrial			0	0	0	0	0	0	0	0	0	0	0	0	0	0	0	0	0	0	0	0	0	0	0	0	0	0	0	0	1	0	0	0	0	0	0	0
AQQIHSQTSQQYPLYDLDLGK	K	F	835	855	21	2,3	sp|P15924|DESP_HUMAN	P15924	DESP_HUMAN	DSP	Desmoplakin			1	0	0	0	0	0	0	0	0	1	1	1	0	0	0	0	0	0	0	0	0	0	1	0	0	0	0	0	0	0	0	0	0	1	0	0
AQQVQAPVELYSDWLTVGHVDEFMSFVPIPGTK	K	K	453	485	33	3,4	sp|Q9Y2J8|PADI2_HUMAN	Q9Y2J8	PADI2_HUMAN	PADI2	Protein-arginine deiminase type-2			2	2	2	2	3	2	1	2	3	3	2	3	1	2	2	3	2	2	1	2	2	2	2	1	4	2	2	2	1	2	2	3	3	4	1	4
AQSDGIWGEHEIDYILLVR	K	K	138	156	19	3	sp|Q13907|IDI1_HUMAN	Q13907	IDI1_HUMAN	IDI1	Isopentenyl-diphosphate Delta-isomerase 1			1	0	1	1	1	1	1	1	0	1	1	1	0	1	1	1	1	1	1	1	1	1	1	1	1	1	1	1	1	1	1	1	1	1	1	1
AQVARPGGDTIFGK	K	I	8	21	14	3	sp|P49773|HINT1_HUMAN	P49773	HINT1_HUMAN	HINT1	Histidine triad nucleotide-binding protein 1			0	0	0	0	0	0	0	0	0	0	0	1	0	0	0	0	0	0	0	0	0	0	0	0	0	0	0	1	0	0	0	0	0	0	0	0
AQVEGLTCSHCR	K	P	1297	1308	12	2	sp|P98160|PGBM_HUMAN	P98160	PGBM_HUMAN	HSPG2	Basement membrane-specific heparan sulfate proteoglycan core protein			0	0	0	0	1	0	0	0	0	0	0	0	0	0	0	0	0	0	0	0	1	0	0	0	0	0	0	0	0	0	0	1	0	1	0	0
AQVEQELTTLR	K	L	2319	2329	11	2	sp|Q15149|PLEC_HUMAN	Q15149	PLEC_HUMAN	PLEC	Plectin			0	1	0	0	0	1	0	1	0	1	1	0	0	1	0	1	0	1	0	1	0	1	0	1	0	0	0	1	0	1	0	1	1	1	1	1
AQVLAGGR	K	G	99	106	8	2	sp|Q9P2R7|SUCB1_HUMAN	Q9P2R7	SUCB1_HUMAN	SUCLA2	Succinate--CoA ligase [ADP-forming] subunit beta, mitochondrial			0	0	1	0	0	0	0	0	0	1	1	0	0	0	0	0	0	0	0	0	0	0	0	0	0	0	0	0	0	0	0	1	0	0	0	1
AQWLTEPNPSAEELFR	R	M	3421	3436	16	2	sp|P21817|RYR1_HUMAN	P21817	RYR1_HUMAN	RYR1	Ryanodine receptor 1			0	1	0	0	1	1	1	1	0	1	1	0	0	1	1	1	0	1	1	0	0	1	0	0	1	1	0	1	0	1	0	1	0	1	0	0
AQYDDIASR	K	S	296	304	9	2	contam_sp|P25691|K2M3_SHEEP	P25691	K2M3_SHEEP		Keratin, type II microfibrillar, component 5	KRT82	contam_sp|P15241|K2M2_SHEEP, contam_sp|Q9NSB4|KRT82_HUMAN	0	0	0	0	0	0	0	0	0	0	0	0	0	0	0	0	0	0	0	0	0	0	0	0	0	0	0	0	0	1	0	0	0	0	0	0
AQYDDIATR	K	S	285	293	9	2	contam_sp|P78385|KRT83_HUMAN	P78385	KRT83_HUMAN	KRT83	Keratin, type II cuticular Hb3	KRT87P	sp|A6NCN2|KR87P_HUMAN	0	0	0	0	0	0	0	0	0	0	0	0	0	0	0	0	0	0	0	0	0	0	1	0	0	0	0	0	0	0	0	0	0	0	0	0
AQYDDIVTR	K	S	280	288	9	2	contam_sp|O43790|KRT86_HUMAN	O43790	KRT86_HUMAN	KRT86	Keratin, type II cuticular Hb6	KRT81	contam_sp|Q14533|KRT81_HUMAN	0	0	0	0	0	0	0	0	0	0	0	0	0	0	0	0	0	0	0	0	0	0	1	0	0	0	0	0	0	0	0	0	0	0	0	0
AQYEALVETNR	R	R	229	239	11	2	contam_sp|P02534|K1M1_SHEEP	P02534	K1M1_SHEEP		Keratin, type I microfibrillar 48 kDa, component 8C-1		contam_sp|P25690|K1M2_SHEEP	0	0	0	0	0	0	0	0	0	0	0	0	0	0	0	0	0	0	0	0	0	0	0	0	0	0	0	0	0	0	0	0	0	0	0	0
AQYEALVETNRR	R	D	229	240	12	2	contam_sp|P02534|K1M1_SHEEP	P02534	K1M1_SHEEP		Keratin, type I microfibrillar 48 kDa, component 8C-1		contam_sp|P25690|K1M2_SHEEP	0	0	0	0	0	0	0	0	0	0	0	0	0	0	0	0	0	0	0	0	0	0	0	0	0	0	0	0	0	0	0	0	0	0	0	0
AQYEDIAQK	K	S	356	364	9	1,2	contam_sp|P04264|K2C1_HUMAN	P04264	K2C1_HUMAN	KRT1	Keratin, type II cytoskeletal 1			3	3	1	1	1	1	1	2	1	1	1	1	3	1	1	3	3	1	1	1	2	1	2	1	2	2	2	2	3	1	1	1	3	3	1	2
AQYEEIANR	K	S	344	352	9	2	sp|P13647|K2C5_HUMAN	P13647	K2C5_HUMAN	KRT5	Keratin, type II cytoskeletal 5			1	0	0	1	0	0	0	0	0	0	1	0	1	0	1	0	1	0	1	0	1	0	1	0	0	0	0	0	1	0	0	1	1	0	1	1
AQYEEIAQR	K	S	354	362	9	1,2	contam_sp|P35908|K22E_HUMAN	P35908	K22E_HUMAN	KRT2	Keratin, type II cytoskeletal 2 epidermal	KRT4, KRT6A, KRT6B, KRT6C, KRT76	sp|P02538|K2C6A_HUMAN, sp|P04259|K2C6B_HUMAN, sp|P19013|K2C4_HUMAN, sp|P48668|K2C6C_HUMAN, sp|Q01546|K22O_HUMAN	3	1	1	2	1	1	1	1	1	1	1	1	1	0	1	1	1	1	1	1	1	0	1	1	1	1	1	1	1	1	1	1	1	1	1	1
AQYEQTLAELHR	K	Y	204	215	12	2,3	sp|Q9UKS6|PACN3_HUMAN	Q9UKS6	PACN3_HUMAN	PACSIN3	Protein kinase C and casein kinase substrate in neurons protein 3			1	2	1	2	1	2	1	2	1	2	1	2	1	2	1	2	1	2	1	2	1	2	1	2	1	2	1	2	1	2	1	2	1	2	1	2
AQYETIAAK	R	N	279	287	9	2	sp|P17661|DESM_HUMAN	P17661	DESM_HUMAN	DES	Desmin			1	1	1	1	1	1	1	1	1	1	1	1	1	0	1	1	1	1	1	1	0	1	0	1	1	1	1	1	1	1	2	1	1	2	1	1
AQYYLPDGSTIEIGPSR	K	F	239	255	17	2	sp|P61163|ACTZ_HUMAN	P61163	ACTZ_HUMAN	ACTR1A	Alpha-centractin			0	0	0	0	0	0	0	0	1	0	0	0	0	0	0	0	0	0	0	0	0	0	0	0	0	0	0	0	0	0	0	0	0	0	0	0
ARDDLITDLLNEAK	R	Q	86	99	14	3	sp|P36543|VATE1_HUMAN	P36543	VATE1_HUMAN	ATP6V1E1	V-type proton ATPase subunit E 1			0	1	1	1	1	1	1	1	1	1	1	1	1	1	1	1	1	1	1	1	1	0	1	1	1	1	1	1	0	0	0	1	1	1	0	1
ARDIVPGDIVEVAVGDK	K	V	142	158	17	2,3	sp|O14983|AT2A1_HUMAN	O14983	AT2A1_HUMAN	ATP2A1	Sarcoplasmic/endoplasmic reticulum calcium ATPase 1	ATP2A3	sp|Q93084|AT2A3_HUMAN	0	1	0	0	0	1	0	1	0	1	0	0	0	1	0	1	0	0	0	2	0	0	0	1	0	1	0	0	0	2	0	1	0	1	0	0
ARDIVPGDIVEVAVGDKVPADIR	K	I	142	164	23	3,4	sp|O14983|AT2A1_HUMAN	O14983	AT2A1_HUMAN	ATP2A1	Sarcoplasmic/endoplasmic reticulum calcium ATPase 1	ATP2A3	sp|Q93084|AT2A3_HUMAN	0	1	0	1	0	1	0	1	0	1	0	3	0	1	0	1	0	1	0	4	0	1	0	1	0	2	0	1	0	1	0	1	0	1	0	1
AREDIFMETLK	K	D	92	102	11	3	sp|P25311|ZA2G_HUMAN	P25311	ZA2G_HUMAN	AZGP1	Zinc-alpha-2-glycoprotein			1	0	0	0	0	0	0	0	0	0	0	0	0	0	0	0	0	0	0	0	0	0	0	0	0	0	0	0	0	0	0	0	0	0	0	0
AREEEEQKEGGDGAAGDPK	K	K	34	52	19	3	sp|Q13442|HAP28_HUMAN	Q13442	HAP28_HUMAN	PDAP1	28 kDa heat- and acid-stable phosphoprotein			0	0	0	0	0	0	0	0	0	0	0	0	0	0	0	0	0	1	0	0	0	0	0	0	0	0	0	0	0	0	1	0	0	0	0	0
AREGSEEDLDALEHMFR	K	Q	28	44	17	4	sp|P31944|CASPE_HUMAN	P31944	CASPE_HUMAN	CASP14	Caspase-14			1	0	0	0	0	0	0	0	0	0	0	0	0	0	0	0	0	0	0	0	0	0	0	0	0	0	0	0	0	0	0	0	0	0	0	0
ARFEELCSDLFR	R	S	300	311	12	2,3	sp|P0DMV8|HS71A_HUMAN	P0DMV8	HS71A_HUMAN	HSPA1A	Heat shock 70 kDa protein 1A	HSPA1B, HSPA6, HSPA7	sp|P0DMV9|HS71B_HUMAN, sp|P17066|HSP76_HUMAN, sp|P48741|HSP77_HUMAN	0	1	1	0	1	1	1	1	0	0	0	0	1	1	1	1	1	0	1	1	1	1	1	0	0	1	2	1	0	1	1	1	2	1	1	1
ARFEELNADLFR	R	G	300	311	12	2,3	sp|P11142|HSP7C_HUMAN	P11142	HSP7C_HUMAN	HSPA8	Heat shock cognate 71 kDa protein	HSPA2	sp|P54652|HSP72_HUMAN	2	2	3	2	2	2	3	2	2	2	3	2	2	2	1	2	2	2	2	2	2	2	2	2	2	2	2	2	2	2	2	2	3	2	2	2
ARLECEINTYR	R	S	347	357	11	2,3	contam_sp|O76009|KT33A_HUMAN	O76009	KT33A_HUMAN	KRT33A	Keratin, type I cuticular Ha3-I	KRT31, KRT33B, KRT34, KRT35	contam_sp|O76011|KRT34_HUMAN, contam_sp|P02534|K1M1_SHEEP, contam_sp|P25690|K1M2_SHEEP, contam_sp|Q14525|KT33B_HUMAN, contam_sp|Q15323|K1H1_HUMAN, contam_sp|Q92764|KRT35_HUMAN	0	0	0	0	0	0	0	0	0	0	0	0	0	0	0	0	0	0	0	0	0	0	2	0	0	0	0	0	0	0	0	0	0	0	0	0
ARLEIEPEWAYGK	K	K	188	200	13	2,3	sp|Q00688|FKBP3_HUMAN	Q00688	FKBP3_HUMAN	FKBP3	Peptidyl-prolyl cis-trans isomerase FKBP3			0	0	0	0	0	0	1	0	1	0	0	1	0	0	0	0	0	0	0	1	1	1	0	0	0	1	0	0	0	0	0	0	0	0	0	0
ARNDEYENLFNMIVEIPR	K	W	83	100	18	3	sp|Q9H2U2|IPYR2_HUMAN	Q9H2U2	IPYR2_HUMAN	PPA2	Inorganic pyrophosphatase 2, mitochondrial			0	0	0	0	0	0	0	0	0	0	0	0	0	0	0	0	0	0	0	0	0	0	1	0	0	0	1	0	0	0	1	0	0	0	0	0
ARPAADPTGAPAAEAAQPQAQVAAHPEQTAPWTEK	R	E	30	64	35	3,4	sp|Q96Q06|PLIN4_HUMAN	Q96Q06	PLIN4_HUMAN	PLIN4	Perilipin-4			1	0	1	1	1	1	1	0	1	1	1	1	1	1	1	1	1	1	1	0	2	0	1	0	1	1	1	1	1	0	1	1	1	1	1	1
ARPEDVISEGR	R	G	283	293	11	2	sp|P25325|THTM_HUMAN	P25325	THTM_HUMAN	MPST	3-mercaptopyruvate sulfurtransferase			0	0	1	0	1	0	1	0	0	0	1	0	0	0	1	0	0	0	0	0	1	0	1	0	1	0	1	0	1	0	1	0	1	0	1	0
ARPEDVVNLDLK	K	S	336	347	12	3	sp|Q9HBI1|PARVB_HUMAN	Q9HBI1	PARVB_HUMAN	PARVB	Beta-parvin			0	0	0	0	0	0	0	0	0	0	0	0	1	0	0	0	0	0	0	0	0	0	0	0	0	0	0	0	0	0	0	0	0	0	0	0
ARPEFTLPVHFYGHVEHTSQGAK	K	W	193	215	23	2,3,4,5	sp|P11217|PYGM_HUMAN	P11217	PYGM_HUMAN	PYGM	Glycogen phosphorylase, muscle form			6	9	11	15	11	12	6	13	8	15	7	11	5	12	8	10	9	13	8	13	9	18	12	15	10	14	8	14	9	16	12	14	8	10	7	13
ARPELLQSHFIPTIGR	R	L	3349	3364	16	2,3,4	sp|P21817|RYR1_HUMAN	P21817	RYR1_HUMAN	RYR1	Ryanodine receptor 1			1	2	1	1	1	2	2	3	2	1	2	1	2	3	1	1	1	1	2	3	1	2	1	2	1	2	2	2	1	2	1	2	1	1	2	1
ARPEVNLK	K	K	2483	2490	8	2	sp|P24043|LAMA2_HUMAN	P24043	LAMA2_HUMAN	LAMA2	Laminin subunit alpha-2			0	0	1	0	0	0	0	0	1	0	0	0	0	0	0	0	0	0	1	0	0	0	0	0	0	0	0	0	0	0	1	0	0	0	0	0
ARPFPDGLAEDIDKGEVSAR	K	Q	606	625	20	3,4	sp|P13639|EF2_HUMAN	P13639	EF2_HUMAN	EEF2	Elongation factor 2			2	3	3	3	3	5	4	5	3	3	3	3	3	4	2	3	4	5	3	5	3	4	3	5	2	3	4	4	3	3	3	4	2	3	3	3
ARPILHVSHEVSIAPR	R	S	515	530	16	3,4	sp|Q13683|ITA7_HUMAN	Q13683	ITA7_HUMAN	ITGA7	Integrin alpha-7			0	0	0	0	0	0	1	0	1	0	0	0	0	0	0	0	0	1	0	0	0	0	0	0	0	0	0	0	0	0	0	1	0	1	1	0
ARQEELYSELQAR	R	E	3356	3368	13	2,3	sp|Q15149|PLEC_HUMAN	Q15149	PLEC_HUMAN	PLEC	Plectin			2	1	2	2	1	2	2	1	2	2	1	2	1	2	1	1	1	1	2	2	1	2	1	1	1	1	1	1	1	1	2	2	1	1	1	1
ARVPQTFTVDCSQAGR	R	A	1459	1474	16	3	sp|Q14315|FLNC_HUMAN	Q14315	FLNC_HUMAN	FLNC	Filamin-C			0	0	0	1	0	0	0	0	0	0	0	0	0	0	0	0	0	1	0	0	0	0	0	0	0	0	0	0	0	0	1	0	0	0	0	0
ARYLAEK	R	Y	632	638	7	2	sp|P13639|EF2_HUMAN	P13639	EF2_HUMAN	EEF2	Elongation factor 2			0	0	0	0	0	1	0	0	0	0	0	0	0	0	0	0	0	0	0	0	0	0	0	0	0	0	0	0	0	0	0	0	0	0	0	0
ASAAPKPEPVPVQK	R	G	84	97	14	2,3	sp|Q96HC4|PDLI5_HUMAN	Q96HC4	PDLI5_HUMAN	PDLIM5	PDZ and LIM domain protein 5			2	2	2	3	3	2	3	3	3	2	2	4	1	1	2	2	3	2	2	1	5	3	5	1	2	2	1	2	3	1	2	2	3	2	5	2
ASAELALGENSEVLK	K	S	108	122	15	2	sp|P00505|AATM_HUMAN	P00505	AATM_HUMAN	GOT2	Aspartate aminotransferase, mitochondrial			1	1	1	2	1	0	0	0	1	1	0	1	1	1	0	1	1	1	1	1	1	1	1	1	1	1	1	1	2	1	1	1	1	1	1	1
ASAFALQEQPVVNAVIDDTTK	K	E	287	307	21	2,3	sp|P36957|ODO2_HUMAN	P36957	ODO2_HUMAN	DLST	Dihydrolipoyllysine-residue succinyltransferase component of 2-oxoglutarate dehydrogenase complex, mitochondrial			1	0	2	1	0	0	1	0	2	1	1	1	1	0	1	0	1	0	1	0	1	1	1	1	1	0	1	1	2	0	0	2	1	1	2	2
ASAISVTVLNVIEGPVFRPGSK	K	T	369	390	22	3	sp|Q02413|DSG1_HUMAN	Q02413	DSG1_HUMAN	DSG1	Desmoglein-1			2	1	0	1	0	1	0	0	1	1	1	0	0	0	1	0	0	0	0	0	0	1	1	1	0	0	0	0	0	1	0	0	1	1	1	1
ASAPLPGLSAPGR	R	L	15	27	13	2	sp|O14558|HSPB6_HUMAN	O14558	HSPB6_HUMAN	HSPB6	Heat shock protein beta-6			1	0	1	0	1	0	1	1	0	1	1	1	1	0	1	1	1	2	1	1	1	1	1	1	1	1	1	1	1	0	1	0	1	0	1	1
ASASSSQQQASQHALSSEVSR	R	K	64	84	21	2,3	sp|P52179|MYOM1_HUMAN	P52179	MYOM1_HUMAN	MYOM1	Myomesin-1			2	2	2	2	2	2	2	2	2	2	2	2	2	2	2	0	2	2	2	2	2	2	2	2	2	2	1	2	2	2	2	3	2	2	2	2
ASCTTHLYIK	K	A	8783	8792	10	2,3	sp|Q8WZ42|TITIN_HUMAN	Q8WZ42	TITIN_HUMAN	TTN	Titin			2	3	2	3	3	4	2	3	2	3	2	2	2	4	2	3	2	3	2	2	2	4	2	1	2	2	2	3	2	3	3	2	2	2	2	3
ASDAGAYACVAK	R	N	315	326	12	2	sp|Q9UBF9|MYOTI_HUMAN	Q9UBF9	MYOTI_HUMAN	MYOT	Myotilin			0	1	0	0	0	0	0	0	0	0	0	0	0	0	0	0	1	0	0	0	0	0	0	0	0	0	0	0	0	0	0	0	1	0	0	0
ASEAGEVPFNHEILR	K	E	244	258	15	2,3	sp|Q7L5N1|CSN6_HUMAN	Q7L5N1	CSN6_HUMAN	COPS6	COP9 signalosome complex subunit 6			1	0	1	0	1	0	1	0	0	0	1	0	1	0	1	0	2	0	1	0	1	0	1	0	1	0	1	0	1	0	1	0	1	0	1	0
ASEAPSPPDSLNIMDITK	K	S	21888	21905	18	2	sp|Q8WZ42|TITIN_HUMAN	Q8WZ42	TITIN_HUMAN	TTN	Titin			0	0	0	0	0	0	0	0	0	0	0	0	0	0	0	0	0	0	0	0	0	0	1	0	0	0	0	0	0	0	0	0	0	0	0	0
ASEASRPIMAQNPVDAPGR	K	P	29853	29871	19	3	sp|Q8WZ42|TITIN_HUMAN	Q8WZ42	TITIN_HUMAN	TTN	Titin			0	0	0	0	0	0	0	0	0	0	0	0	0	0	0	0	0	1	0	0	0	0	0	0	0	0	0	0	0	0	0	0	0	0	0	0
ASEASRPIMAQNPVDAPGRPEVTDVTR	K	S	29853	29879	27	2,3,4	sp|Q8WZ42|TITIN_HUMAN	Q8WZ42	TITIN_HUMAN	TTN	Titin			6	6	6	5	6	5	6	5	6	7	4	6	5	5	5	4	6	5	5	6	6	5	6	5	5	5	4	5	7	6	6	5	6	6	5	5
ASEDLKK	K	H	58	64	7	2	contam_sp|P02144|MYG_HUMAN	P02144	MYG_HUMAN	MB	Myoglobin		contam_sp|P68082|MYG_HORSE	0	0	0	0	0	0	0	0	0	0	0	0	0	0	0	0	0	1	0	0	0	0	0	0	0	0	0	0	0	0	0	0	0	0	0	0
ASEGQGSGLGGQLSEVSGR	R	G	368	386	19	2	sp|Q9H987|SYP2L_HUMAN	Q9H987	SYP2L_HUMAN	SYNPO2L	Synaptopodin 2-like protein			1	1	0	1	1	1	1	1	1	1	1	1	1	0	0	0	1	1	0	1	1	1	0	1	1	1	1	1	1	0	1	0	1	1	1	0
ASEIISEK	R	K	2438	2445	8	2	sp|P20929|NEBU_HUMAN	P20929	NEBU_HUMAN	NEB	Nebulin			1	0	1	1	0	1	0	1	1	0	1	0	1	1	0	1	1	1	1	1	0	1	0	1	1	1	1	1	1	0	1	1	0	1	0	1
ASELVVMGDHDAAR	K	R	461	474	14	2,3	sp|Q5VTT5|MYOM3_HUMAN	Q5VTT5	MYOM3_HUMAN	MYOM3	Myomesin-3			4	2	4	1	4	4	3	3	3	1	2	1	2	3	3	1	6	1	4	2	5	2	5	2	4	2	5	1	5	2	5	2	6	2	3	2
ASEQAVFK	K	C	452	459	8	2	sp|Q14324|MYPC2_HUMAN	Q14324	MYPC2_HUMAN	MYBPC2	Myosin-binding protein C, fast-type			0	0	0	1	0	0	0	1	0	0	0	1	0	0	0	1	0	1	0	0	0	0	0	0	0	1	0	1	0	0	0	0	0	0	0	0
ASERPLPPGK	K	I	22972	22981	10	2	sp|Q8WZ42|TITIN_HUMAN	Q8WZ42	TITIN_HUMAN	TTN	Titin			5	4	4	5	6	5	5	5	4	6	4	5	5	4	4	1	5	6	4	4	4	3	6	3	5	4	2	4	5	4	6	7	6	4	6	6
ASFANEDGQVSPGSLLLAGAIAGMPAASLVTPADVIK	K	T	509	545	37	3,4	sp|Q9UJS0|CMC2_HUMAN	Q9UJS0	CMC2_HUMAN	SLC25A13	Calcium-binding mitochondrial carrier protein Aralar2			0	1	0	1	0	0	0	1	0	2	0	2	1	0	1	1	0	0	0	2	0	1	1	1	1	1	0	1	0	0	0	1	0	0	1	1
ASFEEASNQLINHIEQFLDTNETPYFMK	K	S	607	634	28	3	sp|P13010|XRCC5_HUMAN	P13010	XRCC5_HUMAN	XRCC5	X-ray repair cross-complementing protein 5			0	0	1	0	1	0	0	0	1	1	0	0	0	0	1	1	0	0	0	0	0	0	0	1	1	0	0	0	0	0	0	0	0	0	0	0
ASFNHFDKDHGGALGPEEFK	R	A	772	791	20	4	sp|O43707|ACTN4_HUMAN	O43707	ACTN4_HUMAN	ACTN4	Alpha-actinin-4			0	0	0	0	0	0	0	0	0	0	0	0	0	0	0	0	0	0	0	0	0	0	0	0	0	0	0	1	0	0	0	0	0	0	0	0
ASFNHFDR	R	R	760	767	8	2	sp|P35609|ACTN2_HUMAN	P35609	ACTN2_HUMAN	ACTN2	Alpha-actinin-2	ACTN1, ACTN3	sp|P12814|ACTN1_HUMAN, sp|Q08043|ACTN3_HUMAN	2	3	3	2	3	2	3	4	3	3	3	2	2	4	3	2	2	2	3	2	2	2	2	2	2	3	4	2	1	1	2	2	2	1	2	2
ASFPQGPIGGANR	R	D	150	162	13	2	sp|O75608|LYPA1_HUMAN	O75608	LYPA1_HUMAN	LYPLA1	Acyl-protein thioesterase 1			0	0	0	0	0	0	0	0	0	0	0	0	0	0	0	0	0	0	0	0	0	0	0	0	0	0	0	0	0	0	0	0	0	0	0	0
ASFTNIIDTHFEVTGLVEDHR	K	Y	23415	23435	21	3,4	sp|Q8WZ42|TITIN_HUMAN	Q8WZ42	TITIN_HUMAN	TTN	Titin			6	4	7	6	7	11	5	6	4	7	4	4	6	8	7	3	9	9	8	8	8	3	7	6	6	8	5	5	4	6	5	7	4	3	3	7
ASFTNIIDTHFEVTGLVEDHRYEFR	K	V	23415	23439	25	4,5	sp|Q8WZ42|TITIN_HUMAN	Q8WZ42	TITIN_HUMAN	TTN	Titin			1	1	1	2	2	1	1	1	1	3	2	2	2	3	2	3	3	2	2	4	2	0	1	2	2	4	1	4	1	1	2	3	2	2	2	3
ASFTNVIETQFTVSGLTEDQR	K	Y	24497	24517	21	2,3	sp|Q8WZ42|TITIN_HUMAN	Q8WZ42	TITIN_HUMAN	TTN	Titin			2	4	3	2	2	2	2	2	2	3	2	2	2	2	3	1	2	3	2	1	3	2	1	2	3	4	1	2	3	3	2	5	4	4	2	3
ASFTNVIETQFTVSGLTEDQRYEFR	K	V	24497	24521	25	3	sp|Q8WZ42|TITIN_HUMAN	Q8WZ42	TITIN_HUMAN	TTN	Titin			0	0	0	0	0	0	0	0	1	1	0	0	0	0	0	0	0	0	0	0	0	0	0	0	0	0	0	0	0	0	0	0	2	0	0	1
ASFTNVLETEFTVSGLVEDQR	K	Y	25579	25599	21	3	sp|Q8WZ42|TITIN_HUMAN	Q8WZ42	TITIN_HUMAN	TTN	Titin			0	4	2	2	0	2	1	3	2	3	2	3	0	3	1	2	1	3	0	1	1	2	0	1	2	3	0	3	0	3	1	5	3	2	0	3
ASFTNVLETEFTVSGLVEDQRYEFR	K	V	25579	25603	25	3	sp|Q8WZ42|TITIN_HUMAN	Q8WZ42	TITIN_HUMAN	TTN	Titin			0	0	0	0	0	0	0	0	0	0	0	0	0	0	0	0	0	0	0	0	0	0	0	0	0	0	0	1	0	0	0	0	0	0	0	0
ASFTNVTETQFIISGLTQNSQYEFR	K	V	27744	27768	25	2,3	sp|Q8WZ42|TITIN_HUMAN	Q8WZ42	TITIN_HUMAN	TTN	Titin			1	1	1	1	0	0	0	0	1	1	1	1	1	1	2	2	1	1	1	1	1	1	1	1	1	1	1	1	1	1	1	2	1	1	1	1
ASGADSKGDDLSTAILK	M	Q	2	18	17	3	sp|P55072|TERA_HUMAN	P55072	TERA_HUMAN	VCP	Transitional endoplasmic reticulum ATPase			0	0	0	1	0	0	0	0	0	0	0	0	0	0	0	1	0	0	0	0	0	0	0	0	0	0	0	0	0	0	0	0	0	0	0	0
ASGAVGLSYGAHSNLCINQLVR	R	N	121	142	22	3	sp|P26440|IVD_HUMAN	P26440	IVD_HUMAN	IVD	Isovaleryl-CoA dehydrogenase, mitochondrial			0	0	1	0	1	0	0	1	0	0	0	0	0	0	0	0	0	0	0	0	0	0	0	0	0	0	0	0	0	0	0	0	1	0	0	0
ASGDGESLDEDSEFTLASDFEIGHFFR	K	E	298	324	27	3	sp|Q99733|NP1L4_HUMAN	Q99733	NP1L4_HUMAN	NAP1L4	Nucleosome assembly protein 1-like 4			0	0	0	1	0	0	0	0	0	0	0	0	0	0	0	0	0	0	0	0	0	0	0	0	0	0	0	0	0	0	0	0	0	0	0	0
ASGEHVTDEEIESLMK	R	D	122	137	16	2,3	sp|P02585|TNNC2_HUMAN	P02585	TNNC2_HUMAN	TNNC2	Troponin C, skeletal muscle			4	15	2	15	6	17	2	11	5	12	2	14	3	12	2	12	3	11	2	15	2	13	2	14	2	13	2	13	4	14	2	15	3	14	3	16
ASGEHVTDEEIESLMKDGDK	R	N	122	141	20	3,4	sp|P02585|TNNC2_HUMAN	P02585	TNNC2_HUMAN	TNNC2	Troponin C, skeletal muscle			0	3	0	4	0	3	0	5	0	4	0	4	0	4	0	3	0	4	0	2	0	2	0	3	0	4	0	4	0	3	0	3	0	1	0	2
ASGEHVTDEEIESLMKDGDKNNDGR	R	I	122	146	25	3,4,5	sp|P02585|TNNC2_HUMAN	P02585	TNNC2_HUMAN	TNNC2	Troponin C, skeletal muscle			0	5	0	4	0	9	0	5	0	5	0	4	0	5	0	5	0	3	0	4	0	4	0	4	0	6	0	5	0	5	0	5	0	4	0	4
ASGEMASAQYITAALR	R	D	142	157	16	2	sp|P54578|UBP14_HUMAN	P54578	UBP14_HUMAN	USP14	Ubiquitin carboxyl-terminal hydrolase 14			0	0	0	0	0	0	0	0	0	0	0	0	0	0	0	0	0	0	0	0	0	0	0	0	0	0	0	0	0	0	0	0	0	0	0	0
ASGLLFVPNILAR	R	A	273	285	13	2	sp|Q14249|NUCG_HUMAN	Q14249	NUCG_HUMAN	ENDOG	Endonuclease G, mitochondrial			0	0	0	0	0	0	0	0	0	0	0	0	0	0	0	0	0	0	0	0	0	0	0	0	0	0	0	0	0	0	0	0	0	0	0	0
ASGPGLER	R	G	1160	1167	8	2	sp|Q14315|FLNC_HUMAN	Q14315	FLNC_HUMAN	FLNC	Filamin-C			1	0	1	1	1	1	1	1	1	1	1	1	1	1	1	1	1	1	1	1	1	1	1	1	1	1	1	1	1	1	1	1	1	1	1	1
ASGPGLNASGIPASLPVEFTIDAR	R	D	1544	1567	24	2,3	sp|Q14315|FLNC_HUMAN	Q14315	FLNC_HUMAN	FLNC	Filamin-C			2	1	2	2	4	4	0	2	3	3	2	2	2	3	2	1	4	3	2	2	1	2	2	2	3	2	2	2	2	2	2	3	2	2	2	3
ASGTNDKPGGPHYILR	R	W	525	540	16	2,3,4	sp|P30038|AL4A1_HUMAN	P30038	AL4A1_HUMAN	ALDH4A1	Delta-1-pyrroline-5-carboxylate dehydrogenase, mitochondrial			3	1	2	2	3	1	3	2	3	1	2	2	2	1	4	2	2	1	2	2	3	1	4	3	3	1	2	2	2	2	3	2	2	2	2	2
ASHEEVEGLVEK	R	I	334	345	12	3	sp|Q08380|LG3BP_HUMAN	Q08380	LG3BP_HUMAN	LGALS3BP	Galectin-3-binding protein			1	0	0	0	0	0	0	0	0	0	0	0	0	0	0	0	0	0	0	0	0	0	0	0	0	0	0	0	0	0	0	0	0	0	0	0
ASHFQSHSSER	R	Q	2325	2335	11	2,3	sp|Q5D862|FILA2_HUMAN	Q5D862	FILA2_HUMAN	FLG2	Filaggrin-2			2	0	0	0	0	0	0	0	0	0	0	0	0	0	0	0	0	0	0	0	0	0	0	0	0	0	0	0	0	0	0	0	0	0	0	0
ASHNNTQIQVVSASNEPLAFASCGTEGFR	K	N	90	118	29	3	sp|P82912|RT11_HUMAN	P82912	RT11_HUMAN	MRPS11	28S ribosomal protein S11, mitochondrial			0	0	0	0	0	0	0	0	1	0	0	0	0	0	0	0	0	0	0	0	0	0	0	0	0	0	0	0	0	0	0	0	0	0	0	0
ASHQQLDTVWENAK	K	A	61	74	14	2,3	sp|Q13508|NAR3_HUMAN	Q13508	NAR3_HUMAN	ART3	Ecto-ADP-ribosyltransferase 3			0	1	0	1	0	1	0	0	0	1	0	1	0	1	0	0	0	1	0	1	0	0	0	1	0	1	0	0	0	1	0	0	0	1	0	0
ASHSASYPWEGLNALDAAVLAYNNLSVFR	K	Q	214	242	29	3	sp|Q8IYS1|P20D2_HUMAN	Q8IYS1	P20D2_HUMAN	PM20D2	Peptidase M20 domain-containing protein 2			0	0	0	0	1	0	1	0	0	0	0	0	0	0	0	0	1	0	1	0	0	0	0	0	0	0	0	0	0	0	0	0	0	0	0	0
ASIAGHMFDVVVIGGGISGLSAAK	K	L	7	30	24	3	sp|P21397|AOFA_HUMAN	P21397	AOFA_HUMAN	MAOA	Amine oxidase [flavin-containing] A			0	0	0	0	0	0	0	0	0	0	0	0	1	0	1	0	0	0	0	0	0	0	0	0	0	0	0	0	0	0	0	0	0	0	0	0
ASIHEAWTDGK	K	E	403	413	11	2,3	sp|P12814|ACTN1_HUMAN	P12814	ACTN1_HUMAN	ACTN1	Alpha-actinin-1	ACTN4	sp|O43707|ACTN4_HUMAN	0	0	1	0	1	0	0	0	0	0	0	0	0	0	0	0	1	0	0	0	0	0	1	0	0	0	0	0	0	0	0	0	1	0	0	0
ASILNTWISLK	R	Q	404	414	11	2	sp|P22234|PUR6_HUMAN	P22234	PUR6_HUMAN	PAICS	Multifunctional protein ADE2			0	0	0	0	0	0	0	0	0	0	0	0	0	1	0	1	0	0	0	0	0	0	0	0	0	1	0	1	0	0	0	1	0	1	0	0
ASIPLKELEQFNSDIQK	K	L	1776	1792	17	3	sp|P11532|DMD_HUMAN	P11532	DMD_HUMAN	DMD	Dystrophin			0	0	0	0	1	0	0	1	1	1	0	1	0	1	0	0	0	1	1	1	0	0	0	0	0	0	0	0	1	0	0	0	1	1	0	1
ASIVPSTHHSTSPPGYTILDVDANAMLFVGGLTGK	K	L	2253	2287	35	4	sp|P24043|LAMA2_HUMAN	P24043	LAMA2_HUMAN	LAMA2	Laminin subunit alpha-2			1	0	1	1	0	1	2	1	0	1	1	1	0	1	1	0	1	0	1	1	1	1	1	1	1	1	0	0	1	1	1	1	1	1	1	1
ASIWVGHR	M	G	2	9	8	2	sp|P12429|ANXA3_HUMAN	P12429	ANXA3_HUMAN	ANXA3	Annexin A3			0	0	0	0	0	0	0	0	1	0	0	0	0	0	0	0	0	0	0	0	0	0	0	0	0	0	0	0	0	0	0	0	0	0	0	0
ASLDRPFTNLESAFYSIVGLSSLGAQVPDAK	K	K	39	69	31	3,4	sp|P04844|RPN2_HUMAN	P04844	RPN2_HUMAN	RPN2	Dolichyl-diphosphooligosaccharide--protein glycosyltransferase subunit 2			1	1	1	1	1	1	2	1	1	1	1	2	1	2	1	1	2	1	0	1	1	1	1	0	1	1	1	1	1	1	1	1	1	1	0	1
ASLEGHMEILEK	R	L	188	199	12	2,3	sp|Q9GZV1|ANKR2_HUMAN	Q9GZV1	ANKR2_HUMAN	ANKRD2	Ankyrin repeat domain-containing protein 2			1	0	3	2	5	2	4	1	5	2	2	2	1	2	2	1	4	2	1	1	2	1	2	1	3	1	1	1	2	2	3	4	3	2	1	2
ASLEGNLAETENR	K	Y	322	334	13	2	sp|Q04695|K1C17_HUMAN	Q04695	K1C17_HUMAN	KRT17	Keratin, type I cytoskeletal 17			0	0	0	0	0	0	0	0	1	0	0	0	0	0	0	0	0	0	0	0	0	0	0	0	0	0	0	0	0	0	0	0	0	0	0	0
ASLENSLEETK	K	G	353	363	11	2	sp|P02533|K1C14_HUMAN	P02533	K1C14_HUMAN	KRT14	Keratin, type I cytoskeletal 14	KRT16	sp|P08779|K1C16_HUMAN	1	1	0	0	0	0	0	0	0	0	2	0	0	0	0	0	0	0	0	0	0	0	0	0	0	0	0	0	1	0	0	1	0	2	1	0
ASLHALVGSPIIWGGEPR	R	A	434	451	18	2,3	sp|P49753|ACOT2_HUMAN	P49753	ACOT2_HUMAN	ACOT2	Acyl-coenzyme A thioesterase 2, mitochondrial	ACOT1	sp|Q86TX2|ACOT1_HUMAN	2	1	3	2	2	2	2	2	2	2	2	2	2	2	3	2	3	2	3	2	3	2	3	2	2	3	3	2	3	2	2	2	3	3	3	2
ASLHEAWTR	K	G	417	425	9	2	sp|Q08043|ACTN3_HUMAN	Q08043	ACTN3_HUMAN	ACTN3	Alpha-actinin-3			1	4	1	1	1	2	0	1	1	1	0	1	0	2	1	1	1	2	0	2	0	2	0	2	0	1	0	1	1	1	1	1	0	1	0	1
ASLHGGEPTTIIR	R	Q	1005	1017	13	2,3	sp|P14543|NID1_HUMAN	P14543	NID1_HUMAN	NID1	Nidogen-1			1	2	2	2	2	0	2	1	2	2	2	1	2	2	1	1	2	2	2	1	2	1	2	1	2	2	2	1	2	2	1	2	2	0	2	2
ASLLQNESTNEQLQIHYK	R	V	171	188	18	3	sp|Q9BT78|CSN4_HUMAN	Q9BT78	CSN4_HUMAN	COPS4	COP9 signalosome complex subunit 4			0	0	0	0	0	1	0	0	0	0	0	0	0	0	0	0	0	0	0	0	0	1	0	1	0	0	0	0	0	1	0	1	0	1	0	0
ASLPTLGFTHFQPAQLTTVGK	R	R	150	170	21	2,3	sp|P30566|PUR8_HUMAN	P30566	PUR8_HUMAN	ADSL	Adenylosuccinate lyase			1	1	1	1	1	1	1	1	1	1	1	1	1	2	1	2	1	1	1	1	1	1	1	1	1	1	1	1	1	1	1	2	1	1	1	1
ASLQVLGTVGEPINPEAWLWYHR	R	V	430	452	23	3	sp|Q9NR19|ACSA_HUMAN	Q9NR19	ACSA_HUMAN	ACSS2	Acetyl-coenzyme A synthetase, cytoplasmic			0	0	0	0	0	0	0	0	0	0	0	0	0	0	1	0	0	0	0	0	0	0	0	0	0	0	0	0	0	0	0	0	0	0	0	0
ASLRIPVVLPEDEGIYTAFASNIK	R	G	1347	1370	24	3	sp|Q8WZ42|TITIN_HUMAN	Q8WZ42	TITIN_HUMAN	TTN	Titin			0	0	0	0	0	0	0	0	0	0	0	0	0	0	0	0	0	0	0	0	0	0	0	0	0	0	0	0	0	0	0	0	0	0	0	0
ASLSLSHAR	K	S	323	331	9	2	sp|Q7Z3D6|GLUCM_HUMAN	Q7Z3D6	GLUCM_HUMAN	DGLUCY	D-glutamate cyclase, mitochondrial			1	0	0	0	0	0	0	0	1	0	1	0	0	0	0	0	1	0	0	0	0	0	0	0	0	0	0	0	1	0	1	0	0	0	0	0
ASLYGAILFTLQQTR	K	W	189	203	15	2,3	sp|Q9H6F2|TM38A_HUMAN	Q9H6F2	TM38A_HUMAN	TMEM38A	Trimeric intracellular cation channel type A			1	2	1	2	2	2	1	1	2	2	1	2	1	2	2	2	2	1	0	0	2	2	2	1	2	2	1	2	2	2	2	2	2	1	1	1
ASMENQPHSKPLPSDIAVIMYTSGSTGLPK	K	G	266	295	30	4	sp|O95573|ACSL3_HUMAN	O95573	ACSL3_HUMAN	ACSL3	Long-chain-fatty-acid--CoA ligase 3			0	0	0	0	0	0	0	0	0	0	0	0	0	0	0	0	0	0	0	0	0	0	0	0	0	0	0	0	0	0	0	0	0	0	0	0
ASMHPVTAMLVGK	K	D	594	606	13	2,3	sp|P09960|LKHA4_HUMAN	P09960	LKHA4_HUMAN	LTA4H	Leukotriene A-4 hydrolase			1	0	1	3	0	0	1	1	1	1	0	2	1	0	0	0	1	1	0	0	1	0	1	0	0	0	0	0	0	0	0	1	1	0	0	1
ASMVLFLDR	K	V	2500	2508	9	2	sp|P21817|RYR1_HUMAN	P21817	RYR1_HUMAN	RYR1	Ryanodine receptor 1			0	0	0	0	0	0	0	0	0	0	0	0	0	1	0	0	0	0	0	0	0	0	0	1	0	0	0	0	0	0	0	1	0	0	0	0
ASNDRPPGAGGVK	R	R	6	18	13	2,3	sp|Q8N142|PURA1_HUMAN	Q8N142	PURA1_HUMAN	ADSS1	Adenylosuccinate synthetase isozyme 1			1	0	2	2	0	0	2	2	2	2	1	3	1	0	1	0	0	1	1	2	1	2	0	1	0	2	2	2	0	2	2	2	1	2	2	4
ASNEYGSVSCTATLTVTEAYPPTFLSR	K	P	4457	4483	27	3	sp|Q8WZ42|TITIN_HUMAN	Q8WZ42	TITIN_HUMAN	TTN	Titin			1	1	0	0	0	0	1	1	1	1	1	1	1	1	0	0	1	1	1	0	0	1	0	0	1	1	1	1	1	1	1	0	1	1	1	1
ASNEYGSVSCTATLTVTEAYPPTFLSRPK	K	S	4457	4485	29	3	sp|Q8WZ42|TITIN_HUMAN	Q8WZ42	TITIN_HUMAN	TTN	Titin			0	1	0	0	0	0	0	0	0	0	0	0	0	0	0	0	0	0	0	1	0	0	0	0	0	1	0	0	0	0	0	0	1	1	0	1
ASNGDAWVEAHGK	R	L	147	159	13	2,3	sp|P38646|GRP75_HUMAN	P38646	GRP75_HUMAN	HSPA9	Stress-70 protein, mitochondrial			2	1	2	2	2	2	2	0	1	2	2	2	0	0	2	1	1	1	2	1	2	2	2	2	3	1	2	1	2	2	4	2	2	2	2	3
ASNTAEVFFDGVR	K	V	304	316	13	2	sp|P49748|ACADV_HUMAN	P49748	ACADV_HUMAN	ACADVL	Very long-chain specific acyl-CoA dehydrogenase, mitochondrial			0	1	1	1	1	1	1	1	1	1	1	1	1	1	1	1	1	1	1	1	2	1	1	1	1	1	1	1	1	1	1	2	1	1	1	1
ASPFVEGEDAQFTCTIEGAPYPQIR	R	W	6116	6140	25	3	sp|Q5VST9|OBSCN_HUMAN	Q5VST9	OBSCN_HUMAN	OBSCN	Obscurin			0	0	0	0	0	0	1	0	0	1	0	0	0	0	0	0	0	1	0	0	0	0	0	0	0	0	0	0	0	0	1	0	0	0	0	0
ASPLLPANHVTMAK	K	G	373	386	14	2,3	sp|Q9NSE4|SYIM_HUMAN	Q9NSE4	SYIM_HUMAN	IARS2	Isoleucine--tRNA ligase, mitochondrial			0	0	1	1	0	0	1	1	1	1	0	0	0	0	0	1	0	1	0	1	1	0	0	0	0	1	0	1	0	0	1	0	0	0	0	0
ASPSEVVFLDDIGANLKPAR	K	D	175	194	20	3	sp|P34913|HYES_HUMAN	P34913	HYES_HUMAN	EPHX2	Bifunctional epoxide hydrolase 2			1	0	0	0	0	0	0	0	0	0	0	0	0	0	0	0	0	0	0	0	0	0	0	0	0	0	0	0	0	0	0	0	0	0	0	0
ASQKPQPNFPSPEYMIFDHEFTK	R	L	593	615	23	4	sp|O60763|USO1_HUMAN	O60763	USO1_HUMAN	USO1	General vesicular transport factor p115			0	0	0	0	0	0	1	1	0	0	0	0	0	1	1	0	1	1	1	0	1	0	0	0	1	0	0	1	1	0	0	0	1	0	1	0
ASQTPGPVVDLK	K	V	20807	20818	12	2	sp|Q8WZ42|TITIN_HUMAN	Q8WZ42	TITIN_HUMAN	TTN	Titin			1	1	1	0	1	1	1	1	1	1	1	0	1	1	1	0	1	1	1	1	1	1	0	1	1	1	1	1	1	1	1	1	1	1	1	1
ASSFAGYVGMLTGFKPGLFSLTLNER	K	F	201	226	26	3	sp|Q13510|ASAH1_HUMAN	Q13510	ASAH1_HUMAN	ASAH1	Acid ceramidase			0	0	0	0	0	0	0	0	0	0	0	0	0	0	0	0	0	0	0	0	0	0	0	0	0	0	0	1	0	0	0	0	0	0	0	0
ASSIIDELFQDR	R	F	183	194	12	2	sp|P10909|CLUS_HUMAN	P10909	CLUS_HUMAN	CLU	Clusterin			1	1	0	0	0	0	0	0	0	0	0	0	0	0	0	0	0	0	0	0	0	0	0	0	0	0	0	0	0	0	0	0	0	1	0	0
ASSLIEEAKK	K	A	1162	1171	10	2	sp|Q9Y490|TLN1_HUMAN	Q9Y490	TLN1_HUMAN	TLN1	Talin-1			0	0	1	0	1	0	0	0	0	0	1	0	1	0	0	0	1	0	1	0	1	0	0	0	1	0	1	0	1	0	1	0	1	0	1	0
ASSQTSLGGTICR	R	V	57	69	13	2	sp|P54296|MYOM2_HUMAN	P54296	MYOM2_HUMAN	MYOM2	Myomesin-2			1	1	1	1	1	1	1	1	1	1	1	1	1	1	1	1	1	1	1	1	1	1	1	1	1	1	1	1	1	1	1	1	1	1	1	1
ASSTSPVEISEWLDQK	K	L	188	203	16	2	sp|P13804|ETFA_HUMAN	P13804	ETFA_HUMAN	ETFA	Electron transfer flavoprotein subunit alpha, mitochondrial			0	0	0	1	0	0	0	0	1	0	1	1	0	0	0	0	0	0	0	0	2	0	1	0	0	0	1	0	1	0	1	0	0	0	0	1
ASSVYEIHCDR	K	T	653	663	11	2,3	sp|Q5VST9|OBSCN_HUMAN	Q5VST9	OBSCN_HUMAN	OBSCN	Obscurin			1	0	1	1	2	2	1	2	2	1	1	1	1	2	1	1	1	1	1	2	1	1	1	1	1	1	1	0	1	2	1	1	1	2	1	0
ASSWWTHVEMGPPDPILGVTEAFK	R	R	29	52	24	3	sp|P00505|AATM_HUMAN	P00505	AATM_HUMAN	GOT2	Aspartate aminotransferase, mitochondrial			0	0	1	1	0	0	0	0	0	1	0	1	0	0	1	0	0	1	0	0	0	0	0	0	1	1	1	1	1	0	1	0	0	0	0	0
ASTHETWAYGK	K	E	410	420	11	2,3	sp|P35609|ACTN2_HUMAN	P35609	ACTN2_HUMAN	ACTN2	Alpha-actinin-2			3	2	2	4	4	3	4	3	4	2	4	2	4	2	5	2	3	2	4	2	4	3	3	3	4	3	4	3	4	2	5	5	3	2	5	4
ASTNIQDTEGNTPLHLACDEER	K	V	163	184	22	3	sp|O75832|PSD10_HUMAN	O75832	PSD10_HUMAN	PSMD10	26S proteasome non-ATPase regulatory subunit 10			0	0	0	1	0	0	1	1	1	0	0	0	0	0	0	0	0	0	0	0	0	0	0	0	0	0	0	0	1	0	0	0	0	0	0	0
ASVGAGFLYPLVGTMSTMPGLPTR	R	P	893	916	24	3	sp|P11586|C1TC_HUMAN	P11586	C1TC_HUMAN	MTHFD1	C-1-tetrahydrofolate synthase, cytoplasmic			0	0	0	0	0	0	0	0	0	0	0	0	0	0	0	0	0	0	0	0	0	0	0	0	0	0	0	0	0	0	0	0	0	0	0	0
ASVITQVFHVPLEER	K	K	73	87	15	3	sp|Q00341|VIGLN_HUMAN	Q00341	VIGLN_HUMAN	HDLBP	Vigilin			0	0	0	0	0	0	1	0	0	0	0	0	0	0	0	0	0	0	0	0	0	0	0	0	0	0	0	0	0	0	0	0	0	0	0	0
ASWSSLSMDEK	K	V	68	78	11	2	sp|P13073|COX41_HUMAN	P13073	COX41_HUMAN	COX4I1	Cytochrome c oxidase subunit 4 isoform 1, mitochondrial			3	4	3	3	3	2	3	3	3	3	3	3	3	3	3	3	3	3	3	2	3	3	3	3	3	3	2	3	3	4	3	4	3	3	3	3
ASWTWGPEGQGAILLVNCDR	K	E	138	157	20	2,3	sp|Q9Y2J8|PADI2_HUMAN	Q9Y2J8	PADI2_HUMAN	PADI2	Protein-arginine deiminase type-2			0	0	0	0	0	0	0	1	0	1	1	1	0	0	0	1	1	2	0	0	0	0	0	0	0	2	0	1	0	1	0	2	0	2	1	2
ASYGHSMVVDPWGTVVAR	R	C	267	284	18	3	sp|Q86X76|NIT1_HUMAN	Q86X76	NIT1_HUMAN	NIT1	Deaminated glutathione amidase			0	0	0	0	1	0	1	0	0	0	0	0	0	0	0	0	1	0	0	0	1	0	0	0	1	0	1	0	0	0	0	0	0	0	0	0
ASYSGVSLFSNPVQYWEIQPSTFR	K	C	322	345	24	3	sp|P07585|PGS2_HUMAN	P07585	PGS2_HUMAN	DCN	Decorin			3	1	0	0	0	0	0	0	1	3	0	2	0	0	0	1	0	1	0	0	0	0	0	0	1	3	0	2	1	0	2	0	0	0	0	0
ASYVAWGHSTVVNPWGEVLAK	K	A	214	234	21	3	sp|Q9NQR4|NIT2_HUMAN	Q9NQR4	NIT2_HUMAN	NIT2	Omega-amidase NIT2			0	0	0	0	0	0	0	0	0	0	0	0	0	0	0	0	0	0	0	0	0	0	1	0	0	1	0	0	0	0	0	0	1	0	1	0
ATAAFILANEHNVALFK	R	H	196	212	17	3	sp|O00410|IPO5_HUMAN	O00410	IPO5_HUMAN	IPO5	Importin-5			0	1	0	1	0	1	0	1	0	0	0	1	0	1	0	1	0	1	0	1	0	1	0	1	0	1	0	0	0	0	0	1	0	1	0	1
ATAAPAGAPPQPQDLEFTK	K	L	24	42	19	2	sp|P22695|QCR2_HUMAN	P22695	QCR2_HUMAN	UQCRC2	Cytochrome b-c1 complex subunit 2, mitochondrial			0	0	0	1	0	0	0	0	1	0	0	1	0	0	1	0	1	0	0	0	1	0	0	0	1	0	0	0	1	0	0	1	1	0	0	2
ATAAVIFLHGLGDTGHGWAEAFAGIR	K	S	20	45	26	3,4	sp|O75608|LYPA1_HUMAN	O75608	LYPA1_HUMAN	LYPLA1	Acyl-protein thioesterase 1			0	0	0	1	0	1	3	1	0	1	0	1	1	1	0	1	1	1	1	1	2	2	3	1	0	1	2	1	0	0	2	1	0	0	0	1
ATAENEFVALK	R	K	202	212	11	2	contam_sp|O43790|KRT86_HUMAN	O43790	KRT86_HUMAN	KRT86	Keratin, type II cuticular Hb6	KRT81, KRT83, KRT87P	contam_sp|P02539|K2M1_SHEEP, contam_sp|P15241|K2M2_SHEEP, contam_sp|P78385|KRT83_HUMAN, contam_sp|Q14533|KRT81_HUMAN, sp|A6NCN2|KR87P_HUMAN	0	0	0	0	0	0	0	0	0	0	0	0	0	0	0	0	0	0	0	0	0	0	0	0	0	0	0	0	0	0	0	0	0	0	0	0
ATAENEFVALKK	R	D	202	213	12	2,3	contam_sp|O43790|KRT86_HUMAN	O43790	KRT86_HUMAN	KRT86	Keratin, type II cuticular Hb6	KRT81, KRT83, KRT87P	contam_sp|P02539|K2M1_SHEEP, contam_sp|P15241|K2M2_SHEEP, contam_sp|P78385|KRT83_HUMAN, contam_sp|Q14533|KRT81_HUMAN, sp|A6NCN2|KR87P_HUMAN	0	0	0	0	0	0	0	0	0	0	0	0	0	0	0	0	0	0	0	0	0	0	2	0	0	0	0	0	0	0	0	0	0	0	0	0
ATAEQISSQTGNK	K	V	98	110	13	2	sp|Q16698|DECR_HUMAN	Q16698	DECR_HUMAN	DECR1	2,4-dienoyl-CoA reductase, mitochondrial			0	0	1	0	0	0	0	0	1	0	1	1	0	0	1	0	0	0	1	0	0	0	0	0	0	0	1	0	0	0	1	0	0	0	1	1
ATAGAYIASQTVK	R	K	79	91	13	2	sp|P28074|PSB5_HUMAN	P28074	PSB5_HUMAN	PSMB5	Proteasome subunit beta type-5			0	0	1	0	0	0	1	0	1	0	1	1	0	0	0	0	0	0	0	0	0	0	0	0	0	1	0	1	1	0	1	0	1	0	1	0
ATAGDTHLGGEDFDNR	K	L	221	236	16	2,3	sp|P0DMV8|HS71A_HUMAN	P0DMV8	HS71A_HUMAN	HSPA1A	Heat shock 70 kDa protein 1A	HSPA1B, HSPA1L, HSPA6, HSPA7	sp|P0DMV9|HS71B_HUMAN, sp|P17066|HSP76_HUMAN, sp|P34931|HS71L_HUMAN, sp|P48741|HSP77_HUMAN	2	3	1	2	1	1	2	2	2	3	2	2	2	2	2	2	2	2	2	2	1	2	2	1	2	2	2	2	1	3	3	2	3	2	2	2
ATALIEQR	R	L	41	48	8	2	sp|Q9GZV1|ANKR2_HUMAN	Q9GZV1	ANKR2_HUMAN	ANKRD2	Ankyrin repeat domain-containing protein 2			0	0	0	0	0	0	0	0	0	0	0	0	0	0	0	0	0	0	0	0	0	0	0	0	0	0	0	0	0	0	0	0	1	1	0	1
ATAPQTQHVSPMR	R	Q	124	136	13	2,3	sp|P29692|EF1D_HUMAN	P29692	EF1D_HUMAN	EEF1D	Elongation factor 1-delta			0	1	1	3	0	1	0	1	1	0	0	2	1	1	1	1	1	2	0	1	3	0	1	0	1	1	1	0	1	1	2	0	1	0	1	3
ATATPVTPEMQR	K	V	6316	6327	12	2	sp|P20929|NEBU_HUMAN	P20929	NEBU_HUMAN	NEB	Nebulin			0	1	1	1	1	1	1	1	0	2	1	2	1	1	1	0	1	1	1	1	1	1	1	1	0	1	1	1	1	1	0	1	1	1	1	1
ATATSCRPCPCPYIDASR	K	R	806	823	18	3	sp|P98160|PGBM_HUMAN	P98160	PGBM_HUMAN	HSPG2	Basement membrane-specific heparan sulfate proteoglycan core protein			0	0	0	0	0	0	1	1	0	0	0	0	0	0	0	0	0	1	0	0	0	0	0	0	0	1	1	0	0	0	0	0	0	0	0	0
ATAVMPDGQFK	K	D	17	27	11	2	contam_sp|Q06830|PRDX1_HUMAN	Q06830	PRDX1_HUMAN	PRDX1	Peroxiredoxin-1			1	0	1	0	0	0	2	0	2	0	1	1	1	0	0	0	0	0	1	0	0	0	0	0	1	0	1	0	1	0	0	0	1	0	1	0
ATAVVDGAFK	K	E	17	26	10	2	sp|P32119|PRDX2_HUMAN	P32119	PRDX2_HUMAN	PRDX2	Peroxiredoxin-2			1	1	2	2	1	1	2	3	1	1	1	2	1	1	1	1	1	1	1	1	1	1	1	1	1	2	3	3	1	1	1	1	1	1	1	1
ATAVVEVNVLDKPGPPAAFDITDVTNESCLLTWNPPR	R	D	14699	14735	37	3,4	sp|Q8WZ42|TITIN_HUMAN	Q8WZ42	TITIN_HUMAN	TTN	Titin			3	3	3	2	3	4	3	2	3	3	3	2	2	4	3	3	3	4	2	3	4	3	4	3	4	4	3	3	2	4	3	4	4	4	3	4
ATAVVEVNVLDKPGPPAAFDITDVTNESCLLTWNPPRDDGGSK	R	I	14699	14741	43	4	sp|Q8WZ42|TITIN_HUMAN	Q8WZ42	TITIN_HUMAN	TTN	Titin			0	0	0	0	0	1	0	1	0	1	1	0	0	1	0	0	0	1	0	0	0	1	0	0	1	0	1	0	1	0	0	1	1	0	0	0
ATDAEADVASLNR	K	R	78	90	13	2,3	sp|P09493|TPM1_HUMAN	P09493	TPM1_HUMAN	TPM1	Tropomyosin alpha-1 chain	TPM2	sp|P07951|TPM2_HUMAN	1	7	2	5	3	6	2	5	2	5	2	8	2	7	3	4	2	6	2	3	2	6	1	4	1	5	2	6	4	4	4	5	3	5	3	3
ATDAEADVASLNRR	K	I	78	91	14	2,3	sp|P09493|TPM1_HUMAN	P09493	TPM1_HUMAN	TPM1	Tropomyosin alpha-1 chain	TPM2	sp|P07951|TPM2_HUMAN	1	2	0	1	1	1	2	1	1	2	0	2	1	2	0	1	0	2	0	1	1	1	1	0	1	2	0	2	0	2	0	2	2	2	1	1
ATDAMAHVAGFTVAHDVSAR	K	D	175	194	20	3	sp|Q96GK7|FAH2A_HUMAN	Q96GK7	FAH2A_HUMAN	FAHD2A	Fumarylacetoacetate hydrolase domain-containing protein 2A	FAHD2B	sp|Q6P2I3|FAH2B_HUMAN	0	0	0	0	0	0	0	0	0	0	0	0	1	0	0	0	0	0	1	0	0	0	0	0	0	0	1	0	0	0	0	0	0	0	0	0
ATDCVGHDVVTLLR	K	D	625	638	14	2,3	sp|P19367|HXK1_HUMAN	P19367	HXK1_HUMAN	HK1	Hexokinase-1			0	1	0	0	1	2	0	0	0	0	0	0	1	2	0	0	0	0	0	0	0	0	0	0	0	1	0	0	0	0	0	1	0	0	0	0
ATDFVADR	K	A	181	188	8	1,2	sp|P48735|IDHP_HUMAN	P48735	IDHP_HUMAN	IDH2	Isocitrate dehydrogenase [NADP], mitochondrial			2	1	1	1	1	1	1	0	2	1	2	1	1	1	1	1	1	2	1	0	2	1	2	2	1	1	1	1	1	3	2	1	2	0	1	2
ATDKDITGTLSNPEVFNYGVETHEAYK	R	Q	51	77	27	3,4	contam_sp|P16083|NQO2_HUMAN	P16083	NQO2_HUMAN	NQO2	Ribosyldihydronicotinamide dehydrogenase [quinone]			0	1	1	1	2	2	2	2	0	0	0	0	0	0	0	0	0	0	0	0	2	1	1	1	0	0	0	0	0	0	1	1	0	0	0	1
ATDSEVWHK	R	L	14751	14759	9	2	sp|Q8WZ42|TITIN_HUMAN	Q8WZ42	TITIN_HUMAN	TTN	Titin			1	1	1	1	1	1	1	1	1	2	1	1	1	1	1	1	1	1	1	1	1	1	1	1	1	1	1	2	1	1	1	1	1	1	1	1
ATDSGTYICQLSNDVGTATSK	K	A	5759	5779	21	2,3	sp|Q8WZ42|TITIN_HUMAN	Q8WZ42	TITIN_HUMAN	TTN	Titin			2	1	2	1	0	1	0	0	1	1	0	1	0	0	1	1	1	2	0	0	1	0	0	0	1	0	0	0	1	1	2	0	1	0	1	0
ATEAGGGNPSGIYSAIISR	K	N	31	49	19	2	sp|P20807|CAN3_HUMAN	P20807	CAN3_HUMAN	CAPN3	Calpain-3			0	0	0	0	0	0	0	0	0	0	0	0	0	0	0	0	0	0	0	0	0	0	0	0	0	0	0	0	0	0	0	0	0	0	0	0
ATEHLSTLSEK	K	A	220	230	11	2,3	sp|P02647|APOA1_HUMAN	P02647	APOA1_HUMAN	APOA1	Apolipoprotein A-I			2	2	1	1	1	1	1	2	0	0	1	0	0	0	1	0	2	0	1	0	2	2	1	2	2	1	2	2	2	2	1	2	0	1	1	1
ATEMLIFGK	K	K	296	304	9	2	sp|O75521|ECI2_HUMAN	O75521	ECI2_HUMAN	ECI2	Enoyl-CoA delta isomerase 2, mitochondrial			1	0	1	0	0	0	1	0	1	0	1	0	1	0	0	0	0	0	0	0	0	0	1	0	0	1	0	1	0	0	1	0	1	1	0	0
ATENTVNPCPDDTLISFLPLAHMFER	K	V	303	328	26	3,4	sp|P33121|ACSL1_HUMAN	P33121	ACSL1_HUMAN	ACSL1	Long-chain-fatty-acid--CoA ligase 1			2	1	3	2	1	2	2	2	4	4	2	3	1	1	2	2	3	4	2	1	4	3	2	2	2	1	2	3	1	1	8	4	2	6	4	5
ATEPVIAFYEK	K	R	156	166	11	2	sp|P00568|KAD1_HUMAN	P00568	KAD1_HUMAN	AK1	Adenylate kinase isoenzyme 1			0	1	1	1	1	1	0	1	1	1	1	1	1	1	1	1	1	1	1	1	1	1	1	1	1	1	1	1	1	1	1	1	1	1	1	1
ATEQRPFHLVVFGASGFTGQFVTEEVAR	M	E	2	29	28	3	sp|Q8NBX0|SCPDL_HUMAN	Q8NBX0	SCPDL_HUMAN	SCCPDH	Saccharopine dehydrogenase-like oxidoreductase			0	0	0	0	1	0	1	0	1	0	1	1	1	0	1	0	0	0	1	0	1	0	1	0	0	1	1	0	0	0	1	0	1	0	1	0
ATFHTPFSHLGQSPEGCSSYTFPK	R	I	266	289	24	3,4	sp|O75521|ECI2_HUMAN	O75521	ECI2_HUMAN	ECI2	Enoyl-CoA delta isomerase 2, mitochondrial			2	0	3	1	2	0	3	0	2	0	2	2	2	0	2	0	2	0	3	0	3	2	2	0	2	1	3	2	3	0	3	0	3	0	3	3
ATFMVGSYGPRPEEYEFLTPVEEAPK	K	G	139	164	26	3	sp|P52566|GDIR2_HUMAN	P52566	GDIR2_HUMAN	ARHGDIB	Rho GDP-dissociation inhibitor 2			0	0	0	0	0	0	0	0	0	0	0	0	0	0	0	0	1	0	1	0	1	0	0	0	0	0	0	0	1	0	0	0	1	0	0	0
ATFSSVPLAASISAVSLEVAQPGPSNRPR	R	A	1495	1523	29	3,4	sp|P98160|PGBM_HUMAN	P98160	PGBM_HUMAN	HSPG2	Basement membrane-specific heparan sulfate proteoglycan core protein			0	0	0	0	0	0	0	0	0	0	0	0	0	0	0	0	0	0	0	0	0	0	0	0	0	0	0	0	1	0	2	0	0	0	0	0
ATFYAAEIILGLQFLHSK	R	G	481	498	18	3	sp|Q04759|KPCT_HUMAN	Q04759	KPCT_HUMAN	PRKCQ	Protein kinase C theta type			0	0	0	1	0	0	1	1	0	0	0	0	0	0	0	0	0	1	0	0	0	0	0	0	0	0	0	1	0	0	0	0	0	0	0	0
ATGEPRPTAIWTK	K	D	33802	33814	13	3	sp|Q8WZ42|TITIN_HUMAN	Q8WZ42	TITIN_HUMAN	TTN	Titin			0	0	1	1	0	0	0	0	1	1	0	0	0	2	0	0	0	0	1	2	0	0	0	0	0	1	1	1	0	0	0	0	0	1	1	0
ATGGGLSSVGGGSSTIK	R	Y	534	550	17	2	sp|P04259|K2C6B_HUMAN	P04259	K2C6B_HUMAN	KRT6B	Keratin, type II cytoskeletal 6B			0	0	0	0	0	0	0	0	0	0	0	0	0	0	0	0	0	0	0	0	0	0	0	0	0	0	0	0	0	0	0	0	0	0	0	0
ATGIIEMVMDR	K	F	1069	1079	11	1,2	sp|P54296|MYOM2_HUMAN	P54296	MYOM2_HUMAN	MYOM2	Myomesin-2			5	8	6	7	4	6	5	4	6	7	8	7	6	7	6	7	3	6	2	3	3	6	5	6	6	6	5	6	5	8	8	5	3	10	2	4
ATGILLYGLASR	K	L	51	62	12	2	sp|P47897|SYQ_HUMAN	P47897	SYQ_HUMAN	QARS1	Glutamine--tRNA ligase			0	1	0	1	1	1	0	1	1	0	0	1	1	1	1	0	1	0	1	0	1	1	1	1	0	0	1	1	1	0	0	1	1	0	1	0
ATGLQEGTEYEFR	K	V	20476	20488	13	2	sp|Q8WZ42|TITIN_HUMAN	Q8WZ42	TITIN_HUMAN	TTN	Titin			1	1	1	1	1	1	1	1	2	2	1	1	1	1	1	1	2	1	1	1	1	1	1	1	2	1	1	1	1	2	1	1	1	2	1	1
ATGLVEGLDYQFR	R	V	28745	28757	13	2,3	sp|Q8WZ42|TITIN_HUMAN	Q8WZ42	TITIN_HUMAN	TTN	Titin			1	3	1	1	2	2	2	2	3	2	1	4	2	3	2	1	3	3	1	3	4	3	3	2	2	2	2	2	2	2	1	1	1	3	2	2
ATGNPNPDIVWLK	R	N	1579	1591	13	2	sp|Q8WZ42|TITIN_HUMAN	Q8WZ42	TITIN_HUMAN	TTN	Titin			1	1	1	1	1	1	1	1	2	1	1	2	1	1	1	1	1	1	1	1	1	1	1	1	1	1	1	2	1	2	1	1	1	1	1	1
ATGYILPPDAVPFVHAHHCNDVQSELK	K	Y	4223	4249	27	3,4,5	sp|P20929|NEBU_HUMAN	P20929	NEBU_HUMAN	NEB	Nebulin			5	3	5	5	6	6	5	6	5	7	3	5	6	6	4	5	5	5	8	9	7	5	7	6	5	6	9	6	6	5	5	4	5	4	3	4
ATHDGAPELGAGGTR	K	Q	332	346	15	2	sp|Q9BXW7|HDHD5_HUMAN	Q9BXW7	HDHD5_HUMAN	HDHD5	Haloacid dehalogenase-like hydrolase domain-containing 5			0	0	0	0	0	0	0	0	0	0	0	0	0	0	0	0	0	0	0	0	0	0	0	0	1	0	0	0	0	0	0	0	0	0	0	0
ATHPPSSTPPNPLLNR	K	T	411	426	16	2,3	sp|Q02641|CACB1_HUMAN	Q02641	CACB1_HUMAN	CACNB1	Voltage-dependent L-type calcium channel subunit beta-1			1	1	1	2	1	1	0	1	1	1	0	1	0	1	0	1	0	1	0	0	0	1	0	1	0	1	0	1	0	1	1	1	0	1	1	2
ATIAGGGVIPHIHK	K	S	103	116	14	2	sp|P0C0S5|H2AZ_HUMAN	P0C0S5	H2AZ_HUMAN	H2AZ1	Histone H2A.Z	H2AZ2	sp|Q71UI9|H2AV_HUMAN	0	0	0	0	0	0	0	0	0	0	0	0	0	0	0	0	0	0	0	0	1	0	0	0	0	0	0	0	0	0	0	0	0	0	0	0
ATIGADFLTK	K	E	39	48	10	2	sp|P51149|RAB7A_HUMAN	P51149	RAB7A_HUMAN	RAB7A	Ras-related protein Rab-7a			0	0	0	0	0	0	0	0	0	0	0	1	0	0	0	0	0	0	0	0	0	0	0	0	0	0	0	0	0	0	0	0	0	0	0	0
ATIRPVFDPSK	K	V	1147	1157	11	2,3	sp|Q14315|FLNC_HUMAN	Q14315	FLNC_HUMAN	FLNC	Filamin-C			3	3	5	4	4	5	4	3	3	4	4	3	4	4	4	3	4	4	4	4	3	4	4	5	4	3	6	5	4	4	4	4	4	4	5	3
ATLELTHNWGTEDDETQSYHNGNSDPR	K	G	97	123	27	4	sp|Q04760|LGUL_HUMAN	Q04760	LGUL_HUMAN	GLO1	Lactoylglutathione lyase			0	0	0	0	0	0	0	0	0	0	0	0	0	0	0	0	0	0	0	0	0	0	0	0	0	1	0	1	0	0	0	0	0	0	0	0
ATLENITNLRPVGEDFR	K	W	10	26	17	2,3	sp|Q9NWV4|CZIB_HUMAN	Q9NWV4	CZIB_HUMAN	CZIB	CXXC motif containing zinc binding protein			0	0	0	0	2	1	2	1	0	0	0	0	0	1	2	0	1	0	1	0	1	1	2	1	1	0	2	1	0	1	0	0	2	0	2	0
ATLEQTER	R	S	1696	1703	8	2	sp|Q9UKX2|MYH2_HUMAN	Q9UKX2	MYH2_HUMAN	MYH2	Myosin-2	MYH1, MYH3	sp|P11055|MYH3_HUMAN, sp|P12882|MYH1_HUMAN	1	1	0	2	1	3	0	2	0	3	1	2	1	3	0	3	1	3	0	3	1	3	0	3	1	2	1	2	1	3	0	3	1	3	0	3
ATLLNVLEGR	R	V	6670	6679	10	2	sp|Q5VST9|OBSCN_HUMAN	Q5VST9	OBSCN_HUMAN	OBSCN	Obscurin			1	1	1	1	0	0	1	0	1	1	0	1	1	0	1	0	0	1	0	0	0	0	0	0	1	0	0	0	1	0	1	0	0	1	1	0
ATLNAFLYR	R	T	479	487	9	2	sp|Q9NVI7|ATD3A_HUMAN	Q9NVI7	ATD3A_HUMAN	ATAD3A	ATPase family AAA domain-containing protein 3A	ATAD3C	sp|Q5T2N8|ATD3C_HUMAN	0	0	0	0	0	0	0	0	0	0	0	0	0	0	0	0	0	0	1	0	0	0	0	0	0	0	0	0	0	0	0	0	0	0	0	0
ATLPEADGER	K	Q	563	572	10	1,2	sp|P35609|ACTN2_HUMAN	P35609	ACTN2_HUMAN	ACTN2	Alpha-actinin-2			3	0	1	1	2	0	1	0	1	1	3	0	3	0	2	0	3	0	2	0	3	1	1	0	3	0	1	0	3	1	1	1	3	1	3	2
ATLPEADGERQSIMAIQNEVEKVIQSYNIR	K	I	563	592	30	4	sp|P35609|ACTN2_HUMAN	P35609	ACTN2_HUMAN	ACTN2	Alpha-actinin-2			0	0	0	0	0	0	0	0	0	0	0	0	0	0	0	0	0	0	1	0	0	0	0	0	1	0	0	0	0	0	0	0	0	0	0	0
ATLPEADR	K	E	570	577	8	2	sp|Q08043|ACTN3_HUMAN	Q08043	ACTN3_HUMAN	ACTN3	Alpha-actinin-3			0	1	0	0	0	0	0	0	0	1	0	0	0	1	0	1	0	1	0	0	0	0	0	0	0	0	0	0	0	0	0	0	0	0	0	0
ATLPEADRER	K	G	570	579	10	2,3	sp|Q08043|ACTN3_HUMAN	Q08043	ACTN3_HUMAN	ACTN3	Alpha-actinin-3			1	2	1	3	1	2	0	2	1	2	1	3	0	0	0	2	1	1	1	2	1	1	1	1	1	2	1	1	1	0	0	2	0	2	0	1
ATLPSPDKLPGFK	K	M	831	843	13	3	sp|P22314|UBA1_HUMAN	P22314	UBA1_HUMAN	UBA1	Ubiquitin-like modifier-activating enzyme 1			0	0	0	0	0	0	0	0	0	0	0	0	0	0	0	0	0	0	0	0	0	0	0	0	0	0	0	0	0	0	0	0	0	0	0	0
ATLTFSHLNK	R	E	465	474	10	2,3	sp|P52179|MYOM1_HUMAN	P52179	MYOM1_HUMAN	MYOM1	Myomesin-1			3	2	3	3	1	2	3	2	2	3	2	3	2	3	2	3	1	3	2	3	2	2	1	3	2	1	1	3	2	2	3	2	2	1	3	2
ATLTFSHLNKEDEGLYTIR	R	V	465	483	19	2,3,4	sp|P52179|MYOM1_HUMAN	P52179	MYOM1_HUMAN	MYOM1	Myomesin-1			3	3	3	5	4	2	5	3	4	3	3	3	5	4	4	4	4	3	6	5	3	4	4	3	5	3	3	4	3	2	3	3	4	2	4	2
ATLTLAMADWLR	K	D	281	292	12	2	sp|O15061|SYNEM_HUMAN	O15061	SYNEM_HUMAN	SYNM	Synemin			1	0	1	0	1	0	1	1	1	0	1	0	1	0	1	0	1	0	1	0	1	0	2	0	1	1	1	0	1	0	1	0	1	0	1	0
ATLTWTPPLEDGGSPIK	K	S	21416	21432	17	2	sp|Q8WZ42|TITIN_HUMAN	Q8WZ42	TITIN_HUMAN	TTN	Titin			1	1	1	1	1	1	1	1	1	1	1	1	1	1	1	1	1	1	1	0	1	1	1	1	1	1	1	1	1	1	1	1	1	1	1	1
ATLVCLISDFYPGAVTVAWK	K	A	132	151	20	3	sp|B9A064|IGLL5_HUMAN	B9A064	IGLL5_HUMAN	IGLL5	Immunoglobulin lambda-like polypeptide 5	IGLC1, IGLC2, IGLC3	sp|P0CG04|IGLC1_HUMAN, sp|P0DOX8|IGL1_HUMAN, sp|P0DOY2|IGLC2_HUMAN, sp|P0DOY3|IGLC3_HUMAN	1	0	1	0	0	0	1	1	1	1	0	0	0	0	1	0	0	1	0	0	0	0	0	0	1	1	0	1	0	0	1	0	0	0	0	0
ATMNLALAGDILAAGQDAHCQLLR	R	F	71	94	24	3	sp|Q9HCU5|PREB_HUMAN	Q9HCU5	PREB_HUMAN	PREB	Prolactin regulatory element-binding protein			0	0	0	0	0	1	0	0	0	0	0	1	0	0	0	0	0	0	0	0	0	1	0	0	0	0	0	0	0	0	0	0	0	0	0	0
ATMQDLEQR	K	R	2515	2523	9	2	sp|P11532|DMD_HUMAN	P11532	DMD_HUMAN	DMD	Dystrophin			0	0	0	0	1	0	0	0	0	0	0	0	0	0	0	0	0	0	0	0	1	0	0	0	0	0	0	0	0	0	0	0	0	0	0	0
ATMQNLNDR	K	L	86	94	9	2	sp|Q04695|K1C17_HUMAN	Q04695	K1C17_HUMAN	KRT17	Keratin, type I cytoskeletal 17	KRT23	sp|Q9C075|K1C23_HUMAN	0	0	0	0	0	0	0	0	0	0	0	0	0	0	0	0	0	0	1	0	0	0	0	0	0	0	0	0	0	0	1	0	0	0	0	0
ATNDVGSDTCVGSIALK	K	A	8400	8416	17	2	sp|Q8WZ42|TITIN_HUMAN	Q8WZ42	TITIN_HUMAN	TTN	Titin			1	0	1	1	0	1	0	1	1	1	0	1	0	1	0	1	0	1	0	1	0	1	0	1	1	1	0	1	0	1	1	1	0	1	0	1
ATNEVGSDTCSCSVK	K	F	7459	7473	15	2	sp|Q8WZ42|TITIN_HUMAN	Q8WZ42	TITIN_HUMAN	TTN	Titin			1	1	1	1	1	0	0	1	1	1	1	1	0	0	1	0	1	1	1	1	1	1	1	0	1	1	0	1	1	0	1	1	1	0	1	1
ATNGSGQATSTAELLVK	K	A	82	98	17	2	sp|Q8WZ42|TITIN_HUMAN	Q8WZ42	TITIN_HUMAN	TTN	Titin			1	1	1	1	1	1	1	1	1	1	1	1	1	1	1	1	1	1	1	0	1	1	0	1	1	1	1	1	1	1	1	1	1	1	1	1
ATNHSTVVLVGDVFK	K	K	1325	1339	15	2,3	sp|P52179|MYOM1_HUMAN	P52179	MYOM1_HUMAN	MYOM1	Myomesin-1			5	5	4	3	5	4	5	3	3	3	4	3	5	5	6	5	5	3	7	4	6	4	6	3	5	3	6	4	4	5	7	3	4	4	5	4
ATNHSTVVLVGDVFKK	K	L	1325	1340	16	2,3,4	sp|P52179|MYOM1_HUMAN	P52179	MYOM1_HUMAN	MYOM1	Myomesin-1			1	1	1	0	0	0	1	1	0	0	0	0	1	0	0	1	1	1	0	1	0	0	0	0	0	1	1	1	1	0	0	0	0	0	1	0
ATPFIECNGGR	R	G	1652	1662	11	2	sp|P08572|CO4A2_HUMAN	P08572	CO4A2_HUMAN	COL4A2	Collagen alpha-2(IV) chain			0	0	1	0	0	0	0	0	0	1	0	0	0	0	0	0	0	0	0	0	0	0	0	0	0	0	0	0	0	0	0	0	0	0	0	0
ATPMPSRPSTTPFIDK	K	K	891	906	16	3	sp|P27816|MAP4_HUMAN	P27816	MAP4_HUMAN	MAP4	Microtubule-associated protein 4			0	0	1	1	1	0	0	1	1	1	1	1	0	0	0	0	0	0	0	0	0	0	0	0	0	1	1	0	1	0	1	0	1	1	1	0
ATPTPFTPEMER	K	V	6347	6358	12	2	sp|P20929|NEBU_HUMAN	P20929	NEBU_HUMAN	NEB	Nebulin			0	0	1	0	0	0	1	0	1	0	1	0	1	0	1	0	0	0	0	0	2	0	1	0	1	0	0	0	1	0	1	0	1	0	1	0
ATPTPVTPEMER	K	A	6378	6389	12	2	sp|P20929|NEBU_HUMAN	P20929	NEBU_HUMAN	NEB	Nebulin			0	0	1	0	0	0	0	0	0	1	0	0	0	0	0	0	0	0	0	0	0	0	0	0	0	0	0	0	0	0	1	0	0	0	0	0
ATPYNYPVPVRDDGNMPDVPSHPQDPQGPSLEWLK	K	K	48	82	35	4	sp|O95167|NDUA3_HUMAN	O95167	NDUA3_HUMAN	NDUFA3	NADH dehydrogenase [ubiquinone] 1 alpha subcomplex subunit 3			0	0	0	0	0	1	1	0	0	0	0	0	0	0	1	0	0	1	1	0	0	1	1	0	1	1	0	1	1	0	0	0	0	0	0	1
ATQILSDHVYR	R	Q	2681	2691	11	2,3	sp|P20929|NEBU_HUMAN	P20929	NEBU_HUMAN	NEB	Nebulin			2	4	3	4	2	4	3	3	2	2	2	3	2	3	2	2	4	4	2	2	2	2	2	4	3	4	2	3	2	2	2	2	2	2	2	3
ATQQPFDVSAFNASYSDSGLFGIYTISQATAAGDVIK	K	A	316	352	37	3,4	sp|P22695|QCR2_HUMAN	P22695	QCR2_HUMAN	UQCRC2	Cytochrome b-c1 complex subunit 2, mitochondrial			1	0	2	1	1	0	0	0	1	0	0	1	0	0	1	2	1	0	1	1	1	1	1	0	1	0	0	2	0	0	2	1	0	0	1	1
ATRPEELLELLGGSHDLDSNQAAMVLIR	K	L	79	106	28	4	sp|Q969Z0|FAKD4_HUMAN	Q969Z0	FAKD4_HUMAN	TBRG4	FAST kinase domain-containing protein 4			0	0	0	0	0	0	0	0	0	0	0	0	0	0	1	0	0	0	0	0	0	0	0	0	1	0	0	0	0	0	0	0	0	0	0	0
ATSETLAADPTPAATIVHFK	K	V	1621	1640	20	3	sp|Q9HBL0|TENS1_HUMAN	Q9HBL0	TENS1_HUMAN	TNS1	Tensin-1			1	0	0	0	0	0	0	0	1	0	0	0	0	0	0	0	0	0	0	0	0	0	0	0	0	1	0	0	0	0	1	1	0	0	0	0
ATSFCFR	K	I	310	316	7	2	sp|P21817|RYR1_HUMAN	P21817	RYR1_HUMAN	RYR1	Ryanodine receptor 1			0	0	0	0	0	0	0	1	0	1	0	0	0	0	0	0	0	0	0	0	0	0	0	0	0	1	0	1	0	0	0	0	0	1	0	0
ATSFLLALEPELEAR	R	L	66	80	15	2	sp|P04843|RPN1_HUMAN	P04843	RPN1_HUMAN	RPN1	Dolichyl-diphosphooligosaccharide--protein glycosyltransferase subunit 1			0	0	0	0	0	0	0	0	1	0	0	1	0	0	0	0	0	0	0	0	0	0	0	0	0	0	0	0	0	0	0	1	0	1	0	0
ATSHVGEIEQELALAR	K	D	381	396	16	2	sp|P30622|CLIP1_HUMAN	P30622	CLIP1_HUMAN	CLIP1	CAP-Gly domain-containing linker protein 1			0	0	0	0	0	0	0	0	0	0	0	0	0	0	0	0	0	0	0	0	0	0	0	0	0	0	0	0	0	0	0	0	0	0	0	0
ATSITVTGSGSCR	K	H	702	714	13	2	sp|Q14118|DAG1_HUMAN	Q14118	DAG1_HUMAN	DAG1	Dystroglycan			0	0	0	0	0	0	0	0	0	0	0	0	0	0	0	0	0	0	0	0	0	0	0	0	0	0	0	0	0	0	1	0	0	0	0	1
ATSNLTQENMPTLFVESVLEVHGK	R	F	326	349	24	3	sp|Q13617|CUL2_HUMAN	Q13617	CUL2_HUMAN	CUL2	Cullin-2			1	0	1	1	0	0	1	1	0	1	1	0	0	0	0	0	0	1	0	0	0	0	0	0	0	0	0	0	0	0	1	0	0	0	1	0
ATSTAELLVQGEEEVPAK	R	K	185	202	18	2	sp|Q8WZ42|TITIN_HUMAN	Q8WZ42	TITIN_HUMAN	TTN	Titin			0	1	0	0	0	0	0	0	0	0	0	1	0	0	0	0	0	1	0	0	0	0	0	0	0	0	0	0	0	0	0	0	0	0	0	0
ATSTAELLVQGEEEVPAKK	R	T	185	203	19	2,3,4	sp|Q8WZ42|TITIN_HUMAN	Q8WZ42	TITIN_HUMAN	TTN	Titin			4	3	2	3	2	3	3	3	3	4	3	3	3	3	3	3	3	4	2	2	4	3	3	4	2	2	2	2	3	3	3	4	3	4	4	3
ATSTATLYVEAR	K	H	3045	3056	12	2	sp|Q8WZ42|TITIN_HUMAN	Q8WZ42	TITIN_HUMAN	TTN	Titin			2	2	1	2	2	2	1	2	2	2	1	2	1	2	2	2	2	2	1	2	2	2	2	2	2	2	2	2	2	2	1	2	2	2	2	2
ATSYILPSSTLSLTHAK	K	N	4713	4729	17	2,3	sp|P20929|NEBU_HUMAN	P20929	NEBU_HUMAN	NEB	Nebulin			3	3	2	2	3	2	2	3	2	2	4	2	3	2	2	2	4	3	3	2	1	2	3	1	4	2	2	2	2	4	1	2	2	2	2	2
ATSYTITGLTENQEYK	K	I	22740	22755	16	2,3	sp|Q8WZ42|TITIN_HUMAN	Q8WZ42	TITIN_HUMAN	TTN	Titin			2	2	1	1	1	1	1	1	1	1	2	1	2	2	2	1	1	2	1	2	2	2	2	2	1	1	1	1	2	2	1	1	1	1	2	2
ATTAALLLEAQAATGFLVDPVR	R	N	3519	3540	22	3	sp|Q15149|PLEC_HUMAN	Q15149	PLEC_HUMAN	PLEC	Plectin			3	0	3	1	2	0	3	1	2	0	0	0	0	1	1	0	2	1	1	0	3	0	1	0	2	0	0	1	0	0	3	0	0	0	0	1
ATTADGSSILDR	K	A	291	302	12	2	sp|Q9BT78|CSN4_HUMAN	Q9BT78	CSN4_HUMAN	COPS4	COP9 signalosome complex subunit 4			0	0	0	0	0	0	0	1	0	0	0	0	0	0	0	0	0	0	0	0	0	0	0	0	0	0	0	0	0	0	0	0	0	0	0	0
ATTVTGTPCQDWAAQEPHR	R	H	494	512	19	3	sp|P00747|PLMN_HUMAN	P00747	PLMN_HUMAN	PLG	Plasminogen			0	0	0	0	0	0	0	0	0	0	0	0	0	0	0	0	0	0	0	0	0	0	0	0	0	0	0	0	0	0	0	0	0	0	0	0
ATVDAEGNFDPRPVETLNVIIPEK	K	L	2727	2750	24	3	sp|P21817|RYR1_HUMAN	P21817	RYR1_HUMAN	RYR1	Ryanodine receptor 1			0	1	1	1	1	1	0	1	0	0	0	1	1	1	1	1	1	1	1	1	1	1	1	1	1	1	1	1	1	1	1	1	1	1	1	1
ATVDAEGNFDPRPVETLNVIIPEKLDSFINK	K	F	2727	2757	31	4	sp|P21817|RYR1_HUMAN	P21817	RYR1_HUMAN	RYR1	Ryanodine receptor 1			0	0	0	0	0	0	0	0	0	0	0	0	0	0	0	0	0	0	0	0	0	0	0	0	0	1	0	0	0	0	0	1	0	0	0	0
ATVESHESSLILPPIK	R	V	259	274	16	3	sp|Q15119|PDK2_HUMAN	Q15119	PDK2_HUMAN	PDK2	[Pyruvate dehydrogenase (acetyl-transferring)] kinase isozyme 2, mitochondrial			0	0	0	0	0	0	0	0	1	0	0	0	0	0	0	0	0	0	0	0	0	0	0	0	0	0	0	0	0	0	0	0	0	0	0	0
ATVILHAVR	R	I	214	222	9	2	sp|Q8IWX7|UN45B_HUMAN	Q8IWX7	UN45B_HUMAN	UNC45B	Protein unc-45 homolog B			0	0	0	0	0	0	0	1	0	1	0	1	0	1	0	1	0	1	0	1	0	1	0	1	0	0	0	1	0	1	0	0	0	0	0	0
ATYGNFMR	K	Q	1343	1350	8	2	sp|P24043|LAMA2_HUMAN	P24043	LAMA2_HUMAN	LAMA2	Laminin subunit alpha-2			0	0	0	0	0	0	0	0	1	0	0	0	0	0	0	0	0	0	0	0	0	0	0	0	0	0	0	0	0	0	0	0	0	0	0	0
ATYIQTIEEGINTHTHAAK	R	D	1513	1531	19	3,4	sp|O95425|SVIL_HUMAN	O95425	SVIL_HUMAN	SVIL	Supervillin			0	0	0	1	0	0	1	0	0	0	0	0	0	0	0	0	0	1	0	1	0	0	0	0	0	0	0	0	0	0	0	0	0	0	0	0
AVAAEAQDTATRVQSQLQAMQENVER	K	W	2634	2659	26	3,4	sp|O15230|LAMA5_HUMAN	O15230	LAMA5_HUMAN	LAMA5	Laminin subunit alpha-5			0	1	0	1	0	1	0	2	0	2	0	2	0	0	0	0	0	0	0	1	0	0	0	2	0	1	0	2	0	1	0	0	0	1	0	2
AVAALLTIPEVGKSPIMADFSSQIRSNPELAALFESIQK	R	D	1184	1222	39	4	sp|O75155|CAND2_HUMAN	O75155	CAND2_HUMAN	CAND2	Cullin-associated NEDD8-dissociated protein 2			0	0	0	0	0	0	0	0	0	0	0	0	0	0	0	0	0	0	0	1	0	0	0	0	0	0	0	0	0	0	0	0	0	0	0	0
AVAFQNPQTHVIENLHAAAYR	K	N	163	183	21	2,3,4	sp|P22695|QCR2_HUMAN	P22695	QCR2_HUMAN	UQCRC2	Cytochrome b-c1 complex subunit 2, mitochondrial			5	4	7	4	5	5	6	4	5	6	6	6	5	5	8	6	7	5	8	6	6	5	6	4	8	6	7	6	7	5	7	6	7	4	6	7
AVAGNISDPGLQK	K	S	803	815	13	2	sp|P18206|VINC_HUMAN	P18206	VINC_HUMAN	VCL	Vinculin			1	0	1	0	0	0	0	0	0	1	0	0	0	0	0	0	1	1	0	0	0	0	0	0	0	0	0	1	0	0	1	0	0	1	0	0
AVAHHTDCTFIR	R	V	202	213	12	2,3	sp|P62195|PRS8_HUMAN	P62195	PRS8_HUMAN	PSMC5	26S proteasome regulatory subunit 8			0	0	0	0	0	0	0	0	1	0	0	0	0	0	0	0	0	0	0	0	0	0	0	0	0	0	0	0	0	0	0	0	0	0	0	0
AVAHHTTAAFIR	K	V	218	229	12	2,3	sp|P43686|PRS6B_HUMAN	P43686	PRS6B_HUMAN	PSMC4	26S proteasome regulatory subunit 6B			0	0	0	0	2	0	0	0	0	0	0	0	0	0	1	0	1	0	0	1	0	0	2	0	2	0	0	0	0	0	0	1	1	0	0	1
AVAIDLPGLGHSK	R	E	64	76	13	3	sp|Q96IU4|ABHEB_HUMAN	Q96IU4	ABHEB_HUMAN	ABHD14B	Protein ABHD14B			0	0	0	1	0	1	1	1	0	0	0	1	1	1	0	0	0	1	0	1	0	1	0	1	0	1	1	1	0	1	0	1	0	1	0	0
AVAMLWK	K	L	152	158	7	2	sp|O14521|DHSD_HUMAN	O14521	DHSD_HUMAN	SDHD	Succinate dehydrogenase [ubiquinone] cytochrome b small subunit, mitochondrial			1	0	1	2	0	0	2	0	2	1	2	2	1	1	2	1	0	1	1	2	1	0	1	2	1	1	1	1	2	1	2	2	1	1	1	2
AVANQTSATFLR	K	V	238	249	12	2	sp|P62191|PRS4_HUMAN	P62191	PRS4_HUMAN	PSMC1	26S proteasome regulatory subunit 4			0	1	0	1	0	0	0	1	0	0	1	1	0	0	0	0	0	1	0	0	0	0	0	1	1	0	1	1	1	1	0	0	1	0	0	0
AVAQDNTENPDLSIIWIDPDDFPLLVPYWEK	K	T	305	335	31	3,4	sp|P31415|CASQ1_HUMAN	P31415	CASQ1_HUMAN	CASQ1	Calsequestrin-1			1	0	1	1	1	1	1	2	1	1	1	1	1	1	1	1	1	1	0	0	1	1	1	1	1	1	0	1	0	1	1	1	1	1	0	1
AVASEDMPESLPEAEQLLQQHAGIKDEIDGHQDSYQR	K	V	1083	1119	37	5	sp|P11277|SPTB1_HUMAN	P11277	SPTB1_HUMAN	SPTB	Spectrin beta chain, erythrocytic			0	0	0	0	0	0	0	0	0	0	0	0	1	0	0	0	0	0	0	0	0	0	0	0	0	0	0	0	0	0	0	0	1	0	0	0
AVAVTSMSFPVGDVNNFVVGSEEGSVYTACR	K	H	431	461	31	3	sp|Q13409|DC1I2_HUMAN	Q13409	DC1I2_HUMAN	DYNC1I2	Cytoplasmic dynein 1 intermediate chain 2			0	0	0	0	0	0	0	0	0	0	0	0	1	0	0	0	0	0	0	0	0	0	0	0	0	0	0	0	0	0	0	1	0	0	0	0
AVAVVAHQQLSEGEHYWEVDVGDKPR	K	W	331	356	26	3,4,5	sp|Q6ZMU5|TRI72_HUMAN	Q6ZMU5	TRI72_HUMAN	TRIM72	Tripartite motif-containing protein 72			3	3	4	3	4	4	4	4	3	2	3	3	4	4	4	4	4	4	4	3	5	3	3	4	4	4	4	3	3	3	3	2	3	3	4	4
AVCLLTGASR	R	G	8	17	10	2	sp|P35270|SPRE_HUMAN	P35270	SPRE_HUMAN	SPR	Sepiapterin reductase			0	0	0	0	0	0	0	0	0	0	1	0	0	0	0	0	0	0	0	0	0	0	0	0	0	0	0	0	0	0	0	0	0	0	0	0
AVCMLSNTTAIAEAWAR	R	L	374	390	17	2,3	sp|P68366|TBA4A_HUMAN	P68366	TBA4A_HUMAN	TUBA4A	Tubulin alpha-4A chain	TUBA1A, TUBA1B, TUBA3C, TUBA3D, TUBA3E, TUBA8	sp|P0DPH7|TBA3C_HUMAN, sp|P0DPH8|TBA3D_HUMAN, sp|P68363|TBA1B_HUMAN, sp|Q6PEY2|TBA3E_HUMAN, sp|Q71U36|TBA1A_HUMAN, sp|Q9NY65|TBA8_HUMAN	0	0	0	0	0	1	0	0	0	0	0	0	1	0	1	0	1	0	0	0	0	0	1	0	1	0	0	0	1	1	0	2	1	0	1	2
AVDDGVNTFK	R	V	391	400	10	2	sp|P50990|TCPQ_HUMAN	P50990	TCPQ_HUMAN	CCT8	T-complex protein 1 subunit theta			0	0	0	1	0	0	0	0	0	0	0	0	0	0	0	0	0	0	0	0	0	0	0	0	0	0	0	0	0	0	0	0	0	0	0	0
AVDEAADALLK	K	A	287	297	11	2	sp|Q16891|MIC60_HUMAN	Q16891	MIC60_HUMAN	IMMT	MIC			0	0	1	0	0	0	0	0	0	0	1	0	1	0	1	0	0	0	1	0	0	0	0	0	0	0	0	0	0	0	0	0	0	0	0	0
AVDESVLLLRPDR	R	E	593	605	13	3	sp|A8K2U0|A2ML1_HUMAN	A8K2U0	A2ML1_HUMAN	A2ML1	Alpha-2-macroglobulin-like protein 1			0	0	0	0	0	0	0	0	0	0	0	0	0	0	0	0	0	0	0	0	0	0	0	0	0	0	0	0	0	0	1	0	0	0	0	0
AVDIPHMDIEALK	K	K	79	91	13	3	sp|P62906|RL10A_HUMAN	P62906	RL10A_HUMAN	RPL10A	60S ribosomal protein L10a			1	0	1	0	1	1	1	1	1	1	1	1	1	1	1	1	1	0	1	1	0	1	1	1	1	1	1	0	1	1	1	1	1	1	1	1
AVDIPHMDIEALKK	K	L	79	92	14	4	sp|P62906|RL10A_HUMAN	P62906	RL10A_HUMAN	RPL10A	60S ribosomal protein L10a			0	0	0	0	0	0	1	1	0	0	0	0	0	0	0	0	0	0	0	1	0	0	0	0	0	0	0	0	0	0	1	0	0	0	0	0
AVDPIDAPK	K	V	15601	15609	9	2	sp|Q8WZ42|TITIN_HUMAN	Q8WZ42	TITIN_HUMAN	TTN	Titin			0	1	0	0	0	1	0	1	0	1	1	1	1	1	1	1	1	0	1	0	0	1	1	1	1	1	1	1	1	1	1	1	1	1	1	1
AVDSLVPIGR	K	G	195	204	10	2	sp|P25705|ATPA_HUMAN	P25705	ATPA_HUMAN	ATP5F1A	ATP synthase subunit alpha, mitochondrial			2	1	2	1	1	1	1	1	2	1	2	1	2	1	1	1	1	1	1	1	2	1	1	1	1	1	1	1	1	1	2	1	2	1	2	1
AVDVLSELSYAPMTPDHFPSLFCK	R	E	631	654	24	3	sp|Q8NCN5|PDPR_HUMAN	Q8NCN5	PDPR_HUMAN	PDPR	Pyruvate dehydrogenase phosphatase regulatory subunit, mitochondrial			0	0	0	0	0	0	0	0	0	0	0	0	0	0	1	0	1	0	0	0	0	0	0	0	1	0	0	0	0	0	0	0	0	0	0	0
AVDWIFSHIDDLDAEAAMDISEGR	R	S	755	778	24	3	sp|P45974|UBP5_HUMAN	P45974	UBP5_HUMAN	USP5	Ubiquitin carboxyl-terminal hydrolase 5			0	0	0	0	0	0	1	0	0	0	0	0	0	0	0	0	0	0	0	0	0	0	0	0	0	0	0	0	0	0	0	0	0	0	0	0
AVEDIHGLFSLSK	K	K	252	264	13	3	sp|Q14152|EIF3A_HUMAN	Q14152	EIF3A_HUMAN	EIF3A	Eukaryotic translation initiation factor 3 subunit A			0	0	0	0	0	0	1	0	0	0	0	0	0	0	0	0	0	0	1	1	0	0	0	0	0	0	1	1	0	0	0	0	0	0	0	0
AVEEEDKMTPEQLAIK	K	N	258	273	16	3	sp|O00487|PSDE_HUMAN	O00487	PSDE_HUMAN	PSMD14	26S proteasome non-ATPase regulatory subunit 14			0	0	0	0	0	0	0	0	0	0	0	0	0	0	0	0	0	1	0	0	0	0	0	0	0	0	0	0	0	0	0	1	0	1	0	0
AVELLGDIVQNCSLEDSQIEK	K	E	143	163	21	2,3	sp|P31930|QCR1_HUMAN	P31930	QCR1_HUMAN	UQCRC1	Cytochrome b-c1 complex subunit 1, mitochondrial			2	2	2	1	2	1	2	1	2	2	2	1	2	1	2	2	1	1	1	1	2	2	1	1	2	2	2	1	2	2	2	2	2	1	1	2
AVENINNTLGPALLQK	K	K	65	80	16	2,3	sp|P13929|ENOB_HUMAN	P13929	ENOB_HUMAN	ENO3	Beta-enolase			0	0	0	0	3	3	3	4	3	4	3	5	0	0	0	0	2	3	2	4	3	4	3	4	3	3	2	3	3	4	3	3	0	0	0	0
AVENSSTAIGIR	K	C	30	41	12	2,3	sp|P25788|PSA3_HUMAN	P25788	PSA3_HUMAN	PSMA3	Proteasome subunit alpha type-3			1	0	0	1	1	1	0	0	1	1	0	1	0	0	0	0	0	0	0	1	0	1	0	0	0	0	0	0	0	0	0	0	0	0	0	0
AVESVVR	K	E	1030	1036	7	2	sp|O15061|SYNEM_HUMAN	O15061	SYNEM_HUMAN	SYNM	Synemin			0	0	0	0	0	0	0	0	0	0	0	0	0	0	1	0	0	0	0	0	0	0	0	0	0	0	0	0	0	0	0	0	0	0	0	0
AVEVAWETLQEEFSR	K	F	669	683	15	2,3	sp|O60313|OPA1_HUMAN	O60313	OPA1_HUMAN	OPA1	Dynamin-like 120 kDa protein, mitochondrial			0	1	0	0	1	0	0	0	1	0	0	1	0	1	2	0	1	0	0	0	0	1	1	0	1	0	1	0	1	0	0	1	1	1	0	1
AVEVQGPSLESGDHGK	R	I	288	303	16	2	sp|Q09666|AHNK_HUMAN	Q09666	AHNK_HUMAN	AHNAK	Neuroblast differentiation-associated protein AHNAK			0	0	0	0	0	0	0	0	0	0	0	0	0	0	0	0	0	0	0	0	0	0	0	0	0	0	0	0	0	0	0	0	0	0	0	1
AVEYLLTGIPGSPEPEHGSVQESQVSEQPATEAAGENPLEFLR	R	D	194	236	43	4	sp|P54725|RD23A_HUMAN	P54725	RD23A_HUMAN	RAD23A	UV excision repair protein RAD23 homolog A			0	0	0	0	0	0	0	0	0	0	0	0	0	0	0	0	0	0	0	0	0	0	0	0	0	0	0	0	0	0	0	0	0	0	0	0
AVFDNLIQLEHLNIVK	R	F	116	131	16	3	sp|Q9UHY1|NRBP_HUMAN	Q9UHY1	NRBP_HUMAN	NRBP1	Nuclear receptor-binding protein			1	0	1	1	0	0	1	0	1	1	0	0	1	0	0	0	0	0	1	0	0	0	0	0	0	0	0	1	1	0	0	0	0	0	0	0
AVFDVDK	K	K	474	480	7	2	sp|P55809|SCOT1_HUMAN	P55809	SCOT1_HUMAN	OXCT1	Succinyl-CoA:3-ketoacid coenzyme A transferase 1, mitochondrial			0	0	0	0	0	0	0	0	0	0	0	0	0	0	0	0	0	0	0	0	1	0	0	0	0	0	0	0	0	0	1	0	0	0	0	0
AVFPSIVGR	R	P	31	39	9	1,2	sp|P68133|ACTS_HUMAN	P68133	ACTS_HUMAN	ACTA1	Actin, alpha skeletal muscle	ACTA2, ACTB, ACTC1, ACTG1, ACTG2, POTEE, POTEF, POTEI	sp|A5A3E0|POTEF_HUMAN, sp|P0CG38|POTEI_HUMAN, sp|P60709|ACTB_HUMAN, sp|P62736|ACTA_HUMAN, sp|P63261|ACTG_HUMAN, sp|P63267|ACTH_HUMAN, sp|P68032|ACTC_HUMAN, sp|Q6S8J3|POTEE_HUMAN	29	29	25	26	27	31	23	31	28	26	26	25	27	27	29	27	26	23	25	24	28	25	30	29	31	30	26	25	27	28	27	40	30	37	25	28
AVFPSIVGRPR	R	H	31	41	11	2,3	sp|P68133|ACTS_HUMAN	P68133	ACTS_HUMAN	ACTA1	Actin, alpha skeletal muscle	ACTA2, ACTB, ACTC1, ACTG1, ACTG2, POTEE, POTEF, POTEI	sp|A5A3E0|POTEF_HUMAN, sp|P0CG38|POTEI_HUMAN, sp|P60709|ACTB_HUMAN, sp|P62736|ACTA_HUMAN, sp|P63261|ACTG_HUMAN, sp|P63267|ACTH_HUMAN, sp|P68032|ACTC_HUMAN, sp|Q6S8J3|POTEE_HUMAN	0	1	0	0	1	0	0	0	0	0	0	0	0	1	0	0	1	0	1	1	0	1	1	0	1	0	0	0	1	1	0	1	0	1	0	0
AVFVDLEPTVIDEIR	R	N	65	79	15	2,3	sp|P68366|TBA4A_HUMAN	P68366	TBA4A_HUMAN	TUBA4A	Tubulin alpha-4A chain			1	2	2	1	2	1	1	2	3	2	1	1	2	2	1	1	2	1	2	0	2	2	2	2	1	1	3	2	2	1	2	2	1	2	2	2
AVFVDLEPTVIDEIRNGPYR	R	Q	65	84	20	3	sp|P68366|TBA4A_HUMAN	P68366	TBA4A_HUMAN	TUBA4A	Tubulin alpha-4A chain			0	0	0	0	0	0	0	0	0	0	0	0	0	0	0	0	0	0	0	0	0	0	0	0	0	0	1	0	0	0	0	0	0	0	0	0
AVFVNVR	K	V	19615	19621	7	1,2	sp|Q8WZ42|TITIN_HUMAN	Q8WZ42	TITIN_HUMAN	TTN	Titin			1	1	1	1	1	1	1	2	1	1	2	1	2	2	1	1	1	1	1	1	1	2	1	1	1	2	1	1	3	1	1	1	2	1	1	1
AVGALGHLAAACSTDLFVELADHLLDR	R	L	195	221	27	4	sp|O75155|CAND2_HUMAN	O75155	CAND2_HUMAN	CAND2	Cullin-associated NEDD8-dissociated protein 2			0	0	0	1	1	1	1	1	0	1	0	0	1	1	1	1	1	1	0	0	1	0	1	0	1	0	1	0	0	0	1	0	0	0	0	0
AVGGLGK	K	L	76	82	7	1	sp|P81605|DCD_HUMAN	P81605	DCD_HUMAN	DCD	Dermcidin			0	0	0	1	0	1	1	0	1	0	1	0	0	0	0	0	1	1	0	1	0	1	0	0	1	1	0	1	0	1	1	1	1	1	0	0
AVGLISHVLEQNQEGDAAYR	K	K	250	269	20	2,3	sp|Q13825|AUHM_HUMAN	Q13825	AUHM_HUMAN	AUH	Methylglutaconyl-CoA hydratase, mitochondrial			0	0	1	1	0	0	0	0	1	0	0	1	1	0	1	0	1	0	1	0	2	0	1	0	1	0	1	0	1	0	0	0	0	0	2	0
AVGNIVTGTDEQTQVVLNCDALSHFPALLTHPK	R	E	307	339	33	4	sp|O00629|IMA3_HUMAN	O00629	IMA3_HUMAN	KPNA4	Importin subunit alpha-3			1	1	1	1	1	2	1	1	1	1	1	1	0	1	2	1	1	1	1	1	0	1	1	1	1	0	1	1	1	1	1	1	1	1	1	1
AVGNIVTGTDEQTQVVLNCDVLSHFPNLLSHPK	R	E	307	339	33	4	sp|O00505|IMA4_HUMAN	O00505	IMA4_HUMAN	KPNA3	Importin subunit alpha-4			0	0	0	1	1	1	1	1	0	1	1	0	0	1	0	1	1	1	0	1	0	0	0	0	0	1	1	1	0	0	1	0	0	1	0	0
AVGTQPHPLEESK	K	V	2614	2626	13	2	sp|Q8N3K9|CMYA5_HUMAN	Q8N3K9	CMYA5_HUMAN	CMYA5	Cardiomyopathy-associated protein 5			0	0	0	0	1	0	0	0	0	0	0	0	0	0	0	0	0	0	0	0	0	0	0	0	0	0	0	0	0	0	0	1	0	0	0	1
AVHAHVNLGYTK	R	L	168	179	12	2,3	sp|Q9UFN0|NPS3A_HUMAN	Q9UFN0	NPS3A_HUMAN	NIPSNAP3A	Protein NipSnap homolog 3A			0	0	1	0	1	0	0	0	1	0	0	0	1	0	0	0	1	0	1	0	1	0	1	0	1	0	0	0	0	0	0	0	0	0	1	0
AVIDILVIEKPGPPSSIR	K	L	257	274	18	2,3	sp|Q13203|MYBPH_HUMAN	Q13203	MYBPH_HUMAN	MYBPH	Myosin-binding protein H			1	0	1	2	2	1	0	2	1	2	1	2	0	0	0	0	2	2	3	2	0	0	0	0	2	2	0	0	1	1	1	2	1	1	1	0
AVIEHNLLSASK	R	L	303	314	12	2,3	sp|Q9BT78|CSN4_HUMAN	Q9BT78	CSN4_HUMAN	COPS4	COP9 signalosome complex subunit 4			0	0	0	2	2	2	0	1	2	1	1	1	1	1	1	1	2	1	1	1	2	2	2	1	1	1	1	1	0	1	0	1	2	1	1	2
AVIGMTAGATGAFVGTPAEVALIR	K	M	123	146	24	3	sp|Q02978|M2OM_HUMAN	Q02978	M2OM_HUMAN	SLC25A11	Mitochondrial 2-oxoglutarate/malate carrier protein			0	0	1	0	0	0	1	0	1	0	0	0	0	1	0	0	0	0	0	0	0	1	0	0	1	0	0	0	0	0	0	0	1	0	0	1
AVIKNADMSEDMQQDAVDCATQAMEK	K	Y	6	31	26	3	sp|Q96FJ2|DYL2_HUMAN	Q96FJ2	DYL2_HUMAN	DYNLL2	Dynein light chain 2, cytoplasmic			0	0	0	0	0	0	0	0	0	1	0	0	0	0	0	0	0	0	0	0	0	0	0	0	0	0	0	0	0	0	0	0	0	0	0	0
AVIMGAPGSGK	R	G	10	20	11	2	sp|Q9UIJ7|KAD3_HUMAN	Q9UIJ7	KAD3_HUMAN	AK3	GTP:AMP phosphotransferase AK3, mitochondrial			0	0	0	0	0	0	0	0	1	0	0	0	0	0	0	0	0	0	0	0	0	0	0	0	0	0	0	0	0	0	0	0	0	0	0	0
AVINTVPYDVVHR	R	W	339	351	13	3	sp|Q9NVH6|TMLH_HUMAN	Q9NVH6	TMLH_HUMAN	TMLHE	Trimethyllysine dioxygenase, mitochondrial			1	0	1	1	0	0	1	0	1	0	1	1	1	0	1	0	0	0	1	1	1	0	0	0	1	1	1	1	1	1	1	1	1	1	1	1
AVIQVSQIVAR	R	G	110	120	11	2	sp|Q7Z4W1|DCXR_HUMAN	Q7Z4W1	DCXR_HUMAN	DCXR	L-xylulose reductase			1	0	1	1	0	0	1	1	1	1	1	0	1	1	1	1	1	1	0	0	1	1	1	1	1	0	1	1	1	0	1	1	1	1	1	1
AVISLMEMGFDEK	R	E	293	305	13	2	sp|Q9BSL1|UBAC1_HUMAN	Q9BSL1	UBAC1_HUMAN	UBAC1	Ubiquitin-associated domain-containing protein 1			0	0	0	0	0	0	0	0	0	0	0	0	0	0	0	0	0	0	0	0	0	0	0	0	0	0	0	0	0	0	0	1	0	0	0	0
AVISLMEMGFDEKEVIDALR	R	V	293	312	20	3	sp|Q9BSL1|UBAC1_HUMAN	Q9BSL1	UBAC1_HUMAN	UBAC1	Ubiquitin-associated domain-containing protein 1			0	0	1	0	0	0	0	0	0	0	0	0	0	0	0	0	0	0	0	0	0	0	0	0	0	0	0	0	0	0	0	0	0	0	0	0
AVIVIQDIFGWQLPNTR	K	Y	44	60	17	2,3	sp|Q96DG6|CMBL_HUMAN	Q96DG6	CMBL_HUMAN	CMBL	Carboxymethylenebutenolidase homolog			3	1	3	2	2	2	3	2	2	2	3	2	3	2	3	2	3	2	3	2	3	2	3	3	3	3	1	2	2	2	3	2	3	2	2	2
AVIVQYPFK	K	E	25422	25430	9	2	sp|Q8WZ42|TITIN_HUMAN	Q8WZ42	TITIN_HUMAN	TTN	Titin			1	1	1	1	1	1	1	1	1	1	1	1	1	1	1	1	1	1	1	1	1	1	1	1	1	1	1	1	1	1	1	1	1	1	1	1
AVIVQYPFKEPGPPGTPFVTSISK	K	D	25422	25445	24	2,3	sp|Q8WZ42|TITIN_HUMAN	Q8WZ42	TITIN_HUMAN	TTN	Titin			1	1	1	1	1	1	1	1	1	1	1	1	1	1	1	1	1	1	1	1	1	1	1	1	1	1	1	1	1	1	2	2	2	2	1	2
AVIVQYPFKEPGPPGTPFVTSISKDQMLVQWHEPVNDGGTK	K	I	25422	25462	41	5	sp|Q8WZ42|TITIN_HUMAN	Q8WZ42	TITIN_HUMAN	TTN	Titin			0	0	1	0	0	0	0	0	0	0	0	0	0	0	0	0	0	0	0	0	0	0	0	0	0	0	0	0	0	0	0	0	0	0	0	0
AVLASMDNENMHTPDIGGQGTTSEAIQDVIR	K	H	351	381	31	3,4	sp|P51553|IDH3G_HUMAN	P51553	IDH3G_HUMAN	IDH3G	Isocitrate dehydrogenase [NAD] subunit gamma, mitochondrial			0	0	1	1	0	0	1	1	0	0	0	1	0	0	1	1	1	1	1	1	1	1	0	0	1	1	1	1	1	1	2	0	1	1	1	2
AVLENALR	K	N	140	147	8	2	sp|Q92890|UFD1_HUMAN	Q92890	UFD1_HUMAN	UFD1	Ubiquitin recognition factor in ER-associated degradation protein 1			2	1	1	1	1	1	1	0	1	0	1	1	0	0	1	0	1	0	1	0	1	0	1	1	1	1	1	1	1	0	1	1	1	1	1	1
AVLFCLSDDKR	K	Q	35	45	11	2,3	sp|Q9Y281|COF2_HUMAN	Q9Y281	COF2_HUMAN	CFL2	Cofilin-2			0	1	0	2	2	2	1	2	0	2	1	2	1	1	1	2	2	4	1	2	1	1	2	1	1	3	2	2	1	1	0	2	1	1	1	1
AVLFCLSEDKK	K	N	35	45	11	3	sp|P23528|COF1_HUMAN	P23528	COF1_HUMAN	CFL1	Cofilin-1			0	0	0	0	0	0	1	1	1	0	0	0	0	0	0	1	0	1	0	0	0	0	0	0	0	1	0	1	0	0	1	0	0	0	0	0
AVLGGLSQTDPR	R	A	14	25	12	2	sp|Q8NI37|PPTC7_HUMAN	Q8NI37	PPTC7_HUMAN	PPTC7	Protein phosphatase PTC7 homolog			0	0	1	0	0	0	0	0	0	0	0	0	0	0	0	0	0	0	0	0	0	0	0	0	0	0	0	0	0	0	1	0	0	0	0	0
AVLGSSPFLSEANAER	K	I	247	262	16	2	sp|Q8NI60|COQ8A_HUMAN	Q8NI60	COQ8A_HUMAN	COQ8A	Atypical kinase COQ8A, mitochondrial			1	1	1	1	1	0	1	1	1	1	1	0	1	0	1	1	1	1	1	1	1	1	1	1	1	1	1	1	1	1	1	1	1	1	1	1
AVLHVALR	R	N	97	104	8	2	sp|P06744|G6PI_HUMAN	P06744	G6PI_HUMAN	GPI	Glucose-6-phosphate isomerase			1	2	1	1	1	1	1	1	1	2	1	1	2	2	1	1	1	1	1	3	1	1	1	3	1	1	1	1	2	2	1	2	1	1	1	1
AVLHVHGGGGPR	R	V	1946	1957	12	2,3	sp|P98160|PGBM_HUMAN	P98160	PGBM_HUMAN	HSPG2	Basement membrane-specific heparan sulfate proteoglycan core protein			2	2	1	3	1	1	2	2	2	3	2	1	2	2	2	0	2	3	2	2	2	2	1	1	2	3	2	2	2	2	2	2	1	2	2	2
AVLIDKDQSPK	R	W	348	358	11	2	sp|Q6NVY1|HIBCH_HUMAN	Q6NVY1	HIBCH_HUMAN	HIBCH	3-hydroxyisobutyryl-CoA hydrolase, mitochondrial			0	0	0	0	0	0	0	1	0	1	0	0	0	0	0	0	0	1	0	0	0	0	0	0	0	0	0	0	0	0	0	0	0	0	0	0
AVLLEALGSPSEDVR	K	A	864	878	15	2	sp|O75155|CAND2_HUMAN	O75155	CAND2_HUMAN	CAND2	Cullin-associated NEDD8-dissociated protein 2			0	0	0	0	0	0	1	0	0	0	0	0	0	0	0	0	0	0	0	0	0	0	0	0	0	0	0	0	0	0	0	0	0	0	0	0
AVLLGPPGAGK	R	G	18	28	11	2	sp|P54819|KAD2_HUMAN	P54819	KAD2_HUMAN	AK2	Adenylate kinase 2, mitochondrial			0	0	1	0	0	0	0	0	0	0	0	0	0	0	0	0	0	0	0	0	0	0	0	0	1	0	0	0	1	0	1	0	0	0	0	0
AVLMENIVYLTNSLELEHIEVK	K	F	1018	1039	22	3	sp|Q9P2J5|SYLC_HUMAN	Q9P2J5	SYLC_HUMAN	LARS1	Leucine--tRNA ligase, cytoplasmic			0	0	0	0	0	0	0	1	0	0	0	0	0	0	0	0	0	0	0	0	0	0	0	0	0	0	0	0	0	0	0	0	0	0	0	0
AVLQEFGR	K	I	124	131	8	2	sp|Q9Y394|DHRS7_HUMAN	Q9Y394	DHRS7_HUMAN	DHRS7	Dehydrogenase/reductase SDR family member 7			0	0	1	0	0	0	0	0	0	1	0	0	1	0	1	1	1	0	1	0	1	1	1	1	0	1	0	0	1	1	1	1	0	1	1	1
AVLSKEYGFVLLTGAASFIMVAHLAINVSK	M	A	2	31	30	4	sp|O14880|MGST3_HUMAN	O14880	MGST3_HUMAN	MGST3	Microsomal glutathione S-transferase 3			0	0	0	0	0	0	0	0	0	0	0	0	0	0	0	0	0	0	0	0	1	0	0	0	0	0	0	0	0	0	1	0	0	0	0	0
AVLTPNHVEFSR	K	L	201	212	12	3	sp|Q8IW45|NNRD_HUMAN	Q8IW45	NNRD_HUMAN	NAXD	ATP-dependent (S)-NAD(P)H-hydrate dehydratase			0	0	0	0	0	0	0	0	0	0	0	0	0	0	0	0	0	0	0	0	0	0	0	0	0	0	0	0	0	0	0	0	1	0	0	0
AVLTVQEPPSFVK	R	E	6812	6824	13	2	sp|Q8WZ42|TITIN_HUMAN	Q8WZ42	TITIN_HUMAN	TTN	Titin			0	0	0	0	0	1	1	1	0	0	0	0	1	1	1	0	0	1	0	0	1	0	1	1	1	1	0	1	1	1	0	1	0	1	0	1
AVLTVQEPPSFVKEPEPLEVLPGK	R	N	6812	6835	24	3	sp|Q8WZ42|TITIN_HUMAN	Q8WZ42	TITIN_HUMAN	TTN	Titin			2	2	1	2	2	2	3	3	2	3	2	2	2	2	2	4	3	4	1	2	3	4	1	3	1	4	1	2	2	4	2	2	2	2	2	4
AVLVDLEPGTMDSVR	R	S	63	77	15	2	sp|P68371|TBB4B_HUMAN	P68371	TBB4B_HUMAN	TUBB4B	Tubulin beta-4B chain	TUBB4A, TUBB8	sp|P04350|TBB4A_HUMAN, sp|Q3ZCM7|TBB8_HUMAN	1	0	1	1	0	1	0	1	1	1	1	1	1	1	1	0	1	1	0	0	1	1	1	1	0	0	1	1	0	0	1	1	0	1	0	0
AVMDDFAAFVEK	K	C	570	581	12	2,3	contam_sp|P02768|ALBU_HUMAN	P02768	ALBU_HUMAN	ALB	Serum albumin			5	4	4	4	2	2	2	3	4	4	3	5	2	3	2	3	2	4	2	3	2	3	1	3	2	3	3	5	3	3	4	4	2	3	2	3
AVMDHVSDSFLETNVPLLVLIEAAK	K	N	385	409	25	3	sp|P35221|CTNA1_HUMAN	P35221	CTNA1_HUMAN	CTNNA1	Catenin alpha-1			1	0	0	0	0	0	0	0	0	0	0	0	0	0	0	0	0	0	1	0	1	0	0	0	0	0	0	0	0	0	0	0	0	0	0	0
AVNAAGASEPK	K	Y	812	822	11	2	sp|Q00872|MYPC1_HUMAN	Q00872	MYPC1_HUMAN	MYBPC1	Myosin-binding protein C, slow-type			1	0	1	0	1	0	1	1	1	1	1	1	1	1	1	1	0	1	1	1	1	0	0	1	0	1	1	1	1	1	1	1	1	1	0	1
AVNAAGASEPKYYSQPILVK	K	E	812	831	20	3	sp|Q00872|MYPC1_HUMAN	Q00872	MYPC1_HUMAN	MYBPC1	Myosin-binding protein C, slow-type			0	0	0	0	0	0	0	0	0	0	0	0	0	0	0	0	0	0	0	0	0	0	0	0	0	0	0	0	0	0	0	0	0	0	0	0
AVNAAGASEPKYYSQPILVKEIIEPPK	K	I	812	838	27	4	sp|Q00872|MYPC1_HUMAN	Q00872	MYPC1_HUMAN	MYBPC1	Myosin-binding protein C, slow-type			1	0	0	0	0	0	1	0	1	0	0	0	2	0	0	0	0	0	1	0	0	0	0	0	1	1	0	0	0	0	0	0	0	0	0	0
AVNAAGLSEYSQDSEAIEVK	R	A	813	832	20	2,3	sp|P52179|MYOM1_HUMAN	P52179	MYOM1_HUMAN	MYOM1	Myomesin-1			1	1	1	1	0	1	0	0	0	2	0	1	0	0	0	0	1	1	0	0	0	1	1	0	1	1	0	0	0	0	1	1	0	0	0	1
AVNAAGVSKPSATVGPVTVK	K	D	17020	17039	20	2,3	sp|Q8WZ42|TITIN_HUMAN	Q8WZ42	TITIN_HUMAN	TTN	Titin			4	3	3	2	3	3	3	2	3	4	3	4	2	2	2	3	2	4	1	3	4	2	2	2	3	3	1	5	3	3	3	2	3	4	3	4
AVNAIGVSEPSEISENVVAK	R	D	15289	15308	20	2	sp|Q8WZ42|TITIN_HUMAN	Q8WZ42	TITIN_HUMAN	TTN	Titin			1	1	1	1	1	1	0	0	0	0	1	1	1	1	1	1	1	1	1	0	1	1	1	1	1	1	1	0	1	1	1	1	1	1	1	1
AVNAIGVSEPSEISENVVAKDPDCKPTIDLETHDIIVIEGEK	R	L	15289	15330	42	4,5	sp|Q8WZ42|TITIN_HUMAN	Q8WZ42	TITIN_HUMAN	TTN	Titin			2	2	1	2	2	1	2	2	2	3	2	3	3	1	1	2	2	2	3	4	2	2	2	2	2	3	3	2	2	1	3	2	2	2	2	2
AVNANGVGKPSDTSEPVLVEAR	R	P	889	910	22	2,3,4	sp|P54296|MYOM2_HUMAN	P54296	MYOM2_HUMAN	MYOM2	Myomesin-2			8	10	7	6	8	6	6	5	6	8	4	11	7	6	6	6	8	11	6	5	6	8	6	6	5	6	8	7	8	11	8	10	5	8	5	8
AVNAVGMSENSQESDVIK	K	V	686	703	18	2,3,4	sp|P54296|MYOM2_HUMAN	P54296	MYOM2_HUMAN	MYOM2	Myomesin-2			1	1	1	1	1	1	1	1	2	3	1	2	0	1	1	1	2	2	2	1	2	1	1	1	1	1	1	1	1	1	2	2	1	1	1	2
AVNDLGTVEIECK	K	L	1121	1133	13	2	sp|Q00872|MYPC1_HUMAN	Q00872	MYPC1_HUMAN	MYBPC1	Myosin-binding protein C, slow-type			1	1	2	1	1	1	1	1	1	1	1	1	0	2	1	2	1	1	0	1	1	1	0	0	2	1	0	1	1	1	1	1	1	1	1	1
AVNELGEALAECK	R	L	1122	1134	13	2	sp|Q14324|MYPC2_HUMAN	Q14324	MYPC2_HUMAN	MYBPC2	Myosin-binding protein C, fast-type			0	0	0	0	0	0	0	0	0	0	0	0	0	0	0	1	0	0	0	0	0	0	0	0	0	0	0	0	0	0	0	1	0	0	0	0
AVNIAGIGEPGEVTDVIEMK	R	D	17424	17443	20	2,3	sp|Q8WZ42|TITIN_HUMAN	Q8WZ42	TITIN_HUMAN	TTN	Titin			2	1	2	2	1	1	1	2	1	2	1	1	1	1	2	2	1	2	2	1	1	1	1	1	1	2	1	2	1	1	2	2	1	2	2	1
AVNIAGIGEPGEVTDVIEMKDR	R	L	17424	17445	22	3	sp|Q8WZ42|TITIN_HUMAN	Q8WZ42	TITIN_HUMAN	TTN	Titin			0	0	0	1	0	0	0	0	0	0	0	0	0	0	0	0	0	0	0	0	0	0	0	0	0	0	1	0	0	0	0	0	2	0	0	0
AVNKAGESEPSEPSDPVLCR	R	E	14986	15005	20	3	sp|Q8WZ42|TITIN_HUMAN	Q8WZ42	TITIN_HUMAN	TTN	Titin			1	0	0	1	0	1	1	2	1	1	0	0	0	1	0	0	0	1	1	1	0	1	1	1	1	2	0	1	0	1	1	1	0	1	0	1
AVNSAGISR	R	P	459	467	9	2	sp|P54296|MYOM2_HUMAN	P54296	MYOM2_HUMAN	MYOM2	Myomesin-2			0	0	1	1	1	1	0	1	1	1	1	1	1	1	0	1	0	1	0	1	1	1	0	1	1	1	0	1	1	1	1	1	1	1	0	1
AVPEAPTPVPK	K	K	11203	11213	11	2	sp|Q8WZ42|TITIN_HUMAN	Q8WZ42	TITIN_HUMAN	TTN	Titin			1	1	1	1	1	1	1	1	1	1	1	1	1	1	1	0	1	1	1	1	1	1	1	1	1	1	1	0	1	1	1	1	1	1	1	1
AVPPEEIPPVVAPPIPLLLPTPEEK	R	K	9878	9902	25	3	sp|Q8WZ42|TITIN_HUMAN	Q8WZ42	TITIN_HUMAN	TTN	Titin			2	1	1	1	0	1	0	1	1	0	0	1	0	0	1	0	1	1	1	0	2	0	1	0	0	0	0	1	0	1	0	2	0	3	0	2
AVPPSFTR	R	R	6724	6731	8	2	sp|Q8WZ42|TITIN_HUMAN	Q8WZ42	TITIN_HUMAN	TTN	Titin			1	1	0	0	0	0	0	0	0	1	1	0	0	1	0	0	0	0	0	0	0	1	0	0	0	0	0	0	0	1	0	1	1	1	1	1
AVPVPTVSWHK	R	D	15339	15349	11	2,3	sp|Q8WZ42|TITIN_HUMAN	Q8WZ42	TITIN_HUMAN	TTN	Titin			4	6	3	3	3	4	3	4	3	3	4	3	4	5	4	3	3	4	3	4	3	5	3	3	4	4	4	3	4	4	2	5	3	4	3	3
AVPYPQR	K	D	192	198	7	1,2	contam_sp|P02666|CASB_BOVIN	P02666	CASB_BOVIN	CSN2	Beta-casein			3	1	1	1	0	0	0	0	1	1	0	0	0	0	0	0	0	0	0	0	0	0	0	1	0	0	0	0	0	0	0	0	0	0	0	0
AVQELWLR	K	L	127	134	8	2	sp|P42126|ECI1_HUMAN	P42126	ECI1_HUMAN	ECI1	Enoyl-CoA delta isomerase 1, mitochondrial			1	1	2	1	1	1	2	0	1	1	1	1	2	1	2	1	1	1	1	1	1	1	1	1	2	1	1	1	1	1	2	1	2	1	1	1
AVQLAIQTLFTNSDGNPGSRSDSSADCQWLDTLRMR	K	Q	545	580	36	4	sp|Q9NYL2|M3K20_HUMAN	Q9NYL2	M3K20_HUMAN	MAP3K20	Mitogen-activated protein kinase kinase kinase 20			0	0	0	0	0	0	0	0	0	0	0	0	0	0	0	0	0	0	0	0	2	0	0	0	2	0	0	0	0	0	0	0	0	0	0	0
AVQQPDGLAVLGIFLK	K	V	133	148	16	2,3	contam_sp|P00918|CAH2_HUMAN	P00918	CAH2_HUMAN	CA2	Carbonic anhydrase 2			1	0	1	1	1	0	1	0	1	2	2	2	2	2	2	1	1	1	0	0	3	2	2	2	0	1	3	1	1	1	1	1	2	2	0	1
AVQWYKDDTPLSPSEK	K	F	2498	2513	16	3	sp|Q5VST9|OBSCN_HUMAN	Q5VST9	OBSCN_HUMAN	OBSCN	Obscurin			0	0	0	0	0	0	0	0	0	0	0	0	0	0	0	0	0	0	0	1	0	0	0	0	0	0	0	0	0	0	1	0	0	0	0	0
AVSEEAYK	K	I	990	997	8	2	sp|P52179|MYOM1_HUMAN	P52179	MYOM1_HUMAN	MYOM1	Myomesin-1			1	0	1	1	0	0	1	0	1	1	1	1	0	0	0	1	1	1	1	0	1	0	0	0	1	1	1	1	1	1	1	0	1	0	1	0
AVSEHQLLHDK	R	G	37	47	11	2,3	sp|P12272|PTHR_HUMAN	P12272	PTHR_HUMAN	PTHLH	Parathyroid hormone-related protein			0	1	0	0	0	0	0	0	0	0	0	0	0	0	0	0	0	0	0	0	0	0	0	0	0	0	0	0	0	0	0	0	0	0	0	0
AVSFHPGGLTFLDDFVPPR	K	R	29	47	19	3	sp|A5YM72|CRNS1_HUMAN	A5YM72	CRNS1_HUMAN	CARNS1	Carnosine synthase 1			0	0	0	1	0	0	0	1	0	0	0	0	0	0	0	2	0	0	0	0	0	0	0	0	0	0	0	0	0	0	0	0	0	0	0	1
AVSFIGNGVVIHLPGLFEEAEK	K	N	94	115	22	3	sp|Q8N142|PURA1_HUMAN	Q8N142	PURA1_HUMAN	ADSS1	Adenylosuccinate synthetase isozyme 1			2	1	4	3	2	2	4	5	3	3	3	3	1	3	2	5	2	5	5	3	2	3	2	3	2	3	3	5	1	1	3	1	1	1	3	2
AVSFIGNGVVIHLPGLFEEAEKNEK	K	K	94	118	25	3,4	sp|Q8N142|PURA1_HUMAN	Q8N142	PURA1_HUMAN	ADSS1	Adenylosuccinate synthetase isozyme 1			0	1	4	3	2	3	2	2	3	3	2	3	2	2	2	2	5	3	3	4	3	3	2	2	2	3	3	3	1	1	1	1	4	2	3	3
AVSIIECDMNVDFDAPLGYKEPER	K	Q	179	202	24	3	sp|Q92890|UFD1_HUMAN	Q92890	UFD1_HUMAN	UFD1	Ubiquitin recognition factor in ER-associated degradation protein 1			0	0	0	0	0	0	0	0	0	0	0	0	0	0	0	0	0	0	0	0	0	0	0	0	0	0	0	0	0	0	0	1	0	0	0	0
AVSPTETKPTPTEK	K	V	33622	33635	14	2,3	sp|Q8WZ42|TITIN_HUMAN	Q8WZ42	TITIN_HUMAN	TTN	Titin			2	1	0	2	1	2	2	2	3	2	2	2	2	1	2	1	2	2	2	2	2	2	0	1	2	2	2	2	2	2	0	2	2	2	2	2
AVSTGLPHMIQELQNHIHDEGLR	R	A	303	325	23	4	sp|Q13617|CUL2_HUMAN	Q13617	CUL2_HUMAN	CUL2	Cullin-2			0	0	0	0	0	0	0	0	0	0	0	0	0	0	0	0	0	0	0	0	0	0	0	0	0	0	0	0	0	0	0	0	1	0	0	0
AVSVFFK	K	E	41	47	7	2	sp|O15427|MOT4_HUMAN	O15427	MOT4_HUMAN	SLC16A3	Monocarboxylate transporter 4			0	0	0	0	0	0	0	0	0	0	0	1	0	0	0	0	0	0	0	0	0	0	0	0	0	0	0	0	0	0	0	0	0	0	0	0
AVSVMVK	K	V	30057	30063	7	2	sp|Q8WZ42|TITIN_HUMAN	Q8WZ42	TITIN_HUMAN	TTN	Titin			0	1	0	0	0	0	0	0	0	0	0	0	0	0	0	0	0	0	0	0	0	0	0	0	0	0	0	0	0	0	0	0	0	0	0	0
AVTDTVSDVK	R	Y	5326	5335	10	2	sp|P20929|NEBU_HUMAN	P20929	NEBU_HUMAN	NEB	Nebulin			1	1	1	0	1	1	0	0	1	0	1	1	1	1	1	0	1	0	0	0	1	1	1	1	1	0	1	0	1	1	0	1	1	0	1	1
AVTELGRPDAEYWNSQK	R	D	78	94	17	3	sp|P01911|DRB_HUMAN	P01911	DRB_HUMAN	HLA-DRB1	HLA class II histocompatibility antigen, DRB1 beta chain	HLA-DRB5	sp|Q30154|DRB5_HUMAN	0	0	0	0	0	0	0	0	0	0	0	0	0	0	0	0	0	0	0	0	0	0	0	0	0	0	1	0	0	0	0	0	0	0	0	0
AVTELNEPLSNEDR	K	N	29	42	14	2	sp|Q04917|1433F_HUMAN	Q04917	1433F_HUMAN	YWHAH	14-3-3 protein eta			0	0	0	1	0	0	0	0	1	0	0	0	0	0	0	0	0	0	0	0	0	0	0	0	0	0	0	0	0	0	0	0	0	0	0	0
AVTEQGHELSNEER	K	N	30	43	14	2,3	sp|P31946|1433B_HUMAN	P31946	1433B_HUMAN	YWHAB	14-3-3 protein beta/alpha			2	2	2	2	2	2	2	2	2	2	1	2	2	1	1	0	2	2	2	2	2	2	2	1	2	2	2	2	2	2	2	2	2	1	2	2
AVTKDEDEWKELEQK	K	E	77	91	15	3,4	sp|Q9UKY7|CDV3_HUMAN	Q9UKY7	CDV3_HUMAN	CDV3	Protein CDV3 homolog			0	0	0	0	1	0	1	0	1	0	0	0	0	0	1	0	1	1	0	0	1	0	1	0	0	0	0	0	0	0	0	1	1	0	0	0
AVTLHDQGTAQWADLSSQFYLR	K	E	98	119	22	3	sp|P22314|UBA1_HUMAN	P22314	UBA1_HUMAN	UBA1	Ubiquitin-like modifier-activating enzyme 1			0	0	1	1	1	1	1	1	1	1	1	1	1	1	1	1	1	1	1	1	1	1	1	1	1	1	1	1	1	1	1	1	1	1	1	1
AVTNHSVYCSTK	R	G	142	153	12	2,3	sp|Q7Z4W1|DCXR_HUMAN	Q7Z4W1	DCXR_HUMAN	DCXR	L-xylulose reductase			0	0	0	0	0	0	0	1	1	0	0	0	0	0	0	0	1	1	0	0	2	1	1	1	1	0	1	2	0	0	2	0	0	0	1	1
AVTPAPPIKR	K	W	94	103	10	2	sp|O95182|NDUA7_HUMAN	O95182	NDUA7_HUMAN	NDUFA7	NADH dehydrogenase [ubiquinone] 1 alpha subcomplex subunit 7			0	0	0	0	0	0	0	0	0	0	1	1	0	0	0	0	0	0	0	0	0	0	0	0	0	0	1	0	0	0	0	0	0	0	1	0
AVTVIDPEGTIPTNFNVAEK	K	P	2213	2232	20	2	sp|Q8N3K9|CMYA5_HUMAN	Q8N3K9	CMYA5_HUMAN	CMYA5	Cardiomyopathy-associated protein 5			0	0	0	0	0	0	0	0	0	0	0	0	0	0	0	0	0	0	0	0	0	0	0	0	0	1	0	0	0	0	0	0	0	0	0	0
AVTVIDPEGTIPTNFNVAEKPADHSLSEVK	K	L	2213	2242	30	4	sp|Q8N3K9|CMYA5_HUMAN	Q8N3K9	CMYA5_HUMAN	CMYA5	Cardiomyopathy-associated protein 5			1	0	1	0	0	1	0	1	0	1	1	0	0	0	0	1	0	0	0	0	0	0	1	0	0	0	0	1	0	0	0	0	0	0	0	0
AVTVYTNYPFPGETFNR	K	E	43	59	17	2,3	sp|P35573|GDE_HUMAN	P35573	GDE_HUMAN	AGL	Glycogen debranching enzyme			1	0	1	1	1	1	0	1	1	1	1	1	1	1	1	1	1	0	1	1	1	1	1	1	1	0	1	1	1	0	1	1	1	1	1	1
AVVACFR	R	M	3631	3637	7	2	sp|P21817|RYR1_HUMAN	P21817	RYR1_HUMAN	RYR1	Ryanodine receptor 1	RYR2, RYR3	sp|Q15413|RYR3_HUMAN, sp|Q92736|RYR2_HUMAN	0	0	0	0	0	0	0	1	0	0	0	0	0	0	0	0	0	0	0	0	0	0	0	0	0	0	0	0	0	0	0	0	0	0	0	0
AVVEFEVNEDDVDAHWYK	R	D	3164	3181	18	2,3	sp|Q8WZ42|TITIN_HUMAN	Q8WZ42	TITIN_HUMAN	TTN	Titin			1	3	2	3	2	2	3	3	3	3	4	2	3	6	2	4	4	7	4	4	2	1	2	5	2	3	2	3	1	2	2	2	3	3	2	4
AVVEQTER	R	S	1690	1697	8	2	sp|P12883|MYH7_HUMAN	P12883	MYH7_HUMAN	MYH7	Myosin-7	MYH6	sp|P13533|MYH6_HUMAN	2	0	1	0	1	0	1	0	1	0	2	0	1	0	1	0	2	0	1	0	1	0	2	0	1	0	1	0	1	0	1	0	1	0	1	0
AVVGDAQYHHFR	K	H	100	111	12	2,3	sp|P47929|LEG7_HUMAN	P47929	LEG7_HUMAN	LGALS7	Galectin-7			1	1	0	0	0	0	0	0	0	0	0	0	0	0	1	0	0	0	2	0	1	1	0	0	0	0	0	0	0	0	0	1	2	0	0	1
AVVGGSHVSTAAVVR	K	E	37	51	15	2,3	sp|Q86WU2|LDHD_HUMAN	Q86WU2	LDHD_HUMAN	LDHD	Probable D-lactate dehydrogenase, mitochondrial			2	1	2	2	1	0	2	2	0	0	1	0	1	0	2	1	2	0	2	2	2	0	2	2	2	0	1	2	1	0	2	1	1	0	2	2
AVVHTHLLNPEWLVNYFGSLSVEDSLECLR	R	A	639	668	30	4	sp|Q00610|CLH1_HUMAN	Q00610	CLH1_HUMAN	CLTC	Clathrin heavy chain 1			0	0	0	0	0	0	1	0	0	0	0	0	0	0	0	0	0	0	0	0	0	0	0	0	0	0	0	0	0	0	0	0	0	0	0	0
AVVISGAGK	R	M	104	112	9	1,2	sp|Q13011|ECH1_HUMAN	Q13011	ECH1_HUMAN	ECH1	Delta(3,5)-Delta(2,4)-dienoyl-CoA isomerase, mitochondrial			0	0	0	0	0	0	0	0	0	0	0	0	0	0	0	0	0	0	0	0	0	0	0	0	0	0	0	0	1	0	2	0	1	0	1	0
AVVLAANHFGR	K	F	203	213	11	2,3	sp|Q13423|NNTM_HUMAN	Q13423	NNTM_HUMAN	NNT	NAD(P) transhydrogenase, mitochondrial			2	2	3	2	2	2	4	2	4	5	3	3	3	2	2	2	3	3	3	4	2	2	2	2	2	2	4	2	1	2	6	2	3	2	4	2
AVVPGVKPQDWISAAR	R	V	51	66	16	3	sp|Q9NPA0|EMC7_HUMAN	Q9NPA0	EMC7_HUMAN	EMC7	ER membrane protein complex subunit 7			0	0	0	0	0	0	0	0	0	0	0	0	0	0	0	0	0	0	0	0	0	0	0	0	0	0	0	0	0	0	0	0	0	0	0	1
AVVQEEISQK	K	A	33893	33902	10	2	sp|Q8WZ42|TITIN_HUMAN	Q8WZ42	TITIN_HUMAN	TTN	Titin			1	1	1	1	1	1	1	1	1	1	1	1	1	1	0	0	1	1	1	1	1	1	1	1	0	1	1	1	1	1	1	1	1	1	1	1
AVVQLKPR	K	H	927	934	8	2	sp|Q15149|PLEC_HUMAN	Q15149	PLEC_HUMAN	PLEC	Plectin			1	0	1	1	1	1	1	1	1	1	1	1	1	1	1	1	1	1	1	1	1	1	1	1	1	1	1	1	1	1	1	1	1	1	1	1
AVVVGFDPHFSYMK	R	L	167	180	14	2,3	sp|A6NDG6|PGP_HUMAN	A6NDG6	PGP_HUMAN	PGP	Glycerol-3-phosphate phosphatase			0	0	1	1	0	0	1	1	1	1	0	1	1	0	0	1	0	1	1	1	0	0	0	1	0	0	2	1	0	0	1	0	0	0	0	0
AVVVNAAQLASYSQSK	R	Q	191	206	16	2	sp|Q02978|M2OM_HUMAN	Q02978	M2OM_HUMAN	SLC25A11	Mitochondrial 2-oxoglutarate/malate carrier protein			1	1	1	0	1	0	1	0	0	0	1	0	1	0	1	1	0	0	1	0	1	1	1	1	1	0	1	0	1	1	1	1	1	1	1	1
AVYDKMFLWMVTR	K	I	433	445	13	2,3	sp|P12882|MYH1_HUMAN	P12882	MYH1_HUMAN	MYH1	Myosin-1			0	0	0	1	0	1	0	1	0	1	0	1	0	1	0	1	0	1	0	1	0	0	0	0	0	1	0	1	1	1	0	1	0	1	0	0
AVYEKMFLWMVAR	K	I	433	445	13	2,3	sp|Q9UKX2|MYH2_HUMAN	Q9UKX2	MYH2_HUMAN	MYH2	Myosin-2			0	0	0	1	0	2	0	0	0	1	0	1	0	1	0	1	0	1	0	1	0	0	0	1	0	1	0	1	0	1	0	1	0	0	0	1
AVYEKMFLWMVTR	K	I	433	445	13	3	sp|P13535|MYH8_HUMAN	P13535	MYH8_HUMAN	MYH8	Myosin-8	MYH13	sp|Q9UKX3|MYH13_HUMAN	0	0	0	0	0	0	0	0	0	0	0	0	0	0	0	0	0	0	0	0	0	0	0	0	0	0	0	0	0	0	0	0	0	0	0	0
AVYEKMFNWMVTR	K	I	431	443	13	3	sp|P13533|MYH6_HUMAN	P13533	MYH6_HUMAN	MYH6	Myosin-6			0	0	0	0	0	0	0	0	0	0	0	0	0	0	0	0	0	0	0	0	0	0	0	0	0	0	0	0	0	0	0	0	0	0	0	0
AVYHNMPLIWKPGYLDR	R	A	242	258	17	4	sp|Q92552|RT27_HUMAN	Q92552	RT27_HUMAN	MRPS27	28S ribosomal protein S27, mitochondrial			0	0	0	0	0	0	0	0	0	0	0	0	0	0	0	0	0	0	0	0	0	0	0	0	0	0	1	0	0	0	0	0	0	0	0	0
AVYIFAK	R	K	16	22	7	2	sp|P30711|GSTT1_HUMAN	P30711	GSTT1_HUMAN	GSTT1	Glutathione S-transferase theta-1	GSTT2, GSTT2B	sp|P0CG29|GST2_HUMAN, sp|P0CG30|GSTT2_HUMAN	0	0	0	0	0	0	1	0	0	0	0	0	0	0	0	0	1	0	0	0	0	0	0	0	1	0	1	1	1	1	1	1	1	1	1	0
AWALDVAELHR	R	A	213	223	11	2,3	sp|P24298|ALAT1_HUMAN	P24298	ALAT1_HUMAN	GPT	Alanine aminotransferase 1			1	1	1	2	1	1	1	1	1	1	1	1	1	1	1	1	1	1	1	1	1	1	1	1	1	1	2	1	1	1	1	1	1	1	1	2
AWDAHVTAVCSQDASELVR	K	K	227	245	19	3	sp|Q8WWV3|RT4I1_HUMAN	Q8WWV3	RT4I1_HUMAN	RTN4IP1	Reticulon-4-interacting protein 1, mitochondrial			1	0	0	0	0	0	0	0	0	0	0	0	0	0	1	0	1	0	1	0	1	0	1	0	1	0	1	0	1	0	1	0	0	0	1	0
AWDDFFPGSDR	R	F	10	20	11	2	sp|O75915|PRAF3_HUMAN	O75915	PRAF3_HUMAN	ARL6IP5	PRA1 family protein 3			1	1	1	1	1	1	1	1	1	1	1	1	1	1	1	1	1	1	1	1	1	1	1	1	1	1	1	1	1	1	1	1	1	1	1	1
AWDVTVR	K	T	365	371	7	1,2	sp|P11217|PYGM_HUMAN	P11217	PYGM_HUMAN	PYGM	Glycogen phosphorylase, muscle form			3	2	3	4	2	2	3	2	2	3	2	4	3	2	2	2	2	4	2	2	2	2	2	2	2	3	2	3	2	2	3	2	3	2	2	2
AWDVTVRTCAYTNHTVLPEALER	K	W	365	387	23	4	sp|P11217|PYGM_HUMAN	P11217	PYGM_HUMAN	PYGM	Glycogen phosphorylase, muscle form			0	0	0	0	1	1	0	0	0	0	0	0	0	0	0	0	0	0	0	0	0	0	0	0	0	0	0	0	0	0	0	0	0	0	0	1
AWEELDGGLGSCQALEDHSALAETQEDR	R	A	7	34	28	3	sp|Q96MG2|JSPR1_HUMAN	Q96MG2	JSPR1_HUMAN	JSRP1	Junctional sarcoplasmic reticulum protein 1			0	0	0	0	0	0	1	1	0	1	1	1	1	1	0	0	0	0	1	0	0	0	0	0	0	1	1	0	0	1	0	0	1	0	0	0
AWESLEEAEYR	R	R	395	405	11	2	sp|P11277|SPTB1_HUMAN	P11277	SPTB1_HUMAN	SPTB	Spectrin beta chain, erythrocytic			1	0	0	0	0	0	0	0	0	0	0	0	0	0	0	0	0	0	0	0	0	0	0	0	0	0	0	0	0	0	1	0	0	1	0	0
AWGHPCEMCPAQPHPCR	R	R	216	232	17	3	sp|P35555|FBN1_HUMAN	P35555	FBN1_HUMAN	FBN1	Fibrillin-1			0	0	0	0	0	0	1	0	1	0	0	0	0	0	1	0	0	0	0	0	0	0	0	0	0	0	0	0	0	0	0	0	0	0	0	0
AWGILTFK	K	G	114	121	8	2	sp|P82930|RT34_HUMAN	P82930	RT34_HUMAN	MRPS34	28S ribosomal protein S34, mitochondrial			0	0	0	0	0	0	1	0	1	0	1	0	1	0	0	1	0	0	1	1	0	0	0	0	0	0	1	1	1	0	0	0	0	1	1	0
AWGPGLETGQVGK	R	S	576	588	13	2	sp|Q14315|FLNC_HUMAN	Q14315	FLNC_HUMAN	FLNC	Filamin-C			1	1	1	0	1	1	1	2	3	1	1	2	1	1	1	1	1	1	1	1	1	1	1	1	1	1	1	1	1	1	1	1	1	1	1	1
AWGPGLHGGIVGR	R	S	554	566	13	3	sp|O75369|FLNB_HUMAN	O75369	FLNB_HUMAN	FLNB	Filamin-B			0	0	0	0	0	0	0	0	0	0	0	0	0	0	0	0	0	0	0	0	0	0	0	0	0	0	0	0	0	0	0	0	0	0	0	0
AWHAFFTAAER	K	L	80	90	11	2,3	sp|Q9UKS6|PACN3_HUMAN	Q9UKS6	PACN3_HUMAN	PACSIN3	Protein kinase C and casein kinase substrate in neurons protein 3			1	2	0	1	1	1	0	0	1	1	1	1	1	2	1	1	1	1	1	2	1	2	1	1	1	0	2	0	1	2	1	0	1	0	1	0
AWITNAWEASAAVVFASTDR	K	A	184	203	20	2,3	sp|P16219|ACADS_HUMAN	P16219	ACADS_HUMAN	ACADS	Short-chain specific acyl-CoA dehydrogenase, mitochondrial			2	0	5	2	1	0	2	1	2	1	1	0	0	0	0	0	2	0	2	0	2	0	2	0	1	0	1	0	3	0	9	2	2	0	2	1
AWLLGLLR	K	Q	47	54	8	2	sp|Q14749|GNMT_HUMAN	Q14749	GNMT_HUMAN	GNMT	Glycine N-methyltransferase			1	1	1	0	0	0	0	0	0	0	0	0	0	0	0	0	0	0	0	0	0	0	0	0	0	0	0	0	0	0	0	0	0	0	0	0
AWNKPCEQCPIPSTDEFATLCGSQR	R	P	1728	1752	25	3	sp|P35555|FBN1_HUMAN	P35555	FBN1_HUMAN	FBN1	Fibrillin-1			1	0	1	1	0	1	1	1	1	1	0	0	0	0	1	1	1	1	1	1	0	0	0	1	0	0	0	1	1	1	1	0	0	0	0	0
AWNLHQK	R	I	379	385	7	2	sp|Q7Z3D6|GLUCM_HUMAN	Q7Z3D6	GLUCM_HUMAN	DGLUCY	D-glutamate cyclase, mitochondrial			0	1	1	0	1	1	1	0	0	0	1	0	0	0	1	0	1	0	1	0	0	0	0	0	1	0	1	0	1	0	1	1	0	0	1	0
AWRDPDEPVLLEEPVVLALAEK	R	Y	219	240	22	3	sp|P14550|AK1A1_HUMAN	P14550	AK1A1_HUMAN	AKR1A1	Aldo-keto reductase family 1 member A1			0	0	0	0	1	1	1	1	1	1	1	1	1	0	0	1	1	1	1	0	1	0	1	1	0	1	1	1	0	1	0	0	0	1	1	0
AWTPVTYTVTR	R	Q	17589	17599	11	2	sp|Q8WZ42|TITIN_HUMAN	Q8WZ42	TITIN_HUMAN	TTN	Titin			0	2	0	1	1	1	1	1	1	1	1	1	1	1	1	1	2	2	1	1	0	1	2	1	2	1	1	1	1	1	1	1	1	1	1	1
AWTVEQLR	R	S	9	16	8	2	sp|Q00688|FKBP3_HUMAN	Q00688	FKBP3_HUMAN	FKBP3	Peptidyl-prolyl cis-trans isomerase FKBP3			0	0	1	1	0	0	0	0	0	1	1	1	0	0	1	1	0	1	0	0	1	0	0	0	0	1	1	1	0	0	1	1	1	0	0	1
AWVSVTNNCNR	K	L	27250	27260	11	2	sp|Q8WZ42|TITIN_HUMAN	Q8WZ42	TITIN_HUMAN	TTN	Titin			1	2	1	1	1	3	1	1	1	1	1	1	1	2	1	1	0	2	1	1	1	1	1	1	1	1	1	1	1	1	1	1	1	1	2	1
AWYPLGR	R	I	130	136	7	2	sp|Q8TCJ2|STT3B_HUMAN	Q8TCJ2	STT3B_HUMAN	STT3B	Dolichyl-diphosphooligosaccharide--protein glycosyltransferase subunit STT3B	STT3A	sp|P46977|STT3A_HUMAN	0	0	0	0	0	0	0	0	0	0	0	0	0	0	0	0	0	0	0	0	0	0	0	0	0	1	0	0	0	0	0	0	0	0	0	0
AYAANSHQGQMLAQYIESFTQGSIEAHK	K	R	267	294	28	4	sp|Q9NY33|DPP3_HUMAN	Q9NY33	DPP3_HUMAN	DPP3	Dipeptidyl peptidase 3			0	0	0	0	0	0	0	0	0	0	0	1	0	0	0	0	0	0	0	0	0	0	0	0	0	0	0	0	0	0	0	0	0	0	0	0
AYADFYR	K	N	48	54	7	2	sp|P09669|COX6C_HUMAN	P09669	COX6C_HUMAN	COX6C	Cytochrome c oxidase subunit 6C			1	1	1	1	1	0	1	1	1	1	1	2	1	0	1	1	1	0	1	1	1	1	1	0	1	1	1	1	1	1	1	1	1	1	1	1
AYAILLVTHGPSHPITK	K	D	419	435	17	2,3,4	sp|Q8NB12|SMYD1_HUMAN	Q8NB12	SMYD1_HUMAN	SMYD1	Histone-lysine N-methyltransferase SMYD1			5	5	7	5	5	4	7	4	5	5	6	5	6	5	5	5	5	5	6	5	5	5	4	5	4	5	4	5	6	4	6	3	6	5	6	3
AYALQSDVEYK	K	A	939	949	11	2	sp|P20929|NEBU_HUMAN	P20929	NEBU_HUMAN	NEB	Nebulin			0	2	0	1	0	1	0	0	1	1	2	1	1	1	0	0	0	1	0	0	0	1	0	1	1	0	0	0	0	2	0	1	1	0	0	1
AYAQGISR	R	T	184	191	8	2	sp|O75390|CISY_HUMAN	O75390	CISY_HUMAN	CS	Citrate synthase, mitochondrial			0	0	0	0	1	0	0	0	0	0	0	0	1	1	1	1	1	0	0	0	1	0	2	0	1	0	1	1	1	0	0	0	1	1	1	1
AYAQQLADWAR	K	K	52	62	11	2	sp|Q9UKS6|PACN3_HUMAN	Q9UKS6	PACN3_HUMAN	PACSIN3	Protein kinase C and casein kinase substrate in neurons protein 3			0	1	0	0	0	0	0	0	0	0	0	1	0	0	0	1	0	0	0	0	0	0	0	0	0	0	0	0	0	1	0	1	0	1	0	1
AYATITNNCTK	K	T	26171	26181	11	2	sp|Q8WZ42|TITIN_HUMAN	Q8WZ42	TITIN_HUMAN	TTN	Titin			1	0	0	1	0	0	0	0	1	1	0	1	0	0	0	0	1	1	0	0	0	0	0	0	1	0	0	0	0	0	1	0	1	0	0	0
AYDATHLVK	K	S	201	209	9	2	sp|P10768|ESTD_HUMAN	P10768	ESTD_HUMAN	ESD	S-formylglutathione hydrolase			1	1	1	1	1	1	1	1	1	1	1	1	1	1	1	1	1	1	1	1	1	1	1	1	1	1	1	1	1	1	1	1	1	0	1	1
AYDLQSDAIYK	K	S	3618	3628	11	2	sp|P20929|NEBU_HUMAN	P20929	NEBU_HUMAN	NEB	Nebulin			1	1	1	1	0	0	0	2	2	1	0	2	1	1	1	0	0	1	1	0	1	1	1	0	2	1	0	1	1	0	1	2	1	1	0	1
AYDLQSDNLYK	K	S	3375	3385	11	2	sp|P20929|NEBU_HUMAN	P20929	NEBU_HUMAN	NEB	Nebulin			1	1	2	1	1	1	2	2	1	1	1	1	1	1	1	1	1	1	1	1	1	1	1	1	1	1	1	2	1	1	1	1	1	1	1	1
AYDLQSDNVYR	K	A	4345	4355	11	2	sp|P20929|NEBU_HUMAN	P20929	NEBU_HUMAN	NEB	Nebulin			1	1	1	0	1	1	1	2	2	2	2	1	1	1	1	1	1	1	1	1	1	1	1	1	1	1	1	2	1	1	1	1	1	1	2	1
AYDTDAGPVFVK	R	V	30	41	12	2	sp|Q9H479|FN3K_HUMAN	Q9H479	FN3K_HUMAN	FN3K	Fructosamine-3-kinase			0	0	0	0	0	0	0	0	0	0	0	0	0	0	0	0	0	0	0	0	0	0	0	0	0	0	0	0	0	0	0	0	0	0	0	1
AYEDQTKPVLEYYQK	K	K	175	189	15	2,3	sp|Q9UIJ7|KAD3_HUMAN	Q9UIJ7	KAD3_HUMAN	AK3	GTP:AMP phosphotransferase AK3, mitochondrial			2	1	2	2	2	1	2	1	2	2	2	3	2	3	3	3	2	2	2	3	3	3	2	3	3	2	2	2	2	2	2	2	3	3	3	3
AYELEQSVVK	K	L	74	83	10	2	sp|P46020|KPB1_HUMAN	P46020	KPB1_HUMAN	PHKA1	Phosphorylase b kinase regulatory subunit alpha, skeletal muscle isoform			0	0	0	0	0	0	0	0	0	0	0	0	0	0	0	0	0	1	0	0	0	0	0	0	0	0	0	0	0	0	0	0	0	0	0	0
AYELQSDNVYK	K	A	4103	4113	11	2	sp|P20929|NEBU_HUMAN	P20929	NEBU_HUMAN	NEB	Nebulin			1	0	1	1	0	1	1	1	1	1	1	1	1	0	0	1	0	1	0	0	0	1	0	1	0	1	0	1	0	1	1	0	0	0	0	1
AYFLDGSLLK	R	E	2178	2187	10	2	sp|P02549|SPTA1_HUMAN	P02549	SPTA1_HUMAN	SPTA1	Spectrin alpha chain, erythrocytic 1			1	0	0	0	0	0	0	0	0	0	0	0	0	0	0	0	0	0	0	0	0	0	0	0	0	0	0	0	0	0	0	0	0	0	0	0
AYFTSATMIIAIPTGVK	R	V	303	319	17	2,3	sp|P00395|COX1_HUMAN	P00395	COX1_HUMAN	MT-CO1	Cytochrome c oxidase subunit 1			2	2	3	3	1	1	2	2	3	2	3	3	2	1	2	2	1	2	2	1	2	1	2	1	2	2	2	3	2	1	3	1	2	2	3	2
AYGELPEHAK	K	I	105	114	10	2	sp|O14602|IF1AY_HUMAN	O14602	IF1AY_HUMAN	EIF1AY	Eukaryotic translation initiation factor 1A, Y-chromosomal	EIF1AX	sp|P47813|IF1AX_HUMAN	0	0	1	0	0	0	1	0	1	0	0	0	0	0	0	0	1	0	0	0	1	0	1	0	0	0	1	0	0	0	0	0	0	0	0	0
AYGENIGYSEKDR	K	F	278	290	13	2	sp|P05026|AT1B1_HUMAN	P05026	AT1B1_HUMAN	ATP1B1	Sodium/potassium-transporting ATPase subunit beta-1			0	0	0	0	1	0	0	0	0	0	0	0	0	0	0	0	0	0	0	0	0	0	1	0	0	0	0	0	0	0	0	0	0	0	0	0
AYGYTLDER	K	Y	4468	4476	9	2	sp|P20929|NEBU_HUMAN	P20929	NEBU_HUMAN	NEB	Nebulin			1	1	1	1	1	1	1	1	2	1	2	2	1	1	1	1	1	1	1	0	1	1	1	1	1	1	1	1	2	1	2	1	1	1	2	1
AYGYTLGPK	K	D	4994	5002	9	2	sp|P20929|NEBU_HUMAN	P20929	NEBU_HUMAN	NEB	Nebulin			1	1	1	1	1	1	1	1	0	1	1	1	1	1	1	1	1	1	1	1	1	1	1	1	0	2	1	1	1	1	1	1	1	1	1	1
AYHEQLSVAEITNACFEPANQMVK	K	C	281	304	24	2,3	sp|P68366|TBA4A_HUMAN	P68366	TBA4A_HUMAN	TUBA4A	Tubulin alpha-4A chain	TUBA1A, TUBA1B, TUBA3C, TUBA3D, TUBA3E	sp|P0DPH7|TBA3C_HUMAN, sp|P0DPH8|TBA3D_HUMAN, sp|P68363|TBA1B_HUMAN, sp|Q6PEY2|TBA3E_HUMAN, sp|Q71U36|TBA1A_HUMAN	2	2	2	3	5	3	5	3	3	3	2	3	4	1	3	2	4	3	2	1	4	1	2	1	4	1	4	3	4	2	3	2	2	3	2	1
AYHEQLSVAEITSSCFEPNSQMVK	K	C	281	304	24	3	sp|Q9NY65|TBA8_HUMAN	Q9NY65	TBA8_HUMAN	TUBA8	Tubulin alpha-8 chain			1	2	1	0	1	1	1	1	1	0	1	1	1	1	1	1	1	1	1	1	1	1	1	1	1	1	1	1	1	1	1	1	1	1	1	1
AYHEQLTVAEITNACFEPANQMVK	K	C	281	304	24	3	sp|Q9BQE3|TBA1C_HUMAN	Q9BQE3	TBA1C_HUMAN	TUBA1C	Tubulin alpha-1C chain			0	0	0	0	0	0	0	1	0	0	0	0	0	0	0	0	0	0	0	0	0	0	0	0	0	0	0	0	0	0	0	0	0	0	0	0
AYHTNLYLSADAEK	K	V	165	178	14	2,3	sp|Q9BXI3|5NT1A_HUMAN	Q9BXI3	5NT1A_HUMAN	NT5C1A	Cytosolic 5'-nucleotidase 1A			0	0	0	0	2	2	0	1	0	0	0	0	1	1	0	1	1	0	1	0	1	1	2	0	1	0	0	0	0	0	0	0	0	0	0	0
AYIFIDEAHITQALIWLSQR	R	Q	1054	1073	20	3	sp|P01023|A2MG_HUMAN	P01023	A2MG_HUMAN	A2M	Alpha-2-macroglobulin			0	0	0	0	0	0	1	0	0	0	0	0	0	0	1	0	0	0	0	0	1	0	0	0	0	1	0	1	1	0	0	0	0	0	0	0
AYILNLVK	R	Q	281	288	8	2	sp|P50991|TCPD_HUMAN	P50991	TCPD_HUMAN	CCT4	T-complex protein 1 subunit delta			0	0	0	0	0	0	0	0	0	1	0	1	0	0	0	0	0	0	0	0	0	0	0	0	0	0	0	0	0	0	1	0	0	0	0	0
AYIVEWR	K	K	92	98	7	2	sp|Q93034|CUL5_HUMAN	Q93034	CUL5_HUMAN	CUL5	Cullin-5			0	0	0	0	0	0	0	0	0	0	0	0	0	1	0	0	0	0	0	0	0	0	1	1	0	0	0	0	0	0	0	1	0	0	0	1
AYIVTKGQLLCPTCSK	R	S	346	361	16	4	sp|Q9NZU5|LMCD1_HUMAN	Q9NZU5	LMCD1_HUMAN	LMCD1	LIM and cysteine-rich domains protein 1			0	0	0	0	0	0	0	0	0	0	0	0	0	0	0	0	0	0	0	0	1	0	0	0	0	0	0	0	0	0	0	0	0	0	0	0
AYLESEVAISEELVQK	R	Y	1075	1090	16	2	sp|Q9NQC3|RTN4_HUMAN	Q9NQC3	RTN4_HUMAN	RTN4	Reticulon-4			0	0	0	0	0	0	0	0	0	1	0	0	0	0	0	0	1	0	0	0	0	0	0	0	2	0	0	0	0	0	1	0	1	0	0	0
AYLPVNESFGFTADLR	K	S	786	801	16	2,3	sp|P13639|EF2_HUMAN	P13639	EF2_HUMAN	EEF2	Elongation factor 2			1	0	1	1	1	1	1	2	2	1	1	1	1	1	0	1	1	1	1	0	1	1	1	0	0	1	1	1	1	1	1	1	1	1	1	1
AYNMVDIIHSVVDER	K	E	313	327	15	2,3	sp|P05166|PCCB_HUMAN	P05166	PCCB_HUMAN	PCCB	Propionyl-CoA carboxylase beta chain, mitochondrial			0	0	0	0	0	0	1	0	2	1	1	0	0	0	1	0	1	0	0	0	0	0	1	0	1	1	2	1	1	0	1	0	1	0	1	0
AYNTLIK	K	D	262	268	7	2	sp|P43155|CACP_HUMAN	P43155	CACP_HUMAN	CRAT	Carnitine O-acetyltransferase			0	0	1	0	0	0	0	0	1	0	0	0	0	0	1	0	0	0	0	0	0	0	1	0	0	0	0	0	0	0	0	0	0	0	0	0
AYPHVFTK	R	G	26	33	8	2	sp|O14949|QCR8_HUMAN	O14949	QCR8_HUMAN	UQCRQ	Cytochrome b-c1 complex subunit 8			1	0	1	0	2	0	1	0	1	0	1	0	0	1	1	1	1	0	1	1	2	1	2	0	1	0	1	1	1	0	1	0	1	0	1	0
AYQFAGR	R	S	267	273	7	2	sp|Q15006|EMC2_HUMAN	Q15006	EMC2_HUMAN	EMC2	ER membrane protein complex subunit 2			0	0	0	0	0	0	0	0	0	0	0	0	0	0	0	0	0	0	0	0	0	0	0	0	0	0	0	0	0	0	0	0	0	0	0	0
AYQIDTVINLNVPFEVIK	R	Q	105	122	18	2	sp|Q9UIJ7|KAD3_HUMAN	Q9UIJ7	KAD3_HUMAN	AK3	GTP:AMP phosphotransferase AK3, mitochondrial			0	0	0	0	0	0	0	0	0	0	0	0	0	0	1	0	1	0	0	0	0	0	0	0	0	0	0	0	0	0	0	0	0	0	0	0
AYSAVVFDSLVNFVCHTCFK	R	R	38	57	20	3	sp|Q8NB12|SMYD1_HUMAN	Q8NB12	SMYD1_HUMAN	SMYD1	Histone-lysine N-methyltransferase SMYD1			1	1	1	1	2	1	2	2	2	1	1	1	2	1	2	1	2	2	1	2	1	1	1	1	2	1	1	1	0	0	2	2	1	1	1	1
AYSDPSTGEPATYGELQQR	K	C	3317	3335	19	2	sp|Q15149|PLEC_HUMAN	Q15149	PLEC_HUMAN	PLEC	Plectin			0	0	0	0	0	0	0	0	1	0	0	0	0	0	0	0	0	0	0	0	0	0	0	0	0	0	0	0	0	0	1	0	0	0	0	0
AYSEAHEISK	K	E	153	162	10	2,3	sp|P61981|1433G_HUMAN	P61981	1433G_HUMAN	YWHAG	14-3-3 protein gamma			3	5	4	2	3	4	4	4	3	2	2	2	3	4	1	4	3	2	3	3	1	4	3	4	3	4	3	4	4	4	1	4	4	4	3	3
AYSLFSYNTQGR	R	D	65	76	12	2	sp|P02743|SAMP_HUMAN	P02743	SAMP_HUMAN	APCS	Serum amyloid P-component			0	0	0	0	0	0	0	0	0	0	0	0	0	0	0	0	0	0	0	0	0	0	0	0	0	0	0	0	0	0	0	0	0	0	0	0
AYSNIKDYIDEAEK	K	V	1927	1940	14	2,3	sp|P24043|LAMA2_HUMAN	P24043	LAMA2_HUMAN	LAMA2	Laminin subunit alpha-2			0	0	0	1	0	0	0	0	0	1	0	1	0	0	0	0	0	0	0	0	0	0	0	0	0	0	0	0	0	0	0	0	0	0	0	0
AYSPELIVHPVLDSPNAVHEVEK	K	W	118	140	23	3	sp|Q8IW45|NNRD_HUMAN	Q8IW45	NNRD_HUMAN	NAXD	ATP-dependent (S)-NAD(P)H-hydrate dehydratase			0	0	0	0	0	0	0	0	0	0	0	0	0	0	0	0	0	0	0	0	0	0	0	0	0	0	1	0	0	0	0	0	0	0	0	0
AYSSFGGGR	R	G	11	19	9	2	sp|Q15056|IF4H_HUMAN	Q15056	IF4H_HUMAN	EIF4H	Eukaryotic translation initiation factor 4H			0	0	0	0	0	0	0	0	0	1	0	0	0	0	0	0	0	1	0	0	0	0	0	0	0	0	0	0	0	0	0	0	0	0	0	0
AYSTTSIASVAGLTAAAYR	K	V	22	40	19	2,3	sp|Q86Y39|NDUAB_HUMAN	Q86Y39	NDUAB_HUMAN	NDUFA11	NADH dehydrogenase [ubiquinone] 1 alpha subcomplex subunit 11			1	0	0	0	0	0	0	0	1	0	1	0	0	0	1	0	0	0	1	0	0	0	0	0	0	0	1	1	1	0	2	0	0	0	1	0
AYSTVATNCHK	K	T	22924	22934	11	2,3	sp|Q8WZ42|TITIN_HUMAN	Q8WZ42	TITIN_HUMAN	TTN	Titin			3	2	4	4	3	3	4	5	4	4	4	4	4	5	2	3	2	4	3	2	4	2	3	3	2	4	2	4	2	3	4	3	2	4	2	4
AYTLEEEAVSVQR	R	E	10656	10668	13	2,3	sp|Q8WZ42|TITIN_HUMAN	Q8WZ42	TITIN_HUMAN	TTN	Titin			1	1	1	1	1	1	1	1	2	1	0	2	1	0	1	1	1	1	0	0	1	0	1	0	1	1	1	1	2	0	1	1	1	0	1	1
AYTLEEEAVSVQREEEYEEYEEYDYK	R	E	10656	10681	26	3	sp|Q8WZ42|TITIN_HUMAN	Q8WZ42	TITIN_HUMAN	TTN	Titin			0	0	0	0	1	1	0	0	0	0	0	0	0	1	0	0	1	0	0	0	0	0	0	0	1	0	0	0	0	0	1	0	1	0	0	0
AYTNFDAER	K	D	29	37	9	2	sp|P07355|ANXA2_HUMAN	P07355	ANXA2_HUMAN	ANXA2	Annexin A2	ANXA2P2	sp|A6NMY6|AXA2L_HUMAN	1	1	1	0	0	0	0	0	1	0	1	0	0	0	0	0	0	0	0	1	0	0	0	0	0	0	0	0	0	0	1	1	0	1	0	0
AYVDTTDSR	R	T	27158	27166	9	2	sp|Q8WZ42|TITIN_HUMAN	Q8WZ42	TITIN_HUMAN	TTN	Titin			1	2	1	2	1	1	0	1	1	1	1	1	2	1	1	1	1	1	1	1	1	1	1	1	1	1	1	1	2	2	0	1	2	1	1	1
AYVLGSPALAAELEAVGVASVGVGPEPLQGEGPGDWLHAPLEPDVR	K	A	121	166	46	4	sp|A6NDG6|PGP_HUMAN	A6NDG6	PGP_HUMAN	PGP	Glycerol-3-phosphate phosphatase			0	0	0	0	0	0	1	1	1	0	0	2	1	0	0	0	0	0	1	0	0	1	0	1	1	0	0	0	1	0	0	0	0	0	1	1
AYWNASDLR	R	Y	5257	5265	9	2	sp|P20929|NEBU_HUMAN	P20929	NEBU_HUMAN	NEB	Nebulin			1	1	2	1	0	1	1	1	1	1	1	2	1	2	1	1	0	0	1	1	1	1	1	1	1	1	1	2	1	1	1	1	1	1	1	1
AYWQVHLDQVEVASGLTLCK	K	E	268	287	20	2,3	contam_sp|P07339|CATD_HUMAN	P07339	CATD_HUMAN	CTSD	Cathepsin D			0	0	1	0	1	1	3	0	1	0	0	0	2	0	1	0	1	0	3	3	3	1	1	1	3	1	1	0	1	0	1	0	0	0	0	0
CAELEEELK	K	T	190	198	9	2	sp|P09493|TPM1_HUMAN	P09493	TPM1_HUMAN	TPM1	Tropomyosin alpha-1 chain			0	2	1	2	1	3	0	2	1	2	0	3	1	2	0	3	1	3	0	2	0	2	0	2	0	2	0	2	1	3	1	2	1	2	0	2
CAELEEELKTVTNNLK	K	S	190	205	16	3	sp|P09493|TPM1_HUMAN	P09493	TPM1_HUMAN	TPM1	Tropomyosin alpha-1 chain			0	1	0	1	0	1	0	0	0	1	0	1	0	1	0	1	0	0	0	1	0	0	0	0	0	0	0	1	0	1	0	1	0	1	0	1
CAFSSQEPYFSYSGAFK	K	C	200	216	17	2	contam_sp|P02788|TRFL_HUMAN	P02788	TRFL_HUMAN	LTF	Lactotransferrin			0	0	0	0	0	0	0	0	0	0	0	0	0	0	0	0	0	0	0	0	0	0	0	0	0	0	0	0	0	0	0	0	0	0	0	0
CAIEDSATYTVR	R	V	220	231	12	2	sp|Q5VTT5|MYOM3_HUMAN	Q5VTT5	MYOM3_HUMAN	MYOM3	Myomesin-3			1	0	0	0	0	0	1	0	1	0	0	1	0	0	0	0	1	1	1	0	0	0	0	0	1	0	0	0	0	0	1	0	1	0	0	0
CALDFFR	K	Q	66	72	7	2	sp|P51970|NDUA8_HUMAN	P51970	NDUA8_HUMAN	NDUFA8	NADH dehydrogenase [ubiquinone] 1 alpha subcomplex subunit 8			1	0	1	1	1	0	1	1	1	1	1	1	1	1	1	1	1	1	1	1	1	0	1	1	1	1	1	1	1	1	1	1	1	1	1	1
CAPGVVGPAEADIDFDIIK	K	N	805	823	19	2	sp|Q14315|FLNC_HUMAN	Q14315	FLNC_HUMAN	FLNC	Filamin-C			0	0	0	0	0	0	0	0	0	0	0	0	0	0	0	0	0	0	0	0	0	0	0	0	0	0	0	0	0	0	0	0	0	1	0	0
CAPGVVGPAEADIDFDIIKNDNDTFTVK	K	Y	805	832	28	3	sp|Q14315|FLNC_HUMAN	Q14315	FLNC_HUMAN	FLNC	Filamin-C			1	1	1	1	2	0	1	1	1	0	1	1	1	1	1	1	1	3	1	0	1	0	1	0	1	0	1	1	1	1	0	1	1	2	0	0
CATITPDEAR	K	V	113	122	10	2	sp|P48735|IDHP_HUMAN	P48735	IDHP_HUMAN	IDH2	Isocitrate dehydrogenase [NADP], mitochondrial			0	1	1	1	0	0	1	1	1	1	1	1	1	1	1	0	1	1	1	1	1	1	1	1	1	1	1	1	1	1	0	1	1	1	1	1
CCAAADPHECYAK	K	V	384	396	13	2,3	contam_sp|P02768|ALBU_HUMAN	P02768	ALBU_HUMAN	ALB	Serum albumin			2	1	2	2	2	2	2	2	2	2	1	2	2	1	2	2	2	2	3	1	2	2	2	1	2	2	2	2	2	1	3	2	1	1	2	1
CCAADDKEACFAVEGPK	K	L	581	597	17	2,3	contam_sp|P02769|ALBU_BOVIN	P02769	ALBU_BOVIN	ALB	Serum albumin			1	0	0	0	0	1	1	1	1	1	1	1	0	2	0	1	0	1	0	0	0	0	1	0	0	1	0	1	0	1	1	2	0	2	0	0
CCESNLEPLFSGYIETLR	R	R	163	180	18	3	contam_sp|P78386|KRT85_HUMAN	P78386	KRT85_HUMAN	KRT85	Keratin, type II cuticular Hb5			0	0	0	0	0	0	0	0	0	0	0	0	0	0	0	0	0	0	0	0	0	0	0	0	0	0	0	0	0	0	0	0	0	0	0	0
CCITAAPYR	R	G	25	33	9	2	contam_sp|O43790|KRT86_HUMAN	O43790	KRT86_HUMAN	KRT86	Keratin, type II cuticular Hb6	KRT81, KRT83	contam_sp|P15241|K2M2_SHEEP, contam_sp|P78385|KRT83_HUMAN, contam_sp|Q14533|KRT81_HUMAN	0	0	0	0	0	0	0	0	0	0	0	0	0	0	0	0	0	0	0	0	0	0	1	0	0	0	0	0	0	0	0	0	0	0	0	0
CCTESLVNR	K	R	500	508	9	2	contam_sp|P02768|ALBU_HUMAN	P02768	ALBU_HUMAN	ALB	Serum albumin		contam_sp|P02769|ALBU_BOVIN	1	1	1	1	1	1	1	1	1	2	1	1	1	1	1	1	1	1	1	1	1	1	1	1	1	1	0	1	1	1	1	2	1	1	1	1
CCWDEPVR	R	I	75	82	8	2	sp|P49753|ACOT2_HUMAN	P49753	ACOT2_HUMAN	ACOT2	Acyl-coenzyme A thioesterase 2, mitochondrial	ACOT1	sp|Q86TX2|ACOT1_HUMAN	0	0	0	0	0	0	0	0	0	0	0	0	0	0	0	0	0	0	0	0	0	0	0	0	0	0	0	0	0	0	1	1	0	0	0	1
CDCHALGSTNGQCDIR	R	T	935	950	16	3	sp|P11047|LAMC1_HUMAN	P11047	LAMC1_HUMAN	LAMC1	Laminin subunit gamma-1			0	0	1	0	0	0	0	1	0	0	0	0	0	0	0	0	0	0	0	0	0	0	0	1	0	0	0	0	0	0	0	0	0	0	0	1
CDENILWLDYK	K	N	152	162	11	2	sp|P14618|KPYM_HUMAN	P14618	KPYM_HUMAN	PKM	Pyruvate kinase PKM			0	1	1	1	1	1	1	1	1	1	1	2	1	1	1	1	1	2	1	2	1	1	1	1	1	1	1	1	1	1	0	1	1	1	1	1
CDEPILSNR	K	S	133	141	9	2	sp|P30086|PEBP1_HUMAN	P30086	PEBP1_HUMAN	PEBP1	Phosphatidylethanolamine-binding protein 1			1	0	1	0	1	1	1	0	1	1	1	1	1	1	1	0	1	1	1	1	1	1	1	1	1	1	1	1	1	1	1	1	1	1	1	1
CDGDFDCEDRTDEANCPTK	R	R	344	362	19	3	sp|P98160|PGBM_HUMAN	P98160	PGBM_HUMAN	HSPG2	Basement membrane-specific heparan sulfate proteoglycan core protein			0	0	0	0	0	0	1	0	1	0	0	0	0	0	0	0	1	0	0	0	0	0	0	0	0	0	0	0	0	0	0	0	0	0	0	0
CDIDIRK	K	D	287	293	7	2	sp|P68133|ACTS_HUMAN	P68133	ACTS_HUMAN	ACTA1	Actin, alpha skeletal muscle	ACTA2, ACTC1, ACTG2	sp|P62736|ACTA_HUMAN, sp|P63267|ACTH_HUMAN, sp|P68032|ACTC_HUMAN	0	0	0	0	0	0	0	0	0	0	0	0	0	0	0	0	0	0	0	0	0	0	0	0	0	0	0	0	0	0	0	0	0	0	0	0
CDIDIRKDLYANNVMSGGTTMYPGIADR	K	M	287	314	28	4	sp|P68133|ACTS_HUMAN	P68133	ACTS_HUMAN	ACTA1	Actin, alpha skeletal muscle			0	1	0	0	0	0	0	0	0	0	1	0	0	0	0	0	0	0	1	0	0	0	1	0	0	1	0	0	0	1	0	0	0	0	0	0
CDITGLLEGQEYK	K	F	16181	16193	13	2	sp|Q8WZ42|TITIN_HUMAN	Q8WZ42	TITIN_HUMAN	TTN	Titin			1	1	1	0	0	1	0	1	0	1	1	1	1	1	1	1	1	2	1	0	1	0	0	1	1	0	1	0	1	1	1	0	1	1	1	0
CDKYDIMHLR	R	P	86	95	10	3	sp|Q16795|NDUA9_HUMAN	Q16795	NDUA9_HUMAN	NDUFA9	NADH dehydrogenase [ubiquinone] 1 alpha subcomplex subunit 9, mitochondrial			1	0	0	0	0	0	0	0	0	0	1	0	1	0	0	0	0	0	1	0	0	0	0	0	0	0	0	0	1	0	0	0	0	0	1	0
CDPPVISNITK	R	D	20418	20428	11	2	sp|Q8WZ42|TITIN_HUMAN	Q8WZ42	TITIN_HUMAN	TTN	Titin			0	0	0	0	0	0	0	0	0	1	0	0	0	0	0	0	0	1	0	0	0	0	0	0	0	0	0	0	0	0	1	0	0	0	0	0
CDPSDTGEYQCIVSNEGGSCSCSTR	K	V	5944	5968	25	2,3	sp|Q8WZ42|TITIN_HUMAN	Q8WZ42	TITIN_HUMAN	TTN	Titin			0	0	0	0	0	1	0	0	0	1	1	0	0	0	0	0	0	1	0	0	0	0	0	0	0	0	0	0	1	0	0	0	0	0	1	1
CDSHDDPALGLVSGQCR	R	C	423	439	17	2,3	sp|P55268|LAMB2_HUMAN	P55268	LAMB2_HUMAN	LAMB2	Laminin subunit beta-2			0	0	2	0	0	0	0	0	1	0	0	0	0	0	1	0	0	0	0	0	0	0	0	0	0	0	0	0	0	0	1	0	0	0	0	0
CDVDIRKDLYANTVLSGGTTMYPGIADR	K	M	285	312	28	4	sp|P60709|ACTB_HUMAN	P60709	ACTB_HUMAN	ACTB	Actin, cytoplasmic 1	ACTG1	sp|P63261|ACTG_HUMAN	0	0	1	0	0	0	0	0	0	0	0	0	0	0	0	0	0	0	0	0	0	0	0	0	0	0	0	0	0	0	0	0	0	0	0	0
CEAGGACSSSIVR	K	V	3167	3179	13	2	sp|Q5VST9|OBSCN_HUMAN	Q5VST9	OBSCN_HUMAN	OBSCN	Obscurin			0	0	0	0	0	0	1	0	0	0	1	0	0	0	0	0	0	0	0	0	0	0	0	0	0	0	0	0	0	0	0	0	1	0	1	0
CEAGTENWQR	K	V	676	685	10	2	sp|P52179|MYOM1_HUMAN	P52179	MYOM1_HUMAN	MYOM1	Myomesin-1			1	0	0	0	0	0	1	0	0	0	1	0	0	0	0	0	0	1	0	0	0	0	0	0	0	0	1	0	1	0	0	0	1	1	0	0
CEAQSYTAIK	K	L	29033	29042	10	2	sp|Q8WZ42|TITIN_HUMAN	Q8WZ42	TITIN_HUMAN	TTN	Titin			1	0	0	0	0	0	0	0	0	0	0	0	0	0	1	0	0	0	0	0	0	0	0	0	0	0	0	0	0	0	0	0	0	0	0	0
CEAWTMPEPGPAYDLTFCEVR	K	D	805	825	21	2,3	sp|P54296|MYOM2_HUMAN	P54296	MYOM2_HUMAN	MYOM2	Myomesin-2			1	1	0	1	1	1	0	1	1	2	0	2	0	1	1	2	1	2	0	0	1	1	0	0	0	2	0	1	0	2	1	2	0	1	0	2
CEEGFVTGGHVLR	R	L	208	220	13	2,3	sp|P21817|RYR1_HUMAN	P21817	RYR1_HUMAN	RYR1	Ryanodine receptor 1			1	0	1	0	1	1	0	1	1	1	1	1	1	2	0	1	0	0	2	0	1	1	1	0	0	1	1	0	1	0	1	1	1	0	1	1
CEEGKDNWIR	R	C	14258	14267	10	2,3	sp|Q8WZ42|TITIN_HUMAN	Q8WZ42	TITIN_HUMAN	TTN	Titin			1	1	2	0	1	2	2	2	2	2	1	1	1	1	0	1	1	0	1	2	2	1	1	0	0	0	0	0	0	1	2	0	1	0	0	0
CEEGVTVTTPSLSGAGSYLALPALTNTHHELR	R	L	3921	3952	32	4	sp|P98160|PGBM_HUMAN	P98160	PGBM_HUMAN	HSPG2	Basement membrane-specific heparan sulfate proteoglycan core protein			0	1	1	1	1	1	1	1	1	1	1	1	1	1	1	1	1	0	1	0	1	1	1	1	1	0	0	0	0	0	1	0	1	1	1	1
CEETHAELEASQK	K	E	1466	1478	13	1,2,3	sp|Q9UKX2|MYH2_HUMAN	Q9UKX2	MYH2_HUMAN	MYH2	Myosin-2	MYH1	sp|P12882|MYH1_HUMAN	2	8	2	8	2	11	2	9	2	8	0	8	0	6	2	6	2	8	1	7	2	6	2	7	2	8	1	8	0	12	2	11	1	9	2	10
CEEWTIAVPGPPHSLK	K	C	1031	1046	16	2,3	sp|P52179|MYOM1_HUMAN	P52179	MYOM1_HUMAN	MYOM1	Myomesin-1			3	3	3	3	3	3	3	3	3	3	3	3	3	3	4	3	3	3	3	2	4	3	3	3	3	4	3	3	3	3	3	3	3	3	3	3
CEFADQGVYVCDAHDAQSSASVK	R	V	2227	2249	23	3	sp|Q5VST9|OBSCN_HUMAN	Q5VST9	OBSCN_HUMAN	OBSCN	Obscurin			0	0	0	1	0	1	1	1	1	1	0	1	1	0	0	0	0	1	1	0	0	0	0	0	0	0	1	0	0	0	0	0	0	0	0	0
CEFVMEVTNK	R	T	276	285	10	2	sp|Q16851|UGPA_HUMAN	Q16851	UGPA_HUMAN	UGP2	UTP--glucose-1-phosphate uridylyltransferase			0	0	0	0	0	0	0	0	1	0	0	0	0	0	0	0	0	0	0	0	0	0	0	0	0	0	0	0	0	0	0	0	0	0	0	0
CEHSQALHCHPEACGPDATCVNRPDGR	R	G	3880	3906	27	5	sp|P98160|PGBM_HUMAN	P98160	PGBM_HUMAN	HSPG2	Basement membrane-specific heparan sulfate proteoglycan core protein			0	0	0	0	0	0	0	0	0	0	0	0	0	0	0	0	0	0	0	0	0	0	0	0	0	0	0	0	0	0	1	0	0	0	0	0
CEIQAALEEAEASLEHEEGK	K	I	1544	1563	20	2,3,4	sp|Q9UKX2|MYH2_HUMAN	Q9UKX2	MYH2_HUMAN	MYH2	Myosin-2	MYH8	sp|P13535|MYH8_HUMAN	10	26	7	28	10	23	9	24	11	26	6	24	9	24	7	23	8	28	7	15	10	24	5	23	9	26	7	16	8	24	8	29	12	27	8	27
CEIQAALEEAEASLEHEEGKILR	K	I	1544	1566	23	4	sp|Q9UKX2|MYH2_HUMAN	Q9UKX2	MYH2_HUMAN	MYH2	Myosin-2	MYH8	sp|P13535|MYH8_HUMAN	0	1	0	1	0	1	0	1	0	2	0	2	0	1	0	1	0	1	0	1	0	1	0	1	0	1	0	1	0	1	0	1	0	1	0	0
CEISENIPGK	K	W	454	463	10	2	sp|Q00872|MYPC1_HUMAN	Q00872	MYPC1_HUMAN	MYBPC1	Myosin-binding protein C, slow-type			1	1	1	1	1	1	1	1	1	1	1	1	1	0	1	1	1	1	1	0	1	1	1	1	1	1	1	1	1	1	1	1	1	1	1	1
CELQIHGLSVADTGEYSCVCGQER	R	T	3855	3878	24	3	sp|Q5VST9|OBSCN_HUMAN	Q5VST9	OBSCN_HUMAN	OBSCN	Obscurin			1	0	1	1	1	0	1	1	1	1	1	0	0	1	0	1	0	1	1	1	0	1	0	0	1	1	1	0	1	1	1	0	1	1	1	1
CEMASTGEVACFGEGIHTAFLK	R	A	1327	1348	22	3	sp|P31327|CPSM_HUMAN	P31327	CPSM_HUMAN	CPS1	Carbamoyl-phosphate synthase [ammonia], mitochondrial			1	0	0	0	0	0	0	0	0	0	0	0	0	0	0	0	0	0	0	0	0	0	0	0	0	0	0	0	0	0	0	0	0	0	0	0
CEQVQPGYFRPFLDHLIWEAEDTR	R	G	552	575	24	4	sp|P55268|LAMB2_HUMAN	P55268	LAMB2_HUMAN	LAMB2	Laminin subunit beta-2			0	0	0	0	0	0	0	0	0	0	0	0	1	0	0	0	0	0	0	0	0	0	0	0	0	0	0	0	0	0	0	0	0	0	0	0
CESAPGCGVWQR	R	P	360	371	12	2	sp|P27824|CALX_HUMAN	P27824	CALX_HUMAN	CANX	Calnexin			0	0	0	0	0	0	0	0	0	0	0	0	0	0	0	0	0	0	0	0	0	0	0	0	0	0	0	0	0	0	0	0	0	0	0	1
CESEEKEDGGGCYDIPNWSALK	R	Y	911	932	22	2,3	sp|P35573|GDE_HUMAN	P35573	GDE_HUMAN	AGL	Glycogen debranching enzyme			1	1	1	1	1	1	1	1	1	1	1	2	1	1	0	1	1	1	1	1	1	1	1	1	1	1	1	1	1	2	1	1	1	1	1	1
CEVGTDSWSQCNDTPVK	K	F	549	565	17	2	sp|P52179|MYOM1_HUMAN	P52179	MYOM1_HUMAN	MYOM1	Myomesin-1			0	0	0	0	0	0	0	0	1	0	1	1	0	0	0	0	0	0	0	0	0	0	0	0	1	0	0	0	1	0	0	1	1	1	1	1
CEVGTNNWVQCNDAPVK	R	I	422	438	17	2	sp|P54296|MYOM2_HUMAN	P54296	MYOM2_HUMAN	MYOM2	Myomesin-2			0	1	0	0	1	1	0	1	0	1	0	1	0	0	1	0	1	1	0	1	1	0	0	1	0	0	0	0	1	1	0	1	0	0	0	1
CEVLQYSAR	K	E	253	261	9	2	sp|O95299|NDUAA_HUMAN	O95299	NDUAA_HUMAN	NDUFA10	NADH dehydrogenase [ubiquinone] 1 alpha subcomplex subunit 10, mitochondrial			0	0	1	0	1	0	1	1	1	1	1	1	1	1	1	1	1	1	1	1	1	0	1	1	1	1	1	1	1	1	1	1	1	1	1	1
CEVNGAGAHPLFAFLR	K	E	115	130	16	3	sp|P07203|GPX1_HUMAN	P07203	GPX1_HUMAN	GPX1	Glutathione peroxidase 1			0	0	0	0	0	0	1	0	0	0	0	0	1	0	0	0	1	0	1	0	0	0	0	0	1	0	1	0	0	0	0	0	0	0	0	0
CEVTYKDKFDSCSFDLEVHESTGTTPNIDIR	R	S	142	172	31	5	sp|Q00872|MYPC1_HUMAN	Q00872	MYPC1_HUMAN	MYBPC1	Myosin-binding protein C, slow-type			0	0	0	0	0	0	0	0	0	1	0	0	0	0	0	0	0	0	0	0	0	0	0	0	0	0	0	0	0	0	0	0	0	0	0	0
CFGGLQK	K	V	11	17	7	2	sp|P10768|ESTD_HUMAN	P10768	ESTD_HUMAN	ESD	S-formylglutathione hydrolase			0	0	0	0	0	0	1	0	1	0	1	0	0	0	0	0	0	0	0	0	0	0	0	0	0	1	0	0	0	0	1	1	0	0	0	0
CFIGLEGSTSFLNLYSVDASK	K	T	6303	6323	21	2,3	sp|Q8WZ42|TITIN_HUMAN	Q8WZ42	TITIN_HUMAN	TTN	Titin			0	0	0	0	0	1	0	0	2	1	0	1	0	0	0	0	1	2	0	0	0	0	0	0	1	2	0	0	0	1	0	1	0	1	0	1
CFSIDNPGYEPEVVAVHPGGDTVAIGGVDGNVR	K	L	438	470	33	3	sp|O75083|WDR1_HUMAN	O75083	WDR1_HUMAN	WDR1	WD repeat-containing protein 1			0	0	0	0	0	0	1	0	1	1	1	1	0	0	0	0	0	1	0	0	0	0	0	0	0	0	0	0	0	0	1	0	0	0	0	0
CFTELFVK	K	E	335	342	8	2	sp|Q14324|MYPC2_HUMAN	Q14324	MYPC2_HUMAN	MYBPC2	Myosin-binding protein C, fast-type			0	1	0	1	0	0	0	1	0	1	0	1	0	1	0	1	0	1	0	1	0	0	0	0	0	1	0	1	0	1	0	1	0	1	0	0
CGCMATHLLK	K	E	4839	4848	10	2,3	sp|Q8WZ42|TITIN_HUMAN	Q8WZ42	TITIN_HUMAN	TTN	Titin			3	2	2	3	2	2	2	4	3	3	3	1	2	3	2	2	3	3	2	3	3	2	2	2	4	2	3	3	3	2	2	2	3	3	3	3
CGDLEEELK	K	I	190	198	9	1,2	sp|P07951|TPM2_HUMAN	P07951	TPM2_HUMAN	TPM2	Tropomyosin beta chain	TPM4	sp|P67936|TPM4_HUMAN	2	3	2	1	3	2	3	2	2	2	3	2	3	2	3	2	4	3	0	2	3	3	2	2	6	2	3	2	5	2	2	2	5	3	4	2
CGDLEEELKIVTNNLK	K	S	190	205	16	2,3	sp|P07951|TPM2_HUMAN	P07951	TPM2_HUMAN	TPM2	Tropomyosin beta chain			1	0	0	0	0	0	0	0	1	0	1	0	1	0	1	0	0	0	0	0	0	0	1	0	0	0	1	0	0	3	0	0	0	0	0	0
CGPCNSFVR	R	-	408	416	9	2	contam_sp|Q15323|K1H1_HUMAN	Q15323	K1H1_HUMAN	KRT31	Keratin, type I cuticular Ha1			0	0	0	0	0	0	0	0	0	0	0	0	0	0	0	0	0	0	0	0	0	0	0	0	0	0	0	0	0	0	0	0	0	0	0	0
CGPMVLDALIK	K	I	68	78	11	2	sp|P21912|SDHB_HUMAN	P21912	SDHB_HUMAN	SDHB	Succinate dehydrogenase [ubiquinone] iron-sulfur subunit, mitochondrial			0	0	0	0	0	0	0	0	0	0	0	0	0	0	0	0	0	0	0	0	0	0	0	0	0	0	0	0	0	0	0	0	0	0	0	0
CGSGIVGAVVK	K	A	297	307	11	2	sp|Q53GG5|PDLI3_HUMAN	Q53GG5	PDLI3_HUMAN	PDLIM3	PDZ and LIM domain protein 3			1	1	1	0	0	1	1	1	1	0	1	0	1	1	1	1	1	1	1	1	1	1	0	1	1	1	1	1	1	0	1	1	1	1	1	1
CGWLDLMILR	R	Y	339	348	10	2	sp|Q8N142|PURA1_HUMAN	Q8N142	PURA1_HUMAN	ADSS1	Adenylosuccinate synthetase isozyme 1			1	0	1	1	1	1	1	1	1	1	1	1	1	1	1	1	1	1	1	1	1	1	1	1	1	1	1	1	1	1	1	1	1	1	0	1
CHAGHLNGVYYQGGTYSK	K	A	365	382	18	3	sp|P02679|FIBG_HUMAN	P02679	FIBG_HUMAN	FGG	Fibrinogen gamma chain			1	0	0	0	0	0	0	0	0	0	0	1	0	0	0	0	0	0	0	0	0	0	0	0	0	0	0	0	0	0	0	0	0	0	0	0
CHEAEWVATPELTVADVAEEGNFQFR	R	V	563	588	26	3	sp|Q5VST9|OBSCN_HUMAN	Q5VST9	OBSCN_HUMAN	OBSCN	Obscurin			0	0	1	1	1	1	1	1	1	1	0	1	1	1	1	1	1	1	1	1	1	1	1	1	1	1	1	0	1	1	1	1	1	1	1	1
CHGCDFPVEAGDK	K	F	669	681	13	2,3	sp|O75112|LDB3_HUMAN	O75112	LDB3_HUMAN	LDB3	LIM domain-binding protein 3			2	2	2	2	1	2	2	2	2	2	2	3	2	2	1	2	1	2	2	2	1	2	1	2	1	2	1	2	2	1	2	2	1	2	1	2
CHIPADAPQFIQHR	K	V	784	797	14	2,3,4	sp|P20929|NEBU_HUMAN	P20929	NEBU_HUMAN	NEB	Nebulin			1	2	3	1	3	3	2	2	2	1	1	1	4	1	2	1	1	3	2	3	3	2	1	1	3	1	2	1	1	3	3	1	1	2	3	2
CHIPPDTPAFIQHK	K	V	537	550	14	3,4	sp|P20929|NEBU_HUMAN	P20929	NEBU_HUMAN	NEB	Nebulin			2	0	0	0	0	1	0	0	1	1	0	1	0	1	0	0	0	0	0	1	0	0	0	0	0	2	0	0	0	0	1	0	0	0	0	0
CHPGTGVDYTCECASGYQGDGR	R	N	776	797	22	3	sp|Q14112|NID2_HUMAN	Q14112	NID2_HUMAN	NID2	Nidogen-2			1	0	0	1	0	0	0	1	1	0	0	0	0	0	0	0	0	0	0	0	0	0	0	0	0	0	0	0	0	0	1	0	0	0	0	0
CHQHYDLSYR	R	N	9	18	10	2,3	sp|P52179|MYOM1_HUMAN	P52179	MYOM1_HUMAN	MYOM1	Myomesin-1			0	0	1	1	1	2	1	2	1	1	0	2	3	2	0	1	2	2	1	2	2	1	1	1	1	2	1	2	2	1	1	1	1	2	0	1
CHTIMNCTR	R	T	243	251	9	2	sp|P21912|SDHB_HUMAN	P21912	SDHB_HUMAN	SDHB	Succinate dehydrogenase [ubiquinone] iron-sulfur subunit, mitochondrial			0	0	0	0	1	0	0	0	1	0	0	0	0	0	1	0	1	0	0	0	1	0	1	0	1	0	1	0	0	0	1	0	0	0	0	0
CHVTGTAPIK	K	I	8160	8169	10	2	sp|Q8WZ42|TITIN_HUMAN	Q8WZ42	TITIN_HUMAN	TTN	Titin			1	1	1	1	1	1	1	1	1	1	1	1	1	1	1	1	1	1	1	1	2	1	1	1	1	1	1	1	1	1	1	1	1	1	1	1
CHYMTIHNVTPDDEGVYSVIAR	R	L	9814	9835	22	2,3,4	sp|Q8WZ42|TITIN_HUMAN	Q8WZ42	TITIN_HUMAN	TTN	Titin			3	5	4	3	3	4	4	5	2	3	8	5	5	4	3	3	4	4	4	3	3	3	3	4	6	3	4	3	5	5	6	5	8	5	4	4
CIAALISSRPDLLPDFHCTLAPVLIR	K	R	358	383	26	4	sp|O75155|CAND2_HUMAN	O75155	CAND2_HUMAN	CAND2	Cullin-associated NEDD8-dissociated protein 2			0	0	1	0	1	2	0	1	0	0	0	0	1	1	0	1	0	0	1	1	1	0	0	0	0	1	1	0	0	0	0	0	0	0	0	0
CIAYAESHDQALVGDK	K	S	473	488	16	2,3	sp|Q04446|GLGB_HUMAN	Q04446	GLGB_HUMAN	GBE1	1,4-alpha-glucan-branching enzyme			1	0	1	1	0	0	2	0	1	0	1	1	1	0	0	0	0	1	1	0	1	0	0	0	0	0	1	0	0	0	1	0	0	0	1	0
CIDLEPDNATTYVHK	K	G	502	516	15	3	sp|O94826|TOM70_HUMAN	O94826	TOM70_HUMAN	TOMM70	Mitochondrial import receptor subunit TOM70			0	0	0	1	0	0	0	0	1	0	0	1	0	0	0	0	0	0	0	0	0	0	0	0	0	0	0	0	0	0	0	0	0	0	0	0
CIIPNERKAPGVMDNPLVMHQLR	R	C	674	696	23	4	sp|P13533|MYH6_HUMAN	P13533	MYH6_HUMAN	MYH6	Myosin-6			0	0	0	0	0	0	1	0	1	0	0	0	0	0	0	0	0	0	0	0	0	0	0	0	0	0	0	0	0	0	0	0	0	0	0	0
CIIPNETK	R	S	672	679	8	2	sp|P12883|MYH7_HUMAN	P12883	MYH7_HUMAN	MYH7	Myosin-7	MYH1, MYH13, MYH2, MYH3, MYH4, MYH8	sp|P11055|MYH3_HUMAN, sp|P12882|MYH1_HUMAN, sp|P13535|MYH8_HUMAN, sp|Q9UKX2|MYH2_HUMAN, sp|Q9UKX3|MYH13_HUMAN, sp|Q9Y623|MYH4_HUMAN	3	2	3	2	2	3	3	2	2	2	2	2	3	1	3	1	2	2	2	2	2	2	2	1	3	2	3	1	3	2	3	1	2	2	3	2
CIIPNETKTPGAMEHELVLHQLR	R	C	678	700	23	5	sp|Q9UKX2|MYH2_HUMAN	Q9UKX2	MYH2_HUMAN	MYH2	Myosin-2	MYH1, MYH4, MYH8	sp|P12882|MYH1_HUMAN, sp|P13535|MYH8_HUMAN, sp|Q9Y623|MYH4_HUMAN	0	0	0	0	0	0	0	0	0	1	0	1	0	0	0	0	0	0	0	0	0	0	0	0	0	0	0	0	0	0	0	0	0	0	0	0
CIRSTPEYFAER	K	L	248	259	12	4	sp|P08133|ANXA6_HUMAN	P08133	ANXA6_HUMAN	ANXA6	Annexin A6			0	0	0	0	0	0	0	0	0	0	0	0	0	0	0	1	0	0	0	0	0	0	0	0	0	0	0	0	0	0	0	0	0	0	0	0
CITALYVFAETHFDR	K	G	327	341	15	3	sp|Q9HCP6|HHATL_HUMAN	Q9HCP6	HHATL_HUMAN	HHATL	Protein-cysteine N-palmitoyltransferase HHAT-like protein			1	1	1	1	1	1	1	1	1	1	1	1	1	1	0	1	1	1	1	1	1	1	1	1	1	1	1	1	1	1	1	1	1	1	0	1
CKDDEFTHLYTLIVRPDNTYEVK	R	I	163	185	23	4	sp|P27797|CALR_HUMAN	P27797	CALR_HUMAN	CALR	Calreticulin			0	0	0	0	0	0	0	0	0	1	0	0	0	0	0	0	0	0	0	0	0	0	0	0	0	0	0	0	0	0	0	0	0	0	0	0
CKDTLLHNGNQR	K	L	167	178	12	2,3	sp|Q9UBF9|MYOTI_HUMAN	Q9UBF9	MYOTI_HUMAN	MYOT	Myotilin			0	0	0	0	0	0	1	0	3	1	0	0	1	0	1	0	1	0	1	0	0	0	1	0	0	0	0	0	0	0	0	0	0	0	0	0
CKLAELEGALQK	R	A	383	394	12	2	contam_sp|P78386|KRT85_HUMAN	P78386	KRT85_HUMAN	KRT85	Keratin, type II cuticular Hb5	KRT81, KRT83, KRT86, KRT87P	contam_sp|O43790|KRT86_HUMAN, contam_sp|P78385|KRT83_HUMAN, contam_sp|Q14533|KRT81_HUMAN, sp|A6NCN2|KR87P_HUMAN	0	0	0	0	0	0	0	0	0	0	0	0	0	0	0	0	0	0	0	0	0	0	0	0	0	0	0	0	0	0	0	0	0	0	0	0
CKPGFFNLESSNPR	R	G	477	490	14	3	sp|P11047|LAMC1_HUMAN	P11047	LAMC1_HUMAN	LAMC1	Laminin subunit gamma-1			0	0	0	0	0	0	0	0	0	1	0	0	0	0	0	0	0	0	0	0	0	0	0	0	0	0	0	0	0	0	0	0	0	0	0	0
CKQLEEEQQALQK	R	K	36	48	13	2	sp|P07951|TPM2_HUMAN	P07951	TPM2_HUMAN	TPM2	Tropomyosin beta chain			0	0	0	0	0	0	0	0	0	0	0	0	0	0	0	0	0	0	0	0	1	0	0	0	0	0	0	0	0	0	0	0	1	0	0	0
CKQLEEEQQALQKK	R	L	36	49	14	3	sp|P07951|TPM2_HUMAN	P07951	TPM2_HUMAN	TPM2	Tropomyosin beta chain			1	0	0	0	0	0	0	0	1	0	1	0	0	0	0	0	0	0	0	0	0	0	1	0	0	0	0	0	0	0	0	0	0	0	0	0
CLADAVVK	R	I	13	20	8	2	sp|Q5TGZ0|MIC10_HUMAN	Q5TGZ0	MIC10_HUMAN	MICOS10	MIC			0	0	0	0	0	0	0	0	0	0	0	0	0	0	0	0	0	0	0	0	0	0	0	0	0	0	0	0	0	0	0	0	0	0	1	0
CLAFHDISPQAPTHFLVIPK	R	K	38	57	20	2,3,4	sp|P49773|HINT1_HUMAN	P49773	HINT1_HUMAN	HINT1	Histidine triad nucleotide-binding protein 1			1	1	1	2	3	2	2	3	3	2	2	2	2	2	2	2	1	3	2	3	2	2	1	2	1	2	2	2	2	2	2	2	1	1	1	2
CLALATHDNPLR	R	R	560	571	12	2,3	sp|P16615|AT2A2_HUMAN	P16615	AT2A2_HUMAN	ATP2A2	Sarcoplasmic/endoplasmic reticulum calcium ATPase 2			4	0	4	0	4	0	6	0	4	0	4	0	6	0	5	0	3	0	2	0	3	0	3	0	3	0	5	0	6	0	3	0	4	0	4	0
CLALATHDNPLRR	R	E	560	572	13	2,3,4	sp|P16615|AT2A2_HUMAN	P16615	AT2A2_HUMAN	ATP2A2	Sarcoplasmic/endoplasmic reticulum calcium ATPase 2			0	0	0	0	3	0	0	0	0	0	0	0	0	0	2	0	2	0	0	0	2	0	1	0	0	0	1	0	0	0	1	0	1	0	0	0
CLALATR	R	D	561	567	7	1,2	sp|O14983|AT2A1_HUMAN	O14983	AT2A1_HUMAN	ATP2A1	Sarcoplasmic/endoplasmic reticulum calcium ATPase 1	ATP2A3	sp|Q93084|AT2A3_HUMAN	0	0	0	0	0	0	0	1	0	0	0	0	0	0	0	0	0	0	0	0	0	1	0	0	0	1	0	1	0	0	0	0	0	1	0	0
CLAPMMSEVIR	R	I	550	560	11	2	sp|P40939|ECHA_HUMAN	P40939	ECHA_HUMAN	HADHA	Trifunctional enzyme subunit alpha, mitochondrial			1	0	0	0	0	0	0	0	0	0	1	0	1	0	1	1	0	0	1	0	1	0	0	0	0	1	1	0	1	0	1	0	1	0	1	0
CLCPEGFSLSSSGR	K	R	2038	2051	14	2	sp|P35555|FBN1_HUMAN	P35555	FBN1_HUMAN	FBN1	Fibrillin-1			0	0	0	0	0	0	0	0	0	0	0	0	0	0	0	0	0	0	0	0	0	0	0	0	0	0	0	0	0	0	0	0	0	0	0	0
CLDGYIGDSIR	K	G	113	123	11	3	sp|Q16363|LAMA4_HUMAN	Q16363	LAMA4_HUMAN	LAMA4	Laminin subunit alpha-4			0	0	0	0	0	0	0	0	0	0	0	0	0	0	0	0	0	0	0	0	0	0	0	0	0	1	0	0	0	0	0	0	0	0	0	0
CLDSVMCYDR	R	L	428	437	10	2	sp|Q2TBA0|KLH40_HUMAN	Q2TBA0	KLH40_HUMAN	KLHL40	Kelch-like protein 40			0	0	0	0	0	0	0	0	1	0	0	0	0	0	0	0	0	0	0	0	0	0	0	0	0	0	0	0	0	0	0	0	0	0	0	0
CLEANKDYIIISWK	K	Q	518	531	14	2,3	sp|P52179|MYOM1_HUMAN	P52179	MYOM1_HUMAN	MYOM1	Myomesin-1			1	1	2	1	2	1	2	1	1	1	1	1	2	1	2	1	2	1	2	2	2	1	1	1	2	2	2	1	2	1	1	0	1	1	2	1
CLFAMPETAIGLFPDVGGGYFLPR	K	L	163	186	24	3	sp|Q6NVY1|HIBCH_HUMAN	Q6NVY1	HIBCH_HUMAN	HIBCH	3-hydroxyisobutyryl-CoA hydrolase, mitochondrial			0	0	0	0	0	0	0	0	0	0	0	1	0	0	0	0	0	0	0	0	0	0	0	0	0	0	0	0	0	0	0	0	0	0	0	0
CLFGLGEALNSIYVVGGR	R	E	403	420	18	2,3	sp|Q2TBA0|KLH40_HUMAN	Q2TBA0	KLH40_HUMAN	KLHL40	Kelch-like protein 40			2	0	1	0	1	2	4	4	2	3	2	2	0	2	1	2	1	3	0	0	1	0	0	0	1	1	0	1	1	2	2	1	0	2	0	1
CLFGLGEVDDK	R	I	389	399	11	2	sp|O60662|KLH41_HUMAN	O60662	KLH41_HUMAN	KLHL41	Kelch-like protein 41			1	1	1	1	1	1	1	1	1	2	1	1	1	1	1	1	1	1	1	1	1	1	1	1	1	1	1	1	1	1	1	1	1	1	1	1
CLFGLGEVDDKIYVVAGK	R	D	389	406	18	2,3	sp|O60662|KLH41_HUMAN	O60662	KLH41_HUMAN	KLHL41	Kelch-like protein 41			1	1	1	1	3	2	3	3	2	1	1	3	2	1	2	1	3	2	2	3	2	0	0	0	2	2	2	2	1	1	2	1	3	2	1	0
CLHPLANETFVAK	K	D	71	83	13	2,3	sp|Q13642|FHL1_HUMAN	Q13642	FHL1_HUMAN	FHL1	Four and a half LIM domains protein 1			6	3	6	5	8	7	12	9	7	8	5	8	6	7	5	7	6	9	4	7	5	5	5	3	5	9	7	6	4	6	6	7	4	4	5	6
CLIATGGTPR	K	S	256	265	10	2	sp|O95831|AIFM1_HUMAN	O95831	AIFM1_HUMAN	AIFM1	Apoptosis-inducing factor 1, mitochondrial			0	0	0	0	0	0	0	0	0	1	0	1	0	0	0	0	0	0	0	0	1	0	0	0	0	0	0	0	1	0	0	0	0	0	0	0
CLIEILASR	K	T	114	122	9	2	sp|P08133|ANXA6_HUMAN	P08133	ANXA6_HUMAN	ANXA6	Annexin A6			1	0	1	1	1	1	1	1	2	1	1	1	1	1	0	1	1	1	1	1	1	1	1	1	1	1	1	1	1	1	1	1	1	1	1	1
CLIHDGAAPISLEWK	K	T	3043	3057	15	2,3	sp|P98160|PGBM_HUMAN	P98160	PGBM_HUMAN	HSPG2	Basement membrane-specific heparan sulfate proteoglycan core protein			0	1	0	0	1	1	1	0	1	0	1	0	1	1	2	0	1	0	2	1	1	1	0	1	0	0	0	0	2	2	0	1	1	2	1	1
CLLDDEAEYSCEVR	K	T	13362	13375	14	2	sp|Q8WZ42|TITIN_HUMAN	Q8WZ42	TITIN_HUMAN	TTN	Titin			1	1	1	1	1	1	1	1	1	1	1	1	1	1	1	1	0	1	1	1	1	1	1	1	1	2	1	1	1	1	1	1	1	1	1	1
CLLEQVQACFSRPPSVVVSCAGITQDEFLLHMSEDDWDK	R	V	84	122	39	4	sp|Q92506|DHB8_HUMAN	Q92506	DHB8_HUMAN	HSD17B8	Estradiol 17-beta-dehydrogenase 8			0	0	0	0	0	0	0	0	0	1	0	0	0	0	0	0	0	0	0	0	0	0	0	1	0	0	1	0	0	0	0	0	0	0	0	0
CLRDTEQIFR	R	E	303	312	10	3	sp|Q04759|KPCT_HUMAN	Q04759	KPCT_HUMAN	PRKCQ	Protein kinase C theta type			0	0	0	0	0	0	0	0	0	0	0	0	0	0	0	0	0	0	0	0	0	0	0	0	0	0	0	0	0	0	0	0	0	0	0	0
CLTTDEYDGHSTYPSHQYQ	R	-	188	206	19	3	sp|P30043|BLVRB_HUMAN	P30043	BLVRB_HUMAN	BLVRB	Flavin reductase (NADPH)			0	0	0	1	0	0	0	0	1	1	0	1	0	0	0	0	0	0	0	0	0	1	0	0	1	0	0	0	0	1	0	1	0	0	0	0
CLVTVSIGGHGLGACLGPR	K	I	1639	1657	19	2,3	sp|Q14315|FLNC_HUMAN	Q14315	FLNC_HUMAN	FLNC	Filamin-C			1	0	1	0	1	1	3	3	2	0	1	0	1	2	1	1	1	3	2	3	1	1	0	0	1	1	1	1	1	3	0	1	0	1	0	0
CLYASVLTAQPR	R	L	728	739	12	2	sp|P13639|EF2_HUMAN	P13639	EF2_HUMAN	EEF2	Elongation factor 2			0	0	0	0	0	0	0	0	0	0	0	0	0	0	0	0	0	0	0	0	0	0	0	0	0	0	0	0	0	0	0	1	0	0	0	0
CMDILELSER	R	L	1646	1655	10	2	sp|P21817|RYR1_HUMAN	P21817	RYR1_HUMAN	RYR1	Ryanodine receptor 1			0	0	0	0	0	0	0	0	0	0	0	0	0	0	0	0	0	0	0	0	0	0	0	0	0	0	0	0	0	0	1	0	0	0	0	0
CMPTFQFFK	K	K	73	81	9	2	contam_sp|P10599|THIO_HUMAN	P10599	THIO_HUMAN	TXN	Thioredoxin			0	0	1	1	1	0	1	1	1	1	0	0	1	1	1	0	0	1	0	0	1	0	1	1	1	1	1	1	1	0	1	0	1	1	1	0
CNAAAQLVR	R	K	19478	19486	9	2	sp|Q8WZ42|TITIN_HUMAN	Q8WZ42	TITIN_HUMAN	TTN	Titin			1	1	0	0	0	1	0	0	1	0	1	1	1	1	0	1	0	1	0	1	0	1	1	0	1	0	0	0	0	1	0	1	0	1	1	1
CNAGGSFSEVCHSQTGQCECR	R	A	920	940	21	3	sp|P24043|LAMA2_HUMAN	P24043	LAMA2_HUMAN	LAMA2	Laminin subunit alpha-2			0	0	0	0	1	0	0	0	0	0	0	0	0	0	0	0	0	0	0	0	0	0	0	0	0	0	0	0	0	0	0	0	0	0	0	0
CNAYNISDVCYK	K	R	1286	1297	12	2	sp|P20929|NEBU_HUMAN	P20929	NEBU_HUMAN	NEB	Nebulin			1	1	0	0	0	0	0	0	0	0	0	0	0	1	0	0	0	0	0	0	0	0	0	0	0	0	0	0	0	0	0	1	0	0	0	1
CNEHLVPILTYTAK	R	G	15556	15569	14	2,3	sp|Q8WZ42|TITIN_HUMAN	Q8WZ42	TITIN_HUMAN	TTN	Titin			2	2	2	2	2	2	2	3	4	2	2	4	2	2	2	3	2	2	4	1	2	2	2	2	2	2	2	2	2	2	2	2	2	2	2	2
CNENYTTDFIFNLYSEEGK	K	G	631	649	19	2,3	sp|P08237|PFKAM_HUMAN	P08237	PFKAM_HUMAN	PFKM	ATP-dependent 6-phosphofructokinase, muscle type			1	2	1	1	0	1	0	1	0	2	1	1	1	1	0	2	0	4	0	0	0	2	0	1	0	2	0	1	1	1	1	1	0	1	1	2
CNESLYGR	K	K	10	17	8	2	sp|Q13643|FHL3_HUMAN	Q13643	FHL3_HUMAN	FHL3	Four and a half LIM domains protein 3			1	0	1	1	0	0	1	1	1	1	1	1	1	0	0	1	0	1	1	0	0	0	0	0	0	1	0	1	1	0	1	1	1	0	0	0
CNFTDVSECQYTVTGLSPGDR	R	Y	28830	28850	21	2,3	sp|Q8WZ42|TITIN_HUMAN	Q8WZ42	TITIN_HUMAN	TTN	Titin			0	0	0	0	0	0	1	0	1	0	0	1	0	0	0	0	0	2	0	0	0	0	0	0	0	0	0	0	0	0	1	0	0	0	0	0
CNFTDVSECQYTVTGLSPGDRYEFR	R	I	28830	28854	25	3	sp|Q8WZ42|TITIN_HUMAN	Q8WZ42	TITIN_HUMAN	TTN	Titin			0	0	0	0	0	0	0	0	0	0	0	0	0	0	0	0	0	0	0	0	0	0	1	0	0	0	0	0	0	0	0	0	0	0	0	0
CNGVLEGIR	R	I	695	703	9	1,2	sp|P12883|MYH7_HUMAN	P12883	MYH7_HUMAN	MYH7	Myosin-7	MYH1, MYH10, MYH11, MYH13, MYH14, MYH2, MYH3, MYH4, MYH6, MYH7B, MYH8, MYH9	sp|A7E2Y1|MYH7B_HUMAN, sp|P11055|MYH3_HUMAN, sp|P12882|MYH1_HUMAN, sp|P13533|MYH6_HUMAN, sp|P13535|MYH8_HUMAN, sp|P35579|MYH9_HUMAN, sp|P35580|MYH10_HUMAN, sp|P35749|MYH11_HUMAN, sp|Q7Z406|MYH14_HUMAN, sp|Q9UKX2|MYH2_HUMAN, sp|Q9UKX3|MYH13_HUMAN, sp|Q9Y623|MYH4_HUMAN	5	5	5	4	6	5	3	5	5	7	7	4	6	6	6	7	5	7	3	5	4	5	5	5	5	6	6	6	7	6	8	6	6	10	5	8
CNIVTTEK	K	T	6959	6966	8	2	sp|Q8WZ42|TITIN_HUMAN	Q8WZ42	TITIN_HUMAN	TTN	Titin			0	0	0	0	0	0	0	1	0	0	0	0	0	1	0	0	0	0	0	0	0	0	0	0	0	0	0	0	0	0	0	0	0	0	0	0
CNLCGEESFGTGSDHLR	R	E	376	392	17	3	sp|Q15124|PGM5_HUMAN	Q15124	PGM5_HUMAN	PGM5	Phosphoglucomutase-like protein 5			0	0	1	0	0	0	1	0	1	0	0	0	0	0	0	0	0	0	0	0	0	0	0	0	0	0	1	0	0	0	1	0	0	0	0	0
CNLHLVDIWNVIEALR	K	E	48	63	16	3	sp|Q9Y4J8|DTNA_HUMAN	Q9Y4J8	DTNA_HUMAN	DTNA	Dystrobrevin alpha			0	0	0	1	0	1	2	1	1	1	0	1	2	1	0	0	1	1	2	1	1	1	0	0	0	1	0	1	0	1	2	1	0	1	0	1
CNPYMDSPQSIGFQATISAPHMHAYALELLFDQLHEGAK	K	A	43	81	39	5	sp|P22061|PIMT_HUMAN	P22061	PIMT_HUMAN	PCMT1	Protein-L-isoaspartate(D-aspartate) O-methyltransferase			0	0	0	0	0	0	0	0	0	0	0	0	0	0	0	0	0	0	0	1	0	0	0	0	0	0	0	0	0	0	0	0	0	0	0	0
CNTAPHQIPQEEYTATGLEEK	R	A	20166	20186	21	2,3	sp|Q8WZ42|TITIN_HUMAN	Q8WZ42	TITIN_HUMAN	TTN	Titin			3	2	2	2	2	2	2	2	2	2	0	2	2	2	2	1	2	2	1	2	2	2	2	2	2	2	1	2	2	2	2	1	2	2	2	3
CNYTIVSDNFFTVTALSEGDTYEFR	K	V	29918	29942	25	3	sp|Q8WZ42|TITIN_HUMAN	Q8WZ42	TITIN_HUMAN	TTN	Titin			0	0	0	0	0	0	0	0	1	0	0	0	0	0	0	0	0	0	0	0	0	0	0	0	0	0	0	0	0	0	0	0	0	0	0	0
CNYTNIQETYFEVTELTEDQR	K	Y	26661	26681	21	3	sp|Q8WZ42|TITIN_HUMAN	Q8WZ42	TITIN_HUMAN	TTN	Titin			1	0	0	1	0	0	0	0	1	1	1	1	0	0	0	1	0	1	0	0	0	0	0	0	0	0	0	0	0	0	1	0	0	1	0	0
CNYTNIQETYFEVTELTEDQRYEFR	K	V	26661	26685	25	3	sp|Q8WZ42|TITIN_HUMAN	Q8WZ42	TITIN_HUMAN	TTN	Titin			0	0	0	0	0	0	0	0	1	1	0	1	0	1	0	1	0	0	0	0	0	1	0	0	0	2	0	1	0	1	0	0	0	1	0	0
CPALYWLSGLTCTEQNFISK	K	S	45	64	20	3	sp|P10768|ESTD_HUMAN	P10768	ESTD_HUMAN	ESD	S-formylglutathione hydrolase			0	0	0	0	0	1	1	0	1	0	0	1	0	0	1	0	0	1	0	0	0	0	0	0	0	0	0	0	0	0	1	0	0	0	0	0
CPDYTCPITFSSPADITILLDGSASVGSHNFDTTK	K	R	815	849	35	3	sp|P12109|CO6A1_HUMAN	P12109	CO6A1_HUMAN	COL6A1	Collagen alpha-1(VI) chain			0	0	0	0	0	0	0	0	0	0	0	0	0	0	0	0	0	1	0	0	0	0	0	0	0	0	0	0	0	0	1	0	0	0	0	0
CPEAIFQPSFLGIESSGIHETTFNSIMK	R	C	258	285	28	3,4	sp|Q562R1|ACTBL_HUMAN	Q562R1	ACTBL_HUMAN	ACTBL2	Beta-actin-like protein 2			4	2	8	5	1	3	3	2	1	3	0	1	3	1	2	3	2	1	1	1	3	3	1	2	1	3	2	6	3	3	3	2	2	1	3	1
CPEALFQPSFLGMESCGIHETTFNSIMK	R	C	257	284	28	3,4	sp|P60709|ACTB_HUMAN	P60709	ACTB_HUMAN	ACTB	Actin, cytoplasmic 1	ACTG1	sp|P63261|ACTG_HUMAN	7	3	4	3	4	3	4	4	8	3	3	4	5	5	5	5	3	6	6	3	6	2	2	4	3	6	6	5	5	5	5	3	4	2	8	4
CPETLFQPSFIGMESAGIHETTYNSIMK	R	C	259	286	28	3,4,5	sp|P68133|ACTS_HUMAN	P68133	ACTS_HUMAN	ACTA1	Actin, alpha skeletal muscle	ACTA2, ACTC1, ACTG2	sp|P62736|ACTA_HUMAN, sp|P63267|ACTH_HUMAN, sp|P68032|ACTC_HUMAN	257	200	242	221	246	250	227	258	279	252	186	266	235	241	245	241	215	267	196	170	226	216	217	206	283	279	190	230	209	252	269	296	240	279	196	278
CPETLFQPSFIGMESAGIHETTYNSIMKCDIDIR	R	K	259	292	34	4	sp|P68133|ACTS_HUMAN	P68133	ACTS_HUMAN	ACTA1	Actin, alpha skeletal muscle	ACTA2, ACTC1, ACTG2	sp|P62736|ACTA_HUMAN, sp|P63267|ACTH_HUMAN, sp|P68032|ACTC_HUMAN	0	0	0	0	0	0	1	1	1	0	0	0	0	0	0	0	0	1	1	1	0	0	0	0	0	1	0	0	0	1	0	0	0	0	0	0
CPHPLTFDVNNPLHLDYVMAAANLFAQTYGLTGSQDR	R	A	748	784	37	4	sp|P22314|UBA1_HUMAN	P22314	UBA1_HUMAN	UBA1	Ubiquitin-like modifier-activating enzyme 1			0	0	1	0	1	1	1	1	1	1	0	0	1	1	0	0	0	1	1	1	0	1	1	1	0	0	0	1	1	0	0	1	1	0	0	0
CPHVPIAVAGQK	R	A	5726	5737	12	2,3	sp|Q5VST9|OBSCN_HUMAN	Q5VST9	OBSCN_HUMAN	OBSCN	Obscurin			0	0	1	0	1	1	2	2	2	0	1	0	1	0	0	0	0	1	1	0	1	1	0	0	0	0	1	0	1	0	1	0	0	1	1	0
CPIGYSGLSCESCDAHFTR	R	V	733	751	19	3	sp|P98160|PGBM_HUMAN	P98160	PGBM_HUMAN	HSPG2	Basement membrane-specific heparan sulfate proteoglycan core protein			0	0	1	0	0	1	0	0	1	0	0	1	0	1	0	0	0	1	0	1	0	0	0	0	0	0	0	0	1	0	1	0	0	0	0	0
CPIQGLVEGQSYR	R	F	432	444	13	2	sp|Q5VTT5|MYOM3_HUMAN	Q5VTT5	MYOM3_HUMAN	MYOM3	Myomesin-3			1	0	1	0	1	0	0	0	0	0	0	0	1	0	1	0	1	0	1	0	1	0	1	0	1	0	1	0	1	0	1	0	1	1	1	0
CPKPVIAAVHGGCIGGGVDLVTACDIR	R	Y	159	185	27	3,4	sp|Q13011|ECH1_HUMAN	Q13011	ECH1_HUMAN	ECH1	Delta(3,5)-Delta(2,4)-dienoyl-CoA isomerase, mitochondrial			0	0	1	0	1	0	2	0	1	0	1	0	1	0	1	0	1	0	2	0	2	0	1	0	1	0	1	0	1	0	2	0	1	0	0	0
CPLLKPWALTFSYGR	K	A	290	304	15	2,3	sp|P04075|ALDOA_HUMAN	P04075	ALDOA_HUMAN	ALDOA	Fructose-bisphosphate aldolase A		contam_sp|P00883|ALDOA_RABIT	2	2	4	4	3	4	4	4	4	4	4	4	4	4	3	4	4	4	4	4	4	4	3	4	3	4	4	4	2	3	2	3	3	3	3	4
CPSIILHDR	K	L	445	453	9	2	sp|Q9UHG3|PCYOX_HUMAN	Q9UHG3	PCYOX_HUMAN	PCYOX1	Prenylcysteine oxidase 1			0	0	0	0	0	0	0	1	1	1	0	1	0	0	0	0	0	0	0	0	1	0	0	0	0	1	0	1	0	0	0	0	1	0	1	0
CPTGYYLNEDTR	R	V	1633	1644	12	2	sp|P35555|FBN1_HUMAN	P35555	FBN1_HUMAN	FBN1	Fibrillin-1			0	0	0	0	0	0	0	0	1	0	0	0	0	0	0	0	0	1	0	0	0	0	0	0	0	0	0	0	0	0	0	0	0	0	0	0
CPVMLVVGDQAPHEDAVVECNSK	R	L	255	277	23	3	sp|Q9UN36|NDRG2_HUMAN	Q9UN36	NDRG2_HUMAN	NDRG2	Protein NDRG2			1	0	1	0	1	0	1	1	1	0	1	1	1	0	1	0	1	1	1	0	1	0	0	0	1	0	1	0	1	0	1	0	1	1	1	0
CPVTVCGDVHGQFHDLMELFR	R	I	50	70	21	4	sp|P62714|PP2AB_HUMAN	P62714	PP2AB_HUMAN	PPP2CB	Serine/threonine-protein phosphatase 2A catalytic subunit beta isoform	PPP2CA	sp|P67775|PP2AA_HUMAN	0	0	0	0	1	1	0	0	0	0	0	0	0	0	1	0	1	0	1	1	0	0	0	0	1	0	0	0	0	0	0	0	0	0	0	0
CPWQEFVSYR	R	D	166	175	10	2	sp|Q8TDC0|MYOZ3_HUMAN	Q8TDC0	MYOZ3_HUMAN	MYOZ3	Myozenin-3			1	0	1	0	1	1	1	0	1	0	0	1	1	1	1	0	0	0	0	0	0	0	0	1	1	0	1	0	0	0	1	0	1	0	0	0
CQAGSAHSSTEVTVEAR	R	E	2540	2556	17	2,3	sp|Q5VST9|OBSCN_HUMAN	Q5VST9	OBSCN_HUMAN	OBSCN	Obscurin			1	1	1	0	1	1	1	2	1	2	1	0	1	1	1	1	1	2	1	1	1	1	0	1	1	0	1	1	1	1	0	1	0	0	1	1
CQAICDQWDNLGTLTQK	R	R	490	506	17	2,3	sp|Q08043|ACTN3_HUMAN	Q08043	ACTN3_HUMAN	ACTN3	Alpha-actinin-3			0	1	0	0	0	0	0	0	0	0	0	0	0	0	0	0	0	0	0	0	0	0	0	0	0	0	0	0	0	0	0	0	0	0	0	0
CQCPSGMTLDATGR	K	I	935	948	14	2	sp|P35555|FBN1_HUMAN	P35555	FBN1_HUMAN	FBN1	Fibrillin-1			0	0	0	0	0	0	0	0	0	0	0	0	0	0	0	0	0	0	0	0	0	0	0	0	0	0	0	0	0	0	0	0	0	0	0	0
CQELVSDVDYK	K	N	2372	2382	11	2	sp|P20929|NEBU_HUMAN	P20929	NEBU_HUMAN	NEB	Nebulin			0	0	0	0	0	0	0	0	0	0	0	0	1	0	0	0	0	0	0	0	0	0	0	0	0	0	0	0	1	0	0	0	0	0	0	0
CQFTLKPISDSVGVFLR	R	Q	97	113	17	3	sp|Q8NE86|MCU_HUMAN	Q8NE86	MCU_HUMAN	MCU	Calcium uniporter protein, mitochondrial			0	0	0	0	0	0	1	0	0	0	0	0	0	0	0	0	0	0	1	0	0	0	0	0	0	0	0	0	0	0	0	0	0	0	1	0
CQGESGEWIACHEAPGGTCR	R	C	412	431	20	2,3	sp|Q5VTT5|MYOM3_HUMAN	Q5VTT5	MYOM3_HUMAN	MYOM3	Myomesin-3			2	1	1	1	3	1	1	1	2	1	2	1	1	2	2	0	2	1	1	1	3	1	3	0	1	1	1	0	2	1	2	1	1	1	2	1
CQGGNNAGHTVVVDGK	R	E	63	78	16	2	sp|Q8N142|PURA1_HUMAN	Q8N142	PURA1_HUMAN	ADSS1	Adenylosuccinate synthetase isozyme 1			0	0	0	0	0	0	0	1	1	1	0	1	0	0	0	0	0	1	0	0	1	0	1	0	0	0	0	0	0	0	1	0	0	0	0	1
CQILVSDIDYK	K	H	3587	3597	11	2	sp|P20929|NEBU_HUMAN	P20929	NEBU_HUMAN	NEB	Nebulin			0	1	0	0	1	0	0	1	0	1	0	0	0	0	0	0	1	0	0	0	0	0	1	0	1	0	0	0	0	0	0	0	0	0	0	0
CQLEINFNTLQTK	K	L	339	351	13	2,3	sp|P35609|ACTN2_HUMAN	P35609	ACTN2_HUMAN	ACTN2	Alpha-actinin-2	ACTN1, ACTN3, ACTN4	sp|O43707|ACTN4_HUMAN, sp|P12814|ACTN1_HUMAN, sp|Q08043|ACTN3_HUMAN	1	1	1	1	2	1	1	1	1	1	1	1	1	2	1	1	1	1	1	2	1	1	1	2	1	1	1	1	3	1	2	1	2	1	1	1
CQLGDRLNVEVDAAPTVDLNQVLNETR	R	S	203	229	27	4	contam_sp|O76009|KT33A_HUMAN	O76009	KT33A_HUMAN	KRT33A	Keratin, type I cuticular Ha3-I			0	0	0	0	0	0	0	0	0	0	0	0	0	0	0	0	0	0	0	0	0	0	1	0	0	0	0	0	0	0	0	0	0	0	0	0
CQLPEDVDPTSVTSALR	K	E	126	142	17	2	sp|Q9UBY9|HSPB7_HUMAN	Q9UBY9	HSPB7_HUMAN	HSPB7	Heat shock protein beta-7			0	0	0	0	0	0	1	0	0	0	0	0	0	0	0	0	1	0	0	0	0	0	0	0	0	0	0	0	0	0	0	0	0	0	0	0
CQTLVSDVDYK	K	N	2615	2625	11	2	sp|P20929|NEBU_HUMAN	P20929	NEBU_HUMAN	NEB	Nebulin			1	1	0	0	0	0	0	1	0	0	0	0	1	0	1	1	0	1	0	0	0	0	0	1	0	1	0	1	0	1	0	0	0	1	0	0
CQTLVTDIDYR	K	N	3830	3840	11	2	sp|P20929|NEBU_HUMAN	P20929	NEBU_HUMAN	NEB	Nebulin			1	1	1	0	1	1	0	1	0	1	1	1	1	1	1	0	0	1	0	0	0	0	0	0	1	1	1	0	1	1	0	1	1	0	0	1
CQYILSDLEYR	R	H	4559	4569	11	2	sp|P20929|NEBU_HUMAN	P20929	NEBU_HUMAN	NEB	Nebulin			0	0	0	1	0	1	1	1	1	1	1	1	0	0	0	1	1	1	0	0	1	0	1	0	1	1	0	1	0	0	1	1	1	0	0	0
CQYVTEK	R	V	202	208	7	2	sp|P04075|ALDOA_HUMAN	P04075	ALDOA_HUMAN	ALDOA	Fructose-bisphosphate aldolase A	ALDOC	contam_sp|P00883|ALDOA_RABIT, sp|P09972|ALDOC_HUMAN	0	1	0	1	1	1	0	1	1	1	1	1	2	1	1	1	0	1	0	1	1	1	0	1	1	1	0	1	1	1	0	1	1	1	0	1
CREPVNPPGPPTVVK	K	V	29174	29188	15	2,3	sp|Q8WZ42|TITIN_HUMAN	Q8WZ42	TITIN_HUMAN	TTN	Titin			3	1	2	1	2	2	2	1	4	2	2	2	1	2	3	2	2	3	2	1	2	1	2	1	3	2	2	1	2	1	2	2	2	3	3	2
CRPDQLTGLSLLPLSEK	R	A	3336	3352	17	2,3	sp|Q15149|PLEC_HUMAN	Q15149	PLEC_HUMAN	PLEC	Plectin			0	0	1	0	2	1	2	1	1	0	1	1	1	1	2	1	1	1	1	1	1	1	1	1	1	2	1	1	1	0	0	1	1	0	1	1
CSALLSVK	R	E	5496	5503	8	2	sp|Q8WZ42|TITIN_HUMAN	Q8WZ42	TITIN_HUMAN	TTN	Titin			0	0	0	0	1	0	0	0	0	0	0	0	0	0	0	0	0	1	0	0	0	0	0	0	0	0	0	0	0	1	0	0	0	0	0	0
CSATGSPAPTIHWSK	R	L	3233	3247	15	3	sp|P98160|PGBM_HUMAN	P98160	PGBM_HUMAN	HSPG2	Basement membrane-specific heparan sulfate proteoglycan core protein			0	0	0	0	0	0	0	1	1	1	1	0	0	0	0	0	0	0	0	0	0	0	0	0	0	1	0	0	0	0	0	0	0	0	0	0
CSDAAGYPHATHDLEGPPLDAYSIQGQHTISPLDLAK	R	L	201	237	37	5	sp|Q15365|PCBP1_HUMAN	Q15365	PCBP1_HUMAN	PCBP1	Poly(rC)-binding protein 1			0	1	1	1	1	0	1	1	0	1	0	1	1	0	0	1	1	1	1	1	0	1	1	0	0	1	1	1	1	0	0	0	0	0	0	0
CSDFTEEICR	K	R	351	360	10	2	sp|P50213|IDH3A_HUMAN	P50213	IDH3A_HUMAN	IDH3A	Isocitrate dehydrogenase [NAD] subunit alpha, mitochondrial			0	0	0	0	0	0	0	0	0	0	0	0	0	0	0	0	0	0	0	0	0	0	0	0	1	0	0	0	0	0	0	0	1	0	0	1
CSELEEELK	K	N	191	199	9	1,2	sp|P06753|TPM3_HUMAN	P06753	TPM3_HUMAN	TPM3	Tropomyosin alpha-3 chain			2	1	2	1	2	0	2	0	2	0	2	1	2	0	2	0	2	1	2	0	2	0	3	0	3	0	2	0	2	0	2	0	3	0	3	0
CSELEEELKNVTNNLK	K	S	191	206	16	2,3	sp|P06753|TPM3_HUMAN	P06753	TPM3_HUMAN	TPM3	Tropomyosin alpha-3 chain			5	1	5	0	6	0	5	0	4	0	4	0	3	0	4	0	3	0	5	0	4	0	4	0	5	0	4	0	4	0	7	0	7	0	5	0
CSEPLVDLIYFWK	K	D	278	290	13	2	sp|Q9NZU5|LMCD1_HUMAN	Q9NZU5	LMCD1_HUMAN	LMCD1	LIM and cysteine-rich domains protein 1			1	0	1	0	1	1	0	2	2	1	0	1	0	0	0	0	3	2	1	0	1	0	2	0	1	0	2	1	0	0	3	2	2	1	0	2
CSFSFASGTAVLELR	R	D	9319	9333	15	2	sp|Q8WZ42|TITIN_HUMAN	Q8WZ42	TITIN_HUMAN	TTN	Titin			1	1	1	1	1	1	1	1	1	1	1	1	1	1	1	1	2	1	1	1	1	1	1	1	1	1	1	1	1	1	1	1	1	2	1	1
CSGCDEIIFAEDYQR	R	V	308	322	15	2	sp|Q9NZU5|LMCD1_HUMAN	Q9NZU5	LMCD1_HUMAN	LMCD1	LIM and cysteine-rich domains protein 1			0	0	0	0	1	0	0	0	0	0	1	0	0	0	0	0	1	0	0	0	0	0	0	0	1	0	0	0	0	1	1	0	1	1	1	0
CSGPGLGAGVR	K	A	1448	1458	11	2	sp|Q14315|FLNC_HUMAN	Q14315	FLNC_HUMAN	FLNC	Filamin-C			0	1	1	0	0	1	1	1	0	1	1	1	1	1	1	1	0	1	1	1	1	0	1	1	0	1	0	0	1	1	0	0	0	1	0	1
CSLDQLDDAFHPEWFVSLFEQK	K	T	1942	1963	22	3	sp|O75923|DYSF_HUMAN	O75923	DYSF_HUMAN	DYSF	Dysferlin			1	0	1	2	1	1	1	1	1	1	0	1	1	2	1	1	1	3	1	1	1	0	0	0	1	1	0	2	1	1	1	3	1	2	0	2
CSLSWGRPQEDGGADIDYYIVEK	K	R	26827	26849	23	2,3	sp|Q8WZ42|TITIN_HUMAN	Q8WZ42	TITIN_HUMAN	TTN	Titin			1	3	1	2	2	2	1	1	2	3	1	1	1	1	1	3	2	1	2	1	2	1	1	1	2	2	1	1	1	2	2	1	1	2	2	2
CSLTWSPPLQDGGSDISHYVVEK	K	R	24663	24685	23	2,3	sp|Q8WZ42|TITIN_HUMAN	Q8WZ42	TITIN_HUMAN	TTN	Titin			2	2	2	1	1	1	2	2	1	1	1	2	2	2	2	1	1	3	1	2	1	1	1	1	1	2	1	1	2	3	2	3	1	2	1	2
CSNSAGVGEPSEATEVTVVGDKLDIPK	R	A	714	740	27	3	sp|P52179|MYOM1_HUMAN	P52179	MYOM1_HUMAN	MYOM1	Myomesin-1			1	2	1	1	1	1	1	1	1	1	1	1	1	1	1	1	1	1	1	1	1	1	1	1	1	1	1	1	1	1	1	0	1	1	1	1
CSQEDHCLTSDLEDDRK	K	I	52	68	17	2,3,4	sp|Q9NZU5|LMCD1_HUMAN	Q9NZU5	LMCD1_HUMAN	LMCD1	LIM and cysteine-rich domains protein 1			1	0	1	0	2	1	2	0	2	0	0	2	1	0	1	0	1	1	2	0	1	0	1	0	1	1	2	1	1	1	2	1	2	2	1	1
CSTELFVR	K	E	331	338	8	1,2	sp|Q00872|MYPC1_HUMAN	Q00872	MYPC1_HUMAN	MYBPC1	Myosin-binding protein C, slow-type			3	1	1	1	1	1	1	2	2	2	1	2	1	1	0	1	1	1	3	1	1	1	0	1	1	2	1	2	1	1	2	1	1	3	1	1
CSVCEAPAIAIAVHSQDVSIPHCPAGWR	R	S	1590	1617	28	4	sp|P08572|CO4A2_HUMAN	P08572	CO4A2_HUMAN	COL4A2	Collagen alpha-2(IV) chain			1	0	1	0	1	0	1	2	1	1	1	0	0	0	1	0	1	0	1	0	0	0	0	0	1	0	1	0	1	0	1	0	0	0	0	0
CSYVPTKPIK	R	H	728	737	10	2,3	sp|Q14315|FLNC_HUMAN	Q14315	FLNC_HUMAN	FLNC	Filamin-C			2	2	2	3	2	1	2	2	2	3	2	2	2	1	2	3	2	2	2	1	2	1	2	2	2	2	2	3	2	1	2	3	3	2	2	0
CTLADDAAYEVAVK	K	D	318	331	14	2,3	sp|Q14324|MYPC2_HUMAN	Q14324	MYPC2_HUMAN	MYBPC2	Myosin-binding protein C, fast-type			0	0	0	0	0	1	0	1	0	0	0	0	0	0	0	0	0	2	0	0	0	0	0	0	0	1	0	0	0	0	0	1	0	0	0	0
CTLADDAAYEVAVKDEK	K	C	318	334	17	2,3	sp|Q14324|MYPC2_HUMAN	Q14324	MYPC2_HUMAN	MYBPC2	Myosin-binding protein C, fast-type			0	3	0	2	1	2	0	1	0	1	0	3	0	1	0	5	0	1	0	1	0	1	0	1	0	3	0	1	0	2	0	1	0	2	0	1
CTLAWKPPLQDGGSDIINYIVER	K	R	23581	23603	23	2,3	sp|Q8WZ42|TITIN_HUMAN	Q8WZ42	TITIN_HUMAN	TTN	Titin			4	3	5	2	5	6	5	4	5	2	5	3	5	6	6	3	7	2	5	3	6	3	5	4	7	3	4	4	5	3	5	5	5	3	5	5
CTLAWSLPQEDGGAEITHYIVER	K	R	30084	30106	23	2,3	sp|Q8WZ42|TITIN_HUMAN	Q8WZ42	TITIN_HUMAN	TTN	Titin			2	1	3	3	5	5	4	4	4	3	3	3	2	4	5	3	4	4	3	3	4	2	3	2	4	3	3	3	4	2	3	2	5	3	2	5
CTMLVTPDLK	K	R	299	308	10	2	sp|P54296|MYOM2_HUMAN	P54296	MYOM2_HUMAN	MYOM2	Myomesin-2			1	0	0	0	0	0	1	1	0	1	0	0	0	0	0	0	0	1	0	0	0	0	0	0	0	1	0	1	0	0	1	0	0	0	0	0
CTMLVTPDLKR	K	V	299	309	11	2,3	sp|P54296|MYOM2_HUMAN	P54296	MYOM2_HUMAN	MYOM2	Myomesin-2			0	0	0	0	0	0	0	0	0	0	0	0	0	0	0	0	0	0	0	0	0	0	0	0	0	0	0	0	0	0	0	0	0	1	0	0
CTRPICEPCR	R	R	48	57	10	2	contam_sp|P02441|KRA3_SHEEP	P02441	KRA3_SHEEP		Keratin, high-sulfur matrix protein, IIIA3	KRTAP2-1, KRTAP2-2, KRTAP2-3, KRTAP2-4	contam_sp|P02443|KRA3A_SHEEP, sp|P0C7H8|KRA23_HUMAN, sp|Q9BYR9|KRA24_HUMAN, sp|Q9BYT5|KRA22_HUMAN, sp|Q9BYU5|KRA21_HUMAN	0	0	0	0	0	0	0	0	0	0	0	0	0	0	0	0	0	0	0	0	0	0	1	0	0	0	0	0	0	0	0	0	0	0	0	0
CTSFALESCAHPDR	R	H	187	200	14	2,3	sp|Q9HCP6|HHATL_HUMAN	Q9HCP6	HHATL_HUMAN	HHATL	Protein-cysteine N-palmitoyltransferase HHAT-like protein			2	1	1	1	1	1	1	2	1	1	0	2	0	1	1	1	0	1	1	1	1	1	1	1	1	1	1	1	0	1	1	1	1	1	0	1
CTTDHISAAGPWLK	K	F	592	605	14	2,3	sp|Q99798|ACON_HUMAN	Q99798	ACON_HUMAN	ACO2	Aconitate hydratase, mitochondrial			2	2	2	2	2	2	2	2	3	2	3	2	2	2	3	1	2	1	2	1	2	2	3	2	2	2	2	1	2	2	2	2	2	2	2	2
CTTSILHNLSHHR	R	E	204	216	13	3	sp|P14923|PLAK_HUMAN	P14923	PLAK_HUMAN	JUP	Junction plakoglobin			0	0	0	0	0	0	0	0	0	0	0	0	0	0	0	0	0	0	0	0	0	0	0	0	0	0	0	0	0	0	0	0	0	0	0	0
CTVCWDPPEDDGGCEIQNYILEK	R	C	19240	19262	23	3	sp|Q8WZ42|TITIN_HUMAN	Q8WZ42	TITIN_HUMAN	TTN	Titin			0	0	0	0	0	0	0	0	0	0	0	0	0	0	0	0	1	1	0	0	0	0	0	0	1	0	0	0	0	0	0	0	0	0	0	0
CTVTPLTEGSLYVFR	K	V	15069	15083	15	2,3	sp|Q8WZ42|TITIN_HUMAN	Q8WZ42	TITIN_HUMAN	TTN	Titin			1	1	1	0	0	0	0	1	3	2	1	1	1	1	1	1	0	1	0	1	0	1	0	0	2	1	1	1	1	1	2	1	1	2	1	0
CTYRPAMEGPHTVHVAFAGAPITR	R	S	438	461	24	3,4,5	sp|Q14315|FLNC_HUMAN	Q14315	FLNC_HUMAN	FLNC	Filamin-C			2	3	3	1	5	2	3	4	3	5	5	2	4	4	3	1	4	5	3	4	4	1	5	1	4	4	2	1	3	3	2	5	4	3	4	4
CVAFNEHGEIESNVNLQVDER	R	K	9454	9474	21	3	sp|Q8WZ42|TITIN_HUMAN	Q8WZ42	TITIN_HUMAN	TTN	Titin			0	0	0	0	0	0	0	0	1	0	0	1	0	0	0	0	0	0	0	0	0	0	0	0	0	0	0	0	0	0	0	0	0	0	0	0
CVASNAYGVAQSVVNLSVHGPPTVSVLPEGPVWVK	R	V	3091	3125	35	4	sp|P98160|PGBM_HUMAN	P98160	PGBM_HUMAN	HSPG2	Basement membrane-specific heparan sulfate proteoglycan core protein			0	0	1	0	0	0	0	0	0	0	0	0	0	0	0	0	0	0	0	0	0	0	0	0	0	0	0	0	0	0	0	0	0	0	0	0
CVENQIYEFR	R	V	19092	19101	10	2	sp|Q8WZ42|TITIN_HUMAN	Q8WZ42	TITIN_HUMAN	TTN	Titin			1	1	1	1	1	1	1	1	1	1	1	1	1	1	1	1	1	1	1	1	1	1	1	1	1	1	1	1	1	1	1	1	1	1	1	2
CVGGVVHSFDGTK	R	E	168	180	13	3	sp|Q6P1N9|TATD1_HUMAN	Q6P1N9	TATD1_HUMAN	TATDN1	Putative deoxyribonuclease TATDN1			0	0	0	0	0	0	0	0	0	0	0	0	0	0	0	0	0	0	0	0	1	0	0	0	0	0	0	0	0	0	0	0	0	0	0	0
CVLPHMIER	K	K	172	180	9	3	sp|Q9Y394|DHRS7_HUMAN	Q9Y394	DHRS7_HUMAN	DHRS7	Dehydrogenase/reductase SDR family member 7			0	0	0	1	0	0	0	0	0	1	0	0	0	0	0	0	0	1	0	0	0	0	0	0	0	1	0	0	0	0	1	0	0	0	0	0
CVLSWFPPLDDGGAK	K	I	22499	22513	15	2	sp|Q8WZ42|TITIN_HUMAN	Q8WZ42	TITIN_HUMAN	TTN	Titin			2	2	2	1	2	1	2	1	1	2	1	1	2	2	2	3	2	2	1	3	2	1	1	1	1	2	3	2	2	2	2	4	1	3	2	2
CVLTHSPTWIIDPIDGTCNFVHR	K	F	90	112	23	4	sp|O14732|IMPA2_HUMAN	O14732	IMPA2_HUMAN	IMPA2	Inositol monophosphatase 2			0	0	0	0	0	0	0	0	0	0	0	0	0	0	0	0	1	0	0	0	0	0	0	0	0	0	0	0	0	0	0	0	0	0	0	0
CWDFFPAGDCFR	R	K	5019	5030	12	2	sp|P21817|RYR1_HUMAN	P21817	RYR1_HUMAN	RYR1	Ryanodine receptor 1	RYR3	sp|Q15413|RYR3_HUMAN	0	0	0	0	0	0	0	0	0	0	0	0	0	1	0	0	0	0	0	0	0	0	0	0	0	0	0	0	0	0	0	0	0	0	0	0
CYAFLLVQEPAQIVEK	R	A	6058	6073	16	2,3	sp|Q8WZ42|TITIN_HUMAN	Q8WZ42	TITIN_HUMAN	TTN	Titin			1	1	1	1	1	3	0	2	1	2	0	3	2	1	0	1	1	1	1	1	1	1	0	1	1	1	1	1	1	2	2	1	1	2	1	1
CYEQFFAPLCAK	R	C	601	612	12	2	sp|O75112|LDB3_HUMAN	O75112	LDB3_HUMAN	LDB3	LIM domain-binding protein 3			0	0	0	0	0	0	0	0	0	0	0	0	2	0	0	0	0	0	0	0	0	0	0	0	0	0	0	0	0	0	0	0	0	0	0	0
CYFPQTITQEYEAIK	K	K	716	730	15	2	sp|P20929|NEBU_HUMAN	P20929	NEBU_HUMAN	NEB	Nebulin			0	0	0	0	0	0	0	0	0	0	0	0	0	0	0	0	0	0	0	0	0	0	0	0	0	0	0	0	1	0	0	0	0	0	0	0
CYFPQTITQEYEAIKK	K	L	716	731	16	3	sp|P20929|NEBU_HUMAN	P20929	NEBU_HUMAN	NEB	Nebulin			0	0	0	0	0	0	0	1	0	0	0	0	1	0	0	0	1	0	0	0	1	0	1	0	1	1	1	0	1	1	0	0	1	0	1	0
CYLAWNPPLQDGGANISHYIIEK	K	R	25746	25768	23	2,3	sp|Q8WZ42|TITIN_HUMAN	Q8WZ42	TITIN_HUMAN	TTN	Titin			2	2	4	2	2	2	3	2	2	4	2	2	3	2	4	2	2	4	2	2	3	1	2	2	3	6	2	4	4	2	4	2	2	3	2	1
CYLHETLETIINR	K	L	279	291	13	3	sp|P54619|AAKG1_HUMAN	P54619	AAKG1_HUMAN	PRKAG1	5'-AMP-activated protein kinase subunit gamma-1			1	0	1	0	0	0	1	0	1	0	1	0	0	0	0	0	0	0	1	0	0	0	0	0	0	0	0	0	0	0	1	0	0	0	0	0
CYSCGEFGHIQK	K	D	119	130	12	2,3	sp|P62633|CNBP_HUMAN	P62633	CNBP_HUMAN	CNBP	Cellular nucleic acid-binding protein			0	0	1	0	0	0	1	0	1	0	1	0	1	0	0	0	1	0	0	0	0	0	0	0	0	0	1	0	0	0	0	0	0	0	0	0
DAAEFELFFR	R	R	37	46	10	2	sp|Q6XQN6|PNCB_HUMAN	Q6XQN6	PNCB_HUMAN	NAPRT	Nicotinate phosphoribosyltransferase			0	0	0	0	0	0	0	0	0	0	0	0	0	0	0	0	0	0	0	0	0	0	0	0	1	1	0	1	0	0	0	1	1	0	0	1
DAAIIDVTSSFTSLVLDNVNR	R	Y	23912	23932	21	2,3	sp|Q8WZ42|TITIN_HUMAN	Q8WZ42	TITIN_HUMAN	TTN	Titin			2	2	2	2	2	2	2	2	2	2	0	2	2	2	2	2	2	2	4	2	2	2	2	2	2	2	2	2	1	2	2	2	2	2	2	2
DAAIIDVTSSFTSLVLDNVNRYDSGK	R	Y	23912	23937	26	3	sp|Q8WZ42|TITIN_HUMAN	Q8WZ42	TITIN_HUMAN	TTN	Titin			0	0	0	0	0	0	0	0	1	0	0	0	0	0	0	0	0	0	0	0	0	0	0	0	0	0	0	0	0	0	1	0	0	0	0	0
DAAIIDVTSSFTSLVLDNVNRYDSGKYTLTLENSSGTK	R	S	23912	23949	38	4	sp|Q8WZ42|TITIN_HUMAN	Q8WZ42	TITIN_HUMAN	TTN	Titin			0	0	2	0	1	0	0	0	0	0	0	0	0	0	0	0	1	0	0	0	0	0	0	0	0	0	0	0	0	0	0	0	1	0	0	0
DAAIYLVTSLASK	K	A	428	440	13	2	sp|P55060|XPO2_HUMAN	P55060	XPO2_HUMAN	CSE1L	Exportin-2			0	0	1	0	0	0	0	0	0	0	0	0	0	0	0	0	0	0	0	0	0	0	0	0	0	0	0	0	0	0	0	0	0	0	0	0
DAAYPPGPPSNPHVTDTTK	K	K	21595	21613	19	2,3	sp|Q8WZ42|TITIN_HUMAN	Q8WZ42	TITIN_HUMAN	TTN	Titin			8	5	2	6	8	4	3	3	7	7	3	6	3	3	7	4	4	9	3	4	7	5	6	3	4	3	2	2	6	6	5	7	4	6	3	7
DAAYPPGPPSNPHVTDTTKK	K	S	21595	21614	20	2,3,4	sp|Q8WZ42|TITIN_HUMAN	Q8WZ42	TITIN_HUMAN	TTN	Titin			3	2	4	3	6	4	4	3	3	4	1	4	1	0	3	0	4	3	2	5	5	2	3	2	3	4	2	4	0	1	3	2	4	2	2	5
DACREDVGHYVVK	K	L	23136	23148	13	2,3	sp|Q8WZ42|TITIN_HUMAN	Q8WZ42	TITIN_HUMAN	TTN	Titin			1	0	1	0	2	1	1	1	1	1	0	0	0	0	0	0	1	1	1	1	1	0	1	0	0	1	1	1	1	1	1	1	1	1	0	1
DADAEIEGAPAAPLDVK	R	C	501	517	17	2	sp|P52179|MYOM1_HUMAN	P52179	MYOM1_HUMAN	MYOM1	Myomesin-1			1	1	1	0	1	1	1	1	1	1	1	0	1	1	1	1	0	1	1	1	1	1	1	1	1	0	1	1	1	1	1	1	1	1	1	1
DADPLVTGAPGAPMDLQCHDANR	R	D	374	396	23	2,3	sp|P54296|MYOM2_HUMAN	P54296	MYOM2_HUMAN	MYOM2	Myomesin-2			4	7	4	6	3	3	4	4	4	5	5	4	3	3	5	5	5	5	3	4	4	5	4	3	6	5	2	6	4	8	4	7	5	6	4	5
DADRLNSGCYELK	K	L	27861	27873	13	2,3	sp|Q8WZ42|TITIN_HUMAN	Q8WZ42	TITIN_HUMAN	TTN	Titin			0	0	0	0	0	0	0	0	0	0	0	0	0	0	0	0	0	1	0	1	0	0	0	0	0	0	0	0	0	0	0	0	1	0	1	0
DADVQFLASVLPPDTDPAFFEHLR	R	A	74	97	24	3	sp|Q6XQN6|PNCB_HUMAN	Q6XQN6	PNCB_HUMAN	NAPRT	Nicotinate phosphoribosyltransferase			1	0	1	3	0	0	0	0	2	1	1	2	0	1	1	0	0	1	0	0	0	0	0	0	0	0	0	0	1	0	0	0	1	1	1	2
DADVQNFVSFISK	R	D	271	283	13	2,3	sp|P42126|ECI1_HUMAN	P42126	ECI1_HUMAN	ECI1	Enoyl-CoA delta isomerase 1, mitochondrial			2	1	1	3	1	1	1	1	1	1	2	1	1	1	2	1	1	1	2	1	1	1	1	2	1	1	2	1	1	1	1	1	1	3	2	1
DAEAENPGAPGSPLNVR	R	C	364	380	17	2	sp|Q5VTT5|MYOM3_HUMAN	Q5VTT5	MYOM3_HUMAN	MYOM3	Myomesin-3			1	1	0	0	0	1	1	0	1	0	0	1	0	0	1	1	0	1	1	0	1	0	1	0	1	0	0	0	1	0	1	0	1	1	1	0
DAEAWFNEK	K	S	335	343	9	2	contam_sp|P13645|K1C10_HUMAN	P13645	K1C10_HUMAN	KRT10	Keratin, type I cytoskeletal 10	KRT25, KRT27, KRT28	sp|Q7Z3Y7|K1C28_HUMAN, sp|Q7Z3Y8|K1C27_HUMAN, sp|Q7Z3Z0|K1C25_HUMAN	3	2	1	1	1	2	1	2	1	3	2	1	1	1	2	2	1	2	1	1	2	1	2	1	1	1	1	3	1	1	2	1	2	2	2	2
DAEAWFNEKSK	K	E	335	345	11	2,3	contam_sp|P13645|K1C10_HUMAN	P13645	K1C10_HUMAN	KRT10	Keratin, type I cytoskeletal 10			1	0	0	0	0	0	0	0	0	0	0	0	0	0	0	1	0	0	0	0	0	0	0	0	0	0	0	0	0	0	0	0	0	0	0	0
DAEDWFFSK	K	T	270	278	9	2	sp|Q04695|K1C17_HUMAN	Q04695	K1C17_HUMAN	KRT17	Keratin, type I cytoskeletal 17			1	1	1	0	0	1	1	1	1	1	1	1	1	1	1	1	1	1	2	0	1	1	1	1	1	0	1	1	1	1	2	1	2	1	1	1
DAEEAISQTIDTIVDMIK	R	N	223	240	18	2,3	sp|P12109|CO6A1_HUMAN	P12109	CO6A1_HUMAN	COL6A1	Collagen alpha-1(VI) chain			2	1	3	0	2	1	1	2	3	1	0	2	0	0	2	2	2	1	1	0	2	0	1	0	2	1	2	1	0	0	2	2	0	0	1	2
DAEEWFFTK	K	T	301	309	9	2	sp|P02533|K1C14_HUMAN	P02533	K1C14_HUMAN	KRT14	Keratin, type I cytoskeletal 14			3	1	1	2	1	1	1	1	1	0	1	1	1	1	1	1	0	1	1	1	1	1	2	1	1	1	1	1	2	1	3	1	1	1	2	1
DAESIHQYLLQR	R	K	901	912	12	2,3	sp|P55786|PSA_HUMAN	P55786	PSA_HUMAN	NPEPPS	Puromycin-sensitive aminopeptidase			2	2	2	2	2	2	2	2	2	1	3	3	3	1	1	1	1	2	2	2	2	2	2	3	2	2	3	1	1	3	2	2	2	1	2	2
DAETWFLSK	R	T	303	311	9	2	sp|P08779|K1C16_HUMAN	P08779	K1C16_HUMAN	KRT16	Keratin, type I cytoskeletal 16			1	1	1	1	0	1	1	0	1	1	1	1	1	0	0	0	0	0	1	0	0	0	1	0	0	0	0	0	1	0	1	1	0	1	0	1
DAEYQFR	K	V	28651	28657	7	1,2	sp|Q8WZ42|TITIN_HUMAN	Q8WZ42	TITIN_HUMAN	TTN	Titin			2	1	1	1	1	1	1	1	1	1	1	1	1	0	1	2	1	1	1	1	1	1	1	1	1	1	1	1	1	1	1	0	1	1	1	0
DAFDRNPELQNLLLDDFFK	K	S	378	396	19	3	sp|P52209|6PGD_HUMAN	P52209	6PGD_HUMAN	PGD	6-phosphogluconate dehydrogenase, decarboxylating			1	0	1	1	1	1	1	1	1	1	1	1	1	1	1	1	1	1	1	0	1	1	1	1	1	1	1	1	0	1	1	1	0	1	0	1
DAFDTLFDHAPDK	R	L	240	252	13	2,3	sp|Q9HBI1|PARVB_HUMAN	Q9HBI1	PARVB_HUMAN	PARVB	Beta-parvin	PARVA	sp|Q9NVD7|PARVA_HUMAN	1	0	1	1	0	0	0	1	1	1	0	1	0	1	0	1	0	1	1	0	0	1	1	0	0	1	0	1	0	0	1	0	1	0	1	0
DAFEHIVTQFSSVPVSVVSDSYDIYNACEK	K	I	260	289	30	3	sp|P43490|NAMPT_HUMAN	P43490	NAMPT_HUMAN	NAMPT	Nicotinamide phosphoribosyltransferase			0	0	0	0	0	0	0	1	0	1	0	1	0	1	0	1	0	0	0	1	0	0	0	0	0	0	1	1	0	0	0	0	0	0	0	0
DAFLGSFLYEYSR	K	R	347	359	13	2,3	contam_sp|P02769|ALBU_BOVIN	P02769	ALBU_BOVIN	ALB	Serum albumin			4	4	2	3	2	1	2	1	5	3	5	3	5	2	3	1	3	2	3	1	4	2	3	3	3	2	3	2	3	2	5	8	5	4	4	3
DAFPEAIIVKPSDIFGR	R	E	193	209	17	2,3	sp|Q16795|NDUA9_HUMAN	Q16795	NDUA9_HUMAN	NDUFA9	NADH dehydrogenase [ubiquinone] 1 alpha subcomplex subunit 9, mitochondrial			2	3	4	4	3	3	4	6	4	4	6	3	3	4	6	4	4	5	6	4	5	5	5	4	4	3	5	5	5	4	5	5	4	4	4	5
DAFVAIVQSVK	R	N	588	598	11	2	sp|P08133|ANXA6_HUMAN	P08133	ANXA6_HUMAN	ANXA6	Annexin A6			2	2	2	2	1	1	2	1	2	2	2	2	1	2	0	1	2	1	0	1	1	1	1	1	1	1	1	2	1	0	1	0	2	2	1	1
DAGEGGLSLAVEGPSK	K	A	1886	1901	16	2	sp|Q14315|FLNC_HUMAN	Q14315	FLNC_HUMAN	FLNC	Filamin-C			1	1	1	0	1	1	1	0	1	1	1	0	0	0	1	0	1	1	1	0	1	0	1	0	1	0	1	0	1	1	0	0	2	1	0	0
DAGEGLLTVQILDPEGK	R	P	1568	1584	17	2	sp|Q14315|FLNC_HUMAN	Q14315	FLNC_HUMAN	FLNC	Filamin-C			0	0	0	0	0	0	0	0	0	0	0	0	0	0	0	0	0	0	0	0	0	0	0	0	0	0	0	0	0	0	0	1	0	2	0	0
DAGEGLLTVQILDPEGKPK	R	K	1568	1586	19	2,3	sp|Q14315|FLNC_HUMAN	Q14315	FLNC_HUMAN	FLNC	Filamin-C			4	3	4	4	4	5	4	5	6	5	5	4	5	4	4	3	4	6	4	3	4	4	4	5	4	3	4	3	5	5	4	4	5	5	5	4
DAGEYTCEVEASK	K	S	2892	2904	13	2	sp|Q5VST9|OBSCN_HUMAN	Q5VST9	OBSCN_HUMAN	OBSCN	Obscurin			1	1	0	0	0	1	1	1	1	0	1	1	0	0	0	0	1	0	0	0	1	1	1	0	1	1	0	1	1	1	0	1	1	0	0	1
DAGEYTITATNPFGTK	K	V	21373	21388	16	2,3	sp|Q8WZ42|TITIN_HUMAN	Q8WZ42	TITIN_HUMAN	TTN	Titin			1	1	1	1	1	1	0	1	0	1	1	2	0	1	1	1	1	1	1	0	1	1	1	1	1	1	0	2	1	2	1	1	1	1	1	0
DAGFDSEIFK	K	R	254	263	10	2	sp|Q5VTT5|MYOM3_HUMAN	Q5VTT5	MYOM3_HUMAN	MYOM3	Myomesin-3			1	1	0	0	0	0	1	1	1	0	1	0	1	0	0	0	0	0	1	0	0	0	0	0	0	0	0	0	1	0	1	0	0	1	1	0
DAGFDSEIFKR	K	S	254	264	11	2,3	sp|Q5VTT5|MYOM3_HUMAN	Q5VTT5	MYOM3_HUMAN	MYOM3	Myomesin-3			2	1	3	1	3	2	3	1	2	1	0	1	1	1	2	0	3	1	3	1	2	0	1	0	0	0	0	0	2	1	3	1	2	0	1	0
DAGFYVVCAK	K	N	32022	32031	10	2	sp|Q8WZ42|TITIN_HUMAN	Q8WZ42	TITIN_HUMAN	TTN	Titin			0	0	0	0	0	0	0	0	1	1	1	0	0	0	0	1	0	0	0	0	0	0	0	0	0	1	0	0	0	0	1	0	0	1	0	0
DAGIYEVILK	K	D	1422	1431	10	2	sp|P52179|MYOM1_HUMAN	P52179	MYOM1_HUMAN	MYOM1	Myomesin-1			1	1	1	1	1	2	1	2	1	2	1	2	1	1	1	1	1	1	1	1	1	1	1	1	1	2	1	2	1	1	1	2	1	1	1	2
DAGIYEVILKDDR	K	G	1422	1434	13	2,3	sp|P52179|MYOM1_HUMAN	P52179	MYOM1_HUMAN	MYOM1	Myomesin-1			2	3	4	2	3	2	3	1	2	2	3	1	3	3	3	3	2	2	3	3	2	2	4	3	3	2	2	2	3	3	2	2	3	2	4	2
DAGMQLQGYR	R	Y	171	180	10	2	sp|P00505|AATM_HUMAN	P00505	AATM_HUMAN	GOT2	Aspartate aminotransferase, mitochondrial			1	3	2	3	1	2	1	2	3	4	3	4	2	2	3	2	2	2	1	1	2	2	1	4	1	2	2	3	4	3	3	2	3	2	2	2
DAGQISGLNVLR	K	V	207	218	12	2	sp|P38646|GRP75_HUMAN	P38646	GRP75_HUMAN	HSPA9	Stress-70 protein, mitochondrial			1	1	1	1	1	0	1	0	1	1	1	1	1	1	1	1	1	1	1	1	1	1	1	1	1	1	1	1	1	1	1	1	1	1	1	1
DAGQYSCEIENEAGR	R	D	6979	6993	15	2	sp|Q8WZ42|TITIN_HUMAN	Q8WZ42	TITIN_HUMAN	TTN	Titin			1	1	1	1	1	1	1	1	1	1	1	1	1	1	1	2	1	1	1	1	1	1	1	1	1	1	1	1	1	1	2	1	1	1	1	1
DAGTIAGLNVLR	K	I	160	171	12	2	sp|P11142|HSP7C_HUMAN	P11142	HSP7C_HUMAN	HSPA8	Heat shock cognate 71 kDa protein			1	2	1	1	1	1	3	1	1	2	2	1	2	1	1	1	1	1	2	2	1	1	1	2	1	1	1	1	1	1	1	1	1	1	2	1
DAGTIAGLNVMR	K	I	186	197	12	2	sp|P11021|BIP_HUMAN	P11021	BIP_HUMAN	HSPA5	Endoplasmic reticulum chaperone BiP			0	0	0	0	0	1	1	0	0	1	1	1	0	0	0	0	0	1	1	0	1	0	0	0	1	0	0	0	1	0	0	0	1	1	1	1
DAGTITGLNVLR	K	I	161	172	12	2	sp|P54652|HSP72_HUMAN	P54652	HSP72_HUMAN	HSPA2	Heat shock-related 70 kDa protein 2			1	1	1	1	1	1	1	0	1	1	0	1	1	1	1	0	1	1	0	1	1	1	1	1	1	0	0	0	1	1	1	1	1	1	1	1
DAGVIAGLNVLR	K	I	160	171	12	2	sp|P0DMV8|HS71A_HUMAN	P0DMV8	HS71A_HUMAN	HSPA1A	Heat shock 70 kDa protein 1A	HSPA1B, HSPA1L	sp|P0DMV9|HS71B_HUMAN, sp|P34931|HS71L_HUMAN	2	1	3	2	1	1	3	2	2	3	3	2	2	1	2	2	2	1	2	2	2	1	1	1	2	2	2	2	2	1	2	2	1	1	2	1
DAGWYTVSAVNEAGVTTCNTR	K	L	417	437	21	2,3	sp|Q9UBF9|MYOTI_HUMAN	Q9UBF9	MYOTI_HUMAN	MYOT	Myotilin			2	1	2	1	2	2	2	2	2	2	2	1	2	1	2	1	2	1	2	0	2	1	1	2	2	2	2	2	2	0	3	1	2	2	2	2
DAHALIYK	K	D	205	212	8	2	sp|Q9NYK5|RM39_HUMAN	Q9NYK5	RM39_HUMAN	MRPL39	39S ribosomal protein L39, mitochondrial			0	0	0	0	1	0	0	0	0	0	0	1	0	0	0	0	0	0	0	0	1	0	0	0	0	0	0	0	0	0	1	0	0	0	0	0
DAHLDDQANYNVSLTNHR	R	G	13627	13644	18	2,3,4	sp|Q8WZ42|TITIN_HUMAN	Q8WZ42	TITIN_HUMAN	TTN	Titin			7	8	7	8	9	8	8	7	9	6	8	7	8	8	8	6	9	8	7	8	11	8	11	9	10	9	7	7	8	8	8	8	8	10	8	8
DAHRPGWLPVSESVTR	R	S	30800	30815	16	2,3,4	sp|Q8WZ42|TITIN_HUMAN	Q8WZ42	TITIN_HUMAN	TTN	Titin			5	5	5	4	5	5	5	3	6	6	6	4	3	4	5	4	7	4	2	4	5	4	5	4	5	5	6	5	4	6	6	4	5	3	5	4
DAHSNLLAK	K	K	59	67	9	2	sp|O75323|NIPS2_HUMAN	O75323	NIPS2_HUMAN	NIPSNAP2	Protein NipSnap homolog 2			0	1	0	0	1	0	0	0	0	0	1	0	1	1	1	0	0	0	0	1	1	1	1	1	1	1	1	0	1	0	0	0	0	0	1	0
DAHSVLLSHIFHGR	R	K	456	469	14	4	sp|O95479|G6PE_HUMAN	O95479	G6PE_HUMAN	H6PD	GDH/6PGL endoplasmic bifunctional protein			0	1	0	0	0	0	0	0	0	1	0	0	0	0	0	0	0	0	0	0	0	0	0	0	0	0	0	0	0	0	0	0	0	0	0	0
DAIAQAEMDLK	K	R	322	332	11	2	sp|Q8NE86|MCU_HUMAN	Q8NE86	MCU_HUMAN	MCU	Calcium uniporter protein, mitochondrial			0	0	0	0	0	0	0	0	0	0	0	0	0	0	0	0	0	0	0	0	0	0	0	0	0	0	0	0	0	0	1	0	0	0	0	0
DAIFIMTSNVASDEIAQHALQLR	K	Q	488	510	23	3	sp|Q9H078|CLPB_HUMAN	Q9H078	CLPB_HUMAN	CLPB	Caseinolytic peptidase B protein homolog			0	0	0	1	0	0	0	0	0	0	0	1	0	0	0	0	0	1	0	0	1	0	0	0	0	0	1	0	0	0	0	0	0	0	0	0
DAINQGMDEELER	R	D	37	49	13	2	sp|P11177|ODPB_HUMAN	P11177	ODPB_HUMAN	PDHB	Pyruvate dehydrogenase E1 component subunit beta, mitochondrial			3	0	0	0	0	0	0	0	1	0	0	0	0	0	0	1	0	0	0	0	0	0	0	0	0	0	0	0	1	0	2	1	0	1	0	2
DAINQGMDEELERDEK	R	V	37	52	16	2,3	sp|P11177|ODPB_HUMAN	P11177	ODPB_HUMAN	PDHB	Pyruvate dehydrogenase E1 component subunit beta, mitochondrial			4	3	5	2	3	4	3	2	4	2	5	4	4	3	1	3	4	2	2	3	5	5	5	4	4	2	3	1	3	5	5	5	3	2	3	5
DAIPENLPPLTADFAEDKDVCK	K	N	319	340	22	3	contam_sp|P02769|ALBU_BOVIN	P02769	ALBU_BOVIN	ALB	Serum albumin			3	0	0	0	1	0	0	0	1	0	2	0	0	0	0	1	1	1	0	0	0	0	1	1	1	0	0	0	2	0	1	2	1	2	0	0
DAISGIGTDEK	K	C	103	113	11	2	sp|P08133|ANXA6_HUMAN	P08133	ANXA6_HUMAN	ANXA6	Annexin A6			0	0	0	1	0	0	0	0	1	0	0	1	0	0	0	0	0	0	0	0	0	0	0	1	0	0	0	0	0	0	0	0	0	0	0	0
DAKENLHYTTVADRPDIK	K	K	5729	5746	18	4	sp|P20929|NEBU_HUMAN	P20929	NEBU_HUMAN	NEB	Nebulin			0	0	1	1	0	0	0	0	0	1	0	0	0	0	0	0	0	1	0	0	0	0	0	0	0	1	0	1	0	0	0	0	0	0	0	0
DALAASHEPPPEPEEITGPVDEETFLK	R	A	128	154	27	2,3	sp|Q9GZV1|ANKR2_HUMAN	Q9GZV1	ANKR2_HUMAN	ANKRD2	Ankyrin repeat domain-containing protein 2			1	0	2	1	2	1	2	1	2	2	2	1	1	1	1	1	3	3	2	0	1	0	2	0	1	1	1	1	2	2	2	2	2	2	2	1
DALDGPAAEAEPEHSFDGLR	R	R	2768	2787	20	2,3	sp|Q15149|PLEC_HUMAN	Q15149	PLEC_HUMAN	PLEC	Plectin			2	2	3	3	3	3	2	3	4	3	3	1	2	4	3	1	3	2	3	1	4	2	3	2	3	3	3	2	3	2	4	2	3	2	4	2
DALDIVYHR	K	K	5282	5290	9	2	sp|P20929|NEBU_HUMAN	P20929	NEBU_HUMAN	NEB	Nebulin			1	1	1	2	1	1	2	1	2	0	1	1	1	1	1	1	1	2	1	1	1	1	1	1	1	1	1	1	1	2	1	1	1	1	1	1
DALEPGQRVVVVDDLLATGGTMNAACELLGR	K	L	115	145	31	4	sp|P07741|APT_HUMAN	P07741	APT_HUMAN	APRT	Adenine phosphoribosyltransferase			0	0	0	0	0	0	0	0	0	0	0	1	0	0	0	0	0	0	0	0	0	0	0	0	0	0	0	0	0	0	0	0	0	0	0	0
DALKTEFK	R	A	25	32	8	2	sp|P56381|ATP5E_HUMAN	P56381	ATP5E_HUMAN	ATP5F1E	ATP synthase subunit epsilon, mitochondrial	ATP5F1EP2	sp|Q5VTU8|AT5EL_HUMAN	0	0	0	0	0	0	1	0	0	0	0	0	0	0	0	0	0	0	0	0	0	0	1	0	1	0	0	0	0	0	0	0	0	0	0	0
[truncated: 19,300 more rows]
[truncated: 114 more columns]
