# Supplementary material for: Integrated fibre-specific methylome and proteome profiling of human skeletal muscle across males and females with fibre-type deconvolution
Source: Skelet Muscle. 2025 Oct 10;15:28. doi: 10.1186/s13395-025-00396-0 (PMC12512927; doi:10.1186/s13395-025-00396-0)
Supplement: Supplementary file 8 — Additional file 8. Combined protein file. [file 13395_2025_396_MOESM8_ESM.tsv]

Protein	Protein ID	Entry Name	Gene	Protein Length	Organism	Protein Existence	Description	Protein Probability	Top Peptide Probability	Combined Total Peptides	Combined Spectral Count	Combined Unique Spectral Count	Combined Total Spectral Count	HF1JS20220502_P22_0579_Exp2_AndrewP_S01 Spectral Count	HF1JS20220502_P22_0579_Exp2_AndrewP_S02 Spectral Count	HF1JS20220502_P22_0579_Exp2_AndrewP_S03 Spectral Count	HF1JS20220502_P22_0579_Exp2_AndrewP_S04 Spectral Count	HF1JS20220502_P22_0579_Exp2_AndrewP_S05 Spectral Count	HF1JS20220502_P22_0579_Exp2_AndrewP_S06 Spectral Count	HF1JS20220502_P22_0579_Exp2_AndrewP_S07 Spectral Count	HF1JS20220502_P22_0579_Exp2_AndrewP_S08 Spectral Count	HF1JS20220502_P22_0579_Exp2_AndrewP_S09 Spectral Count	HF1JS20220502_P22_0579_Exp2_AndrewP_S10 Spectral Count	HF1JS20220502_P22_0579_Exp2_AndrewP_S11 Spectral Count	HF1JS20220502_P22_0579_Exp2_AndrewP_S12 Spectral Count	HF1JS20220502_P22_0579_Exp2_AndrewP_S13 Spectral Count	HF1JS20220502_P22_0579_Exp2_AndrewP_S14 Spectral Count	HF1JS20220502_P22_0579_Exp2_AndrewP_S15 Spectral Count	HF1JS20220502_P22_0579_Exp2_AndrewP_S16 Spectral Count	HF1JS20220502_P22_0579_Exp2_AndrewP_S17 Spectral Count	HF1JS20220502_P22_0579_Exp2_AndrewP_S18 Spectral Count	HF1JS20220502_P22_0579_Exp2_AndrewP_S19 Spectral Count	HF1JS20220502_P22_0579_Exp2_AndrewP_S20 Spectral Count	HF1JS20220502_P22_0579_Exp2_AndrewP_S21 Spectral Count	HF1JS20220502_P22_0579_Exp2_AndrewP_S22 Spectral Count	HF1JS20220502_P22_0579_Exp2_AndrewP_S23 Spectral Count	HF1JS20220502_P22_0579_Exp2_AndrewP_S24 Spectral Count	HF1JS20220502_P22_0579_Exp2_AndrewP_S25 Spectral Count	HF1JS20220502_P22_0579_Exp2_AndrewP_S26 Spectral Count	HF1JS20220502_P22_0579_Exp2_AndrewP_S27 Spectral Count	HF1JS20220502_P22_0579_Exp2_AndrewP_S28 Spectral Count	HF1JS20220502_P22_0579_Exp2_AndrewP_S29 Spectral Count	HF1JS20220502_P22_0579_Exp2_AndrewP_S30 Spectral Count	HF1JS20220502_P22_0579_Exp2_AndrewP_S31 Spectral Count	HF1JS20220502_P22_0579_Exp2_AndrewP_S32 Spectral Count	HF1JS20220502_P22_0579_Exp2_AndrewP_S33 Spectral Count	HF1JS20220502_P22_0579_Exp2_AndrewP_S34 Spectral Count	HF1JS20220502_P22_0579_Exp2_AndrewP_S35 Spectral Count	HF1JS20220502_P22_0579_Exp2_AndrewP_S36 Spectral Count
contam_sp|O43790|KRT86_HUMAN	O43790	KRT86_HUMAN	KRT86	486	Homo sapiens	1:Experimental evidence at protein level	Keratin, type II cuticular Hb6	1.0	0.999	38	60	2	182	0	0	0	0	0	0	0	0	0	0	0	2	0	0	0	0	0	0	0	0	0	0	29	0	0	0	0	0	0	1	1	0	1	0	0	1
contam_sp|O76009|KT33A_HUMAN	O76009	KT33A_HUMAN	KRT33A	404	Homo sapiens	2:Experimental evidence at transcript level	Keratin, type I cuticular Ha3-I	1.0	0.999	22	17	4	73	0	0	0	0	0	0	0	0	0	0	0	0	0	0	0	0	0	0	0	0	0	0	8	0	0	0	0	0	0	0	0	0	0	0	0	0
contam_sp|O76011|KRT34_HUMAN	O76011	KRT34_HUMAN	KRT34	436	Homo sapiens	2:Experimental evidence at transcript level	Keratin, type I cuticular Ha4	1.0	0.999	19	18	13	59	0	0	0	0	0	0	0	0	0	0	0	0	0	0	0	0	0	0	0	0	0	0	11	0	0	0	0	0	0	0	0	0	0	0	0	1
contam_sp|O76015|KRT38_HUMAN	O76015	KRT38_HUMAN	KRT38	456	Homo sapiens	1:Experimental evidence at protein level	Keratin, type I cuticular Ha8	0.9999	0.999	4	3	1	143	0	0	0	0	0	0	0	0	0	0	0	0	0	0	0	0	0	0	0	0	0	0	1	0	0	0	0	0	0	0	0	0	0	0	0	0
contam_sp|O77727|K1C15_SHEEP	O77727	K1C15_SHEEP	KRT15	453	Ovis aries	2:Experimental evidence at transcript level	Keratin, type I cytoskeletal 15	0.9909	0.999	13	56	44	619	2	1	1	1	1	1	2	2	1	2	2	1	1	0	1	1	1	1	1	0	1	0	2	1	1	1	0	1	1	1	1	1	1	1	1	1
contam_sp|P00167|CYB5_HUMAN	P00167	CYB5_HUMAN	CYB5A	134	Homo sapiens	1:Experimental evidence at protein level	Cytochrome b5	1.0	0.999	2	7	7	7	0	0	0	1	0	0	0	0	1	0	0	1	0	0	0	0	0	1	0	0	1	0	0	0	0	0	0	0	0	0	0	0	0	0	0	0
contam_sp|P00441|SODC_HUMAN	P00441	SODC_HUMAN	SOD1	154	Homo sapiens	1:Experimental evidence at protein level	Superoxide dismutase [Cu-Zn]	1.0	0.999	6	447	447	447	5	5	9	6	7	11	8	9	10	11	13	13	10	11	8	8	10	12	10	11	9	11	9	10	10	10	12	11	8	8	10	10	6	7	10	10
contam_sp|P00698|LYSC_CHICK	P00698	LYSC_CHICK	LYZ	147	Gallus gallus	1:Experimental evidence at protein level	Lysozyme C	0.7984	0.9985	1	1	1	1	0	0	0	0	0	0	0	0	0	0	0	0	0	0	0	0	0	0	0	0	0	0	0	0	1	0	0	0	0	0	0	0	0	0	0	0
contam_sp|P00711|LALBA_BOVIN	P00711	LALBA_BOVIN	LALBA	142	Bos taurus	1:Experimental evidence at protein level	Alpha-lactalbumin	1.0	0.999	3	49	49	49	2	1	0	0	0	0	0	0	3	1	1	2	1	0	1	0	0	0	1	0	0	0	3	1	0	0	0	0	0	2	1	3	3	3	2	2
contam_sp|P00761|TRYP_PIG	P00761	TRYP_PIG		231	Sus scrofa	1:Experimental evidence at protein level	Trypsin	1.0	0.999	9	6572	6572	6572	203	182	128	111	118	117	111	96	151	127	161	133	132	108	125	117	108	93	102	80	135	113	110	109	104	110	99	108	136	125	146	173	149	151	105	141
contam_sp|P00883|ALDOA_RABIT	P00883	ALDOA_RABIT	ALDOA	364	Oryctolagus cuniculus	1:Experimental evidence at protein level	Fructose-bisphosphate aldolase A	1.0	0.9989	37	20	20	7859	0	0	0	0	0	1	0	2	0	0	0	1	0	1	0	1	0	1	0	1	0	1	0	1	0	1	0	1	0	0	0	0	0	1	0	1
contam_sp|P00915|CAH1_HUMAN	P00915	CAH1_HUMAN	CA1	261	Homo sapiens	1:Experimental evidence at protein level	Carbonic anhydrase 1	1.0	0.999	10	504	504	504	14	12	7	6	7	5	15	13	11	9	12	17	9	6	16	16	11	7	11	7	14	11	14	4	5	10	19	18	14	7	10	10	14	10	9	11
contam_sp|P00918|CAH2_HUMAN	P00918	CAH2_HUMAN	CA2	260	Homo sapiens	1:Experimental evidence at protein level	Carbonic anhydrase 2	1.0	0.999	15	838	602	838	10	11	17	14	18	11	23	21	18	17	20	17	23	21	18	17	20	23	15	19	26	19	22	21	18	17	25	20	12	9	17	10	13	14	16	16
contam_sp|P01008|ANT3_HUMAN	P01008	ANT3_HUMAN	SERPINC1	464	Homo sapiens	1:Experimental evidence at protein level	Antithrombin-III	1.0	0.9989	2	3	3	3	0	0	0	0	0	0	0	0	0	0	0	0	0	0	0	0	0	0	0	0	1	1	0	0	0	0	0	1	0	0	0	0	0	0	0	0
contam_sp|P01012|OVAL_CHICK	P01012	OVAL_CHICK	SERPINB14	386	Gallus gallus	1:Experimental evidence at protein level	Ovalbumin	1.0	0.999	9	27	27	27	0	0	0	0	0	1	0	0	0	11	1	0	0	1	0	0	0	0	0	0	0	0	0	0	10	0	0	0	0	0	0	0	0	1	0	0
contam_sp|P01112|RASH_HUMAN	P01112	RASH_HUMAN	HRAS	189	Homo sapiens	1:Experimental evidence at protein level	GTPase HRas	0.854	0.999	1	18	0	18	0	0	0	1	0	0	1	1	1	1	0	1	1	0	0	0	0	1	0	0	1	0	0	0	0	1	0	1	1	1	0	1	0	0	0	0
contam_sp|P02144|MYG_HUMAN	P02144	MYG_HUMAN	MB	154	Homo sapiens	1:Experimental evidence at protein level	Myoglobin	1.0	0.999	27	11456	9550	11456	136	119	283	284	321	239	349	278	231	199	231	207	264	258	233	151	333	284	228	200	314	222	315	228	315	236	273	286	173	171	264	234	193	160	202	244
contam_sp|P02438|KRB2A_SHEEP	P02438	KRB2A_SHEEP		172	Ovis aries	1:Experimental evidence at protein level	Keratin, high-sulfur matrix protein, B2A	0.9998	0.9986	2	3	0	3	0	0	0	0	0	0	0	0	0	0	0	0	0	0	0	0	0	0	0	0	0	0	0	0	0	0	0	0	0	0	0	0	0	0	0	0
contam_sp|P02441|KRA3_SHEEP	P02441	KRA3_SHEEP		131	Ovis aries	1:Experimental evidence at protein level	Keratin, high-sulfur matrix protein, IIIA3	1.0	0.999	2	4	0	4	0	0	0	0	0	0	0	0	0	0	0	0	0	0	0	0	0	0	0	0	0	0	2	0	0	0	0	0	0	0	0	0	0	0	0	0
contam_sp|P02534|K1M1_SHEEP	P02534	K1M1_SHEEP		412	Ovis aries	1:Experimental evidence at protein level	Keratin, type I microfibrillar 48 kDa, component 8C-1	1.0	0.999	19	15	6	183	0	0	0	0	0	0	0	0	0	0	0	0	0	0	0	0	0	0	0	0	0	0	0	0	0	0	0	0	0	6	0	0	0	0	0	0
contam_sp|P02539|K2M1_SHEEP	P02539	K2M1_SHEEP		109	Ovis aries	1:Experimental evidence at protein level	Keratin, type II microfibrillar (Fragment)	1.0	0.999	8	4	4	18	0	0	0	0	0	0	0	0	0	0	0	0	0	0	0	0	0	0	0	0	0	0	0	0	0	0	0	0	0	1	0	0	0	0	0	0
contam_sp|P02662|CASA1_BOVIN	P02662	CASA1_BOVIN	CSN1S1	214	Bos taurus	1:Experimental evidence at protein level	Alpha-S1-casein	1.0	0.999	9	747	747	747	41	41	26	24	8	7	6	6	15	20	14	14	9	7	6	8	7	6	8	6	8	5	21	21	6	6	6	6	9	12	10	17	11	20	11	17
contam_sp|P02663|CASA2_BOVIN	P02663	CASA2_BOVIN	CSN1S2	222	Bos taurus	1:Experimental evidence at protein level	Alpha-S2-casein	1.0	0.999	8	155	155	155	15	11	5	7	0	0	0	0	3	3	2	2	1	0	1	0	0	0	1	0	0	0	8	6	0	0	0	0	0	1	1	3	2	3	1	4
contam_sp|P02666|CASB_BOVIN	P02666	CASB_BOVIN	CSN2	224	Bos taurus	1:Experimental evidence at protein level	Beta-casein	1.0	0.999	5	178	178	178	14	9	10	9	0	0	0	0	5	12	2	5	1	0	2	0	0	0	1	0	0	0	5	7	0	0	0	0	1	1	1	3	2	5	1	5
contam_sp|P02668|CASK_BOVIN	P02668	CASK_BOVIN	CSN3	190	Bos taurus	1:Experimental evidence at protein level	Kappa-casein	1.0	0.999	7	201	201	201	9	13	7	7	0	1	1	1	3	6	4	5	4	0	2	1	0	1	0	1	0	0	4	6	0	1	0	1	4	3	2	4	3	5	4	4
contam_sp|P02768|ALBU_HUMAN	P02768	ALBU_HUMAN	ALB	609	Homo sapiens	1:Experimental evidence at protein level	Serum albumin	1.0	0.999	54	6318	5887	6318	188	118	173	152	126	110	157	147	127	128	118	145	113	124	147	138	122	131	130	122	154	142	109	122	130	140	158	177	97	131	140	145	95	109	86	122
contam_sp|P02769|ALBU_BOVIN	P02769	ALBU_BOVIN	ALB	607	Bos taurus	1:Experimental evidence at protein level	Serum albumin	1.0	0.999	48	2721	2721	3152	68	47	19	17	47	39	40	37	63	75	74	60	55	53	47	47	45	73	29	21	52	36	111	69	45	48	34	46	66	52	67	107	75	80	46	61
contam_sp|P02787|TRFE_HUMAN	P02787	TRFE_HUMAN	TF	698	Homo sapiens	1:Experimental evidence at protein level	Serotransferrin	1.0	0.999	25	516	516	516	31	2	17	12	12	7	17	12	10	10	7	12	11	5	20	11	6	10	10	7	22	15	12	6	11	10	19	19	5	5	17	13	9	9	11	12
contam_sp|P02788|TRFL_HUMAN	P02788	TRFL_HUMAN	LTF	710	Homo sapiens	1:Experimental evidence at protein level	Lactotransferrin	1.0	0.999	19	40	40	40	6	0	0	0	0	0	0	0	0	0	0	0	7	1	0	0	0	0	0	0	0	0	0	1	0	0	0	0	0	0	0	0	0	0	0	0
contam_sp|P04040|CATA_HUMAN	P04040	CATA_HUMAN	CAT	527	Homo sapiens	1:Experimental evidence at protein level	Catalase	1.0	0.999	15	173	173	173	10	2	3	1	2	1	7	1	7	2	4	2	6	1	4	0	4	2	6	1	8	1	7	1	3	1	4	2	2	1	8	4	4	3	2	1
contam_sp|P04264|K2C1_HUMAN	P04264	K2C1_HUMAN	KRT1	644	Homo sapiens	1:Experimental evidence at protein level	Keratin, type II cytoskeletal 1	1.0	0.999	56	6204	5262	6204	312	147	101	122	68	95	104	66	133	147	132	122	108	65	118	96	93	88	66	62	93	97	163	75	72	95	88	109	108	121	128	121	110	168	139	113
contam_sp|P04745|AMY1_HUMAN	P04745	AMY1_HUMAN	AMY1A	511	Homo sapiens	1:Experimental evidence at protein level	Alpha-amylase 1	1.0	0.999	12	43	12	43	0	3	0	0	0	0	0	0	1	0	0	0	0	0	0	0	0	0	0	0	0	0	0	0	0	0	0	0	0	0	0	0	2	17	0	0
contam_sp|P05413|FABPH_HUMAN	P05413	FABPH_HUMAN	FABP3	133	Homo sapiens	1:Experimental evidence at protein level	Fatty acid-binding protein, heart	1.0	0.999	16	1511	1449	1511	9	9	33	28	19	20	48	24	28	22	28	24	25	25	22	25	30	28	32	25	54	38	49	32	31	26	48	43	37	26	44	33	32	26	38	38
contam_sp|P06396|GELS_HUMAN	P06396	GELS_HUMAN	GSN	782	Homo sapiens	1:Experimental evidence at protein level	Gelsolin	1.0	0.999	15	506	506	506	10	9	17	11	13	11	19	14	13	9	15	14	9	6	6	4	17	13	15	12	8	6	6	5	8	11	8	8	9	8	14	10	11	10	11	10
contam_sp|P06732|KCRM_HUMAN	P06732	KCRM_HUMAN	CKM	381	Homo sapiens	1:Experimental evidence at protein level	Creatine kinase M-type	1.0	0.999	49	20538	20240	20538	273	303	434	451	439	447	447	501	341	391	369	439	432	462	408	403	544	492	406	455	481	453	462	435	480	483	478	497	339	382	401	445	358	335	362	431
contam_sp|P07339|CATD_HUMAN	P07339	CATD_HUMAN	CTSD	412	Homo sapiens	1:Experimental evidence at protein level	Cathepsin D	1.0	0.999	8	271	271	271	4	3	5	4	6	3	9	4	6	7	5	6	7	4	7	5	6	3	7	5	8	6	6	6	11	6	5	5	5	6	8	5	7	5	5	5
contam_sp|P08263|GSTA1_HUMAN	P08263	GSTA1_HUMAN	GSTA1	222	Homo sapiens	1:Experimental evidence at protein level	Glutathione S-transferase A1	0.9998	0.999	2	2	0	2	2	0	0	0	0	0	0	0	0	0	0	0	0	0	0	0	0	0	0	0	0	0	0	0	0	0	0	0	0	0	0	0	0	0	0	0
contam_sp|P08311|CATG_HUMAN	P08311	CATG_HUMAN	CTSG	255	Homo sapiens	1:Experimental evidence at protein level	Cathepsin G	0.9678	0.999	2	2	2	2	0	0	0	0	0	0	0	0	0	0	0	0	0	0	0	0	0	0	0	0	0	0	0	0	0	0	0	0	0	0	0	0	0	0	0	1
contam_sp|P08758|ANXA5_HUMAN	P08758	ANXA5_HUMAN	ANXA5	320	Homo sapiens	1:Experimental evidence at protein level	Annexin A5	1.0	0.999	14	409	403	409	5	4	11	15	6	9	10	13	7	10	8	10	10	12	7	9	10	13	10	9	11	8	7	6	7	9	6	10	4	7	11	10	7	9	6	11
contam_sp|P09211|GSTP1_HUMAN	P09211	GSTP1_HUMAN	GSTP1	210	Homo sapiens	1:Experimental evidence at protein level	Glutathione S-transferase P	1.0	0.999	8	426	426	426	3	3	9	7	8	10	13	9	7	10	11	13	10	6	6	6	11	10	10	7	9	8	9	8	11	10	12	11	10	8	10	10	8	6	11	10
contam_sp|P10599|THIO_HUMAN	P10599	THIO_HUMAN	TXN	105	Homo sapiens	1:Experimental evidence at protein level	Thioredoxin	1.0	0.999	5	130	130	130	4	0	4	4	2	1	3	3	2	2	2	1	3	4	2	2	2	3	3	2	2	1	1	3	2	3	3	3	3	1	3	4	3	3	3	4
contam_sp|P10636|TAU_HUMAN	P10636	TAU_HUMAN	MAPT	758	Homo sapiens	1:Experimental evidence at protein level	Microtubule-associated protein tau	1.0	0.999	10	140	140	140	2	2	3	4	5	4	4	8	3	3	1	2	3	4	4	4	3	6	2	3	3	3	1	4	2	2	3	3	2	1	3	1	1	2	3	4
contam_sp|P13645|K1C10_HUMAN	P13645	K1C10_HUMAN	KRT10	584	Homo sapiens	1:Experimental evidence at protein level	Keratin, type I cytoskeletal 10	1.0	0.999	50	4605	3742	4691	212	109	78	83	50	77	79	58	103	116	93	87	66	47	90	59	82	58	53	38	89	66	112	47	56	63	49	91	79	85	110	96	97	126	92	90
contam_sp|P15241|K2M2_SHEEP	P15241	K2M2_SHEEP		491	Ovis aries	1:Experimental evidence at protein level	Keratin, type II microfibrillar, component 7C	1.0	0.999	25	12	11	113	0	0	0	0	0	0	0	0	0	0	0	0	0	0	0	0	0	0	0	0	0	0	1	0	0	0	0	0	0	2	0	0	0	0	0	0
contam_sp|P15252|REF_HEVBR	P15252	REF_HEVBR		138	Hevea brasiliensis	1:Experimental evidence at protein level	Rubber elongation factor protein	1.0	0.999	6	94	94	94	5	1	4	3	0	0	2	2	3	3	4	3	3	0	3	2	1	0	0	0	3	2	1	0	0	2	1	0	1	1	3	1	3	2	1	2
contam_sp|P16083|NQO2_HUMAN	P16083	NQO2_HUMAN	NQO2	231	Homo sapiens	1:Experimental evidence at protein level	Ribosyldihydronicotinamide dehydrogenase [quinone]	1.0	0.999	6	65	65	65	0	2	5	4	7	7	9	7	0	0	0	0	0	0	0	0	0	0	0	0	5	3	4	3	0	0	0	0	0	0	1	1	1	0	1	2
contam_sp|P25690|K1M2_SHEEP	P25690	K1M2_SHEEP		404	Ovis aries	3:Protein inferred from homology	Keratin, type I microfibrillar, 47.6 kDa	0.9994	0.9989	16	3	1	41	0	0	0	0	0	0	0	0	0	0	0	0	0	0	0	0	0	0	0	0	0	0	1	0	0	0	0	0	0	0	0	0	0	0	0	0
contam_sp|P25691|K2M3_SHEEP	P25691	K2M3_SHEEP		502	Ovis aries	1:Experimental evidence at protein level	Keratin, type II microfibrillar, component 5	1.0	0.999	24	12	9	112	0	0	0	0	0	0	0	0	0	0	0	0	0	0	0	0	0	0	0	0	0	0	5	0	0	0	0	0	0	2	0	0	0	0	0	0
contam_sp|P35527|K1C9_HUMAN	P35527	K1C9_HUMAN	KRT9	623	Homo sapiens	1:Experimental evidence at protein level	Keratin, type I cytoskeletal 9	1.0	0.999	46	5136	5050	5136	352	127	78	89	45	62	64	45	123	130	96	111	82	46	93	64	63	67	36	43	76	85	155	62	47	60	65	80	64	90	90	94	76	144	129	96
contam_sp|P35908|K22E_HUMAN	P35908	K22E_HUMAN	KRT2	639	Homo sapiens	1:Experimental evidence at protein level	Keratin, type II cytoskeletal 2 epidermal	1.0	0.999	66	4280	3526	4700	169	88	67	80	44	71	69	56	92	97	92	87	64	42	83	67	71	56	42	37	77	51	82	53	53	64	59	90	74	77	104	86	100	124	77	84
contam_sp|P61626|LYSC_HUMAN	P61626	LYSC_HUMAN	LYZ	148	Homo sapiens	1:Experimental evidence at protein level	Lysozyme C	1.0	0.999	5	19	19	19	4	0	0	0	0	0	0	0	0	0	0	0	4	0	0	0	0	0	0	0	0	0	0	0	0	0	0	0	0	0	1	0	0	1	0	0
contam_sp|P61769|B2MG_HUMAN	P61769	B2MG_HUMAN	B2M	119	Homo sapiens	1:Experimental evidence at protein level	Beta-2-microglobulin	1.0	0.999	3	44	44	44	2	0	1	0	1	0	2	2	1	5	1	1	1	1	2	0	1	0	1	0	2	0	1	1	0	0	2	0	0	0	1	1	0	0	0	0
contam_sp|P62937|PPIA_HUMAN	P62937	PPIA_HUMAN	PPIA	165	Homo sapiens	1:Experimental evidence at protein level	Peptidyl-prolyl cis-trans isomerase A	1.0	0.999	10	414	369	414	8	7	11	11	11	7	8	7	7	8	7	7	8	7	7	7	12	8	11	6	9	9	8	6	7	10	7	11	9	8	9	8	9	11	9	11
contam_sp|P62979|RS27A_HUMAN	P62979	RS27A_HUMAN	RPS27A	156	Homo sapiens	1:Experimental evidence at protein level	Ubiquitin-40S ribosomal protein S27a	1.0	0.999	6	266	4	266	3	4	4	5	7	4	4	4	6	5	3	6	5	4	4	4	4	5	4	8	6	4	6	3	3	7	5	4	3	5	5	5	7	7	6	4
contam_sp|P63279|UBC9_HUMAN	P63279	UBC9_HUMAN	UBE2I	158	Homo sapiens	1:Experimental evidence at protein level	SUMO-conjugating enzyme UBC9	1.0	0.999	2	13	13	13	0	0	0	0	0	0	0	0	0	1	0	1	0	0	0	1	0	1	0	2	0	1	0	0	0	1	0	1	0	0	0	0	0	0	0	0
contam_sp|P68082|MYG_HORSE	P68082	MYG_HORSE	MB	154	Equus caballus	1:Experimental evidence at protein level	Myoglobin	1.0	0.999	10	695	695	2601	6	5	18	15	17	16	27	20	15	14	14	14	15	11	14	10	18	12	12	8	19	12	14	13	19	11	19	21	5	10	22	15	12	13	9	17
contam_sp|P68871|HBB_HUMAN	P68871	HBB_HUMAN	HBB	147	Homo sapiens	1:Experimental evidence at protein level	Hemoglobin subunit beta	1.0	0.999	17	3309	1322	3309	72	75	58	45	58	62	68	71	60	63	85	81	62	72	100	97	72	55	82	79	74	68	63	70	64	62	97	91	88	70	57	63	61	60	60	49
contam_sp|P69905|HBA_HUMAN	P69905	HBA_HUMAN	HBA1	142	Homo sapiens	1:Experimental evidence at protein level	Hemoglobin subunit alpha	1.0	0.999	12	3697	3641	3697	86	85	57	51	69	58	92	82	71	66	90	102	70	71	125	107	82	74	96	94	90	85	75	76	70	63	123	106	93	71	64	67	62	68	55	57
contam_sp|P78385|KRT83_HUMAN	P78385	KRT83_HUMAN	KRT83	493	Homo sapiens	1:Experimental evidence at protein level	Keratin, type II cuticular Hb3	1.0	0.999	35	6	4	172	0	0	0	0	0	0	0	0	0	0	0	0	0	0	0	0	0	0	0	0	0	0	3	0	0	0	0	0	0	0	0	0	0	0	0	0
contam_sp|P78386|KRT85_HUMAN	P78386	KRT85_HUMAN	KRT85	507	Homo sapiens	1:Experimental evidence at protein level	Keratin, type II cuticular Hb5	1.0	0.999	34	102	27	160	0	0	0	0	0	0	0	0	0	0	0	0	0	0	0	0	0	0	0	0	0	0	36	0	0	0	0	0	0	5	0	0	2	0	0	5
contam_sp|P99999|CYC_HUMAN	P99999	CYC_HUMAN	CYCS	105	Homo sapiens	1:Experimental evidence at protein level	Cytochrome c	1.0	0.999	8	1378	1061	1378	27	17	28	27	20	21	31	24	39	33	31	29	28	22	30	27	30	22	32	25	29	24	32	23	30	27	31	32	32	25	29	32	27	22	28	30
contam_sp|Q02958|KRA61_SHEEP	Q02958	KRA61_SHEEP	KRTAP6-1	83	Ovis aries	1:Experimental evidence at protein level	Keratin-associated protein 6-1	0.854	0.999	1	2	2	2	0	0	0	0	0	0	0	0	0	0	0	0	0	0	0	0	0	0	0	0	0	0	0	0	0	0	0	0	0	1	0	0	0	0	0	0
contam_sp|Q06830|PRDX1_HUMAN	Q06830	PRDX1_HUMAN	PRDX1	199	Homo sapiens	1:Experimental evidence at protein level	Peroxiredoxin-1	1.0	0.999	14	792	675	832	13	12	15	12	20	21	20	20	16	15	16	18	21	17	11	15	15	18	15	16	16	13	12	15	16	21	17	16	14	17	13	16	16	17	15	14
contam_sp|Q14525|KT33B_HUMAN	Q14525	KT33B_HUMAN	KRT33B	404	Homo sapiens	1:Experimental evidence at protein level	Keratin, type I cuticular Ha3-II	1.0	0.999	20	15	9	196	0	0	0	0	0	0	0	0	0	0	0	0	0	0	0	0	0	0	0	0	0	0	7	0	0	0	0	0	0	0	0	0	0	0	0	1
contam_sp|Q14532|K1H2_HUMAN	Q14532	K1H2_HUMAN	KRT32	448	Homo sapiens	2:Experimental evidence at transcript level	Keratin, type I cuticular Ha2	1.0	0.999	8	5	5	152	0	0	0	0	0	0	0	0	0	0	0	0	0	0	0	0	0	0	0	0	0	0	1	0	0	0	0	0	0	0	0	0	0	0	0	0
contam_sp|Q14533|KRT81_HUMAN	Q14533	KRT81_HUMAN	KRT81	505	Homo sapiens	1:Experimental evidence at protein level	Keratin, type II cuticular Hb1	0.9998	0.999	36	2	2	170	0	0	0	0	0	0	0	0	0	0	0	0	0	0	0	0	0	0	0	0	0	0	2	0	0	0	0	0	0	0	0	0	0	0	0	0
contam_sp|Q15323|K1H1_HUMAN	Q15323	K1H1_HUMAN	KRT31	416	Homo sapiens	1:Experimental evidence at protein level	Keratin, type I cuticular Ha1	1.0	0.999	22	54	8	205	0	0	0	0	0	0	0	0	0	0	0	1	0	0	0	0	0	0	0	0	0	0	21	0	0	0	0	0	0	1	0	0	0	1	0	1
contam_sp|Q15843|NEDD8_HUMAN	Q15843	NEDD8_HUMAN	NEDD8	81	Homo sapiens	1:Experimental evidence at protein level	NEDD8	1.0	0.999	2	44	44	44	0	0	2	3	0	0	3	1	0	2	2	1	1	1	1	1	0	2	1	2	0	1	1	1	1	2	1	2	1	0	1	0	0	0	1	0
contam_sp|Q92764|KRT35_HUMAN	Q92764	KRT35_HUMAN	KRT35	455	Homo sapiens	2:Experimental evidence at transcript level	Keratin, type I cuticular Ha5	0.9935	0.999	9	2	2	156	0	0	0	1	0	0	0	0	0	0	0	0	0	0	0	0	0	0	0	0	0	0	1	0	0	0	0	0	0	0	0	0	0	0	0	0
contam_sp|Q9NSB4|KRT82_HUMAN	Q9NSB4	KRT82_HUMAN	KRT82	513	Homo sapiens	3:Protein inferred from homology	Keratin, type II cuticular Hb2	0.9999	0.999	8	2	2	13	0	0	0	0	0	0	0	0	0	0	0	0	0	0	0	0	0	0	0	0	0	0	0	0	0	0	0	0	0	0	0	0	0	0	0	0
rsA|iRT-pepA|iRT-pepA	rsA|iRT-pepA|iRT-pepA	rsA|iRT-pepA|iRT-pepA		9			rsA|iRT-pepA|iRT-pepA	0.854	0.999	1	65	65	65	1	2	0	1	1	0	1	1	1	1	1	1	1	1	1	1	1	1	0	1	1	1	2	0	1	1	1	1	1	1	1	2	2	2	2	3
rsB|iRT-pepB|iRT-pepB	rsB|iRT-pepB|iRT-pepB	rsB|iRT-pepB|iRT-pepB		14			rsB|iRT-pepB|iRT-pepB	0.854	0.999	1	141	141	141	6	4	3	3	3	2	2	2	5	4	4	6	2	2	1	2	1	2	2	2	2	2	2	2	2	2	2	2	2	2	4	4	2	4	2	4
rsC|iRT-pepC|iRT-pepC	rsC|iRT-pepC|iRT-pepC	rsC|iRT-pepC|iRT-pepC		13			rsC|iRT-pepC|iRT-pepC	1.0	0.999	1	136	136	136	4	2	3	3	3	2	3	2	4	3	2	3	2	2	2	3	2	2	2	2	3	2	2	2	1	3	3	3	3	2	4	3	2	4	2	3
rsD|iRT-pepD|iRT-pepD	rsD|iRT-pepD|iRT-pepD	rsD|iRT-pepD|iRT-pepD		10			rsD|iRT-pepD|iRT-pepD	0.854	0.999	1	109	109	109	2	3	2	1	2	2	2	1	1	2	2	3	2	2	2	2	2	2	2	1	3	2	2	2	2	2	2	2	2	3	2	3	3	3	2	2
rsE|iRT-pepE|iRT-pepE	rsE|iRT-pepE|iRT-pepE	rsE|iRT-pepE|iRT-pepE		12			rsE|iRT-pepE|iRT-pepE	0.854	0.999	1	91	91	91	1	3	1	2	1	1	1	2	2	1	2	2	2	1	1	3	1	2	1	1	3	3	1	1	1	2	1	2	2	3	2	1	2	1	2	2
rsF|iRT-pepF|iRT-pepF	rsF|iRT-pepF|iRT-pepF	rsF|iRT-pepF|iRT-pepF		12			rsF|iRT-pepF|iRT-pepF	1.0	0.999	1	147	147	147	4	4	2	4	2	2	2	2	4	4	3	3	2	2	2	2	2	2	2	2	2	2	3	2	2	2	2	2	2	4	3	3	3	3	2	5
rsG|iRT-pepG|iRT-pepG	rsG|iRT-pepG|iRT-pepG	rsG|iRT-pepG|iRT-pepG		13			rsG|iRT-pepG|iRT-pepG	1.0	0.999	1	84	84	84	2	3	1	1	0	1	1	0	4	0	1	3	2	1	2	1	1	2	2	2	1	1	1	1	1	1	2	1	3	3	1	1	1	1	2	3
rsH|iRT-pepH|iRT-pepH	rsH|iRT-pepH|iRT-pepH	rsH|iRT-pepH|iRT-pepH		13			rsH|iRT-pepH|iRT-pepH	1.0	0.999	1	149	149	149	2	3	3	3	4	3	2	3	2	3	3	1	3	3	4	3	4	3	3	2	4	4	4	3	4	1	3	2	5	3	3	3	4	3	3	5
rsI|iRT-pepI|iRT-pepI	rsI|iRT-pepI|iRT-pepI	rsI|iRT-pepI|iRT-pepI		12			rsI|iRT-pepI|iRT-pepI	0.854	0.999	1	99	99	99	2	3	1	2	2	2	2	2	1	2	2	2	2	2	2	2	2	2	2	2	2	2	2	2	2	2	1	2	1	2	1	2	2	2	2	2
rsK|iRT-pepK|iRT-pepK	rsK|iRT-pepK|iRT-pepK	rsK|iRT-pepK|iRT-pepK		12			rsK|iRT-pepK|iRT-pepK	0.854	0.999	1	98	98	98	2	2	1	2	2	3	1	2	1	3	2	3	2	1	2	2	3	1	1	1	2	2	2	2	1	1	1	1	3	2	2	3	3	2	1	4
rsL|iRT-pepL|iRT-pepL	rsL|iRT-pepL|iRT-pepL	rsL|iRT-pepL|iRT-pepL		14			rsL|iRT-pepL|iRT-pepL	0.854	0.999	1	56	56	56	3	1	3	1	1	1	1	1	1	2	1	1	1	1	1	1	1	1	1	1	1	1	1	1	1	1	1	1	1	1	2	1	1	1	1	1
sp|A0A075B6H7|KV37_HUMAN	A0A075B6H7	KV37_HUMAN	IGKV3-7	116	Homo sapiens OX=9606	5:Protein uncertain	Probable non-functional immunoglobulin kappa variable 3-7	0.8092	0.9986	1	1	0	1	1	0	0	0	0	0	0	0	0	0	0	0	0	0	0	0	0	0	0	0	0	0	0	0	0	0	0	0	0	0	0	0	0	0	0	0
sp|A0A075B6P5|KV228_HUMAN	A0A075B6P5	KV228_HUMAN	IGKV2-28	120	Homo sapiens OX=9606	3:Protein inferred from homology	Immunoglobulin kappa variable 2-28	0.854	0.999	1	1	0	1	1	0	0	0	0	0	0	0	0	0	0	0	0	0	0	0	0	0	0	0	0	0	0	0	0	0	0	0	0	0	0	0	0	0	0	0
sp|A0A0B4J2D5|GAL3B_HUMAN	A0A0B4J2D5	GAL3B_HUMAN	GATD3B	268	Homo sapiens OX=9606	1:Experimental evidence at protein level	Glutamine amidotransferase-like class 1 domain-containing protein 3B, mitochondrial	1.0	0.999	13	1231	0	1231	16	13	29	26	15	10	24	16	27	28	35	26	24	17	32	23	30	21	37	30	32	19	37	24	33	28	41	28	34	23	33	21	28	23	35	32
sp|A0A0C4DH25|KVD20_HUMAN	A0A0C4DH25	KVD20_HUMAN	IGKV3D-20	116	Homo sapiens OX=9606	3:Protein inferred from homology	Immunoglobulin kappa variable 3D-20	0.854	0.999	1	9	0	9	1	0	0	0	0	0	0	0	0	0	1	0	0	0	1	0	1	0	1	0	1	0	0	0	0	0	1	0	0	0	1	0	0	1	0	0
sp|A0FGR8|ESYT2_HUMAN	A0FGR8	ESYT2_HUMAN	ESYT2	921	Homo sapiens OX=9606	1:Experimental evidence at protein level	Extended synaptotagmin-2	1.0	0.999	4	7	7	7	1	0	0	0	1	0	0	1	0	0	0	0	0	0	0	0	0	0	0	0	1	0	0	0	0	0	0	0	0	1	0	0	1	0	0	0
sp|A1L0T0|HACL2_HUMAN	A1L0T0	HACL2_HUMAN	ILVBL	632	Homo sapiens OX=9606	1:Experimental evidence at protein level	2-hydroxyacyl-CoA lyase 2	1.0	0.999	5	43	43	43	1	0	2	1	1	1	0	1	1	1	1	1	1	0	1	1	0	2	1	1	1	0	0	1	1	1	1	1	1	1	1	1	0	1	1	0
sp|A1L4K1|FSD2_HUMAN	A1L4K1	FSD2_HUMAN	FSD2	749	Homo sapiens OX=9606	1:Experimental evidence at protein level	Fibronectin type III and SPRY domain-containing protein 2	1.0	0.999	9	85	85	85	2	2	3	1	2	3	6	6	1	3	1	1	1	3	1	5	1	1	1	1	1	1	2	0	1	2	0	1	0	1	2	1	2	3	0	2
sp|A2A2Y4|FRMD3_HUMAN	A2A2Y4	FRMD3_HUMAN	FRMD3	597	Homo sapiens OX=9606	1:Experimental evidence at protein level	FERM domain-containing protein 3	0.9768	0.999	2	8	8	8	0	0	0	1	0	0	0	0	0	0	0	0	0	0	0	0	0	0	0	1	1	0	1	0	0	0	0	0	0	0	0	0	0	0	0	0
sp|A2RRP1|NBAS_HUMAN	A2RRP1	NBAS_HUMAN	NBAS	2371	Homo sapiens OX=9606	1:Experimental evidence at protein level	Neuroblastoma-amplified sequence	1.0	0.999	5	10	10	10	0	0	0	1	0	1	1	0	0	1	0	1	0	0	0	0	1	0	1	1	1	0	0	0	0	0	0	0	0	0	0	0	0	0	0	0
sp|A2RTX5|SYTC2_HUMAN	A2RTX5	SYTC2_HUMAN	TARS3	802	Homo sapiens OX=9606	1:Experimental evidence at protein level	Threonine--tRNA ligase 2, cytoplasmic	0.9974	0.999	3	34	2	34	1	0	1	0	1	0	1	1	1	0	0	0	1	0	1	1	1	0	2	0	1	0	1	0	1	1	1	2	1	0	1	1	1	0	1	0
sp|A3KMH1|VWA8_HUMAN	A3KMH1	VWA8_HUMAN	VWA8	1905	Homo sapiens OX=9606	1:Experimental evidence at protein level	von Willebrand factor A domain-containing protein 8	1.0	0.999	6	17	17	17	0	0	1	0	0	0	1	0	1	0	0	0	0	0	0	0	0	0	1	0	1	0	1	0	0	0	1	0	0	0	0	1	1	0	3	1
sp|A4UGR9|XIRP2_HUMAN	A4UGR9	XIRP2_HUMAN	XIRP2	3374	Homo sapiens OX=9606	1:Experimental evidence at protein level	Xin actin-binding repeat-containing protein 2	1.0	0.999	28	55	55	96	1	0	0	0	0	0	0	1	1	1	0	0	0	0	0	0	0	1	1	0	0	0	1	0	0	0	0	4	0	9	1	1	0	1	0	0
sp|A5A3E0|POTEF_HUMAN	A5A3E0	POTEF_HUMAN	POTEF	1075	Homo sapiens OX=9606	1:Experimental evidence at protein level	POTE ankyrin domain family member F	1.0	0.999	18	237	237	8400	5	5	6	10	9	7	2	6	2	4	3	4	5	7	3	4	4	4	6	7	4	7	5	7	5	5	0	6	4	5	4	6	3	5	2	6
sp|A5D6W6|FITM1_HUMAN	A5D6W6	FITM1_HUMAN	FITM1	292	Homo sapiens OX=9606	2:Experimental evidence at transcript level	Fat storage-inducing transmembrane protein 1	1.0	0.999	6	198	198	198	4	6	3	4	5	4	5	1	2	4	3	5	4	3	3	3	3	4	5	6	4	7	4	7	4	4	2	1	3	5	4	5	4	5	2	5
sp|A5YM72|CRNS1_HUMAN	A5YM72	CRNS1_HUMAN	CARNS1	827	Homo sapiens OX=9606	1:Experimental evidence at protein level	Carnosine synthase 1	1.0	0.999	4	9	9	9	0	0	0	1	0	0	0	2	0	0	0	1	0	0	1	2	0	0	0	0	0	0	0	0	0	0	0	0	0	0	0	0	0	0	0	1
sp|A6NDG6|PGP_HUMAN	A6NDG6	PGP_HUMAN	PGP	321	Homo sapiens OX=9606	1:Experimental evidence at protein level	Glycerol-3-phosphate phosphatase	1.0	0.999	6	79	79	79	0	0	1	2	1	1	3	4	4	1	2	4	3	0	1	1	1	1	3	1	1	3	1	4	3	1	3	2	1	1	2	3	0	1	2	4
sp|A6NHL2|TBAL3_HUMAN	A6NHL2	TBAL3_HUMAN	TUBAL3	446	Homo sapiens OX=9606	1:Experimental evidence at protein level	Tubulin alpha chain-like 3	0.9679	0.999	2	2	2	46	0	0	0	1	0	0	0	0	0	0	0	1	0	0	0	0	0	0	0	0	0	0	0	0	0	0	0	0	0	0	0	0	0	0	0	0
sp|A6NIK2|LR10B_HUMAN	A6NIK2	LR10B_HUMAN	LRRC10B	292	Homo sapiens OX=9606	4:Protein predicted	Leucine-rich repeat-containing protein 10B	0.9967	0.9983	2	49	49	49	2	2	1	1	1	1	2	0	1	0	2	0	1	0	2	1	1	1	1	0	1	1	1	1	1	2	1	0	1	1	0	1	1	1	1	1
sp|A6NNS2|DRS7C_HUMAN	A6NNS2	DRS7C_HUMAN	DHRS7C	312	Homo sapiens OX=9606	2:Experimental evidence at transcript level	Dehydrogenase/reductase SDR family member 7C	1.0	0.999	6	26	26	26	2	0	0	0	2	2	0	0	1	1	0	0	0	1	0	1	0	0	1	1	2	1	1	0	0	0	0	0	0	1	1	1	0	1	0	0
sp|A7E2Y1|MYH7B_HUMAN	A7E2Y1	MYH7B_HUMAN	MYH7B	1983	Homo sapiens OX=9606	1:Experimental evidence at protein level	Myosin-7B	1.0	0.999	31	53	53	7725	0	1	1	1	4	2	2	0	0	1	0	0	0	0	1	0	2	1	3	0	3	0	2	1	0	2	1	1	1	0	1	3	2	0	0	3
sp|A8K2U0|A2ML1_HUMAN	A8K2U0	A2ML1_HUMAN	A2ML1	1454	Homo sapiens OX=9606	1:Experimental evidence at protein level	Alpha-2-macroglobulin-like protein 1	1.0	0.999	3	3	3	3	0	0	0	0	0	0	0	0	0	0	0	0	0	0	0	0	0	0	0	0	0	0	0	0	0	0	0	0	0	0	3	0	0	0	0	0
sp|A8MU46|SMTL1_HUMAN	A8MU46	SMTL1_HUMAN	SMTNL1	494	Homo sapiens OX=9606	1:Experimental evidence at protein level	Smoothelin-like protein 1	1.0	0.999	9	116	116	116	2	1	1	1	7	4	7	6	2	3	4	2	3	4	1	0	3	5	1	1	4	2	2	1	1	1	1	0	2	1	2	0	2	2	1	0
sp|A8MXV4|NUD19_HUMAN	A8MXV4	NUD19_HUMAN	NUDT19	375	Homo sapiens OX=9606	1:Experimental evidence at protein level	Nucleoside diphosphate-linked moiety X motif 19	1.0	0.999	3	9	9	9	0	0	0	0	0	0	0	0	1	0	0	0	0	0	0	1	0	0	0	1	1	0	0	0	0	1	1	1	1	0	0	0	0	0	0	0
sp|A8MZF0|PRR33_HUMAN	A8MZF0	PRR33_HUMAN	PRR33	331	Homo sapiens OX=9606	4:Protein predicted	Proline-rich protein 33	1.0	0.999	7	92	92	92	2	1	2	3	0	2	1	5	2	3	1	2	1	2	1	4	1	3	2	2	0	2	0	1	0	4	2	3	1	2	2	1	3	2	2	1
sp|B0YJ81|HACD1_HUMAN	B0YJ81	HACD1_HUMAN	HACD1	288	Homo sapiens OX=9606	1:Experimental evidence at protein level	Very-long-chain (3R)-3-hydroxyacyl-CoA dehydratase 1	1.0	0.999	2	40	40	40	1	3	1	1	1	1	0	2	2	1	0	0	0	2	0	1	0	1	0	1	0	2	0	1	0	2	1	1	0	1	2	2	0	1	0	2
sp|B5ME19|EIFCL_HUMAN	B5ME19	EIFCL_HUMAN	EIF3CL	914	Homo sapiens OX=9606	1:Experimental evidence at protein level	Eukaryotic translation initiation factor 3 subunit C-like protein	1.0	0.999	5	78	0	78	4	0	2	2	4	3	2	1	2	2	2	0	2	1	2	1	2	1	2	1	2	1	2	1	1	1	1	1	1	1	3	2	2	1	1	1
sp|B9A064|IGLL5_HUMAN	B9A064	IGLL5_HUMAN	IGLL5	214	Homo sapiens OX=9606	2:Experimental evidence at transcript level	Immunoglobulin lambda-like polypeptide 5	1.0	0.999	3	113	0	113	4	3	3	3	2	2	3	3	2	2	2	3	2	0	3	3	2	2	2	2	2	2	2	2	3	3	2	4	2	2	3	2	2	2	2	2
sp|C9J798|RAS4B_HUMAN	C9J798	RAS4B_HUMAN	RASA4B	803	Homo sapiens OX=9606	3:Protein inferred from homology	Ras GTPase-activating protein 4B	1.0	0.999	3	3	0	3	0	0	0	0	0	0	0	0	0	0	0	1	0	0	0	0	0	0	0	0	0	0	0	0	0	0	0	0	0	0	0	1	0	0	0	0
sp|D6RIA3|CD054_HUMAN	D6RIA3	CD054_HUMAN	C4orf54	1793	Homo sapiens OX=9606	2:Experimental evidence at transcript level	Uncharacterized protein C4orf54	1.0	0.9989	3	6	6	6	0	0	0	0	1	0	0	0	0	0	0	0	0	0	0	0	1	0	0	1	0	0	0	1	0	0	0	0	0	0	0	0	0	1	0	0
sp|E7EW31|PROB1_HUMAN	E7EW31	PROB1_HUMAN	PROB1	1015	Homo sapiens OX=9606	2:Experimental evidence at transcript level	Proline-rich basic protein 1	1.0	0.999	9	114	114	114	1	1	1	1	3	0	4	4	2	1	2	2	4	2	4	1	2	1	3	1	3	1	4	0	5	2	1	2	4	1	1	3	3	4	3	3
sp|E9PAV3|NACAM_HUMAN	E9PAV3	NACAM_HUMAN	NACA	2078	Homo sapiens OX=9606	1:Experimental evidence at protein level	Nascent polypeptide-associated complex subunit alpha, muscle-specific form	1.0	0.999	13	357	272	357	6	6	8	8	11	9	6	8	10	8	7	8	4	9	11	4	6	7	8	7	7	7	9	6	7	7	9	7	7	5	7	5	4	10	6	6
sp|E9PB15|PTG3L_HUMAN	E9PB15	PTG3L_HUMAN	PTGES3L	166	Homo sapiens OX=9606	5:Protein uncertain	Putative protein PTGES3L	1.0	0.999	1	15	15	15	0	0	1	2	0	0	0	1	0	1	0	0	0	0	0	1	0	0	0	1	0	0	0	1	0	1	0	2	0	0	0	0	0	2	0	0
sp|O00116|ADAS_HUMAN	O00116	ADAS_HUMAN	AGPS	658	Homo sapiens OX=9606	1:Experimental evidence at protein level	Alkyldihydroxyacetonephosphate synthase, peroxisomal	0.8433	0.9989	1	1	1	1	0	0	0	0	0	0	0	0	1	0	0	0	0	0	0	0	0	0	0	0	0	0	0	0	0	0	0	0	0	0	0	0	0	0	0	0
sp|O00151|PDLI1_HUMAN	O00151	PDLI1_HUMAN	PDLIM1	329	Homo sapiens OX=9606	1:Experimental evidence at protein level	PDZ and LIM domain protein 1	1.0	0.999	17	450	450	450	11	1	17	1	21	0	24	0	18	0	11	0	12	0	14	0	21	0	18	1	18	0	17	1	14	0	15	1	17	3	25	1	20	2	19	0
sp|O00159|MYO1C_HUMAN	O00159	MYO1C_HUMAN	MYO1C	1063	Homo sapiens OX=9606	1:Experimental evidence at protein level	Unconventional myosin-Ic	1.0	0.999	8	65	65	65	2	2	2	2	2	0	3	0	2	0	0	1	1	1	1	0	2	0	5	1	1	1	2	0	1	0	2	2	3	1	1	1	4	0	1	3
sp|O00165|HAX1_HUMAN	O00165	HAX1_HUMAN	HAX1	279	Homo sapiens OX=9606	1:Experimental evidence at protein level	HCLS1-associated protein X-1	1.0	0.999	2	5	5	5	0	0	1	0	0	0	0	0	0	0	0	0	0	0	0	0	0	0	0	1	0	1	0	0	0	0	0	0	0	0	0	0	1	0	0	0
sp|O00217|NDUS8_HUMAN	O00217	NDUS8_HUMAN	NDUFS8	210	Homo sapiens OX=9606	1:Experimental evidence at protein level	NADH dehydrogenase [ubiquinone] iron-sulfur protein 8, mitochondrial	1.0	0.999	7	486	486	486	7	6	14	9	9	8	9	8	16	8	9	10	7	7	13	8	9	7	12	10	13	7	11	11	12	10	14	12	11	10	12	8	11	10	11	12
sp|O00231|PSD11_HUMAN	O00231	PSD11_HUMAN	PSMD11	422	Homo sapiens OX=9606	1:Experimental evidence at protein level	26S proteasome non-ATPase regulatory subunit 11	1.0	0.999	11	151	151	151	4	2	3	2	5	2	7	5	4	4	3	2	4	2	3	2	5	3	3	2	3	3	5	2	3	3	4	3	3	3	3	2	3	3	3	1
sp|O00232|PSD12_HUMAN	O00232	PSD12_HUMAN	PSMD12	456	Homo sapiens OX=9606	1:Experimental evidence at protein level	26S proteasome non-ATPase regulatory subunit 12	1.0	0.999	8	87	87	87	1	0	2	2	3	2	2	3	2	1	1	3	3	2	0	0	2	3	1	2	3	2	2	3	3	2	2	3	0	0	2	2	2	3	1	1
sp|O00303|EIF3F_HUMAN	O00303	EIF3F_HUMAN	EIF3F	357	Homo sapiens OX=9606	1:Experimental evidence at protein level	Eukaryotic translation initiation factor 3 subunit F	1.0	0.999	6	52	52	52	1	1	0	1	1	2	0	1	2	1	1	1	1	1	1	1	1	1	1	1	1	1	1	1	1	0	1	1	1	1	1	1	1	1	1	2
sp|O00330|ODPX_HUMAN	O00330	ODPX_HUMAN	PDHX	501	Homo sapiens OX=9606	1:Experimental evidence at protein level	Pyruvate dehydrogenase protein X component, mitochondrial	1.0	0.999	18	522	522	522	11	6	17	15	8	5	12	9	15	12	12	14	11	8	13	10	11	12	11	9	14	8	12	9	11	13	11	13	7	7	14	10	10	11	10	16
sp|O00410|IPO5_HUMAN	O00410	IPO5_HUMAN	IPO5	1097	Homo sapiens OX=9606	1:Experimental evidence at protein level	Importin-5	1.0	0.999	20	197	195	197	3	4	3	6	2	4	4	6	6	5	2	7	3	6	3	4	5	5	4	6	3	3	3	8	3	6	4	3	2	1	3	7	3	9	4	4
sp|O00423|EMAL1_HUMAN	O00423	EMAL1_HUMAN	EML1	815	Homo sapiens OX=9606	1:Experimental evidence at protein level	Echinoderm microtubule-associated protein-like 1	1.0	0.999	10	25	24	25	0	0	3	0	2	2	1	2	0	0	0	1	2	1	1	0	0	1	0	1	0	0	0	0	1	0	0	0	1	1	0	0	1	0	1	0
sp|O00429|DNM1L_HUMAN	O00429	DNM1L_HUMAN	DNM1L	736	Homo sapiens OX=9606	1:Experimental evidence at protein level	Dynamin-1-like protein	1.0	0.999	19	210	210	210	2	1	11	7	8	4	10	4	7	5	5	2	4	4	5	1	11	4	2	2	12	3	7	0	5	2	7	4	3	3	6	5	5	2	4	6
sp|O00442|RTCA_HUMAN	O00442	RTCA_HUMAN	RTCA	366	Homo sapiens OX=9606	1:Experimental evidence at protein level	RNA 3'-terminal phosphate cyclase	1.0	0.999	5	19	19	19	0	0	1	1	0	0	1	3	0	1	0	0	0	0	0	1	0	0	0	0	0	0	0	0	0	1	0	2	1	0	0	0	0	1	0	1
sp|O00483|NDUA4_HUMAN	O00483	NDUA4_HUMAN	NDUFA4	81	Homo sapiens OX=9606	1:Experimental evidence at protein level	Cytochrome c oxidase subunit NDUFA4	1.0	0.999	7	271	271	271	7	4	8	6	5	2	8	4	6	3	6	3	7	4	8	5	5	5	8	10	5	7	6	5	7	5	6	5	6	3	6	3	6	4	6	8
sp|O00487|PSDE_HUMAN	O00487	PSDE_HUMAN	PSMD14	310	Homo sapiens OX=9606	1:Experimental evidence at protein level	26S proteasome non-ATPase regulatory subunit 14	1.0	0.999	5	28	28	28	1	0	1	1	1	0	0	0	1	0	1	2	1	0	0	1	0	1	0	0	0	0	1	0	0	1	1	1	0	1	1	2	0	2	1	1
sp|O00499|BIN1_HUMAN	O00499	BIN1_HUMAN	BIN1	593	Homo sapiens OX=9606	1:Experimental evidence at protein level	Myc box-dependent-interacting protein 1	1.0	0.999	20	1916	1816	1916	32	27	38	38	39	44	39	40	41	43	33	42	42	47	41	37	42	44	34	37	44	44	37	37	39	43	35	39	33	34	38	40	38	38	35	41
sp|O00505|IMA4_HUMAN	O00505	IMA4_HUMAN	KPNA3	521	Homo sapiens OX=9606	1:Experimental evidence at protein level	Importin subunit alpha-4	1.0	0.999	7	140	134	140	3	1	3	6	5	3	4	5	3	4	4	3	3	3	1	3	4	4	3	4	3	2	3	2	2	3	3	3	1	1	2	2	2	3	3	1
sp|O00571|DDX3X_HUMAN	O00571	DDX3X_HUMAN	DDX3X	662	Homo sapiens OX=9606	1:Experimental evidence at protein level	ATP-dependent RNA helicase DDX3X	1.0	0.999	9	114	56	114	3	1	3	2	4	1	2	3	3	4	1	2	3	2	3	3	2	3	1	2	4	2	2	3	3	3	2	1	2	2	4	1	2	4	0	3
sp|O00629|IMA3_HUMAN	O00629	IMA3_HUMAN	KPNA4	521	Homo sapiens OX=9606	1:Experimental evidence at protein level	Importin subunit alpha-3	1.0	0.999	7	111	111	117	1	2	2	2	3	3	4	3	4	4	2	1	1	1	4	1	4	3	1	2	2	1	3	1	3	2	3	3	2	3	2	2	3	1	3	2
sp|O00748|EST2_HUMAN	O00748	EST2_HUMAN	CES2	559	Homo sapiens OX=9606	1:Experimental evidence at protein level	Cocaine esterase	1.0	0.999	8	80	80	80	0	0	2	0	5	0	5	3	2	0	1	0	1	0	3	1	1	0	2	2	11	2	9	2	1	0	2	0	0	0	2	0	4	0	2	1
sp|O00757|F16P2_HUMAN	O00757	F16P2_HUMAN	FBP2	339	Homo sapiens OX=9606	1:Experimental evidence at protein level	Fructose-1,6-bisphosphatase isozyme 2	1.0	0.999	17	1337	1202	1337	16	21	27	50	21	32	20	45	27	32	23	42	16	35	17	26	22	34	18	38	15	28	20	27	19	34	24	41	15	20	21	26	16	20	17	34
sp|O00764|PDXK_HUMAN	O00764	PDXK_HUMAN	PDXK	312	Homo sapiens OX=9606	1:Experimental evidence at protein level	Pyridoxal kinase	1.0	0.999	1	13	13	13	0	0	1	1	0	0	0	1	0	1	0	1	0	0	0	0	0	0	0	0	1	1	1	1	0	0	0	1	0	0	0	0	0	0	0	0
sp|O14521|DHSD_HUMAN	O14521	DHSD_HUMAN	SDHD	159	Homo sapiens OX=9606	1:Experimental evidence at protein level	Succinate dehydrogenase [ubiquinone] cytochrome b small subunit, mitochondrial	1.0	0.999	3	132	132	132	3	1	3	4	2	1	5	1	4	2	4	3	3	2	3	2	2	3	3	3	3	1	2	3	3	3	3	3	4	2	4	3	2	3	3	3
sp|O14548|COX7R_HUMAN	O14548	COX7R_HUMAN	COX7A2L	114	Homo sapiens OX=9606	1:Experimental evidence at protein level	Cytochrome c oxidase subunit 7A-related protein, mitochondrial	0.9769	0.999	2	2	2	2	0	0	0	0	0	0	0	0	0	0	0	0	0	0	0	0	0	0	0	0	0	0	0	1	0	0	1	0	0	0	0	0	0	0	0	0
sp|O14558|HSPB6_HUMAN	O14558	HSPB6_HUMAN	HSPB6	160	Homo sapiens OX=9606	1:Experimental evidence at protein level	Heat shock protein beta-6	1.0	0.999	9	837	837	837	17	6	20	12	30	14	31	14	19	11	19	12	17	10	21	9	27	19	24	16	22	16	18	13	23	15	21	15	16	8	17	12	22	11	21	13
sp|O14561|ACPM_HUMAN	O14561	ACPM_HUMAN	NDUFAB1	156	Homo sapiens OX=9606	1:Experimental evidence at protein level	Acyl carrier protein, mitochondrial	1.0	0.999	4	59	59	59	1	0	1	0	1	2	2	0	2	1	0	1	3	2	2	1	2	0	2	5	1	3	2	0	2	1	2	0	2	1	1	2	1	0	2	2
sp|O14602|IF1AY_HUMAN	O14602	IF1AY_HUMAN	EIF1AY	144	Homo sapiens OX=9606	1:Experimental evidence at protein level	Eukaryotic translation initiation factor 1A, Y-chromosomal	0.9999	0.999	2	8	0	8	0	0	1	0	0	0	1	0	1	0	0	0	0	0	0	0	1	0	0	0	1	0	1	0	0	0	1	0	0	0	1	0	0	0	0	0
sp|O14604|TYB4Y_HUMAN	O14604	TYB4Y_HUMAN	TMSB4Y	44	Homo sapiens OX=9606	1:Experimental evidence at protein level	Thymosin beta-4, Y-chromosomal	0.7424	0.998	1	3	3	3	0	0	0	0	0	0	0	0	0	0	0	1	0	0	0	0	0	0	0	0	0	0	0	0	0	0	0	0	0	0	0	1	0	0	0	0
sp|O14639|ABLM1_HUMAN	O14639	ABLM1_HUMAN	ABLIM1	778	Homo sapiens OX=9606	1:Experimental evidence at protein level	Actin-binding LIM protein 1	1.0	0.999	6	15	15	15	0	0	0	0	5	0	4	0	0	0	0	0	0	0	0	0	1	0	2	0	1	0	0	0	1	0	0	0	0	0	0	0	0	0	0	0
sp|O14653|GOSR2_HUMAN	O14653	GOSR2_HUMAN	GOSR2	212	Homo sapiens OX=9606	1:Experimental evidence at protein level	Golgi SNAP receptor complex member 2	0.8532	0.999	1	15	15	15	0	0	0	0	2	0	0	0	0	0	0	0	1	0	0	0	0	0	1	1	0	1	1	0	1	0	1	0	0	0	0	0	0	0	0	1
sp|O14657|TOR1B_HUMAN	O14657	TOR1B_HUMAN	TOR1B	336	Homo sapiens OX=9606	1:Experimental evidence at protein level	Torsin-1B	0.9985	0.999	2	2	2	2	0	0	0	0	0	0	0	0	0	0	0	0	0	0	0	0	0	0	0	0	0	0	0	0	0	0	0	0	0	0	0	0	1	0	0	0
sp|O14732|IMPA2_HUMAN	O14732	IMPA2_HUMAN	IMPA2	288	Homo sapiens OX=9606	1:Experimental evidence at protein level	Inositol monophosphatase 2	1.0	0.999	5	65	65	65	2	0	3	3	1	0	0	4	3	2	0	3	1	2	3	2	3	5	0	0	2	1	1	0	0	2	0	2	0	1	4	2	0	0	0	1
sp|O14737|PDCD5_HUMAN	O14737	PDCD5_HUMAN	PDCD5	125	Homo sapiens OX=9606	1:Experimental evidence at protein level	Programmed cell death protein 5	1.0	0.999	1	35	35	35	0	0	1	0	2	1	1	1	0	0	1	0	1	0	1	1	1	0	0	1	2	0	2	1	0	1	1	1	1	0	0	0	1	1	1	1
sp|O14744|ANM5_HUMAN	O14744	ANM5_HUMAN	PRMT5	637	Homo sapiens OX=9606	1:Experimental evidence at protein level	Protein arginine N-methyltransferase 5	1.0	0.999	3	38	38	38	0	0	2	2	2	0	6	1	1	1	0	2	0	1	2	0	1	0	1	1	2	0	0	0	2	1	0	1	1	0	1	1	0	0	0	1
sp|O14773|TPP1_HUMAN	O14773	TPP1_HUMAN	TPP1	563	Homo sapiens OX=9606	1:Experimental evidence at protein level	Tripeptidyl-peptidase 1	1.0	0.999	3	73	0	73	2	0	2	2	1	1	4	1	3	3	1	3	2	2	1	1	2	2	1	1	1	2	1	1	3	3	3	2	0	0	4	1	1	1	1	1
sp|O14818|PSA7_HUMAN	O14818	PSA7_HUMAN	PSMA7	248	Homo sapiens OX=9606	1:Experimental evidence at protein level	Proteasome subunit alpha type-7	1.0	0.999	7	183	61	183	2	4	3	5	6	3	4	4	3	4	2	3	5	5	3	3	5	5	4	6	4	4	5	3	6	3	3	4	2	6	3	1	2	5	4	1
sp|O14832|PAHX_HUMAN	O14832	PAHX_HUMAN	PHYH	338	Homo sapiens OX=9606	1:Experimental evidence at protein level	Phytanoyl-CoA dioxygenase, peroxisomal	0.9678	0.999	2	8	8	8	0	0	0	0	0	0	0	0	0	1	0	0	0	1	0	0	0	1	0	1	0	0	0	1	0	0	0	2	0	0	0	0	0	0	0	0
sp|O14841|OPLA_HUMAN	O14841	OPLA_HUMAN	OPLAH	1288	Homo sapiens OX=9606	1:Experimental evidence at protein level	5-oxoprolinase	1.0	0.999	9	36	36	36	1	0	1	1	2	0	2	0	1	0	1	0	1	0	0	0	0	1	1	2	0	1	1	1	0	0	1	1	2	0	1	0	0	0	2	0
sp|O14874|BCKD_HUMAN	O14874	BCKD_HUMAN	BCKDK	412	Homo sapiens OX=9606	1:Experimental evidence at protein level	[3-methyl-2-oxobutanoate dehydrogenase [lipoamide]] kinase, mitochondrial	1.0	0.999	4	20	20	20	1	0	3	1	0	0	2	0	0	0	0	0	0	0	0	0	1	0	0	1	0	0	0	1	1	0	2	2	1	0	0	0	0	0	2	1
sp|O14880|MGST3_HUMAN	O14880	MGST3_HUMAN	MGST3	152	Homo sapiens OX=9606	1:Experimental evidence at protein level	Microsomal glutathione S-transferase 3	1.0	0.999	9	912	912	912	16	9	24	21	26	20	27	18	23	16	17	16	21	14	27	17	23	15	19	15	28	17	25	16	30	17	24	18	20	11	24	14	22	14	16	20
sp|O14925|TIM23_HUMAN	O14925	TIM23_HUMAN	TIMM23	209	Homo sapiens OX=9606	1:Experimental evidence at protein level	Mitochondrial import inner membrane translocase subunit Tim23	0.8521	0.999	1	12	12	12	0	0	1	0	0	0	1	0	0	1	0	0	0	0	1	0	0	1	1	0	1	0	1	0	1	0	1	1	0	0	0	0	0	0	0	1
sp|O14949|QCR8_HUMAN	O14949	QCR8_HUMAN	UQCRQ	82	Homo sapiens OX=9606	1:Experimental evidence at protein level	Cytochrome b-c1 complex subunit 8	1.0	0.999	6	212	212	212	5	2	5	3	6	3	5	3	5	5	5	3	4	4	6	6	5	4	5	5	6	5	6	3	5	3	5	6	5	5	5	3	5	2	5	7
sp|O14950|ML12B_HUMAN	O14950	ML12B_HUMAN	MYL12B	172	Homo sapiens OX=9606	1:Experimental evidence at protein level	Myosin regulatory light chain 12B	1.0	0.999	4	145	0	145	5	3	2	2	2	2	4	2	3	3	3	2	3	2	3	3	2	2	2	2	3	2	3	2	4	2	3	2	4	2	4	3	4	3	3	3
sp|O14958|CASQ2_HUMAN	O14958	CASQ2_HUMAN	CASQ2	399	Homo sapiens OX=9606	1:Experimental evidence at protein level	Calsequestrin-2	1.0	0.999	16	1622	1622	1622	41	5	41	13	50	10	55	19	45	15	46	23	47	14	44	8	46	17	49	27	60	12	40	13	51	20	42	19	37	16	54	22	55	20	45	30
sp|O14979|HNRDL_HUMAN	O14979	HNRDL_HUMAN	HNRNPDL	420	Homo sapiens OX=9606	1:Experimental evidence at protein level	Heterogeneous nuclear ribonucleoprotein D-like	0.9679	0.999	2	34	34	85	1	0	2	0	0	1	1	1	2	0	1	1	1	0	0	1	0	1	1	0	0	0	0	0	0	0	1	1	0	1	1	0	0	1	1	1
sp|O14980|XPO1_HUMAN	O14980	XPO1_HUMAN	XPO1	1071	Homo sapiens OX=9606	1:Experimental evidence at protein level	Exportin-1	1.0	0.999	7	56	56	56	3	0	3	1	1	0	3	3	5	0	1	1	2	0	2	1	1	1	0	1	2	1	1	0	0	1	0	2	0	0	5	1	0	0	0	1
sp|O14983|AT2A1_HUMAN	O14983	AT2A1_HUMAN	ATP2A1	1001	Homo sapiens OX=9606	1:Experimental evidence at protein level	Sarcoplasmic/endoplasmic reticulum calcium ATPase 1	1.0	0.999	63	8755	4912	8755	127	210	82	231	111	283	81	292	130	279	96	241	86	259	67	221	108	285	79	274	76	264	79	236	87	291	72	244	103	235	100	260	78	243	70	229
sp|O15020|SPTN2_HUMAN	O15020	SPTN2_HUMAN	SPTBN2	2390	Homo sapiens OX=9606	1:Experimental evidence at protein level	Spectrin beta chain, non-erythrocytic 2	0.9961	0.998	7	3	3	11	0	0	0	0	0	0	0	0	0	0	0	0	0	0	0	0	0	0	0	0	0	0	0	0	0	0	0	0	0	0	0	0	0	0	0	0
sp|O15061|SYNEM_HUMAN	O15061	SYNEM_HUMAN	SYNM	1565	Homo sapiens OX=9606	1:Experimental evidence at protein level	Synemin	1.0	0.999	53	1778	1778	1778	37	30	36	25	43	37	42	40	26	33	35	33	30	35	26	26	29	47	41	34	31	28	31	26	33	38	38	31	34	29	33	39	33	45	34	29
sp|O15144|ARPC2_HUMAN	O15144	ARPC2_HUMAN	ARPC2	300	Homo sapiens OX=9606	1:Experimental evidence at protein level	Actin-related protein 2/3 complex subunit 2	1.0	0.999	3	30	30	30	1	1	1	1	0	1	2	1	0	1	0	1	1	1	1	1	0	0	1	1	0	1	0	1	1	1	2	0	0	0	1	0	0	0	0	1
sp|O15173|PGRC2_HUMAN	O15173	PGRC2_HUMAN	PGRMC2	223	Homo sapiens OX=9606	1:Experimental evidence at protein level	Membrane-associated progesterone receptor component 2	1.0	0.999	4	34	34	34	1	1	3	0	0	0	0	0	0	2	1	1	1	0	0	1	0	0	0	0	0	1	0	1	0	1	0	0	1	1	1	1	2	2	1	1
sp|O15228|GNPAT_HUMAN	O15228	GNPAT_HUMAN	GNPAT	680	Homo sapiens OX=9606	1:Experimental evidence at protein level	Dihydroxyacetone phosphate acyltransferase	0.9749	0.999	2	3	3	3	0	0	0	0	1	1	1	0	0	0	0	0	0	0	0	0	0	0	0	0	0	0	0	0	0	0	0	0	0	0	0	0	0	0	0	0
sp|O15230|LAMA5_HUMAN	O15230	LAMA5_HUMAN	LAMA5	3695	Homo sapiens OX=9606	1:Experimental evidence at protein level	Laminin subunit alpha-5	1.0	0.999	8	50	50	50	1	1	3	2	0	1	0	2	1	2	1	2	3	3	1	0	1	0	0	1	0	0	2	3	0	1	0	3	0	2	0	0	1	1	0	3
sp|O15239|NDUA1_HUMAN	O15239	NDUA1_HUMAN	NDUFA1	70	Homo sapiens OX=9606	1:Experimental evidence at protein level	NADH dehydrogenase [ubiquinone] 1 alpha subcomplex subunit 1	1.0	0.999	1	72	72	72	1	0	1	2	1	0	2	2	3	1	1	2	1	1	2	2	2	1	2	1	1	2	1	3	2	2	3	2	2	2	1	2	1	0	1	3
sp|O15258|RER1_HUMAN	O15258	RER1_HUMAN	RER1	196	Homo sapiens OX=9606	1:Experimental evidence at protein level	Protein RER1	0.997	0.9983	2	11	11	11	1	0	0	1	0	0	1	1	0	1	0	0	0	0	0	0	0	0	0	0	0	0	0	0	0	1	0	0	0	0	1	0	0	0	0	0
sp|O15260|SURF4_HUMAN	O15260	SURF4_HUMAN	SURF4	269	Homo sapiens OX=9606	1:Experimental evidence at protein level	Surfeit locus protein 4	1.0	0.999	1	58	58	58	1	1	1	1	1	1	1	3	2	2	1	1	1	2	2	1	1	2	1	1	2	1	1	1	1	2	0	2	0	1	3	1	2	1	0	0
sp|O15273|TELT_HUMAN	O15273	TELT_HUMAN	TCAP	167	Homo sapiens OX=9606	1:Experimental evidence at protein level	Telethonin	1.0	0.999	13	657	413	657	12	15	11	11	17	15	12	11	15	14	13	12	13	13	12	10	17	13	13	13	16	12	15	11	20	15	13	12	12	12	10	13	16	13	9	17
sp|O15371|EIF3D_HUMAN	O15371	EIF3D_HUMAN	EIF3D	548	Homo sapiens OX=9606	1:Experimental evidence at protein level	Eukaryotic translation initiation factor 3 subunit D	1.0	0.999	4	7	7	7	1	0	0	0	0	0	1	0	1	0	0	0	1	0	0	0	0	0	0	0	0	0	0	0	0	0	0	0	0	0	1	0	0	0	1	0
sp|O15372|EIF3H_HUMAN	O15372	EIF3H_HUMAN	EIF3H	352	Homo sapiens OX=9606	1:Experimental evidence at protein level	Eukaryotic translation initiation factor 3 subunit H	1.0	0.999	5	72	72	72	1	2	1	3	3	1	4	2	3	2	1	3	1	1	1	0	2	2	2	1	3	1	2	0	2	1	1	1	1	1	1	3	0	1	1	1
sp|O15382|BCAT2_HUMAN	O15382	BCAT2_HUMAN	BCAT2	392	Homo sapiens OX=9606	1:Experimental evidence at protein level	Branched-chain-amino-acid aminotransferase, mitochondrial	1.0	0.999	11	157	157	157	6	0	4	2	2	1	5	1	4	1	3	0	4	2	3	4	4	1	7	4	5	3	5	2	5	4	7	5	5	4	11	2	2	1	4	2
sp|O15427|MOT4_HUMAN	O15427	MOT4_HUMAN	SLC16A3	465	Homo sapiens OX=9606	1:Experimental evidence at protein level	Monocarboxylate transporter 4	1.0	0.999	4	81	81	81	1	2	2	2	0	2	1	2	1	2	0	3	0	2	3	2	1	1	1	2	1	2	1	2	0	1	2	2	2	2	2	3	2	2	2	3
sp|O15498|YKT6_HUMAN	O15498	YKT6_HUMAN	YKT6	198	Homo sapiens OX=9606	1:Experimental evidence at protein level	Synaptobrevin homolog YKT6	0.8229	0.9987	1	1	1	1	0	0	0	0	0	0	0	0	0	1	0	0	0	0	0	0	0	0	0	0	0	0	0	0	0	0	0	0	0	0	0	0	0	0	0	0
sp|O43143|DHX15_HUMAN	O43143	DHX15_HUMAN	DHX15	795	Homo sapiens OX=9606	1:Experimental evidence at protein level	Pre-mRNA-splicing factor ATP-dependent RNA helicase DHX15	1.0	0.9987	4	10	10	10	0	0	0	1	0	1	0	0	2	0	0	2	0	0	0	0	0	0	0	0	0	0	0	0	0	0	1	0	0	0	0	0	0	0	1	0
sp|O43169|CYB5B_HUMAN	O43169	CYB5B_HUMAN	CYB5B	150	Homo sapiens OX=9606	1:Experimental evidence at protein level	Cytochrome b5 type B	1.0	0.999	4	173	173	173	2	3	3	6	5	2	3	3	5	4	3	4	5	2	5	5	5	2	4	0	4	3	2	2	3	2	4	3	3	2	4	3	3	2	3	3
sp|O43181|NDUS4_HUMAN	O43181	NDUS4_HUMAN	NDUFS4	175	Homo sapiens OX=9606	1:Experimental evidence at protein level	NADH dehydrogenase [ubiquinone] iron-sulfur protein 4, mitochondrial	1.0	0.999	7	275	275	275	4	3	7	4	4	4	6	5	6	6	6	6	4	4	7	5	7	5	6	4	6	6	8	4	6	4	6	5	5	5	7	8	7	6	4	8
sp|O43237|DC1L2_HUMAN	O43237	DC1L2_HUMAN	DYNC1LI2	492	Homo sapiens OX=9606	1:Experimental evidence at protein level	Cytoplasmic dynein 1 light intermediate chain 2	0.982	0.999	2	3	3	3	0	0	0	0	0	0	0	0	1	1	0	0	0	0	0	0	0	0	0	0	0	0	0	0	0	0	0	0	0	0	0	0	0	0	0	0
sp|O43242|PSMD3_HUMAN	O43242	PSMD3_HUMAN	PSMD3	534	Homo sapiens OX=9606	1:Experimental evidence at protein level	26S proteasome non-ATPase regulatory subunit 3	1.0	0.999	8	130	130	130	3	1	3	5	4	2	5	5	4	3	1	2	1	2	2	1	4	5	2	3	3	1	2	1	2	4	2	2	1	2	4	2	3	3	2	2
sp|O43324|MCA3_HUMAN	O43324	MCA3_HUMAN	EEF1E1	174	Homo sapiens OX=9606	1:Experimental evidence at protein level	Eukaryotic translation elongation factor 1 epsilon-1	0.8537	0.999	1	1	1	1	0	0	1	0	0	0	0	0	0	0	0	0	0	0	0	0	0	0	0	0	0	0	0	0	0	0	0	0	0	0	0	0	0	0	0	0
sp|O43390|HNRPR_HUMAN	O43390	HNRPR_HUMAN	HNRNPR	633	Homo sapiens OX=9606	1:Experimental evidence at protein level	Heterogeneous nuclear ribonucleoprotein R	0.9937	0.999	4	3	3	19	0	0	0	0	0	0	0	0	0	0	0	0	0	0	0	0	0	0	1	1	0	0	0	0	0	0	0	0	0	0	0	0	0	0	0	0
sp|O43396|TXNL1_HUMAN	O43396	TXNL1_HUMAN	TXNL1	289	Homo sapiens OX=9606	1:Experimental evidence at protein level	Thioredoxin-like protein 1	1.0	0.999	6	49	49	49	0	0	2	1	1	0	2	3	1	2	1	3	2	1	0	1	1	1	0	0	1	0	1	1	1	2	1	3	1	0	1	0	0	2	0	0
sp|O43399|TPD54_HUMAN	O43399	TPD54_HUMAN	TPD52L2	206	Homo sapiens OX=9606	1:Experimental evidence at protein level	Tumor protein D54	0.854	0.999	1	31	31	31	1	0	2	0	2	1	1	0	1	0	0	0	1	1	1	0	1	0	1	0	1	1	0	0	2	0	0	0	0	0	2	1	1	1	0	1
sp|O43402|EMC8_HUMAN	O43402	EMC8_HUMAN	EMC8	210	Homo sapiens OX=9606	1:Experimental evidence at protein level	ER membrane protein complex subunit 8	0.8358	0.9989	1	1	1	1	0	0	0	0	0	0	0	0	0	0	0	0	0	0	0	0	0	0	0	0	0	0	1	0	0	0	0	0	0	0	0	0	0	0	0	0
sp|O43414|ERI3_HUMAN	O43414	ERI3_HUMAN	ERI3	337	Homo sapiens OX=9606	1:Experimental evidence at protein level	ERI1 exoribonuclease 3	0.8521	0.999	1	1	1	1	0	0	0	0	1	0	0	0	0	0	0	0	0	0	0	0	0	0	0	0	0	0	0	0	0	0	0	0	0	0	0	0	0	0	0	0
sp|O43464|HTRA2_HUMAN	O43464	HTRA2_HUMAN	HTRA2	458	Homo sapiens OX=9606	1:Experimental evidence at protein level	Serine protease HTRA2, mitochondrial	1.0	0.999	1	5	5	5	0	0	1	2	0	0	1	0	0	0	0	0	0	0	0	0	0	0	0	0	0	0	0	0	0	0	0	0	0	0	1	0	0	0	0	0
sp|O43488|ARK72_HUMAN	O43488	ARK72_HUMAN	AKR7A2	359	Homo sapiens OX=9606	1:Experimental evidence at protein level	Aflatoxin B1 aldehyde reductase member 2	1.0	0.999	6	77	76	77	1	1	1	1	2	1	2	2	4	1	1	2	2	1	1	1	1	3	3	2	2	1	2	1	2	1	4	1	1	1	3	1	1	4	3	1
sp|O43583|DENR_HUMAN	O43583	DENR_HUMAN	DENR	198	Homo sapiens OX=9606	1:Experimental evidence at protein level	Density-regulated protein	0.8175	0.9987	1	3	3	3	0	0	0	0	0	0	0	0	0	0	0	0	0	0	0	0	0	0	0	0	0	0	0	0	0	0	0	0	0	1	0	0	0	0	0	1
sp|O43598|DNPH1_HUMAN	O43598	DNPH1_HUMAN	DNPH1	174	Homo sapiens OX=9606	1:Experimental evidence at protein level	2'-deoxynucleoside 5'-phosphate N-hydrolase 1	1.0	0.999	5	159	159	159	0	1	3	6	2	3	2	5	3	4	2	5	1	5	3	4	4	4	3	5	5	5	3	4	5	5	4	3	1	2	3	4	1	3	1	3
sp|O43615|TIM44_HUMAN	O43615	TIM44_HUMAN	TIMM44	452	Homo sapiens OX=9606	1:Experimental evidence at protein level	Mitochondrial import inner membrane translocase subunit TIM44	1.0	0.999	11	156	156	156	3	1	6	3	0	0	4	3	4	5	5	3	1	1	5	3	2	2	4	1	4	2	4	3	2	3	6	4	6	4	3	1	3	5	7	5
sp|O43674|NDUB5_HUMAN	O43674	NDUB5_HUMAN	NDUFB5	189	Homo sapiens OX=9606	1:Experimental evidence at protein level	NADH dehydrogenase [ubiquinone] 1 beta subcomplex subunit 5, mitochondrial	1.0	0.999	6	246	246	246	4	3	6	7	3	2	6	4	6	6	4	5	4	3	6	6	6	4	7	6	7	5	6	5	6	5	6	6	5	4	7	4	6	4	6	6
sp|O43676|NDUB3_HUMAN	O43676	NDUB3_HUMAN	NDUFB3	98	Homo sapiens OX=9606	1:Experimental evidence at protein level	NADH dehydrogenase [ubiquinone] 1 beta subcomplex subunit 3	1.0	0.999	5	100	100	100	1	1	2	3	2	2	2	1	5	1	2	2	2	2	2	3	2	1	2	2	2	2	2	2	3	2	2	3	2	1	4	2	2	1	2	2
sp|O43678|NDUA2_HUMAN	O43678	NDUA2_HUMAN	NDUFA2	99	Homo sapiens OX=9606	1:Experimental evidence at protein level	NADH dehydrogenase [ubiquinone] 1 alpha subcomplex subunit 2	1.0	0.999	4	15	15	15	1	0	0	0	0	1	1	0	0	0	0	0	0	0	0	0	1	1	1	2	0	0	0	0	1	0	0	0	0	0	0	0	0	0	0	1
sp|O43681|GET3_HUMAN	O43681	GET3_HUMAN	GET3	348	Homo sapiens OX=9606	1:Experimental evidence at protein level	ATPase GET3	1.0	0.999	6	61	61	61	1	2	2	1	2	2	1	1	2	0	0	0	2	1	1	0	1	1	1	2	2	2	1	1	1	2	1	1	1	1	2	1	1	3	1	1
sp|O43707|ACTN4_HUMAN	O43707	ACTN4_HUMAN	ACTN4	911	Homo sapiens OX=9606	1:Experimental evidence at protein level	Alpha-actinin-4	1.0	0.999	34	233	201	5616	9	4	6	3	6	1	5	1	5	3	5	2	3	4	5	6	8	6	7	5	9	5	7	2	7	3	5	6	5	5	6	5	7	2	6	8
sp|O43708|MAAI_HUMAN	O43708	MAAI_HUMAN	GSTZ1	216	Homo sapiens OX=9606	1:Experimental evidence at protein level	Maleylacetoacetate isomerase	1.0	0.999	3	44	44	44	0	0	3	0	1	0	1	1	1	1	1	1	1	1	1	1	1	1	1	0	1	0	1	1	1	1	2	1	1	0	2	1	1	0	1	2
sp|O43719|HTSF1_HUMAN	O43719	HTSF1_HUMAN	HTATSF1	755	Homo sapiens OX=9606	1:Experimental evidence at protein level	HIV Tat-specific factor 1	0.8508	0.999	1	1	1	1	0	0	0	0	0	0	0	0	0	0	0	0	0	0	0	0	0	0	0	0	0	0	0	0	0	0	0	0	0	0	0	1	0	0	0	0
sp|O43741|AAKB2_HUMAN	O43741	AAKB2_HUMAN	PRKAB2	272	Homo sapiens OX=9606	1:Experimental evidence at protein level	5'-AMP-activated protein kinase subunit beta-2	1.0	0.999	6	220	220	220	3	3	6	5	7	3	8	4	6	5	4	5	4	7	4	5	5	4	7	5	4	7	5	4	4	3	4	4	4	4	6	3	2	4	5	4
sp|O43747|AP1G1_HUMAN	O43747	AP1G1_HUMAN	AP1G1	822	Homo sapiens OX=9606	1:Experimental evidence at protein level	AP-1 complex subunit gamma-1	0.9998	0.999	4	8	8	8	0	1	0	0	1	0	0	0	1	0	0	0	1	0	1	0	0	0	0	0	0	0	1	0	0	0	0	0	1	0	0	0	0	1	0	0
sp|O43765|SGTA_HUMAN	O43765	SGTA_HUMAN	SGTA	313	Homo sapiens OX=9606	1:Experimental evidence at protein level	Small glutamine-rich tetratricopeptide repeat-containing protein alpha	1.0	0.999	2	23	23	23	0	0	2	0	1	0	2	1	1	0	2	0	1	0	0	0	0	0	2	0	0	0	0	0	0	0	2	1	0	0	1	0	0	0	1	0
sp|O43772|MCAT_HUMAN	O43772	MCAT_HUMAN	SLC25A20	301	Homo sapiens OX=9606	1:Experimental evidence at protein level	Mitochondrial carnitine/acylcarnitine carrier protein	1.0	0.999	11	238	238	238	2	2	9	0	5	0	7	1	4	0	6	1	6	1	8	3	9	0	9	4	12	7	13	5	7	2	10	5	8	3	11	4	7	4	8	6
sp|O43776|SYNC_HUMAN	O43776	SYNC_HUMAN	NARS1	548	Homo sapiens OX=9606	1:Experimental evidence at protein level	Asparagine--tRNA ligase, cytoplasmic	1.0	0.999	7	131	131	131	1	0	4	4	1	1	3	4	2	4	2	4	2	2	2	4	2	4	4	3	5	3	4	3	3	4	2	3	0	3	3	4	3	3	2	4
sp|O43809|CPSF5_HUMAN	O43809	CPSF5_HUMAN	NUDT21	227	Homo sapiens OX=9606	1:Experimental evidence at protein level	Cleavage and polyadenylation specificity factor subunit 5	0.8142	0.9987	1	2	2	2	0	0	0	0	0	0	0	0	0	0	0	0	0	0	1	0	0	0	1	0	0	0	0	0	0	0	0	0	0	0	0	0	0	0	0	0
sp|O43813|LANC1_HUMAN	O43813	LANC1_HUMAN	LANCL1	399	Homo sapiens OX=9606	1:Experimental evidence at protein level	Glutathione S-transferase LANCL1	1.0	0.999	9	168	168	168	2	0	3	5	3	4	5	6	1	6	3	6	3	4	2	3	4	6	3	5	4	5	5	3	4	3	2	4	2	5	5	2	4	3	3	4
sp|O43826|G6PT1_HUMAN	O43826	G6PT1_HUMAN	SLC37A4	429	Homo sapiens OX=9606	1:Experimental evidence at protein level	Glucose-6-phosphate exchanger SLC37A4	0.854	0.999	1	39	39	39	1	1	1	1	1	1	0	0	1	1	1	1	1	1	1	1	1	0	0	1	0	1	1	1	0	0	0	0	1	1	1	1	1	1	1	1
sp|O43837|IDH3B_HUMAN	O43837	IDH3B_HUMAN	IDH3B	385	Homo sapiens OX=9606	1:Experimental evidence at protein level	Isocitrate dehydrogenase [NAD] subunit beta, mitochondrial	1.0	0.999	16	448	448	448	2	6	10	8	6	4	7	7	9	5	6	9	9	7	13	9	13	7	10	11	15	5	12	11	9	8	14	14	12	12	14	10	16	13	15	16
sp|O43852|CALU_HUMAN	O43852	CALU_HUMAN	CALU	315	Homo sapiens OX=9606	1:Experimental evidence at protein level	Calumenin	1.0	0.999	15	288	288	288	8	4	10	4	7	1	3	6	7	6	8	9	4	1	4	3	8	3	6	4	10	4	12	4	7	6	7	5	7	3	9	9	8	9	6	6
sp|O43865|SAHH2_HUMAN	O43865	SAHH2_HUMAN	AHCYL1	530	Homo sapiens OX=9606	1:Experimental evidence at protein level	S-adenosylhomocysteine hydrolase-like protein 1	1.0	0.999	4	45	1	45	1	0	1	3	0	1	2	1	3	1	1	3	0	0	0	0	1	1	2	2	0	0	0	1	0	2	0	2	1	0	1	0	1	1	0	1
sp|O43920|NDUS5_HUMAN	O43920	NDUS5_HUMAN	NDUFS5	106	Homo sapiens OX=9606	1:Experimental evidence at protein level	NADH dehydrogenase [ubiquinone] iron-sulfur protein 5	1.0	0.999	7	291	291	291	5	2	8	3	6	2	8	4	8	4	9	6	6	2	10	4	8	1	5	2	9	2	8	4	10	4	10	4	11	5	10	7	10	5	7	7
sp|O60237|MYPT2_HUMAN	O60237	MYPT2_HUMAN	PPP1R12B	982	Homo sapiens OX=9606	1:Experimental evidence at protein level	Protein phosphatase 1 regulatory subunit 12B	1.0	0.999	5	42	42	42	1	0	0	0	3	0	1	1	2	0	1	0	1	0	3	0	3	0	1	0	2	0	2	0	1	0	0	0	1	0	2	2	1	3	1	1
sp|O60256|KPRB_HUMAN	O60256	KPRB_HUMAN	PRPSAP2	369	Homo sapiens OX=9606	1:Experimental evidence at protein level	Phosphoribosyl pyrophosphate synthase-associated protein 2	1.0	0.999	2	12	1	12	1	0	0	1	0	1	1	1	0	0	0	0	1	1	0	0	0	0	0	1	0	0	0	0	0	0	0	0	0	0	0	0	0	0	0	1
sp|O60313|OPA1_HUMAN	O60313	OPA1_HUMAN	OPA1	960	Homo sapiens OX=9606	1:Experimental evidence at protein level	Dynamin-like 120 kDa protein, mitochondrial	1.0	0.999	18	184	184	184	7	2	7	6	3	2	2	3	8	4	1	3	1	2	7	3	3	2	3	1	7	3	8	2	7	3	5	4	3	2	11	4	4	2	2	4
sp|O60343|TBCD4_HUMAN	O60343	TBCD4_HUMAN	TBC1D4	1298	Homo sapiens OX=9606	1:Experimental evidence at protein level	TBC1 domain family member 4	1.0	0.999	4	5	5	5	0	0	0	0	0	0	0	0	0	0	0	1	0	0	0	0	0	1	0	0	0	0	0	0	0	0	0	0	0	0	0	0	0	0	0	0
sp|O60493|SNX3_HUMAN	O60493	SNX3_HUMAN	SNX3	162	Homo sapiens OX=9606	1:Experimental evidence at protein level	Sorting nexin-3	0.9999	0.999	2	9	9	9	0	0	0	1	0	0	0	0	1	1	0	1	0	0	0	0	0	0	0	0	0	0	0	0	0	1	0	0	0	0	1	0	0	0	0	1
sp|O60506|HNRPQ_HUMAN	O60506	HNRPQ_HUMAN	SYNCRIP	623	Homo sapiens OX=9606	1:Experimental evidence at protein level	Heterogeneous nuclear ribonucleoprotein Q	1.0	0.999	6	66	50	66	3	0	2	0	0	0	0	1	3	2	2	3	1	1	2	0	1	2	1	2	2	0	3	1	4	1	1	1	1	1	2	2	2	2	1	0
sp|O60610|DIAP1_HUMAN	O60610	DIAP1_HUMAN	DIAPH1	1272	Homo sapiens OX=9606	1:Experimental evidence at protein level	Protein diaphanous homolog 1	0.9997	0.9982	3	4	4	4	0	0	0	0	0	0	0	1	0	1	0	0	0	0	0	0	0	1	0	0	0	0	0	0	0	0	0	1	0	0	0	0	0	0	0	0
sp|O60662|KLH41_HUMAN	O60662	KLH41_HUMAN	KLHL41	606	Homo sapiens OX=9606	1:Experimental evidence at protein level	Kelch-like protein 41	1.0	0.999	41	2736	2736	2736	58	54	58	50	82	65	66	71	59	60	55	61	67	49	51	49	69	58	50	52	57	40	49	41	59	56	40	50	49	44	57	58	67	56	51	42
sp|O60664|PLIN3_HUMAN	O60664	PLIN3_HUMAN	PLIN3	434	Homo sapiens OX=9606	1:Experimental evidence at protein level	Perilipin-3	1.0	0.999	9	246	246	246	3	3	5	6	10	4	7	6	5	3	5	5	7	5	5	4	9	6	4	2	8	6	7	4	7	2	6	6	3	3	10	6	4	3	5	5
sp|O60716|CTND1_HUMAN	O60716	CTND1_HUMAN	CTNND1	968	Homo sapiens OX=9606	1:Experimental evidence at protein level	Catenin delta-1	0.9467	0.9983	2	2	2	2	0	0	0	1	0	0	0	0	0	0	0	0	0	0	0	0	0	0	0	0	0	0	0	0	0	0	0	0	0	0	0	0	0	0	0	0
sp|O60725|ICMT_HUMAN	O60725	ICMT_HUMAN	ICMT	284	Homo sapiens OX=9606	1:Experimental evidence at protein level	Protein-S-isoprenylcysteine O-methyltransferase	0.9798	0.999	2	3	3	3	0	0	0	0	0	0	2	0	0	0	0	0	0	0	0	0	0	0	1	0	0	0	0	0	0	0	0	0	0	0	0	0	0	0	0	0
sp|O60763|USO1_HUMAN	O60763	USO1_HUMAN	USO1	962	Homo sapiens OX=9606	1:Experimental evidence at protein level	General vesicular transport factor p115	1.0	0.999	10	153	153	153	2	1	3	3	6	3	6	6	3	2	2	2	4	4	3	2	4	6	5	3	3	5	3	3	5	4	3	4	4	2	2	2	3	1	3	2
sp|O60783|RT14_HUMAN	O60783	RT14_HUMAN	MRPS14	128	Homo sapiens OX=9606	1:Experimental evidence at protein level	28S ribosomal protein S14, mitochondrial	0.9876	0.999	2	15	15	15	1	0	1	0	0	0	1	0	0	0	1	0	2	0	0	0	1	0	2	0	1	0	0	0	0	0	1	0	1	0	1	0	0	0	1	0
sp|O60784|TOM1_HUMAN	O60784	TOM1_HUMAN	TOM1	492	Homo sapiens OX=9606	1:Experimental evidence at protein level	Target of Myb protein 1	1.0	0.999	7	142	142	142	2	1	4	3	6	5	3	3	2	3	5	3	4	4	1	2	6	2	1	2	4	3	6	5	6	3	6	4	1	1	2	1	3	1	5	3
sp|O60814|H2B1K_HUMAN	O60814	H2B1K_HUMAN	H2BC12	126	Homo sapiens OX=9606	1:Experimental evidence at protein level	Histone H2B type 1-K	1.0	0.999	4	274	0	274	4	4	7	5	3	1	10	7	8	10	8	8	5	7	3	2	7	5	10	9	5	4	6	6	8	10	9	10	8	5	6	4	5	4	4	5
sp|O60825|F262_HUMAN	O60825	F262_HUMAN	PFKFB2	505	Homo sapiens OX=9606	1:Experimental evidence at protein level	6-phosphofructo-2-kinase/fructose-2,6-bisphosphatase 2	0.9983	0.999	4	7	7	16	0	0	1	0	0	0	0	0	0	0	0	0	0	0	0	0	0	0	2	0	0	0	0	0	0	0	2	0	1	0	0	0	0	0	0	0
sp|O60830|TI17B_HUMAN	O60830	TI17B_HUMAN	TIMM17B	172	Homo sapiens OX=9606	1:Experimental evidence at protein level	Mitochondrial import inner membrane translocase subunit Tim17-B	0.854	0.999	1	5	5	5	0	0	0	0	0	0	0	0	0	0	0	0	0	0	0	0	1	0	0	0	1	0	1	0	1	0	0	0	0	0	0	0	0	0	0	0
sp|O60869|EDF1_HUMAN	O60869	EDF1_HUMAN	EDF1	148	Homo sapiens OX=9606	1:Experimental evidence at protein level	Endothelial differentiation-related factor 1	1.0	0.999	1	51	51	51	1	1	1	1	0	1	1	1	1	1	0	2	0	1	0	1	2	2	0	1	2	1	2	1	1	2	0	2	0	1	2	1	1	1	0	1
sp|O60884|DNJA2_HUMAN	O60884	DNJA2_HUMAN	DNAJA2	412	Homo sapiens OX=9606	1:Experimental evidence at protein level	DnaJ homolog subfamily A member 2	1.0	0.999	9	152	152	152	5	0	6	6	3	4	5	7	3	4	1	3	5	1	2	1	6	4	2	2	2	2	3	2	5	3	4	4	0	2	7	4	2	4	2	4
sp|O60888|CUTA_HUMAN	O60888	CUTA_HUMAN	CUTA	179	Homo sapiens OX=9606	1:Experimental evidence at protein level	Protein CutA	1.0	0.999	1	46	46	46	0	0	3	2	1	1	1	3	2	2	0	1	1	1	1	1	1	3	1	2	1	1	1	1	1	2	1	3	0	0	0	1	0	0	0	1
sp|O60936|NOL3_HUMAN	O60936	NOL3_HUMAN	NOL3	208	Homo sapiens OX=9606	1:Experimental evidence at protein level	Nucleolar protein 3	1.0	0.999	5	17	17	17	0	0	0	0	2	0	2	0	0	0	0	1	0	0	0	0	2	0	0	2	2	0	0	0	0	0	1	0	0	0	0	1	0	0	0	0
sp|O75083|WDR1_HUMAN	O75083	WDR1_HUMAN	WDR1	606	Homo sapiens OX=9606	1:Experimental evidence at protein level	WD repeat-containing protein 1	1.0	0.999	24	787	787	787	13	14	14	13	24	22	19	24	13	16	17	19	20	19	9	11	19	20	15	22	13	19	18	19	13	17	12	21	10	12	17	16	15	15	11	12
sp|O75112|LDB3_HUMAN	O75112	LDB3_HUMAN	LDB3	727	Homo sapiens OX=9606	1:Experimental evidence at protein level	LIM domain-binding protein 3	1.0	0.999	27	4394	4394	4394	81	80	83	80	107	92	96	98	80	88	85	87	96	82	89	67	96	92	86	85	101	90	89	88	91	92	81	81	93	77	92	86	83	89	76	83
sp|O75122|CLAP2_HUMAN	O75122	CLAP2_HUMAN	CLASP2	1294	Homo sapiens OX=9606	1:Experimental evidence at protein level	CLIP-associating protein 2	1.0	0.999	3	6	6	6	0	0	1	0	1	0	0	0	0	0	0	0	0	0	0	0	2	0	0	0	0	0	0	0	0	0	0	0	0	1	0	0	0	0	0	0
sp|O75128|COBL_HUMAN	O75128	COBL_HUMAN	COBL	1261	Homo sapiens OX=9606	1:Experimental evidence at protein level	Protein cordon-bleu	1.0	0.999	2	8	8	8	0	1	0	0	1	0	0	0	0	0	0	0	0	2	0	0	1	0	0	1	0	0	0	0	1	0	0	0	0	0	0	0	0	0	0	0
sp|O75131|CPNE3_HUMAN	O75131	CPNE3_HUMAN	CPNE3	537	Homo sapiens OX=9606	1:Experimental evidence at protein level	Copine-3	1.0	0.999	3	61	26	61	1	1	2	1	0	0	2	2	1	1	2	2	2	2	0	2	1	0	2	1	0	2	0	2	1	2	1	2	1	3	1	1	1	2	1	1
sp|O75153|CLU_HUMAN	O75153	CLU_HUMAN	CLUH	1309	Homo sapiens OX=9606	1:Experimental evidence at protein level	Clustered mitochondria protein homolog	1.0	0.999	3	15	15	15	0	0	0	0	1	1	1	0	0	0	0	0	1	0	0	0	1	0	1	2	1	1	1	0	1	0	1	0	0	0	0	0	0	0	0	0
sp|O75155|CAND2_HUMAN	O75155	CAND2_HUMAN	CAND2	1236	Homo sapiens OX=9606	1:Experimental evidence at protein level	Cullin-associated NEDD8-dissociated protein 2	1.0	0.999	25	337	325	337	5	3	8	8	13	10	17	20	9	9	4	6	8	10	9	10	6	8	6	4	10	4	7	3	6	10	8	10	4	3	7	7	2	4	1	3
sp|O75208|COQ9_HUMAN	O75208	COQ9_HUMAN	COQ9	318	Homo sapiens OX=9606	1:Experimental evidence at protein level	Ubiquinone biosynthesis protein COQ9, mitochondrial	1.0	0.999	13	1056	1056	1056	20	11	25	20	20	16	27	18	27	23	21	25	19	18	28	18	24	19	26	17	28	24	24	18	28	22	25	26	21	18	33	21	20	19	20	32
sp|O75223|GGCT_HUMAN	O75223	GGCT_HUMAN	GGCT	188	Homo sapiens OX=9606	1:Experimental evidence at protein level	Gamma-glutamylcyclotransferase	1.0	0.999	3	29	29	29	1	0	1	1	0	0	1	0	1	0	1	1	1	0	0	0	2	0	1	0	2	0	2	0	1	0	1	0	2	0	1	0	1	0	2	0
sp|O75251|NDUS7_HUMAN	O75251	NDUS7_HUMAN	NDUFS7	213	Homo sapiens OX=9606	1:Experimental evidence at protein level	NADH dehydrogenase [ubiquinone] iron-sulfur protein 7, mitochondrial	1.0	0.999	6	261	261	261	5	3	7	6	5	3	5	5	7	5	6	5	6	5	8	4	7	6	8	5	7	4	8	5	11	4	9	6	7	3	7	5	4	3	8	5
sp|O75298|RTN2_HUMAN	O75298	RTN2_HUMAN	RTN2	545	Homo sapiens OX=9606	1:Experimental evidence at protein level	Reticulon-2	1.0	0.999	9	664	664	664	14	16	11	14	16	14	13	16	14	15	12	12	11	12	15	10	15	15	12	16	14	15	14	9	15	13	10	12	12	14	13	13	15	13	10	10
sp|O75306|NDUS2_HUMAN	O75306	NDUS2_HUMAN	NDUFS2	463	Homo sapiens OX=9606	1:Experimental evidence at protein level	NADH dehydrogenase [ubiquinone] iron-sulfur protein 2, mitochondrial	1.0	0.999	20	1802	1802	1802	29	25	44	43	35	22	42	36	33	36	31	33	33	22	48	42	39	30	47	36	43	34	41	33	41	36	45	48	37	31	47	43	42	30	36	48
sp|O75310|UDB11_HUMAN	O75310	UDB11_HUMAN	UGT2B11	529	Homo sapiens OX=9606	1:Experimental evidence at protein level	UDP-glucuronosyltransferase 2B11	0.9947	0.999	2	8	7	8	1	0	0	0	0	0	0	0	0	0	1	0	0	0	0	0	0	0	0	0	0	0	0	0	0	0	0	0	0	0	0	0	1	0	1	0
sp|O75323|NIPS2_HUMAN	O75323	NIPS2_HUMAN	NIPSNAP2	286	Homo sapiens OX=9606	1:Experimental evidence at protein level	Protein NipSnap homolog 2	1.0	0.999	19	2027	1985	2027	34	25	49	41	42	28	49	28	41	35	37	39	50	38	58	38	48	31	43	39	54	39	48	39	57	36	45	49	39	37	48	37	47	43	42	49
sp|O75339|CILP1_HUMAN	O75339	CILP1_HUMAN	CILP	1184	Homo sapiens OX=9606	1:Experimental evidence at protein level	Cartilage intermediate layer protein 1	1.0	0.999	3	3	3	3	0	0	0	0	0	0	0	0	1	1	0	0	0	0	0	0	0	0	0	0	0	0	0	0	0	1	0	0	0	0	0	0	0	0	0	0
sp|O75340|PDCD6_HUMAN	O75340	PDCD6_HUMAN	PDCD6	191	Homo sapiens OX=9606	1:Experimental evidence at protein level	Programmed cell death protein 6	1.0	0.999	2	14	14	14	1	0	1	1	0	0	1	0	0	1	0	1	0	0	1	1	0	0	0	0	0	0	0	0	1	0	0	0	0	0	1	0	0	0	0	0
sp|O75342|LX12B_HUMAN	O75342	LX12B_HUMAN	ALOX12B	701	Homo sapiens OX=9606	1:Experimental evidence at protein level	Arachidonate 12-lipoxygenase, 12R-type	0.9562	0.998	2	27	27	27	1	1	1	1	0	0	1	1	1	1	1	0	1	0	0	0	0	1	0	1	0	1	0	0	0	1	0	1	0	2	1	0	0	1	0	1
sp|O75347|TBCA_HUMAN	O75347	TBCA_HUMAN	TBCA	108	Homo sapiens OX=9606	1:Experimental evidence at protein level	Tubulin-specific chaperone A	1.0	0.999	2	2	2	2	0	0	0	0	0	0	0	0	0	0	0	0	0	0	0	0	0	0	0	1	0	0	0	0	0	0	0	0	0	0	0	0	0	0	0	0
sp|O75367|H2AY_HUMAN	O75367	H2AY_HUMAN	MACROH2A1	372	Homo sapiens OX=9606	1:Experimental evidence at protein level	Core histone macro-H2A.1	0.9995	0.999	2	18	13	18	0	0	0	1	0	0	0	0	1	0	0	1	0	0	1	1	0	0	1	1	0	1	0	0	2	0	2	1	1	0	0	0	0	0	0	1
sp|O75369|FLNB_HUMAN	O75369	FLNB_HUMAN	FLNB	2602	Homo sapiens OX=9606	1:Experimental evidence at protein level	Filamin-B	1.0	0.999	21	13	13	1025	0	0	0	0	0	0	0	0	1	0	0	0	1	0	0	0	0	0	0	0	1	0	1	0	1	1	0	0	1	0	0	0	0	2	0	0
sp|O75380|NDUS6_HUMAN	O75380	NDUS6_HUMAN	NDUFS6	124	Homo sapiens OX=9606	1:Experimental evidence at protein level	NADH dehydrogenase [ubiquinone] iron-sulfur protein 6, mitochondrial	1.0	0.999	8	490	490	490	13	7	13	10	6	6	13	11	9	11	14	9	10	7	14	8	9	11	10	10	9	7	11	10	9	11	11	12	12	9	12	9	10	11	11	11
sp|O75390|CISY_HUMAN	O75390	CISY_HUMAN	CS	466	Homo sapiens OX=9606	1:Experimental evidence at protein level	Citrate synthase, mitochondrial	1.0	0.999	24	3240	3240	3240	59	49	92	67	55	41	74	52	77	65	67	70	70	48	83	74	51	49	78	59	78	64	76	72	84	56	97	82	74	56	96	64	63	63	78	77
sp|O75394|RM33_HUMAN	O75394	RM33_HUMAN	MRPL33	65	Homo sapiens OX=9606	1:Experimental evidence at protein level	39S ribosomal protein L33, mitochondrial	0.7431	0.998	1	1	1	1	0	0	0	0	0	0	0	0	0	0	0	1	0	0	0	0	0	0	0	0	0	0	0	0	0	0	0	0	0	0	0	0	0	0	0	0
sp|O75396|SC22B_HUMAN	O75396	SC22B_HUMAN	SEC22B	215	Homo sapiens OX=9606	1:Experimental evidence at protein level	Vesicle-trafficking protein SEC22b	0.9978	0.9985	2	3	3	3	0	0	0	0	0	0	0	0	0	0	0	0	0	0	0	0	0	0	1	0	0	0	0	0	0	0	0	0	0	0	0	0	0	0	0	0
sp|O75431|MTX2_HUMAN	O75431	MTX2_HUMAN	MTX2	263	Homo sapiens OX=9606	1:Experimental evidence at protein level	Metaxin-2	1.0	0.999	8	316	316	316	6	8	7	7	5	4	5	7	5	8	7	7	4	6	7	6	5	4	5	5	7	8	6	6	8	9	6	9	5	5	9	7	6	6	5	8
sp|O75436|VP26A_HUMAN	O75436	VP26A_HUMAN	VPS26A	327	Homo sapiens OX=9606	1:Experimental evidence at protein level	Vacuolar protein sorting-associated protein 26A	1.0	0.999	4	9	7	9	0	0	0	1	1	1	0	0	0	0	0	0	1	0	0	0	1	2	0	0	0	0	0	0	0	1	0	1	0	0	0	0	0	0	0	0
sp|O75438|NDUB1_HUMAN	O75438	NDUB1_HUMAN	NDUFB1	58	Homo sapiens OX=9606	1:Experimental evidence at protein level	NADH dehydrogenase [ubiquinone] 1 beta subcomplex subunit 1	0.8514	0.999	1	13	13	13	0	0	0	0	0	0	0	0	1	0	0	1	0	0	0	1	0	0	0	0	0	0	0	0	1	0	1	0	0	0	1	0	1	0	0	0
sp|O75439|MPPB_HUMAN	O75439	MPPB_HUMAN	PMPCB	489	Homo sapiens OX=9606	1:Experimental evidence at protein level	Mitochondrial-processing peptidase subunit beta	1.0	0.999	4	18	18	96	0	1	2	0	1	0	0	0	0	0	0	0	0	0	1	0	0	0	1	1	0	2	0	0	0	0	2	0	1	1	0	0	1	0	0	0
sp|O75489|NDUS3_HUMAN	O75489	NDUS3_HUMAN	NDUFS3	264	Homo sapiens OX=9606	1:Experimental evidence at protein level	NADH dehydrogenase [ubiquinone] iron-sulfur protein 3, mitochondrial	1.0	0.999	14	1064	1064	1064	15	14	28	24	18	11	23	20	25	24	18	27	21	16	28	22	25	16	25	18	23	18	26	22	25	23	27	26	20	19	30	22	21	20	21	25
sp|O75521|ECI2_HUMAN	O75521	ECI2_HUMAN	ECI2	394	Homo sapiens OX=9606	1:Experimental evidence at protein level	Enoyl-CoA delta isomerase 2, mitochondrial	1.0	0.999	12	450	450	450	10	4	13	7	9	5	13	7	11	7	11	9	10	4	10	6	8	6	12	6	12	7	12	5	9	9	13	11	13	6	13	6	12	9	13	9
sp|O75531|BAF_HUMAN	O75531	BAF_HUMAN	BANF1	89	Homo sapiens OX=9606	1:Experimental evidence at protein level	Barrier-to-autointegration factor	1.0	0.999	2	113	113	113	3	1	1	3	3	3	0	3	4	2	1	3	3	3	1	3	3	3	2	3	3	2	2	3	3	2	4	3	4	3	2	1	1	1	4	3
sp|O75533|SF3B1_HUMAN	O75533	SF3B1_HUMAN	SF3B1	1304	Homo sapiens OX=9606	1:Experimental evidence at protein level	Splicing factor 3B subunit 1	0.9982	0.999	3	15	15	15	0	0	1	1	0	0	0	0	1	0	0	0	0	0	1	0	0	1	1	0	0	0	0	0	0	0	1	0	0	0	1	0	0	1	1	0
sp|O75534|CSDE1_HUMAN	O75534	CSDE1_HUMAN	CSDE1	798	Homo sapiens OX=9606	1:Experimental evidence at protein level	Cold shock domain-containing protein E1	0.9999	0.9983	3	18	18	18	0	1	0	0	0	0	1	1	0	0	0	0	1	1	0	0	1	0	1	1	0	2	0	1	0	0	0	0	0	0	0	0	0	0	0	0
sp|O75569|PRKRA_HUMAN	O75569	PRKRA_HUMAN	PRKRA	313	Homo sapiens OX=9606	1:Experimental evidence at protein level	Interferon-inducible double-stranded RNA-dependent protein kinase activator A	1.0	0.999	4	44	44	44	0	1	1	0	1	0	2	0	1	2	1	0	1	0	1	0	0	1	2	2	1	3	0	0	0	0	0	0	1	0	0	1	0	0	3	1
sp|O75608|LYPA1_HUMAN	O75608	LYPA1_HUMAN	LYPLA1	230	Homo sapiens OX=9606	1:Experimental evidence at protein level	Acyl-protein thioesterase 1	1.0	0.999	7	87	87	87	0	0	0	4	0	2	6	3	0	3	2	2	2	2	2	2	2	3	2	2	3	2	5	2	1	4	5	4	1	0	5	2	0	0	2	3
sp|O75629|CREG1_HUMAN	O75629	CREG1_HUMAN	CREG1	220	Homo sapiens OX=9606	1:Experimental evidence at protein level	Protein CREG1	0.854	0.999	1	6	6	6	1	0	0	0	0	0	0	0	0	0	0	0	0	0	0	0	0	0	0	0	0	0	0	0	0	0	0	0	0	0	3	0	0	0	0	0
sp|O75635|SPB7_HUMAN	O75635	SPB7_HUMAN	SERPINB7	380	Homo sapiens OX=9606	1:Experimental evidence at protein level	Serpin B7	0.9753	0.999	2	2	2	2	1	0	0	0	0	1	0	0	0	0	0	0	0	0	0	0	0	0	0	0	0	0	0	0	0	0	0	0	0	0	0	0	0	0	0	0
sp|O75663|TIPRL_HUMAN	O75663	TIPRL_HUMAN	TIPRL	272	Homo sapiens OX=9606	1:Experimental evidence at protein level	TIP41-like protein	1.0	0.999	4	12	12	12	0	0	0	2	1	0	1	1	0	0	0	0	0	1	0	1	1	1	0	1	0	0	0	0	0	0	0	1	0	0	0	0	0	1	0	0
sp|O75746|CMC1_HUMAN	O75746	CMC1_HUMAN	SLC25A12	678	Homo sapiens OX=9606	1:Experimental evidence at protein level	Calcium-binding mitochondrial carrier protein Aralar1	1.0	0.999	39	2699	2393	2699	47	46	66	52	39	37	46	56	61	62	56	63	51	50	63	67	42	45	49	50	52	61	58	58	65	58	69	62	53	59	69	59	60	60	62	65
sp|O75821|EIF3G_HUMAN	O75821	EIF3G_HUMAN	EIF3G	320	Homo sapiens OX=9606	1:Experimental evidence at protein level	Eukaryotic translation initiation factor 3 subunit G	0.9985	0.999	2	19	19	19	0	1	0	1	0	1	0	1	1	1	0	1	0	1	0	0	0	1	0	0	0	0	0	0	0	1	0	0	0	1	0	1	0	0	0	1
sp|O75822|EIF3J_HUMAN	O75822	EIF3J_HUMAN	EIF3J	258	Homo sapiens OX=9606	1:Experimental evidence at protein level	Eukaryotic translation initiation factor 3 subunit J	1.0	0.999	5	31	31	31	1	0	2	1	2	1	0	1	1	1	0	1	0	1	0	0	1	1	0	0	1	1	1	0	1	1	0	1	1	0	2	1	0	1	0	1
sp|O75832|PSD10_HUMAN	O75832	PSD10_HUMAN	PSMD10	226	Homo sapiens OX=9606	1:Experimental evidence at protein level	26S proteasome non-ATPase regulatory subunit 10	1.0	0.999	7	17	17	17	0	0	0	3	0	0	2	4	1	1	0	1	0	1	0	0	0	1	0	0	0	0	0	1	0	0	0	0	1	0	0	0	0	0	0	0
sp|O75844|FACE1_HUMAN	O75844	FACE1_HUMAN	ZMPSTE24	475	Homo sapiens OX=9606	1:Experimental evidence at protein level	CAAX prenyl protease 1 homolog	1.0	0.999	4	4	4	4	0	0	0	0	0	0	0	0	0	0	0	0	0	0	0	0	0	0	0	0	0	0	0	0	0	0	0	0	0	0	3	0	1	0	0	0
sp|O75874|IDHC_HUMAN	O75874	IDHC_HUMAN	IDH1	414	Homo sapiens OX=9606	1:Experimental evidence at protein level	Isocitrate dehydrogenase [NADP] cytoplasmic	1.0	0.999	10	297	297	501	4	4	7	5	8	7	8	8	5	4	7	5	9	8	8	3	8	3	8	6	8	7	8	7	9	5	9	7	5	6	7	6	8	4	4	7
sp|O75880|SCO1_HUMAN	O75880	SCO1_HUMAN	SCO1	301	Homo sapiens OX=9606	1:Experimental evidence at protein level	Protein SCO1 homolog, mitochondrial	1.0	0.999	5	46	46	46	1	0	3	2	1	1	1	1	0	0	1	0	1	1	1	2	2	0	2	2	2	1	2	0	1	0	2	3	1	0	1	0	0	1	2	2
sp|O75891|AL1L1_HUMAN	O75891	AL1L1_HUMAN	ALDH1L1	902	Homo sapiens OX=9606	1:Experimental evidence at protein level	Cytosolic 10-formyltetrahydrofolate dehydrogenase	1.0	0.999	27	323	273	323	1	5	2	13	3	8	2	7	3	7	3	6	4	13	4	14	4	11	5	9	7	12	6	14	2	12	4	11	4	10	6	16	1	8	3	10
sp|O75915|PRAF3_HUMAN	O75915	PRAF3_HUMAN	ARL6IP5	188	Homo sapiens OX=9606	1:Experimental evidence at protein level	PRA1 family protein 3	1.0	0.999	5	141	141	141	2	4	2	2	2	2	2	4	3	2	3	2	3	3	3	3	2	3	2	4	2	3	2	2	2	3	2	2	2	3	2	4	3	4	4	3
sp|O75923|DYSF_HUMAN	O75923	DYSF_HUMAN	DYSF	2080	Homo sapiens OX=9606	1:Experimental evidence at protein level	Dysferlin	1.0	0.999	53	1451	1450	1451	28	27	30	30	33	33	33	43	31	32	27	32	24	31	29	33	29	34	32	46	22	21	19	23	27	33	23	29	23	25	30	23	31	41	25	32
sp|O75928|PIAS2_HUMAN	O75928	PIAS2_HUMAN	PIAS2	621	Homo sapiens OX=9606	1:Experimental evidence at protein level	E3 SUMO-protein ligase PIAS2	0.7843	0.9984	1	50	50	50	1	1	1	1	1	1	1	1	1	1	1	1	1	1	1	1	1	1	1	1	1	1	1	1	1	1	1	1	2	1	1	1	1	1	1	1
sp|O75947|ATP5H_HUMAN	O75947	ATP5H_HUMAN	ATP5PD	161	Homo sapiens OX=9606	1:Experimental evidence at protein level	ATP synthase subunit d, mitochondrial	1.0	0.999	16	1278	1278	1278	30	15	28	25	23	14	31	19	32	28	31	31	23	17	30	18	25	25	28	24	30	25	26	25	34	27	36	30	32	22	32	27	28	21	26	32
sp|O75955|FLOT1_HUMAN	O75955	FLOT1_HUMAN	FLOT1	427	Homo sapiens OX=9606	1:Experimental evidence at protein level	Flotillin-1	1.0	0.999	3	5	5	5	0	0	0	0	0	0	0	0	0	0	0	0	0	0	1	0	0	1	0	0	1	0	0	0	0	0	0	0	0	0	0	0	0	0	0	0
sp|O75964|ATP5L_HUMAN	O75964	ATP5L_HUMAN	ATP5MG	103	Homo sapiens OX=9606	1:Experimental evidence at protein level	ATP synthase subunit g, mitochondrial	1.0	0.999	7	151	151	151	2	2	3	3	3	3	3	4	1	5	4	4	2	1	3	3	4	1	4	3	4	3	3	3	5	3	8	5	3	4	2	3	2	2	3	4
sp|O76003|GLRX3_HUMAN	O76003	GLRX3_HUMAN	GLRX3	335	Homo sapiens OX=9606	1:Experimental evidence at protein level	Glutaredoxin-3	0.854	0.999	1	6	6	6	0	0	0	0	0	1	1	0	0	0	0	0	0	0	0	0	0	0	1	0	0	0	0	0	0	0	0	0	0	0	0	0	0	0	0	0
sp|O76094|SRP72_HUMAN	O76094	SRP72_HUMAN	SRP72	671	Homo sapiens OX=9606	1:Experimental evidence at protein level	Signal recognition particle subunit SRP72	0.7483	0.998	1	2	2	2	0	0	0	0	0	0	0	0	0	0	0	0	0	0	0	0	0	0	0	0	0	0	0	0	0	0	1	0	0	0	0	0	0	1	0	0
sp|O94760|DDAH1_HUMAN	O94760	DDAH1_HUMAN	DDAH1	285	Homo sapiens OX=9606	1:Experimental evidence at protein level	N(G),N(G)-dimethylarginine dimethylaminohydrolase 1	1.0	0.999	10	111	90	111	0	1	0	1	5	5	1	9	2	2	0	4	4	6	3	6	3	6	1	1	2	4	2	4	2	1	1	0	1	1	2	6	2	1	0	5
sp|O94826|TOM70_HUMAN	O94826	TOM70_HUMAN	TOMM70	608	Homo sapiens OX=9606	1:Experimental evidence at protein level	Mitochondrial import receptor subunit TOM70	1.0	0.999	8	41	41	41	1	0	0	1	0	0	1	0	4	1	1	2	0	0	1	1	2	0	1	0	3	0	1	0	0	0	1	1	1	0	2	0	2	2	1	0
sp|O94874|UFL1_HUMAN	O94874	UFL1_HUMAN	UFL1	794	Homo sapiens OX=9606	1:Experimental evidence at protein level	E3 UFM1-protein ligase 1	1.0	0.999	3	9	9	9	0	0	0	0	0	1	0	1	0	0	0	0	0	0	0	0	1	0	0	0	1	0	0	0	0	0	0	0	0	0	0	0	1	0	0	1
sp|O94901|SUN1_HUMAN	O94901	SUN1_HUMAN	SUN1	812	Homo sapiens OX=9606	1:Experimental evidence at protein level	SUN domain-containing protein 1	1.0	0.999	7	42	42	42	4	1	2	0	0	1	0	2	1	1	0	0	1	1	1	1	1	0	1	1	1	1	1	1	0	1	0	1	1	0	1	1	1	1	0	1
sp|O94903|PLPHP_HUMAN	O94903	PLPHP_HUMAN	PLPBP	275	Homo sapiens OX=9606	1:Experimental evidence at protein level	Pyridoxal phosphate homeostasis protein	1.0	0.999	4	16	16	16	0	0	1	0	0	1	0	0	0	1	0	0	0	1	0	1	0	1	0	0	0	0	0	0	0	1	0	1	0	1	0	2	1	0	0	1
sp|O94905|ERLN2_HUMAN	O94905	ERLN2_HUMAN	ERLIN2	339	Homo sapiens OX=9606	1:Experimental evidence at protein level	Erlin-2	1.0	0.999	8	125	112	125	2	1	4	1	0	1	1	1	2	1	2	1	2	3	1	2	5	2	3	1	4	5	1	1	2	3	4	1	3	2	6	2	4	5	4	4
sp|O94919|ENDD1_HUMAN	O94919	ENDD1_HUMAN	ENDOD1	500	Homo sapiens OX=9606	1:Experimental evidence at protein level	Endonuclease domain-containing 1 protein	1.0	0.999	8	130	130	130	2	1	2	1	4	3	3	5	2	1	3	1	2	4	3	1	2	2	2	4	3	4	3	4	3	1	2	1	4	2	2	2	3	2	3	4
sp|O95139|NDUB6_HUMAN	O95139	NDUB6_HUMAN	NDUFB6	128	Homo sapiens OX=9606	1:Experimental evidence at protein level	NADH dehydrogenase [ubiquinone] 1 beta subcomplex subunit 6	1.0	0.999	8	258	258	258	5	4	6	7	5	3	5	6	5	5	4	6	2	3	7	2	6	6	5	6	8	5	8	4	12	6	5	8	4	5	7	4	6	3	5	6
sp|O95140|MFN2_HUMAN	O95140	MFN2_HUMAN	MFN2	757	Homo sapiens OX=9606	1:Experimental evidence at protein level	Mitofusin-2	1.0	0.999	5	10	7	10	0	0	0	0	0	0	0	0	1	1	0	0	0	0	0	0	0	0	0	1	0	0	0	0	0	0	0	0	0	1	0	0	0	1	0	0
sp|O95163|ELP1_HUMAN	O95163	ELP1_HUMAN	ELP1	1332	Homo sapiens OX=9606	1:Experimental evidence at protein level	Elongator complex protein 1	0.8325	0.9988	1	5	5	5	0	0	0	0	0	0	0	0	1	0	0	0	0	0	0	0	1	0	0	0	0	0	0	0	0	0	0	0	0	0	0	0	0	0	0	0
sp|O95167|NDUA3_HUMAN	O95167	NDUA3_HUMAN	NDUFA3	84	Homo sapiens OX=9606	1:Experimental evidence at protein level	NADH dehydrogenase [ubiquinone] 1 alpha subcomplex subunit 3	1.0	0.999	2	13	13	13	0	0	0	0	0	1	1	0	0	0	0	0	0	0	1	0	0	1	1	1	0	1	1	0	1	1	0	1	1	0	0	0	0	0	0	1
sp|O95168|NDUB4_HUMAN	O95168	NDUB4_HUMAN	NDUFB4	129	Homo sapiens OX=9606	1:Experimental evidence at protein level	NADH dehydrogenase [ubiquinone] 1 beta subcomplex subunit 4	1.0	0.999	4	72	72	72	2	0	2	2	0	0	2	0	2	2	1	1	0	0	2	1	1	1	1	1	2	0	2	0	2	1	3	2	2	1	2	1	3	0	1	1
sp|O95169|NDUB8_HUMAN	O95169	NDUB8_HUMAN	NDUFB8	186	Homo sapiens OX=9606	1:Experimental evidence at protein level	NADH dehydrogenase [ubiquinone] 1 beta subcomplex subunit 8, mitochondrial	1.0	0.999	5	258	258	258	4	1	7	3	5	3	5	2	4	5	7	3	6	3	7	3	9	3	10	4	10	3	11	3	7	3	8	6	8	3	9	5	6	6	7	7
sp|O95182|NDUA7_HUMAN	O95182	NDUA7_HUMAN	NDUFA7	113	Homo sapiens OX=9606	1:Experimental evidence at protein level	NADH dehydrogenase [ubiquinone] 1 alpha subcomplex subunit 7	1.0	0.999	7	200	200	200	6	2	5	3	2	3	7	3	5	3	6	6	5	2	6	3	3	3	7	3	6	4	4	3	4	3	9	7	4	3	5	2	4	3	5	5
sp|O95197|RTN3_HUMAN	O95197	RTN3_HUMAN	RTN3	1032	Homo sapiens OX=9606	1:Experimental evidence at protein level	Reticulon-3	1.0	0.999	2	45	45	45	0	1	1	0	2	2	1	1	0	0	1	0	1	1	3	0	2	0	0	0	2	1	0	0	0	0	1	0	0	1	0	1	1	2	2	2
sp|O95202|LETM1_HUMAN	O95202	LETM1_HUMAN	LETM1	739	Homo sapiens OX=9606	1:Experimental evidence at protein level	Mitochondrial proton/calcium exchanger protein	1.0	0.999	8	60	60	60	1	0	2	1	1	0	5	0	1	0	2	0	2	0	1	0	1	0	4	0	4	0	4	0	1	0	2	2	4	0	4	2	2	1	4	2
sp|O95210|STBD1_HUMAN	O95210	STBD1_HUMAN	STBD1	358	Homo sapiens OX=9606	1:Experimental evidence at protein level	Starch-binding domain-containing protein 1	1.0	0.999	16	596	596	596	11	13	14	10	9	16	9	13	11	17	8	13	12	15	12	13	11	15	12	17	13	13	11	13	14	12	9	14	8	14	11	12	10	12	11	15
sp|O95260|ATE1_HUMAN	O95260	ATE1_HUMAN	ATE1	518	Homo sapiens OX=9606	1:Experimental evidence at protein level	Arginyl-tRNA--protein transferase 1	0.8539	0.999	1	1	1	1	0	0	0	0	0	0	1	0	0	0	0	0	0	0	0	0	0	0	0	0	0	0	0	0	0	0	0	0	0	0	0	0	0	0	0	0
sp|O95274|LYPD3_HUMAN	O95274	LYPD3_HUMAN	LYPD3	346	Homo sapiens OX=9606	1:Experimental evidence at protein level	Ly6/PLAUR domain-containing protein 3	0.854	0.999	1	1	1	1	0	0	0	0	0	0	0	0	0	0	0	0	0	0	0	0	0	0	0	0	0	0	0	0	0	0	0	0	0	0	0	0	0	0	0	0
sp|O95278|EPM2A_HUMAN	O95278	EPM2A_HUMAN	EPM2A	331	Homo sapiens OX=9606	1:Experimental evidence at protein level	Laforin	1.0	0.999	9	279	279	279	1	5	3	8	2	2	3	5	6	7	5	7	6	8	6	3	6	10	4	10	9	10	7	10	4	9	4	8	1	8	5	5	7	6	6	8
sp|O95292|VAPB_HUMAN	O95292	VAPB_HUMAN	VAPB	243	Homo sapiens OX=9606	1:Experimental evidence at protein level	Vesicle-associated membrane protein-associated protein B/C	1.0	0.999	7	203	203	279	5	4	5	4	4	4	4	6	4	6	3	6	3	5	5	3	4	6	3	3	5	5	4	4	2	4	3	5	3	4	6	4	4	5	3	5
sp|O95298|NDUC2_HUMAN	O95298	NDUC2_HUMAN	NDUFC2	119	Homo sapiens OX=9606	1:Experimental evidence at protein level	NADH dehydrogenase [ubiquinone] 1 subunit C2	1.0	0.999	6	211	65	211	6	1	7	6	4	3	5	4	7	6	4	5	3	3	3	4	3	4	3	5	5	4	4	4	5	5	5	5	4	2	6	4	3	3	4	5
sp|O95299|NDUAA_HUMAN	O95299	NDUAA_HUMAN	NDUFA10	355	Homo sapiens OX=9606	1:Experimental evidence at protein level	NADH dehydrogenase [ubiquinone] 1 alpha subcomplex subunit 10, mitochondrial	1.0	0.999	19	1343	1343	1343	24	13	32	31	23	18	36	31	27	29	26	27	28	21	35	25	30	33	38	31	34	27	30	26	40	32	36	32	24	22	42	24	25	23	28	30
sp|O95372|LYPA2_HUMAN	O95372	LYPA2_HUMAN	LYPLA2	231	Homo sapiens OX=9606	1:Experimental evidence at protein level	Acyl-protein thioesterase 2	1.0	0.999	1	53	53	53	1	0	2	1	1	1	2	1	1	1	0	1	1	2	1	1	1	2	2	1	1	1	1	1	1	2	2	2	1	1	1	1	1	1	1	1
sp|O95373|IPO7_HUMAN	O95373	IPO7_HUMAN	IPO7	1038	Homo sapiens OX=9606	1:Experimental evidence at protein level	Importin-7	1.0	0.999	6	94	94	94	1	1	0	2	3	2	3	3	2	3	1	1	1	3	2	2	3	3	0	2	3	2	3	2	3	1	0	4	2	1	1	2	3	3	0	2
sp|O95394|AGM1_HUMAN	O95394	AGM1_HUMAN	PGM3	542	Homo sapiens OX=9606	1:Experimental evidence at protein level	Phosphoacetylglucosamine mutase	0.854	0.999	1	3	3	3	0	0	0	0	0	0	2	0	0	0	0	0	0	0	0	0	0	0	0	0	1	0	0	0	0	0	0	0	0	0	0	0	0	0	0	0
sp|O95425|SVIL_HUMAN	O95425	SVIL_HUMAN	SVIL	2214	Homo sapiens OX=9606	1:Experimental evidence at protein level	Supervillin	1.0	0.999	18	86	86	86	1	2	1	1	2	2	3	1	2	1	2	0	0	1	1	0	4	2	1	2	2	1	4	0	3	0	0	0	4	1	4	3	6	2	1	1
sp|O95433|AHSA1_HUMAN	O95433	AHSA1_HUMAN	AHSA1	338	Homo sapiens OX=9606	1:Experimental evidence at protein level	Activator of 90 kDa heat shock protein ATPase homolog 1	1.0	0.999	2	62	62	62	1	0	1	2	1	1	1	3	3	2	0	2	1	2	1	1	1	2	1	1	1	2	1	1	1	2	1	2	1	1	1	1	1	1	1	1
sp|O95479|G6PE_HUMAN	O95479	G6PE_HUMAN	H6PD	791	Homo sapiens OX=9606	1:Experimental evidence at protein level	GDH/6PGL endoplasmic bifunctional protein	1.0	0.999	9	19	19	19	1	1	2	0	1	0	0	0	1	1	0	0	0	0	1	0	0	0	0	0	1	1	0	0	0	0	0	0	0	0	3	0	0	0	1	0
sp|O95563|MPC2_HUMAN	O95563	MPC2_HUMAN	MPC2	127	Homo sapiens OX=9606	1:Experimental evidence at protein level	Mitochondrial pyruvate carrier 2	1.0	0.999	3	59	59	59	3	1	2	1	1	1	2	1	1	1	1	1	1	1	1	1	1	1	1	1	1	1	1	1	1	1	2	1	1	1	2	2	2	1	2	1
sp|O95571|ETHE1_HUMAN	O95571	ETHE1_HUMAN	ETHE1	254	Homo sapiens OX=9606	1:Experimental evidence at protein level	Persulfide dioxygenase ETHE1, mitochondrial	1.0	0.999	3	19	19	19	1	0	0	1	1	0	1	0	1	1	1	1	0	0	1	0	0	0	1	0	1	0	1	0	1	0	1	1	1	0	0	0	1	0	1	0
sp|O95573|ACSL3_HUMAN	O95573	ACSL3_HUMAN	ACSL3	720	Homo sapiens OX=9606	1:Experimental evidence at protein level	Long-chain-fatty-acid--CoA ligase 3	1.0	0.999	10	94	94	94	0	1	0	2	2	1	1	4	3	1	1	1	1	1	4	1	2	3	2	4	3	2	2	3	2	0	2	1	3	0	1	1	2	1	1	1
sp|O95685|PPR3D_HUMAN	O95685	PPR3D_HUMAN	PPP1R3D	299	Homo sapiens OX=9606	1:Experimental evidence at protein level	Protein phosphatase 1 regulatory subunit 3D	0.8539	0.999	1	1	1	1	0	0	0	0	0	0	0	1	0	0	0	0	0	0	0	0	0	0	0	0	0	0	0	0	0	0	0	0	0	0	0	0	0	0	0	0
sp|O95747|OXSR1_HUMAN	O95747	OXSR1_HUMAN	OXSR1	527	Homo sapiens OX=9606	1:Experimental evidence at protein level	Serine/threonine-protein kinase	1.0	0.999	5	113	112	113	3	1	3	3	3	2	3	3	3	3	3	3	3	1	3	1	2	3	3	2	2	2	2	2	1	1	2	3	3	1	3	2	4	1	2	2
sp|O95777|LSM8_HUMAN	O95777	LSM8_HUMAN	LSM8	96	Homo sapiens OX=9606	1:Experimental evidence at protein level	U6 snRNA-associated Sm-like protein LSm8	0.7912	0.9985	1	1	1	1	0	0	0	0	0	0	0	0	0	0	0	0	0	0	0	0	0	0	0	0	0	0	0	0	0	0	0	0	0	0	0	0	0	0	0	0
sp|O95782|AP2A1_HUMAN	O95782	AP2A1_HUMAN	AP2A1	977	Homo sapiens OX=9606	1:Experimental evidence at protein level	AP-2 complex subunit alpha-1	0.9999	0.999	2	12	1	12	0	0	0	0	0	0	1	1	1	0	0	0	0	0	0	0	0	0	0	0	0	0	0	0	1	0	0	0	0	0	3	0	0	1	0	0
sp|O95810|CAVN2_HUMAN	O95810	CAVN2_HUMAN	CAVIN2	425	Homo sapiens OX=9606	1:Experimental evidence at protein level	Caveolae-associated protein 2	1.0	0.999	3	67	67	67	2	1	1	1	1	0	2	0	2	2	2	1	1	1	1	0	2	1	1	1	2	1	1	1	2	1	2	1	2	1	2	2	2	1	2	3
sp|O95816|BAG2_HUMAN	O95816	BAG2_HUMAN	BAG2	211	Homo sapiens OX=9606	1:Experimental evidence at protein level	BAG family molecular chaperone regulator 2	0.9994	0.999	2	7	7	7	0	0	0	2	0	0	0	1	1	0	0	0	0	0	0	1	0	1	0	0	0	0	0	0	0	0	0	0	0	0	0	0	0	0	0	0
sp|O95817|BAG3_HUMAN	O95817	BAG3_HUMAN	BAG3	575	Homo sapiens OX=9606	1:Experimental evidence at protein level	BAG family molecular chaperone regulator 3	1.0	0.999	25	779	779	779	16	9	18	11	17	15	21	15	23	13	18	13	13	9	13	7	30	23	16	16	21	13	17	10	19	11	15	13	13	17	24	16	18	19	14	14
sp|O95822|DCMC_HUMAN	O95822	DCMC_HUMAN	MLYCD	493	Homo sapiens OX=9606	1:Experimental evidence at protein level	Malonyl-CoA decarboxylase, mitochondrial	1.0	0.999	5	24	24	24	1	0	0	1	0	0	1	0	2	2	0	0	0	0	0	0	0	0	1	0	2	1	2	0	0	0	1	1	0	0	3	0	0	0	0	0
sp|O95831|AIFM1_HUMAN	O95831	AIFM1_HUMAN	AIFM1	613	Homo sapiens OX=9606	1:Experimental evidence at protein level	Apoptosis-inducing factor 1, mitochondrial	1.0	0.999	27	815	815	815	17	4	15	15	12	7	17	19	18	21	18	20	13	14	16	19	13	16	14	18	18	18	16	20	19	15	18	23	16	21	27	22	15	24	15	21
sp|O95834|EMAL2_HUMAN	O95834	EMAL2_HUMAN	EML2	649	Homo sapiens OX=9606	1:Experimental evidence at protein level	Echinoderm microtubule-associated protein-like 2	0.9996	0.9982	3	4	4	5	0	0	0	0	0	0	2	0	0	0	0	0	0	0	0	0	0	0	0	0	0	0	0	0	0	0	0	0	0	0	0	0	0	0	1	0
sp|O95861|BPNT1_HUMAN	O95861	BPNT1_HUMAN	BPNT1	308	Homo sapiens OX=9606	1:Experimental evidence at protein level	3'(2'),5'-bisphosphate nucleotidase 1	0.8292	0.9988	1	1	1	1	0	0	0	1	0	0	0	0	0	0	0	0	0	0	0	0	0	0	0	0	0	0	0	0	0	0	0	0	0	0	0	0	0	0	0	0
sp|O95881|TXD12_HUMAN	O95881	TXD12_HUMAN	TXNDC12	172	Homo sapiens OX=9606	1:Experimental evidence at protein level	Thioredoxin domain-containing protein 12	0.8341	0.9988	1	1	1	1	0	0	0	0	0	0	0	0	0	0	0	0	0	0	0	0	0	0	1	0	0	0	0	0	0	0	0	0	0	0	0	0	0	0	0	0
sp|O95969|SG1D2_HUMAN	O95969	SG1D2_HUMAN	SCGB1D2	90	Homo sapiens OX=9606	2:Experimental evidence at transcript level	Secretoglobin family 1D member 2	0.8461	0.9989	1	1	1	1	1	0	0	0	0	0	0	0	0	0	0	0	0	0	0	0	0	0	0	0	0	0	0	0	0	0	0	0	0	0	0	0	0	0	0	0
sp|O96000|NDUBA_HUMAN	O96000	NDUBA_HUMAN	NDUFB10	172	Homo sapiens OX=9606	1:Experimental evidence at protein level	NADH dehydrogenase [ubiquinone] 1 beta subcomplex subunit 10	1.0	0.999	10	412	412	412	9	2	13	8	6	5	15	11	13	7	9	10	8	5	12	8	8	8	11	10	10	6	7	7	9	12	10	17	7	7	12	7	7	4	11	10
sp|O96008|TOM40_HUMAN	O96008	TOM40_HUMAN	TOMM40	361	Homo sapiens OX=9606	1:Experimental evidence at protein level	Mitochondrial import receptor subunit TOM40 homolog	0.9733	0.999	2	2	2	2	0	0	0	0	0	0	0	0	0	0	0	0	0	0	0	0	0	0	1	0	0	0	0	0	0	0	0	0	0	0	1	0	0	0	0	0
sp|P00156|CYB_HUMAN	P00156	CYB_HUMAN	MT-CYB	380	Homo sapiens OX=9606	1:Experimental evidence at protein level	Cytochrome b	1.0	0.999	2	108	108	108	3	3	3	1	2	2	2	2	3	1	3	2	2	2	3	2	2	0	2	2	2	2	2	2	2	0	2	2	3	2	2	2	3	3	2	3
sp|P00325|ADH1B_HUMAN	P00325	ADH1B_HUMAN	ADH1B	375	Homo sapiens OX=9606	1:Experimental evidence at protein level	All-trans-retinol dehydrogenase [NAD(+)] ADH1B	1.0	0.999	7	55	14	55	1	1	4	1	0	1	2	1	1	1	1	0	5	3	0	1	1	1	0	0	0	1	0	0	1	1	1	0	1	3	1	2	0	0	0	0
sp|P00326|ADH1G_HUMAN	P00326	ADH1G_HUMAN	ADH1C	375	Homo sapiens OX=9606	1:Experimental evidence at protein level	Alcohol dehydrogenase 1C	0.9999	0.999	3	4	4	8	1	1	0	0	0	0	0	1	0	0	1	0	0	0	0	0	0	0	0	0	0	0	0	0	0	0	0	0	0	0	0	0	0	0	0	0
sp|P00338|LDHA_HUMAN	P00338	LDHA_HUMAN	LDHA	332	Homo sapiens OX=9606	1:Experimental evidence at protein level	L-lactate dehydrogenase A chain	1.0	0.999	28	3322	3152	3322	28	48	52	82	61	97	47	113	86	120	55	125	56	104	51	81	53	100	44	89	48	89	48	77	45	100	25	103	24	51	40	72	48	80	38	101
sp|P00352|AL1A1_HUMAN	P00352	AL1A1_HUMAN	ALDH1A1	501	Homo sapiens OX=9606	1:Experimental evidence at protein level	Retinal dehydrogenase 1	1.0	0.999	24	371	371	422	9	7	13	10	10	5	24	11	15	9	19	13	23	10	17	9	8	4	9	0	9	4	9	4	12	6	15	8	7	2	4	3	4	0	3	0
sp|P00367|DHE3_HUMAN	P00367	DHE3_HUMAN	GLUD1	558	Homo sapiens OX=9606	1:Experimental evidence at protein level	Glutamate dehydrogenase 1, mitochondrial	1.0	0.999	15	341	32	341	14	5	13	11	5	5	8	9	9	5	6	5	5	4	8	8	6	5	8	6	10	7	10	7	7	4	7	8	9	5	7	5	11	7	12	9
sp|P00387|NB5R3_HUMAN	P00387	NB5R3_HUMAN	CYB5R3	301	Homo sapiens OX=9606	1:Experimental evidence at protein level	NADH-cytochrome b5 reductase 3	1.0	0.999	14	457	457	457	11	9	9	9	13	8	9	11	11	6	7	6	16	10	11	9	10	8	10	12	11	8	10	9	9	9	10	7	12	9	11	9	8	9	9	8
sp|P00390|GSHR_HUMAN	P00390	GSHR_HUMAN	GSR	522	Homo sapiens OX=9606	1:Experimental evidence at protein level	Glutathione reductase, mitochondrial	1.0	0.999	6	90	90	90	2	1	2	2	3	2	3	3	3	1	2	1	3	1	2	2	2	3	2	2	2	1	2	1	2	1	3	3	2	0	2	1	3	1	2	0
sp|P00395|COX1_HUMAN	P00395	COX1_HUMAN	MT-CO1	513	Homo sapiens OX=9606	1:Experimental evidence at protein level	Cytochrome c oxidase subunit 1	1.0	0.999	6	811	811	811	15	10	18	16	11	8	18	13	21	14	18	21	15	9	24	16	14	11	14	10	19	10	17	13	18	19	23	19	14	15	17	16	22	17	19	23
sp|P00403|COX2_HUMAN	P00403	COX2_HUMAN	MT-CO2	227	Homo sapiens OX=9606	1:Experimental evidence at protein level	Cytochrome c oxidase subunit 2	1.0	0.999	10	1589	1589	1589	27	19	43	35	25	20	44	30	35	29	29	36	32	21	42	36	33	27	39	30	41	29	39	31	44	34	40	45	33	22	38	25	38	30	41	46
sp|P00414|COX3_HUMAN	P00414	COX3_HUMAN	MT-CO3	261	Homo sapiens OX=9606	1:Experimental evidence at protein level	Cytochrome c oxidase subunit 3	1.0	0.999	4	375	375	375	9	8	10	8	8	7	11	7	8	6	7	6	5	6	11	7	7	6	6	5	12	7	9	7	10	8	7	7	8	8	11	4	8	6	10	8
sp|P00439|PH4H_HUMAN	P00439	PH4H_HUMAN	PAH	452	Homo sapiens OX=9606	1:Experimental evidence at protein level	Phenylalanine-4-hydroxylase	0.833	0.9988	1	1	1	1	1	0	0	0	0	0	0	0	0	0	0	0	0	0	0	0	0	0	0	0	0	0	0	0	0	0	0	0	0	0	0	0	0	0	0	0
sp|P00450|CERU_HUMAN	P00450	CERU_HUMAN	CP	1065	Homo sapiens OX=9606	1:Experimental evidence at protein level	Ceruloplasmin	1.0	0.999	3	6	6	6	1	0	0	0	0	0	0	0	0	1	0	0	0	0	0	0	0	0	0	0	1	0	0	0	0	0	0	2	0	0	0	0	0	0	0	0
sp|P00491|PNPH_HUMAN	P00491	PNPH_HUMAN	PNP	289	Homo sapiens OX=9606	1:Experimental evidence at protein level	Purine nucleoside phosphorylase	0.9985	0.999	2	5	5	5	1	0	0	0	0	0	0	0	0	0	0	0	0	0	0	0	0	0	0	0	0	0	0	0	0	0	1	0	0	0	1	0	0	0	0	0
sp|P00492|HPRT_HUMAN	P00492	HPRT_HUMAN	HPRT1	218	Homo sapiens OX=9606	1:Experimental evidence at protein level	Hypoxanthine-guanine phosphoribosyltransferase	1.0	0.999	2	10	10	10	0	0	1	1	1	0	0	1	0	1	0	0	0	0	0	0	0	0	0	0	0	0	0	0	0	0	0	2	0	0	0	1	1	0	0	0
sp|P00505|AATM_HUMAN	P00505	AATM_HUMAN	GOT2	430	Homo sapiens OX=9606	1:Experimental evidence at protein level	Aspartate aminotransferase, mitochondrial	1.0	0.999	35	3804	3804	3804	59	47	87	89	58	53	74	61	93	91	91	97	75	72	96	92	66	63	84	79	101	77	84	72	97	83	88	98	83	62	93	70	83	66	88	97
sp|P00558|PGK1_HUMAN	P00558	PGK1_HUMAN	PGK1	417	Homo sapiens OX=9606	1:Experimental evidence at protein level	Phosphoglycerate kinase 1	1.0	0.999	39	3831	3007	3831	39	49	74	102	61	93	66	128	79	112	68	118	68	109	65	98	76	104	47	98	71	109	68	96	60	104	64	115	49	74	63	83	46	61	44	81
sp|P00568|KAD1_HUMAN	P00568	KAD1_HUMAN	AK1	194	Homo sapiens OX=9606	1:Experimental evidence at protein level	Adenylate kinase isoenzyme 1	1.0	0.999	17	1577	1334	1577	14	19	29	42	22	31	21	49	28	38	26	47	28	38	27	30	26	45	23	42	27	38	23	39	26	40	22	42	29	30	33	35	19	40	22	32
sp|P00738|HPT_HUMAN	P00738	HPT_HUMAN	HP	406	Homo sapiens OX=9606	1:Experimental evidence at protein level	Haptoglobin	1.0	0.999	2	17	17	17	0	0	0	0	0	0	1	0	0	0	0	0	1	0	0	0	1	0	1	0	1	1	1	0	1	1	1	0	1	0	0	0	1	1	0	0
sp|P00747|PLMN_HUMAN	P00747	PLMN_HUMAN	PLG	810	Homo sapiens OX=9606	1:Experimental evidence at protein level	Plasminogen	1.0	0.999	5	10	10	10	2	0	0	0	0	0	1	0	1	0	0	0	0	0	1	0	0	0	0	0	0	0	0	0	0	0	0	2	0	0	0	0	0	1	0	0
sp|P00751|CFAB_HUMAN	P00751	CFAB_HUMAN	CFB	764	Homo sapiens OX=9606	1:Experimental evidence at protein level	Complement factor B	0.8447	0.9989	1	2	2	2	0	0	0	0	0	0	0	0	0	0	0	0	0	0	1	0	0	0	0	0	0	0	0	0	0	0	0	1	0	0	0	0	0	0	0	0
sp|P00846|ATP6_HUMAN	P00846	ATP6_HUMAN	MT-ATP6	226	Homo sapiens OX=9606	1:Experimental evidence at protein level	ATP synthase subunit a	1.0	0.999	2	105	105	105	2	1	3	3	2	3	4	1	3	3	2	2	2	1	3	4	2	1	4	3	2	3	2	4	3	4	5	2	1	1	2	3	2	1	3	2
sp|P00966|ASSY_HUMAN	P00966	ASSY_HUMAN	ASS1	412	Homo sapiens OX=9606	1:Experimental evidence at protein level	Argininosuccinate synthase	1.0	0.999	11	85	85	85	8	1	0	0	3	0	8	0	0	0	1	0	2	0	1	0	1	0	3	0	8	1	6	3	3	0	4	2	2	3	9	2	1	0	1	1
sp|P01009|A1AT_HUMAN	P01009	A1AT_HUMAN	SERPINA1	418	Homo sapiens OX=9606	1:Experimental evidence at protein level	Alpha-1-antitrypsin	1.0	0.999	17	316	316	316	18	5	16	8	7	5	8	6	8	7	8	8	4	4	9	9	5	4	2	1	10	7	6	3	9	11	9	13	4	2	13	8	2	4	2	2
sp|P01011|AACT_HUMAN	P01011	AACT_HUMAN	SERPINA3	423	Homo sapiens OX=9606	1:Experimental evidence at protein level	Alpha-1-antichymotrypsin	0.9998	0.999	2	13	13	13	0	0	1	0	0	1	0	0	0	0	1	0	1	1	0	0	1	0	1	0	0	1	1	0	1	0	1	0	0	0	0	1	0	1	0	0
sp|P01023|A2MG_HUMAN	P01023	A2MG_HUMAN	A2M	1474	Homo sapiens OX=9606	1:Experimental evidence at protein level	Alpha-2-macroglobulin	1.0	0.999	18	82	79	82	2	1	2	2	0	0	5	1	1	0	2	0	1	0	1	0	0	0	1	0	4	0	0	0	1	3	3	10	1	1	4	3	0	2	0	0
sp|P01024|CO3_HUMAN	P01024	CO3_HUMAN	C3	1663	Homo sapiens OX=9606	1:Experimental evidence at protein level	Complement C3	1.0	0.999	10	40	40	40	7	2	0	1	0	0	1	0	0	0	1	2	1	0	1	2	0	0	0	0	3	1	0	0	0	0	3	2	2	0	1	3	0	0	0	0
sp|P01036|CYTS_HUMAN	P01036	CYTS_HUMAN	CST4	141	Homo sapiens OX=9606	1:Experimental evidence at protein level	Cystatin-S	1.0	0.999	2	10	0	10	1	1	0	0	0	0	0	0	0	0	0	0	1	0	0	0	0	0	0	0	0	0	0	0	0	0	0	0	0	0	0	0	0	3	0	0
sp|P01040|CYTA_HUMAN	P01040	CYTA_HUMAN	CSTA	98	Homo sapiens OX=9606	1:Experimental evidence at protein level	Cystatin-A	0.9999	0.999	3	10	10	10	4	0	0	0	0	0	0	0	0	0	0	0	0	0	0	0	0	0	0	0	0	0	0	0	0	0	0	0	0	0	0	0	0	1	0	0
sp|P01833|PIGR_HUMAN	P01833	PIGR_HUMAN	PIGR	764	Homo sapiens OX=9606	1:Experimental evidence at protein level	Polymeric immunoglobulin receptor	1.0	0.999	6	12	12	12	6	0	0	0	0	0	0	0	0	0	0	0	1	0	0	0	0	0	0	0	0	0	0	0	0	0	0	0	0	0	2	0	0	0	0	0
sp|P01834|IGKC_HUMAN	P01834	IGKC_HUMAN	IGKC	107	Homo sapiens OX=9606	1:Experimental evidence at protein level	Immunoglobulin kappa constant	1.0	0.999	5	183	2	183	13	4	3	4	3	3	5	6	4	3	3	7	2	2	5	2	3	5	4	2	2	3	2	3	2	2	4	5	3	2	5	3	5	4	3	3
sp|P01857|IGHG1_HUMAN	P01857	IGHG1_HUMAN	IGHG1	330	Homo sapiens OX=9606	1:Experimental evidence at protein level	Immunoglobulin heavy constant gamma 1	1.0	0.999	14	505	0	505	34	10	8	10	8	8	20	14	10	8	11	14	8	6	11	10	10	7	16	11	8	7	4	4	8	9	18	17	5	4	9	6	8	10	9	5
sp|P01859|IGHG2_HUMAN	P01859	IGHG2_HUMAN	IGHG2	326	Homo sapiens OX=9606	1:Experimental evidence at protein level	Immunoglobulin heavy constant gamma 2	1.0	0.999	7	22	19	152	6	1	2	2	0	0	1	0	1	1	0	1	0	0	0	0	0	1	1	0	0	1	0	0	0	0	0	0	0	0	1	0	0	0	0	1
sp|P01860|IGHG3_HUMAN	P01860	IGHG3_HUMAN	IGHG3	377	Homo sapiens OX=9606	1:Experimental evidence at protein level	Immunoglobulin heavy constant gamma 3	1.0	0.999	8	4	4	147	0	0	0	0	0	0	0	0	0	0	0	0	0	0	0	0	0	0	1	0	0	0	0	0	0	0	0	0	0	0	0	0	0	1	0	0
sp|P01871|IGHM_HUMAN	P01871	IGHM_HUMAN	IGHM	453	Homo sapiens OX=9606	1:Experimental evidence at protein level	Immunoglobulin heavy constant mu	1.0	0.999	6	10	2	10	3	2	0	0	0	0	0	0	0	0	0	1	0	0	0	0	1	0	0	0	0	0	0	0	0	0	0	0	0	0	0	0	2	0	0	0
sp|P01876|IGHA1_HUMAN	P01876	IGHA1_HUMAN	IGHA1	353	Homo sapiens OX=9606	1:Experimental evidence at protein level	Immunoglobulin heavy constant alpha 1	1.0	0.999	10	135	35	135	16	3	5	1	2	1	6	1	3	3	4	4	8	1	2	4	2	0	2	1	1	1	2	0	2	3	4	4	0	1	6	3	4	6	1	1
sp|P01889|HLAB_HUMAN	P01889	HLAB_HUMAN	HLA-B	362	Homo sapiens OX=9606	1:Experimental evidence at protein level	HLA class I histocompatibility antigen, B alpha chain	0.8474	0.9989	1	1	1	1	0	0	0	0	0	0	0	0	0	0	0	0	0	0	0	0	0	0	0	0	0	0	0	0	0	0	0	0	0	0	0	0	0	0	0	0
sp|P01903|DRA_HUMAN	P01903	DRA_HUMAN	HLA-DRA	254	Homo sapiens OX=9606	1:Experimental evidence at protein level	HLA class II histocompatibility antigen, DR alpha chain	0.9679	0.999	2	2	2	2	0	0	0	0	0	0	0	0	0	1	0	0	0	0	0	0	0	0	0	1	0	0	0	0	0	0	0	0	0	0	0	0	0	0	0	0
sp|P01911|DRB_HUMAN	P01911	DRB_HUMAN	HLA-DRB1	266	Homo sapiens OX=9606	1:Experimental evidence at protein level	HLA class II histocompatibility antigen, DRB1 beta chain	0.9971	0.999	3	8	0	8	0	0	0	0	0	0	0	0	1	0	2	0	0	0	0	0	1	0	0	0	0	0	0	0	0	0	2	0	0	0	0	0	0	0	0	0
sp|P02042|HBD_HUMAN	P02042	HBD_HUMAN	HBD	147	Homo sapiens OX=9606	1:Experimental evidence at protein level	Hemoglobin subunit delta	1.0	0.999	13	186	186	2173	4	3	2	1	3	3	6	4	5	5	8	8	5	4	7	6	2	2	5	4	6	4	3	5	4	4	7	6	6	4	4	2	2	4	1	1
sp|P02452|CO1A1_HUMAN	P02452	CO1A1_HUMAN	COL1A1	1464	Homo sapiens OX=9606	1:Experimental evidence at protein level	Collagen alpha-1(I) chain	1.0	0.999	3	54	54	54	2	0	2	3	0	1	0	1	1	2	1	0	0	2	1	1	1	0	2	1	0	1	0	1	0	2	1	2	2	3	2	1	0	1	0	1
sp|P02461|CO3A1_HUMAN	P02461	CO3A1_HUMAN	COL3A1	1466	Homo sapiens OX=9606	1:Experimental evidence at protein level	Collagen alpha-1(III) chain	0.854	0.999	1	5	5	5	0	0	0	1	0	0	0	0	0	0	0	0	0	0	1	0	0	0	0	0	0	0	0	0	0	0	0	0	1	0	0	0	0	0	0	0
sp|P02462|CO4A1_HUMAN	P02462	CO4A1_HUMAN	COL4A1	1669	Homo sapiens OX=9606	1:Experimental evidence at protein level	Collagen alpha-1(IV) chain	1.0	0.999	9	445	299	445	6	1	17	13	10	6	16	13	15	14	9	3	6	15	14	12	8	10	13	11	3	3	0	14	5	13	12	9	14	13	12	3	2	11	4	2
sp|P02511|CRYAB_HUMAN	P02511	CRYAB_HUMAN	CRYAB	175	Homo sapiens OX=9606	1:Experimental evidence at protein level	Alpha-crystallin B chain	1.0	0.999	15	2183	2183	2183	30	28	47	39	68	48	67	46	50	43	48	42	54	28	51	30	64	54	41	38	57	33	55	35	50	42	45	41	45	34	51	44	44	45	38	31
sp|P02533|K1C14_HUMAN	P02533	K1C14_HUMAN	KRT14	472	Homo sapiens OX=9606	1:Experimental evidence at protein level	Keratin, type I cytoskeletal 14	1.0	0.999	36	1214	626	1601	65	30	24	19	15	17	26	13	23	24	23	21	19	13	21	13	17	19	30	9	24	18	31	16	13	16	17	18	33	18	29	23	25	28	25	20
sp|P02538|K2C6A_HUMAN	P02538	K2C6A_HUMAN	KRT6A	564	Homo sapiens OX=9606	1:Experimental evidence at protein level	Keratin, type II cytoskeletal 6A	1.0	0.999	48	613	54	1921	33	17	9	5	3	3	10	3	17	11	14	16	8	2	6	2	6	5	25	2	11	3	17	2	2	3	3	5	27	5	34	13	14	18	13	12
sp|P02545|LMNA_HUMAN	P02545	LMNA_HUMAN	LMNA	664	Homo sapiens OX=9606	1:Experimental evidence at protein level	Prelamin-A/C	1.0	0.999	37	1237	1204	1237	34	28	30	24	30	22	24	17	32	23	29	23	33	26	27	18	33	27	26	24	29	17	27	16	28	16	24	16	29	14	31	19	29	23	27	23
sp|P02549|SPTA1_HUMAN	P02549	SPTA1_HUMAN	SPTA1	2419	Homo sapiens OX=9606	1:Experimental evidence at protein level	Spectrin alpha chain, erythrocytic 1	1.0	0.999	10	14	14	14	8	0	0	0	0	0	1	0	0	0	0	0	0	0	0	0	0	0	0	1	0	0	0	0	0	0	0	2	0	0	0	0	0	0	0	0
sp|P02585|TNNC2_HUMAN	P02585	TNNC2_HUMAN	TNNC2	160	Homo sapiens OX=9606	1:Experimental evidence at protein level	Troponin C, skeletal muscle	1.0	0.999	17	3788	3619	3788	22	122	7	120	24	143	10	119	24	132	9	125	17	130	5	126	18	121	7	110	6	130	7	115	7	143	7	133	20	138	10	159	17	145	15	139
sp|P02647|APOA1_HUMAN	P02647	APOA1_HUMAN	APOA1	267	Homo sapiens OX=9606	1:Experimental evidence at protein level	Apolipoprotein A-I	1.0	0.999	15	337	337	337	9	6	6	4	4	2	11	9	3	4	10	9	2	3	9	3	6	3	8	3	7	12	5	8	7	8	14	12	11	9	10	11	3	8	7	5
sp|P02671|FIBA_HUMAN	P02671	FIBA_HUMAN	FGA	866	Homo sapiens OX=9606	1:Experimental evidence at protein level	Fibrinogen alpha chain	1.0	0.999	21	347	347	347	24	25	3	1	10	9	14	9	3	3	11	27	1	1	3	1	4	2	9	12	9	7	9	3	4	7	7	9	4	4	9	6	4	3	3	4
sp|P02675|FIBB_HUMAN	P02675	FIBB_HUMAN	FGB	491	Homo sapiens OX=9606	1:Experimental evidence at protein level	Fibrinogen beta chain	1.0	0.999	25	278	278	278	21	21	0	1	6	7	11	8	1	1	15	26	2	0	1	0	3	2	11	13	4	5	4	5	3	6	5	10	3	3	1	3	4	4	1	2
sp|P02679|FIBG_HUMAN	P02679	FIBG_HUMAN	FGG	453	Homo sapiens OX=9606	1:Experimental evidence at protein level	Fibrinogen gamma chain	1.0	0.999	12	297	297	297	14	17	5	2	5	6	10	9	5	1	14	15	2	2	2	1	4	4	10	14	7	4	3	6	3	6	8	8	6	2	6	5	6	3	4	4
sp|P02724|GLPA_HUMAN	P02724	GLPA_HUMAN	GYPA	150	Homo sapiens OX=9606	1:Experimental evidence at protein level	Glycophorin-A	0.854	0.999	1	1	1	1	1	0	0	0	0	0	0	0	0	0	0	0	0	0	0	0	0	0	0	0	0	0	0	0	0	0	0	0	0	0	0	0	0	0	0	0
sp|P02730|B3AT_HUMAN	P02730	B3AT_HUMAN	SLC4A1	911	Homo sapiens OX=9606	1:Experimental evidence at protein level	Band 3 anion transport protein	1.0	0.999	14	179	179	179	17	11	1	1	2	1	3	6	2	0	5	8	2	2	5	6	4	1	4	5	7	3	4	4	4	6	4	7	2	3	3	6	2	2	1	2
sp|P02743|SAMP_HUMAN	P02743	SAMP_HUMAN	APCS	223	Homo sapiens OX=9606	1:Experimental evidence at protein level	Serum amyloid P-component	0.8341	0.9988	1	1	1	1	0	0	0	0	0	0	0	0	0	0	0	0	0	0	0	0	0	0	0	0	0	0	0	0	0	0	0	0	0	0	0	0	0	0	0	0
sp|P02749|APOH_HUMAN	P02749	APOH_HUMAN	APOH	345	Homo sapiens OX=9606	1:Experimental evidence at protein level	Beta-2-glycoprotein 1	0.853	0.999	1	1	1	1	0	0	0	0	0	0	0	0	0	0	0	1	0	0	0	0	0	0	0	0	0	0	0	0	0	0	0	0	0	0	0	0	0	0	0	0
sp|P02751|FINC_HUMAN	P02751	FINC_HUMAN	FN1	2477	Homo sapiens OX=9606	1:Experimental evidence at protein level	Fibronectin	1.0	0.999	15	37	37	37	7	1	0	2	1	1	3	2	2	3	0	3	0	0	0	0	0	1	0	1	0	1	0	0	0	1	0	0	0	0	1	1	0	0	0	1
sp|P02763|A1AG1_HUMAN	P02763	A1AG1_HUMAN	ORM1	201	Homo sapiens OX=9606	1:Experimental evidence at protein level	Alpha-1-acid glycoprotein 1	1.0	0.999	5	68	40	68	4	1	2	3	0	0	1	0	2	2	2	2	1	2	2	2	2	1	1	2	2	3	2	2	1	1	1	3	1	2	1	3	1	2	0	1
sp|P02765|FETUA_HUMAN	P02765	FETUA_HUMAN	AHSG	367	Homo sapiens OX=9606	1:Experimental evidence at protein level	Alpha-2-HS-glycoprotein	1.0	0.999	3	32	32	32	0	1	3	1	0	1	2	1	0	0	0	0	0	1	1	1	1	0	1	1	1	1	2	1	1	1	1	3	0	0	0	1	0	1	0	0
sp|P02766|TTHY_HUMAN	P02766	TTHY_HUMAN	TTR	147	Homo sapiens OX=9606	1:Experimental evidence at protein level	Transthyretin	1.0	0.999	5	67	28	67	5	0	4	3	1	0	5	2	0	0	3	1	1	0	2	3	1	1	4	2	2	1	1	2	0	2	3	4	1	0	4	0	0	0	0	0
sp|P02774|VTDB_HUMAN	P02774	VTDB_HUMAN	GC	474	Homo sapiens OX=9606	1:Experimental evidence at protein level	Vitamin D-binding protein	1.0	0.999	7	27	27	27	2	0	2	1	1	0	0	0	1	1	0	0	1	0	1	2	0	1	0	1	2	0	1	0	1	1	2	0	0	0	1	0	0	0	0	0
sp|P02786|TFR1_HUMAN	P02786	TFR1_HUMAN	TFRC	760	Homo sapiens OX=9606	1:Experimental evidence at protein level	Transferrin receptor protein 1	1.0	0.999	4	13	13	13	1	0	0	0	0	1	0	0	0	0	0	0	0	0	0	0	1	0	0	0	0	0	0	0	0	0	0	0	1	0	0	1	2	1	0	3
sp|P02790|HEMO_HUMAN	P02790	HEMO_HUMAN	HPX	462	Homo sapiens OX=9606	1:Experimental evidence at protein level	Hemopexin	1.0	0.999	12	150	149	150	6	2	2	4	3	3	3	2	1	2	2	3	2	3	5	3	3	2	5	3	7	5	4	2	4	5	8	6	3	2	3	4	2	2	1	4
sp|P02792|FRIL_HUMAN	P02792	FRIL_HUMAN	FTL	175	Homo sapiens OX=9606	1:Experimental evidence at protein level	Ferritin light chain	1.0	0.999	6	52	52	52	3	1	5	4	0	1	1	1	2	4	2	1	0	3	0	2	5	4	4	1	0	0	0	0	0	1	1	0	0	0	1	0	0	0	0	0
sp|P02794|FRIH_HUMAN	P02794	FRIH_HUMAN	FTH1	183	Homo sapiens OX=9606	1:Experimental evidence at protein level	Ferritin heavy chain	1.0	0.999	10	688	688	688	14	15	20	16	14	14	14	18	21	20	16	23	14	18	13	14	17	19	16	15	9	11	11	12	18	22	17	17	7	11	14	14	7	7	4	5
sp|P02808|STAT_HUMAN	P02808	STAT_HUMAN	STATH	62	Homo sapiens OX=9606	1:Experimental evidence at protein level	Statherin	0.756	0.9981	1	1	1	1	0	0	0	0	0	0	0	0	0	0	0	0	0	0	0	0	0	0	0	0	0	0	0	0	0	0	0	0	1	0	0	0	0	0	0	0
sp|P02810|PRPC_HUMAN	P02810	PRPC_HUMAN	PRH1	166	Homo sapiens OX=9606	1:Experimental evidence at protein level	Salivary acidic proline-rich phosphoprotein 1/2	0.8537	0.999	1	7	7	7	0	1	0	0	0	0	0	0	0	0	0	0	0	0	0	0	0	0	0	0	0	0	0	0	0	0	0	0	0	0	0	0	0	2	0	0
sp|P03886|NU1M_HUMAN	P03886	NU1M_HUMAN	MT-ND1	318	Homo sapiens OX=9606	1:Experimental evidence at protein level	NADH-ubiquinone oxidoreductase chain 1	1.0	0.999	6	270	270	270	4	6	7	7	5	4	3	4	7	6	6	5	4	5	6	6	4	4	6	5	6	8	4	6	5	5	6	7	5	8	8	6	6	6	5	9
sp|P03891|NU2M_HUMAN	P03891	NU2M_HUMAN	MT-ND2	347	Homo sapiens OX=9606	1:Experimental evidence at protein level	NADH-ubiquinone oxidoreductase chain 2	1.0	0.999	2	99	99	99	2	1	3	2	3	1	2	2	1	2	2	2	2	2	2	3	1	1	1	1	3	3	3	2	4	2	3	3	2	1	3	4	2	1	1	3
sp|P03905|NU4M_HUMAN	P03905	NU4M_HUMAN	MT-ND4	459	Homo sapiens OX=9606	1:Experimental evidence at protein level	NADH-ubiquinone oxidoreductase chain 4	1.0	0.999	7	378	378	378	6	6	7	9	7	6	8	8	9	7	8	9	7	5	8	9	8	7	6	7	9	6	9	6	10	10	9	11	7	5	8	7	8	8	6	9
sp|P03915|NU5M_HUMAN	P03915	NU5M_HUMAN	MT-ND5	603	Homo sapiens OX=9606	1:Experimental evidence at protein level	NADH-ubiquinone oxidoreductase chain 5	1.0	0.999	7	354	354	354	7	4	9	6	5	3	8	6	9	7	7	6	6	4	9	7	10	6	6	9	9	6	7	8	9	8	8	7	8	4	15	10	9	7	10	10
sp|P04004|VTNC_HUMAN	P04004	VTNC_HUMAN	VTN	478	Homo sapiens OX=9606	1:Experimental evidence at protein level	Vitronectin	1.0	0.999	3	13	13	13	0	0	0	1	1	0	0	0	1	0	0	1	0	0	1	1	0	2	0	0	0	0	0	0	0	1	1	1	0	0	0	0	0	0	0	0
sp|P04075|ALDOA_HUMAN	P04075	ALDOA_HUMAN	ALDOA	364	Homo sapiens OX=9606	1:Experimental evidence at protein level	Fructose-bisphosphate aldolase A	1.0	0.999	44	10003	2164	10003	112	158	170	260	181	284	175	294	168	224	176	238	188	294	149	233	185	251	144	256	170	257	168	259	150	228	180	281	152	211	144	228	152	192	153	234
sp|P04080|CYTB_HUMAN	P04080	CYTB_HUMAN	CSTB	98	Homo sapiens OX=9606	1:Experimental evidence at protein level	Cystatin-B	1.0	0.999	4	152	152	152	2	0	3	2	4	2	7	4	4	3	1	2	2	5	3	2	4	3	4	5	5	3	6	3	4	4	4	5	1	1	4	4	3	2	2	3
sp|P04083|ANXA1_HUMAN	P04083	ANXA1_HUMAN	ANXA1	346	Homo sapiens OX=9606	1:Experimental evidence at protein level	Annexin A1	1.0	0.999	6	63	63	63	5	0	2	2	1	0	2	0	2	2	2	0	1	0	2	1	0	2	2	1	2	1	2	1	1	1	0	1	0	1	4	1	2	1	0	1
sp|P04179|SODM_HUMAN	P04179	SODM_HUMAN	SOD2	222	Homo sapiens OX=9606	1:Experimental evidence at protein level	Superoxide dismutase [Mn], mitochondrial	1.0	0.999	14	1495	1495	1495	26	17	45	33	24	15	44	22	40	37	36	33	36	25	37	28	32	28	41	26	43	23	34	16	49	33	48	45	32	20	47	19	38	21	45	38
sp|P04196|HRG_HUMAN	P04196	HRG_HUMAN	HRG	525	Homo sapiens OX=9606	1:Experimental evidence at protein level	Histidine-rich glycoprotein	1.0	0.999	2	5	5	5	1	0	0	0	0	0	0	0	0	0	1	0	0	0	0	0	0	0	0	0	0	0	0	0	0	0	0	1	0	0	0	0	0	0	0	0
sp|P04217|A1BG_HUMAN	P04217	A1BG_HUMAN	A1BG	495	Homo sapiens OX=9606	1:Experimental evidence at protein level	Alpha-1B-glycoprotein	0.8315	0.9988	1	2	2	2	0	0	1	0	0	0	0	0	0	0	0	0	0	0	0	0	0	0	0	0	0	0	0	0	0	0	0	1	0	0	0	0	0	0	0	0
sp|P04259|K2C6B_HUMAN	P04259	K2C6B_HUMAN	KRT6B	564	Homo sapiens OX=9606	1:Experimental evidence at protein level	Keratin, type II cytoskeletal 6B	1.0	0.999	46	72	5	1889	3	2	2	1	0	1	2	0	2	2	2	2	1	0	1	0	0	1	1	0	1	0	1	0	0	0	1	1	4	2	2	2	1	2	1	2
sp|P04275|VWF_HUMAN	P04275	VWF_HUMAN	VWF	2813	Homo sapiens OX=9606	1:Experimental evidence at protein level	von Willebrand factor	1.0	0.999	5	22	22	22	1	0	1	0	0	0	0	0	0	0	0	0	0	1	1	0	1	0	0	0	2	0	0	0	2	0	1	1	1	0	0	1	1	0	1	2
sp|P04279|SEMG1_HUMAN	P04279	SEMG1_HUMAN	SEMG1	462	Homo sapiens OX=9606	1:Experimental evidence at protein level	Semenogelin-1	1.0	0.999	5	6	3	6	0	0	0	0	0	0	0	0	0	0	0	0	0	0	0	0	0	0	0	0	0	0	0	0	0	0	0	0	0	0	0	0	0	0	0	0
sp|P04350|TBB4A_HUMAN	P04350	TBB4A_HUMAN	TUBB4A	444	Homo sapiens OX=9606	1:Experimental evidence at protein level	Tubulin beta-4A chain	0.9996	0.999	20	2	1	1337	0	0	0	0	0	0	0	0	0	0	0	1	0	0	0	0	0	0	1	0	0	0	0	0	0	0	0	0	0	0	0	0	0	0	0	0
sp|P04406|G3P_HUMAN	P04406	G3P_HUMAN	GAPDH	335	Homo sapiens OX=9606	1:Experimental evidence at protein level	Glyceraldehyde-3-phosphate dehydrogenase	1.0	0.999	27	21128	20702	21128	157	219	395	611	338	635	360	755	271	536	262	609	291	676	280	552	398	659	319	617	348	653	369	610	294	568	322	727	215	396	269	564	254	379	284	551
sp|P04439|HLAA_HUMAN	P04439	HLAA_HUMAN	HLA-A	365	Homo sapiens OX=9606	1:Experimental evidence at protein level	HLA class I histocompatibility antigen, A alpha chain	0.9889	0.999	2	3	1	3	0	1	0	0	0	0	0	0	0	0	0	0	0	0	1	0	0	0	0	0	0	0	0	0	0	0	0	0	0	0	0	0	0	0	0	0
sp|P04632|CPNS1_HUMAN	P04632	CPNS1_HUMAN	CAPNS1	268	Homo sapiens OX=9606	1:Experimental evidence at protein level	Calpain small subunit 1	1.0	0.999	10	410	353	410	7	6	13	10	9	10	11	10	7	10	7	8	8	7	7	5	11	12	10	9	9	7	8	7	6	11	7	10	8	6	9	11	8	6	6	9
sp|P04792|HSPB1_HUMAN	P04792	HSPB1_HUMAN	HSPB1	205	Homo sapiens OX=9606	1:Experimental evidence at protein level	Heat shock protein beta-1	1.0	0.999	17	2411	2411	2411	50	49	44	55	67	58	48	55	45	53	51	45	40	41	43	38	48	54	36	39	45	47	44	40	42	46	39	38	47	52	44	54	46	60	36	40
sp|P04843|RPN1_HUMAN	P04843	RPN1_HUMAN	RPN1	607	Homo sapiens OX=9606	1:Experimental evidence at protein level	Dolichyl-diphosphooligosaccharide--protein glycosyltransferase subunit 1	1.0	0.999	15	382	382	382	14	11	7	9	6	7	8	8	8	8	11	9	8	8	5	9	9	6	8	6	7	6	7	6	8	8	8	7	6	6	9	7	7	8	10	7
sp|P04844|RPN2_HUMAN	P04844	RPN2_HUMAN	RPN2	631	Homo sapiens OX=9606	1:Experimental evidence at protein level	Dolichyl-diphosphooligosaccharide--protein glycosyltransferase subunit 2	1.0	0.999	10	204	204	204	4	3	6	6	6	3	8	3	5	4	4	5	4	5	5	5	7	4	4	2	6	3	5	2	4	3	4	5	4	3	4	4	3	4	2	4
sp|P04899|GNAI2_HUMAN	P04899	GNAI2_HUMAN	GNAI2	355	Homo sapiens OX=9606	1:Experimental evidence at protein level	Guanine nucleotide-binding protein G(i) subunit alpha-2	1.0	0.999	5	42	2	42	2	1	1	1	1	0	1	0	0	0	0	0	1	1	2	1	1	0	1	1	1	1	1	1	1	0	1	2	0	1	3	0	2	1	2	1
sp|P04908|H2A1B_HUMAN	P04908	H2A1B_HUMAN	H2AC4	130	Homo sapiens OX=9606	1:Experimental evidence at protein level	Histone H2A type 1-B/E	0.9997	0.999	4	10	0	131	0	0	0	1	0	0	0	0	2	1	0	1	0	0	0	0	0	1	0	0	0	0	0	0	0	0	0	0	0	0	1	0	0	0	0	0
sp|P05023|AT1A1_HUMAN	P05023	AT1A1_HUMAN	ATP1A1	1023	Homo sapiens OX=9606	1:Experimental evidence at protein level	Sodium/potassium-transporting ATPase subunit alpha-1	0.9998	0.999	9	64	64	253	1	0	1	2	1	3	1	1	3	1	0	3	0	1	3	1	3	1	1	1	3	1	3	0	3	1	0	1	0	1	2	3	0	1	0	3
sp|P05026|AT1B1_HUMAN	P05026	AT1B1_HUMAN	ATP1B1	303	Homo sapiens OX=9606	1:Experimental evidence at protein level	Sodium/potassium-transporting ATPase subunit beta-1	1.0	0.999	6	66	66	66	3	3	2	1	3	0	0	2	4	2	2	3	0	1	0	1	0	2	0	2	0	0	1	2	0	1	0	1	2	3	3	3	0	2	1	0
sp|P05062|ALDOB_HUMAN	P05062	ALDOB_HUMAN	ALDOB	364	Homo sapiens OX=9606	1:Experimental evidence at protein level	Fructose-bisphosphate aldolase B	1.0	0.999	9	18	18	221	13	4	1	0	0	0	0	0	0	0	0	0	0	0	0	0	0	0	0	0	0	0	0	0	0	0	0	0	0	0	0	0	0	0	0	0
sp|P05089|ARGI1_HUMAN	P05089	ARGI1_HUMAN	ARG1	322	Homo sapiens OX=9606	1:Experimental evidence at protein level	Arginase-1	1.0	0.999	9	51	51	51	11	2	0	0	0	1	0	0	1	0	0	2	0	0	1	0	1	0	0	0	1	2	2	0	0	0	0	0	1	1	1	0	1	3	1	1
sp|P05091|ALDH2_HUMAN	P05091	ALDH2_HUMAN	ALDH2	517	Homo sapiens OX=9606	1:Experimental evidence at protein level	Aldehyde dehydrogenase, mitochondrial	1.0	0.999	25	588	519	588	16	6	16	6	11	2	14	6	13	6	13	5	20	11	19	8	9	6	13	5	14	10	14	6	15	7	15	7	16	14	23	16	15	13	16	13
sp|P05109|S10A8_HUMAN	P05109	S10A8_HUMAN	S100A8	93	Homo sapiens OX=9606	1:Experimental evidence at protein level	Protein S100-A8	1.0	0.999	7	148	148	148	4	3	3	2	1	0	1	1	3	2	2	3	2	0	4	2	2	0	14	1	4	2	3	3	2	0	1	1	2	3	10	4	4	3	3	4
sp|P05141|ADT2_HUMAN	P05141	ADT2_HUMAN	SLC25A5	298	Homo sapiens OX=9606	1:Experimental evidence at protein level	ADP/ATP translocase 2	1.0	0.999	16	362	12	2287	8	5	7	8	6	6	7	5	9	6	11	5	7	5	11	6	6	5	8	6	10	7	10	6	11	6	12	8	8	4	10	7	11	7	11	7
sp|P05164|PERM_HUMAN	P05164	PERM_HUMAN	MPO	745	Homo sapiens OX=9606	1:Experimental evidence at protein level	Myeloperoxidase	1.0	0.999	5	6	6	6	0	0	0	0	0	0	0	0	0	0	0	0	0	0	0	0	0	0	0	0	0	0	0	0	0	0	0	0	0	0	0	0	0	0	0	0
sp|P05165|PCCA_HUMAN	P05165	PCCA_HUMAN	PCCA	728	Homo sapiens OX=9606	1:Experimental evidence at protein level	Propionyl-CoA carboxylase alpha chain, mitochondrial	1.0	0.999	9	111	111	111	1	3	2	1	3	1	3	0	3	1	2	1	2	1	5	1	3	1	2	3	4	3	4	1	4	2	5	1	2	1	6	3	1	1	3	3
sp|P05166|PCCB_HUMAN	P05166	PCCB_HUMAN	PCCB	539	Homo sapiens OX=9606	1:Experimental evidence at protein level	Propionyl-CoA carboxylase beta chain, mitochondrial	1.0	0.999	5	69	69	69	0	0	2	1	2	0	2	1	4	1	2	1	1	0	3	0	2	0	1	1	2	1	4	1	3	2	3	2	3	0	3	0	2	0	2	1
sp|P05198|IF2A_HUMAN	P05198	IF2A_HUMAN	EIF2S1	315	Homo sapiens OX=9606	1:Experimental evidence at protein level	Eukaryotic translation initiation factor 2 subunit 1	1.0	0.999	7	23	23	23	0	0	1	1	1	0	1	0	1	1	0	2	0	1	1	0	0	1	0	0	1	1	0	0	0	0	0	1	0	0	0	0	0	2	0	0
sp|P05386|RLA1_HUMAN	P05386	RLA1_HUMAN	RPLP1	114	Homo sapiens OX=9606	1:Experimental evidence at protein level	60S acidic ribosomal protein P1	0.854	0.999	1	22	22	22	0	0	1	1	0	0	1	0	0	1	0	0	1	1	0	1	0	1	1	0	0	0	0	0	0	1	0	1	1	0	1	0	0	1	0	0
sp|P05387|RLA2_HUMAN	P05387	RLA2_HUMAN	RPLP2	115	Homo sapiens OX=9606	1:Experimental evidence at protein level	60S acidic ribosomal protein P2	1.0	0.999	3	96	96	96	4	0	2	0	2	3	4	4	3	3	3	1	2	2	0	2	3	2	0	0	3	1	2	1	2	2	1	2	2	1	3	0	3	0	3	0
sp|P05388|RLA0_HUMAN	P05388	RLA0_HUMAN	RPLP0	317	Homo sapiens OX=9606	1:Experimental evidence at protein level	60S acidic ribosomal protein P0	1.0	0.999	8	95	10	95	2	1	2	0	1	2	1	1	3	3	1	3	1	2	1	1	2	2	1	2	3	2	2	2	2	0	2	0	2	3	3	2	1	3	2	2
sp|P05496|AT5G1_HUMAN	P05496	AT5G1_HUMAN	ATP5MC1	136	Homo sapiens OX=9606	1:Experimental evidence at protein level	ATP synthase F(0) complex subunit C1, mitochondrial	1.0	0.999	1	410	0	410	6	0	18	9	6	3	16	13	9	10	7	10	9	7	15	7	4	6	14	5	16	11	11	12	21	9	12	18	7	8	15	12	7	7	4	11
sp|P05556|ITB1_HUMAN	P05556	ITB1_HUMAN	ITGB1	798	Homo sapiens OX=9606	1:Experimental evidence at protein level	Integrin beta-1	1.0	0.999	6	55	17	55	2	1	2	0	2	0	1	1	1	1	1	1	3	1	0	1	2	0	2	0	2	1	2	1	1	1	1	1	1	1	2	1	2	1	2	1
sp|P05976|MYL1_HUMAN	P05976	MYL1_HUMAN	MYL1	194	Homo sapiens OX=9606	1:Experimental evidence at protein level	Myosin light chain 1/3, skeletal muscle isoform	1.0	0.999	29	20255	15990	20255	241	443	224	461	287	653	200	537	266	535	248	511	252	590	247	548	294	599	232	627	248	583	251	487	261	613	211	517	240	540	235	574	236	497	228	595
sp|P06132|DCUP_HUMAN	P06132	DCUP_HUMAN	UROD	367	Homo sapiens OX=9606	1:Experimental evidence at protein level	Uroporphyrinogen decarboxylase	0.854	0.999	1	20	20	20	0	0	2	1	1	0	1	0	0	0	0	0	0	0	0	0	1	1	1	0	1	0	1	1	1	1	0	1	0	0	1	1	0	0	0	1
sp|P06576|ATPB_HUMAN	P06576	ATPB_HUMAN	ATP5F1B	529	Homo sapiens OX=9606	1:Experimental evidence at protein level	ATP synthase subunit beta, mitochondrial	1.0	0.999	31	9291	9291	9291	192	141	256	191	152	109	226	149	234	205	203	198	169	124	232	168	177	141	216	144	250	171	229	171	271	184	230	224	192	164	281	222	194	195	181	251
sp|P06702|S10A9_HUMAN	P06702	S10A9_HUMAN	S100A9	114	Homo sapiens OX=9606	1:Experimental evidence at protein level	Protein S100-A9	1.0	0.999	9	362	362	362	11	9	7	2	2	1	2	3	7	4	8	9	3	3	10	4	3	1	28	3	10	6	8	6	4	0	6	1	3	5	21	8	14	6	7	8
sp|P06727|APOA4_HUMAN	P06727	APOA4_HUMAN	APOA4	396	Homo sapiens OX=9606	1:Experimental evidence at protein level	Apolipoprotein A-IV	0.9989	0.999	2	2	2	2	0	0	0	0	0	0	0	0	0	0	0	0	0	0	0	0	0	0	0	0	0	0	0	0	0	0	0	1	0	0	0	0	0	0	0	0
sp|P06730|IF4E_HUMAN	P06730	IF4E_HUMAN	EIF4E	217	Homo sapiens OX=9606	1:Experimental evidence at protein level	Eukaryotic translation initiation factor 4E	0.9998	0.999	2	22	1	22	1	0	0	0	1	0	1	1	1	0	0	0	0	0	1	0	1	1	1	1	1	0	1	0	1	1	0	1	0	0	1	0	1	0	0	0
sp|P06733|ENOA_HUMAN	P06733	ENOA_HUMAN	ENO1	434	Homo sapiens OX=9606	1:Experimental evidence at protein level	Alpha-enolase	1.0	0.999	26	1538	1538	2447	26	23	31	26	32	29	30	29	33	29	31	24	28	30	29	27	35	31	28	29	29	31	32	29	36	33	30	34	28	34	34	32	32	39	28	33
sp|P06744|G6PI_HUMAN	P06744	G6PI_HUMAN	GPI	558	Homo sapiens OX=9606	1:Experimental evidence at protein level	Glucose-6-phosphate isomerase	1.0	0.999	32	3786	3742	3786	45	46	79	93	61	72	74	99	73	92	67	97	70	96	68	78	64	95	57	92	68	102	71	98	67	95	73	112	45	65	69	85	61	79	70	94
sp|P06748|NPM_HUMAN	P06748	NPM_HUMAN	NPM1	294	Homo sapiens OX=9606	1:Experimental evidence at protein level	Nucleophosmin	1.0	0.999	6	154	154	154	4	3	4	3	2	2	4	4	6	5	2	3	2	3	5	2	4	4	3	2	5	1	3	2	5	3	4	2	3	2	4	2	6	2	3	2
sp|P06753|TPM3_HUMAN	P06753	TPM3_HUMAN	TPM3	285	Homo sapiens OX=9606	1:Experimental evidence at protein level	Tropomyosin alpha-3 chain	1.0	0.999	52	2877	2288	8254	100	21	92	15	107	20	91	13	100	13	84	20	79	16	102	9	100	22	88	16	111	14	112	15	111	26	93	20	82	12	93	17	109	17	94	20
sp|P07099|HYEP_HUMAN	P07099	HYEP_HUMAN	EPHX1	455	Homo sapiens OX=9606	1:Experimental evidence at protein level	Epoxide hydrolase 1	1.0	0.999	25	831	831	831	16	10	23	25	11	5	16	20	18	18	19	25	15	7	13	21	15	23	16	33	18	16	15	24	13	21	11	22	15	14	26	18	9	12	13	16
sp|P07108|ACBP_HUMAN	P07108	ACBP_HUMAN	DBI	87	Homo sapiens OX=9606	1:Experimental evidence at protein level	Acyl-CoA-binding protein	1.0	0.999	4	148	148	148	0	1	3	5	3	4	5	4	4	4	3	5	3	3	1	4	5	5	2	3	6	3	6	3	2	4	4	3	2	2	3	1	1	1	1	1
sp|P07195|LDHB_HUMAN	P07195	LDHB_HUMAN	LDHB	334	Homo sapiens OX=9606	1:Experimental evidence at protein level	L-lactate dehydrogenase B chain	1.0	0.999	19	949	949	1002	12	2	29	8	21	4	46	5	30	7	31	8	20	1	30	5	35	11	22	6	41	7	36	6	32	9	30	15	20	9	29	13	35	14	34	23
sp|P07203|GPX1_HUMAN	P07203	GPX1_HUMAN	GPX1	203	Homo sapiens OX=9606	1:Experimental evidence at protein level	Glutathione peroxidase 1	1.0	0.999	6	94	94	94	1	1	4	2	2	0	3	1	4	2	2	3	3	2	3	2	4	2	4	1	2	0	3	2	4	1	5	1	1	1	2	2	3	1	3	2
sp|P07205|PGK2_HUMAN	P07205	PGK2_HUMAN	PGK2	417	Homo sapiens OX=9606	1:Experimental evidence at protein level	Phosphoglycerate kinase 2	1.0	0.999	8	13	13	837	0	0	0	0	0	0	0	1	0	0	0	0	1	0	0	0	0	1	0	0	0	1	0	1	0	0	0	1	1	0	0	1	0	0	0	0
sp|P07237|PDIA1_HUMAN	P07237	PDIA1_HUMAN	P4HB	508	Homo sapiens OX=9606	1:Experimental evidence at protein level	Protein disulfide-isomerase	1.0	0.999	27	776	776	776	16	15	15	16	14	14	12	16	19	21	15	18	16	12	13	15	12	24	16	12	17	18	15	13	15	13	15	15	15	14	23	15	17	24	13	20
sp|P07355|ANXA2_HUMAN	P07355	ANXA2_HUMAN	ANXA2	339	Homo sapiens OX=9606	1:Experimental evidence at protein level	Annexin A2	1.0	0.999	23	735	324	735	26	10	19	13	9	9	15	11	18	10	15	12	16	13	18	14	15	12	21	10	18	12	13	11	12	14	16	13	18	14	23	22	15	14	18	14
sp|P07384|CAN1_HUMAN	P07384	CAN1_HUMAN	CAPN1	714	Homo sapiens OX=9606	1:Experimental evidence at protein level	Calpain-1 catalytic subunit	1.0	0.999	16	465	465	465	7	5	11	10	9	10	12	9	9	11	13	9	12	11	10	8	11	11	9	7	10	9	10	9	6	8	11	8	10	9	13	8	8	10	11	12
sp|P07437|TBB5_HUMAN	P07437	TBB5_HUMAN	TUBB	444	Homo sapiens OX=9606	1:Experimental evidence at protein level	Tubulin beta chain	1.0	0.999	23	136	122	1516	2	2	2	2	2	2	8	5	2	2	4	4	2	2	4	2	4	3	1	1	3	2	3	3	4	2	2	3	3	2	3	3	3	2	2	1
sp|P07451|CAH3_HUMAN	P07451	CAH3_HUMAN	CA3	260	Homo sapiens OX=9606	1:Experimental evidence at protein level	Carbonic anhydrase 3	1.0	0.999	20	8176	8176	8176	102	85	166	144	213	153	295	175	150	136	146	138	201	161	167	135	198	154	160	148	214	137	197	144	178	152	192	154	153	131	173	140	176	140	175	186
sp|P07476|INVO_HUMAN	P07476	INVO_HUMAN	IVL	585	Homo sapiens OX=9606	1:Experimental evidence at protein level	Involucrin	1.0	0.999	6	7	7	7	0	0	0	1	0	0	0	0	0	0	0	1	0	0	0	0	0	0	0	0	0	0	0	0	0	0	0	0	0	0	0	0	0	0	0	0
sp|P07477|TRY1_HUMAN	P07477	TRY1_HUMAN	PRSS1	247	Homo sapiens OX=9606	1:Experimental evidence at protein level	Trypsin-1	1.0	0.999	2	180	20	180	4	3	2	4	3	1	3	3	2	5	6	4	5	2	3	2	4	2	2	2	4	4	3	2	2	2	3	2	6	5	5	4	4	4	4	4
sp|P07585|PGS2_HUMAN	P07585	PGS2_HUMAN	DCN	359	Homo sapiens OX=9606	1:Experimental evidence at protein level	Decorin	1.0	0.999	7	163	143	163	7	5	3	4	3	2	3	2	6	6	2	4	4	3	4	2	4	4	2	2	2	3	3	3	5	6	2	6	3	1	5	3	2	1	1	2
sp|P07602|SAP_HUMAN	P07602	SAP_HUMAN	PSAP	524	Homo sapiens OX=9606	1:Experimental evidence at protein level	Prosaposin	0.9714	0.9985	2	14	14	14	0	0	0	0	0	0	0	0	0	0	1	0	0	0	0	0	0	0	0	0	0	0	0	0	1	1	1	1	0	0	1	0	1	0	0	1
sp|P07737|PROF1_HUMAN	P07737	PROF1_HUMAN	PFN1	140	Homo sapiens OX=9606	1:Experimental evidence at protein level	Profilin-1	1.0	0.999	7	184	184	184	2	0	4	6	3	4	5	5	3	6	4	6	5	3	1	3	1	6	3	5	2	4	3	5	0	4	4	6	3	5	4	3	2	5	4	3
sp|P07738|PMGE_HUMAN	P07738	PMGE_HUMAN	BPGM	259	Homo sapiens OX=9606	1:Experimental evidence at protein level	Bisphosphoglycerate mutase	1.0	0.999	2	9	9	9	0	0	0	0	0	1	0	2	0	0	0	0	0	1	0	0	0	1	0	0	0	1	0	1	0	0	0	1	0	0	0	0	0	0	0	1
sp|P07741|APT_HUMAN	P07741	APT_HUMAN	APRT	180	Homo sapiens OX=9606	1:Experimental evidence at protein level	Adenine phosphoribosyltransferase	1.0	0.999	4	39	39	39	0	0	1	1	2	2	1	2	0	1	0	3	1	2	1	1	1	2	0	1	2	1	1	1	1	1	1	2	0	0	1	1	0	0	1	1
sp|P07814|SYEP_HUMAN	P07814	SYEP_HUMAN	EPRS1	1512	Homo sapiens OX=9606	1:Experimental evidence at protein level	Bifunctional glutamate/proline--tRNA ligase	1.0	0.999	21	236	236	236	5	5	5	5	8	3	6	5	3	4	2	3	5	5	6	2	8	4	6	5	8	6	5	4	5	8	4	6	5	7	5	6	4	4	4	5
sp|P07858|CATB_HUMAN	P07858	CATB_HUMAN	CTSB	339	Homo sapiens OX=9606	1:Experimental evidence at protein level	Cathepsin B	1.0	0.999	4	7	7	7	0	0	0	0	0	0	0	0	2	0	1	1	0	0	0	0	0	0	0	0	1	0	0	0	0	0	0	0	0	0	0	0	0	0	0	1
sp|P07900|HS90A_HUMAN	P07900	HS90A_HUMAN	HSP90AA1	732	Homo sapiens OX=9606	1:Experimental evidence at protein level	Heat shock protein HSP 90-alpha	1.0	0.999	34	841	514	1429	11	14	17	18	17	13	21	18	22	22	16	18	16	13	14	10	21	23	18	15	19	16	19	18	17	16	17	19	13	15	19	12	17	14	12	17
sp|P07910|HNRPC_HUMAN	P07910	HNRPC_HUMAN	HNRNPC	306	Homo sapiens OX=9606	1:Experimental evidence at protein level	Heterogeneous nuclear ribonucleoproteins C1/C2	1.0	0.999	5	72	11	72	2	1	1	1	2	1	1	2	2	1	0	2	2	1	2	0	2	1	1	2	2	1	2	1	2	0	1	1	1	1	1	1	1	4	2	2
sp|P07919|QCR6_HUMAN	P07919	QCR6_HUMAN	UQCRH	91	Homo sapiens OX=9606	1:Experimental evidence at protein level	Cytochrome b-c1 complex subunit 6, mitochondrial	1.0	0.999	3	264	264	264	7	3	6	4	5	6	7	4	8	7	5	6	4	5	6	7	5	4	6	6	5	5	5	5	6	5	6	6	6	4	5	5	5	5	5	5
sp|P07942|LAMB1_HUMAN	P07942	LAMB1_HUMAN	LAMB1	1786	Homo sapiens OX=9606	1:Experimental evidence at protein level	Laminin subunit beta-1	1.0	0.999	16	97	97	97	1	0	5	1	0	1	2	2	5	4	4	3	1	0	1	0	2	1	1	0	1	0	2	0	1	1	1	1	1	0	5	3	5	3	2	2
sp|P07951|TPM2_HUMAN	P07951	TPM2_HUMAN	TPM2	284	Homo sapiens OX=9606	1:Experimental evidence at protein level	Tropomyosin beta chain	1.0	0.999	48	3906	1834	7332	73	83	66	82	79	78	71	71	85	81	62	80	67	57	73	63	76	73	63	83	76	75	79	66	83	82	69	78	71	76	69	83	86	88	74	84
sp|P07954|FUMH_HUMAN	P07954	FUMH_HUMAN	FH	510	Homo sapiens OX=9606	1:Experimental evidence at protein level	Fumarate hydratase, mitochondrial	1.0	0.999	25	2191	2191	2191	45	28	62	51	39	23	58	37	54	48	47	48	46	31	59	40	38	32	57	34	50	36	56	43	47	44	52	48	43	34	65	44	54	43	56	51
sp|P07988|PSPB_HUMAN	P07988	PSPB_HUMAN	SFTPB	381	Homo sapiens OX=9606	1:Experimental evidence at protein level	Pulmonary surfactant-associated protein B	0.8537	0.999	1	1	1	1	1	0	0	0	0	0	0	0	0	0	0	0	0	0	0	0	0	0	0	0	0	0	0	0	0	0	0	0	0	0	0	0	0	0	0	0
sp|P08123|CO1A2_HUMAN	P08123	CO1A2_HUMAN	COL1A2	1366	Homo sapiens OX=9606	1:Experimental evidence at protein level	Collagen alpha-2(I) chain	1.0	0.999	8	92	92	92	2	0	3	3	1	0	1	4	3	6	2	2	1	4	1	1	1	3	3	3	1	1	0	3	1	1	2	3	4	4	1	0	0	2	1	1
sp|P08133|ANXA6_HUMAN	P08133	ANXA6_HUMAN	ANXA6	673	Homo sapiens OX=9606	1:Experimental evidence at protein level	Annexin A6	1.0	0.999	43	2518	2518	2518	44	42	57	56	54	55	51	60	52	53	51	60	56	51	40	42	49	57	48	55	50	44	46	52	45	51	53	56	45	44	45	49	54	51	49	53
sp|P08237|PFKAM_HUMAN	P08237	PFKAM_HUMAN	PFKM	780	Homo sapiens OX=9606	1:Experimental evidence at protein level	ATP-dependent 6-phosphofructokinase, muscle type	1.0	0.999	41	5319	5145	5319	69	90	97	136	83	129	83	144	92	131	91	145	86	138	84	128	90	155	75	146	71	128	70	121	77	132	79	160	68	114	89	125	66	118	76	137
sp|P08238|HS90B_HUMAN	P08238	HS90B_HUMAN	HSP90AB1	724	Homo sapiens OX=9606	1:Experimental evidence at protein level	Heat shock protein HSP 90-beta	1.0	0.999	35	1544	647	1544	25	25	33	34	42	28	39	35	32	28	32	30	31	30	31	22	39	38	23	28	36	35	33	31	25	28	29	31	26	26	32	25	27	28	24	24
sp|P08559|ODPA_HUMAN	P08559	ODPA_HUMAN	PDHA1	390	Homo sapiens OX=9606	1:Experimental evidence at protein level	Pyruvate dehydrogenase E1 component subunit alpha, somatic form, mitochondrial	1.0	0.999	27	1772	1406	1772	35	28	53	41	27	22	35	30	38	30	40	42	32	21	49	38	32	37	32	27	39	31	39	31	48	38	45	41	39	30	45	38	36	30	43	51
sp|P08572|CO4A2_HUMAN	P08572	CO4A2_HUMAN	COL4A2	1712	Homo sapiens OX=9606	1:Experimental evidence at protein level	Collagen alpha-2(IV) chain	1.0	0.999	13	390	390	390	7	0	18	14	9	5	17	16	15	20	10	0	5	11	15	6	9	5	14	8	1	5	0	10	5	11	7	6	18	13	10	2	0	9	0	0
sp|P08574|CY1_HUMAN	P08574	CY1_HUMAN	CYC1	325	Homo sapiens OX=9606	1:Experimental evidence at protein level	Cytochrome c1, heme protein, mitochondrial	1.0	0.999	14	1441	1441	1441	21	27	32	33	28	22	30	24	35	26	32	31	26	25	34	23	27	27	30	26	32	29	33	29	33	27	38	32	32	31	41	30	30	27	31	34
sp|P08590|MYL3_HUMAN	P08590	MYL3_HUMAN	MYL3	195	Homo sapiens OX=9606	1:Experimental evidence at protein level	Myosin light chain 3	1.0	0.999	25	9500	9388	12924	307	65	306	56	378	58	310	26	295	43	278	49	297	30	375	40	383	63	297	46	369	33	376	42	395	81	313	68	293	29	330	46	359	53	309	71
sp|P08603|CFAH_HUMAN	P08603	CFAH_HUMAN	CFH	1231	Homo sapiens OX=9606	1:Experimental evidence at protein level	Complement factor H	1.0	0.999	2	7	7	7	1	0	1	0	0	0	1	1	0	1	1	0	0	0	0	0	0	1	0	0	0	0	0	0	0	0	0	0	0	0	0	0	0	0	0	0
sp|P08670|VIME_HUMAN	P08670	VIME_HUMAN	VIM	466	Homo sapiens OX=9606	1:Experimental evidence at protein level	Vimentin	1.0	0.999	31	675	612	1038	23	11	19	10	18	13	21	8	12	6	10	7	17	9	17	8	14	7	17	10	16	12	16	10	10	7	16	12	16	8	18	17	13	16	18	16
sp|P08708|RS17_HUMAN	P08708	RS17_HUMAN	RPS17	135	Homo sapiens OX=9606	1:Experimental evidence at protein level	40S ribosomal protein S17	1.0	0.999	4	16	16	16	1	0	1	1	0	0	1	2	1	0	0	0	1	1	1	0	0	0	2	0	0	0	0	0	1	0	1	0	0	0	1	0	0	0	0	0
sp|P08779|K1C16_HUMAN	P08779	K1C16_HUMAN	KRT16	473	Homo sapiens OX=9606	1:Experimental evidence at protein level	Keratin, type I cytoskeletal 16	1.0	0.999	34	602	602	1384	37	17	5	10	4	8	9	4	12	18	11	12	7	4	8	8	9	7	11	1	10	8	20	4	4	4	5	6	18	6	13	17	8	14	11	14
sp|P08865|RSSA_HUMAN	P08865	RSSA_HUMAN	RPSA	295	Homo sapiens OX=9606	1:Experimental evidence at protein level	40S ribosomal protein SA	1.0	0.999	11	228	228	228	3	4	4	5	6	3	4	6	7	8	3	5	3	4	4	5	4	6	5	6	4	1	7	2	1	5	4	3	4	3	3	6	5	5	7	5
sp|P09001|RM03_HUMAN	P09001	RM03_HUMAN	MRPL3	348	Homo sapiens OX=9606	1:Experimental evidence at protein level	39S ribosomal protein L3, mitochondrial	0.7954	0.9985	1	2	2	2	0	0	0	0	0	0	0	0	0	0	0	1	0	0	0	0	0	0	0	0	0	0	0	0	0	0	0	0	0	0	0	0	0	0	0	1
sp|P09104|ENOG_HUMAN	P09104	ENOG_HUMAN	ENO2	434	Homo sapiens OX=9606	1:Experimental evidence at protein level	Gamma-enolase	1.0	0.999	9	352	352	1269	7	7	7	16	7	9	5	10	10	8	4	9	6	9	3	11	9	9	4	7	7	7	7	8	7	12	6	11	3	5	6	10	3	7	4	9
sp|P09110|THIK_HUMAN	P09110	THIK_HUMAN	ACAA1	424	Homo sapiens OX=9606	1:Experimental evidence at protein level	3-ketoacyl-CoA thiolase, peroxisomal	1.0	0.999	5	47	47	47	1	0	1	0	3	0	3	1	3	0	0	0	4	0	2	1	1	0	2	1	4	1	2	0	2	0	4	0	3	0	1	0	1	1	0	1
sp|P09382|LEG1_HUMAN	P09382	LEG1_HUMAN	LGALS1	135	Homo sapiens OX=9606	1:Experimental evidence at protein level	Galectin-1	1.0	0.999	10	916	916	916	22	16	20	20	31	26	26	27	26	24	17	23	21	15	18	14	19	21	17	18	18	13	18	12	17	16	12	15	14	15	23	12	20	19	15	16
sp|P09417|DHPR_HUMAN	P09417	DHPR_HUMAN	QDPR	244	Homo sapiens OX=9606	1:Experimental evidence at protein level	Dihydropteridine reductase	1.0	0.999	7	220	220	220	4	2	6	5	4	2	4	6	6	8	5	5	3	6	4	5	4	8	4	4	4	6	5	5	3	5	4	7	3	4	6	2	5	3	4	5
sp|P09429|HMGB1_HUMAN	P09429	HMGB1_HUMAN	HMGB1	215	Homo sapiens OX=9606	1:Experimental evidence at protein level	High mobility group protein B1	1.0	0.999	7	171	82	171	4	2	4	4	5	0	7	3	5	6	2	3	4	3	4	1	8	4	2	5	9	3	3	3	5	2	4	3	5	3	5	1	5	2	4	3
sp|P09488|GSTM1_HUMAN	P09488	GSTM1_HUMAN	GSTM1	218	Homo sapiens OX=9606	1:Experimental evidence at protein level	Glutathione S-transferase Mu 1	1.0	0.999	11	117	45	317	2	2	6	5	7	5	8	5	0	1	0	0	0	1	1	1	1	0	0	0	0	0	0	0	2	4	3	3	2	3	4	2	4	4	5	4
sp|P09493|TPM1_HUMAN	P09493	TPM1_HUMAN	TPM1	284	Homo sapiens OX=9606	1:Experimental evidence at protein level	Tropomyosin alpha-1 chain	1.0	0.999	49	8268	1924	8268	132	213	103	187	141	214	118	184	139	195	113	196	121	192	103	180	127	191	120	188	125	209	116	184	133	211	117	200	122	212	134	204	138	206	118	208
sp|P09619|PGFRB_HUMAN	P09619	PGFRB_HUMAN	PDGFRB	1106	Homo sapiens OX=9606	1:Experimental evidence at protein level	Platelet-derived growth factor receptor beta	0.8862	0.9988	2	59	57	59	1	1	1	0	0	0	0	2	3	1	1	2	1	0	1	2	2	2	1	0	1	1	1	1	1	1	1	3	1	2	1	2	1	3	1	1
sp|P09622|DLDH_HUMAN	P09622	DLDH_HUMAN	DLD	509	Homo sapiens OX=9606	1:Experimental evidence at protein level	Dihydrolipoyl dehydrogenase, mitochondrial	1.0	0.999	17	1570	1570	1570	30	28	39	31	26	22	37	27	36	31	40	34	35	28	42	25	32	30	38	30	38	32	30	32	41	31	41	35	34	23	35	28	32	35	36	37
sp|P09651|ROA1_HUMAN	P09651	ROA1_HUMAN	HNRNPA1	372	Homo sapiens OX=9606	1:Experimental evidence at protein level	Heterogeneous nuclear ribonucleoprotein A1	1.0	0.999	12	255	74	284	8	5	4	3	8	4	6	5	7	4	4	4	6	4	5	2	8	3	8	4	9	2	5	2	5	4	5	3	6	5	7	4	7	5	7	6
sp|P09669|COX6C_HUMAN	P09669	COX6C_HUMAN	COX6C	75	Homo sapiens OX=9606	1:Experimental evidence at protein level	Cytochrome c oxidase subunit 6C	1.0	0.999	7	315	315	315	8	3	11	5	7	4	9	3	7	4	8	6	5	2	6	4	5	1	9	9	7	5	6	4	8	5	10	5	8	3	6	5	9	5	10	7
sp|P09874|PARP1_HUMAN	P09874	PARP1_HUMAN	PARP1	1014	Homo sapiens OX=9606	1:Experimental evidence at protein level	Poly [ADP-ribose] polymerase 1	1.0	0.999	8	43	43	43	1	0	1	2	1	0	1	1	1	1	0	2	1	1	0	0	0	1	0	2	2	0	0	1	0	0	1	0	1	0	0	1	0	1	1	1
sp|P09936|UCHL1_HUMAN	P09936	UCHL1_HUMAN	UCHL1	223	Homo sapiens OX=9606	1:Experimental evidence at protein level	Ubiquitin carboxyl-terminal hydrolase isozyme L1	1.0	0.999	3	17	17	17	0	0	0	0	0	1	0	1	0	0	0	0	0	1	1	1	1	2	0	2	1	0	1	0	1	1	0	1	0	0	1	0	0	0	0	0
sp|P09960|LKHA4_HUMAN	P09960	LKHA4_HUMAN	LTA4H	611	Homo sapiens OX=9606	1:Experimental evidence at protein level	Leukotriene A-4 hydrolase	1.0	0.999	10	223	223	223	4	1	6	7	7	5	7	7	6	5	3	6	6	3	5	1	8	5	3	2	8	4	7	3	6	3	4	5	3	2	3	4	5	2	4	5
sp|P09972|ALDOC_HUMAN	P09972	ALDOC_HUMAN	ALDOC	364	Homo sapiens OX=9606	1:Experimental evidence at protein level	Fructose-bisphosphate aldolase C	1.0	0.999	10	447	447	2061	5	11	8	11	8	11	4	9	7	9	8	12	8	12	7	10	6	13	5	8	8	7	4	11	9	8	8	13	10	13	7	8	7	12	8	8
sp|P0C0L4|CO4A_HUMAN	P0C0L4	CO4A_HUMAN	C4A	1744	Homo sapiens OX=9606	1:Experimental evidence at protein level	Complement C4-A	1.0	0.999	3	6	0	6	1	0	0	0	0	0	2	0	0	0	0	0	0	0	1	1	0	0	0	0	0	0	0	0	0	0	0	0	0	0	0	0	0	0	0	1
sp|P0C0S5|H2AZ_HUMAN	P0C0S5	H2AZ_HUMAN	H2AZ1	128	Homo sapiens OX=9606	1:Experimental evidence at protein level	Histone H2A.Z	1.0	0.999	4	4	0	117	0	0	0	0	0	0	0	0	1	0	0	0	0	0	0	0	0	0	0	0	1	0	0	0	0	0	0	0	0	0	0	0	0	0	0	0
sp|P0CG29|GST2_HUMAN	P0CG29	GST2_HUMAN	GSTT2	244	Homo sapiens OX=9606	1:Experimental evidence at protein level	Glutathione S-transferase theta-2	1.0	0.999	3	7	0	23	0	0	0	0	0	0	0	0	0	0	0	0	0	1	0	0	0	0	0	0	0	1	0	1	0	0	0	0	0	0	0	0	0	0	0	0
sp|P0CG38|POTEI_HUMAN	P0CG38	POTEI_HUMAN	POTEI	1075	Homo sapiens OX=9606	3:Protein inferred from homology	POTE ankyrin domain family member I	1.0	0.999	17	2347	1892	9176	53	47	44	43	62	55	44	52	39	49	36	44	38	44	40	33	57	57	62	50	55	58	48	46	53	52	42	46	37	51	45	54	49	46	37	44
sp|P0CG39|POTEJ_HUMAN	P0CG39	POTEJ_HUMAN	POTEJ	1038	Homo sapiens OX=9606	3:Protein inferred from homology	POTE ankyrin domain family member J	1.0	0.999	16	546	546	6397	14	14	15	13	17	9	9	12	7	10	5	8	8	8	14	11	16	13	16	11	17	9	12	12	17	10	5	13	5	16	15	10	12	8	14	9
sp|P0DJ07|PT100_HUMAN	P0DJ07	PT100_HUMAN	PET100	73	Homo sapiens OX=9606	1:Experimental evidence at protein level	Protein PET100 homolog, mitochondrial	1.0	0.999	1	20	20	20	0	0	0	0	1	0	0	0	0	0	0	0	1	0	1	0	1	0	0	0	2	0	2	0	2	0	2	0	1	0	1	0	2	0	2	0
sp|P0DMM9|ST1A3_HUMAN	P0DMM9	ST1A3_HUMAN	SULT1A3	295	Homo sapiens OX=9606	1:Experimental evidence at protein level	Sulfotransferase 1A3	0.8535	0.999	1	4	0	4	0	0	0	0	0	0	0	0	0	0	0	0	0	0	0	0	0	0	1	0	0	0	0	0	0	0	1	0	0	0	0	0	0	0	1	0
sp|P0DMV8|HS71A_HUMAN	P0DMV8	HS71A_HUMAN	HSPA1A	641	Homo sapiens OX=9606	1:Experimental evidence at protein level	Heat shock 70 kDa protein 1A	1.0	0.999	32	2029	0	2215	34	40	49	45	34	36	43	41	41	45	37	42	40	36	34	28	41	57	40	40	40	33	37	32	40	41	46	41	36	38	38	41	45	39	41	39
sp|P0DP23|CALM1_HUMAN	P0DP23	CALM1_HUMAN	CALM1	149	Homo sapiens OX=9606	1:Experimental evidence at protein level	Calmodulin-1	1.0	0.999	6	556	0	725	9	11	12	13	13	12	11	13	11	11	9	15	8	12	9	9	14	14	10	12	11	13	12	11	12	11	11	12	7	11	9	12	7	11	11	15
sp|P0DPA2|VSIG8_HUMAN	P0DPA2	VSIG8_HUMAN	VSIG8	414	Homo sapiens OX=9606	2:Experimental evidence at transcript level	V-set and immunoglobulin domain-containing protein 8	0.8537	0.999	1	1	1	1	0	0	0	0	0	0	0	0	0	0	0	0	0	0	0	0	0	0	0	0	0	0	0	0	0	0	0	0	0	0	0	0	0	0	0	0
sp|P10155|RO60_HUMAN	P10155	RO60_HUMAN	RO60	538	Homo sapiens OX=9606	1:Experimental evidence at protein level	60 kDa SS-A/Ro ribonucleoprotein	1.0	0.999	2	4	4	4	0	0	0	0	0	0	2	1	0	0	0	0	0	0	0	0	0	0	1	0	0	0	0	0	0	0	0	0	0	0	0	0	0	0	0	0
sp|P10253|LYAG_HUMAN	P10253	LYAG_HUMAN	GAA	952	Homo sapiens OX=9606	1:Experimental evidence at protein level	Lysosomal alpha-glucosidase	0.982	0.999	2	26	26	26	0	0	1	0	0	0	0	0	0	1	0	2	1	1	0	1	1	1	0	1	1	1	1	0	1	1	0	1	0	0	1	1	1	0	0	1
sp|P10301|RRAS_HUMAN	P10301	RRAS_HUMAN	RRAS	218	Homo sapiens OX=9606	1:Experimental evidence at protein level	Ras-related protein R-Ras	0.9996	0.9983	3	5	5	7	0	0	0	1	0	0	0	0	1	0	0	0	0	0	0	0	1	0	0	0	0	0	0	0	0	0	0	0	1	0	0	0	0	0	0	0
sp|P10515|ODP2_HUMAN	P10515	ODP2_HUMAN	DLAT	647	Homo sapiens OX=9606	1:Experimental evidence at protein level	Dihydrolipoyllysine-residue acetyltransferase component of pyruvate dehydrogenase complex, mitochondrial	1.0	0.999	20	1171	1171	1171	18	18	31	25	16	13	18	23	28	28	28	24	27	24	24	23	23	20	27	24	27	25	23	22	29	27	28	29	22	21	26	27	25	27	27	31
sp|P10606|COX5B_HUMAN	P10606	COX5B_HUMAN	COX5B	129	Homo sapiens OX=9606	1:Experimental evidence at protein level	Cytochrome c oxidase subunit 5B, mitochondrial	1.0	0.999	6	272	272	272	5	3	6	6	4	4	6	4	6	6	4	10	4	5	5	5	4	6	9	10	5	4	4	6	6	6	10	6	4	4	2	6	7	4	5	7
sp|P10620|MGST1_HUMAN	P10620	MGST1_HUMAN	MGST1	155	Homo sapiens OX=9606	1:Experimental evidence at protein level	Microsomal glutathione S-transferase 1	0.854	0.999	1	1	1	1	1	0	0	0	0	0	0	0	0	0	0	0	0	0	0	0	0	0	0	0	0	0	0	0	0	0	0	0	0	0	0	0	0	0	0	0
sp|P10644|KAP0_HUMAN	P10644	KAP0_HUMAN	PRKAR1A	381	Homo sapiens OX=9606	1:Experimental evidence at protein level	cAMP-dependent protein kinase type I-alpha regulatory subunit	1.0	0.999	13	567	555	567	8	7	13	13	11	10	14	14	16	12	9	15	13	9	14	11	12	13	11	8	12	10	13	9	10	12	13	12	10	9	15	9	12	11	12	10
sp|P10768|ESTD_HUMAN	P10768	ESTD_HUMAN	ESD	282	Homo sapiens OX=9606	1:Experimental evidence at protein level	S-formylglutathione hydrolase	1.0	0.999	13	686	686	686	11	8	15	17	15	13	16	18	16	18	13	18	12	13	11	11	16	20	14	13	15	12	17	11	13	15	14	15	10	9	16	12	13	8	14	10
sp|P10809|CH60_HUMAN	P10809	CH60_HUMAN	HSPD1	573	Homo sapiens OX=9606	1:Experimental evidence at protein level	60 kDa heat shock protein, mitochondrial	1.0	0.999	36	1344	1344	1344	27	20	36	29	18	10	22	22	34	31	28	28	26	17	42	27	21	21	24	20	40	27	33	22	37	20	41	33	27	18	41	27	35	30	33	36
sp|P10909|CLUS_HUMAN	P10909	CLUS_HUMAN	CLU	449	Homo sapiens OX=9606	1:Experimental evidence at protein level	Clusterin	1.0	0.999	2	5	5	5	1	2	0	0	0	0	0	0	0	0	0	0	0	0	0	0	0	0	0	0	0	0	0	0	0	0	0	0	0	0	0	0	0	1	0	0
sp|P10916|MLRV_HUMAN	P10916	MLRV_HUMAN	MYL2	166	Homo sapiens OX=9606	1:Experimental evidence at protein level	Myosin regulatory light chain 2, ventricular/cardiac muscle isoform	1.0	0.999	30	9654	8134	9654	323	37	316	26	370	48	293	29	334	21	289	33	331	15	362	14	402	50	317	40	389	16	350	19	447	60	296	41	308	18	343	31	401	60	325	56
sp|P11021|BIP_HUMAN	P11021	BIP_HUMAN	HSPA5	654	Homo sapiens OX=9606	1:Experimental evidence at protein level	Endoplasmic reticulum chaperone BiP	1.0	0.999	19	496	496	627	14	12	8	8	8	8	9	8	15	12	11	15	8	4	7	6	11	12	10	6	13	9	10	10	11	9	9	8	11	7	11	5	12	13	14	10
sp|P11047|LAMC1_HUMAN	P11047	LAMC1_HUMAN	LAMC1	1609	Homo sapiens OX=9606	1:Experimental evidence at protein level	Laminin subunit gamma-1	1.0	0.999	37	675	635	675	15	9	19	17	12	13	15	20	19	20	14	15	7	11	10	9	11	11	8	12	14	9	13	8	12	14	6	14	11	10	17	18	13	14	7	22
sp|P11055|MYH3_HUMAN	P11055	MYH3_HUMAN	MYH3	1940	Homo sapiens OX=9606	1:Experimental evidence at protein level	Myosin-3	1.0	0.999	128	378	374	35934	9	7	4	9	10	13	4	7	4	11	5	10	6	10	2	9	5	8	4	10	6	8	6	6	6	9	5	12	9	7	4	8	5	11	7	11
sp|P11142|HSP7C_HUMAN	P11142	HSP7C_HUMAN	HSPA8	646	Homo sapiens OX=9606	1:Experimental evidence at protein level	Heat shock cognate 71 kDa protein	1.0	0.999	36	2680	1814	2697	53	52	57	56	60	50	65	55	58	61	53	58	53	52	50	49	60	65	55	59	61	55	57	50	49	57	52	54	42	47	52	50	54	47	57	52
sp|P11166|GTR1_HUMAN	P11166	GTR1_HUMAN	SLC2A1	492	Homo sapiens OX=9606	1:Experimental evidence at protein level	Solute carrier family 2, facilitated glucose transporter member 1	0.9709	0.9989	2	14	14	14	1	1	0	1	0	0	1	1	0	0	1	1	0	0	0	0	0	0	0	0	0	0	0	0	0	1	1	1	1	0	0	0	0	1	0	0
sp|P11177|ODPB_HUMAN	P11177	ODPB_HUMAN	PDHB	359	Homo sapiens OX=9606	1:Experimental evidence at protein level	Pyruvate dehydrogenase E1 component subunit beta, mitochondrial	1.0	0.999	20	1664	1664	1664	36	30	48	33	26	25	32	24	39	33	41	39	32	23	36	30	30	30	35	31	36	27	33	35	39	33	39	31	42	31	44	38	35	31	35	41
sp|P11182|ODB2_HUMAN	P11182	ODB2_HUMAN	DBT	482	Homo sapiens OX=9606	1:Experimental evidence at protein level	Lipoamide acyltransferase component of branched-chain alpha-keto acid dehydrogenase complex, mitochondrial	1.0	0.999	4	80	80	80	2	1	2	1	2	2	2	0	1	1	2	1	3	1	4	1	2	1	2	2	3	1	2	1	3	1	3	1	3	0	3	1	2	2	2	2
sp|P11216|PYGB_HUMAN	P11216	PYGB_HUMAN	PYGB	843	Homo sapiens OX=9606	1:Experimental evidence at protein level	Glycogen phosphorylase, brain form	1.0	0.999	21	52	52	3881	2	0	1	1	1	0	1	1	1	1	1	1	1	2	1	2	1	1	0	3	0	4	0	4	0	1	0	1	2	2	1	2	0	0	1	0
sp|P11217|PYGM_HUMAN	P11217	PYGM_HUMAN	PYGM	842	Homo sapiens OX=9606	1:Experimental evidence at protein level	Glycogen phosphorylase, muscle form	1.0	0.999	80	14212	10156	14212	207	287	247	356	244	307	228	331	256	364	247	369	225	312	227	284	221	318	199	301	237	371	249	355	249	367	214	372	238	336	250	366	221	283	210	310
sp|P11233|RALA_HUMAN	P11233	RALA_HUMAN	RALA	206	Homo sapiens OX=9606	1:Experimental evidence at protein level	Ras-related protein Ral-A	1.0	0.999	2	84	52	84	2	2	1	2	0	2	0	1	3	1	2	3	1	2	2	1	1	1	0	2	2	2	0	2	0	2	1	2	0	2	2	3	1	3	1	3
sp|P11277|SPTB1_HUMAN	P11277	SPTB1_HUMAN	SPTB	2137	Homo sapiens OX=9606	1:Experimental evidence at protein level	Spectrin beta chain, erythrocytic	1.0	0.999	61	695	677	695	28	16	10	14	28	16	21	13	20	12	11	15	16	10	15	11	17	13	15	12	16	10	13	9	10	11	8	9	13	9	20	21	14	16	14	15
sp|P11279|LAMP1_HUMAN	P11279	LAMP1_HUMAN	LAMP1	417	Homo sapiens OX=9606	1:Experimental evidence at protein level	Lysosome-associated membrane glycoprotein 1	0.8136	0.9987	1	3	3	3	1	0	0	0	0	0	0	0	0	0	0	0	0	0	0	0	0	0	0	0	0	0	0	0	0	0	0	0	0	0	0	0	0	1	0	0
sp|P11310|ACADM_HUMAN	P11310	ACADM_HUMAN	ACADM	421	Homo sapiens OX=9606	1:Experimental evidence at protein level	Medium-chain specific acyl-CoA dehydrogenase, mitochondrial	1.0	0.999	19	942	942	942	14	13	19	14	20	14	23	15	24	18	20	20	19	15	29	18	20	13	13	9	27	18	27	18	23	18	23	22	21	16	26	22	27	20	25	28
sp|P11509|CP2A6_HUMAN	P11509	CP2A6_HUMAN	CYP2A6	494	Homo sapiens OX=9606	1:Experimental evidence at protein level	Cytochrome P450 2A6	0.9988	0.9987	1	39	0	39	1	0	1	0	1	1	0	0	1	1	1	2	1	1	2	1	2	0	0	1	0	1	1	1	1	0	1	0	0	2	1	0	1	1	0	1
sp|P11532|DMD_HUMAN	P11532	DMD_HUMAN	DMD	3685	Homo sapiens OX=9606	1:Experimental evidence at protein level	Dystrophin	1.0	0.999	124	2622	2542	2622	58	42	60	50	65	53	52	57	68	63	40	58	50	53	50	41	63	61	51	49	56	40	55	39	51	42	32	42	49	43	69	65	58	68	59	79
sp|P11586|C1TC_HUMAN	P11586	C1TC_HUMAN	MTHFD1	935	Homo sapiens OX=9606	1:Experimental evidence at protein level	C-1-tetrahydrofolate synthase, cytoplasmic	1.0	0.999	16	216	216	216	4	2	4	7	7	5	4	8	8	4	4	2	8	6	6	1	5	3	3	4	7	7	5	4	6	4	4	5	4	4	9	7	5	2	2	5
sp|P11684|UTER_HUMAN	P11684	UTER_HUMAN	SCGB1A1	91	Homo sapiens OX=9606	1:Experimental evidence at protein level	Uteroglobin	0.8539	0.999	1	1	1	1	1	0	0	0	0	0	0	0	0	0	0	0	0	0	0	0	0	0	0	0	0	0	0	0	0	0	0	0	0	0	0	0	0	0	0	0
sp|P11766|ADHX_HUMAN	P11766	ADHX_HUMAN	ADH5	374	Homo sapiens OX=9606	1:Experimental evidence at protein level	Alcohol dehydrogenase class-3	1.0	0.999	8	153	153	153	1	1	3	3	4	2	5	3	3	3	4	2	4	8	3	3	4	4	3	2	4	3	5	4	4	4	3	6	2	2	3	2	3	1	4	3
sp|P12074|CX6A1_HUMAN	P12074	CX6A1_HUMAN	COX6A1	109	Homo sapiens OX=9606	1:Experimental evidence at protein level	Cytochrome c oxidase subunit 6A1, mitochondrial	0.7686	0.9982	1	5	5	5	0	0	0	0	0	0	0	0	0	0	0	0	0	0	0	0	0	0	1	0	0	0	0	0	1	0	1	1	1	0	0	0	0	0	0	0
sp|P12109|CO6A1_HUMAN	P12109	CO6A1_HUMAN	COL6A1	1028	Homo sapiens OX=9606	1:Experimental evidence at protein level	Collagen alpha-1(VI) chain	1.0	0.999	23	1164	1164	1164	26	15	33	21	32	22	32	24	27	26	19	21	21	15	27	20	32	23	28	17	22	17	19	21	25	23	23	25	24	21	35	24	18	18	20	21
sp|P12110|CO6A2_HUMAN	P12110	CO6A2_HUMAN	COL6A2	1019	Homo sapiens OX=9606	1:Experimental evidence at protein level	Collagen alpha-2(VI) chain	1.0	0.999	24	1036	1036	1036	20	16	23	20	32	30	29	23	23	23	16	18	17	17	16	15	30	15	22	16	18	13	14	16	22	24	15	18	19	15	29	29	18	22	17	20
sp|P12111|CO6A3_HUMAN	P12111	CO6A3_HUMAN	COL6A3	3177	Homo sapiens OX=9606	1:Experimental evidence at protein level	Collagen alpha-3(VI) chain	1.0	0.999	80	2597	2597	2597	50	36	66	52	83	67	70	56	61	52	40	44	39	35	42	39	61	48	50	40	47	39	38	30	54	61	36	52	40	52	91	86	42	44	37	48
sp|P12235|ADT1_HUMAN	P12235	ADT1_HUMAN	SLC25A4	298	Homo sapiens OX=9606	1:Experimental evidence at protein level	ADP/ATP translocase 1	1.0	0.999	29	3787	1190	4100	63	48	101	80	71	46	93	68	91	65	78	66	86	53	110	75	82	57	98	68	106	80	104	71	105	64	104	87	85	52	97	77	88	64	91	94
sp|P12236|ADT3_HUMAN	P12236	ADT3_HUMAN	SLC25A6	298	Homo sapiens OX=9606	1:Experimental evidence at protein level	ADP/ATP translocase 3	0.9998	0.999	19	41	41	2671	1	0	1	1	1	1	1	1	1	0	1	1	1	1	1	0	1	0	1	0	1	1	1	0	1	1	1	1	1	1	1	1	1	1	1	1
sp|P12268|IMDH2_HUMAN	P12268	IMDH2_HUMAN	IMPDH2	514	Homo sapiens OX=9606	1:Experimental evidence at protein level	Inosine-5'-monophosphate dehydrogenase 2	1.0	0.999	8	63	63	63	0	1	0	2	3	2	3	4	1	2	2	5	1	2	0	1	0	2	1	2	1	1	0	0	1	3	0	1	1	0	1	2	0	2	1	1
sp|P12272|PTHR_HUMAN	P12272	PTHR_HUMAN	PTHLH	177	Homo sapiens OX=9606	1:Experimental evidence at protein level	Parathyroid hormone-related protein	0.9999	0.999	1	3	3	3	0	1	0	0	0	0	0	0	0	0	0	0	0	0	0	0	0	0	0	0	0	0	0	0	0	0	0	0	0	0	0	0	0	0	0	0
sp|P12273|PIP_HUMAN	P12273	PIP_HUMAN	PIP	146	Homo sapiens OX=9606	1:Experimental evidence at protein level	Prolactin-inducible protein	1.0	0.999	5	8	8	8	2	0	0	0	0	0	0	0	0	0	0	0	0	0	0	0	0	0	0	0	0	0	0	0	0	0	0	0	0	0	0	0	0	0	0	0
sp|P12277|KCRB_HUMAN	P12277	KCRB_HUMAN	CKB	381	Homo sapiens OX=9606	1:Experimental evidence at protein level	Creatine kinase B-type	1.0	0.999	24	1255	1255	1553	11	10	34	13	18	13	43	18	29	11	35	19	33	17	31	10	36	18	32	22	52	17	47	14	41	20	44	27	40	20	33	27	29	18	32	40
sp|P12429|ANXA3_HUMAN	P12429	ANXA3_HUMAN	ANXA3	323	Homo sapiens OX=9606	1:Experimental evidence at protein level	Annexin A3	1.0	0.999	5	12	12	12	0	0	0	0	0	0	0	0	1	0	1	0	0	0	0	0	0	0	0	0	0	0	0	0	0	1	0	0	3	0	1	0	0	0	1	0
sp|P12694|ODBA_HUMAN	P12694	ODBA_HUMAN	BCKDHA	445	Homo sapiens OX=9606	1:Experimental evidence at protein level	2-oxoisovalerate dehydrogenase subunit alpha, mitochondrial	1.0	0.999	3	9	9	9	0	0	2	0	0	0	0	0	0	0	0	0	0	0	0	0	0	0	1	0	1	0	1	0	0	0	1	0	0	0	1	0	1	0	0	0
sp|P12814|ACTN1_HUMAN	P12814	ACTN1_HUMAN	ACTN1	892	Homo sapiens OX=9606	1:Experimental evidence at protein level	Alpha-actinin-1	1.0	0.999	30	923	677	6368	17	13	19	13	21	16	15	18	18	16	19	19	21	13	16	14	22	17	19	14	24	15	21	14	24	22	22	21	20	17	22	15	21	17	21	19
sp|P12829|MYL4_HUMAN	P12829	MYL4_HUMAN	MYL4	197	Homo sapiens OX=9606	1:Experimental evidence at protein level	Myosin light chain 4	1.0	0.999	8	90	90	800	1	3	1	2	0	6	0	5	0	3	0	1	0	4	0	4	0	4	0	5	0	5	0	4	1	4	0	4	0	3	1	3	0	3	0	2
sp|P12882|MYH1_HUMAN	P12882	MYH1_HUMAN	MYH1	1939	Homo sapiens OX=9606	1:Experimental evidence at protein level	Myosin-1	1.0	0.999	263	10469	6520	80996	34	168	18	207	111	436	58	375	94	437	51	244	95	403	10	299	79	152	61	218	9	197	10	178	10	237	9	154	229	318	70	306	75	178	52	126
sp|P12883|MYH7_HUMAN	P12883	MYH7_HUMAN	MYH7	1935	Homo sapiens OX=9606	1:Experimental evidence at protein level	Myosin-7	1.0	0.999	287	95708	33454	95708	2828	948	2856	740	3368	874	2725	590	2814	736	2650	717	2875	652	3103	673	3512	849	2966	761	3475	674	3322	736	3690	904	2952	878	2891	682	2931	830	3311	831	2939	894
sp|P12955|PEPD_HUMAN	P12955	PEPD_HUMAN	PEPD	493	Homo sapiens OX=9606	1:Experimental evidence at protein level	Xaa-Pro dipeptidase	1.0	0.999	6	21	21	21	1	0	2	1	0	1	1	1	1	1	0	2	0	1	0	2	0	0	0	0	0	0	0	0	0	0	1	2	0	0	1	0	0	0	0	1
sp|P12956|XRCC6_HUMAN	P12956	XRCC6_HUMAN	XRCC6	609	Homo sapiens OX=9606	1:Experimental evidence at protein level	X-ray repair cross-complementing protein 6	1.0	0.999	11	177	177	177	4	0	5	8	7	5	4	4	6	4	3	3	3	5	4	1	4	4	3	4	3	3	5	1	3	4	4	3	2	3	5	4	3	6	1	3
sp|P13010|XRCC5_HUMAN	P13010	XRCC5_HUMAN	XRCC5	732	Homo sapiens OX=9606	1:Experimental evidence at protein level	X-ray repair cross-complementing protein 5	1.0	0.999	12	162	162	162	3	2	5	3	4	3	2	1	5	7	3	3	2	5	4	3	3	5	3	4	2	5	2	4	3	3	2	3	3	2	4	3	3	5	2	4
sp|P13073|COX41_HUMAN	P13073	COX41_HUMAN	COX4I1	169	Homo sapiens OX=9606	1:Experimental evidence at protein level	Cytochrome c oxidase subunit 4 isoform 1, mitochondrial	1.0	0.999	12	1239	1239	1239	23	27	31	26	23	18	22	19	25	26	27	26	21	21	28	24	24	18	21	25	27	27	31	28	23	23	28	26	27	20	24	24	29	27	29	30
sp|P13473|LAMP2_HUMAN	P13473	LAMP2_HUMAN	LAMP2	410	Homo sapiens OX=9606	1:Experimental evidence at protein level	Lysosome-associated membrane glycoprotein 2	1.0	0.999	4	61	61	61	3	2	1	0	0	2	1	0	2	0	2	0	3	2	1	1	3	0	2	1	0	2	2	2	2	0	1	1	2	1	2	2	0	2	0	1
sp|P13489|RINI_HUMAN	P13489	RINI_HUMAN	RNH1	461	Homo sapiens OX=9606	1:Experimental evidence at protein level	Ribonuclease inhibitor	1.0	0.999	12	233	233	233	2	1	3	3	7	5	9	9	4	5	6	6	6	6	3	5	8	7	3	5	6	4	4	6	3	5	4	6	5	5	5	7	6	3	5	6
sp|P13533|MYH6_HUMAN	P13533	MYH6_HUMAN	MYH6	1939	Homo sapiens OX=9606	1:Experimental evidence at protein level	Myosin-6	1.0	0.999	186	402	401	58197	8	3	9	2	9	6	17	4	11	7	8	1	12	6	6	3	15	3	17	4	11	4	9	5	13	6	12	5	10	6	11	4	8	5	17	3
sp|P13535|MYH8_HUMAN	P13535	MYH8_HUMAN	MYH8	1937	Homo sapiens OX=9606	1:Experimental evidence at protein level	Myosin-8	1.0	0.999	206	535	466	51195	32	12	1	92	0	6	3	4	29	10	0	15	0	11	2	8	16	32	7	79	5	5	1	9	4	9	2	6	2	5	1	9	1	10	5	10
sp|P13639|EF2_HUMAN	P13639	EF2_HUMAN	EEF2	858	Homo sapiens OX=9606	1:Experimental evidence at protein level	Elongation factor 2	1.0	0.999	45	1730	1725	1730	26	17	39	36	45	45	54	58	44	40	25	35	31	37	33	26	48	47	33	33	43	33	38	31	36	41	32	41	23	34	45	39	31	34	23	35
sp|P13646|K1C13_HUMAN	P13646	K1C13_HUMAN	KRT13	458	Homo sapiens OX=9606	1:Experimental evidence at protein level	Keratin, type I cytoskeletal 13	1.0	0.999	12	14	5	546	2	0	0	0	0	0	0	1	0	0	1	0	0	0	1	0	0	0	0	0	1	0	1	0	0	1	0	0	0	0	0	0	0	1	0	0
sp|P13647|K2C5_HUMAN	P13647	K2C5_HUMAN	KRT5	590	Homo sapiens OX=9606	1:Experimental evidence at protein level	Keratin, type II cytoskeletal 5	1.0	0.999	51	1050	675	1873	54	23	11	17	6	11	10	5	26	26	26	21	15	5	18	11	13	7	29	4	11	11	29	9	8	8	8	16	26	16	36	26	25	34	23	21
sp|P13693|TCTP_HUMAN	P13693	TCTP_HUMAN	TPT1	172	Homo sapiens OX=9606	1:Experimental evidence at protein level	Translationally-controlled tumor protein	1.0	0.999	5	427	277	427	3	4	10	8	11	9	13	11	9	7	8	13	12	9	8	5	10	9	8	9	11	7	10	6	8	6	9	10	6	8	12	8	7	6	7	8
sp|P13716|HEM2_HUMAN	P13716	HEM2_HUMAN	ALAD	330	Homo sapiens OX=9606	1:Experimental evidence at protein level	Delta-aminolevulinic acid dehydratase	1.0	0.999	5	50	50	50	1	0	2	1	1	2	1	1	2	0	1	1	2	1	1	1	2	1	0	1	2	2	2	1	0	1	0	1	0	0	2	1	4	0	2	2
sp|P13726|TF_HUMAN	P13726	TF_HUMAN	F3	295	Homo sapiens OX=9606	1:Experimental evidence at protein level	Tissue factor	0.8514	0.999	1	1	1	1	0	0	0	0	0	0	0	0	0	0	0	0	0	0	0	0	0	0	0	0	0	0	0	0	0	0	0	0	0	0	0	0	0	0	0	0
sp|P13727|PRG2_HUMAN	P13727	PRG2_HUMAN	PRG2	222	Homo sapiens OX=9606	1:Experimental evidence at protein level	Bone marrow proteoglycan	0.8539	0.999	1	1	1	1	0	0	0	0	0	0	0	0	0	0	0	0	0	0	0	0	0	0	0	0	0	0	0	0	0	0	0	0	0	0	0	0	0	0	0	0
sp|P13796|PLSL_HUMAN	P13796	PLSL_HUMAN	LCP1	627	Homo sapiens OX=9606	1:Experimental evidence at protein level	Plastin-2	0.9937	0.999	3	2	2	4	0	0	0	0	0	0	0	0	1	0	0	0	0	0	0	0	0	0	0	0	0	0	0	0	0	0	0	0	0	0	0	0	0	0	0	0
sp|P13797|PLST_HUMAN	P13797	PLST_HUMAN	PLS3	630	Homo sapiens OX=9606	1:Experimental evidence at protein level	Plastin-3	1.0	0.999	3	15	13	15	0	0	0	0	0	0	0	0	0	1	1	0	0	0	1	0	1	0	0	0	1	1	0	0	0	0	0	0	1	0	0	1	0	0	1	1
sp|P13798|ACPH_HUMAN	P13798	ACPH_HUMAN	APEH	732	Homo sapiens OX=9606	1:Experimental evidence at protein level	Acylamino-acid-releasing enzyme	1.0	0.999	17	322	322	322	4	2	12	8	8	4	14	12	9	6	8	9	4	7	6	3	8	8	9	8	7	8	7	7	7	9	6	10	3	4	7	5	5	4	5	6
sp|P13804|ETFA_HUMAN	P13804	ETFA_HUMAN	ETFA	333	Homo sapiens OX=9606	1:Experimental evidence at protein level	Electron transfer flavoprotein subunit alpha, mitochondrial	1.0	0.999	19	816	816	816	19	6	25	17	17	5	18	14	21	16	16	16	15	10	21	10	15	13	22	14	28	17	23	15	22	17	17	22	17	14	23	18	19	17	16	20
sp|P13805|TNNT1_HUMAN	P13805	TNNT1_HUMAN	TNNT1	278	Homo sapiens OX=9606	1:Experimental evidence at protein level	Troponin T, slow skeletal muscle	1.0	0.999	22	8174	8012	8731	271	35	295	20	351	41	312	6	272	11	260	17	299	5	330	15	375	36	341	26	401	7	344	22	382	40	305	42	247	8	294	23	317	24	271	37
sp|P13807|GYS1_HUMAN	P13807	GYS1_HUMAN	GYS1	737	Homo sapiens OX=9606	1:Experimental evidence at protein level	Glycogen [starch] synthase, muscle	1.0	0.999	29	2002	1953	2002	29	28	45	39	39	41	39	45	37	41	43	38	35	28	50	35	41	38	36	39	57	43	50	50	32	33	35	37	37	35	38	36	41	39	39	47
sp|P13861|KAP2_HUMAN	P13861	KAP2_HUMAN	PRKAR2A	404	Homo sapiens OX=9606	1:Experimental evidence at protein level	cAMP-dependent protein kinase type II-alpha regulatory subunit	1.0	0.999	13	542	392	542	13	12	13	8	12	6	14	12	13	7	9	7	12	7	12	4	16	9	8	6	18	8	16	9	12	10	8	8	11	8	15	9	16	10	8	8
sp|P13929|ENOB_HUMAN	P13929	ENOB_HUMAN	ENO3	434	Homo sapiens OX=9606	1:Experimental evidence at protein level	Beta-enolase	1.0	0.999	34	6615	5561	6615	80	81	120	156	122	185	124	202	134	167	118	198	113	190	118	140	116	163	83	154	120	182	117	174	107	158	105	185	91	122	103	152	95	111	89	160
sp|P13987|CD59_HUMAN	P13987	CD59_HUMAN	CD59	128	Homo sapiens OX=9606	1:Experimental evidence at protein level	CD59 glycoprotein	1.0	0.999	3	94	94	94	1	2	1	0	3	3	2	0	2	1	2	1	2	3	3	1	3	1	3	3	3	2	3	2	3	1	2	0	3	2	0	3	2	2	2	3
sp|P14174|MIF_HUMAN	P14174	MIF_HUMAN	MIF	115	Homo sapiens OX=9606	1:Experimental evidence at protein level	Macrophage migration inhibitory factor	0.8539	0.999	1	30	30	30	0	0	0	1	1	1	1	1	1	1	0	1	1	1	0	0	1	0	0	1	1	1	1	1	1	0	1	1	0	1	0	1	0	1	0	1
sp|P14314|GLU2B_HUMAN	P14314	GLU2B_HUMAN	PRKCSH	528	Homo sapiens OX=9606	1:Experimental evidence at protein level	Glucosidase 2 subunit beta	1.0	0.999	3	13	13	13	1	0	0	0	0	0	1	0	0	0	0	0	0	0	1	0	0	1	1	0	0	0	0	0	0	0	0	0	0	0	1	0	0	0	0	0
sp|P14324|FPPS_HUMAN	P14324	FPPS_HUMAN	FDPS	419	Homo sapiens OX=9606	1:Experimental evidence at protein level	Farnesyl pyrophosphate synthase	0.976	0.999	2	2	2	2	0	0	0	0	0	0	0	0	0	0	0	1	0	0	0	0	0	0	0	0	0	0	0	0	0	0	0	1	0	0	0	0	0	0	0	0
sp|P14406|CX7A2_HUMAN	P14406	CX7A2_HUMAN	COX7A2	83	Homo sapiens OX=9606	1:Experimental evidence at protein level	Cytochrome c oxidase subunit 7A2, mitochondrial	1.0	0.999	2	33	33	33	1	0	1	0	1	1	1	1	1	1	1	1	1	1	1	1	0	0	1	1	1	0	0	1	1	0	1	2	1	0	1	1	1	0	1	1
sp|P14543|NID1_HUMAN	P14543	NID1_HUMAN	NID1	1247	Homo sapiens OX=9606	1:Experimental evidence at protein level	Nidogen-1	1.0	0.999	17	355	355	389	5	7	7	7	10	6	10	7	8	7	7	5	9	7	5	5	11	6	8	7	7	6	9	5	8	8	8	6	7	10	5	7	9	8	8	8
sp|P14550|AK1A1_HUMAN	P14550	AK1A1_HUMAN	AKR1A1	325	Homo sapiens OX=9606	1:Experimental evidence at protein level	Aldo-keto reductase family 1 member A1	1.0	0.999	6	34	34	104	0	0	0	1	1	1	2	1	2	1	1	1	1	0	0	1	1	2	1	0	1	0	1	1	0	1	1	1	0	1	0	1	0	1	1	0
sp|P14618|KPYM_HUMAN	P14618	KPYM_HUMAN	PKM	531	Homo sapiens OX=9606	1:Experimental evidence at protein level	Pyruvate kinase PKM	1.0	0.999	43	6926	6834	6926	83	130	145	174	96	152	112	180	139	178	135	195	112	158	118	164	114	161	96	172	118	159	115	154	120	162	131	182	106	138	107	178	109	135	114	171
sp|P14621|ACYP2_HUMAN	P14621	ACYP2_HUMAN	ACYP2	99	Homo sapiens OX=9606	1:Experimental evidence at protein level	Acylphosphatase-2	1.0	0.999	8	180	180	180	4	2	4	4	3	5	3	4	3	4	5	4	4	4	4	5	3	6	1	1	4	7	4	4	3	5	4	4	3	3	5	3	3	2	3	5
sp|P14625|ENPL_HUMAN	P14625	ENPL_HUMAN	HSP90B1	803	Homo sapiens OX=9606	1:Experimental evidence at protein level	Endoplasmin	1.0	0.999	13	120	87	142	4	1	2	5	3	2	3	2	3	2	0	3	1	1	2	1	3	2	1	3	3	2	2	2	3	3	3	4	0	3	2	3	3	4	1	2
sp|P14649|MYL6B_HUMAN	P14649	MYL6B_HUMAN	MYL6B	208	Homo sapiens OX=9606	1:Experimental evidence at protein level	Myosin light chain 6B	1.0	0.999	23	1365	1291	1365	50	7	39	5	66	8	59	2	40	3	25	5	51	1	36	4	55	7	52	11	68	3	43	1	55	9	47	10	58	3	39	7	56	9	31	3
sp|P14672|GLUT4_HUMAN	P14672	GLUT4_HUMAN	SLC2A4	509	Homo sapiens OX=9606	1:Experimental evidence at protein level	Solute carrier family 2, facilitated glucose transporter member 4	1.0	0.999	3	27	27	27	1	0	0	1	0	0	1	1	1	1	0	1	0	0	0	1	1	1	1	2	0	0	0	1	0	1	1	1	0	0	2	0	0	0	0	0
sp|P14678|RSMB_HUMAN	P14678	RSMB_HUMAN	SNRPB	240	Homo sapiens OX=9606	1:Experimental evidence at protein level	Small nuclear ribonucleoprotein-associated proteins B and B'	1.0	0.999	2	37	0	37	0	0	0	1	1	0	1	0	1	1	1	0	2	2	2	0	0	0	1	0	1	1	1	1	1	0	0	0	1	1	1	1	2	2	1	0
sp|P14735|IDE_HUMAN	P14735	IDE_HUMAN	IDE	1019	Homo sapiens OX=9606	1:Experimental evidence at protein level	Insulin-degrading enzyme	1.0	0.999	5	13	13	13	1	0	0	0	0	0	3	0	0	1	0	0	0	0	0	0	0	1	0	0	0	0	0	0	2	1	0	0	0	0	1	0	0	0	0	1
sp|P14854|CX6B1_HUMAN	P14854	CX6B1_HUMAN	COX6B1	86	Homo sapiens OX=9606	1:Experimental evidence at protein level	Cytochrome c oxidase subunit 6B1	1.0	0.999	5	536	536	536	9	7	13	10	10	8	12	10	9	10	9	10	12	6	12	10	13	10	13	9	14	11	15	10	15	10	13	13	11	8	10	10	13	12	14	15
sp|P14866|HNRPL_HUMAN	P14866	HNRPL_HUMAN	HNRNPL	589	Homo sapiens OX=9606	1:Experimental evidence at protein level	Heterogeneous nuclear ribonucleoprotein L	1.0	0.999	7	64	64	64	2	1	0	2	2	1	1	1	3	2	1	1	1	1	1	1	1	2	1	3	3	0	1	1	0	1	1	1	1	1	2	2	2	2	0	2
sp|P14868|SYDC_HUMAN	P14868	SYDC_HUMAN	DARS1	501	Homo sapiens OX=9606	1:Experimental evidence at protein level	Aspartate--tRNA ligase, cytoplasmic	1.0	0.999	12	196	196	196	5	4	4	5	5	1	4	4	4	4	3	2	4	3	4	3	4	5	5	3	3	1	4	2	6	3	7	5	6	4	5	3	7	1	7	4
sp|P14923|PLAK_HUMAN	P14923	PLAK_HUMAN	JUP	745	Homo sapiens OX=9606	1:Experimental evidence at protein level	Junction plakoglobin	1.0	0.999	22	213	167	213	27	5	3	5	1	1	2	1	5	7	2	6	2	2	3	2	2	2	3	1	2	2	4	2	0	2	2	3	2	3	5	2	4	5	4	2
sp|P14927|QCR7_HUMAN	P14927	QCR7_HUMAN	UQCRB	111	Homo sapiens OX=9606	1:Experimental evidence at protein level	Cytochrome b-c1 complex subunit 7	1.0	0.999	11	559	559	559	12	6	13	13	11	6	12	10	11	10	10	11	11	9	12	15	11	9	13	17	14	10	13	11	14	11	17	14	12	9	11	9	12	10	18	10
sp|P15088|CBPA3_HUMAN	P15088	CBPA3_HUMAN	CPA3	417	Homo sapiens OX=9606	1:Experimental evidence at protein level	Mast cell carboxypeptidase A	0.9937	0.999	2	17	17	17	0	0	2	0	1	0	1	0	0	0	0	0	1	0	1	0	1	0	1	0	0	0	0	0	0	0	0	0	1	0	1	0	0	0	1	0
sp|P15090|FABP4_HUMAN	P15090	FABP4_HUMAN	FABP4	132	Homo sapiens OX=9606	1:Experimental evidence at protein level	Fatty acid-binding protein, adipocyte	1.0	0.999	5	107	96	107	1	1	3	1	1	0	2	0	4	1	3	1	2	2	3	2	2	1	3	1	5	3	4	3	1	1	5	2	3	2	2	1	2	2	6	3
sp|P15104|GLNA_HUMAN	P15104	GLNA_HUMAN	GLUL	373	Homo sapiens OX=9606	1:Experimental evidence at protein level	Glutamine synthetase	0.9999	0.999	2	3	3	3	2	0	0	0	0	0	0	0	0	0	0	0	0	0	0	0	0	0	0	0	0	0	0	0	0	0	0	0	0	0	0	0	0	0	0	0
sp|P15121|ALDR_HUMAN	P15121	ALDR_HUMAN	AKR1B1	316	Homo sapiens OX=9606	1:Experimental evidence at protein level	Aldo-keto reductase family 1 member B1	1.0	0.999	21	1482	1381	1482	24	19	38	32	29	27	41	38	27	33	30	37	25	32	24	28	35	39	28	26	32	29	32	28	28	38	34	35	23	29	36	29	22	22	29	29
sp|P15170|ERF3A_HUMAN	P15170	ERF3A_HUMAN	GSPT1	499	Homo sapiens OX=9606	1:Experimental evidence at protein level	Eukaryotic peptide chain release factor GTP-binding subunit ERF3A	0.9996	0.999	4	12	3	12	1	0	1	0	0	0	1	1	0	0	1	0	0	1	0	1	1	1	0	0	0	0	1	0	0	0	0	0	0	0	0	0	0	0	0	0
sp|P15259|PGAM2_HUMAN	P15259	PGAM2_HUMAN	PGAM2	253	Homo sapiens OX=9606	1:Experimental evidence at protein level	Phosphoglycerate mutase 2	1.0	0.999	21	4747	4307	4747	54	53	99	133	101	130	109	151	93	111	83	127	92	140	86	104	115	113	63	117	103	126	89	111	84	114	83	154	48	70	68	104	71	60	57	112
sp|P15309|PPAP_HUMAN	P15309	PPAP_HUMAN	ACP3	386	Homo sapiens OX=9606	1:Experimental evidence at protein level	Prostatic acid phosphatase	0.854	0.999	1	1	1	1	0	0	0	0	0	0	0	0	0	0	0	0	0	0	0	0	0	0	0	0	0	0	0	0	0	0	0	0	0	0	1	0	0	0	0	0
sp|P15374|UCHL3_HUMAN	P15374	UCHL3_HUMAN	UCHL3	230	Homo sapiens OX=9606	1:Experimental evidence at protein level	Ubiquitin carboxyl-terminal hydrolase isozyme L3	1.0	0.999	5	90	90	90	1	0	2	4	3	3	4	5	2	3	1	5	0	2	2	1	3	5	2	2	4	1	4	4	2	4	4	5	0	0	1	1	1	0	2	0
sp|P15531|NDKA_HUMAN	P15531	NDKA_HUMAN	NME1	152	Homo sapiens OX=9606	1:Experimental evidence at protein level	Nucleoside diphosphate kinase A	1.0	0.999	8	111	111	344	2	0	2	1	3	1	5	2	3	1	3	2	2	2	1	1	4	1	2	2	4	4	2	4	2	2	2	3	1	2	3	3	2	1	2	3
sp|P15848|ARSB_HUMAN	P15848	ARSB_HUMAN	ARSB	533	Homo sapiens OX=9606	1:Experimental evidence at protein level	Arylsulfatase B	0.789	0.9984	1	2	2	2	0	0	0	0	0	0	1	0	0	0	0	0	0	0	0	0	0	0	0	0	0	0	0	0	0	1	0	0	0	0	0	0	0	0	0	0
sp|P15880|RS2_HUMAN	P15880	RS2_HUMAN	RPS2	293	Homo sapiens OX=9606	1:Experimental evidence at protein level	40S ribosomal protein S2	0.8352	0.9988	1	4	4	4	0	0	0	0	0	0	1	0	0	0	0	0	0	0	0	0	0	0	0	0	0	0	0	0	0	1	0	1	0	0	0	0	0	0	0	0
sp|P15924|DESP_HUMAN	P15924	DESP_HUMAN	DSP	2871	Homo sapiens OX=9606	1:Experimental evidence at protein level	Desmoplakin	1.0	0.999	72	524	524	524	87	10	4	5	0	2	5	0	6	17	7	8	7	0	2	2	3	1	8	0	3	2	28	0	2	1	2	3	2	5	18	10	4	21	13	4
sp|P15927|RFA2_HUMAN	P15927	RFA2_HUMAN	RPA2	270	Homo sapiens OX=9606	1:Experimental evidence at protein level	Replication protein A 32 kDa subunit	0.9817	0.9989	2	5	5	5	0	0	0	0	0	1	0	0	0	0	0	0	0	0	0	0	0	1	0	1	0	0	0	0	0	0	0	0	0	0	0	0	0	0	0	0
sp|P16118|F261_HUMAN	P16118	F261_HUMAN	PFKFB1	471	Homo sapiens OX=9606	1:Experimental evidence at protein level	6-phosphofructo-2-kinase/fructose-2,6-bisphosphatase 1	1.0	0.999	7	26	16	26	0	0	1	2	0	0	0	1	1	2	1	5	0	0	0	0	0	1	0	0	0	1	0	1	0	1	0	2	0	1	0	2	0	0	0	0
sp|P16152|CBR1_HUMAN	P16152	CBR1_HUMAN	CBR1	277	Homo sapiens OX=9606	1:Experimental evidence at protein level	Carbonyl reductase [NADPH] 1	1.0	0.999	6	104	64	104	1	1	2	4	2	1	2	5	1	4	1	4	1	1	1	3	2	3	1	2	2	2	2	3	2	3	2	3	0	1	1	1	2	2	3	1
sp|P16157|ANK1_HUMAN	P16157	ANK1_HUMAN	ANK1	1881	Homo sapiens OX=9606	1:Experimental evidence at protein level	Ankyrin-1	1.0	0.999	5	13	13	13	1	1	0	0	0	1	0	0	0	0	0	2	0	0	0	0	0	0	0	1	2	1	1	0	0	0	0	0	0	0	0	1	0	0	0	0
sp|P16219|ACADS_HUMAN	P16219	ACADS_HUMAN	ACADS	412	Homo sapiens OX=9606	1:Experimental evidence at protein level	Short-chain specific acyl-CoA dehydrogenase, mitochondrial	1.0	0.999	14	759	759	759	25	12	35	14	16	5	23	8	20	8	22	7	8	1	14	3	19	11	20	10	24	13	23	11	15	8	16	6	29	15	36	19	25	19	30	22
sp|P16298|PP2BB_HUMAN	P16298	PP2BB_HUMAN	PPP3CB	524	Homo sapiens OX=9606	1:Experimental evidence at protein level	Serine/threonine-protein phosphatase 2B catalytic subunit beta isoform	1.0	0.999	5	67	13	67	1	1	1	3	1	1	1	4	1	3	1	2	1	2	0	2	0	1	1	0	0	0	0	2	0	2	2	0	1	1	2	2	0	2	2	1
sp|P16615|AT2A2_HUMAN	P16615	AT2A2_HUMAN	ATP2A2	1042	Homo sapiens OX=9606	1:Experimental evidence at protein level	Sarcoplasmic/endoplasmic reticulum calcium ATPase 2	1.0	0.999	55	4097	3953	7554	151	19	144	3	156	18	150	7	171	2	138	6	155	1	165	3	138	19	132	5	165	1	145	3	186	19	130	20	138	3	187	7	159	17	140	16
sp|P16671|CD36_HUMAN	P16671	CD36_HUMAN	CD36	472	Homo sapiens OX=9606	1:Experimental evidence at protein level	Platelet glycoprotein 4	1.0	0.999	10	237	237	237	4	1	5	4	5	1	6	3	5	2	1	1	5	3	6	5	5	3	5	2	8	6	6	4	5	3	5	3	7	5	10	7	9	7	5	7
sp|P16930|FAAA_HUMAN	P16930	FAAA_HUMAN	FAH	419	Homo sapiens OX=9606	1:Experimental evidence at protein level	Fumarylacetoacetase	1.0	0.999	5	33	33	33	0	0	1	2	0	0	2	0	4	2	0	2	1	0	0	0	1	3	1	0	0	0	0	1	0	1	1	3	0	0	2	0	0	0	1	0
sp|P16989|YBOX3_HUMAN	P16989	YBOX3_HUMAN	YBX3	372	Homo sapiens OX=9606	1:Experimental evidence at protein level	Y-box-binding protein 3	1.0	0.999	7	236	124	236	2	3	2	2	5	5	4	5	7	7	6	8	2	5	5	3	5	7	8	6	4	5	4	3	6	5	4	5	4	5	6	6	5	6	4	6
sp|P17066|HSP76_HUMAN	P17066	HSP76_HUMAN	HSPA6	643	Homo sapiens OX=9606	1:Experimental evidence at protein level	Heat shock 70 kDa protein 6	0.9989	0.999	12	4	4	612	0	0	0	0	0	0	0	0	0	1	0	0	0	0	0	0	0	1	0	0	0	0	0	0	0	1	0	1	0	0	0	0	0	0	0	0
sp|P17152|TMM11_HUMAN	P17152	TMM11_HUMAN	TMEM11	192	Homo sapiens OX=9606	1:Experimental evidence at protein level	Transmembrane protein 11, mitochondrial	1.0	0.999	3	81	81	81	1	1	1	1	2	1	2	1	1	1	2	2	1	1	4	2	2	1	1	1	3	1	4	1	2	1	2	1	1	1	1	2	1	3	2	3
sp|P17174|AATC_HUMAN	P17174	AATC_HUMAN	GOT1	413	Homo sapiens OX=9606	1:Experimental evidence at protein level	Aspartate aminotransferase, cytoplasmic	1.0	0.999	27	2859	2859	2859	41	37	73	59	49	40	59	56	59	54	72	65	62	55	56	61	65	61	53	49	71	63	72	61	70	56	75	84	57	46	58	51	60	44	64	59
sp|P17540|KCRS_HUMAN	P17540	KCRS_HUMAN	CKMT2	419	Homo sapiens OX=9606	1:Experimental evidence at protein level	Creatine kinase S-type, mitochondrial	1.0	0.999	29	5134	4555	5134	84	63	130	96	81	48	106	77	131	89	126	117	91	72	152	109	103	76	121	104	156	103	151	114	148	97	160	117	122	82	153	112	113	86	114	124
sp|P17568|NDUB7_HUMAN	P17568	NDUB7_HUMAN	NDUFB7	137	Homo sapiens OX=9606	1:Experimental evidence at protein level	NADH dehydrogenase [ubiquinone] 1 beta subcomplex subunit 7	1.0	0.999	7	149	149	149	2	0	1	3	2	0	1	2	6	3	3	3	2	2	5	1	4	3	5	4	5	3	4	3	7	2	5	2	5	3	5	3	3	3	5	4
sp|P17612|KAPCA_HUMAN	P17612	KAPCA_HUMAN	PRKACA	351	Homo sapiens OX=9606	1:Experimental evidence at protein level	cAMP-dependent protein kinase catalytic subunit alpha	1.0	0.999	16	984	213	984	17	15	23	22	21	20	23	25	21	24	21	19	24	18	19	16	26	21	18	14	21	25	21	14	24	22	19	19	16	15	18	18	21	19	22	17
sp|P17655|CAN2_HUMAN	P17655	CAN2_HUMAN	CAPN2	700	Homo sapiens OX=9606	1:Experimental evidence at protein level	Calpain-2 catalytic subunit	1.0	0.999	17	346	346	346	6	3	9	8	8	4	9	10	10	7	6	8	7	6	8	3	8	5	10	6	9	5	7	7	9	7	5	7	4	7	8	8	8	8	6	7
sp|P17661|DESM_HUMAN	P17661	DESM_HUMAN	DES	470	Homo sapiens OX=9606	1:Experimental evidence at protein level	Desmin	1.0	0.999	39	4329	3966	4329	78	85	76	73	104	85	95	83	89	80	73	84	72	72	87	75	95	92	86	96	99	87	82	77	87	80	76	81	87	86	95	97	93	103	85	97
sp|P17812|PYRG1_HUMAN	P17812	PYRG1_HUMAN	CTPS1	591	Homo sapiens OX=9606	1:Experimental evidence at protein level	CTP synthase 1	0.8519	0.999	1	1	1	1	0	0	0	0	0	0	0	0	0	0	0	0	0	0	0	0	0	0	0	0	1	0	0	0	0	0	0	0	0	0	0	0	0	0	0	0
sp|P17858|PFKAL_HUMAN	P17858	PFKAL_HUMAN	PFKL	780	Homo sapiens OX=9606	1:Experimental evidence at protein level	ATP-dependent 6-phosphofructokinase, liver type	1.0	0.999	6	14	14	188	0	0	1	0	0	1	0	0	1	1	0	0	0	1	0	0	1	0	1	0	0	1	0	0	0	0	0	0	0	0	0	0	0	0	0	0
sp|P17900|SAP3_HUMAN	P17900	SAP3_HUMAN	GM2A	193	Homo sapiens OX=9606	1:Experimental evidence at protein level	Ganglioside GM2 activator	1.0	0.999	1	2	2	2	0	0	0	0	0	0	0	0	0	0	0	0	0	0	0	0	0	0	0	0	0	0	0	0	0	0	0	0	0	0	2	0	0	0	0	0
sp|P17931|LEG3_HUMAN	P17931	LEG3_HUMAN	LGALS3	250	Homo sapiens OX=9606	1:Experimental evidence at protein level	Galectin-3	1.0	0.999	1	9	9	9	0	0	0	0	0	0	0	0	0	0	0	1	0	1	0	0	0	0	0	1	0	1	0	1	0	2	0	1	0	0	0	0	0	0	0	0
sp|P17980|PRS6A_HUMAN	P17980	PRS6A_HUMAN	PSMC3	439	Homo sapiens OX=9606	1:Experimental evidence at protein level	26S proteasome regulatory subunit 6A	1.0	0.999	10	120	120	120	5	1	3	4	4	2	1	3	2	2	1	2	2	0	3	3	4	3	3	2	3	1	4	1	2	4	3	3	1	3	3	3	3	4	1	0
sp|P17987|TCPA_HUMAN	P17987	TCPA_HUMAN	TCP1	556	Homo sapiens OX=9606	1:Experimental evidence at protein level	T-complex protein 1 subunit alpha	1.0	0.999	8	66	66	66	0	0	2	0	3	1	5	1	0	2	2	1	0	0	2	0	4	0	1	1	4	2	2	0	3	1	0	1	0	0	3	2	1	0	1	0
sp|P18031|PTN1_HUMAN	P18031	PTN1_HUMAN	PTPN1	435	Homo sapiens OX=9606	1:Experimental evidence at protein level	Tyrosine-protein phosphatase non-receptor type 1	0.9986	0.999	2	3	3	3	2	0	0	0	0	0	0	0	0	0	0	0	0	0	0	0	0	0	0	0	0	0	0	0	0	0	0	0	0	0	0	0	0	0	0	0
sp|P18077|RL35A_HUMAN	P18077	RL35A_HUMAN	RPL35A	110	Homo sapiens OX=9606	1:Experimental evidence at protein level	60S ribosomal protein L35a	0.9983	0.9982	2	22	22	22	0	1	0	0	1	0	1	0	0	0	1	1	1	1	0	0	0	0	1	1	0	1	0	0	0	0	1	0	1	1	0	0	1	0	1	0
sp|P18124|RL7_HUMAN	P18124	RL7_HUMAN	RPL7	248	Homo sapiens OX=9606	1:Experimental evidence at protein level	60S ribosomal protein L7	1.0	0.999	4	87	87	87	1	1	1	2	2	2	3	2	2	3	2	1	1	0	2	1	2	5	2	3	2	2	2	0	2	2	2	2	1	2	2	2	2	2	0	2
sp|P18206|VINC_HUMAN	P18206	VINC_HUMAN	VCL	1134	Homo sapiens OX=9606	1:Experimental evidence at protein level	Vinculin	1.0	0.999	35	852	852	852	16	12	22	18	17	16	19	29	26	19	22	24	21	22	17	13	19	15	11	15	13	13	14	17	16	19	13	21	10	14	19	17	16	20	12	19
sp|P18621|RL17_HUMAN	P18621	RL17_HUMAN	RPL17	184	Homo sapiens OX=9606	1:Experimental evidence at protein level	60S ribosomal protein L17	1.0	0.999	4	80	80	80	0	0	0	1	2	2	2	3	2	2	2	2	2	2	2	2	2	1	3	2	2	2	1	0	2	2	2	2	3	2	3	2	2	2	1	1
sp|P18669|PGAM1_HUMAN	P18669	PGAM1_HUMAN	PGAM1	254	Homo sapiens OX=9606	1:Experimental evidence at protein level	Phosphoglycerate mutase 1	1.0	0.999	13	193	165	633	2	1	4	5	4	5	7	8	3	6	4	4	2	5	2	4	7	8	6	7	7	6	5	4	5	2	5	2	2	3	5	2	3	0	3	3
sp|P18859|ATP5J_HUMAN	P18859	ATP5J_HUMAN	ATP5PF	108	Homo sapiens OX=9606	1:Experimental evidence at protein level	ATP synthase-coupling factor 6, mitochondrial	1.0	0.999	5	133	133	133	6	3	2	3	3	0	1	1	6	2	6	3	2	0	2	0	1	1	2	2	3	0	1	2	2	4	4	2	3	2	4	2	3	3	4	4
sp|P19012|K1C15_HUMAN	P19012	K1C15_HUMAN	KRT15	456	Homo sapiens OX=9606	1:Experimental evidence at protein level	Keratin, type I cytoskeletal 15	0.9895	0.9983	12	5	5	514	1	0	0	0	0	0	0	0	0	2	0	0	0	0	0	0	0	0	0	0	0	0	0	0	0	0	0	0	0	0	0	0	0	0	0	0
sp|P19013|K2C4_HUMAN	P19013	K2C4_HUMAN	KRT4	520	Homo sapiens OX=9606	1:Experimental evidence at protein level	Keratin, type II cytoskeletal 4	1.0	0.999	14	39	32	311	7	0	0	0	0	0	0	1	0	0	5	1	0	0	1	0	0	0	0	0	1	0	0	0	0	2	0	0	0	0	1	0	0	2	0	0
sp|P19237|TNNI1_HUMAN	P19237	TNNI1_HUMAN	TNNI1	187	Homo sapiens OX=9606	1:Experimental evidence at protein level	Troponin I, slow skeletal muscle	1.0	0.999	15	2009	2009	2009	59	8	71	8	80	10	78	3	61	4	70	7	67	2	76	4	76	15	74	6	86	3	74	5	79	12	72	12	62	3	62	8	74	10	70	11
sp|P19367|HXK1_HUMAN	P19367	HXK1_HUMAN	HK1	917	Homo sapiens OX=9606	1:Experimental evidence at protein level	Hexokinase-1	1.0	0.999	36	765	556	765	14	13	20	17	9	13	18	14	13	14	14	10	21	20	24	14	8	13	11	18	19	20	17	15	10	15	16	19	19	15	19	20	16	20	15	23
sp|P19404|NDUV2_HUMAN	P19404	NDUV2_HUMAN	NDUFV2	249	Homo sapiens OX=9606	1:Experimental evidence at protein level	NADH dehydrogenase [ubiquinone] flavoprotein 2, mitochondrial	1.0	0.999	10	306	306	306	5	3	7	5	7	2	8	4	6	5	5	5	6	3	13	3	6	4	6	6	9	6	9	3	9	4	10	4	8	4	11	8	8	6	6	12
sp|P19429|TNNI3_HUMAN	P19429	TNNI3_HUMAN	TNNI3	210	Homo sapiens OX=9606	1:Experimental evidence at protein level	Troponin I, cardiac muscle	0.8535	0.999	1	15	15	15	1	0	1	0	1	0	0	0	1	0	0	0	0	0	1	0	1	0	0	0	1	0	1	0	1	0	0	0	0	0	0	0	1	0	1	0
sp|P19652|A1AG2_HUMAN	P19652	A1AG2_HUMAN	ORM2	201	Homo sapiens OX=9606	1:Experimental evidence at protein level	Alpha-1-acid glycoprotein 2	1.0	0.999	4	7	7	35	1	0	2	1	0	0	0	1	0	0	0	0	0	0	0	1	0	0	0	0	0	0	0	0	0	0	0	1	0	0	0	0	0	0	0	0
sp|P19971|TYPH_HUMAN	P19971	TYPH_HUMAN	TYMP	482	Homo sapiens OX=9606	1:Experimental evidence at protein level	Thymidine phosphorylase	0.9674	0.999	2	2	2	2	0	0	0	0	0	1	0	0	0	0	0	0	0	0	0	0	0	0	1	0	0	0	0	0	0	0	0	0	0	0	0	0	0	0	0	0
sp|P20042|IF2B_HUMAN	P20042	IF2B_HUMAN	EIF2S2	333	Homo sapiens OX=9606	1:Experimental evidence at protein level	Eukaryotic translation initiation factor 2 subunit 2	1.0	0.999	3	6	6	6	0	0	0	0	1	0	0	0	0	0	0	0	0	0	0	0	0	1	0	0	1	0	0	0	0	0	0	0	0	1	0	0	0	0	0	1
sp|P20073|ANXA7_HUMAN	P20073	ANXA7_HUMAN	ANXA7	488	Homo sapiens OX=9606	1:Experimental evidence at protein level	Annexin A7	1.0	0.999	12	299	299	299	5	3	9	8	4	3	8	7	11	5	7	10	6	5	4	2	6	6	5	4	5	4	7	5	7	6	8	6	5	7	5	8	7	5	4	7
sp|P20231|TRYB2_HUMAN	P20231	TRYB2_HUMAN	TPSB2	275	Homo sapiens OX=9606	1:Experimental evidence at protein level	Tryptase beta-2	1.0	0.999	4	44	0	44	0	0	0	0	1	1	2	2	0	2	0	0	1	2	0	2	1	2	1	1	0	2	0	1	2	2	1	4	1	0	0	2	0	0	0	0
sp|P20290|BTF3_HUMAN	P20290	BTF3_HUMAN	BTF3	206	Homo sapiens OX=9606	1:Experimental evidence at protein level	Transcription factor BTF3	1.0	0.999	2	66	66	66	1	1	2	1	2	0	2	1	2	1	2	1	2	1	2	1	2	1	2	1	2	1	2	0	2	1	2	1	2	1	2	1	2	1	2	1
sp|P20472|PRVA_HUMAN	P20472	PRVA_HUMAN	PVALB	110	Homo sapiens OX=9606	1:Experimental evidence at protein level	Parvalbumin alpha	0.9999	0.999	2	3	3	3	0	0	1	0	1	0	0	0	0	0	0	0	0	0	0	0	0	0	0	0	0	0	0	0	0	0	0	0	0	0	0	0	0	0	0	0
sp|P20618|PSB1_HUMAN	P20618	PSB1_HUMAN	PSMB1	241	Homo sapiens OX=9606	1:Experimental evidence at protein level	Proteasome subunit beta type-1	1.0	0.999	10	211	211	211	5	3	4	3	8	6	7	6	6	3	3	2	4	3	5	4	8	3	4	4	6	4	5	3	6	4	3	4	2	2	5	5	5	4	3	4
sp|P20674|COX5A_HUMAN	P20674	COX5A_HUMAN	COX5A	150	Homo sapiens OX=9606	1:Experimental evidence at protein level	Cytochrome c oxidase subunit 5A, mitochondrial	1.0	0.999	10	1111	1111	1111	23	12	26	27	21	16	28	24	23	24	22	25	19	19	24	25	24	21	25	26	33	23	29	17	28	30	20	31	14	15	27	27	24	21	21	29
sp|P20774|MIME_HUMAN	P20774	MIME_HUMAN	OGN	298	Homo sapiens OX=9606	1:Experimental evidence at protein level	Mimecan	1.0	0.999	11	188	188	188	10	3	3	4	2	1	1	0	3	4	4	4	5	7	6	6	5	0	2	3	6	3	4	4	2	5	2	5	1	2	6	8	2	4	4	4
sp|P20807|CAN3_HUMAN	P20807	CAN3_HUMAN	CAPN3	821	Homo sapiens OX=9606	1:Experimental evidence at protein level	Calpain-3	1.0	0.999	32	1148	1148	1148	17	16	23	28	16	26	22	33	24	26	21	23	17	22	16	28	19	32	20	24	22	24	24	25	17	29	20	33	16	20	30	27	17	30	19	22
sp|P20810|ICAL_HUMAN	P20810	ICAL_HUMAN	CAST	708	Homo sapiens OX=9606	1:Experimental evidence at protein level	Calpastatin	1.0	0.999	4	25	25	25	0	0	0	2	1	0	2	2	1	0	0	2	1	0	0	0	2	2	1	1	1	0	1	0	1	0	0	1	0	0	0	0	1	0	0	0
sp|P20929|NEBU_HUMAN	P20929	NEBU_HUMAN	NEB	6669	Homo sapiens OX=9606	1:Experimental evidence at protein level	Nebulin	1.0	0.999	476	40009	39898	40009	823	832	807	780	793	778	766	792	844	845	763	800	753	721	761	721	793	810	737	753	803	733	764	715	786	822	736	787	788	794	806	765	830	803	797	798
sp|P20930|FILA_HUMAN	P20930	FILA_HUMAN	FLG	4061	Homo sapiens OX=9606	1:Experimental evidence at protein level	Filaggrin	1.0	0.999	8	43	43	43	6	1	0	1	0	0	0	0	1	2	0	1	0	0	1	1	0	0	0	0	0	1	2	0	0	0	0	1	0	0	1	2	1	2	1	0
sp|P21266|GSTM3_HUMAN	P21266	GSTM3_HUMAN	GSTM3	225	Homo sapiens OX=9606	1:Experimental evidence at protein level	Glutathione S-transferase Mu 3	1.0	0.999	15	359	359	399	6	4	4	8	10	7	9	10	5	8	6	5	12	10	11	8	9	6	5	4	8	7	8	6	10	8	9	10	3	2	5	1	10	10	9	11
sp|P21281|VATB2_HUMAN	P21281	VATB2_HUMAN	ATP6V1B2	511	Homo sapiens OX=9606	1:Experimental evidence at protein level	V-type proton ATPase subunit B, brain isoform	1.0	0.999	3	5	5	5	0	0	0	0	0	0	1	1	0	0	0	0	0	1	1	0	0	0	0	0	0	0	0	0	0	0	0	0	0	0	0	0	1	0	0	0
sp|P21291|CSRP1_HUMAN	P21291	CSRP1_HUMAN	CSRP1	193	Homo sapiens OX=9606	1:Experimental evidence at protein level	Cysteine and glycine-rich protein 1	1.0	0.999	3	15	15	15	0	1	1	0	1	0	0	0	2	0	0	0	0	0	1	0	1	0	0	0	0	0	0	0	1	0	0	0	2	1	0	0	0	0	0	0
sp|P21333|FLNA_HUMAN	P21333	FLNA_HUMAN	FLNA	2647	Homo sapiens OX=9606	1:Experimental evidence at protein level	Filamin-A	1.0	0.999	27	37	37	1283	3	0	1	0	0	1	0	0	0	0	1	0	1	0	3	0	0	1	4	0	0	0	0	0	0	1	1	3	4	0	1	1	1	0	1	1
sp|P21397|AOFA_HUMAN	P21397	AOFA_HUMAN	MAOA	527	Homo sapiens OX=9606	1:Experimental evidence at protein level	Amine oxidase [flavin-containing] A	1.0	0.999	11	35	35	105	0	0	0	0	2	0	2	0	6	2	4	1	3	1	4	1	1	0	0	0	1	0	0	0	1	0	0	0	2	1	2	1	0	0	0	0
sp|P21399|ACOC_HUMAN	P21399	ACOC_HUMAN	ACO1	889	Homo sapiens OX=9606	1:Experimental evidence at protein level	Cytoplasmic aconitate hydratase	1.0	0.999	13	220	220	220	2	1	4	4	4	2	7	10	5	5	8	5	4	4	4	2	5	8	5	5	6	5	2	5	5	4	7	4	3	4	5	3	3	4	5	6
sp|P21695|GPDA_HUMAN	P21695	GPDA_HUMAN	GPD1	349	Homo sapiens OX=9606	1:Experimental evidence at protein level	Glycerol-3-phosphate dehydrogenase [NAD(+)], cytoplasmic	1.0	0.999	28	1326	1314	1326	19	19	25	40	20	31	27	48	31	41	26	49	23	35	26	24	20	38	13	28	20	29	21	26	20	36	20	36	18	23	19	27	20	18	18	30
sp|P21796|VDAC1_HUMAN	P21796	VDAC1_HUMAN	VDAC1	283	Homo sapiens OX=9606	1:Experimental evidence at protein level	Voltage-dependent anion-selective channel protein 1	1.0	0.999	20	2443	2270	2443	63	42	68	53	48	32	58	46	67	52	50	38	50	41	68	37	45	51	58	42	58	41	50	37	59	45	64	50	59	42	64	37	57	35	60	51
sp|P21810|PGS1_HUMAN	P21810	PGS1_HUMAN	BGN	368	Homo sapiens OX=9606	1:Experimental evidence at protein level	Biglycan	0.9679	0.999	2	1	1	21	0	0	0	1	0	0	0	0	0	0	0	0	0	0	0	0	0	0	0	0	0	0	0	0	0	0	0	0	0	0	0	0	0	0	0	0
sp|P21817|RYR1_HUMAN	P21817	RYR1_HUMAN	RYR1	5038	Homo sapiens OX=9606	1:Experimental evidence at protein level	Ryanodine receptor 1	1.0	0.999	169	5855	5330	5855	106	120	98	153	121	160	106	152	105	159	84	135	97	148	91	112	100	162	98	122	93	127	90	113	106	162	81	129	98	127	118	133	96	134	90	115
sp|P21912|SDHB_HUMAN	P21912	SDHB_HUMAN	SDHB	280	Homo sapiens OX=9606	1:Experimental evidence at protein level	Succinate dehydrogenase [ubiquinone] iron-sulfur subunit, mitochondrial	1.0	0.999	14	799	799	799	15	15	18	19	13	7	16	12	17	13	19	16	15	12	22	16	20	14	14	16	20	16	20	14	23	15	23	16	19	14	20	19	19	14	17	19
sp|P21926|CD9_HUMAN	P21926	CD9_HUMAN	CD9	228	Homo sapiens OX=9606	1:Experimental evidence at protein level	CD9 antigen	0.9837	0.999	2	8	8	8	1	0	1	0	0	0	1	0	0	0	0	0	1	0	0	0	0	0	0	0	0	0	0	0	0	0	0	0	0	0	1	0	0	0	0	0
sp|P21953|ODBB_HUMAN	P21953	ODBB_HUMAN	BCKDHB	392	Homo sapiens OX=9606	1:Experimental evidence at protein level	2-oxoisovalerate dehydrogenase subunit beta, mitochondrial	1.0	0.999	2	4	4	4	0	0	0	0	0	0	0	0	0	0	0	0	0	0	0	0	0	0	0	0	0	0	0	0	0	0	1	0	0	0	3	0	0	0	0	0
sp|P21964|COMT_HUMAN	P21964	COMT_HUMAN	COMT	271	Homo sapiens OX=9606	1:Experimental evidence at protein level	Catechol O-methyltransferase	1.0	0.999	5	125	125	125	3	1	4	2	2	1	3	3	3	3	3	2	3	1	3	5	3	4	5	2	4	1	2	2	3	3	2	4	3	1	3	1	3	3	1	1
sp|P21980|TGM2_HUMAN	P21980	TGM2_HUMAN	TGM2	687	Homo sapiens OX=9606	1:Experimental evidence at protein level	Protein-glutamine gamma-glutamyltransferase 2	1.0	0.999	7	47	47	47	1	0	2	1	1	0	1	1	1	0	0	0	0	0	1	0	3	0	3	1	3	0	1	1	2	0	3	2	0	0	1	1	1	0	3	2
sp|P22033|MUTA_HUMAN	P22033	MUTA_HUMAN	MMUT	750	Homo sapiens OX=9606	1:Experimental evidence at protein level	Methylmalonyl-CoA mutase, mitochondrial	1.0	0.999	3	14	14	14	0	0	0	1	0	0	0	0	2	0	1	0	0	0	0	0	1	0	0	0	1	0	0	0	0	0	0	0	0	1	1	0	1	1	1	2
sp|P22059|OSBP1_HUMAN	P22059	OSBP1_HUMAN	OSBP	807	Homo sapiens OX=9606	1:Experimental evidence at protein level	Oxysterol-binding protein 1	0.9758	0.999	2	11	11	11	1	0	1	0	0	0	0	1	0	0	0	1	0	1	0	1	0	0	0	1	0	1	0	0	0	0	0	1	0	0	0	0	0	0	0	0
sp|P22061|PIMT_HUMAN	P22061	PIMT_HUMAN	PCMT1	227	Homo sapiens OX=9606	1:Experimental evidence at protein level	Protein-L-isoaspartate(D-aspartate) O-methyltransferase	1.0	0.999	14	603	603	603	9	7	13	11	16	16	18	14	13	12	14	13	11	15	12	15	14	12	13	15	11	10	13	17	12	12	13	13	9	11	12	10	11	11	12	13
sp|P22102|PUR2_HUMAN	P22102	PUR2_HUMAN	GART	1010	Homo sapiens OX=9606	1:Experimental evidence at protein level	Trifunctional purine biosynthetic protein adenosine-3	1.0	0.999	5	17	17	17	0	0	0	1	1	1	2	1	1	0	0	1	0	1	1	0	1	0	0	0	1	0	0	0	0	0	0	0	0	0	0	1	0	0	1	0
sp|P22105|TENX_HUMAN	P22105	TENX_HUMAN	TNXB	4244	Homo sapiens OX=9606	1:Experimental evidence at protein level	Tenascin-X	0.8465	0.9989	1	2	2	2	1	0	0	0	0	0	0	0	0	0	0	0	0	0	0	0	0	0	0	0	0	0	0	0	0	0	0	0	0	0	0	0	0	0	0	0
sp|P22234|PUR6_HUMAN	P22234	PUR6_HUMAN	PAICS	425	Homo sapiens OX=9606	1:Experimental evidence at protein level	Multifunctional protein ADE2	1.0	0.999	3	13	13	13	0	0	0	0	0	0	0	0	1	0	0	0	0	1	0	1	0	0	0	0	0	0	0	0	0	1	0	1	0	0	0	1	0	2	0	1
sp|P22307|NLTP_HUMAN	P22307	NLTP_HUMAN	SCP2	547	Homo sapiens OX=9606	1:Experimental evidence at protein level	Non-specific lipid-transfer protein	1.0	0.999	6	38	38	38	2	2	1	0	1	2	1	0	1	2	0	1	0	0	2	0	2	0	0	1	1	1	1	0	1	0	1	1	1	1	1	0	1	0	1	0
sp|P22314|UBA1_HUMAN	P22314	UBA1_HUMAN	UBA1	1058	Homo sapiens OX=9606	1:Experimental evidence at protein level	Ubiquitin-like modifier-activating enzyme 1	1.0	0.999	28	609	609	609	10	3	15	17	14	13	16	20	15	14	11	16	14	10	8	9	11	18	9	11	12	14	9	13	8	10	11	11	8	10	16	15	10	10	13	11
sp|P22352|GPX3_HUMAN	P22352	GPX3_HUMAN	GPX3	226	Homo sapiens OX=9606	1:Experimental evidence at protein level	Glutathione peroxidase 3	0.8494	0.999	1	1	1	1	0	0	0	0	0	0	0	0	0	0	0	0	0	0	0	0	0	0	0	0	0	0	0	0	0	0	0	0	0	0	0	0	0	0	0	0
sp|P22392|NDKB_HUMAN	P22392	NDKB_HUMAN	NME2	152	Homo sapiens OX=9606	1:Experimental evidence at protein level	Nucleoside diphosphate kinase B	1.0	0.999	11	499	87	499	8	4	12	13	7	5	13	12	6	6	6	11	7	8	10	10	14	11	12	9	17	11	15	12	12	9	14	14	9	5	12	9	12	9	12	13
sp|P22528|SPR1B_HUMAN	P22528	SPR1B_HUMAN	SPRR1B	89	Homo sapiens OX=9606	1:Experimental evidence at protein level	Cornifin-B	1.0	0.999	1	5	0	5	1	0	0	0	0	0	0	0	0	0	0	0	0	0	0	0	0	0	0	0	0	0	0	0	0	0	0	0	0	0	1	0	0	0	0	0
sp|P22626|ROA2_HUMAN	P22626	ROA2_HUMAN	HNRNPA2B1	353	Homo sapiens OX=9606	1:Experimental evidence at protein level	Heterogeneous nuclear ribonucleoproteins A2/B1	1.0	0.999	13	328	299	328	12	5	4	7	9	5	6	6	10	12	7	4	6	5	5	7	6	10	7	6	8	6	7	4	5	6	6	7	7	4	11	7	6	6	7	7
sp|P22694|KAPCB_HUMAN	P22694	KAPCB_HUMAN	PRKACB	351	Homo sapiens OX=9606	1:Experimental evidence at protein level	cAMP-dependent protein kinase catalytic subunit beta	0.9989	0.999	11	2	2	631	0	0	0	0	1	0	0	0	0	0	0	0	0	0	0	0	0	0	0	0	0	0	0	0	0	0	0	0	0	1	0	0	0	0	0	0
sp|P22695|QCR2_HUMAN	P22695	QCR2_HUMAN	UQCRC2	453	Homo sapiens OX=9606	1:Experimental evidence at protein level	Cytochrome b-c1 complex subunit 2, mitochondrial	1.0	0.999	21	2842	2842	2842	60	46	76	53	55	40	62	43	73	50	56	61	47	44	78	59	63	39	63	49	76	55	69	44	70	54	63	62	58	51	66	62	70	50	64	71
sp|P22735|TGM1_HUMAN	P22735	TGM1_HUMAN	TGM1	817	Homo sapiens OX=9606	1:Experimental evidence at protein level	Protein-glutamine gamma-glutamyltransferase K	0.9999	0.999	2	3	3	3	1	0	0	0	0	0	0	0	0	1	0	0	0	0	0	0	0	0	0	0	0	0	0	0	0	0	0	0	0	0	0	0	0	0	0	0
sp|P22748|CAH4_HUMAN	P22748	CAH4_HUMAN	CA4	312	Homo sapiens OX=9606	1:Experimental evidence at protein level	Carbonic anhydrase 4	1.0	0.999	3	38	38	38	1	0	2	1	0	0	1	0	1	1	1	1	1	1	0	0	1	0	1	0	1	1	2	2	2	2	1	1	2	1	2	0	1	0	1	0
sp|P22830|HEMH_HUMAN	P22830	HEMH_HUMAN	FECH	423	Homo sapiens OX=9606	1:Experimental evidence at protein level	Ferrochelatase, mitochondrial	1.0	0.999	10	209	209	209	4	3	3	2	6	2	6	4	6	6	6	3	5	5	5	4	5	6	6	1	5	2	7	3	9	6	5	4	6	4	4	6	6	2	4	4
sp|P23109|AMPD1_HUMAN	P23109	AMPD1_HUMAN	AMPD1	780	Homo sapiens OX=9606	1:Experimental evidence at protein level	AMP deaminase 1	1.0	0.999	39	1778	1655	1778	50	41	34	43	0	0	0	0	47	59	45	56	39	47	38	26	51	46	35	40	43	37	40	42	47	41	32	34	25	23	26	20	38	31	34	28
sp|P23141|EST1_HUMAN	P23141	EST1_HUMAN	CES1	567	Homo sapiens OX=9606	1:Experimental evidence at protein level	Liver carboxylesterase 1	0.9999	0.9989	2	2	2	2	2	0	0	0	0	0	0	0	0	0	0	0	0	0	0	0	0	0	0	0	0	0	0	0	0	0	0	0	0	0	0	0	0	0	0	0
sp|P23246|SFPQ_HUMAN	P23246	SFPQ_HUMAN	SFPQ	707	Homo sapiens OX=9606	1:Experimental evidence at protein level	Splicing factor, proline- and glutamine-rich	1.0	0.999	4	34	34	34	1	2	1	2	1	0	1	0	2	2	1	1	1	1	0	1	0	0	1	0	0	0	0	0	0	1	0	1	1	1	2	1	0	1	0	0
sp|P23284|PPIB_HUMAN	P23284	PPIB_HUMAN	PPIB	216	Homo sapiens OX=9606	1:Experimental evidence at protein level	Peptidyl-prolyl cis-trans isomerase B	1.0	0.999	4	56	56	56	1	0	2	1	1	0	2	2	1	2	1	1	2	0	1	1	3	2	2	1	2	0	1	1	2	2	2	2	2	0	2	0	2	0	2	0
sp|P23297|S10A1_HUMAN	P23297	S10A1_HUMAN	S100A1	94	Homo sapiens OX=9606	1:Experimental evidence at protein level	Protein S100-A1	1.0	0.999	2	529	529	529	9	2	15	14	9	12	15	17	10	8	10	11	9	11	11	10	11	11	14	12	14	13	16	10	12	12	11	12	5	7	16	11	10	10	8	11
sp|P23327|SRCH_HUMAN	P23327	SRCH_HUMAN	HRC	699	Homo sapiens OX=9606	1:Experimental evidence at protein level	Sarcoplasmic reticulum histidine-rich calcium-binding protein	1.0	0.999	10	211	211	211	4	2	4	5	6	4	4	5	8	4	1	5	2	3	6	1	5	4	4	4	7	5	9	4	6	1	3	1	2	3	7	6	5	4	7	5
sp|P23368|MAOM_HUMAN	P23368	MAOM_HUMAN	ME2	584	Homo sapiens OX=9606	1:Experimental evidence at protein level	NAD-dependent malic enzyme, mitochondrial	1.0	0.999	8	124	124	124	0	0	3	0	3	1	7	2	8	2	5	4	3	0	5	2	4	1	9	2	4	1	4	1	5	2	8	2	4	0	5	0	3	0	3	0
sp|P23381|SYWC_HUMAN	P23381	SYWC_HUMAN	WARS1	471	Homo sapiens OX=9606	1:Experimental evidence at protein level	Tryptophan--tRNA ligase, cytoplasmic	1.0	0.999	6	120	120	120	2	2	4	3	1	1	3	2	7	3	4	3	2	3	3	2	3	1	5	4	5	4	5	2	4	1	2	0	4	5	5	1	0	0	3	2
sp|P23396|RS3_HUMAN	P23396	RS3_HUMAN	RPS3	243	Homo sapiens OX=9606	1:Experimental evidence at protein level	40S ribosomal protein S3	1.0	0.999	8	185	185	185	3	3	4	3	4	2	6	4	4	4	5	2	6	4	4	2	4	5	5	2	8	3	5	2	5	3	4	3	4	4	5	3	3	4	5	3
sp|P23434|GCSH_HUMAN	P23434	GCSH_HUMAN	GCSH	173	Homo sapiens OX=9606	1:Experimental evidence at protein level	Glycine cleavage system H protein, mitochondrial	1.0	0.999	2	63	63	63	0	0	3	0	1	1	3	2	2	0	2	1	2	1	1	2	1	0	5	1	3	1	2	1	2	3	1	3	0	1	2	0	2	0	0	3
sp|P23526|SAHH_HUMAN	P23526	SAHH_HUMAN	AHCY	432	Homo sapiens OX=9606	1:Experimental evidence at protein level	Adenosylhomocysteinase	1.0	0.999	10	283	283	283	11	6	10	7	8	4	7	8	6	6	6	7	5	8	5	5	8	5	5	4	7	5	6	4	5	5	4	6	4	5	6	7	6	5	3	5
sp|P23528|COF1_HUMAN	P23528	COF1_HUMAN	CFL1	166	Homo sapiens OX=9606	1:Experimental evidence at protein level	Cofilin-1	1.0	0.999	11	197	197	522	2	2	1	5	5	4	8	8	4	3	3	5	3	4	4	5	6	10	5	5	4	3	4	4	3	5	4	7	4	2	4	2	2	2	4	4
sp|P23588|IF4B_HUMAN	P23588	IF4B_HUMAN	EIF4B	611	Homo sapiens OX=9606	1:Experimental evidence at protein level	Eukaryotic translation initiation factor 4B	0.9998	0.999	3	12	12	12	0	0	1	0	0	0	1	1	0	0	0	1	1	0	0	0	0	1	0	0	0	0	1	1	0	1	0	0	0	0	0	0	0	0	0	0
sp|P23786|CPT2_HUMAN	P23786	CPT2_HUMAN	CPT2	658	Homo sapiens OX=9606	1:Experimental evidence at protein level	Carnitine O-palmitoyltransferase 2, mitochondrial	1.0	0.999	19	381	381	381	4	6	9	6	13	5	12	4	8	4	9	6	10	5	9	5	10	4	7	6	15	7	11	9	10	6	12	6	11	9	11	6	9	10	11	11
sp|P23946|CMA1_HUMAN	P23946	CMA1_HUMAN	CMA1	247	Homo sapiens OX=9606	1:Experimental evidence at protein level	Chymase	1.0	0.999	4	18	18	18	1	0	1	0	0	0	2	0	0	0	1	0	0	0	0	0	1	0	0	2	0	0	0	0	0	1	0	1	0	0	0	0	0	0	1	0
sp|P24043|LAMA2_HUMAN	P24043	LAMA2_HUMAN	LAMA2	3122	Homo sapiens OX=9606	1:Experimental evidence at protein level	Laminin subunit alpha-2	1.0	0.999	77	1720	1672	1720	32	23	35	36	32	39	30	36	46	48	37	34	34	32	28	26	32	30	31	22	30	29	26	31	24	30	23	30	45	39	44	39	34	48	37	38
sp|P24158|PRTN3_HUMAN	P24158	PRTN3_HUMAN	PRTN3	256	Homo sapiens OX=9606	1:Experimental evidence at protein level	Myeloblastin	1.0	0.999	4	5	5	5	0	0	0	0	0	0	0	0	0	0	0	0	0	0	0	0	0	0	0	0	0	0	0	0	0	0	0	0	0	0	0	0	0	0	0	0
sp|P24298|ALAT1_HUMAN	P24298	ALAT1_HUMAN	GPT	496	Homo sapiens OX=9606	1:Experimental evidence at protein level	Alanine aminotransferase 1	1.0	0.999	14	264	215	264	5	3	9	10	3	5	7	7	5	5	4	7	4	4	5	3	5	7	4	4	5	4	6	7	5	6	8	6	4	5	10	5	4	3	7	7
sp|P24310|CX7A1_HUMAN	P24310	CX7A1_HUMAN	COX7A1	79	Homo sapiens OX=9606	1:Experimental evidence at protein level	Cytochrome c oxidase subunit 7A1, mitochondrial	1.0	0.999	2	101	101	101	2	2	3	2	1	1	1	2	2	2	1	4	1	2	3	2	2	2	2	1	3	3	3	2	3	1	3	2	2	1	2	2	3	2	1	1
sp|P24311|COX7B_HUMAN	P24311	COX7B_HUMAN	COX7B	80	Homo sapiens OX=9606	1:Experimental evidence at protein level	Cytochrome c oxidase subunit 7B, mitochondrial	1.0	0.999	2	96	96	96	1	2	2	1	2	1	2	1	3	2	1	2	1	1	0	1	2	1	3	4	2	3	3	3	1	2	3	1	1	1	2	2	3	1	3	4
sp|P24390|ERD21_HUMAN	P24390	ERD21_HUMAN	KDELR1	212	Homo sapiens OX=9606	1:Experimental evidence at protein level	ER lumen protein-retaining receptor 1	0.854	0.999	1	5	5	5	1	0	0	0	1	0	0	0	0	0	0	0	0	0	0	0	0	0	0	0	0	0	0	0	0	0	0	0	0	0	1	0	0	0	0	0
sp|P24534|EF1B_HUMAN	P24534	EF1B_HUMAN	EEF1B2	225	Homo sapiens OX=9606	1:Experimental evidence at protein level	Elongation factor 1-beta	1.0	0.999	6	142	142	154	4	2	4	3	2	2	2	3	3	4	2	3	3	2	4	3	3	3	3	2	2	2	3	2	2	3	4	5	2	2	3	3	5	5	5	2
sp|P24539|AT5F1_HUMAN	P24539	AT5F1_HUMAN	ATP5PB	256	Homo sapiens OX=9606	1:Experimental evidence at protein level	ATP synthase F(0) complex subunit B1, mitochondrial	1.0	0.999	16	1410	1410	1410	27	16	37	25	32	17	33	23	36	28	27	38	25	22	41	30	31	14	32	25	42	28	36	25	31	32	36	34	27	28	36	25	31	24	27	33
sp|P24666|PPAC_HUMAN	P24666	PPAC_HUMAN	ACP1	158	Homo sapiens OX=9606	1:Experimental evidence at protein level	Low molecular weight phosphotyrosine protein phosphatase	1.0	0.999	4	86	86	86	0	1	1	1	3	2	1	2	1	1	2	1	2	2	2	2	3	1	0	2	3	2	2	1	2	2	2	2	2	3	1	3	2	2	2	3
sp|P24752|THIL_HUMAN	P24752	THIL_HUMAN	ACAT1	427	Homo sapiens OX=9606	1:Experimental evidence at protein level	Acetyl-CoA acetyltransferase, mitochondrial	1.0	0.999	25	2112	2112	2112	43	22	48	38	46	25	57	29	51	38	46	39	46	30	63	40	44	36	43	36	64	38	56	38	55	41	48	43	46	40	61	45	51	32	51	51
sp|P25311|ZA2G_HUMAN	P25311	ZA2G_HUMAN	AZGP1	298	Homo sapiens OX=9606	1:Experimental evidence at protein level	Zinc-alpha-2-glycoprotein	1.0	0.999	5	79	79	79	6	1	2	1	1	2	1	1	1	1	1	1	1	1	2	1	1	1	1	1	1	1	1	1	1	1	1	2	1	1	1	1	2	1	1	1
sp|P25325|THTM_HUMAN	P25325	THTM_HUMAN	MPST	297	Homo sapiens OX=9606	1:Experimental evidence at protein level	3-mercaptopyruvate sulfurtransferase	1.0	0.999	6	54	54	54	0	1	1	1	2	0	4	1	1	1	4	1	1	0	1	0	1	1	1	1	2	0	3	1	2	0	4	2	1	0	3	1	2	0	3	0
sp|P25398|RS12_HUMAN	P25398	RS12_HUMAN	RPS12	132	Homo sapiens OX=9606	1:Experimental evidence at protein level	40S ribosomal protein S12	1.0	0.999	5	63	63	63	1	1	0	2	1	0	1	3	2	1	2	2	2	1	1	1	1	1	2	1	2	2	1	1	1	1	1	1	3	2	1	1	1	1	1	0
sp|P25705|ATPA_HUMAN	P25705	ATPA_HUMAN	ATP5F1A	553	Homo sapiens OX=9606	1:Experimental evidence at protein level	ATP synthase subunit alpha, mitochondrial	1.0	0.999	38	4175	4175	4175	82	72	100	82	67	48	97	68	108	85	105	88	81	50	104	83	81	72	94	66	99	70	88	79	100	78	117	97	104	78	119	100	91	85	100	104
sp|P25786|PSA1_HUMAN	P25786	PSA1_HUMAN	PSMA1	263	Homo sapiens OX=9606	1:Experimental evidence at protein level	Proteasome subunit alpha type-1	1.0	0.999	10	197	197	197	9	3	4	5	3	4	3	5	5	4	3	6	3	4	4	4	5	4	4	3	4	3	4	2	4	4	3	5	1	4	5	3	4	2	1	3
sp|P25787|PSA2_HUMAN	P25787	PSA2_HUMAN	PSMA2	234	Homo sapiens OX=9606	1:Experimental evidence at protein level	Proteasome subunit alpha type-2	1.0	0.999	8	194	194	194	4	2	5	6	4	5	3	5	8	6	3	5	4	3	4	2	3	4	3	3	5	4	3	2	3	5	4	4	4	2	4	4	4	3	4	3
sp|P25788|PSA3_HUMAN	P25788	PSA3_HUMAN	PSMA3	255	Homo sapiens OX=9606	1:Experimental evidence at protein level	Proteasome subunit alpha type-3	1.0	0.999	5	179	179	179	3	3	4	5	4	5	3	5	3	3	4	3	3	5	2	3	4	4	4	4	4	4	5	3	4	5	3	5	4	3	4	2	3	1	3	3
sp|P25789|PSA4_HUMAN	P25789	PSA4_HUMAN	PSMA4	261	Homo sapiens OX=9606	1:Experimental evidence at protein level	Proteasome subunit alpha type-4	1.0	0.999	5	164	164	164	2	2	4	1	6	4	6	5	3	4	4	3	4	4	2	5	5	4	3	5	7	3	3	5	4	5	2	3	3	3	2	3	4	2	3	3
sp|P25940|CO5A3_HUMAN	P25940	CO5A3_HUMAN	COL5A3	1745	Homo sapiens OX=9606	1:Experimental evidence at protein level	Collagen alpha-3(V) chain	0.7444	0.998	1	5	5	5	0	0	0	1	0	0	1	0	1	0	0	0	0	0	0	0	0	0	0	0	0	0	0	0	0	0	0	0	0	0	1	0	0	0	0	0
sp|P26038|MOES_HUMAN	P26038	MOES_HUMAN	MSN	577	Homo sapiens OX=9606	1:Experimental evidence at protein level	Moesin	1.0	0.999	18	45	45	289	3	0	2	0	1	2	0	2	4	1	0	3	0	0	1	1	1	1	1	0	2	2	1	1	1	0	0	0	1	0	1	1	1	1	0	0
sp|P26196|DDX6_HUMAN	P26196	DDX6_HUMAN	DDX6	483	Homo sapiens OX=9606	1:Experimental evidence at protein level	Probable ATP-dependent RNA helicase DDX6	1.0	0.999	3	11	11	11	0	0	0	0	1	0	0	0	0	0	0	0	0	1	0	0	1	0	1	0	2	0	0	0	0	0	0	0	0	0	0	0	0	0	1	1
sp|P26440|IVD_HUMAN	P26440	IVD_HUMAN	IVD	426	Homo sapiens OX=9606	1:Experimental evidence at protein level	Isovaleryl-CoA dehydrogenase, mitochondrial	1.0	0.999	9	144	144	144	4	2	5	4	4	1	5	4	2	2	3	2	2	2	3	3	3	3	4	1	4	2	3	1	3	3	1	4	3	1	5	4	3	4	2	4
sp|P26447|S10A4_HUMAN	P26447	S10A4_HUMAN	S100A4	101	Homo sapiens OX=9606	1:Experimental evidence at protein level	Protein S100-A4	1.0	0.999	2	40	40	40	1	0	1	2	1	1	1	1	1	0	1	1	1	0	1	2	1	2	1	2	1	0	1	1	1	2	1	2	1	0	1	1	1	0	1	0
sp|P26583|HMGB2_HUMAN	P26583	HMGB2_HUMAN	HMGB2	209	Homo sapiens OX=9606	1:Experimental evidence at protein level	High mobility group protein B2	0.8019	0.9986	1	1	1	1	0	0	0	0	0	0	0	0	0	0	0	0	0	0	0	0	1	0	0	0	0	0	0	0	0	0	0	0	0	0	0	0	0	0	0	0
sp|P26599|PTBP1_HUMAN	P26599	PTBP1_HUMAN	PTBP1	531	Homo sapiens OX=9606	1:Experimental evidence at protein level	Polypyrimidine tract-binding protein 1	0.854	0.999	1	11	11	11	0	0	0	1	1	0	0	0	0	0	0	1	0	0	1	0	1	0	1	0	1	0	0	0	1	0	1	0	0	0	0	0	0	0	0	0
sp|P26639|SYTC_HUMAN	P26639	SYTC_HUMAN	TARS1	723	Homo sapiens OX=9606	1:Experimental evidence at protein level	Threonine--tRNA ligase 1, cytoplasmic	0.9655	0.9989	2	2	2	34	0	0	0	0	0	0	1	0	0	0	0	0	0	0	1	0	0	0	0	0	0	0	0	0	0	0	0	0	0	0	0	0	0	0	0	0
sp|P26640|SYVC_HUMAN	P26640	SYVC_HUMAN	VARS1	1264	Homo sapiens OX=9606	1:Experimental evidence at protein level	Valine--tRNA ligase	1.0	0.999	6	16	16	16	0	0	2	0	4	0	2	2	1	0	1	0	0	0	0	0	0	0	1	0	1	0	0	0	0	0	0	0	0	0	1	0	0	0	1	0
sp|P26641|EF1G_HUMAN	P26641	EF1G_HUMAN	EEF1G	437	Homo sapiens OX=9606	1:Experimental evidence at protein level	Elongation factor 1-gamma	1.0	0.999	20	805	805	805	19	10	17	18	24	16	19	17	21	17	12	15	15	17	17	15	19	16	18	16	20	13	16	16	16	16	14	18	13	15	21	15	16	16	14	13
sp|P27105|STOM_HUMAN	P27105	STOM_HUMAN	STOM	288	Homo sapiens OX=9606	1:Experimental evidence at protein level	Erythrocyte band 7 integral membrane protein	1.0	0.999	2	58	58	58	3	2	2	0	3	0	2	0	1	1	3	0	0	2	1	1	1	0	1	2	4	1	4	0	3	0	2	2	3	0	2	0	2	0	1	0
sp|P27338|AOFB_HUMAN	P27338	AOFB_HUMAN	MAOB	520	Homo sapiens OX=9606	1:Experimental evidence at protein level	Amine oxidase [flavin-containing] B	1.0	0.999	24	961	891	961	21	13	28	18	18	10	23	9	25	19	24	14	22	14	27	15	19	10	23	8	20	9	23	10	26	15	26	22	27	16	24	14	28	19	29	21
sp|P27361|MK03_HUMAN	P27361	MK03_HUMAN	MAPK3	379	Homo sapiens OX=9606	1:Experimental evidence at protein level	Mitogen-activated protein kinase 3	0.9937	0.999	4	6	6	20	0	0	0	0	1	0	0	0	0	0	0	0	1	0	0	0	1	0	0	0	0	1	1	0	0	1	0	0	0	0	0	0	0	0	0	0
sp|P27449|VATL_HUMAN	P27449	VATL_HUMAN	ATP6V0C	155	Homo sapiens OX=9606	1:Experimental evidence at protein level	V-type proton ATPase 16 kDa proteolipid subunit	0.7482	0.998	1	4	4	4	0	0	0	0	0	0	0	0	0	0	1	0	0	0	0	0	0	0	0	0	0	0	0	0	0	0	0	0	0	0	0	0	0	0	0	0
sp|P27482|CALL3_HUMAN	P27482	CALL3_HUMAN	CALML3	149	Homo sapiens OX=9606	1:Experimental evidence at protein level	Calmodulin-like protein 3	1.0	0.999	4	27	27	238	1	0	2	2	0	0	0	0	0	1	1	1	1	0	0	1	1	2	2	0	0	2	2	0	0	2	0	1	0	0	2	1	0	0	0	0
sp|P27635|RL10_HUMAN	P27635	RL10_HUMAN	RPL10	214	Homo sapiens OX=9606	1:Experimental evidence at protein level	60S ribosomal protein L10	1.0	0.999	2	19	13	19	0	0	0	0	0	0	1	2	0	0	0	0	0	3	0	1	0	0	2	1	0	0	0	0	1	1	2	1	1	1	0	0	0	0	0	1
sp|P27695|APEX1_HUMAN	P27695	APEX1_HUMAN	APEX1	318	Homo sapiens OX=9606	1:Experimental evidence at protein level	DNA-(apurinic or apyrimidinic site) lyase	1.0	0.9988	3	4	4	4	0	0	0	0	0	0	0	0	0	1	0	1	0	0	0	0	0	0	0	0	0	0	0	0	0	0	0	0	0	0	0	0	1	0	0	1
sp|P27797|CALR_HUMAN	P27797	CALR_HUMAN	CALR	417	Homo sapiens OX=9606	1:Experimental evidence at protein level	Calreticulin	1.0	0.999	12	366	366	366	6	8	5	8	8	7	7	5	10	9	5	9	4	7	6	6	11	12	10	7	11	10	8	7	9	6	5	8	7	6	10	8	7	9	5	11
sp|P27816|MAP4_HUMAN	P27816	MAP4_HUMAN	MAP4	1152	Homo sapiens OX=9606	1:Experimental evidence at protein level	Microtubule-associated protein 4	1.0	0.999	11	189	189	189	3	3	4	6	9	5	5	7	4	6	2	5	3	3	4	3	4	3	1	3	5	3	3	4	4	5	3	4	2	3	4	5	4	6	4	2
sp|P27824|CALX_HUMAN	P27824	CALX_HUMAN	CANX	592	Homo sapiens OX=9606	1:Experimental evidence at protein level	Calnexin	1.0	0.999	14	291	291	291	7	5	5	7	6	3	9	11	8	10	5	7	6	3	6	5	8	11	7	6	7	5	8	5	6	4	6	5	4	3	5	5	4	7	4	9
sp|P28066|PSA5_HUMAN	P28066	PSA5_HUMAN	PSMA5	241	Homo sapiens OX=9606	1:Experimental evidence at protein level	Proteasome subunit alpha type-5	1.0	0.999	9	310	310	310	8	3	7	6	9	13	9	7	6	5	5	5	4	7	7	6	7	6	5	6	7	7	7	5	7	5	7	6	6	6	7	8	6	7	6	5
sp|P28070|PSB4_HUMAN	P28070	PSB4_HUMAN	PSMB4	264	Homo sapiens OX=9606	1:Experimental evidence at protein level	Proteasome subunit beta type-4	1.0	0.999	6	84	84	84	2	0	1	3	6	1	2	1	1	1	2	2	3	0	2	1	2	1	1	1	2	1	2	1	1	1	2	2	1	1	1	2	2	1	2	1
sp|P28072|PSB6_HUMAN	P28072	PSB6_HUMAN	PSMB6	239	Homo sapiens OX=9606	1:Experimental evidence at protein level	Proteasome subunit beta type-6	1.0	0.999	4	212	212	212	3	5	5	2	7	5	4	5	5	4	4	3	5	5	5	3	4	3	4	5	5	6	6	4	5	5	5	4	1	4	4	3	6	4	3	4
sp|P28074|PSB5_HUMAN	P28074	PSB5_HUMAN	PSMB5	263	Homo sapiens OX=9606	1:Experimental evidence at protein level	Proteasome subunit beta type-5	1.0	0.999	10	184	184	184	2	2	6	4	2	5	5	4	6	3	4	5	3	6	4	1	3	3	2	4	3	5	2	6	3	5	4	5	3	5	7	5	2	3	3	4
sp|P28161|GSTM2_HUMAN	P28161	GSTM2_HUMAN	GSTM2	218	Homo sapiens OX=9606	1:Experimental evidence at protein level	Glutathione S-transferase Mu 2	1.0	0.999	18	1037	796	1037	14	11	27	22	22	27	28	26	24	20	16	21	14	23	11	12	20	27	10	19	16	16	19	15	21	27	29	27	19	25	27	25	23	20	20	20
sp|P28289|TMOD1_HUMAN	P28289	TMOD1_HUMAN	TMOD1	359	Homo sapiens OX=9606	1:Experimental evidence at protein level	Tropomodulin-1	1.0	0.999	9	153	153	221	3	3	3	2	3	3	2	3	4	2	3	2	3	3	3	2	3	2	3	2	2	4	2	4	3	4	3	2	5	3	3	3	3	4	3	2
sp|P28331|NDUS1_HUMAN	P28331	NDUS1_HUMAN	NDUFS1	727	Homo sapiens OX=9606	1:Experimental evidence at protein level	NADH-ubiquinone oxidoreductase 75 kDa subunit, mitochondrial	1.0	0.999	42	2182	2182	2182	32	28	52	37	42	28	56	35	52	42	54	42	47	30	54	38	53	39	56	44	55	38	52	39	59	41	66	53	49	38	56	41	54	47	52	56
sp|P28482|MK01_HUMAN	P28482	MK01_HUMAN	MAPK1	360	Homo sapiens OX=9606	1:Experimental evidence at protein level	Mitogen-activated protein kinase 1	1.0	0.999	7	53	41	55	0	0	1	1	3	1	3	5	1	1	1	1	1	3	1	1	2	2	1	0	2	1	1	1	1	2	0	0	1	1	1	1	1	0	1	1
sp|P28838|AMPL_HUMAN	P28838	AMPL_HUMAN	LAP3	519	Homo sapiens OX=9606	1:Experimental evidence at protein level	Cytosol aminopeptidase	1.0	0.999	16	280	280	280	5	4	10	6	7	5	11	6	7	6	4	7	6	7	7	3	7	6	5	7	8	5	7	5	5	4	8	9	10	4	8	6	3	4	8	7
sp|P28906|CD34_HUMAN	P28906	CD34_HUMAN	CD34	385	Homo sapiens OX=9606	1:Experimental evidence at protein level	Hematopoietic progenitor cell antigen CD34	0.854	0.999	1	1	1	1	0	0	0	0	0	0	0	0	0	0	0	0	0	0	0	0	0	0	0	0	0	0	0	0	0	1	0	0	0	0	0	0	0	0	0	0
sp|P28907|CD38_HUMAN	P28907	CD38_HUMAN	CD38	300	Homo sapiens OX=9606	1:Experimental evidence at protein level	ADP-ribosyl cyclase/cyclic ADP-ribose hydrolase 1	0.9998	0.999	2	23	23	23	0	1	0	1	0	1	0	1	1	1	0	1	0	2	0	1	0	1	0	2	0	2	0	0	0	2	0	1	0	1	0	1	0	0	0	0
sp|P29144|TPP2_HUMAN	P29144	TPP2_HUMAN	TPP2	1249	Homo sapiens OX=9606	1:Experimental evidence at protein level	Tripeptidyl-peptidase 2	1.0	0.999	5	28	28	28	0	0	2	0	0	0	1	0	0	3	0	1	2	1	0	0	0	0	1	3	0	1	1	2	0	0	1	1	0	0	0	0	0	0	1	0
sp|P29218|IMPA1_HUMAN	P29218	IMPA1_HUMAN	IMPA1	277	Homo sapiens OX=9606	1:Experimental evidence at protein level	Inositol monophosphatase 1	1.0	0.999	6	114	110	114	1	1	6	3	3	1	3	3	2	5	3	4	3	2	1	4	3	3	3	3	1	1	2	2	2	6	4	4	1	1	1	1	2	1	3	1
sp|P29401|TKT_HUMAN	P29401	TKT_HUMAN	TKT	623	Homo sapiens OX=9606	1:Experimental evidence at protein level	Transketolase	1.0	0.999	3	15	15	15	1	1	0	0	0	0	1	0	0	0	0	1	0	0	0	0	1	0	0	0	0	0	1	0	0	0	0	1	0	1	1	0	0	0	1	0
sp|P29475|NOS1_HUMAN	P29475	NOS1_HUMAN	NOS1	1434	Homo sapiens OX=9606	1:Experimental evidence at protein level	Nitric oxide synthase, brain	1.0	0.999	6	7	7	7	0	0	1	1	0	0	0	0	0	0	0	0	0	0	0	0	0	0	0	0	0	0	2	0	0	0	0	0	0	0	0	0	0	1	1	1
sp|P29508|SPB3_HUMAN	P29508	SPB3_HUMAN	SERPINB3	390	Homo sapiens OX=9606	1:Experimental evidence at protein level	Serpin B3	1.0	0.999	15	85	41	85	5	3	0	0	0	0	0	0	0	1	0	2	0	0	5	0	0	0	12	0	5	0	0	0	0	0	0	0	0	0	9	1	7	3	1	3
sp|P29536|LMOD1_HUMAN	P29536	LMOD1_HUMAN	LMOD1	600	Homo sapiens OX=9606	1:Experimental evidence at protein level	Leiomodin-1	0.8474	0.9989	1	4	4	4	0	1	0	1	0	0	0	0	0	0	0	0	0	1	0	0	0	0	0	0	0	0	0	0	0	0	0	0	0	0	0	0	0	0	0	0
sp|P29692|EF1D_HUMAN	P29692	EF1D_HUMAN	EEF1D	281	Homo sapiens OX=9606	1:Experimental evidence at protein level	Elongation factor 1-delta	1.0	0.999	12	224	212	224	4	5	4	6	6	4	5	6	8	5	3	5	5	6	4	3	3	6	2	6	9	3	5	4	3	4	5	4	2	4	6	4	3	5	3	4
sp|P29992|GNA11_HUMAN	P29992	GNA11_HUMAN	GNA11	359	Homo sapiens OX=9606	1:Experimental evidence at protein level	Guanine nucleotide-binding protein subunit alpha-11	0.8343	0.9988	1	4	4	4	0	0	0	0	0	0	0	0	0	0	0	0	1	0	0	0	0	0	0	0	0	0	0	1	0	0	1	0	0	0	0	0	0	0	1	0
sp|P30038|AL4A1_HUMAN	P30038	AL4A1_HUMAN	ALDH4A1	563	Homo sapiens OX=9606	1:Experimental evidence at protein level	Delta-1-pyrroline-5-carboxylate dehydrogenase, mitochondrial	1.0	0.999	22	829	829	829	18	3	24	18	18	7	22	15	23	13	16	18	23	7	26	12	17	10	13	9	26	12	23	17	26	12	21	17	23	12	28	17	23	14	26	19
sp|P30040|ERP29_HUMAN	P30040	ERP29_HUMAN	ERP29	261	Homo sapiens OX=9606	1:Experimental evidence at protein level	Endoplasmic reticulum resident protein 29	1.0	0.999	3	15	15	15	0	0	0	0	0	0	0	1	0	1	0	0	0	0	0	1	0	1	0	0	0	1	0	0	0	0	0	0	0	0	0	1	0	2	0	1
sp|P30041|PRDX6_HUMAN	P30041	PRDX6_HUMAN	PRDX6	224	Homo sapiens OX=9606	1:Experimental evidence at protein level	Peroxiredoxin-6	1.0	0.999	17	1424	1424	1424	23	17	35	33	23	24	36	32	31	35	35	35	29	26	23	23	29	34	27	24	22	29	25	27	26	28	29	36	30	30	30	30	25	26	28	32
sp|P30043|BLVRB_HUMAN	P30043	BLVRB_HUMAN	BLVRB	206	Homo sapiens OX=9606	1:Experimental evidence at protein level	Flavin reductase (NADPH)	1.0	0.999	9	639	639	639	12	12	16	15	10	13	12	16	15	14	13	19	12	12	12	13	12	15	12	10	11	14	11	12	15	12	15	14	12	12	15	13	12	13	13	13
sp|P30044|PRDX5_HUMAN	P30044	PRDX5_HUMAN	PRDX5	214	Homo sapiens OX=9606	1:Experimental evidence at protein level	Peroxiredoxin-5, mitochondrial	1.0	0.999	8	357	357	357	4	3	9	6	5	6	7	8	8	6	10	10	6	6	7	6	6	7	9	7	10	11	9	10	8	8	7	12	6	6	9	7	7	7	7	10
sp|P30046|DOPD_HUMAN	P30046	DOPD_HUMAN	DDT	118	Homo sapiens OX=9606	1:Experimental evidence at protein level	D-dopachrome decarboxylase	1.0	0.999	3	124	63	124	0	0	1	1	2	2	3	4	2	3	2	3	1	2	2	3	4	3	2	2	2	2	3	3	2	3	4	5	2	3	4	3	3	3	3	4
sp|P30048|PRDX3_HUMAN	P30048	PRDX3_HUMAN	PRDX3	256	Homo sapiens OX=9606	1:Experimental evidence at protein level	Thioredoxin-dependent peroxide reductase, mitochondrial	1.0	0.999	11	1317	1317	1317	38	25	38	26	22	17	33	23	32	21	32	30	28	20	31	30	24	20	25	23	27	20	30	23	34	28	34	29	24	23	29	23	34	27	34	32
sp|P30049|ATPD_HUMAN	P30049	ATPD_HUMAN	ATP5F1D	168	Homo sapiens OX=9606	1:Experimental evidence at protein level	ATP synthase subunit delta, mitochondrial	1.0	0.999	5	570	570	570	13	7	13	15	12	11	13	12	16	12	8	18	11	11	11	11	10	13	10	14	15	16	15	14	13	13	11	12	3	12	16	12	14	10	6	16
sp|P30050|RL12_HUMAN	P30050	RL12_HUMAN	RPL12	165	Homo sapiens OX=9606	1:Experimental evidence at protein level	60S ribosomal protein L12	1.0	0.999	3	127	127	127	4	2	3	3	3	2	3	3	3	4	3	3	1	2	1	2	1	3	4	4	3	1	4	1	0	3	4	3	2	2	4	4	2	2	3	1
sp|P30084|ECHM_HUMAN	P30084	ECHM_HUMAN	ECHS1	290	Homo sapiens OX=9606	1:Experimental evidence at protein level	Enoyl-CoA hydratase, mitochondrial	1.0	0.999	17	735	735	735	14	12	18	11	7	6	10	10	29	12	17	15	15	12	19	12	13	11	13	15	22	15	16	14	19	14	22	16	15	11	23	14	17	14	16	20
sp|P30085|KCY_HUMAN	P30085	KCY_HUMAN	CMPK1	196	Homo sapiens OX=9606	1:Experimental evidence at protein level	UMP-CMP kinase	1.0	0.999	4	88	88	88	2	0	3	3	3	3	4	4	1	1	1	2	2	2	2	1	3	1	2	3	3	1	4	3	1	2	4	2	2	0	2	0	1	0	2	2
sp|P30086|PEBP1_HUMAN	P30086	PEBP1_HUMAN	PEBP1	187	Homo sapiens OX=9606	1:Experimental evidence at protein level	Phosphatidylethanolamine-binding protein 1	1.0	0.999	14	894	894	894	14	8	22	17	15	14	25	17	19	22	19	21	17	19	17	16	24	17	19	15	23	17	22	16	20	16	24	23	18	14	18	14	19	14	18	16
sp|P30101|PDIA3_HUMAN	P30101	PDIA3_HUMAN	PDIA3	505	Homo sapiens OX=9606	1:Experimental evidence at protein level	Protein disulfide-isomerase A3	1.0	0.999	10	226	226	226	3	4	2	3	7	4	6	5	6	4	4	4	5	2	5	2	5	2	8	4	7	6	7	3	6	4	6	5	4	7	4	4	3	6	5	5
sp|P30153|2AAA_HUMAN	P30153	2AAA_HUMAN	PPP2R1A	589	Homo sapiens OX=9606	1:Experimental evidence at protein level	Serine/threonine-protein phosphatase 2A 65 kDa regulatory subunit A alpha isoform	1.0	0.999	17	592	497	592	7	6	14	9	18	10	16	14	11	10	10	11	12	14	11	9	17	15	17	13	15	12	17	9	15	11	12	12	10	10	15	13	11	12	9	14
sp|P30405|PPIF_HUMAN	P30405	PPIF_HUMAN	PPIF	207	Homo sapiens OX=9606	1:Experimental evidence at protein level	Peptidyl-prolyl cis-trans isomerase F, mitochondrial	1.0	0.999	9	321	289	321	4	3	6	3	4	2	10	3	12	6	10	8	5	6	9	5	6	4	9	5	8	7	8	6	7	2	13	5	10	7	10	7	6	5	11	9
sp|P30519|HMOX2_HUMAN	P30519	HMOX2_HUMAN	HMOX2	316	Homo sapiens OX=9606	1:Experimental evidence at protein level	Heme oxygenase 2	0.854	0.999	1	1	1	1	0	0	0	0	0	0	0	1	0	0	0	0	0	0	0	0	0	0	0	0	0	0	0	0	0	0	0	0	0	0	0	0	0	0	0	0
sp|P30533|AMRP_HUMAN	P30533	AMRP_HUMAN	LRPAP1	357	Homo sapiens OX=9606	1:Experimental evidence at protein level	Alpha-2-macroglobulin receptor-associated protein	1.0	0.999	4	49	49	49	1	1	1	1	1	1	1	2	1	1	0	2	1	1	0	1	0	2	0	0	0	1	0	0	1	2	1	1	0	1	1	1	1	1	0	1
sp|P30536|TSPO_HUMAN	P30536	TSPO_HUMAN	TSPO	169	Homo sapiens OX=9606	1:Experimental evidence at protein level	Translocator protein	0.9998	0.9987	2	21	21	21	1	0	1	0	0	0	1	0	0	0	1	0	0	0	1	0	0	0	0	0	1	0	0	0	1	0	0	0	1	0	1	0	1	0	1	0
sp|P30566|PUR8_HUMAN	P30566	PUR8_HUMAN	ADSL	484	Homo sapiens OX=9606	1:Experimental evidence at protein level	Adenylosuccinate lyase	1.0	0.999	12	613	613	613	8	10	12	18	14	15	13	18	14	20	8	17	10	16	8	17	11	17	8	16	9	14	12	19	11	18	10	16	7	8	12	8	6	10	6	9
sp|P30613|KPYR_HUMAN	P30613	KPYR_HUMAN	PKLR	574	Homo sapiens OX=9606	1:Experimental evidence at protein level	Pyruvate kinase PKLR	0.9996	0.9989	3	2	2	94	2	0	0	0	0	0	0	0	0	0	0	0	0	0	0	0	0	0	0	0	0	0	0	0	0	0	0	0	0	0	0	0	0	0	0	0
sp|P30622|CLIP1_HUMAN	P30622	CLIP1_HUMAN	CLIP1	1438	Homo sapiens OX=9606	1:Experimental evidence at protein level	CAP-Gly domain-containing linker protein 1	1.0	0.999	9	13	12	13	0	0	1	1	0	1	1	0	1	0	1	0	0	0	0	1	1	2	0	0	0	0	0	0	0	1	0	0	0	0	0	0	1	0	0	0
sp|P30626|SORCN_HUMAN	P30626	SORCN_HUMAN	SRI	198	Homo sapiens OX=9606	1:Experimental evidence at protein level	Sorcin	0.9994	0.999	2	5	5	5	0	0	1	0	0	0	1	0	0	0	0	0	0	0	0	0	0	0	0	0	0	0	0	0	0	0	0	0	0	0	0	0	0	1	0	0
sp|P30711|GSTT1_HUMAN	P30711	GSTT1_HUMAN	GSTT1	240	Homo sapiens OX=9606	1:Experimental evidence at protein level	Glutathione S-transferase theta-1	1.0	0.999	11	245	229	245	0	0	0	0	5	7	8	10	1	5	2	3	0	0	0	0	8	10	6	6	4	5	4	6	8	8	8	11	3	9	9	11	6	9	5	10
sp|P30740|ILEU_HUMAN	P30740	ILEU_HUMAN	SERPINB1	379	Homo sapiens OX=9606	1:Experimental evidence at protein level	Leukocyte elastase inhibitor	1.0	0.999	8	111	111	111	1	0	3	1	2	1	3	3	3	3	2	2	2	2	2	1	4	3	3	2	3	4	3	3	1	3	2	2	1	0	3	2	1	1	2	2
sp|P30837|AL1B1_HUMAN	P30837	AL1B1_HUMAN	ALDH1B1	517	Homo sapiens OX=9606	1:Experimental evidence at protein level	Aldehyde dehydrogenase X, mitochondrial	1.0	0.999	17	453	444	457	6	2	10	9	4	6	10	14	8	7	10	10	10	10	11	16	1	7	5	13	7	7	4	10	10	13	12	14	7	12	10	16	7	12	10	10
sp|P31025|LCN1_HUMAN	P31025	LCN1_HUMAN	LCN1	176	Homo sapiens OX=9606	1:Experimental evidence at protein level	Lipocalin-1	1.0	0.999	4	12	4	12	3	0	0	0	0	0	1	0	0	0	0	0	3	0	0	0	0	0	0	0	1	0	0	0	0	0	1	0	0	0	0	0	0	0	0	0
sp|P31040|SDHA_HUMAN	P31040	SDHA_HUMAN	SDHA	664	Homo sapiens OX=9606	1:Experimental evidence at protein level	Succinate dehydrogenase [ubiquinone] flavoprotein subunit, mitochondrial	1.0	0.999	32	2861	2861	2861	59	48	76	57	44	37	64	55	77	61	57	61	53	44	68	62	56	55	61	56	67	54	64	53	71	71	69	74	56	49	79	61	54	54	58	76
sp|P31150|GDIA_HUMAN	P31150	GDIA_HUMAN	GDI1	447	Homo sapiens OX=9606	1:Experimental evidence at protein level	Rab GDP dissociation inhibitor alpha	1.0	0.999	11	8	0	356	0	0	0	0	0	0	0	0	0	0	0	0	0	0	0	0	0	0	0	0	0	0	0	0	1	0	0	0	1	0	0	2	0	0	1	0
sp|P31151|S10A7_HUMAN	P31151	S10A7_HUMAN	S100A7	101	Homo sapiens OX=9606	1:Experimental evidence at protein level	Protein S100-A7	1.0	0.999	6	278	172	278	10	3	5	5	4	3	4	3	4	6	4	7	6	4	7	4	5	3	18	2	9	6	7	5	7	4	1	4	2	2	8	4	12	4	4	7
sp|P31153|METK2_HUMAN	P31153	METK2_HUMAN	MAT2A	395	Homo sapiens OX=9606	1:Experimental evidence at protein level	S-adenosylmethionine synthase isoform type-2	1.0	0.999	6	13	13	28	0	0	0	1	0	0	1	0	1	0	0	1	1	0	0	0	0	1	0	0	0	0	1	0	1	0	0	0	1	0	2	1	0	0	0	0
sp|P31327|CPSM_HUMAN	P31327	CPSM_HUMAN	CPS1	1500	Homo sapiens OX=9606	1:Experimental evidence at protein level	Carbamoyl-phosphate synthase [ammonia], mitochondrial	1.0	0.999	9	17	17	17	9	2	1	1	1	0	0	0	0	0	1	0	0	0	0	0	0	0	0	0	1	0	0	0	0	0	0	0	0	0	0	0	0	0	0	0
sp|P31415|CASQ1_HUMAN	P31415	CASQ1_HUMAN	CASQ1	396	Homo sapiens OX=9606	1:Experimental evidence at protein level	Calsequestrin-1	1.0	0.999	22	8819	8819	8819	156	157	152	197	206	229	181	226	167	225	122	196	144	211	145	184	192	230	172	226	188	212	160	182	184	240	125	219	117	176	166	203	137	182	112	200
sp|P31751|AKT2_HUMAN	P31751	AKT2_HUMAN	AKT2	481	Homo sapiens OX=9606	1:Experimental evidence at protein level	RAC-beta serine/threonine-protein kinase	1.0	0.999	3	43	41	43	1	1	1	2	0	1	0	2	1	0	1	1	1	1	1	1	0	0	0	1	1	1	1	1	0	0	1	1	1	1	2	1	1	1	2	1
sp|P31930|QCR1_HUMAN	P31930	QCR1_HUMAN	UQCRC1	480	Homo sapiens OX=9606	1:Experimental evidence at protein level	Cytochrome b-c1 complex subunit 1, mitochondrial	1.0	0.999	26	3620	3542	3620	67	64	93	78	58	54	74	65	94	76	89	74	68	63	89	75	65	63	80	66	83	64	83	67	83	72	102	84	73	65	94	61	74	65	85	89
sp|P31937|3HIDH_HUMAN	P31937	3HIDH_HUMAN	HIBADH	336	Homo sapiens OX=9606	1:Experimental evidence at protein level	3-hydroxyisobutyrate dehydrogenase, mitochondrial	1.0	0.999	14	672	672	672	13	11	16	16	9	6	14	9	18	13	13	15	12	12	15	15	12	9	13	11	18	11	17	13	17	11	16	14	16	13	16	12	16	13	14	17
sp|P31939|PUR9_HUMAN	P31939	PUR9_HUMAN	ATIC	592	Homo sapiens OX=9606	1:Experimental evidence at protein level	Bifunctional purine biosynthesis protein PURH	1.0	0.999	11	110	110	110	2	0	2	5	2	3	3	2	0	1	0	2	4	5	0	0	2	4	2	3	1	1	1	3	3	3	2	4	2	2	2	3	1	3	2	2
sp|P31942|HNRH3_HUMAN	P31942	HNRH3_HUMAN	HNRNPH3	346	Homo sapiens OX=9606	1:Experimental evidence at protein level	Heterogeneous nuclear ribonucleoprotein H3	0.8526	0.999	1	1	1	1	0	0	0	0	0	0	0	0	1	0	0	0	0	0	0	0	0	0	0	0	0	0	0	0	0	0	0	0	0	0	0	0	0	0	0	0
sp|P31943|HNRH1_HUMAN	P31943	HNRH1_HUMAN	HNRNPH1	449	Homo sapiens OX=9606	1:Experimental evidence at protein level	Heterogeneous nuclear ribonucleoprotein H	0.9996	0.999	5	58	2	58	3	1	2	2	1	2	2	1	3	1	0	2	1	0	0	0	2	1	1	1	1	1	1	0	2	0	0	1	1	0	2	1	1	1	1	2
sp|P31944|CASPE_HUMAN	P31944	CASPE_HUMAN	CASP14	242	Homo sapiens OX=9606	1:Experimental evidence at protein level	Caspase-14	1.0	0.999	10	64	64	64	11	2	0	2	0	0	1	1	1	3	0	1	0	0	0	1	0	0	0	0	0	1	1	0	0	1	0	1	1	1	4	1	3	1	0	1
sp|P31946|1433B_HUMAN	P31946	1433B_HUMAN	YWHAB	246	Homo sapiens OX=9606	1:Experimental evidence at protein level	14-3-3 protein beta/alpha	1.0	0.999	9	157	128	432	3	3	4	4	3	5	4	4	4	3	2	4	2	3	2	1	4	4	3	2	4	4	3	1	5	4	3	4	2	2	4	4	4	1	3	3
sp|P31947|1433S_HUMAN	P31947	1433S_HUMAN	SFN	248	Homo sapiens OX=9606	1:Experimental evidence at protein level	14-3-3 protein sigma	1.0	0.999	8	8	8	251	0	0	0	0	0	0	0	0	0	0	0	0	0	0	1	0	0	0	1	0	0	0	0	0	0	0	0	0	0	0	0	0	0	0	0	0
sp|P31948|STIP1_HUMAN	P31948	STIP1_HUMAN	STIP1	543	Homo sapiens OX=9606	1:Experimental evidence at protein level	Stress-induced-phosphoprotein 1	1.0	0.999	16	238	238	238	5	2	5	5	6	4	9	7	6	5	6	2	2	4	6	3	8	5	7	2	8	5	8	3	3	4	5	5	4	3	6	5	4	3	7	6
sp|P31949|S10AB_HUMAN	P31949	S10AB_HUMAN	S100A11	105	Homo sapiens OX=9606	1:Experimental evidence at protein level	Protein S100-A11	1.0	0.999	2	6	6	6	0	0	0	0	0	0	0	0	0	0	0	0	0	0	0	0	0	0	0	0	0	0	0	0	0	0	0	0	0	0	2	0	0	0	0	0
sp|P32119|PRDX2_HUMAN	P32119	PRDX2_HUMAN	PRDX2	198	Homo sapiens OX=9606	1:Experimental evidence at protein level	Peroxiredoxin-2	1.0	0.999	15	1456	1416	1456	26	23	31	30	31	25	32	35	26	24	27	31	32	25	33	26	36	28	29	31	35	33	29	32	36	30	38	33	34	29	26	26	30	31	30	31
sp|P32455|GBP1_HUMAN	P32455	GBP1_HUMAN	GBP1	592	Homo sapiens OX=9606	1:Experimental evidence at protein level	Guanylate-binding protein 1	0.854	0.999	1	3	0	3	0	0	0	0	0	0	1	1	1	0	0	0	0	0	0	0	0	0	0	0	0	0	0	0	0	0	0	0	0	0	0	0	0	0	0	0
sp|P32754|HPPD_HUMAN	P32754	HPPD_HUMAN	HPD	393	Homo sapiens OX=9606	1:Experimental evidence at protein level	4-hydroxyphenylpyruvate dioxygenase	0.854	0.999	1	1	1	1	1	0	0	0	0	0	0	0	0	0	0	0	0	0	0	0	0	0	0	0	0	0	0	0	0	0	0	0	0	0	0	0	0	0	0	0
sp|P32969|RL9_HUMAN	P32969	RL9_HUMAN	RPL9	192	Homo sapiens OX=9606	1:Experimental evidence at protein level	60S ribosomal protein L9	1.0	0.999	4	28	0	28	0	0	0	0	1	0	3	0	0	1	0	0	2	0	1	0	1	0	4	3	1	0	0	0	2	0	4	0	1	0	1	1	1	0	0	0
sp|P33121|ACSL1_HUMAN	P33121	ACSL1_HUMAN	ACSL1	698	Homo sapiens OX=9606	1:Experimental evidence at protein level	Long-chain-fatty-acid--CoA ligase 1	1.0	0.999	34	2001	1899	2001	27	18	49	33	25	23	49	32	50	32	42	34	33	23	53	42	34	31	40	33	54	41	51	48	41	28	59	50	48	35	75	45	48	42	59	55
sp|P33176|KINH_HUMAN	P33176	KINH_HUMAN	KIF5B	963	Homo sapiens OX=9606	1:Experimental evidence at protein level	Kinesin-1 heavy chain	1.0	0.999	6	21	19	21	1	0	1	0	0	0	1	0	1	1	1	1	0	0	0	0	1	1	1	0	0	0	0	0	1	1	0	0	1	0	0	0	1	1	0	0
sp|P34896|GLYC_HUMAN	P34896	GLYC_HUMAN	SHMT1	483	Homo sapiens OX=9606	1:Experimental evidence at protein level	Serine hydroxymethyltransferase, cytosolic	0.854	0.999	1	4	4	4	0	0	0	0	0	0	0	1	1	0	0	1	0	0	0	0	0	0	0	0	0	0	0	0	0	0	0	0	0	0	0	0	0	0	0	0
sp|P34897|GLYM_HUMAN	P34897	GLYM_HUMAN	SHMT2	504	Homo sapiens OX=9606	1:Experimental evidence at protein level	Serine hydroxymethyltransferase, mitochondrial	0.9995	0.999	3	6	6	6	0	0	0	0	0	0	0	0	0	0	0	0	0	0	0	0	0	1	1	0	0	0	1	1	0	0	0	0	1	0	0	0	1	0	0	0
sp|P34913|HYES_HUMAN	P34913	HYES_HUMAN	EPHX2	555	Homo sapiens OX=9606	1:Experimental evidence at protein level	Bifunctional epoxide hydrolase 2	1.0	0.999	4	10	10	10	1	0	0	0	0	0	0	0	1	0	0	0	0	0	1	0	0	0	0	0	0	0	0	0	0	0	2	0	0	0	0	0	0	0	0	0
sp|P34932|HSP74_HUMAN	P34932	HSP74_HUMAN	HSPA4	840	Homo sapiens OX=9606	1:Experimental evidence at protein level	Heat shock 70 kDa protein 4	1.0	0.999	8	42	42	42	1	1	0	2	0	0	0	1	1	0	1	0	2	0	0	0	0	2	0	1	1	1	1	1	0	1	2	1	1	1	1	1	0	2	1	1
sp|P34949|MPI_HUMAN	P34949	MPI_HUMAN	MPI	423	Homo sapiens OX=9606	1:Experimental evidence at protein level	Mannose-6-phosphate isomerase	1.0	0.999	5	172	172	172	0	1	3	5	2	1	5	6	4	5	4	6	3	3	2	4	5	4	3	6	4	2	5	5	4	4	5	5	4	2	2	3	2	3	2	3
sp|P35030|TRY3_HUMAN	P35030	TRY3_HUMAN	PRSS3	304	Homo sapiens OX=9606	1:Experimental evidence at protein level	Trypsin-3	0.854	0.999	1	13	13	13	0	1	0	0	0	0	1	0	0	0	1	0	1	0	0	0	0	0	0	0	0	0	0	0	0	0	1	0	1	1	0	0	0	1	1	0
sp|P35052|GPC1_HUMAN	P35052	GPC1_HUMAN	GPC1	558	Homo sapiens OX=9606	1:Experimental evidence at protein level	Glypican-1	0.854	0.999	1	1	1	1	0	0	0	0	0	0	0	0	0	0	0	0	0	0	0	0	0	0	0	0	0	0	0	0	0	0	0	0	0	0	0	0	0	0	0	0
sp|P35080|PROF2_HUMAN	P35080	PROF2_HUMAN	PFN2	140	Homo sapiens OX=9606	1:Experimental evidence at protein level	Profilin-2	1.0	0.999	4	86	86	86	0	1	2	2	4	2	0	3	3	3	0	2	0	1	2	1	3	4	0	1	4	1	2	1	5	2	4	1	0	1	1	1	2	1	1	1
sp|P35221|CTNA1_HUMAN	P35221	CTNA1_HUMAN	CTNNA1	906	Homo sapiens OX=9606	1:Experimental evidence at protein level	Catenin alpha-1	1.0	0.999	3	6	6	6	1	0	0	0	0	0	0	0	1	0	0	1	0	0	0	0	0	0	1	0	1	0	0	0	0	0	1	0	0	0	0	0	0	0	0	0
sp|P35232|PHB_HUMAN	P35232	PHB_HUMAN	PHB	272	Homo sapiens OX=9606	1:Experimental evidence at protein level	Prohibitin	1.0	0.999	14	765	765	765	18	10	21	14	14	10	18	13	15	12	24	12	16	12	24	18	15	12	22	18	17	14	16	17	22	15	19	17	15	10	23	15	17	13	18	13
sp|P35237|SPB6_HUMAN	P35237	SPB6_HUMAN	SERPINB6	376	Homo sapiens OX=9606	1:Experimental evidence at protein level	Serpin B6	1.0	0.999	12	209	208	209	0	1	5	3	7	6	12	8	4	2	5	3	5	3	4	3	8	4	3	3	9	5	10	6	5	5	6	7	2	2	4	3	2	1	4	4
sp|P35241|RADI_HUMAN	P35241	RADI_HUMAN	RDX	583	Homo sapiens OX=9606	1:Experimental evidence at protein level	Radixin	1.0	0.999	19	308	64	308	4	5	5	6	8	7	8	11	6	7	6	8	7	6	8	4	9	7	5	4	9	10	5	5	4	4	4	5	8	5	5	4	4	5	5	7
sp|P35244|RFA3_HUMAN	P35244	RFA3_HUMAN	RPA3	121	Homo sapiens OX=9606	1:Experimental evidence at protein level	Replication protein A 14 kDa subunit	1.0	0.999	2	33	33	33	1	0	1	1	1	0	2	1	1	1	0	0	0	1	1	0	1	1	0	0	1	0	1	1	1	1	0	0	1	1	1	0	0	0	1	0
sp|P35268|RL22_HUMAN	P35268	RL22_HUMAN	RPL22	128	Homo sapiens OX=9606	1:Experimental evidence at protein level	60S ribosomal protein L22	1.0	0.999	2	95	95	95	1	0	1	4	1	1	2	2	3	4	3	2	2	3	2	2	3	4	3	3	2	3	2	2	2	2	1	3	2	3	2	1	2	4	1	2
sp|P35270|SPRE_HUMAN	P35270	SPRE_HUMAN	SPR	261	Homo sapiens OX=9606	1:Experimental evidence at protein level	Sepiapterin reductase	1.0	0.999	4	98	98	98	2	1	2	3	0	1	2	1	2	2	4	1	1	2	3	1	2	2	3	2	3	4	3	1	3	2	6	3	1	1	3	0	2	2	3	2
sp|P35443|TSP4_HUMAN	P35443	TSP4_HUMAN	THBS4	961	Homo sapiens OX=9606	1:Experimental evidence at protein level	Thrombospondin-4	0.854	0.999	1	1	1	1	0	0	0	0	0	0	1	0	0	0	0	0	0	0	0	0	0	0	0	0	0	0	0	0	0	0	0	0	0	0	0	0	0	0	0	0
sp|P35555|FBN1_HUMAN	P35555	FBN1_HUMAN	FBN1	2871	Homo sapiens OX=9606	1:Experimental evidence at protein level	Fibrillin-1	1.0	0.999	38	421	375	421	6	0	22	23	9	2	27	23	28	25	11	3	4	4	11	5	12	8	14	11	4	2	2	11	6	5	6	5	12	9	12	3	3	8	3	0
sp|P35573|GDE_HUMAN	P35573	GDE_HUMAN	AGL	1532	Homo sapiens OX=9606	1:Experimental evidence at protein level	Glycogen debranching enzyme	1.0	0.999	103	7639	7639	7639	125	140	134	168	136	160	134	174	151	188	133	195	126	177	128	160	148	186	140	192	143	175	133	185	146	175	117	178	112	167	142	177	127	169	112	169
sp|P35579|MYH9_HUMAN	P35579	MYH9_HUMAN	MYH9	1960	Homo sapiens OX=9606	1:Experimental evidence at protein level	Myosin-9	1.0	0.999	39	761	493	1053	17	15	21	15	16	5	19	11	14	7	13	10	16	15	18	13	23	12	20	11	23	15	18	13	16	12	17	14	20	11	19	20	15	15	18	20
sp|P35606|COPB2_HUMAN	P35606	COPB2_HUMAN	COPB2	906	Homo sapiens OX=9606	1:Experimental evidence at protein level	Coatomer subunit beta'	1.0	0.999	4	10	10	10	2	0	0	1	1	0	1	0	0	0	1	1	0	0	0	0	0	0	0	0	0	0	1	0	0	0	0	0	0	0	0	0	0	0	0	1
sp|P35609|ACTN2_HUMAN	P35609	ACTN2_HUMAN	ACTN2	894	Homo sapiens OX=9606	1:Experimental evidence at protein level	Alpha-actinin-2	1.0	0.999	91	23043	15468	23043	433	374	448	374	586	464	506	432	470	415	406	415	491	418	500	376	541	448	509	419	570	420	484	415	621	478	468	431	475	425	468	454	511	455	448	476
sp|P35611|ADDA_HUMAN	P35611	ADDA_HUMAN	ADD1	737	Homo sapiens OX=9606	1:Experimental evidence at protein level	Alpha-adducin	0.854	0.999	1	8	8	8	1	0	1	0	0	0	1	1	0	0	0	0	0	0	0	1	0	0	0	0	0	0	0	0	0	0	0	1	0	0	1	0	0	0	0	0
sp|P35613|BASI_HUMAN	P35613	BASI_HUMAN	BSG	385	Homo sapiens OX=9606	1:Experimental evidence at protein level	Basigin	1.0	0.999	8	379	379	379	9	8	4	6	6	7	5	9	10	8	5	10	2	6	6	9	6	9	5	11	7	9	9	9	4	7	7	8	8	8	9	11	6	11	6	12
sp|P35637|FUS_HUMAN	P35637	FUS_HUMAN	FUS	526	Homo sapiens OX=9606	1:Experimental evidence at protein level	RNA-binding protein FUS	1.0	0.999	3	12	4	12	0	1	1	0	0	0	0	0	0	0	0	1	0	0	0	0	0	0	0	0	0	0	0	0	0	0	0	0	1	1	1	0	1	1	0	0
sp|P35749|MYH11_HUMAN	P35749	MYH11_HUMAN	MYH11	1972	Homo sapiens OX=9606	1:Experimental evidence at protein level	Myosin-11	1.0	0.999	11	5	4	826	0	0	1	0	0	0	0	0	0	0	0	0	0	0	0	1	0	1	0	0	0	0	0	0	0	1	0	1	0	0	0	0	0	0	0	0
sp|P35754|GLRX1_HUMAN	P35754	GLRX1_HUMAN	GLRX	106	Homo sapiens OX=9606	1:Experimental evidence at protein level	Glutaredoxin-1	1.0	0.999	2	43	43	43	0	0	1	2	0	1	1	5	0	1	0	1	0	2	1	1	1	3	0	1	2	2	3	1	1	1	0	1	1	0	1	1	0	0	0	1
sp|P35813|PPM1A_HUMAN	P35813	PPM1A_HUMAN	PPM1A	382	Homo sapiens OX=9606	1:Experimental evidence at protein level	Protein phosphatase 1A	1.0	0.999	5	25	24	25	1	0	1	1	1	0	1	0	0	0	1	0	1	0	1	0	1	0	1	0	1	0	2	0	0	0	0	0	1	0	1	0	1	0	1	1
sp|P35914|HMGCL_HUMAN	P35914	HMGCL_HUMAN	HMGCL	325	Homo sapiens OX=9606	1:Experimental evidence at protein level	Hydroxymethylglutaryl-CoA lyase, mitochondrial	0.9999	0.9988	2	4	4	4	0	0	0	0	0	0	0	0	1	0	0	0	0	0	0	0	0	0	0	0	0	0	0	0	0	0	0	0	0	0	0	0	0	1	0	0
sp|P35998|PRS7_HUMAN	P35998	PRS7_HUMAN	PSMC2	433	Homo sapiens OX=9606	1:Experimental evidence at protein level	26S proteasome regulatory subunit 7	1.0	0.999	3	105	105	105	1	1	3	3	2	1	2	4	1	3	1	4	2	2	2	3	1	3	3	1	2	3	2	2	2	3	1	3	1	3	2	2	1	2	2	3
sp|P36406|TRI23_HUMAN	P36406	TRI23_HUMAN	TRIM23	574	Homo sapiens OX=9606	1:Experimental evidence at protein level	E3 ubiquitin-protein ligase TRIM23	0.9626	0.999	2	2	1	2	0	0	0	0	0	0	0	0	0	0	0	0	0	0	0	0	0	0	0	0	0	0	0	0	0	0	0	0	0	0	1	0	0	0	0	0
sp|P36507|MP2K2_HUMAN	P36507	MP2K2_HUMAN	MAP2K2	400	Homo sapiens OX=9606	1:Experimental evidence at protein level	Dual specificity mitogen-activated protein kinase kinase 2	1.0	0.999	10	23	23	105	1	0	0	2	1	1	0	1	1	0	0	0	0	1	1	0	1	0	0	1	1	0	1	2	1	0	1	1	0	1	0	1	0	0	0	0
sp|P36542|ATPG_HUMAN	P36542	ATPG_HUMAN	ATP5F1C	298	Homo sapiens OX=9606	1:Experimental evidence at protein level	ATP synthase subunit gamma, mitochondrial	1.0	0.999	11	1098	1098	1098	23	21	28	25	20	17	24	18	23	23	27	23	24	18	28	23	21	16	22	20	26	23	24	19	28	20	23	26	26	22	26	24	23	20	21	30
sp|P36543|VATE1_HUMAN	P36543	VATE1_HUMAN	ATP6V1E1	226	Homo sapiens OX=9606	1:Experimental evidence at protein level	V-type proton ATPase subunit E 1	0.9679	0.999	1	38	38	38	0	1	1	1	1	1	1	1	1	1	1	1	1	1	1	1	1	1	1	1	1	0	1	1	1	1	1	1	0	0	0	1	1	1	0	1
sp|P36551|HEM6_HUMAN	P36551	HEM6_HUMAN	CPOX	454	Homo sapiens OX=9606	1:Experimental evidence at protein level	Oxygen-dependent coproporphyrinogen-III oxidase, mitochondrial	0.8298	0.9988	1	1	1	1	0	0	0	0	0	0	0	0	0	0	0	0	0	0	0	0	0	0	1	0	0	0	0	0	0	0	0	0	0	0	0	0	0	0	0	0
sp|P36776|LONM_HUMAN	P36776	LONM_HUMAN	LONP1	959	Homo sapiens OX=9606	1:Experimental evidence at protein level	Lon protease homolog, mitochondrial	1.0	0.999	15	242	242	242	2	0	6	7	5	5	7	5	3	11	3	5	4	1	5	5	6	4	4	3	7	5	7	4	8	7	7	7	4	2	5	7	5	5	1	7
sp|P36871|PGM1_HUMAN	P36871	PGM1_HUMAN	PGM1	562	Homo sapiens OX=9606	1:Experimental evidence at protein level	Phosphoglucomutase-1	1.0	0.999	39	3149	3149	3149	40	41	73	82	60	65	62	92	70	77	54	90	61	76	58	67	65	93	53	71	67	78	60	67	71	78	63	88	42	48	58	57	50	46	48	62
sp|P36955|PEDF_HUMAN	P36955	PEDF_HUMAN	SERPINF1	418	Homo sapiens OX=9606	1:Experimental evidence at protein level	Pigment epithelium-derived factor	1.0	0.999	2	12	12	12	0	0	1	1	0	1	0	1	0	1	0	0	0	0	2	1	1	1	0	0	0	0	0	0	0	0	0	0	0	0	1	0	0	0	0	0
sp|P36957|ODO2_HUMAN	P36957	ODO2_HUMAN	DLST	453	Homo sapiens OX=9606	1:Experimental evidence at protein level	Dihydrolipoyllysine-residue succinyltransferase component of 2-oxoglutarate dehydrogenase complex, mitochondrial	1.0	0.999	16	566	566	566	11	10	12	12	7	9	11	10	12	12	12	12	11	9	12	12	10	8	11	9	13	12	14	12	12	11	13	12	12	10	14	12	12	12	15	13
sp|P36959|GMPR1_HUMAN	P36959	GMPR1_HUMAN	GMPR	345	Homo sapiens OX=9606	1:Experimental evidence at protein level	GMP reductase 1	1.0	0.999	8	74	69	74	0	1	1	2	1	3	0	7	2	6	0	4	0	1	0	1	0	5	0	1	0	2	0	1	0	2	0	3	0	2	0	4	0	2	0	2
sp|P36969|GPX4_HUMAN	P36969	GPX4_HUMAN	GPX4	197	Homo sapiens OX=9606	1:Experimental evidence at protein level	Phospholipid hydroperoxide glutathione peroxidase	1.0	0.999	6	77	77	77	0	1	2	4	3	1	2	5	2	1	1	2	1	1	2	2	3	2	1	2	4	1	3	3	4	2	2	4	1	0	1	1	2	1	1	1
sp|P37108|SRP14_HUMAN	P37108	SRP14_HUMAN	SRP14	136	Homo sapiens OX=9606	1:Experimental evidence at protein level	Signal recognition particle 14 kDa protein	1.0	0.999	2	6	6	6	0	0	0	0	0	0	0	0	1	1	0	1	0	0	0	0	0	0	0	0	1	0	1	0	0	0	0	0	0	0	0	0	0	0	0	0
sp|P37837|TALDO_HUMAN	P37837	TALDO_HUMAN	TALDO1	337	Homo sapiens OX=9606	1:Experimental evidence at protein level	Transaldolase	1.0	0.999	6	46	46	46	1	0	1	1	1	0	1	1	1	0	2	1	2	0	0	0	1	1	1	1	4	0	2	0	1	0	1	2	1	0	2	1	1	2	0	1
sp|P38117|ETFB_HUMAN	P38117	ETFB_HUMAN	ETFB	255	Homo sapiens OX=9606	1:Experimental evidence at protein level	Electron transfer flavoprotein subunit beta	1.0	0.999	16	623	623	623	7	4	17	9	9	1	15	4	13	10	15	13	13	3	19	11	14	6	19	8	28	10	23	12	17	10	27	13	21	7	27	9	17	10	20	18
sp|P38159|RBMX_HUMAN	P38159	RBMX_HUMAN	RBMX	391	Homo sapiens OX=9606	1:Experimental evidence at protein level	RNA-binding motif protein, X chromosome	1.0	0.999	3	11	3	11	0	0	1	0	0	0	1	0	1	0	0	0	0	0	1	0	0	0	0	0	1	0	0	0	0	0	1	1	1	0	2	0	1	0	0	0
sp|P38606|VATA_HUMAN	P38606	VATA_HUMAN	ATP6V1A	617	Homo sapiens OX=9606	1:Experimental evidence at protein level	V-type proton ATPase catalytic subunit A	1.0	0.999	6	18	18	18	0	0	1	1	3	1	0	1	0	0	0	0	0	0	1	0	1	0	0	0	2	0	1	0	0	0	1	1	1	0	0	0	1	0	1	0
sp|P38646|GRP75_HUMAN	P38646	GRP75_HUMAN	HSPA9	679	Homo sapiens OX=9606	1:Experimental evidence at protein level	Stress-70 protein, mitochondrial	1.0	0.999	29	941	924	941	23	11	26	22	14	9	21	14	23	20	20	25	16	10	18	14	18	13	13	14	25	14	26	16	16	14	22	18	23	18	33	23	23	25	26	28
sp|P39019|RS19_HUMAN	P39019	RS19_HUMAN	RPS19	145	Homo sapiens OX=9606	1:Experimental evidence at protein level	40S ribosomal protein S19	1.0	0.999	7	40	40	40	0	1	0	0	1	0	1	1	0	0	2	1	1	2	1	1	1	2	0	0	1	1	1	1	1	0	1	2	1	1	0	1	1	1	0	0
sp|P39059|COFA1_HUMAN	P39059	COFA1_HUMAN	COL15A1	1388	Homo sapiens OX=9606	1:Experimental evidence at protein level	Collagen alpha-1(XV) chain	1.0	0.999	19	529	529	529	12	7	19	12	16	13	10	10	12	11	10	11	14	11	15	12	15	7	13	10	13	12	13	10	11	10	9	13	14	8	14	12	13	10	13	11
sp|P39060|COIA1_HUMAN	P39060	COIA1_HUMAN	COL18A1	1754	Homo sapiens OX=9606	1:Experimental evidence at protein level	Collagen alpha-1(XVIII) chain	1.0	0.999	6	99	99	99	2	0	4	2	2	2	2	3	2	2	1	2	4	3	2	2	2	2	2	1	2	3	2	2	3	2	2	2	2	3	2	2	3	2	1	2
sp|P39656|OST48_HUMAN	P39656	OST48_HUMAN	DDOST	456	Homo sapiens OX=9606	1:Experimental evidence at protein level	Dolichyl-diphosphooligosaccharide--protein glycosyltransferase 48 kDa subunit	1.0	0.999	8	91	91	91	5	0	3	3	1	1	2	1	3	3	2	3	2	2	1	1	4	2	2	1	1	1	1	1	1	2	3	2	1	1	3	1	1	3	3	1
sp|P40123|CAP2_HUMAN	P40123	CAP2_HUMAN	CAP2	477	Homo sapiens OX=9606	1:Experimental evidence at protein level	Adenylyl cyclase-associated protein 2	1.0	0.999	16	837	836	837	15	22	15	16	15	19	20	19	15	20	18	18	19	19	15	18	17	20	15	17	13	17	20	18	14	18	14	19	14	13	20	12	15	14	13	14
sp|P40227|TCPZ_HUMAN	P40227	TCPZ_HUMAN	CCT6A	531	Homo sapiens OX=9606	1:Experimental evidence at protein level	T-complex protein 1 subunit zeta	1.0	0.999	13	179	171	179	3	1	4	4	5	2	9	6	3	3	5	2	4	5	3	3	6	7	5	5	3	2	4	5	3	3	3	4	3	3	4	3	3	5	2	2
sp|P40261|NNMT_HUMAN	P40261	NNMT_HUMAN	NNMT	264	Homo sapiens OX=9606	1:Experimental evidence at protein level	Nicotinamide N-methyltransferase	0.9998	0.999	2	3	3	3	0	0	0	0	1	0	2	0	0	0	0	0	0	0	0	0	0	0	0	0	0	0	0	0	0	0	0	0	0	0	0	0	0	0	0	0
sp|P40616|ARL1_HUMAN	P40616	ARL1_HUMAN	ARL1	181	Homo sapiens OX=9606	1:Experimental evidence at protein level	ADP-ribosylation factor-like protein 1	0.854	0.999	1	2	2	2	0	0	0	0	0	0	0	0	1	0	0	0	0	0	0	0	0	0	0	0	0	0	0	0	0	0	0	0	0	0	0	0	0	0	0	0
sp|P40763|STAT3_HUMAN	P40763	STAT3_HUMAN	STAT3	770	Homo sapiens OX=9606	1:Experimental evidence at protein level	Signal transducer and activator of transcription 3	1.0	0.999	4	20	20	20	0	1	0	0	1	1	0	1	0	0	0	1	0	0	0	0	0	0	0	0	0	1	1	0	0	1	0	2	0	0	0	0	0	0	0	2
sp|P40925|MDHC_HUMAN	P40925	MDHC_HUMAN	MDH1	334	Homo sapiens OX=9606	1:Experimental evidence at protein level	Malate dehydrogenase, cytoplasmic	1.0	0.999	21	1590	1590	1590	20	20	43	33	27	20	42	24	44	29	45	36	34	25	32	25	37	34	35	26	39	31	45	29	36	27	52	30	31	25	36	27	35	26	39	29
sp|P40926|MDHM_HUMAN	P40926	MDHM_HUMAN	MDH2	338	Homo sapiens OX=9606	1:Experimental evidence at protein level	Malate dehydrogenase, mitochondrial	1.0	0.999	24	2070	2070	2070	32	32	52	43	33	26	42	39	52	49	48	55	45	36	48	51	39	42	43	43	47	36	42	35	49	43	52	56	42	37	47	40	47	37	49	47
sp|P40939|ECHA_HUMAN	P40939	ECHA_HUMAN	HADHA	763	Homo sapiens OX=9606	1:Experimental evidence at protein level	Trifunctional enzyme subunit alpha, mitochondrial	1.0	0.999	44	4362	4362	4362	84	60	96	71	78	36	99	51	119	75	91	81	103	52	113	66	90	57	105	72	141	90	125	86	109	70	119	79	103	66	129	95	108	85	105	96
sp|P41091|IF2G_HUMAN	P41091	IF2G_HUMAN	EIF2S3	472	Homo sapiens OX=9606	1:Experimental evidence at protein level	Eukaryotic translation initiation factor 2 subunit 3	1.0	0.999	3	59	0	59	1	1	1	1	1	1	1	1	2	1	1	1	1	2	1	1	1	1	1	2	1	1	1	2	1	1	1	1	1	1	1	2	1	1	1	1
sp|P41236|IPP2_HUMAN	P41236	IPP2_HUMAN	PPP1R2	205	Homo sapiens OX=9606	1:Experimental evidence at protein level	Protein phosphatase inhibitor 2	1.0	0.999	1	47	0	47	0	0	1	2	0	1	2	2	0	1	0	1	0	0	1	0	1	2	0	0	0	1	1	0	1	2	1	1	0	1	2	2	2	1	2	1
sp|P41250|GARS_HUMAN	P41250	GARS_HUMAN	GARS1	739	Homo sapiens OX=9606	1:Experimental evidence at protein level	Glycine--tRNA ligase	1.0	0.999	7	30	30	30	0	0	2	1	0	0	2	2	1	1	1	0	4	0	0	0	2	1	2	0	2	0	3	0	0	1	1	1	0	0	0	0	0	0	0	0
sp|P41252|SYIC_HUMAN	P41252	SYIC_HUMAN	IARS1	1262	Homo sapiens OX=9606	1:Experimental evidence at protein level	Isoleucine--tRNA ligase, cytoplasmic	1.0	0.999	9	29	29	29	0	0	1	1	0	0	1	1	2	0	1	0	1	1	0	1	0	1	0	1	1	0	0	1	1	0	2	2	0	0	0	0	0	1	1	0
sp|P41567|EIF1_HUMAN	P41567	EIF1_HUMAN	EIF1	113	Homo sapiens OX=9606	1:Experimental evidence at protein level	Eukaryotic translation initiation factor 1	1.0	0.999	3	94	28	94	2	1	3	1	3	4	2	3	2	3	1	3	2	3	1	1	3	4	2	4	1	3	3	2	1	2	2	2	3	1	1	1	1	1	0	2
sp|P42025|ACTY_HUMAN	P42025	ACTY_HUMAN	ACTR1B	376	Homo sapiens OX=9606	1:Experimental evidence at protein level	Beta-centractin	0.9937	0.999	4	66	66	91	0	0	1	3	1	1	2	0	1	2	1	2	2	1	1	2	2	3	1	3	1	3	2	1	1	2	1	1	1	1	1	3	2	1	1	3
sp|P42126|ECI1_HUMAN	P42126	ECI1_HUMAN	ECI1	302	Homo sapiens OX=9606	1:Experimental evidence at protein level	Enoyl-CoA delta isomerase 1, mitochondrial	1.0	0.999	11	630	630	630	17	8	16	16	11	8	12	9	13	11	11	15	13	9	15	11	13	11	14	12	13	13	14	14	20	13	14	18	10	13	20	16	14	14	12	18
sp|P42166|LAP2A_HUMAN	P42166	LAP2A_HUMAN	TMPO	694	Homo sapiens OX=9606	1:Experimental evidence at protein level	Lamina-associated polypeptide 2, isoform alpha	0.7559	0.9981	1	3	0	3	0	0	0	1	0	0	0	0	0	0	0	1	0	0	0	0	0	0	0	0	0	0	0	0	0	0	0	1	0	0	0	0	0	0	0	0
sp|P42224|STAT1_HUMAN	P42224	STAT1_HUMAN	STAT1	750	Homo sapiens OX=9606	1:Experimental evidence at protein level	Signal transducer and activator of transcription 1-alpha/beta	1.0	0.999	5	7	7	7	0	0	0	0	0	0	0	0	2	3	0	0	0	0	0	0	0	0	0	0	0	1	0	0	0	0	0	0	0	0	1	0	0	0	0	0
sp|P42330|AK1C3_HUMAN	P42330	AK1C3_HUMAN	AKR1C3	323	Homo sapiens OX=9606	1:Experimental evidence at protein level	Aldo-keto reductase family 1 member C3	1.0	0.999	6	17	15	38	0	0	0	0	1	0	1	0	0	0	1	0	0	0	0	0	2	0	1	0	3	0	2	0	1	0	2	0	0	0	0	0	0	0	0	0
sp|P42357|HUTH_HUMAN	P42357	HUTH_HUMAN	HAL	657	Homo sapiens OX=9606	1:Experimental evidence at protein level	Histidine ammonia-lyase	0.9999	0.999	3	17	17	17	1	0	0	0	0	0	0	0	1	2	0	1	0	0	2	0	1	0	0	0	1	0	1	0	0	0	0	0	0	0	0	1	0	0	0	1
sp|P42704|LPPRC_HUMAN	P42704	LPPRC_HUMAN	LRPPRC	1394	Homo sapiens OX=9606	1:Experimental evidence at protein level	Leucine-rich PPR motif-containing protein, mitochondrial	1.0	0.999	43	876	876	876	18	12	21	21	9	6	21	15	24	20	14	23	13	12	19	17	19	15	16	17	23	18	24	15	22	16	25	21	18	17	23	16	17	20	19	22
sp|P42765|THIM_HUMAN	P42765	THIM_HUMAN	ACAA2	397	Homo sapiens OX=9606	1:Experimental evidence at protein level	3-ketoacyl-CoA thiolase, mitochondrial	1.0	0.999	21	910	910	910	20	10	23	16	14	7	31	13	24	13	17	17	16	9	24	13	16	10	18	12	24	18	22	21	23	17	33	22	27	13	32	16	26	17	24	20
sp|P43034|LIS1_HUMAN	P43034	LIS1_HUMAN	PAFAH1B1	410	Homo sapiens OX=9606	1:Experimental evidence at protein level	Platelet-activating factor acetylhydrolase IB subunit alpha	1.0	0.999	9	106	12	106	2	2	2	2	3	1	5	2	2	6	3	3	3	2	2	3	3	4	1	1	3	1	3	1	1	1	3	2	2	1	5	1	1	2	2	2
sp|P43155|CACP_HUMAN	P43155	CACP_HUMAN	CRAT	626	Homo sapiens OX=9606	1:Experimental evidence at protein level	Carnitine O-acetyltransferase	1.0	0.999	29	1479	1479	1479	27	23	38	29	26	15	41	23	38	27	33	24	31	23	42	22	35	22	40	23	50	30	42	29	42	26	41	33	34	23	42	31	37	26	31	38
sp|P43243|MATR3_HUMAN	P43243	MATR3_HUMAN	MATR3	847	Homo sapiens OX=9606	1:Experimental evidence at protein level	Matrin-3	1.0	0.999	6	137	137	137	1	3	3	3	5	4	4	3	3	2	2	4	6	3	4	2	5	2	2	3	4	2	1	3	3	3	3	3	4	1	2	3	4	4	1	2
sp|P43304|GPDM_HUMAN	P43304	GPDM_HUMAN	GPD2	727	Homo sapiens OX=9606	1:Experimental evidence at protein level	Glycerol-3-phosphate dehydrogenase, mitochondrial	1.0	0.999	21	260	260	260	4	13	2	12	2	5	0	6	1	7	0	10	3	10	4	5	0	8	1	9	1	9	0	7	1	6	3	7	2	9	2	17	1	11	4	5
sp|P43490|NAMPT_HUMAN	P43490	NAMPT_HUMAN	NAMPT	491	Homo sapiens OX=9606	1:Experimental evidence at protein level	Nicotinamide phosphoribosyltransferase	1.0	0.999	17	197	197	197	1	4	8	11	2	4	2	14	4	13	2	8	3	6	1	8	2	3	1	6	3	5	3	4	1	3	5	11	0	1	2	3	2	3	3	5
sp|P43686|PRS6B_HUMAN	P43686	PRS6B_HUMAN	PSMC4	418	Homo sapiens OX=9606	1:Experimental evidence at protein level	26S proteasome regulatory subunit 6B	1.0	0.999	7	124	124	124	4	1	3	4	5	2	3	4	3	3	2	3	2	2	2	2	4	2	2	3	1	2	4	3	4	3	2	4	2	1	3	3	3	3	1	3
sp|P43897|EFTS_HUMAN	P43897	EFTS_HUMAN	TSFM	325	Homo sapiens OX=9606	1:Experimental evidence at protein level	Elongation factor Ts, mitochondrial	1.0	0.999	5	58	58	58	1	0	2	1	0	1	0	1	2	1	0	1	1	1	2	3	0	1	1	2	0	1	1	1	1	0	3	1	3	3	1	3	2	1	2	2
sp|P45378|TNNT3_HUMAN	P45378	TNNT3_HUMAN	TNNT3	269	Homo sapiens OX=9606	1:Experimental evidence at protein level	Troponin T, fast skeletal muscle	1.0	0.999	24	9176	8619	9176	77	266	37	304	92	317	52	314	75	304	30	299	47	290	28	307	75	323	39	303	38	286	48	278	38	329	36	302	63	288	51	303	50	289	49	320
sp|P45381|ACY2_HUMAN	P45381	ACY2_HUMAN	ASPA	313	Homo sapiens OX=9606	1:Experimental evidence at protein level	Aspartoacylase	1.0	0.999	7	57	57	57	0	0	3	4	1	0	1	2	2	3	1	2	0	1	1	1	2	2	2	3	1	1	2	1	1	0	2	4	1	1	0	1	1	0	1	2
sp|P45880|VDAC2_HUMAN	P45880	VDAC2_HUMAN	VDAC2	294	Homo sapiens OX=9606	1:Experimental evidence at protein level	Voltage-dependent anion-selective channel protein 2	1.0	0.999	13	1060	1060	1060	20	21	24	20	20	12	19	17	22	22	22	22	16	20	28	22	17	17	23	18	25	23	22	22	24	20	29	25	22	21	24	18	24	20	29	26
sp|P45954|ACDSB_HUMAN	P45954	ACDSB_HUMAN	ACADSB	432	Homo sapiens OX=9606	1:Experimental evidence at protein level	Short/branched chain specific acyl-CoA dehydrogenase, mitochondrial	1.0	0.999	11	213	213	213	4	2	7	6	3	1	6	3	5	1	6	2	5	1	9	4	3	4	5	4	6	3	9	4	7	4	7	6	7	4	6	5	7	5	7	5
sp|P45974|UBP5_HUMAN	P45974	UBP5_HUMAN	USP5	858	Homo sapiens OX=9606	1:Experimental evidence at protein level	Ubiquitin carboxyl-terminal hydrolase 5	1.0	0.999	14	148	142	148	2	2	3	4	5	3	5	8	1	4	1	5	2	3	1	2	5	6	4	5	7	2	3	2	4	3	3	6	1	2	3	4	1	3	3	4
sp|P46020|KPB1_HUMAN	P46020	KPB1_HUMAN	PHKA1	1223	Homo sapiens OX=9606	1:Experimental evidence at protein level	Phosphorylase b kinase regulatory subunit alpha, skeletal muscle isoform	1.0	0.999	40	746	625	746	13	16	14	33	9	22	8	26	16	32	11	44	5	21	10	19	5	18	11	15	7	26	6	23	9	18	9	24	7	19	3	22	6	11	4	19
sp|P46108|CRK_HUMAN	P46108	CRK_HUMAN	CRK	304	Homo sapiens OX=9606	1:Experimental evidence at protein level	Adapter molecule crk	0.9991	0.999	2	7	7	7	0	0	0	0	0	0	1	0	0	0	0	0	0	0	0	0	2	0	0	0	0	0	0	0	0	0	0	0	1	0	0	0	1	0	0	0
sp|P46109|CRKL_HUMAN	P46109	CRKL_HUMAN	CRKL	303	Homo sapiens OX=9606	1:Experimental evidence at protein level	Crk-like protein	1.0	0.999	4	39	39	39	0	0	1	1	1	0	3	2	1	1	1	1	1	1	1	2	1	1	1	0	1	1	1	0	1	0	2	1	0	0	1	0	1	0	2	0
sp|P46379|BAG6_HUMAN	P46379	BAG6_HUMAN	BAG6	1132	Homo sapiens OX=9606	1:Experimental evidence at protein level	Large proline-rich protein BAG6	0.9763	0.9983	2	14	14	14	0	0	1	1	0	0	0	0	0	2	0	1	0	0	0	0	0	0	0	1	0	0	0	0	1	1	0	0	0	0	1	0	0	1	0	0
sp|P46459|NSF_HUMAN	P46459	NSF_HUMAN	NSF	744	Homo sapiens OX=9606	1:Experimental evidence at protein level	Vesicle-fusing ATPase	1.0	0.999	7	118	118	118	2	0	4	2	4	3	3	5	0	0	1	0	2	0	2	0	3	3	5	3	5	6	5	3	1	1	2	2	2	4	6	3	1	2	2	2
sp|P46734|MP2K3_HUMAN	P46734	MP2K3_HUMAN	MAP2K3	347	Homo sapiens OX=9606	1:Experimental evidence at protein level	Dual specificity mitogen-activated protein kinase kinase 3	1.0	0.999	7	36	36	36	0	0	0	2	2	0	2	1	1	1	0	2	1	1	0	1	0	1	0	1	1	1	1	1	0	1	0	1	0	0	0	0	1	1	1	1
sp|P46736|BRCC3_HUMAN	P46736	BRCC3_HUMAN	BRCC3	316	Homo sapiens OX=9606	1:Experimental evidence at protein level	Lys-63-specific deubiquitinase BRCC36	0.7747	0.9983	1	2	2	2	0	0	1	0	0	0	0	0	0	0	0	0	0	0	0	0	0	0	0	0	0	0	0	0	0	0	1	0	0	0	0	0	0	0	0	0
sp|P46777|RL5_HUMAN	P46777	RL5_HUMAN	RPL5	297	Homo sapiens OX=9606	1:Experimental evidence at protein level	60S ribosomal protein L5	1.0	0.999	4	23	23	23	0	0	0	0	1	0	2	1	1	1	0	1	0	0	1	0	0	0	2	1	1	0	0	0	1	0	1	0	1	0	1	0	0	0	0	1
sp|P46778|RL21_HUMAN	P46778	RL21_HUMAN	RPL21	160	Homo sapiens OX=9606	1:Experimental evidence at protein level	60S ribosomal protein L21	0.9999	0.999	2	6	6	6	0	0	0	0	0	0	1	2	0	0	0	0	0	0	0	0	0	0	0	0	0	0	0	0	1	0	1	0	1	0	0	0	0	0	0	0
sp|P46782|RS5_HUMAN	P46782	RS5_HUMAN	RPS5	204	Homo sapiens OX=9606	1:Experimental evidence at protein level	40S ribosomal protein S5	1.0	0.999	3	27	27	27	0	0	0	1	2	0	0	2	1	2	0	1	0	1	0	0	1	2	1	0	1	0	0	0	0	0	1	0	1	0	0	1	1	1	0	1
sp|P46783|RS10_HUMAN	P46783	RS10_HUMAN	RPS10	165	Homo sapiens OX=9606	1:Experimental evidence at protein level	40S ribosomal protein S10	1.0	0.999	5	205	199	205	4	3	3	3	5	4	5	6	4	4	4	5	4	4	4	3	5	5	5	3	4	4	4	3	4	5	5	5	5	4	5	4	5	5	4	4
sp|P46926|GNPI1_HUMAN	P46926	GNPI1_HUMAN	GNPDA1	289	Homo sapiens OX=9606	1:Experimental evidence at protein level	Glucosamine-6-phosphate isomerase 1	1.0	0.999	7	84	52	84	2	0	3	3	1	2	2	3	1	1	3	4	0	1	2	0	2	3	2	2	2	3	2	3	2	3	3	4	1	0	3	1	2	1	2	0
sp|P46940|IQGA1_HUMAN	P46940	IQGA1_HUMAN	IQGAP1	1657	Homo sapiens OX=9606	1:Experimental evidence at protein level	Ras GTPase-activating-like protein IQGAP1	1.0	0.999	6	24	24	24	1	2	1	0	0	0	2	0	1	0	0	0	0	0	0	0	1	0	1	0	0	1	1	0	0	0	1	0	0	1	2	0	0	1	1	1
sp|P46976|GLYG_HUMAN	P46976	GLYG_HUMAN	GYG1	350	Homo sapiens OX=9606	1:Experimental evidence at protein level	Glycogenin-1	1.0	0.999	15	860	860	860	10	8	21	22	17	16	23	20	23	23	18	22	14	17	15	15	19	18	22	16	26	17	19	15	26	24	15	19	10	11	21	16	15	15	14	18
sp|P47755|CAZA2_HUMAN	P47755	CAZA2_HUMAN	CAPZA2	286	Homo sapiens OX=9606	1:Experimental evidence at protein level	F-actin-capping protein subunit alpha-2	1.0	0.999	14	780	615	780	20	13	19	15	16	13	13	14	20	15	16	14	13	12	16	13	17	19	13	11	18	13	16	11	15	16	12	13	15	13	22	14	17	16	15	19
sp|P47756|CAPZB_HUMAN	P47756	CAPZB_HUMAN	CAPZB	277	Homo sapiens OX=9606	1:Experimental evidence at protein level	F-actin-capping protein subunit beta	1.0	0.999	17	641	641	641	14	17	12	12	11	10	15	14	14	14	11	12	8	11	11	8	16	14	15	11	13	11	11	10	12	19	11	14	14	12	12	16	10	13	13	18
sp|P47897|SYQ_HUMAN	P47897	SYQ_HUMAN	QARS1	775	Homo sapiens OX=9606	1:Experimental evidence at protein level	Glutamine--tRNA ligase	1.0	0.999	16	166	166	166	2	2	5	4	4	6	2	6	3	2	2	6	5	4	5	4	4	3	4	3	7	4	4	5	2	3	6	4	3	1	2	4	4	2	5	2
sp|P47929|LEG7_HUMAN	P47929	LEG7_HUMAN	LGALS7	136	Homo sapiens OX=9606	1:Experimental evidence at protein level	Galectin-7	1.0	0.999	4	28	28	28	1	1	0	0	0	0	0	0	0	0	0	0	0	0	2	0	0	0	4	0	1	2	0	0	0	0	0	0	0	0	0	1	3	0	0	1
sp|P47985|UCRI_HUMAN	P47985	UCRI_HUMAN	UQCRFS1	274	Homo sapiens OX=9606	1:Experimental evidence at protein level	Cytochrome b-c1 complex subunit Rieske, mitochondrial	1.0	0.999	12	929	207	929	22	15	25	20	15	12	22	14	20	20	19	20	19	13	26	26	20	15	20	15	22	15	24	16	21	19	20	22	20	16	25	21	20	19	19	27
sp|P48047|ATPO_HUMAN	P48047	ATPO_HUMAN	ATP5PO	213	Homo sapiens OX=9606	1:Experimental evidence at protein level	ATP synthase subunit O, mitochondrial	1.0	0.999	12	1259	1259	1259	26	21	30	21	23	16	31	25	31	25	30	28	24	18	29	21	24	21	23	20	32	23	29	24	26	24	33	28	25	26	33	24	27	26	27	31
sp|P48147|PPCE_HUMAN	P48147	PPCE_HUMAN	PREP	710	Homo sapiens OX=9606	1:Experimental evidence at protein level	Prolyl endopeptidase	1.0	0.999	27	731	731	731	4	4	11	21	19	17	17	25	19	18	15	32	21	24	17	10	18	22	15	16	17	19	19	17	13	14	19	17	15	12	12	11	16	9	13	14
sp|P48163|MAOX_HUMAN	P48163	MAOX_HUMAN	ME1	572	Homo sapiens OX=9606	1:Experimental evidence at protein level	NADP-dependent malic enzyme	1.0	0.999	10	150	150	150	2	1	3	2	3	5	9	8	4	3	2	3	4	4	1	2	2	3	1	3	9	5	6	5	3	6	4	3	4	2	3	7	1	4	1	2
sp|P48444|COPD_HUMAN	P48444	COPD_HUMAN	ARCN1	511	Homo sapiens OX=9606	1:Experimental evidence at protein level	Coatomer subunit delta	0.8539	0.999	1	1	1	1	0	0	0	0	0	0	0	0	0	0	0	0	0	0	0	0	0	0	1	0	0	0	0	0	0	0	0	0	0	0	0	0	0	0	0	0
sp|P48449|ERG7_HUMAN	P48449	ERG7_HUMAN	LSS	732	Homo sapiens OX=9606	1:Experimental evidence at protein level	Lanosterol synthase	1.0	0.999	3	14	14	14	0	1	0	0	0	1	0	0	0	0	0	0	0	1	0	0	0	0	0	0	0	0	0	1	0	0	0	0	0	1	2	1	0	1	0	1
sp|P48509|CD151_HUMAN	P48509	CD151_HUMAN	CD151	253	Homo sapiens OX=9606	1:Experimental evidence at protein level	CD151 antigen	1.0	0.999	2	12	12	12	0	0	0	1	0	1	0	1	0	0	0	1	0	0	0	0	0	0	0	0	0	0	0	0	0	0	0	1	0	0	0	1	0	0	0	1
sp|P48556|PSMD8_HUMAN	P48556	PSMD8_HUMAN	PSMD8	350	Homo sapiens OX=9606	1:Experimental evidence at protein level	26S proteasome non-ATPase regulatory subunit 8	1.0	0.999	5	69	69	69	2	1	2	1	1	1	2	1	3	1	1	2	2	1	2	1	1	3	2	1	1	2	1	1	1	1	1	1	1	1	1	1	1	1	2	1
sp|P48594|SPB4_HUMAN	P48594	SPB4_HUMAN	SERPINB4	390	Homo sapiens OX=9606	1:Experimental evidence at protein level	Serpin B4	1.0	0.999	14	8	8	52	0	0	0	0	0	0	0	0	0	0	0	0	0	0	1	0	0	0	7	0	0	0	0	0	0	0	0	0	0	0	0	0	0	0	0	0
sp|P48637|GSHB_HUMAN	P48637	GSHB_HUMAN	GSS	474	Homo sapiens OX=9606	1:Experimental evidence at protein level	Glutathione synthetase	0.9975	0.9986	2	2	2	2	0	0	1	0	0	1	0	0	0	0	0	0	0	0	0	0	0	0	0	0	0	0	0	0	0	0	0	0	0	0	0	0	0	0	0	0
sp|P48643|TCPE_HUMAN	P48643	TCPE_HUMAN	CCT5	541	Homo sapiens OX=9606	1:Experimental evidence at protein level	T-complex protein 1 subunit epsilon	1.0	0.999	12	236	202	236	4	2	8	7	5	2	11	11	7	9	8	8	3	5	5	3	4	5	4	3	3	5	4	5	3	5	5	7	3	3	7	2	4	5	4	2
sp|P48681|NEST_HUMAN	P48681	NEST_HUMAN	NES	1621	Homo sapiens OX=9606	1:Experimental evidence at protein level	Nestin	1.0	0.999	3	6	6	6	0	0	0	1	1	0	1	0	1	0	0	0	0	0	0	0	0	0	0	0	0	0	0	0	1	0	0	0	0	0	1	0	0	0	0	0
sp|P48729|KC1A_HUMAN	P48729	KC1A_HUMAN	CSNK1A1	337	Homo sapiens OX=9606	1:Experimental evidence at protein level	Casein kinase I isoform alpha	0.9775	0.9989	2	12	2	12	0	0	0	0	1	0	0	1	0	0	0	0	1	0	0	0	0	0	1	0	1	0	0	0	1	0	0	0	0	0	0	0	0	1	0	0
sp|P48735|IDHP_HUMAN	P48735	IDHP_HUMAN	IDH2	452	Homo sapiens OX=9606	1:Experimental evidence at protein level	Isocitrate dehydrogenase [NADP], mitochondrial	1.0	0.999	30	3939	3735	3939	77	53	89	67	71	52	86	55	99	73	100	82	89	65	103	66	79	62	87	66	101	69	98	71	99	71	112	72	96	74	97	77	81	73	95	87
sp|P48788|TNNI2_HUMAN	P48788	TNNI2_HUMAN	TNNI2	182	Homo sapiens OX=9606	1:Experimental evidence at protein level	Troponin I, fast skeletal muscle	1.0	0.999	12	4096	4096	4096	19	135	7	135	26	175	10	152	25	130	7	123	13	176	4	128	13	163	9	165	5	176	6	158	6	158	5	142	20	153	15	145	11	148	11	147
sp|P49184|DNSL1_HUMAN	P49184	DNSL1_HUMAN	DNASE1L1	302	Homo sapiens OX=9606	1:Experimental evidence at protein level	Deoxyribonuclease-1-like 1	0.9999	0.999	2	17	17	17	0	0	1	1	1	0	0	1	0	0	0	0	0	0	0	0	2	1	0	0	1	0	0	0	1	1	0	1	0	0	0	0	0	1	0	2
sp|P49189|AL9A1_HUMAN	P49189	AL9A1_HUMAN	ALDH9A1	494	Homo sapiens OX=9606	1:Experimental evidence at protein level	4-trimethylaminobutyraldehyde dehydrogenase	1.0	0.999	14	245	245	245	7	3	10	5	7	4	8	6	3	1	2	2	7	7	6	4	4	5	4	4	7	5	7	4	5	6	4	6	6	6	8	5	4	4	6	3
sp|P49247|RPIA_HUMAN	P49247	RPIA_HUMAN	RPIA	311	Homo sapiens OX=9606	1:Experimental evidence at protein level	Ribose-5-phosphate isomerase	0.8331	0.9988	1	2	2	2	0	0	1	0	0	0	0	0	0	0	0	0	0	0	0	0	0	0	0	0	0	0	0	0	0	0	0	0	0	0	0	0	0	0	0	0
sp|P49257|LMAN1_HUMAN	P49257	LMAN1_HUMAN	LMAN1	510	Homo sapiens OX=9606	1:Experimental evidence at protein level	Protein ERGIC-53	1.0	0.999	7	75	75	75	3	1	2	1	3	0	2	2	2	0	2	2	1	1	1	1	1	2	4	1	4	1	3	1	4	1	1	1	2	1	2	2	1	1	1	2
sp|P49354|FNTA_HUMAN	P49354	FNTA_HUMAN	FNTA	379	Homo sapiens OX=9606	1:Experimental evidence at protein level	Protein farnesyltransferase/geranylgeranyltransferase type-1 subunit alpha	1.0	0.999	3	15	15	15	0	0	1	0	1	0	0	0	1	0	0	0	0	0	1	0	1	0	1	0	1	0	2	2	0	0	0	0	1	0	0	0	0	0	0	0
sp|P49368|TCPG_HUMAN	P49368	TCPG_HUMAN	CCT3	545	Homo sapiens OX=9606	1:Experimental evidence at protein level	T-complex protein 1 subunit gamma	1.0	0.999	13	115	110	115	2	1	2	2	4	5	5	3	4	4	3	3	1	1	1	0	5	3	1	1	5	1	3	1	2	1	3	3	2	1	2	2	3	1	1	2
sp|P49406|RM19_HUMAN	P49406	RM19_HUMAN	MRPL19	292	Homo sapiens OX=9606	1:Experimental evidence at protein level	39S ribosomal protein L19, mitochondrial	1.0	0.999	3	13	13	13	0	0	2	0	0	0	1	0	1	0	1	1	0	0	0	0	0	0	1	0	1	0	1	0	1	0	0	0	0	0	0	0	0	0	0	1
sp|P49411|EFTU_HUMAN	P49411	EFTU_HUMAN	TUFM	452	Homo sapiens OX=9606	1:Experimental evidence at protein level	Elongation factor Tu, mitochondrial	1.0	0.999	26	1441	1441	1441	25	21	36	28	28	20	32	31	34	32	30	31	26	18	33	25	30	27	25	29	36	30	33	28	35	28	40	33	29	25	33	31	33	26	32	37
sp|P49419|AL7A1_HUMAN	P49419	AL7A1_HUMAN	ALDH7A1	539	Homo sapiens OX=9606	1:Experimental evidence at protein level	Alpha-aminoadipic semialdehyde dehydrogenase	1.0	0.999	6	79	79	79	3	0	2	1	1	0	5	1	4	2	2	0	3	0	4	1	3	2	4	1	2	0	3	1	2	2	0	2	1	0	3	0	5	1	4	1
sp|P49585|PCY1A_HUMAN	P49585	PCY1A_HUMAN	PCYT1A	367	Homo sapiens OX=9606	1:Experimental evidence at protein level	Choline-phosphate cytidylyltransferase A	0.8438	0.9989	1	9	9	9	0	0	0	0	0	0	0	1	0	0	1	0	0	0	0	1	0	0	1	0	0	0	0	0	0	0	1	0	1	0	0	0	0	0	0	0
sp|P49588|SYAC_HUMAN	P49588	SYAC_HUMAN	AARS1	968	Homo sapiens OX=9606	1:Experimental evidence at protein level	Alanine--tRNA ligase, cytoplasmic	1.0	0.999	4	12	12	12	0	0	0	0	0	0	3	0	0	0	0	0	2	0	0	0	0	0	1	0	0	0	1	0	0	0	0	0	0	0	1	0	0	0	0	0
sp|P49590|SYHM_HUMAN	P49590	SYHM_HUMAN	HARS2	506	Homo sapiens OX=9606	1:Experimental evidence at protein level	Histidine--tRNA ligase, mitochondrial	1.0	0.999	2	10	10	10	0	0	1	1	0	0	1	0	1	0	0	0	1	1	1	1	0	0	0	0	0	1	0	0	0	0	0	0	0	0	0	1	0	0	0	0
sp|P49591|SYSC_HUMAN	P49591	SYSC_HUMAN	SARS1	514	Homo sapiens OX=9606	1:Experimental evidence at protein level	Serine--tRNA ligase, cytoplasmic	1.0	0.999	4	37	37	37	1	0	1	1	0	0	1	1	2	1	1	1	0	1	0	0	2	1	0	0	1	0	1	1	1	1	0	1	0	1	1	1	0	1	1	1
sp|P49720|PSB3_HUMAN	P49720	PSB3_HUMAN	PSMB3	205	Homo sapiens OX=9606	1:Experimental evidence at protein level	Proteasome subunit beta type-3	1.0	0.999	6	129	129	129	2	4	1	2	4	2	4	1	2	3	2	2	2	3	3	1	6	2	1	3	3	3	2	1	2	2	3	4	3	3	2	2	3	4	1	3
sp|P49721|PSB2_HUMAN	P49721	PSB2_HUMAN	PSMB2	201	Homo sapiens OX=9606	1:Experimental evidence at protein level	Proteasome subunit beta type-2	1.0	0.999	5	246	246	246	4	4	6	5	6	6	7	5	5	5	6	5	5	4	4	4	5	6	6	5	6	4	6	5	6	7	6	7	5	4	4	6	4	5	4	4
sp|P49748|ACADV_HUMAN	P49748	ACADV_HUMAN	ACADVL	655	Homo sapiens OX=9606	1:Experimental evidence at protein level	Very long-chain specific acyl-CoA dehydrogenase, mitochondrial	1.0	0.999	36	3045	3045	3045	55	44	68	57	48	34	59	45	72	60	70	62	64	41	78	53	66	43	74	45	92	68	85	59	86	52	85	68	71	56	74	67	74	72	68	84
sp|P49753|ACOT2_HUMAN	P49753	ACOT2_HUMAN	ACOT2	483	Homo sapiens OX=9606	1:Experimental evidence at protein level	Acyl-coenzyme A thioesterase 2, mitochondrial	1.0	0.999	22	1318	307	1318	21	11	31	18	22	17	32	29	29	22	29	26	29	20	30	25	26	19	32	19	39	22	37	29	35	27	32	28	26	24	37	28	29	30	31	34
sp|P49755|TMEDA_HUMAN	P49755	TMEDA_HUMAN	TMED10	219	Homo sapiens OX=9606	1:Experimental evidence at protein level	Transmembrane emp24 domain-containing protein 10	0.9999	0.999	2	3	3	3	1	1	0	0	0	0	0	0	0	0	0	0	0	0	0	0	0	0	0	0	0	0	0	0	0	0	0	0	0	0	0	0	0	0	0	0
sp|P49773|HINT1_HUMAN	P49773	HINT1_HUMAN	HINT1	126	Homo sapiens OX=9606	1:Experimental evidence at protein level	Histidine triad nucleotide-binding protein 1	1.0	0.999	7	526	526	526	5	6	10	12	12	12	15	13	12	12	12	16	11	13	7	7	14	14	9	12	9	12	10	12	8	12	9	13	5	11	11	11	8	11	6	10
sp|P49789|FHIT_HUMAN	P49789	FHIT_HUMAN	FHIT	147	Homo sapiens OX=9606	1:Experimental evidence at protein level	Bis(5'-adenosyl)-triphosphatase	0.8332	0.9988	1	3	3	3	0	0	0	0	0	0	0	0	0	0	0	0	0	0	1	0	0	0	0	0	0	0	1	0	0	0	0	0	1	0	0	0	0	0	0	0
sp|P49821|NDUV1_HUMAN	P49821	NDUV1_HUMAN	NDUFV1	464	Homo sapiens OX=9606	1:Experimental evidence at protein level	NADH dehydrogenase [ubiquinone] flavoprotein 1, mitochondrial	1.0	0.999	24	1393	1393	1393	25	18	36	27	23	14	31	21	37	30	28	31	31	17	40	24	31	26	33	28	37	25	36	23	35	27	43	29	28	23	36	26	32	28	33	33
sp|P49902|5NTC_HUMAN	P49902	5NTC_HUMAN	NT5C2	561	Homo sapiens OX=9606	1:Experimental evidence at protein level	Cytosolic purine 5'-nucleotidase	1.0	0.999	3	6	6	6	0	0	0	0	1	0	1	0	0	0	0	0	0	0	0	0	1	0	0	0	0	0	0	0	1	0	0	0	0	0	2	0	0	0	0	0
sp|P49913|CAMP_HUMAN	P49913	CAMP_HUMAN	CAMP	170	Homo sapiens OX=9606	1:Experimental evidence at protein level	Cathelicidin antimicrobial peptide	0.9777	0.9988	2	5	5	5	0	0	0	0	0	0	0	0	0	0	0	0	0	0	0	0	0	0	0	0	0	0	0	0	0	0	0	0	0	0	1	0	0	0	0	0
sp|P50213|IDH3A_HUMAN	P50213	IDH3A_HUMAN	IDH3A	366	Homo sapiens OX=9606	1:Experimental evidence at protein level	Isocitrate dehydrogenase [NAD] subunit alpha, mitochondrial	1.0	0.999	13	411	411	411	8	6	13	9	5	4	8	5	9	10	8	9	6	6	13	7	5	9	8	10	5	7	8	8	7	8	8	11	11	8	19	10	10	9	9	13
sp|P50395|GDIB_HUMAN	P50395	GDIB_HUMAN	GDI2	445	Homo sapiens OX=9606	1:Experimental evidence at protein level	Rab GDP dissociation inhibitor beta	1.0	0.999	19	597	249	597	11	7	14	15	10	11	18	19	13	15	9	17	16	11	7	9	13	15	13	10	10	11	9	8	13	15	11	20	7	14	15	13	14	14	13	9
sp|P50402|EMD_HUMAN	P50402	EMD_HUMAN	EMD	254	Homo sapiens OX=9606	1:Experimental evidence at protein level	Emerin	1.0	0.999	7	43	43	43	2	1	1	1	0	0	1	0	1	4	1	1	1	1	0	0	0	1	0	0	2	0	2	0	1	1	1	1	1	0	0	0	1	2	2	2
sp|P50454|SERPH_HUMAN	P50454	SERPH_HUMAN	SERPINH1	418	Homo sapiens OX=9606	1:Experimental evidence at protein level	Serpin H1	0.854	0.999	1	12	12	12	0	0	0	0	0	0	1	1	0	0	0	0	0	0	1	0	1	1	1	0	1	0	0	0	0	0	0	1	0	0	0	0	0	0	0	0
sp|P50461|CSRP3_HUMAN	P50461	CSRP3_HUMAN	CSRP3	194	Homo sapiens OX=9606	1:Experimental evidence at protein level	Cysteine and glycine-rich protein 3	1.0	0.999	12	1036	1036	1036	18	16	21	22	32	28	26	29	27	20	22	22	16	9	13	7	26	20	22	26	23	16	19	18	24	19	19	16	19	18	21	20	24	23	19	18
sp|P50502|F10A1_HUMAN	P50502	F10A1_HUMAN	ST13	369	Homo sapiens OX=9606	1:Experimental evidence at protein level	Hsc70-interacting protein	1.0	0.999	10	230	0	230	4	2	4	6	7	4	5	6	3	6	5	7	3	4	5	3	5	6	3	5	5	4	5	3	6	5	4	5	4	4	8	3	4	4	4	5
sp|P50552|VASP_HUMAN	P50552	VASP_HUMAN	VASP	380	Homo sapiens OX=9606	1:Experimental evidence at protein level	Vasodilator-stimulated phosphoprotein	0.8539	0.999	1	6	6	6	1	0	0	0	0	0	0	0	0	0	0	0	0	0	0	0	1	0	0	0	1	0	1	0	0	0	0	0	0	0	0	0	1	0	0	0
sp|P50570|DYN2_HUMAN	P50570	DYN2_HUMAN	DNM2	870	Homo sapiens OX=9606	1:Experimental evidence at protein level	Dynamin-2	1.0	0.999	4	50	40	50	1	1	0	1	2	1	1	1	1	1	0	1	1	1	1	1	1	1	1	1	2	1	1	1	3	1	1	2	1	1	0	0	1	1	1	1
sp|P50579|MAP2_HUMAN	P50579	MAP2_HUMAN	METAP2	478	Homo sapiens OX=9606	1:Experimental evidence at protein level	Methionine aminopeptidase 2	0.9974	0.9986	3	8	8	8	0	0	0	0	1	0	0	0	0	0	0	0	0	0	1	0	2	0	1	0	0	0	0	0	0	0	0	1	0	0	0	0	0	0	1	0
sp|P50914|RL14_HUMAN	P50914	RL14_HUMAN	RPL14	215	Homo sapiens OX=9606	1:Experimental evidence at protein level	60S ribosomal protein L14	0.854	0.999	1	7	7	7	0	0	0	0	0	0	1	0	0	1	0	0	0	0	0	0	0	0	1	1	0	0	0	1	0	0	1	0	0	0	0	0	0	0	0	0
sp|P50990|TCPQ_HUMAN	P50990	TCPQ_HUMAN	CCT8	548	Homo sapiens OX=9606	1:Experimental evidence at protein level	T-complex protein 1 subunit theta	1.0	0.999	10	160	160	160	2	2	4	2	5	2	3	4	2	4	3	1	4	3	5	3	5	3	3	4	4	4	2	3	2	3	1	4	4	3	3	4	1	7	4	3
sp|P50991|TCPD_HUMAN	P50991	TCPD_HUMAN	CCT4	539	Homo sapiens OX=9606	1:Experimental evidence at protein level	T-complex protein 1 subunit delta	1.0	0.999	10	139	139	173	1	2	5	3	3	3	3	4	5	4	3	5	2	1	2	5	2	6	3	1	2	2	2	2	2	4	2	5	1	1	5	2	3	2	2	2
sp|P50993|AT1A2_HUMAN	P50993	AT1A2_HUMAN	ATP1A2	1020	Homo sapiens OX=9606	1:Experimental evidence at protein level	Sodium/potassium-transporting ATPase subunit alpha-2	1.0	0.999	28	712	478	712	18	14	16	13	21	11	14	14	27	18	11	14	13	10	15	11	18	14	12	20	19	12	14	8	18	14	12	11	13	15	20	22	12	12	11	8
sp|P50995|ANX11_HUMAN	P50995	ANX11_HUMAN	ANXA11	505	Homo sapiens OX=9606	1:Experimental evidence at protein level	Annexin A11	1.0	0.999	10	183	183	183	2	2	5	5	4	3	4	6	3	5	4	4	2	3	3	5	4	5	2	4	4	4	6	4	4	6	1	5	3	3	1	5	5	6	2	5
sp|P51114|FXR1_HUMAN	P51114	FXR1_HUMAN	FXR1	621	Homo sapiens OX=9606	1:Experimental evidence at protein level	Fragile X mental retardation syndrome-related protein 1	1.0	0.999	10	94	94	94	2	0	2	1	8	4	5	5	4	2	3	2	2	2	2	2	3	1	3	1	2	0	2	0	0	2	1	1	2	1	3	0	1	0	2	0
sp|P51149|RAB7A_HUMAN	P51149	RAB7A_HUMAN	RAB7A	207	Homo sapiens OX=9606	1:Experimental evidence at protein level	Ras-related protein Rab-7a	1.0	0.999	6	59	59	59	2	0	2	0	1	0	1	0	1	0	1	1	2	0	1	0	2	1	1	0	3	0	2	0	2	1	3	0	2	1	2	0	3	2	1	1
sp|P51151|RAB9A_HUMAN	P51151	RAB9A_HUMAN	RAB9A	201	Homo sapiens OX=9606	1:Experimental evidence at protein level	Ras-related protein Rab-9A	0.8537	0.999	1	2	2	2	0	0	0	0	1	0	0	0	0	0	0	0	0	0	0	0	0	0	0	0	0	0	1	0	0	0	0	0	0	0	0	0	0	0	0	0
sp|P51160|PDE6C_HUMAN	P51160	PDE6C_HUMAN	PDE6C	858	Homo sapiens OX=9606	1:Experimental evidence at protein level	Cone cGMP-specific 3',5'-cyclic phosphodiesterase subunit alpha'	0.9988	0.9983	2	5	5	5	0	0	0	0	0	0	0	0	0	0	0	0	0	0	0	0	0	0	0	0	1	0	0	0	1	0	1	0	0	0	0	0	0	0	0	0
sp|P51398|RT29_HUMAN	P51398	RT29_HUMAN	DAP3	398	Homo sapiens OX=9606	1:Experimental evidence at protein level	28S ribosomal protein S29, mitochondrial	1.0	0.999	4	9	9	9	0	0	2	0	1	0	1	0	1	0	0	0	0	0	0	1	0	0	0	0	1	0	0	0	0	0	0	1	1	0	0	0	0	0	0	0
sp|P51452|DUS3_HUMAN	P51452	DUS3_HUMAN	DUSP3	185	Homo sapiens OX=9606	1:Experimental evidence at protein level	Dual specificity protein phosphatase 3	1.0	0.999	5	185	185	185	2	1	3	5	4	5	4	5	5	2	3	7	4	5	3	4	5	4	4	5	5	4	5	6	3	3	5	5	2	3	1	4	5	3	4	6
sp|P51553|IDH3G_HUMAN	P51553	IDH3G_HUMAN	IDH3G	393	Homo sapiens OX=9606	1:Experimental evidence at protein level	Isocitrate dehydrogenase [NAD] subunit gamma, mitochondrial	1.0	0.999	12	260	260	260	3	2	5	4	2	2	3	3	5	2	5	5	5	3	10	6	5	3	6	9	6	7	5	4	6	3	8	4	9	10	9	6	7	8	8	14
sp|P51572|BAP31_HUMAN	P51572	BAP31_HUMAN	BCAP31	246	Homo sapiens OX=9606	1:Experimental evidence at protein level	B-cell receptor-associated protein 31	1.0	0.999	4	17	17	17	0	0	0	2	0	1	0	1	0	0	0	1	0	0	0	0	0	1	0	0	0	0	0	0	0	0	0	0	0	0	0	2	0	0	1	0
sp|P51636|CAV2_HUMAN	P51636	CAV2_HUMAN	CAV2	162	Homo sapiens OX=9606	1:Experimental evidence at protein level	Caveolin-2	0.854	0.999	1	2	2	2	0	0	0	0	0	0	1	0	0	0	0	0	0	0	0	0	0	0	0	0	0	0	0	0	0	0	0	0	0	0	0	0	0	0	0	0
sp|P51648|AL3A2_HUMAN	P51648	AL3A2_HUMAN	ALDH3A2	485	Homo sapiens OX=9606	1:Experimental evidence at protein level	Aldehyde dehydrogenase family 3 member A2	1.0	0.999	6	195	162	195	3	4	4	3	4	3	5	4	2	4	5	3	4	2	4	3	4	4	6	5	6	4	4	5	4	4	4	2	3	6	5	4	4	4	5	7
sp|P51649|SSDH_HUMAN	P51649	SSDH_HUMAN	ALDH5A1	535	Homo sapiens OX=9606	1:Experimental evidence at protein level	Succinate-semialdehyde dehydrogenase, mitochondrial	1.0	0.999	14	395	395	395	9	4	9	7	6	3	10	5	11	4	7	6	15	7	16	6	12	9	9	4	15	5	13	6	13	8	13	10	10	6	17	6	10	5	10	9
sp|P51659|DHB4_HUMAN	P51659	DHB4_HUMAN	HSD17B4	736	Homo sapiens OX=9606	1:Experimental evidence at protein level	Peroxisomal multifunctional enzyme type 2	1.0	0.999	6	73	73	73	1	2	1	1	1	1	2	1	2	1	1	1	2	2	2	1	2	1	1	1	2	2	2	2	1	1	1	1	2	1	2	1	2	1	3	2
sp|P51665|PSMD7_HUMAN	P51665	PSMD7_HUMAN	PSMD7	324	Homo sapiens OX=9606	1:Experimental evidence at protein level	26S proteasome non-ATPase regulatory subunit 7	1.0	0.999	7	110	110	110	2	1	2	1	5	1	4	1	3	2	1	1	1	3	2	2	4	2	3	3	4	2	3	3	5	2	4	1	2	1	3	2	3	1	3	1
sp|P51687|SUOX_HUMAN	P51687	SUOX_HUMAN	SUOX	545	Homo sapiens OX=9606	1:Experimental evidence at protein level	Sulfite oxidase, mitochondrial	1.0	0.999	7	72	72	72	3	0	4	2	2	1	5	1	4	2	2	2	1	1	1	0	2	1	4	1	3	1	2	0	2	1	1	1	2	1	5	1	2	0	1	1
sp|P51812|KS6A3_HUMAN	P51812	KS6A3_HUMAN	RPS6KA3	740	Homo sapiens OX=9606	1:Experimental evidence at protein level	Ribosomal protein S6 kinase alpha-3	1.0	0.999	9	49	22	49	0	0	2	2	1	1	1	3	0	0	0	2	1	1	0	1	3	1	0	1	2	1	1	2	1	2	2	1	0	1	2	0	0	0	0	1
sp|P51858|HDGF_HUMAN	P51858	HDGF_HUMAN	HDGF	240	Homo sapiens OX=9606	1:Experimental evidence at protein level	Hepatoma-derived growth factor	1.0	0.999	4	63	62	63	0	0	2	1	2	1	1	1	1	1	2	1	2	1	2	1	2	1	1	1	3	1	2	1	1	1	2	1	3	1	1	1	2	1	1	1
sp|P51884|LUM_HUMAN	P51884	LUM_HUMAN	LUM	338	Homo sapiens OX=9606	1:Experimental evidence at protein level	Lumican	1.0	0.999	7	215	215	215	9	2	7	5	3	2	4	6	5	9	3	5	6	4	4	2	4	2	3	2	3	3	4	3	5	4	4	6	7	4	8	7	3	0	3	2
sp|P51888|PRELP_HUMAN	P51888	PRELP_HUMAN	PRELP	382	Homo sapiens OX=9606	1:Experimental evidence at protein level	Prolargin	1.0	0.999	6	114	114	114	6	3	3	2	1	2	4	2	3	3	3	2	3	4	1	4	4	2	3	2	1	2	1	3	4	4	2	5	2	3	1	3	1	1	1	0
sp|P51911|CNN1_HUMAN	P51911	CNN1_HUMAN	CNN1	297	Homo sapiens OX=9606	1:Experimental evidence at protein level	Calponin-1	0.8179	0.9987	1	1	1	1	0	0	0	0	0	0	0	0	0	0	0	0	0	0	0	0	0	0	0	0	0	0	0	0	0	0	0	0	0	1	0	0	0	0	0	0
sp|P51970|NDUA8_HUMAN	P51970	NDUA8_HUMAN	NDUFA8	172	Homo sapiens OX=9606	1:Experimental evidence at protein level	NADH dehydrogenase [ubiquinone] 1 alpha subcomplex subunit 8	1.0	0.999	9	813	813	813	19	10	20	15	15	8	20	16	19	12	20	16	22	10	22	13	20	10	21	13	17	14	21	16	23	14	22	14	18	14	22	15	21	15	21	18
sp|P51991|ROA3_HUMAN	P51991	ROA3_HUMAN	HNRNPA3	378	Homo sapiens OX=9606	1:Experimental evidence at protein level	Heterogeneous nuclear ribonucleoprotein A3	1.0	0.999	12	125	125	127	7	2	1	5	6	2	4	2	3	3	2	3	4	3	2	2	2	3	4	2	3	2	1	2	2	1	2	2	2	2	4	2	1	2	1	2
sp|P52179|MYOM1_HUMAN	P52179	MYOM1_HUMAN	MYOM1	1685	Homo sapiens OX=9606	1:Experimental evidence at protein level	Myomesin-1	1.0	0.999	120	10297	10297	10297	219	181	235	203	208	181	223	187	201	209	197	188	223	198	222	198	207	200	225	193	219	201	203	187	228	214	205	211	221	193	249	202	229	199	223	196
sp|P52209|6PGD_HUMAN	P52209	6PGD_HUMAN	PGD	483	Homo sapiens OX=9606	1:Experimental evidence at protein level	6-phosphogluconate dehydrogenase, decarboxylating	1.0	0.999	5	96	96	96	2	0	4	3	1	1	2	2	2	2	2	3	3	2	2	2	3	2	2	0	3	1	2	1	2	2	3	2	1	2	4	2	1	2	1	2
sp|P52272|HNRPM_HUMAN	P52272	HNRPM_HUMAN	HNRNPM	730	Homo sapiens OX=9606	1:Experimental evidence at protein level	Heterogeneous nuclear ribonucleoprotein M	1.0	0.999	5	43	43	43	1	1	1	1	0	1	1	1	1	0	1	1	2	1	0	1	2	1	2	1	1	1	1	1	2	1	2	1	1	1	0	2	0	0	2	2
sp|P52564|MP2K6_HUMAN	P52564	MP2K6_HUMAN	MAP2K6	334	Homo sapiens OX=9606	1:Experimental evidence at protein level	Dual specificity mitogen-activated protein kinase kinase 6	1.0	0.999	3	62	62	62	1	1	2	2	1	1	1	2	1	1	1	1	1	3	2	0	2	2	1	0	3	2	1	2	2	0	1	2	2	1	2	0	2	1	1	1
sp|P52565|GDIR1_HUMAN	P52565	GDIR1_HUMAN	ARHGDIA	204	Homo sapiens OX=9606	1:Experimental evidence at protein level	Rho GDP-dissociation inhibitor 1	1.0	0.999	6	128	128	128	4	1	4	2	3	3	6	3	1	4	3	3	4	3	2	1	4	2	3	2	3	4	3	1	2	3	4	2	3	1	3	2	3	2	2	2
sp|P52566|GDIR2_HUMAN	P52566	GDIR2_HUMAN	ARHGDIB	201	Homo sapiens OX=9606	1:Experimental evidence at protein level	Rho GDP-dissociation inhibitor 2	0.9994	0.999	2	7	7	7	0	0	0	0	0	0	0	0	0	0	0	0	0	0	0	0	1	0	1	0	1	0	0	0	0	0	0	0	1	0	0	0	1	0	0	0
sp|P52788|SPSY_HUMAN	P52788	SPSY_HUMAN	SMS	366	Homo sapiens OX=9606	1:Experimental evidence at protein level	Spermine synthase	0.854	0.999	1	2	2	2	0	0	0	0	1	0	0	0	0	0	0	0	0	0	0	0	0	0	0	0	1	0	0	0	0	0	0	0	0	0	0	0	0	0	0	0
sp|P52789|HXK2_HUMAN	P52789	HXK2_HUMAN	HK2	917	Homo sapiens OX=9606	1:Experimental evidence at protein level	Hexokinase-2	0.9974	0.9988	6	2	2	95	0	0	0	0	0	0	0	0	0	0	0	0	0	0	0	0	0	0	0	0	1	0	0	0	0	0	0	0	0	0	1	0	0	0	0	0
sp|P52815|RM12_HUMAN	P52815	RM12_HUMAN	MRPL12	198	Homo sapiens OX=9606	1:Experimental evidence at protein level	39S ribosomal protein L12, mitochondrial	0.832	0.9988	1	3	3	3	0	0	0	0	0	0	1	0	0	0	0	0	0	0	0	0	0	0	0	0	0	0	0	0	0	0	0	0	0	0	0	0	0	0	0	0
sp|P52895|AK1C2_HUMAN	P52895	AK1C2_HUMAN	AKR1C2	323	Homo sapiens OX=9606	1:Experimental evidence at protein level	Aldo-keto reductase family 1 member C2	1.0	0.999	9	119	24	119	1	0	3	3	5	2	3	1	0	1	2	0	3	0	2	1	10	8	7	8	9	3	6	1	5	0	5	1	2	1	4	4	0	1	1	0
sp|P52907|CAZA1_HUMAN	P52907	CAZA1_HUMAN	CAPZA1	286	Homo sapiens OX=9606	1:Experimental evidence at protein level	F-actin-capping protein subunit alpha-1	1.0	0.999	4	5	5	170	0	0	0	0	0	0	0	0	0	0	0	0	0	0	0	0	0	0	1	0	0	0	0	0	0	0	0	0	0	0	0	0	1	0	0	0
sp|P52943|CRIP2_HUMAN	P52943	CRIP2_HUMAN	CRIP2	208	Homo sapiens OX=9606	1:Experimental evidence at protein level	Cysteine-rich protein 2	1.0	0.999	1	4	4	4	0	0	1	0	0	0	0	0	0	0	1	0	0	0	0	0	0	0	0	0	1	0	0	0	0	0	0	0	0	0	0	0	0	0	0	0
sp|P53004|BIEA_HUMAN	P53004	BIEA_HUMAN	BLVRA	296	Homo sapiens OX=9606	1:Experimental evidence at protein level	Biliverdin reductase A	1.0	0.999	3	41	41	41	0	0	0	2	1	1	3	2	0	1	2	1	0	0	0	1	1	2	1	2	0	1	1	0	0	2	1	2	1	0	1	1	0	1	2	1
sp|P53041|PPP5_HUMAN	P53041	PPP5_HUMAN	PPP5C	499	Homo sapiens OX=9606	1:Experimental evidence at protein level	Serine/threonine-protein phosphatase 5	1.0	0.999	3	27	27	27	0	0	0	1	0	2	2	0	1	0	0	0	1	0	1	0	1	0	1	1	1	2	1	0	0	0	1	0	0	0	1	0	0	1	1	1
sp|P53420|CO4A4_HUMAN	P53420	CO4A4_HUMAN	COL4A4	1690	Homo sapiens OX=9606	1:Experimental evidence at protein level	Collagen alpha-4(IV) chain	1.0	0.999	1	2	2	2	0	0	0	0	0	0	0	0	0	0	0	0	0	0	0	0	0	0	1	0	0	0	0	0	0	0	0	0	0	0	1	0	0	0	0	0
sp|P53597|SUCA_HUMAN	P53597	SUCA_HUMAN	SUCLG1	346	Homo sapiens OX=9606	1:Experimental evidence at protein level	Succinate--CoA ligase [ADP/GDP-forming] subunit alpha, mitochondrial	1.0	0.999	10	493	493	493	7	7	12	12	8	5	10	10	11	13	10	12	9	7	14	10	10	8	8	10	11	9	12	10	10	10	16	12	13	9	11	9	8	13	12	10
sp|P53611|PGTB2_HUMAN	P53611	PGTB2_HUMAN	RABGGTB	331	Homo sapiens OX=9606	1:Experimental evidence at protein level	Geranylgeranyl transferase type-2 subunit beta	0.7632	0.9982	1	1	1	1	0	0	0	0	0	0	0	1	0	0	0	0	0	0	0	0	0	0	0	0	0	0	0	0	0	0	0	0	0	0	0	0	0	0	0	0
sp|P53618|COPB_HUMAN	P53618	COPB_HUMAN	COPB1	953	Homo sapiens OX=9606	1:Experimental evidence at protein level	Coatomer subunit beta	0.8418	0.9989	1	1	1	1	0	0	0	0	0	0	0	0	0	0	0	0	0	0	0	0	0	0	0	0	0	0	0	0	0	0	0	0	0	0	0	0	0	0	0	0
sp|P53621|COPA_HUMAN	P53621	COPA_HUMAN	COPA	1224	Homo sapiens OX=9606	1:Experimental evidence at protein level	Coatomer subunit alpha	1.0	0.999	3	3	3	3	1	0	1	0	0	0	0	0	1	0	0	0	0	0	0	0	0	0	0	0	0	0	0	0	0	0	0	0	0	0	0	0	0	0	0	0
sp|P53701|CCHL_HUMAN	P53701	CCHL_HUMAN	HCCS	268	Homo sapiens OX=9606	1:Experimental evidence at protein level	Cytochrome c-type heme lyase	1.0	0.999	3	34	34	34	1	0	3	2	2	0	1	0	2	2	1	1	1	0	1	1	1	0	0	0	1	1	0	0	0	0	0	1	0	0	1	1	1	0	0	2
sp|P53778|MK12_HUMAN	P53778	MK12_HUMAN	MAPK12	367	Homo sapiens OX=9606	1:Experimental evidence at protein level	Mitogen-activated protein kinase 12	1.0	0.999	6	54	54	97	1	0	2	3	2	1	3	3	1	0	3	1	2	2	1	0	2	2	1	0	2	1	1	0	1	1	1	1	1	0	2	1	1	0	1	1
sp|P53814|SMTN_HUMAN	P53814	SMTN_HUMAN	SMTN	917	Homo sapiens OX=9606	1:Experimental evidence at protein level	Smoothelin	0.9999	0.999	2	5	5	5	0	0	0	0	1	0	0	1	0	1	0	0	0	0	0	0	1	1	0	0	0	0	0	0	0	0	0	0	0	0	0	0	0	0	0	0
sp|P53985|MOT1_HUMAN	P53985	MOT1_HUMAN	SLC16A1	500	Homo sapiens OX=9606	1:Experimental evidence at protein level	Monocarboxylate transporter 1	1.0	0.999	4	149	149	149	2	3	2	5	2	5	3	4	5	6	2	4	1	4	2	3	3	3	2	4	4	5	3	4	2	3	3	6	2	3	4	3	2	3	2	3
sp|P53990|IST1_HUMAN	P53990	IST1_HUMAN	IST1	364	Homo sapiens OX=9606	1:Experimental evidence at protein level	IST1 homolog	1.0	0.9989	2	8	8	8	0	0	0	1	0	1	0	1	0	0	0	0	0	0	0	0	0	0	0	0	0	0	0	0	0	1	0	1	0	0	0	2	0	0	1	0
sp|P54136|SYRC_HUMAN	P54136	SYRC_HUMAN	RARS1	660	Homo sapiens OX=9606	1:Experimental evidence at protein level	Arginine--tRNA ligase, cytoplasmic	1.0	0.999	5	24	24	24	0	0	1	1	2	0	2	0	0	0	1	0	2	0	0	0	1	0	1	0	1	0	2	0	0	0	1	0	0	1	1	1	1	0	0	0
sp|P54289|CA2D1_HUMAN	P54289	CA2D1_HUMAN	CACNA2D1	1103	Homo sapiens OX=9606	1:Experimental evidence at protein level	Voltage-dependent calcium channel subunit alpha-2/delta-1	1.0	0.999	24	554	529	554	5	11	10	9	9	9	9	12	7	14	8	8	10	16	10	8	7	16	6	10	9	11	10	11	14	13	8	12	9	12	13	16	14	22	10	15
sp|P54296|MYOM2_HUMAN	P54296	MYOM2_HUMAN	MYOM2	1465	Homo sapiens OX=9606	1:Experimental evidence at protein level	Myomesin-2	1.0	0.999	105	13111	13111	13111	218	284	237	280	244	278	228	268	235	300	210	268	223	271	223	253	244	313	235	265	237	284	225	267	259	311	214	282	230	299	263	312	190	255	180	281
sp|P54577|SYYC_HUMAN	P54577	SYYC_HUMAN	YARS1	528	Homo sapiens OX=9606	1:Experimental evidence at protein level	Tyrosine--tRNA ligase, cytoplasmic	0.8513	0.999	1	10	10	10	0	0	1	0	0	0	1	0	1	1	0	1	0	0	1	1	0	0	0	0	1	0	0	1	0	0	0	0	0	0	0	0	0	0	0	0
sp|P54578|UBP14_HUMAN	P54578	UBP14_HUMAN	USP14	494	Homo sapiens OX=9606	1:Experimental evidence at protein level	Ubiquitin carboxyl-terminal hydrolase 14	1.0	0.999	15	266	266	266	3	1	8	6	8	7	8	10	9	6	6	7	3	3	4	2	8	6	5	3	5	5	5	6	7	6	7	5	3	4	9	4	4	0	6	4
sp|P54619|AAKG1_HUMAN	P54619	AAKG1_HUMAN	PRKAG1	331	Homo sapiens OX=9606	1:Experimental evidence at protein level	5'-AMP-activated protein kinase subunit gamma-1	1.0	0.999	10	122	95	122	2	0	4	2	5	1	5	3	4	3	3	3	3	3	1	5	1	2	7	3	2	2	3	4	3	3	1	1	2	2	4	2	1	2	2	2
sp|P54646|AAPK2_HUMAN	P54646	AAPK2_HUMAN	PRKAA2	552	Homo sapiens OX=9606	1:Experimental evidence at protein level	5'-AMP-activated protein kinase catalytic subunit alpha-2	1.0	0.999	12	140	112	140	0	0	3	2	4	3	5	3	2	2	5	4	1	1	6	3	6	3	5	4	6	2	2	2	7	3	0	3	2	3	5	2	1	3	0	1
sp|P54652|HSP72_HUMAN	P54652	HSP72_HUMAN	HSPA2	639	Homo sapiens OX=9606	1:Experimental evidence at protein level	Heat shock-related 70 kDa protein 2	1.0	0.999	33	851	851	1734	15	12	17	15	23	24	19	23	24	24	22	21	18	15	9	11	17	24	15	23	15	18	17	18	15	20	16	8	11	13	17	13	15	18	13	14
sp|P54725|RD23A_HUMAN	P54725	RD23A_HUMAN	RAD23A	363	Homo sapiens OX=9606	1:Experimental evidence at protein level	UV excision repair protein RAD23 homolog A	1.0	0.999	3	22	22	24	1	0	1	1	1	1	0	0	1	0	0	0	0	0	1	0	0	1	0	0	1	0	0	0	1	0	0	0	0	0	1	0	1	0	1	1
sp|P54727|RD23B_HUMAN	P54727	RD23B_HUMAN	RAD23B	409	Homo sapiens OX=9606	1:Experimental evidence at protein level	UV excision repair protein RAD23 homolog B	1.0	0.999	5	48	46	48	1	0	1	2	1	1	1	3	2	2	0	2	1	0	1	1	0	2	1	0	0	1	1	0	3	1	1	3	1	0	2	1	1	3	1	0
sp|P54819|KAD2_HUMAN	P54819	KAD2_HUMAN	AK2	239	Homo sapiens OX=9606	1:Experimental evidence at protein level	Adenylate kinase 2, mitochondrial	1.0	0.999	10	405	405	405	7	4	11	9	6	7	10	9	10	13	7	12	9	6	15	8	9	8	10	9	12	9	9	8	9	8	9	12	9	5	15	10	5	6	9	9
sp|P54868|HMCS2_HUMAN	P54868	HMCS2_HUMAN	HMGCS2	508	Homo sapiens OX=9606	1:Experimental evidence at protein level	Hydroxymethylglutaryl-CoA synthase, mitochondrial	1.0	0.999	6	24	24	24	4	0	0	0	0	0	0	0	0	0	0	0	0	0	0	0	0	0	0	0	5	0	2	0	0	0	0	0	1	0	0	0	0	0	0	0
sp|P54920|SNAA_HUMAN	P54920	SNAA_HUMAN	NAPA	295	Homo sapiens OX=9606	1:Experimental evidence at protein level	Alpha-soluble NSF attachment protein	1.0	0.999	10	98	76	98	1	1	1	2	2	1	2	2	3	2	2	2	2	2	2	1	5	2	2	1	3	1	3	1	2	3	2	2	3	1	3	1	4	1	2	1
sp|P55010|IF5_HUMAN	P55010	IF5_HUMAN	EIF5	431	Homo sapiens OX=9606	1:Experimental evidence at protein level	Eukaryotic translation initiation factor 5	1.0	0.999	7	18	18	18	0	0	0	1	1	0	0	0	1	1	1	1	0	0	0	0	0	0	0	0	0	0	0	0	0	1	0	1	0	1	2	0	0	1	0	1
sp|P55036|PSMD4_HUMAN	P55036	PSMD4_HUMAN	PSMD4	377	Homo sapiens OX=9606	1:Experimental evidence at protein level	26S proteasome non-ATPase regulatory subunit 4	1.0	0.999	4	62	62	62	1	0	1	2	1	2	2	1	2	2	1	1	1	2	2	1	1	2	1	1	2	2	2	2	2	1	1	1	3	1	2	2	1	1	1	2
sp|P55039|DRG2_HUMAN	P55039	DRG2_HUMAN	DRG2	364	Homo sapiens OX=9606	1:Experimental evidence at protein level	Developmentally-regulated GTP-binding protein 2	0.8526	0.999	1	1	1	1	0	0	1	0	0	0	0	0	0	0	0	0	0	0	0	0	0	0	0	0	0	0	0	0	0	0	0	0	0	0	0	0	0	0	0	0
sp|P55042|RAD_HUMAN	P55042	RAD_HUMAN	RRAD	308	Homo sapiens OX=9606	1:Experimental evidence at protein level	GTP-binding protein RAD	0.854	0.999	1	11	11	11	0	0	0	0	1	0	1	0	1	0	1	0	1	0	0	0	1	1	0	0	0	0	1	0	1	0	0	0	0	0	0	1	0	0	0	0
sp|P55060|XPO2_HUMAN	P55060	XPO2_HUMAN	CSE1L	971	Homo sapiens OX=9606	1:Experimental evidence at protein level	Exportin-2	1.0	0.999	15	66	66	66	0	1	5	3	2	3	3	4	3	2	0	3	1	0	0	1	3	2	0	2	1	2	2	0	4	2	1	4	0	1	0	0	2	0	0	0
sp|P55072|TERA_HUMAN	P55072	TERA_HUMAN	VCP	806	Homo sapiens OX=9606	1:Experimental evidence at protein level	Transitional endoplasmic reticulum ATPase	1.0	0.999	34	927	916	927	19	16	23	22	24	14	23	24	19	26	18	14	19	14	19	19	26	25	16	13	22	11	22	15	20	18	22	17	15	15	22	16	20	15	19	13
sp|P55083|MFAP4_HUMAN	P55083	MFAP4_HUMAN	MFAP4	255	Homo sapiens OX=9606	1:Experimental evidence at protein level	Microfibril-associated glycoprotein 4	1.0	0.999	3	85	85	85	3	2	1	1	5	1	5	2	1	1	0	1	4	3	2	1	3	0	3	1	3	1	2	3	1	1	1	0	2	3	2	1	1	1	1	0
sp|P55084|ECHB_HUMAN	P55084	ECHB_HUMAN	HADHB	474	Homo sapiens OX=9606	1:Experimental evidence at protein level	Trifunctional enzyme subunit beta, mitochondrial	1.0	0.999	30	3083	3083	3083	52	40	63	47	54	38	68	44	74	50	65	53	71	42	85	49	58	41	70	50	99	67	90	66	82	54	82	70	76	57	94	65	76	62	71	70
sp|P55087|AQP4_HUMAN	P55087	AQP4_HUMAN	AQP4	323	Homo sapiens OX=9606	1:Experimental evidence at protein level	Aquaporin-4	1.0	0.999	2	7	7	7	0	0	0	1	0	0	0	0	1	1	0	2	0	0	0	0	0	0	0	0	0	0	0	0	0	0	0	1	0	1	0	0	0	0	0	0
sp|P55209|NP1L1_HUMAN	P55209	NP1L1_HUMAN	NAP1L1	391	Homo sapiens OX=9606	1:Experimental evidence at protein level	Nucleosome assembly protein 1-like 1	1.0	0.999	4	38	38	104	1	0	2	2	1	1	1	3	1	3	1	1	0	0	0	0	1	2	0	0	1	0	1	0	0	1	0	0	0	0	2	0	1	2	0	1
sp|P55263|ADK_HUMAN	P55263	ADK_HUMAN	ADK	362	Homo sapiens OX=9606	1:Experimental evidence at protein level	Adenosine kinase	1.0	0.999	3	4	4	4	2	0	0	0	0	0	0	0	0	0	0	0	0	1	0	0	0	0	0	0	0	0	0	0	0	0	0	1	0	0	0	0	0	0	0	0
sp|P55268|LAMB2_HUMAN	P55268	LAMB2_HUMAN	LAMB2	1798	Homo sapiens OX=9606	1:Experimental evidence at protein level	Laminin subunit beta-2	1.0	0.999	41	719	719	719	22	15	15	10	22	16	12	17	21	18	15	10	16	18	18	11	19	15	14	8	16	10	18	13	11	12	8	10	26	16	20	15	14	10	13	13
sp|P55290|CAD13_HUMAN	P55290	CAD13_HUMAN	CDH13	713	Homo sapiens OX=9606	1:Experimental evidence at protein level	Cadherin-13	1.0	0.999	5	102	102	102	3	2	2	3	1	2	3	2	2	2	3	3	1	1	1	3	2	2	1	2	1	3	1	2	3	2	1	2	1	4	4	3	1	2	1	1
sp|P55735|SEC13_HUMAN	P55735	SEC13_HUMAN	SEC13	322	Homo sapiens OX=9606	1:Experimental evidence at protein level	Protein SEC13 homolog	0.854	0.999	1	7	7	7	0	0	0	0	1	0	0	0	0	0	0	0	0	1	0	0	0	0	0	0	0	0	0	0	0	0	1	0	1	0	0	0	1	0	1	0
sp|P55786|PSA_HUMAN	P55786	PSA_HUMAN	NPEPPS	919	Homo sapiens OX=9606	1:Experimental evidence at protein level	Puromycin-sensitive aminopeptidase	1.0	0.999	32	1159	906	1159	17	11	28	33	21	19	28	35	18	29	27	28	28	28	21	24	21	27	15	19	18	21	19	26	17	31	24	34	21	18	20	19	20	20	22	25
sp|P55795|HNRH2_HUMAN	P55795	HNRH2_HUMAN	HNRNPH2	449	Homo sapiens OX=9606	1:Experimental evidence at protein level	Heterogeneous nuclear ribonucleoprotein H2	0.9996	0.999	5	2	2	58	0	0	0	0	1	0	0	0	0	1	0	0	0	0	0	0	0	0	0	0	0	0	0	0	0	0	0	0	0	0	0	0	0	0	0	0
sp|P55809|SCOT1_HUMAN	P55809	SCOT1_HUMAN	OXCT1	520	Homo sapiens OX=9606	1:Experimental evidence at protein level	Succinyl-CoA:3-ketoacid coenzyme A transferase 1, mitochondrial	1.0	0.999	13	99	98	99	0	0	0	0	8	1	16	0	2	0	0	0	3	0	1	0	2	0	2	0	8	2	10	1	3	0	2	0	3	0	12	1	4	0	1	0
sp|P55822|SH3BG_HUMAN	P55822	SH3BG_HUMAN	SH3BGR	239	Homo sapiens OX=9606	2:Experimental evidence at transcript level	SH3 domain-binding glutamic acid-rich protein	1.0	0.999	7	356	356	356	4	4	7	8	7	10	5	10	5	8	7	9	3	5	9	5	8	9	4	5	9	7	8	4	10	9	6	8	7	6	8	12	3	8	7	12
sp|P55884|EIF3B_HUMAN	P55884	EIF3B_HUMAN	EIF3B	814	Homo sapiens OX=9606	1:Experimental evidence at protein level	Eukaryotic translation initiation factor 3 subunit B	1.0	0.999	8	44	44	44	1	0	1	1	2	1	2	0	1	2	0	0	1	1	1	2	2	2	1	1	1	0	0	0	1	3	2	0	1	1	2	1	0	0	1	0
sp|P56134|ATPK_HUMAN	P56134	ATPK_HUMAN	ATP5MF	94	Homo sapiens OX=9606	1:Experimental evidence at protein level	ATP synthase subunit f, mitochondrial	1.0	0.999	2	308	308	308	7	6	6	6	4	5	7	6	6	6	4	6	7	7	9	7	4	4	6	6	5	7	5	7	6	7	7	7	7	7	7	7	6	7	6	7
sp|P56181|NDUV3_HUMAN	P56181	NDUV3_HUMAN	NDUFV3	108	Homo sapiens OX=9606	1:Experimental evidence at protein level	NADH dehydrogenase [ubiquinone] flavoprotein 3, mitochondrial	1.0	0.999	3	155	155	155	2	3	4	3	3	2	5	1	4	3	2	4	2	2	3	1	3	3	4	6	5	3	4	3	3	3	3	4	4	3	3	3	2	3	3	3
sp|P56199|ITA1_HUMAN	P56199	ITA1_HUMAN	ITGA1	1179	Homo sapiens OX=9606	1:Experimental evidence at protein level	Integrin alpha-1	0.854	0.999	1	4	4	4	1	0	0	0	0	0	0	0	0	0	0	0	0	0	0	0	0	0	0	0	1	0	0	0	0	0	0	0	1	0	0	0	0	0	0	0
sp|P56378|ATP68_HUMAN	P56378	ATP68_HUMAN	ATP5MPL	58	Homo sapiens OX=9606	1:Experimental evidence at protein level	ATP synthase subunit ATP5MPL, mitochondrial	1.0	0.999	2	128	128	128	4	2	2	3	4	2	3	1	2	3	3	5	1	1	2	1	1	0	2	3	4	2	3	1	2	4	3	2	3	3	4	3	4	2	2	4
sp|P56381|ATP5E_HUMAN	P56381	ATP5E_HUMAN	ATP5F1E	51	Homo sapiens OX=9606	1:Experimental evidence at protein level	ATP synthase subunit epsilon, mitochondrial	1.0	0.999	3	75	0	75	1	0	1	1	2	1	3	2	1	2	2	1	1	1	2	1	2	1	2	2	2	2	3	2	3	2	2	2	2	2	1	1	2	1	2	1
sp|P56385|ATP5I_HUMAN	P56385	ATP5I_HUMAN	ATP5ME	69	Homo sapiens OX=9606	1:Experimental evidence at protein level	ATP synthase subunit e, mitochondrial	1.0	0.999	3	74	74	74	3	0	3	2	1	0	2	0	4	1	1	3	0	0	1	0	1	0	2	1	2	0	1	1	2	1	5	2	3	1	1	2	2	3	1	1
sp|P56537|IF6_HUMAN	P56537	IF6_HUMAN	EIF6	245	Homo sapiens OX=9606	1:Experimental evidence at protein level	Eukaryotic translation initiation factor 6	0.854	0.999	1	2	2	2	0	0	0	0	0	0	0	0	0	0	0	0	0	0	0	0	0	0	0	0	0	0	0	0	0	0	0	0	0	0	0	1	0	0	0	0
sp|P56539|CAV3_HUMAN	P56539	CAV3_HUMAN	CAV3	151	Homo sapiens OX=9606	1:Experimental evidence at protein level	Caveolin-3	1.0	0.999	5	52	52	101	1	0	0	1	1	2	0	1	0	3	0	1	0	1	1	0	2	0	1	1	2	0	1	0	1	0	0	1	1	2	1	3	0	5	0	3
sp|P56556|NDUA6_HUMAN	P56556	NDUA6_HUMAN	NDUFA6	128	Homo sapiens OX=9606	1:Experimental evidence at protein level	NADH dehydrogenase [ubiquinone] 1 alpha subcomplex subunit 6	1.0	0.999	6	319	319	319	5	3	9	8	6	5	9	8	7	6	7	5	5	5	8	7	9	8	8	9	9	7	7	6	7	8	8	7	7	4	8	4	6	5	7	7
sp|P57105|SYJ2B_HUMAN	P57105	SYJ2B_HUMAN	SYNJ2BP	145	Homo sapiens OX=9606	1:Experimental evidence at protein level	Synaptojanin-2-binding protein	1.0	0.999	1	19	19	19	0	0	1	1	1	0	1	0	0	1	0	0	0	0	1	1	1	2	1	0	1	0	1	0	1	1	0	0	0	0	1	0	1	0	0	0
sp|P58107|EPIPL_HUMAN	P58107	EPIPL_HUMAN	EPPK1	5088	Homo sapiens OX=9606	1:Experimental evidence at protein level	Epiplakin	0.9997	0.999	9	3	3	508	0	0	0	0	0	0	0	0	1	0	0	0	0	0	0	0	0	0	0	0	0	0	0	0	0	0	0	0	0	0	0	0	1	0	0	0
sp|P58546|MTPN_HUMAN	P58546	MTPN_HUMAN	MTPN	118	Homo sapiens OX=9606	1:Experimental evidence at protein level	Myotrophin	1.0	0.999	2	13	13	13	0	0	0	0	1	2	0	0	0	0	1	0	0	2	0	0	0	0	0	3	1	1	0	0	1	0	0	0	0	0	0	0	0	0	0	1
sp|P59665|DEF1_HUMAN	P59665	DEF1_HUMAN	DEFA1	94	Homo sapiens OX=9606	1:Experimental evidence at protein level	Neutrophil defensin 1	0.8537	0.999	1	1	0	1	0	0	0	0	0	0	0	0	0	0	0	0	0	0	0	0	0	0	0	0	0	0	0	0	0	0	0	0	0	0	0	0	0	0	0	0
sp|P59998|ARPC4_HUMAN	P59998	ARPC4_HUMAN	ARPC4	168	Homo sapiens OX=9606	1:Experimental evidence at protein level	Actin-related protein 2/3 complex subunit 4	1.0	0.999	2	4	4	4	0	0	0	0	0	0	0	1	0	0	0	0	0	0	0	0	0	0	0	1	0	0	0	0	0	0	0	0	0	0	0	0	0	0	0	1
sp|P60033|CD81_HUMAN	P60033	CD81_HUMAN	CD81	236	Homo sapiens OX=9606	1:Experimental evidence at protein level	CD81 antigen	0.979	0.999	2	5	5	5	0	1	0	0	0	0	0	0	0	0	0	0	0	1	0	0	0	0	0	0	0	0	0	0	0	0	0	0	0	0	0	0	0	0	0	1
sp|P60174|TPIS_HUMAN	P60174	TPIS_HUMAN	TPI1	286	Homo sapiens OX=9606	1:Experimental evidence at protein level	Triosephosphate isomerase	1.0	0.999	18	3406	3406	3406	49	55	73	80	67	78	72	87	78	82	66	87	69	86	57	72	69	85	67	78	63	74	66	72	60	78	76	85	51	58	57	73	60	58	67	66
sp|P60228|EIF3E_HUMAN	P60228	EIF3E_HUMAN	EIF3E	445	Homo sapiens OX=9606	1:Experimental evidence at protein level	Eukaryotic translation initiation factor 3 subunit E	1.0	0.999	10	94	94	94	4	2	2	2	6	4	2	2	3	3	2	2	1	1	1	2	2	2	1	1	4	1	2	1	2	3	1	3	1	3	3	2	1	1	2	1
sp|P60520|GBRL2_HUMAN	P60520	GBRL2_HUMAN	GABARAPL2	117	Homo sapiens OX=9606	1:Experimental evidence at protein level	Gamma-aminobutyric acid receptor-associated protein-like 2	0.8511	0.999	1	4	4	4	0	0	0	0	0	0	0	0	0	0	1	0	0	0	0	0	0	0	0	0	0	0	0	0	0	0	1	0	1	0	0	0	0	0	0	0
sp|P60660|MYL6_HUMAN	P60660	MYL6_HUMAN	MYL6	151	Homo sapiens OX=9606	1:Experimental evidence at protein level	Myosin light polypeptide 6	1.0	0.999	8	137	137	3635	2	4	3	3	4	1	3	1	2	0	2	1	3	2	5	1	5	1	4	2	4	1	4	1	5	2	4	5	3	2	2	1	4	3	4	3
sp|P60709|ACTB_HUMAN	P60709	ACTB_HUMAN	ACTB	375	Homo sapiens OX=9606	1:Experimental evidence at protein level	Actin, cytoplasmic 1	1.0	0.999	42	1578	0	18988	36	28	32	25	31	27	32	23	36	24	30	35	31	24	35	31	33	26	36	34	39	24	30	27	33	28	27	26	32	33	35	27	35	33	27	30
sp|P60842|IF4A1_HUMAN	P60842	IF4A1_HUMAN	EIF4A1	406	Homo sapiens OX=9606	1:Experimental evidence at protein level	Eukaryotic initiation factor 4A-I	0.9989	0.999	10	3	3	274	0	0	0	0	0	0	0	1	0	1	0	0	0	0	0	0	0	0	0	0	0	0	0	0	0	0	0	0	0	0	0	0	0	0	0	0
sp|P60866|RS20_HUMAN	P60866	RS20_HUMAN	RPS20	119	Homo sapiens OX=9606	1:Experimental evidence at protein level	40S ribosomal protein S20	1.0	0.999	3	108	108	108	2	3	2	2	2	2	3	3	4	3	3	3	2	3	2	2	2	2	2	3	1	3	1	3	1	2	2	2	2	3	2	3	1	3	3	2
sp|P60891|PRPS1_HUMAN	P60891	PRPS1_HUMAN	PRPS1	318	Homo sapiens OX=9606	1:Experimental evidence at protein level	Ribose-phosphate pyrophosphokinase 1	1.0	0.999	10	136	78	136	2	1	4	1	4	7	2	6	3	4	1	1	6	5	5	3	4	5	2	6	7	3	4	2	2	2	1	1	2	3	2	1	0	1	1	1
sp|P60900|PSA6_HUMAN	P60900	PSA6_HUMAN	PSMA6	246	Homo sapiens OX=9606	1:Experimental evidence at protein level	Proteasome subunit alpha type-6	1.0	0.999	7	180	180	180	4	3	5	4	6	4	6	4	5	3	3	5	4	4	4	4	4	4	3	3	4	4	5	2	4	3	4	3	2	3	5	4	3	3	3	3
sp|P60903|S10AA_HUMAN	P60903	S10AA_HUMAN	S100A10	97	Homo sapiens OX=9606	1:Experimental evidence at protein level	Protein S100-A10	1.0	0.999	2	95	95	95	2	0	3	2	3	1	2	2	2	0	1	1	4	2	4	1	2	1	4	2	3	1	2	3	2	3	3	1	3	1	5	0	3	2	4	3
sp|P60953|CDC42_HUMAN	P60953	CDC42_HUMAN	CDC42	191	Homo sapiens OX=9606	1:Experimental evidence at protein level	Cell division control protein 42 homolog	1.0	0.999	4	27	27	27	1	0	0	0	0	0	1	1	3	1	0	0	1	0	0	0	0	1	1	0	2	0	1	0	0	1	0	0	0	0	0	0	0	2	0	1
sp|P60981|DEST_HUMAN	P60981	DEST_HUMAN	DSTN	165	Homo sapiens OX=9606	1:Experimental evidence at protein level	Destrin	0.9679	0.999	2	51	51	83	1	0	1	1	1	1	1	1	1	1	0	1	1	1	1	1	3	1	3	3	2	0	1	1	2	1	1	1	1	1	1	1	1	1	0	1
sp|P60983|GMFB_HUMAN	P60983	GMFB_HUMAN	GMFB	142	Homo sapiens OX=9606	1:Experimental evidence at protein level	Glia maturation factor beta	0.8532	0.999	1	1	1	1	0	0	0	0	0	0	0	0	0	0	0	0	0	0	0	0	1	0	0	0	0	0	0	0	0	0	0	0	0	0	0	0	0	0	0	0
sp|P61019|RAB2A_HUMAN	P61019	RAB2A_HUMAN	RAB2A	212	Homo sapiens OX=9606	1:Experimental evidence at protein level	Ras-related protein Rab-2A	1.0	0.999	7	186	42	186	3	3	2	3	4	4	5	3	6	5	6	3	7	4	3	3	4	3	6	3	4	4	3	2	6	2	5	4	7	4	3	3	4	4	5	3
sp|P61020|RAB5B_HUMAN	P61020	RAB5B_HUMAN	RAB5B	215	Homo sapiens OX=9606	1:Experimental evidence at protein level	Ras-related protein Rab-5B	1.0	0.999	4	45	15	45	0	0	0	1	3	0	3	0	3	0	1	2	1	0	1	0	0	0	2	0	2	0	1	0	0	0	3	1	1	1	2	0	1	1	1	0
sp|P61026|RAB10_HUMAN	P61026	RAB10_HUMAN	RAB10	200	Homo sapiens OX=9606	1:Experimental evidence at protein level	Ras-related protein Rab-10	1.0	0.999	8	218	123	218	4	4	5	8	3	5	5	5	5	4	4	4	4	4	3	4	2	5	4	2	4	5	4	4	5	5	3	5	5	6	5	4	4	6	3	5
sp|P61077|UB2D3_HUMAN	P61077	UB2D3_HUMAN	UBE2D3	147	Homo sapiens OX=9606	1:Experimental evidence at protein level	Ubiquitin-conjugating enzyme E2 D3	0.9997	0.999	3	61	0	61	0	0	1	1	1	4	1	3	1	1	1	1	2	2	3	1	2	1	0	2	2	1	2	1	2	1	1	1	3	0	2	1	2	2	1	2
sp|P61086|UBE2K_HUMAN	P61086	UBE2K_HUMAN	UBE2K	200	Homo sapiens OX=9606	1:Experimental evidence at protein level	Ubiquitin-conjugating enzyme E2 K	0.854	0.999	1	18	18	18	0	0	0	2	0	1	0	1	0	0	0	0	1	1	1	0	1	0	0	0	1	0	1	1	1	0	1	0	0	0	1	0	0	0	1	0
sp|P61088|UBE2N_HUMAN	P61088	UBE2N_HUMAN	UBE2N	152	Homo sapiens OX=9606	1:Experimental evidence at protein level	Ubiquitin-conjugating enzyme E2 N	1.0	0.999	7	174	104	174	1	1	2	4	3	3	6	6	3	6	4	4	3	4	4	3	5	6	5	3	5	3	4	3	4	6	3	6	3	2	3	3	2	2	3	2
sp|P61106|RAB14_HUMAN	P61106	RAB14_HUMAN	RAB14	215	Homo sapiens OX=9606	1:Experimental evidence at protein level	Ras-related protein Rab-14	1.0	0.999	5	40	40	89	1	1	1	1	2	2	1	1	0	1	0	0	1	1	1	1	1	0	2	2	1	0	1	1	1	2	1	1	2	0	1	1	1	2	0	0
sp|P61158|ARP3_HUMAN	P61158	ARP3_HUMAN	ACTR3	418	Homo sapiens OX=9606	1:Experimental evidence at protein level	Actin-related protein 3	1.0	0.999	6	43	36	43	1	1	1	0	1	0	1	1	2	1	1	1	0	2	0	0	3	1	0	0	1	0	0	0	2	1	1	3	1	0	1	2	1	0	1	1
sp|P61160|ARP2_HUMAN	P61160	ARP2_HUMAN	ACTR2	394	Homo sapiens OX=9606	1:Experimental evidence at protein level	Actin-related protein 2	1.0	0.999	3	55	55	55	1	0	2	1	2	1	2	2	1	1	1	0	1	1	0	1	2	2	2	1	2	0	1	1	1	1	3	1	1	1	3	1	0	1	2	1
sp|P61163|ACTZ_HUMAN	P61163	ACTZ_HUMAN	ACTR1A	376	Homo sapiens OX=9606	1:Experimental evidence at protein level	Alpha-centractin	1.0	0.999	9	203	178	203	2	2	6	6	6	4	3	7	8	4	4	5	5	5	6	2	6	4	5	3	6	3	6	5	6	6	4	3	2	4	5	4	5	5	1	3
sp|P61201|CSN2_HUMAN	P61201	CSN2_HUMAN	COPS2	443	Homo sapiens OX=9606	1:Experimental evidence at protein level	COP9 signalosome complex subunit 2	1.0	0.999	8	128	128	128	1	3	4	2	3	4	2	4	4	2	3	4	2	4	2	1	3	3	3	3	3	3	3	4	3	3	2	2	2	3	2	4	1	1	1	2
sp|P61204|ARF3_HUMAN	P61204	ARF3_HUMAN	ARF3	181	Homo sapiens OX=9606	1:Experimental evidence at protein level	ADP-ribosylation factor 3	1.0	0.999	6	89	0	89	1	1	3	3	3	1	3	1	3	2	2	4	2	1	1	0	4	1	2	2	3	1	3	0	3	3	3	3	1	0	2	3	1	1	1	0
sp|P61221|ABCE1_HUMAN	P61221	ABCE1_HUMAN	ABCE1	599	Homo sapiens OX=9606	1:Experimental evidence at protein level	ATP-binding cassette sub-family E member 1	0.854	0.999	1	53	53	53	0	0	1	0	1	2	1	2	0	1	0	1	0	2	0	1	1	2	1	2	1	2	1	2	0	2	0	2	1	2	1	2	1	2	0	2
sp|P61247|RS3A_HUMAN	P61247	RS3A_HUMAN	RPS3A	264	Homo sapiens OX=9606	1:Experimental evidence at protein level	40S ribosomal protein S3a	1.0	0.999	4	60	60	60	0	0	1	0	1	0	4	2	2	3	1	3	2	1	1	0	1	2	2	3	1	0	2	0	3	2	3	3	2	1	2	2	2	1	1	0
sp|P61254|RL26_HUMAN	P61254	RL26_HUMAN	RPL26	145	Homo sapiens OX=9606	1:Experimental evidence at protein level	60S ribosomal protein L26	0.9978	0.9983	2	3	3	3	0	0	0	0	0	0	1	0	1	0	0	0	0	0	0	0	0	0	0	0	0	0	0	0	0	0	0	0	0	0	0	0	0	0	0	0
sp|P61313|RL15_HUMAN	P61313	RL15_HUMAN	RPL15	204	Homo sapiens OX=9606	1:Experimental evidence at protein level	60S ribosomal protein L15	0.854	0.999	1	9	9	9	0	0	0	0	0	0	1	1	0	1	0	0	0	0	0	0	0	0	1	1	0	0	0	0	0	1	1	0	0	0	0	0	0	0	0	0
sp|P61326|MGN_HUMAN	P61326	MGN_HUMAN	MAGOH	146	Homo sapiens OX=9606	1:Experimental evidence at protein level	Protein mago nashi homolog	0.9994	0.9986	2	2	0	2	0	0	0	0	0	0	1	0	0	0	0	0	0	0	0	0	0	1	0	0	0	0	0	0	0	0	0	0	0	0	0	0	0	0	0	0
sp|P61353|RL27_HUMAN	P61353	RL27_HUMAN	RPL27	136	Homo sapiens OX=9606	1:Experimental evidence at protein level	60S ribosomal protein L27	1.0	0.999	4	70	70	70	1	0	1	1	1	1	3	1	4	2	2	1	2	2	1	1	1	1	3	3	2	1	2	2	1	0	1	1	2	1	1	2	1	1	2	1
sp|P61457|PHS_HUMAN	P61457	PHS_HUMAN	PCBD1	104	Homo sapiens OX=9606	1:Experimental evidence at protein level	Pterin-4-alpha-carbinolamine dehydratase	1.0	0.999	3	28	28	28	0	0	0	1	0	0	3	0	0	0	2	2	2	0	1	0	1	0	2	0	1	0	1	0	1	0	2	0	2	0	0	0	1	0	2	0
sp|P61586|RHOA_HUMAN	P61586	RHOA_HUMAN	RHOA	193	Homo sapiens OX=9606	1:Experimental evidence at protein level	Transforming protein RhoA	1.0	0.999	7	95	5	95	1	1	1	2	3	3	2	2	3	2	1	1	2	2	2	0	2	2	3	2	2	2	1	1	1	2	4	3	2	1	3	1	1	1	2	2
sp|P61604|CH10_HUMAN	P61604	CH10_HUMAN	HSPE1	102	Homo sapiens OX=9606	1:Experimental evidence at protein level	10 kDa heat shock protein, mitochondrial	1.0	0.999	6	305	305	305	4	3	7	7	6	3	7	5	7	5	8	5	4	6	7	7	7	4	5	6	8	8	7	8	8	4	11	9	6	4	6	7	6	6	8	9
sp|P61619|S61A1_HUMAN	P61619	S61A1_HUMAN	SEC61A1	476	Homo sapiens OX=9606	1:Experimental evidence at protein level	Protein transport protein Sec61 subunit alpha isoform 1	0.854	0.999	1	16	16	16	1	0	0	1	0	1	0	1	0	0	0	0	0	0	0	1	1	1	0	0	1	1	0	0	0	0	0	0	0	1	0	1	0	0	0	1
sp|P61758|PFD3_HUMAN	P61758	PFD3_HUMAN	VBP1	197	Homo sapiens OX=9606	1:Experimental evidence at protein level	Prefoldin subunit 3	1.0	0.999	3	58	58	58	0	1	0	1	1	1	2	0	1	1	2	3	1	1	1	0	1	1	1	1	4	1	1	1	1	0	1	0	1	1	0	1	2	3	1	1
sp|P61925|IPKA_HUMAN	P61925	IPKA_HUMAN	PKIA	76	Homo sapiens OX=9606	1:Experimental evidence at protein level	cAMP-dependent protein kinase inhibitor alpha	1.0	0.999	2	11	11	11	0	0	0	0	0	1	1	1	0	0	0	0	1	1	0	1	0	1	0	1	0	1	0	1	0	0	0	0	0	0	0	0	0	0	0	1
sp|P61970|NTF2_HUMAN	P61970	NTF2_HUMAN	NUTF2	127	Homo sapiens OX=9606	1:Experimental evidence at protein level	Nuclear transport factor 2	1.0	0.999	6	228	228	228	1	1	7	9	4	3	5	7	4	5	3	7	4	4	5	5	4	5	3	7	5	7	5	7	2	6	4	8	3	4	4	8	3	4	4	4
sp|P61978|HNRPK_HUMAN	P61978	HNRPK_HUMAN	HNRNPK	463	Homo sapiens OX=9606	1:Experimental evidence at protein level	Heterogeneous nuclear ribonucleoprotein K	1.0	0.999	14	243	243	243	6	3	5	5	9	3	5	7	5	5	4	3	5	6	5	3	7	5	6	6	8	4	4	4	4	3	5	5	6	4	7	5	6	6	4	4
sp|P61981|1433G_HUMAN	P61981	1433G_HUMAN	YWHAG	247	Homo sapiens OX=9606	1:Experimental evidence at protein level	14-3-3 protein gamma	1.0	0.999	15	1116	833	1116	21	25	22	19	26	27	24	25	23	24	17	20	25	23	20	25	20	18	17	20	20	24	23	24	25	26	16	21	16	26	21	28	26	28	19	22
sp|P62070|RRAS2_HUMAN	P62070	RRAS2_HUMAN	RRAS2	204	Homo sapiens OX=9606	1:Experimental evidence at protein level	Ras-related protein R-Ras2	1.0	0.999	3	55	53	55	1	2	1	1	1	1	1	1	0	1	2	0	1	1	1	1	1	1	1	1	1	1	1	1	1	1	1	1	1	1	1	1	1	2	2	1
sp|P62081|RS7_HUMAN	P62081	RS7_HUMAN	RPS7	194	Homo sapiens OX=9606	1:Experimental evidence at protein level	40S ribosomal protein S7	1.0	0.999	4	231	231	231	7	4	2	4	7	4	6	4	4	4	5	4	4	4	5	5	5	5	4	5	6	6	5	4	4	4	5	6	4	6	6	4	5	4	5	5
sp|P62140|PP1B_HUMAN	P62140	PP1B_HUMAN	PPP1CB	327	Homo sapiens OX=9606	1:Experimental evidence at protein level	Serine/threonine-protein phosphatase PP1-beta catalytic subunit	1.0	0.999	12	331	87	331	7	4	4	8	5	7	10	9	12	11	6	10	5	8	6	8	5	10	5	6	5	7	5	6	6	9	5	8	4	6	8	7	4	10	4	8
sp|P62191|PRS4_HUMAN	P62191	PRS4_HUMAN	PSMC1	440	Homo sapiens OX=9606	1:Experimental evidence at protein level	26S proteasome regulatory subunit 4	1.0	0.999	8	245	245	245	5	5	6	6	5	5	6	7	6	4	5	7	4	4	4	4	7	6	3	3	5	6	6	4	7	6	6	6	4	5	5	5	6	4	4	4
sp|P62195|PRS8_HUMAN	P62195	PRS8_HUMAN	PSMC5	406	Homo sapiens OX=9606	1:Experimental evidence at protein level	26S proteasome regulatory subunit 8	1.0	0.999	8	175	175	175	3	5	3	4	4	5	5	3	4	5	3	5	4	3	3	3	4	3	3	4	3	5	3	3	3	3	3	5	2	4	4	3	3	3	2	3
sp|P62244|RS15A_HUMAN	P62244	RS15A_HUMAN	RPS15A	130	Homo sapiens OX=9606	1:Experimental evidence at protein level	40S ribosomal protein S15a	1.0	0.999	3	66	66	66	1	0	0	1	2	2	2	1	0	0	1	0	2	2	2	1	3	2	2	1	2	2	3	1	2	1	2	0	2	2	1	1	1	2	2	2
sp|P62249|RS16_HUMAN	P62249	RS16_HUMAN	RPS16	146	Homo sapiens OX=9606	1:Experimental evidence at protein level	40S ribosomal protein S16	1.0	0.999	4	32	32	32	2	0	1	0	0	0	2	1	2	2	2	2	0	0	0	0	0	0	1	1	0	0	0	1	1	2	1	1	0	1	1	1	1	2	0	0
sp|P62258|1433E_HUMAN	P62258	1433E_HUMAN	YWHAE	255	Homo sapiens OX=9606	1:Experimental evidence at protein level	14-3-3 protein epsilon	1.0	0.999	20	835	835	1063	20	9	22	16	18	20	24	19	23	20	15	19	19	14	17	9	22	20	14	13	18	12	18	16	18	15	17	21	13	13	22	13	14	16	18	13
sp|P62263|RS14_HUMAN	P62263	RS14_HUMAN	RPS14	151	Homo sapiens OX=9606	1:Experimental evidence at protein level	40S ribosomal protein S14	1.0	0.999	3	15	15	15	0	0	0	0	0	0	3	0	2	2	0	2	0	0	0	0	0	0	0	1	0	0	0	0	0	1	0	0	0	0	1	0	0	0	0	0
sp|P62269|RS18_HUMAN	P62269	RS18_HUMAN	RPS18	152	Homo sapiens OX=9606	1:Experimental evidence at protein level	40S ribosomal protein S18	1.0	0.999	4	39	39	39	0	0	1	1	0	0	2	2	1	1	1	1	1	2	1	1	1	1	1	1	1	1	1	0	1	1	2	1	1	2	1	0	1	1	1	0
sp|P62273|RS29_HUMAN	P62273	RS29_HUMAN	RPS29	56	Homo sapiens OX=9606	1:Experimental evidence at protein level	40S ribosomal protein S29	1.0	0.999	1	4	4	4	0	0	0	0	0	0	0	0	0	1	0	0	0	0	1	1	0	0	0	0	0	0	0	0	0	0	0	0	0	0	1	0	0	0	0	0
sp|P62277|RS13_HUMAN	P62277	RS13_HUMAN	RPS13	151	Homo sapiens OX=9606	1:Experimental evidence at protein level	40S ribosomal protein S13	1.0	0.999	3	55	55	55	1	1	1	1	1	1	2	1	1	1	0	1	3	2	1	1	1	1	1	1	1	2	1	1	1	2	1	1	2	1	1	1	1	2	1	1
sp|P62280|RS11_HUMAN	P62280	RS11_HUMAN	RPS11	158	Homo sapiens OX=9606	1:Experimental evidence at protein level	40S ribosomal protein S11	1.0	0.999	6	36	36	36	0	0	1	0	0	0	1	2	1	3	1	3	1	0	0	0	0	1	2	1	1	1	0	0	0	1	1	1	1	0	1	2	0	1	1	0
sp|P62318|SMD3_HUMAN	P62318	SMD3_HUMAN	SNRPD3	126	Homo sapiens OX=9606	1:Experimental evidence at protein level	Small nuclear ribonucleoprotein Sm D3	1.0	0.999	3	29	29	29	2	0	1	0	1	0	1	1	3	1	0	1	0	0	1	0	1	1	1	0	1	0	1	0	0	1	0	0	0	0	1	1	0	0	0	0
sp|P62333|PRS10_HUMAN	P62333	PRS10_HUMAN	PSMC6	389	Homo sapiens OX=9606	1:Experimental evidence at protein level	26S proteasome regulatory subunit 10B	1.0	0.999	10	167	167	167	3	2	3	4	4	7	5	4	2	3	3	3	3	4	5	2	5	5	4	4	4	3	5	2	4	3	2	4	2	3	3	3	4	3	4	4
sp|P62491|RB11A_HUMAN	P62491	RB11A_HUMAN	RAB11A	216	Homo sapiens OX=9606	1:Experimental evidence at protein level	Ras-related protein Rab-11A	1.0	0.999	5	67	0	67	3	1	3	1	2	1	4	0	3	0	3	1	1	0	1	0	1	1	3	0	3	1	2	1	1	0	2	0	2	1	1	0	1	1	2	0
sp|P62495|ERF1_HUMAN	P62495	ERF1_HUMAN	ETF1	437	Homo sapiens OX=9606	1:Experimental evidence at protein level	Eukaryotic peptide chain release factor subunit 1	1.0	0.9988	3	12	12	12	0	0	1	1	0	0	0	1	0	0	0	0	0	0	0	0	1	0	0	0	1	1	0	0	0	0	0	0	0	1	0	0	0	0	0	1
sp|P62633|CNBP_HUMAN	P62633	CNBP_HUMAN	CNBP	177	Homo sapiens OX=9606	1:Experimental evidence at protein level	Cellular nucleic acid-binding protein	1.0	0.999	2	9	9	9	0	0	1	0	0	0	1	0	1	0	2	1	1	0	0	0	1	0	0	0	0	0	0	0	0	0	1	0	0	0	0	0	0	0	0	0
sp|P62701|RS4X_HUMAN	P62701	RS4X_HUMAN	RPS4X	263	Homo sapiens OX=9606	1:Experimental evidence at protein level	40S ribosomal protein S4, X isoform	1.0	0.999	5	15	7	15	0	0	1	0	0	0	2	0	1	0	0	1	0	1	0	0	0	0	0	0	2	0	0	0	1	0	2	0	1	2	0	0	0	0	0	0
sp|P62714|PP2AB_HUMAN	P62714	PP2AB_HUMAN	PPP2CB	309	Homo sapiens OX=9606	1:Experimental evidence at protein level	Serine/threonine-protein phosphatase 2A catalytic subunit beta isoform	1.0	0.999	8	182	0	182	4	1	4	5	6	5	6	4	5	3	3	5	3	4	6	3	5	5	3	6	5	4	5	2	2	3	4	4	2	4	4	4	6	4	4	4
sp|P62736|ACTA_HUMAN	P62736	ACTA_HUMAN	ACTA2	377	Homo sapiens OX=9606	1:Experimental evidence at protein level	Actin, aortic smooth muscle	0.9928	0.999	51	31	0	40817	0	1	1	1	1	0	0	1	0	0	0	0	1	0	1	1	2	0	1	0	1	0	1	1	2	1	1	1	1	1	2	0	1	0	1	1
sp|P62745|RHOB_HUMAN	P62745	RHOB_HUMAN	RHOB	196	Homo sapiens OX=9606	1:Experimental evidence at protein level	Rho-related GTP-binding protein RhoB	0.9394	0.9981	2	2	2	10	0	0	0	0	0	0	0	0	0	0	0	0	1	0	0	0	0	0	0	0	0	0	0	0	0	0	0	0	0	0	0	0	1	0	0	0
sp|P62750|RL23A_HUMAN	P62750	RL23A_HUMAN	RPL23A	156	Homo sapiens OX=9606	1:Experimental evidence at protein level	60S ribosomal protein L23a	0.8479	0.999	1	2	2	2	0	0	0	0	0	0	0	0	1	0	0	1	0	0	0	0	0	0	0	0	0	0	0	0	0	0	0	0	0	0	0	0	0	0	0	0
sp|P62805|H4_HUMAN	P62805	H4_HUMAN	H4C1	103	Homo sapiens OX=9606	1:Experimental evidence at protein level	Histone H4	1.0	0.999	6	235	235	235	4	1	6	4	2	0	10	6	7	5	7	6	4	7	4	2	5	4	8	6	6	4	2	1	9	7	9	7	7	3	7	3	4	5	5	4
sp|P62826|RAN_HUMAN	P62826	RAN_HUMAN	RAN	216	Homo sapiens OX=9606	1:Experimental evidence at protein level	GTP-binding nuclear protein Ran	1.0	0.999	6	174	174	174	3	2	5	4	4	6	7	6	3	3	3	3	5	3	2	2	2	3	4	5	1	6	4	5	2	2	4	7	2	3	4	4	2	4	2	3
sp|P62834|RAP1A_HUMAN	P62834	RAP1A_HUMAN	RAP1A	184	Homo sapiens OX=9606	1:Experimental evidence at protein level	Ras-related protein Rap-1A	1.0	0.999	4	98	3	98	4	2	2	1	2	1	3	1	4	2	2	2	2	1	3	1	2	1	2	0	1	2	2	2	2	1	3	1	2	2	4	2	2	2	1	3
sp|P62841|RS15_HUMAN	P62841	RS15_HUMAN	RPS15	145	Homo sapiens OX=9606	1:Experimental evidence at protein level	40S ribosomal protein S15	1.0	0.999	3	37	37	37	1	0	0	0	1	1	2	2	0	1	1	0	1	1	0	1	1	1	2	2	1	1	1	1	1	1	1	1	1	2	1	1	1	1	1	0
sp|P62851|RS25_HUMAN	P62851	RS25_HUMAN	RPS25	125	Homo sapiens OX=9606	1:Experimental evidence at protein level	40S ribosomal protein S25	1.0	0.999	1	2	2	2	0	0	0	0	0	0	0	0	0	0	1	0	0	0	0	0	0	0	0	1	0	0	0	0	0	0	0	0	0	0	0	0	0	0	0	0
sp|P62857|RS28_HUMAN	P62857	RS28_HUMAN	RPS28	69	Homo sapiens OX=9606	1:Experimental evidence at protein level	40S ribosomal protein S28	0.854	0.999	1	3	3	3	0	0	0	0	0	0	0	0	0	0	0	0	0	0	0	0	0	0	0	0	0	0	0	0	0	0	0	0	0	0	0	0	0	0	0	0
sp|P62873|GBB1_HUMAN	P62873	GBB1_HUMAN	GNB1	340	Homo sapiens OX=9606	1:Experimental evidence at protein level	Guanine nucleotide-binding protein G(I)/G(S)/G(T) subunit beta-1	1.0	0.999	4	63	2	63	2	1	1	1	1	1	2	1	1	1	1	0	2	1	1	0	2	1	2	1	1	2	2	1	1	2	2	1	2	1	2	1	2	2	2	1
sp|P62888|RL30_HUMAN	P62888	RL30_HUMAN	RPL30	115	Homo sapiens OX=9606	1:Experimental evidence at protein level	60S ribosomal protein L30	1.0	0.999	3	37	37	37	1	0	1	1	1	0	1	1	1	1	1	1	1	0	0	0	1	2	2	0	1	0	1	0	0	0	0	0	0	0	3	0	1	0	1	0
sp|P62906|RL10A_HUMAN	P62906	RL10A_HUMAN	RPL10A	217	Homo sapiens OX=9606	1:Experimental evidence at protein level	60S ribosomal protein L10a	1.0	0.999	4	112	112	112	2	2	2	0	4	3	4	3	2	1	3	1	3	3	3	2	4	1	4	4	2	3	4	2	3	2	3	1	2	2	2	1	3	2	3	2
sp|P62913|RL11_HUMAN	P62913	RL11_HUMAN	RPL11	178	Homo sapiens OX=9606	1:Experimental evidence at protein level	60S ribosomal protein L11	0.8521	0.999	1	7	7	7	0	0	0	0	0	0	0	0	1	0	1	0	0	0	1	0	0	0	1	0	0	0	1	0	0	0	0	0	0	0	0	0	0	0	0	0
sp|P62942|FKB1A_HUMAN	P62942	FKB1A_HUMAN	FKBP1A	108	Homo sapiens OX=9606	1:Experimental evidence at protein level	Peptidyl-prolyl cis-trans isomerase FKBP1A	1.0	0.999	8	375	375	375	4	1	7	8	10	12	11	11	6	9	5	10	6	10	5	4	13	10	11	11	14	10	8	8	8	10	7	7	5	7	10	9	3	7	6	10
sp|P62993|GRB2_HUMAN	P62993	GRB2_HUMAN	GRB2	217	Homo sapiens OX=9606	1:Experimental evidence at protein level	Growth factor receptor-bound protein 2	1.0	0.999	8	160	160	160	4	3	3	3	5	4	2	6	3	4	2	4	4	3	3	2	2	4	2	4	5	3	3	2	4	3	2	3	4	3	3	3	4	2	2	2
sp|P62995|TRA2B_HUMAN	P62995	TRA2B_HUMAN	TRA2B	288	Homo sapiens OX=9606	1:Experimental evidence at protein level	Transformer-2 protein homolog beta	0.854	0.999	1	5	5	5	1	0	0	0	0	0	0	0	0	1	0	0	0	0	0	0	0	0	1	0	0	0	0	0	0	0	0	0	0	0	0	0	0	0	1	0
sp|P63000|RAC1_HUMAN	P63000	RAC1_HUMAN	RAC1	192	Homo sapiens OX=9606	1:Experimental evidence at protein level	Ras-related C3 botulinum toxin substrate 1	1.0	0.999	3	67	35	67	0	1	0	1	2	1	1	1	1	1	2	1	1	3	1	0	1	1	2	2	2	1	2	2	1	1	2	2	1	2	0	2	2	3	1	1
sp|P63010|AP2B1_HUMAN	P63010	AP2B1_HUMAN	AP2B1	937	Homo sapiens OX=9606	1:Experimental evidence at protein level	AP-2 complex subunit beta	0.9993	0.999	3	6	4	6	0	0	0	0	0	0	0	0	0	0	0	0	0	0	0	0	0	0	0	0	0	0	0	0	0	0	0	0	0	1	0	1	0	0	0	1
sp|P63027|VAMP2_HUMAN	P63027	VAMP2_HUMAN	VAMP2	116	Homo sapiens OX=9606	1:Experimental evidence at protein level	Vesicle-associated membrane protein 2	0.9864	0.999	2	6	0	6	0	0	0	0	1	0	0	0	0	1	0	0	0	0	0	0	1	0	0	0	1	0	1	0	0	0	0	0	0	0	0	0	0	0	0	0
sp|P63092|GNAS2_HUMAN	P63092	GNAS2_HUMAN	GNAS	394	Homo sapiens OX=9606	1:Experimental evidence at protein level	Guanine nucleotide-binding protein G(s) subunit alpha isoforms short	1.0	0.999	4	11	0	19	1	0	0	0	0	0	0	0	0	0	0	0	1	0	1	0	1	0	1	0	1	0	1	0	0	0	0	0	0	0	0	0	0	0	1	0
sp|P63098|CANB1_HUMAN	P63098	CANB1_HUMAN	PPP3R1	170	Homo sapiens OX=9606	1:Experimental evidence at protein level	Calcineurin subunit B type 1	1.0	0.999	4	51	51	51	0	0	1	3	1	5	1	4	0	1	0	1	1	1	0	1	1	2	1	1	1	1	0	2	1	2	0	2	0	1	0	4	0	0	0	0
sp|P63104|1433Z_HUMAN	P63104	1433Z_HUMAN	YWHAZ	245	Homo sapiens OX=9606	1:Experimental evidence at protein level	14-3-3 protein zeta/delta	1.0	0.999	12	117	117	382	3	1	4	2	4	0	3	1	7	1	5	2	3	0	2	1	3	2	2	0	5	1	3	0	4	1	3	2	3	1	3	0	3	2	3	3
sp|P63151|2ABA_HUMAN	P63151	2ABA_HUMAN	PPP2R2A	447	Homo sapiens OX=9606	1:Experimental evidence at protein level	Serine/threonine-protein phosphatase 2A 55 kDa regulatory subunit B alpha isoform	1.0	0.999	8	205	84	205	3	2	7	3	6	5	7	5	3	5	6	2	4	3	5	4	7	3	7	4	5	6	5	2	4	4	5	5	3	3	7	5	5	2	5	3
sp|P63173|RL38_HUMAN	P63173	RL38_HUMAN	RPL38	70	Homo sapiens OX=9606	1:Experimental evidence at protein level	60S ribosomal protein L38	1.0	0.999	3	12	12	12	1	0	0	0	1	0	0	0	1	0	0	0	0	0	0	0	1	0	2	3	1	0	0	0	0	0	0	0	0	0	0	0	0	0	0	0
sp|P63208|SKP1_HUMAN	P63208	SKP1_HUMAN	SKP1	163	Homo sapiens OX=9606	1:Experimental evidence at protein level	S-phase kinase-associated protein 1	1.0	0.999	2	12	12	12	0	0	0	0	1	0	0	0	0	0	0	0	0	0	1	0	1	0	1	0	1	0	0	0	1	0	0	0	0	0	0	0	1	0	0	0
sp|P63220|RS21_HUMAN	P63220	RS21_HUMAN	RPS21	83	Homo sapiens OX=9606	1:Experimental evidence at protein level	40S ribosomal protein S21	1.0	0.999	3	26	26	26	0	0	0	1	2	1	0	0	1	1	0	0	1	0	0	0	1	2	2	0	1	0	1	0	0	0	0	0	1	1	0	0	2	0	0	2
sp|P63241|IF5A1_HUMAN	P63241	IF5A1_HUMAN	EIF5A	154	Homo sapiens OX=9606	1:Experimental evidence at protein level	Eukaryotic translation initiation factor 5A-1	1.0	0.999	9	489	197	489	7	7	12	10	10	12	12	13	11	13	8	13	8	10	8	12	12	12	9	9	11	10	11	10	9	10	10	11	7	7	13	12	6	8	9	11
sp|P63244|RACK1_HUMAN	P63244	RACK1_HUMAN	RACK1	317	Homo sapiens OX=9606	1:Experimental evidence at protein level	Receptor of activated protein C kinase 1	1.0	0.999	11	316	316	316	4	6	5	2	6	9	8	6	9	4	6	6	8	8	5	5	8	3	5	10	8	7	8	5	6	3	7	4	8	6	5	9	8	8	8	5
sp|P63302|SELW_HUMAN	P63302	SELW_HUMAN	SELENOW	87	Homo sapiens OX=9606	1:Experimental evidence at protein level	Selenoprotein W	0.8539	0.999	1	42	42	42	0	0	0	0	1	1	1	1	1	1	1	1	1	1	0	0	1	1	1	1	1	1	1	1	1	1	1	1	1	1	1	1	1	1	1	1
sp|P63316|TNNC1_HUMAN	P63316	TNNC1_HUMAN	TNNC1	161	Homo sapiens OX=9606	1:Experimental evidence at protein level	Troponin C, slow skeletal and cardiac muscles	1.0	0.999	18	2979	2979	2979	107	9	104	5	112	8	113	0	130	1	96	6	107	1	115	3	109	7	106	1	130	1	106	4	166	8	113	6	93	2	134	8	115	9	101	8
sp|P67809|YBOX1_HUMAN	P67809	YBOX1_HUMAN	YBX1	324	Homo sapiens OX=9606	1:Experimental evidence at protein level	Y-box-binding protein 1	0.9937	0.999	5	13	13	125	1	0	0	0	0	0	1	1	0	1	0	0	0	0	0	0	1	0	1	1	0	0	0	0	1	0	1	1	0	0	1	0	0	1	1	0
sp|P67870|CSK2B_HUMAN	P67870	CSK2B_HUMAN	CSNK2B	215	Homo sapiens OX=9606	1:Experimental evidence at protein level	Casein kinase II subunit beta	0.8528	0.999	1	1	1	1	0	0	0	0	0	0	0	0	0	0	0	0	0	0	0	0	0	0	0	0	0	0	0	0	0	0	0	0	0	0	0	0	0	0	0	0
sp|P67936|TPM4_HUMAN	P67936	TPM4_HUMAN	TPM4	248	Homo sapiens OX=9606	1:Experimental evidence at protein level	Tropomyosin alpha-4 chain	1.0	0.999	26	65	65	4168	2	0	3	0	2	0	2	1	3	0	2	1	2	0	2	0	4	0	2	1	2	1	1	1	3	0	3	0	2	1	3	0	2	1	1	0
sp|P68032|ACTC_HUMAN	P68032	ACTC_HUMAN	ACTC1	377	Homo sapiens OX=9606	1:Experimental evidence at protein level	Actin, alpha cardiac muscle 1	0.998	0.999	53	332	0	45621	6	2	7	5	13	5	10	5	5	3	6	2	4	9	2	6	13	7	14	16	5	5	4	6	9	5	6	5	6	6	12	5	11	14	8	6
sp|P68036|UB2L3_HUMAN	P68036	UB2L3_HUMAN	UBE2L3	154	Homo sapiens OX=9606	1:Experimental evidence at protein level	Ubiquitin-conjugating enzyme E2 L3	1.0	0.999	5	187	34	187	1	2	3	3	3	5	4	6	1	2	3	4	2	5	3	3	6	4	4	5	4	5	4	3	4	2	4	5	2	4	2	5	4	4	5	5
sp|P68104|EF1A1_HUMAN	P68104	EF1A1_HUMAN	EEF1A1	462	Homo sapiens OX=9606	1:Experimental evidence at protein level	Elongation factor 1-alpha 1	1.0	0.999	15	65	0	980	5	1	3	0	1	0	2	0	1	0	2	0	2	0	2	0	5	0	5	0	1	0	1	0	1	1	2	1	2	1	2	1	3	1	1	0
sp|P68133|ACTS_HUMAN	P68133	ACTS_HUMAN	ACTA1	377	Homo sapiens OX=9606	1:Experimental evidence at protein level	Actin, alpha skeletal muscle	1.0	0.999	57	55817	10566	55817	1074	1087	1048	998	1251	1265	1006	1136	1092	1079	958	1056	1071	1107	1184	1034	1226	1153	1007	974	1208	1076	1143	975	1344	1182	963	1033	1037	1153	1114	1351	1152	1169	1009	1248
sp|P68366|TBA4A_HUMAN	P68366	TBA4A_HUMAN	TUBA4A	448	Homo sapiens OX=9606	1:Experimental evidence at protein level	Tubulin alpha-4A chain	1.0	0.999	22	1689	291	1689	29	34	34	36	46	36	44	39	35	32	30	33	38	34	33	30	39	40	32	30	34	34	34	32	35	33	36	37	36	35	32	32	36	37	31	33
sp|P68371|TBB4B_HUMAN	P68371	TBB4B_HUMAN	TUBB4B	445	Homo sapiens OX=9606	1:Experimental evidence at protein level	Tubulin beta-4B chain	0.9997	0.999	23	1639	44	1639	33	20	37	34	37	30	42	41	37	30	34	36	42	33	33	24	37	35	29	26	35	30	35	31	33	30	33	31	31	36	33	33	29	39	28	31
sp|P68400|CSK21_HUMAN	P68400	CSK21_HUMAN	CSNK2A1	391	Homo sapiens OX=9606	1:Experimental evidence at protein level	Casein kinase II subunit alpha	1.0	0.999	3	54	0	54	1	1	1	1	1	1	1	1	2	2	0	2	1	1	1	1	1	2	2	1	1	1	1	1	0	1	1	1	1	1	1	1	1	1	1	1
sp|P68402|PA1B2_HUMAN	P68402	PA1B2_HUMAN	PAFAH1B2	229	Homo sapiens OX=9606	1:Experimental evidence at protein level	Platelet-activating factor acetylhydrolase IB subunit beta	1.0	0.999	4	41	41	41	1	1	1	0	0	1	2	1	1	1	1	1	1	1	0	2	1	0	1	0	1	2	0	1	0	1	1	1	1	1	2	1	1	0	1	1
sp|P69849|NOMO3_HUMAN	P69849	NOMO3_HUMAN	NOMO3	1222	Homo sapiens OX=9606	3:Protein inferred from homology	Nodal modulator 3	0.8514	0.999	1	10	0	10	0	0	0	0	0	0	0	1	1	0	0	0	0	0	1	0	0	0	0	0	0	0	0	0	0	1	0	1	0	0	1	0	0	0	0	0
sp|P69891|HBG1_HUMAN	P69891	HBG1_HUMAN	HBG1	147	Homo sapiens OX=9606	1:Experimental evidence at protein level	Hemoglobin subunit gamma-1	0.9994	0.999	3	2	0	200	0	0	0	0	0	0	0	0	0	0	0	0	0	0	0	0	0	0	0	0	0	0	0	0	0	0	2	0	0	0	0	0	0	0	0	0
sp|P78344|IF4G2_HUMAN	P78344	IF4G2_HUMAN	EIF4G2	907	Homo sapiens OX=9606	1:Experimental evidence at protein level	Eukaryotic translation initiation factor 4 gamma 2	1.0	0.999	3	18	18	18	1	0	2	1	0	0	0	1	0	0	0	1	0	0	0	0	0	1	0	0	0	0	1	0	0	1	0	1	0	0	1	1	1	1	0	0
sp|P78347|GTF2I_HUMAN	P78347	GTF2I_HUMAN	GTF2I	998	Homo sapiens OX=9606	1:Experimental evidence at protein level	General transcription factor II-I	0.8052	0.9986	1	17	17	17	0	0	0	0	0	0	0	1	0	2	0	1	0	0	0	0	0	0	0	1	0	1	0	2	0	1	0	1	0	2	0	0	0	0	0	1
sp|P78371|TCPB_HUMAN	P78371	TCPB_HUMAN	CCT2	535	Homo sapiens OX=9606	1:Experimental evidence at protein level	T-complex protein 1 subunit beta	1.0	0.999	14	255	255	255	2	2	7	7	8	3	7	7	8	7	5	6	5	3	8	4	7	6	5	3	8	3	4	5	6	5	8	4	4	6	4	3	7	5	4	1
sp|P78417|GSTO1_HUMAN	P78417	GSTO1_HUMAN	GSTO1	241	Homo sapiens OX=9606	1:Experimental evidence at protein level	Glutathione S-transferase omega-1	1.0	0.999	13	360	360	360	3	1	10	8	8	7	13	12	8	8	6	8	1	2	11	5	8	10	9	9	15	9	12	7	10	9	16	10	5	2	6	5	5	5	10	7
sp|P78560|CRADD_HUMAN	P78560	CRADD_HUMAN	CRADD	199	Homo sapiens OX=9606	1:Experimental evidence at protein level	Death domain-containing protein CRADD	0.8534	0.999	1	1	1	1	0	0	0	0	0	0	0	0	0	0	0	0	0	0	0	0	0	0	0	0	0	0	0	0	0	0	0	1	0	0	0	0	0	0	0	0
sp|P80188|NGAL_HUMAN	P80188	NGAL_HUMAN	LCN2	198	Homo sapiens OX=9606	1:Experimental evidence at protein level	Neutrophil gelatinase-associated lipocalin	1.0	0.999	2	3	3	3	0	0	0	0	0	0	0	0	0	0	0	0	0	0	0	0	0	0	1	0	0	0	0	0	0	0	0	0	0	0	1	0	0	0	0	0
sp|P81605|DCD_HUMAN	P81605	DCD_HUMAN	DCD	110	Homo sapiens OX=9606	1:Experimental evidence at protein level	Dermcidin	1.0	0.999	5	95	95	95	5	2	0	3	3	3	2	0	2	0	2	1	1	0	1	0	1	1	0	1	2	1	2	0	2	1	0	3	1	6	1	1	3	2	2	1
sp|P82650|RT22_HUMAN	P82650	RT22_HUMAN	MRPS22	360	Homo sapiens OX=9606	1:Experimental evidence at protein level	28S ribosomal protein S22, mitochondrial	1.0	0.999	5	32	32	32	0	1	1	1	1	1	1	1	0	2	0	2	0	0	0	0	1	0	1	1	2	0	2	0	0	0	0	0	0	0	1	0	1	0	1	2
sp|P82664|RT10_HUMAN	P82664	RT10_HUMAN	MRPS10	201	Homo sapiens OX=9606	1:Experimental evidence at protein level	28S ribosomal protein S10, mitochondrial	1.0	0.999	2	7	7	7	1	0	0	0	0	0	1	0	0	1	0	0	0	0	0	0	0	1	0	0	0	0	0	0	0	0	0	0	0	0	0	0	0	0	0	0
sp|P82673|RT35_HUMAN	P82673	RT35_HUMAN	MRPS35	323	Homo sapiens OX=9606	1:Experimental evidence at protein level	28S ribosomal protein S35, mitochondrial	1.0	0.999	2	30	30	30	1	0	1	0	1	0	1	0	0	0	1	1	1	0	1	0	0	0	1	1	1	1	1	1	2	1	0	0	1	0	1	0	1	0	1	1
sp|P82909|RT36_HUMAN	P82909	RT36_HUMAN	MRPS36	103	Homo sapiens OX=9606	1:Experimental evidence at protein level	28S ribosomal protein S36, mitochondrial	1.0	0.999	5	142	142	142	5	0	2	1	5	2	3	1	3	2	4	2	2	1	5	0	6	1	4	4	6	2	6	1	5	3	5	3	2	1	3	3	5	1	4	4
sp|P82912|RT11_HUMAN	P82912	RT11_HUMAN	MRPS11	194	Homo sapiens OX=9606	1:Experimental evidence at protein level	28S ribosomal protein S11, mitochondrial	0.854	0.999	1	1	1	1	0	0	0	0	0	0	0	0	1	0	0	0	0	0	0	0	0	0	0	0	0	0	0	0	0	0	0	0	0	0	0	0	0	0	0	0
sp|P82930|RT34_HUMAN	P82930	RT34_HUMAN	MRPS34	218	Homo sapiens OX=9606	1:Experimental evidence at protein level	28S ribosomal protein S34, mitochondrial	1.0	0.999	4	47	47	47	3	0	2	1	0	0	3	0	1	1	1	2	1	0	2	1	1	0	2	1	1	0	1	0	1	0	2	1	3	0	2	0	1	1	3	1
sp|P82932|RT06_HUMAN	P82932	RT06_HUMAN	MRPS6	125	Homo sapiens OX=9606	1:Experimental evidence at protein level	28S ribosomal protein S6, mitochondrial	0.9774	0.999	2	15	15	15	0	0	0	1	0	0	0	0	1	1	0	0	1	1	1	1	0	1	0	1	1	1	0	0	0	1	0	1	0	0	0	0	0	0	0	1
sp|P82933|RT09_HUMAN	P82933	RT09_HUMAN	MRPS9	396	Homo sapiens OX=9606	1:Experimental evidence at protein level	28S ribosomal protein S9, mitochondrial	1.0	0.999	3	28	28	28	1	0	1	0	2	0	1	1	0	1	1	0	1	0	1	1	0	0	2	0	1	1	1	0	1	1	1	1	1	1	1	0	1	1	1	0
sp|P83111|LACTB_HUMAN	P83111	LACTB_HUMAN	LACTB	547	Homo sapiens OX=9606	1:Experimental evidence at protein level	Serine beta-lactamase-like protein LACTB, mitochondrial	1.0	0.999	22	396	396	396	7	7	9	6	9	4	6	6	7	4	6	6	11	5	13	7	8	9	10	5	13	6	10	11	12	5	8	8	12	10	17	9	5	7	10	12
sp|P84243|H33_HUMAN	P84243	H33_HUMAN	H3-3A	136	Homo sapiens OX=9606	1:Experimental evidence at protein level	Histone H3.3	1.0	0.999	4	110	78	110	2	0	4	2	0	1	3	5	4	5	3	4	2	2	2	2	2	2	1	2	2	1	1	2	5	4	2	3	4	3	3	3	1	4	0	2
sp|P86397|HTD2_HUMAN	P86397	HTD2_HUMAN	HTD2	168	Homo sapiens OX=9606	1:Experimental evidence at protein level	Hydroxyacyl-thioester dehydratase type 2, mitochondrial	1.0	0.999	2	38	38	38	1	0	2	3	0	0	2	0	2	1	1	0	1	0	1	1	0	1	0	0	3	0	2	1	2	1	1	2	0	0	2	0	0	1	1	1
sp|P98160|PGBM_HUMAN	P98160	PGBM_HUMAN	HSPG2	4391	Homo sapiens OX=9606	1:Experimental evidence at protein level	Basement membrane-specific heparan sulfate proteoglycan core protein	1.0	0.999	104	2946	2946	2946	74	42	81	60	71	47	76	60	89	73	73	54	65	50	68	43	72	47	74	51	69	47	57	52	55	55	48	43	64	69	81	54	69	67	59	63
sp|P98179|RBM3_HUMAN	P98179	RBM3_HUMAN	RBM3	157	Homo sapiens OX=9606	1:Experimental evidence at protein level	RNA-binding protein 3	1.0	0.999	4	71	71	71	3	1	2	0	3	2	2	2	2	2	1	0	3	1	1	0	2	2	1	0	2	1	1	1	3	4	1	4	3	1	4	1	1	3	1	4
sp|Q00059|TFAM_HUMAN	Q00059	TFAM_HUMAN	TFAM	246	Homo sapiens OX=9606	1:Experimental evidence at protein level	Transcription factor A, mitochondrial	1.0	0.999	7	55	55	55	3	0	1	0	2	0	3	0	2	0	1	0	1	0	2	0	2	0	1	0	5	1	2	0	3	0	3	0	1	0	2	2	4	0	1	1
sp|Q00266|METK1_HUMAN	Q00266	METK1_HUMAN	MAT1A	395	Homo sapiens OX=9606	1:Experimental evidence at protein level	S-adenosylmethionine synthase isoform type-1	1.0	0.999	5	21	6	21	7	1	0	1	0	0	1	1	0	0	1	1	0	1	0	0	0	0	0	0	0	0	0	1	0	1	0	1	0	0	0	1	0	0	0	0
sp|Q00325|MPCP_HUMAN	Q00325	MPCP_HUMAN	SLC25A3	362	Homo sapiens OX=9606	1:Experimental evidence at protein level	Phosphate carrier protein, mitochondrial	1.0	0.999	19	1692	1692	1692	33	21	51	41	27	21	39	31	43	38	29	36	29	20	43	26	32	25	29	26	44	36	39	34	37	36	39	39	38	25	49	34	39	38	40	46
sp|Q00341|VIGLN_HUMAN	Q00341	VIGLN_HUMAN	HDLBP	1268	Homo sapiens OX=9606	1:Experimental evidence at protein level	Vigilin	1.0	0.999	3	9	9	9	0	0	0	0	0	0	3	0	1	0	0	0	0	0	0	0	1	0	1	0	0	0	0	0	0	0	0	0	1	0	0	0	0	0	1	0
sp|Q00577|PURA_HUMAN	Q00577	PURA_HUMAN	PURA	322	Homo sapiens OX=9606	1:Experimental evidence at protein level	Transcriptional activator protein Pur-alpha	1.0	0.999	4	171	171	171	3	2	4	2	4	2	5	2	4	4	3	2	4	3	4	2	3	4	5	4	5	6	5	4	4	3	5	2	3	4	4	3	3	3	4	4
sp|Q00610|CLH1_HUMAN	Q00610	CLH1_HUMAN	CLTC	1675	Homo sapiens OX=9606	1:Experimental evidence at protein level	Clathrin heavy chain 1	1.0	0.999	33	466	388	466	13	6	12	10	11	7	13	15	8	15	8	7	6	10	10	8	12	9	13	6	14	9	11	6	9	5	9	11	10	10	13	11	12	12	8	9
sp|Q00688|FKBP3_HUMAN	Q00688	FKBP3_HUMAN	FKBP3	224	Homo sapiens OX=9606	1:Experimental evidence at protein level	Peptidyl-prolyl cis-trans isomerase FKBP3	1.0	0.999	10	417	417	417	4	0	9	10	6	6	9	12	9	11	7	12	7	11	7	8	11	13	10	12	10	14	9	9	7	11	9	12	7	5	11	9	8	7	10	9
sp|Q00765|REEP5_HUMAN	Q00765	REEP5_HUMAN	REEP5	189	Homo sapiens OX=9606	1:Experimental evidence at protein level	Receptor expression-enhancing protein 5	1.0	0.999	2	47	47	47	1	0	1	1	1	1	1	1	3	2	1	2	1	1	0	1	1	1	1	1	0	1	0	1	1	1	0	1	1	1	1	1	1	0	0	1
sp|Q00839|HNRPU_HUMAN	Q00839	HNRPU_HUMAN	HNRNPU	825	Homo sapiens OX=9606	1:Experimental evidence at protein level	Heterogeneous nuclear ribonucleoprotein U	1.0	0.999	7	76	76	76	2	0	3	1	0	1	3	1	3	2	3	1	1	3	2	2	2	1	1	1	2	3	2	1	1	1	2	1	3	1	2	2	1	2	3	0
sp|Q00872|MYPC1_HUMAN	Q00872	MYPC1_HUMAN	MYBPC1	1141	Homo sapiens OX=9606	1:Experimental evidence at protein level	Myosin-binding protein C, slow-type	1.0	0.999	107	13549	13398	13549	285	257	268	233	263	252	263	249	298	262	250	255	254	236	250	222	266	277	253	233	290	280	259	245	306	291	252	257	266	276	279	288	294	306	279	296
sp|Q00G26|PLIN5_HUMAN	Q00G26	PLIN5_HUMAN	PLIN5	463	Homo sapiens OX=9606	1:Experimental evidence at protein level	Perilipin-5	1.0	0.999	5	34	34	34	0	0	0	0	1	0	3	1	0	0	0	0	0	0	1	0	1	0	0	0	4	0	5	1	1	0	2	0	1	1	2	0	1	1	0	0
sp|Q01082|SPTB2_HUMAN	Q01082	SPTB2_HUMAN	SPTBN1	2364	Homo sapiens OX=9606	1:Experimental evidence at protein level	Spectrin beta chain, non-erythrocytic 1	1.0	0.999	23	77	76	95	5	1	3	2	0	0	4	0	4	4	0	2	0	2	1	0	4	3	4	2	4	3	2	0	2	1	1	2	1	1	5	1	2	2	1	1
sp|Q01105|SET_HUMAN	Q01105	SET_HUMAN	SET	290	Homo sapiens OX=9606	1:Experimental evidence at protein level	Protein SET	0.854	0.999	1	30	30	30	0	0	0	0	1	1	1	1	1	0	0	2	1	1	1	1	0	1	0	1	1	1	0	1	1	0	1	1	0	0	0	1	1	0	0	1
sp|Q01432|AMPD3_HUMAN	Q01432	AMPD3_HUMAN	AMPD3	767	Homo sapiens OX=9606	1:Experimental evidence at protein level	AMP deaminase 3	1.0	0.999	8	11	11	134	1	0	0	1	1	0	2	0	0	1	0	0	0	0	0	0	3	0	0	0	0	0	0	0	0	0	0	1	0	0	0	0	0	0	0	0
sp|Q01469|FABP5_HUMAN	Q01469	FABP5_HUMAN	FABP5	135	Homo sapiens OX=9606	1:Experimental evidence at protein level	Fatty acid-binding protein 5	1.0	0.999	8	75	55	75	1	1	1	2	1	0	1	2	2	2	1	2	1	1	1	2	1	1	3	2	2	2	2	1	1	2	2	2	2	1	1	0	1	4	1	2
sp|Q01484|ANK2_HUMAN	Q01484	ANK2_HUMAN	ANK2	3957	Homo sapiens OX=9606	1:Experimental evidence at protein level	Ankyrin-2	1.0	0.999	15	22	20	28	1	0	0	1	0	0	0	2	0	0	0	0	0	0	0	2	0	0	1	2	0	0	0	0	0	0	0	0	0	2	0	1	0	1	0	6
sp|Q01995|TAGL_HUMAN	Q01995	TAGL_HUMAN	TAGLN	201	Homo sapiens OX=9606	1:Experimental evidence at protein level	Transgelin	1.0	0.999	5	11	11	11	0	0	0	1	0	0	0	0	1	1	0	0	1	0	1	0	0	0	0	0	1	0	0	0	0	0	0	1	2	0	1	0	0	0	0	0
sp|Q02127|PYRD_HUMAN	Q02127	PYRD_HUMAN	DHODH	395	Homo sapiens OX=9606	1:Experimental evidence at protein level	Dihydroorotate dehydrogenase (quinone), mitochondrial	0.7755	0.9983	1	1	1	1	0	0	1	0	0	0	0	0	0	0	0	0	0	0	0	0	0	0	0	0	0	0	0	0	0	0	0	0	0	0	0	0	0	0	0	0
sp|Q02218|ODO1_HUMAN	Q02218	ODO1_HUMAN	OGDH	1023	Homo sapiens OX=9606	1:Experimental evidence at protein level	2-oxoglutarate dehydrogenase, mitochondrial	1.0	0.999	59	3747	3293	3747	71	68	91	79	67	51	83	59	90	69	82	76	74	59	91	64	80	62	79	64	98	70	91	62	97	79	96	86	76	65	90	77	91	77	83	91
sp|Q02221|CX6A2_HUMAN	Q02221	CX6A2_HUMAN	COX6A2	97	Homo sapiens OX=9606	2:Experimental evidence at transcript level	Cytochrome c oxidase subunit 6A2, mitochondrial	1.0	0.999	3	244	244	244	3	2	8	3	6	3	5	3	6	4	7	7	3	2	8	2	5	2	8	8	6	3	5	6	7	3	10	4	2	2	5	4	6	3	9	6
sp|Q02252|MMSA_HUMAN	Q02252	MMSA_HUMAN	ALDH6A1	535	Homo sapiens OX=9606	1:Experimental evidence at protein level	Methylmalonate-semialdehyde dehydrogenase [acylating], mitochondrial	1.0	0.999	9	68	68	68	0	1	0	2	1	2	2	2	0	1	1	0	3	0	1	2	2	0	2	2	0	1	0	2	3	2	5	2	3	2	3	1	1	1	2	1
sp|Q02318|CP27A_HUMAN	Q02318	CP27A_HUMAN	CYP27A1	531	Homo sapiens OX=9606	1:Experimental evidence at protein level	Sterol 26-hydroxylase, mitochondrial	0.854	0.999	1	13	13	13	0	0	1	0	0	0	1	1	0	0	0	0	0	0	1	2	0	2	1	0	0	0	0	0	0	2	0	1	0	0	1	0	0	0	0	0
sp|Q02338|BDH_HUMAN	Q02338	BDH_HUMAN	BDH1	343	Homo sapiens OX=9606	1:Experimental evidence at protein level	D-beta-hydroxybutyrate dehydrogenase, mitochondrial	1.0	0.999	8	102	102	102	3	0	3	1	2	0	5	1	1	1	3	1	2	1	4	1	1	0	3	1	3	1	3	1	4	1	5	1	6	1	8	1	5	1	5	2
sp|Q02413|DSG1_HUMAN	Q02413	DSG1_HUMAN	DSG1	1049	Homo sapiens OX=9606	1:Experimental evidence at protein level	Desmoglein-1	1.0	0.999	14	212	212	212	23	7	1	3	0	1	2	0	4	4	5	4	1	0	4	1	1	2	2	1	3	2	12	1	1	1	1	2	2	4	4	3	5	7	6	4
sp|Q02543|RL18A_HUMAN	Q02543	RL18A_HUMAN	RPL18A	176	Homo sapiens OX=9606	1:Experimental evidence at protein level	60S ribosomal protein L18a	0.9999	0.9989	2	5	5	5	0	0	0	0	0	0	0	0	2	1	0	1	0	0	0	0	0	0	0	0	0	0	0	0	0	1	0	0	0	0	0	0	0	0	0	0
sp|Q02641|CACB1_HUMAN	Q02641	CACB1_HUMAN	CACNB1	598	Homo sapiens OX=9606	1:Experimental evidence at protein level	Voltage-dependent L-type calcium channel subunit beta-1	1.0	0.999	6	164	114	164	4	3	3	5	3	4	3	4	4	4	2	5	3	5	2	4	2	3	3	2	2	3	3	4	2	4	3	3	1	4	4	4	3	3	3	4
sp|Q02750|MP2K1_HUMAN	Q02750	MP2K1_HUMAN	MAP2K1	393	Homo sapiens OX=9606	1:Experimental evidence at protein level	Dual specificity mitogen-activated protein kinase kinase 1	1.0	0.999	10	224	142	224	3	3	6	5	5	6	9	7	3	2	5	3	2	3	3	0	8	7	6	6	5	5	6	5	5	4	6	5	2	3	5	5	4	5	4	4
sp|Q02818|NUCB1_HUMAN	Q02818	NUCB1_HUMAN	NUCB1	461	Homo sapiens OX=9606	1:Experimental evidence at protein level	Nucleobindin-1	1.0	0.999	4	22	22	22	2	0	0	0	2	1	1	1	0	0	0	0	0	0	0	0	0	1	2	2	1	0	0	0	0	0	0	1	1	1	1	0	1	0	0	1
sp|Q02978|M2OM_HUMAN	Q02978	M2OM_HUMAN	SLC25A11	314	Homo sapiens OX=9606	1:Experimental evidence at protein level	Mitochondrial 2-oxoglutarate/malate carrier protein	1.0	0.999	14	1001	1001	1001	18	16	23	22	22	15	21	21	23	18	20	18	18	16	28	19	20	20	22	17	21	20	22	18	25	22	27	23	18	18	22	24	26	23	21	25
sp|Q03013|GSTM4_HUMAN	Q03013	GSTM4_HUMAN	GSTM4	218	Homo sapiens OX=9606	1:Experimental evidence at protein level	Glutathione S-transferase Mu 4	0.9989	0.999	8	31	31	241	1	0	1	0	1	1	1	1	1	0	0	0	1	1	1	0	1	1	1	0	1	0	1	0	1	1	0	1	0	1	1	1	1	0	0	1
sp|Q03135|CAV1_HUMAN	Q03135	CAV1_HUMAN	CAV1	178	Homo sapiens OX=9606	1:Experimental evidence at protein level	Caveolin-1	1.0	0.999	6	285	236	285	6	6	6	5	7	6	9	3	5	3	6	6	4	6	6	6	8	3	7	5	6	5	6	5	6	5	5	5	4	6	9	7	6	4	7	8
sp|Q03154|ACY1_HUMAN	Q03154	ACY1_HUMAN	ACY1	408	Homo sapiens OX=9606	1:Experimental evidence at protein level	Aminoacylase-1	1.0	0.999	9	79	79	79	0	0	1	3	2	1	2	4	1	4	0	4	0	1	2	0	2	3	0	1	2	1	3	2	4	2	1	5	0	0	2	4	0	0	3	3
sp|Q03252|LMNB2_HUMAN	Q03252	LMNB2_HUMAN	LMNB2	620	Homo sapiens OX=9606	1:Experimental evidence at protein level	Lamin-B2	1.0	0.999	19	100	90	133	3	4	1	3	4	2	2	2	2	5	1	2	1	2	1	3	2	1	3	1	2	3	2	1	3	1	0	2	2	0	1	2	3	2	2	3
sp|Q04323|UBXN1_HUMAN	Q04323	UBXN1_HUMAN	UBXN1	297	Homo sapiens OX=9606	1:Experimental evidence at protein level	UBX domain-containing protein 1	1.0	0.999	2	69	69	69	0	0	2	3	2	1	3	3	0	2	3	1	1	3	1	1	2	4	3	0	3	3	1	2	3	3	2	4	0	1	2	0	1	0	0	0
sp|Q04446|GLGB_HUMAN	Q04446	GLGB_HUMAN	GBE1	702	Homo sapiens OX=9606	1:Experimental evidence at protein level	1,4-alpha-glucan-branching enzyme	1.0	0.999	24	720	720	720	11	9	19	22	16	11	19	14	13	12	14	17	12	11	17	10	19	14	15	14	25	13	22	13	16	15	20	14	10	10	12	13	16	13	19	16
sp|Q04637|IF4G1_HUMAN	Q04637	IF4G1_HUMAN	EIF4G1	1599	Homo sapiens OX=9606	1:Experimental evidence at protein level	Eukaryotic translation initiation factor 4 gamma 1	1.0	0.999	12	186	141	186	3	4	2	5	6	4	4	5	1	4	2	3	4	6	5	5	7	5	5	4	8	5	4	5	5	4	3	3	2	3	2	4	5	6	4	3
sp|Q04695|K1C17_HUMAN	Q04695	K1C17_HUMAN	KRT17	432	Homo sapiens OX=9606	1:Experimental evidence at protein level	Keratin, type I cytoskeletal 17	1.0	0.999	30	254	212	948	8	5	4	3	0	1	3	2	6	6	4	6	3	1	3	2	3	2	18	0	6	2	5	2	2	1	1	2	7	1	18	5	11	4	2	6
sp|Q04759|KPCT_HUMAN	Q04759	KPCT_HUMAN	PRKCQ	706	Homo sapiens OX=9606	1:Experimental evidence at protein level	Protein kinase C theta type	0.9999	0.9988	3	9	9	9	0	0	0	1	0	0	1	1	0	0	0	0	0	0	0	0	0	1	0	0	0	0	0	0	0	0	0	1	0	0	0	0	1	0	0	0
sp|Q04760|LGUL_HUMAN	Q04760	LGUL_HUMAN	GLO1	184	Homo sapiens OX=9606	1:Experimental evidence at protein level	Lactoylglutathione lyase	1.0	0.999	11	462	462	462	6	4	10	10	8	9	12	13	10	9	9	8	9	13	7	7	14	10	9	7	11	10	11	8	12	13	9	14	5	8	8	10	6	5	7	9
sp|Q04837|SSBP_HUMAN	Q04837	SSBP_HUMAN	SSBP1	148	Homo sapiens OX=9606	1:Experimental evidence at protein level	Single-stranded DNA-binding protein, mitochondrial	1.0	0.999	5	91	91	91	4	1	5	2	3	1	4	1	3	3	5	0	2	1	4	1	1	0	1	1	1	1	1	1	1	3	4	3	3	1	2	1	2	2	3	2
sp|Q04917|1433F_HUMAN	Q04917	1433F_HUMAN	YWHAH	246	Homo sapiens OX=9606	1:Experimental evidence at protein level	14-3-3 protein eta	1.0	0.9987	7	7	7	250	1	0	0	1	0	0	0	0	1	0	0	0	0	0	0	0	0	0	0	0	0	0	0	0	0	0	1	0	0	0	0	0	0	0	0	0
sp|Q05086|UBE3A_HUMAN	Q05086	UBE3A_HUMAN	UBE3A	875	Homo sapiens OX=9606	1:Experimental evidence at protein level	Ubiquitin-protein ligase E3A	1.0	0.999	2	28	28	28	0	0	2	0	1	1	1	1	1	0	1	0	1	1	1	1	1	1	1	1	1	1	1	1	1	0	0	0	1	0	0	1	1	0	0	0
sp|Q05639|EF1A2_HUMAN	Q05639	EF1A2_HUMAN	EEF1A2	463	Homo sapiens OX=9606	1:Experimental evidence at protein level	Elongation factor 1-alpha 2	1.0	0.999	24	2983	2068	2983	43	39	64	69	68	61	76	77	60	65	55	73	56	57	60	50	72	76	55	56	69	60	65	53	64	59	63	75	56	52	59	62	62	51	55	63
sp|Q05682|CALD1_HUMAN	Q05682	CALD1_HUMAN	CALD1	793	Homo sapiens OX=9606	1:Experimental evidence at protein level	Caldesmon	0.9992	0.999	3	20	20	20	0	0	0	1	0	0	1	0	1	0	0	0	0	0	1	0	1	0	0	0	2	0	1	0	1	1	1	0	0	0	1	1	0	1	0	1
sp|Q06124|PTN11_HUMAN	Q06124	PTN11_HUMAN	PTPN11	593	Homo sapiens OX=9606	1:Experimental evidence at protein level	Tyrosine-protein phosphatase non-receptor type 11	0.9999	0.999	2	7	7	7	0	0	0	1	0	0	1	0	0	0	0	1	0	0	0	0	0	1	0	0	0	0	1	0	0	0	0	0	0	0	1	0	0	0	0	0
sp|Q06190|P2R3A_HUMAN	Q06190	P2R3A_HUMAN	PPP2R3A	1150	Homo sapiens OX=9606	1:Experimental evidence at protein level	Serine/threonine-protein phosphatase 2A regulatory subunit B'' subunit alpha	1.0	0.999	2	27	27	27	1	0	0	1	1	1	2	1	1	0	0	1	1	0	0	0	2	1	1	0	1	0	1	0	1	1	1	0	1	0	0	1	0	1	0	0
sp|Q06323|PSME1_HUMAN	Q06323	PSME1_HUMAN	PSME1	249	Homo sapiens OX=9606	1:Experimental evidence at protein level	Proteasome activator complex subunit 1	1.0	0.999	6	68	68	68	0	0	1	3	4	1	2	2	3	3	1	2	1	1	2	1	2	2	2	2	2	1	2	1	2	2	1	2	1	0	2	1	2	1	1	1
sp|Q06432|CCG1_HUMAN	Q06432	CCG1_HUMAN	CACNG1	222	Homo sapiens OX=9606	1:Experimental evidence at protein level	Voltage-dependent calcium channel gamma-1 subunit	1.0	0.999	2	62	62	62	2	2	1	1	1	1	0	1	1	2	1	1	0	2	1	3	1	1	1	1	1	1	1	1	1	2	0	2	1	1	1	2	1	1	1	1
sp|Q07021|C1QBP_HUMAN	Q07021	C1QBP_HUMAN	C1QBP	282	Homo sapiens OX=9606	1:Experimental evidence at protein level	Complement component 1 Q subcomponent-binding protein, mitochondrial	1.0	0.999	7	322	322	322	4	5	9	8	6	5	5	6	9	9	5	8	6	5	7	8	5	6	5	11	8	7	8	7	7	6	5	9	7	6	7	10	7	8	4	11
sp|Q07157|ZO1_HUMAN	Q07157	ZO1_HUMAN	TJP1	1748	Homo sapiens OX=9606	1:Experimental evidence at protein level	Tight junction protein ZO-1	0.8482	0.999	1	1	1	1	0	0	0	0	0	0	0	0	0	0	0	0	0	0	0	0	0	0	0	0	0	0	0	0	0	0	0	0	0	0	1	0	0	0	0	0
sp|Q07666|KHDR1_HUMAN	Q07666	KHDR1_HUMAN	KHDRBS1	443	Homo sapiens OX=9606	1:Experimental evidence at protein level	KH domain-containing, RNA-binding, signal transduction-associated protein 1	1.0	0.999	2	15	15	15	0	0	1	0	0	0	2	2	1	3	1	0	0	0	0	0	0	0	0	0	0	0	0	0	0	0	0	0	0	1	1	1	1	0	0	0
sp|Q07699|SCN1B_HUMAN	Q07699	SCN1B_HUMAN	SCN1B	218	Homo sapiens OX=9606	1:Experimental evidence at protein level	Sodium channel subunit beta-1	0.8537	0.999	1	1	1	1	0	0	0	0	0	0	0	0	1	0	0	0	0	0	0	0	0	0	0	0	0	0	0	0	0	0	0	0	0	0	0	0	0	0	0	0
sp|Q07866|KLC1_HUMAN	Q07866	KLC1_HUMAN	KLC1	573	Homo sapiens OX=9606	1:Experimental evidence at protein level	Kinesin light chain 1	0.9998	0.999	2	6	0	6	0	0	0	0	2	0	1	1	0	1	0	0	0	0	0	1	0	0	0	0	0	0	0	0	0	0	0	0	0	0	0	0	0	0	0	0
sp|Q07955|SRSF1_HUMAN	Q07955	SRSF1_HUMAN	SRSF1	248	Homo sapiens OX=9606	1:Experimental evidence at protein level	Serine/arginine-rich splicing factor 1	1.0	0.999	3	22	22	22	1	0	1	0	2	0	0	0	2	1	0	0	0	0	1	0	2	0	1	0	3	0	2	0	2	0	0	0	0	0	1	0	1	0	0	0
sp|Q07960|RHG01_HUMAN	Q07960	RHG01_HUMAN	ARHGAP1	439	Homo sapiens OX=9606	1:Experimental evidence at protein level	Rho GTPase-activating protein 1	0.9998	0.999	2	22	22	22	1	0	1	0	0	0	0	2	0	0	0	0	0	0	1	0	1	1	1	0	1	0	1	1	1	0	1	1	0	0	2	0	1	0	0	0
sp|Q08043|ACTN3_HUMAN	Q08043	ACTN3_HUMAN	ACTN3	901	Homo sapiens OX=9606	1:Experimental evidence at protein level	Alpha-actinin-3	1.0	0.999	70	3356	3323	8302	80	144	61	137	56	124	18	108	47	103	29	88	46	127	42	121	63	115	26	110	3	91	5	90	37	105	20	88	46	86	19	86	5	48	2	27
sp|Q08188|TGM3_HUMAN	Q08188	TGM3_HUMAN	TGM3	693	Homo sapiens OX=9606	1:Experimental evidence at protein level	Protein-glutamine gamma-glutamyltransferase E	1.0	0.999	5	16	16	16	3	0	0	0	0	1	0	0	0	1	0	0	0	0	2	0	0	0	0	0	1	0	2	0	0	0	0	0	0	0	0	0	0	0	0	0
sp|Q08211|DHX9_HUMAN	Q08211	DHX9_HUMAN	DHX9	1270	Homo sapiens OX=9606	1:Experimental evidence at protein level	ATP-dependent RNA helicase A	1.0	0.999	7	21	21	21	1	0	1	1	0	0	0	0	1	1	0	0	0	0	0	0	1	0	2	0	1	1	2	0	0	0	0	0	2	0	0	1	1	2	0	0
sp|Q08257|QOR_HUMAN	Q08257	QOR_HUMAN	CRYZ	329	Homo sapiens OX=9606	1:Experimental evidence at protein level	Quinone oxidoreductase	1.0	0.999	9	186	186	186	1	0	4	2	7	1	8	2	11	4	11	5	3	1	5	1	10	3	9	4	5	0	7	0	2	1	1	1	7	1	8	2	8	0	8	2
sp|Q08380|LG3BP_HUMAN	Q08380	LG3BP_HUMAN	LGALS3BP	585	Homo sapiens OX=9606	1:Experimental evidence at protein level	Galectin-3-binding protein	0.9999	0.999	2	2	2	2	1	0	0	0	0	0	0	0	0	0	0	1	0	0	0	0	0	0	0	0	0	0	0	0	0	0	0	0	0	0	0	0	0	0	0	0
sp|Q08499|PDE4D_HUMAN	Q08499	PDE4D_HUMAN	PDE4D	809	Homo sapiens OX=9606	1:Experimental evidence at protein level	cAMP-specific 3',5'-cyclic phosphodiesterase 4D	0.9999	0.9988	2	12	12	12	2	1	0	1	0	0	0	0	1	1	0	0	0	0	0	0	0	1	0	0	0	0	0	0	0	0	0	0	1	1	0	0	0	1	0	0
sp|Q08554|DSC1_HUMAN	Q08554	DSC1_HUMAN	DSC1	894	Homo sapiens OX=9606	1:Experimental evidence at protein level	Desmocollin-1	1.0	0.999	9	95	95	95	18	2	1	1	0	0	1	0	3	3	1	2	0	0	1	0	2	0	1	0	1	0	5	0	1	0	0	0	0	1	1	1	1	3	4	0
sp|Q08623|HDHD1_HUMAN	Q08623	HDHD1_HUMAN	PUDP	228	Homo sapiens OX=9606	1:Experimental evidence at protein level	Pseudouridine-5'-phosphatase	1.0	0.999	3	49	49	49	0	0	2	2	0	0	1	0	0	0	1	1	2	2	1	0	1	2	1	2	2	0	1	0	1	2	0	3	0	0	2	2	1	0	1	1
sp|Q09013|DMPK_HUMAN	Q09013	DMPK_HUMAN	DMPK	629	Homo sapiens OX=9606	1:Experimental evidence at protein level	Myotonin-protein kinase	0.9937	0.999	3	3	3	3	0	1	0	0	0	0	0	0	0	0	0	0	0	0	0	0	1	0	0	0	0	1	0	0	0	0	0	0	0	0	0	0	0	0	0	0
sp|Q09666|AHNK_HUMAN	Q09666	AHNK_HUMAN	AHNAK	5890	Homo sapiens OX=9606	1:Experimental evidence at protein level	Neuroblast differentiation-associated protein AHNAK	1.0	0.999	56	899	899	899	18	16	18	15	22	12	16	15	15	15	18	11	22	20	15	12	24	14	20	13	21	14	20	16	19	15	15	19	23	22	22	18	17	26	23	31
sp|Q0VAK6|LMOD3_HUMAN	Q0VAK6	LMOD3_HUMAN	LMOD3	560	Homo sapiens OX=9606	1:Experimental evidence at protein level	Leiomodin-3	1.0	0.999	19	303	303	303	9	6	8	9	14	6	9	10	7	7	4	6	4	3	7	3	9	13	7	7	7	2	6	3	4	3	3	2	6	2	11	3	6	6	6	1
sp|Q0VDG4|SCRN3_HUMAN	Q0VDG4	SCRN3_HUMAN	SCRN3	424	Homo sapiens OX=9606	1:Experimental evidence at protein level	Secernin-3	1.0	0.999	3	9	9	9	0	0	1	1	0	1	1	1	1	0	0	0	0	0	0	0	0	0	0	0	0	0	0	0	0	0	0	0	0	0	2	0	0	1	0	0
sp|Q0ZGT2|NEXN_HUMAN	Q0ZGT2	NEXN_HUMAN	NEXN	675	Homo sapiens OX=9606	1:Experimental evidence at protein level	Nexilin	1.0	0.999	7	61	61	61	1	0	1	1	2	1	3	3	1	3	1	1	1	0	2	0	1	3	1	0	2	0	2	1	2	0	0	1	1	1	1	0	1	2	0	0
sp|Q10567|AP1B1_HUMAN	Q10567	AP1B1_HUMAN	AP1B1	949	Homo sapiens OX=9606	1:Experimental evidence at protein level	AP-1 complex subunit beta-1	0.966	0.9989	2	1	1	3	0	0	0	0	0	0	0	0	0	0	0	0	0	0	0	0	0	1	0	0	0	0	0	0	0	0	0	0	0	0	0	0	0	0	0	0
sp|Q10589|BST2_HUMAN	Q10589	BST2_HUMAN	BST2	180	Homo sapiens OX=9606	1:Experimental evidence at protein level	Bone marrow stromal antigen 2	0.9985	0.999	2	4	4	4	1	0	0	0	0	0	0	0	0	0	0	0	0	0	0	0	0	0	0	1	0	0	0	0	0	1	0	0	0	0	0	0	0	0	0	0
sp|Q10713|MPPA_HUMAN	Q10713	MPPA_HUMAN	PMPCA	525	Homo sapiens OX=9606	1:Experimental evidence at protein level	Mitochondrial-processing peptidase subunit alpha	1.0	0.999	7	106	106	106	2	1	3	5	2	0	5	3	3	4	2	5	1	1	4	2	2	2	4	4	3	1	3	2	2	2	3	2	1	0	5	2	0	0	4	4
sp|Q12846|STX4_HUMAN	Q12846	STX4_HUMAN	STX4	297	Homo sapiens OX=9606	1:Experimental evidence at protein level	Syntaxin-4	1.0	0.999	4	13	13	13	0	0	1	0	0	0	0	0	1	1	1	1	0	0	0	0	0	0	1	0	0	0	0	0	0	0	1	0	1	0	1	0	1	0	0	1
sp|Q12849|GRSF1_HUMAN	Q12849	GRSF1_HUMAN	GRSF1	480	Homo sapiens OX=9606	1:Experimental evidence at protein level	G-rich sequence factor 1	1.0	0.999	2	100	100	100	1	2	1	3	1	3	3	4	1	3	1	3	1	3	1	4	1	3	1	3	1	3	3	3	1	4	0	3	0	3	1	3	1	3	0	3
sp|Q12904|AIMP1_HUMAN	Q12904	AIMP1_HUMAN	AIMP1	312	Homo sapiens OX=9606	1:Experimental evidence at protein level	Aminoacyl tRNA synthase complex-interacting multifunctional protein 1	1.0	0.999	5	49	49	49	1	1	2	1	0	0	2	1	0	1	1	3	1	0	0	1	0	3	0	0	1	1	0	0	0	1	1	1	0	1	1	2	0	1	0	1
sp|Q12906|ILF3_HUMAN	Q12906	ILF3_HUMAN	ILF3	894	Homo sapiens OX=9606	1:Experimental evidence at protein level	Interleukin enhancer-binding factor 3	1.0	0.999	3	8	8	8	0	0	0	0	2	0	0	1	0	0	0	0	0	0	0	0	0	0	0	1	0	0	1	0	0	0	0	0	0	0	0	1	0	0	0	1
sp|Q12907|LMAN2_HUMAN	Q12907	LMAN2_HUMAN	LMAN2	356	Homo sapiens OX=9606	1:Experimental evidence at protein level	Vesicular integral-membrane protein VIP36	1.0	0.999	2	10	10	10	0	1	0	0	0	0	0	0	0	0	0	0	0	0	0	1	1	0	0	0	1	2	0	0	0	0	0	0	0	0	0	0	0	1	0	0
sp|Q12931|TRAP1_HUMAN	Q12931	TRAP1_HUMAN	TRAP1	704	Homo sapiens OX=9606	1:Experimental evidence at protein level	Heat shock protein 75 kDa, mitochondrial	1.0	0.999	18	234	234	272	3	3	4	4	2	1	3	1	12	5	6	3	6	3	5	2	3	4	4	6	7	5	7	3	5	1	9	3	6	2	5	6	8	7	13	14
sp|Q12955|ANK3_HUMAN	Q12955	ANK3_HUMAN	ANK3	4377	Homo sapiens OX=9606	1:Experimental evidence at protein level	Ankyrin-3	1.0	0.999	7	13	13	15	0	0	0	0	1	0	0	0	1	0	1	0	1	0	0	0	0	0	0	0	0	0	0	1	0	0	0	0	1	0	1	2	1	2	0	0
sp|Q12983|BNIP3_HUMAN	Q12983	BNIP3_HUMAN	BNIP3	259	Homo sapiens OX=9606	1:Experimental evidence at protein level	BCL2/adenovirus E1B 19 kDa protein-interacting protein 3	0.8539	0.999	1	2	2	2	0	0	0	0	0	0	0	0	1	0	0	0	0	0	0	0	0	0	0	0	0	0	1	0	0	0	0	0	0	0	0	0	0	0	0	0
sp|Q12988|HSPB3_HUMAN	Q12988	HSPB3_HUMAN	HSPB3	150	Homo sapiens OX=9606	1:Experimental evidence at protein level	Heat shock protein beta-3	1.0	0.999	5	105	105	105	2	1	2	2	1	3	3	1	3	2	2	2	3	2	2	1	0	1	3	3	0	2	1	1	2	3	2	3	1	2	3	2	3	2	3	2
sp|Q13011|ECH1_HUMAN	Q13011	ECH1_HUMAN	ECH1	328	Homo sapiens OX=9606	1:Experimental evidence at protein level	Delta(3,5)-Delta(2,4)-dienoyl-CoA isomerase, mitochondrial	1.0	0.999	19	1524	1524	1524	25	5	40	20	32	14	40	19	44	24	34	25	32	10	49	23	38	17	42	16	60	30	53	26	40	20	42	29	40	22	61	36	44	30	33	36
sp|Q13033|STRN3_HUMAN	Q13033	STRN3_HUMAN	STRN3	797	Homo sapiens OX=9606	1:Experimental evidence at protein level	Striatin-3	1.0	0.999	3	14	14	14	0	0	0	1	0	0	1	1	1	0	0	1	0	0	0	1	0	2	0	1	0	0	0	0	0	0	0	0	0	0	0	0	0	0	0	0
sp|Q13045|FLII_HUMAN	Q13045	FLII_HUMAN	FLII	1269	Homo sapiens OX=9606	1:Experimental evidence at protein level	Protein flightless-1 homolog	0.8505	0.999	1	1	1	1	0	0	0	0	0	0	0	0	0	0	0	0	0	0	0	0	0	1	0	0	0	0	0	0	0	0	0	0	0	0	0	0	0	0	0	0
sp|Q13057|COASY_HUMAN	Q13057	COASY_HUMAN	COASY	564	Homo sapiens OX=9606	1:Experimental evidence at protein level	Bifunctional coenzyme A synthase	0.9999	0.999	3	14	14	14	0	0	0	0	1	0	1	0	1	0	0	0	0	0	1	0	1	1	0	0	1	0	1	0	1	0	0	0	0	0	0	0	1	0	0	0
sp|Q13061|TRDN_HUMAN	Q13061	TRDN_HUMAN	TRDN	729	Homo sapiens OX=9606	1:Experimental evidence at protein level	Triadin	1.0	0.999	14	165	165	165	1	2	3	6	4	2	5	11	1	4	0	3	2	4	1	1	5	4	4	6	4	6	2	5	5	7	1	5	2	1	3	3	4	6	2	2
sp|Q13084|RM28_HUMAN	Q13084	RM28_HUMAN	MRPL28	256	Homo sapiens OX=9606	1:Experimental evidence at protein level	39S ribosomal protein L28, mitochondrial	0.9998	0.999	2	3	3	3	0	0	0	0	0	0	0	0	1	0	0	0	0	0	1	0	0	0	0	0	0	0	0	0	0	0	0	0	0	0	0	0	0	0	0	1
sp|Q13098|CSN1_HUMAN	Q13098	CSN1_HUMAN	GPS1	491	Homo sapiens OX=9606	1:Experimental evidence at protein level	COP9 signalosome complex subunit 1	1.0	0.999	9	123	123	123	3	1	4	0	3	2	2	4	4	3	2	1	4	4	2	1	3	5	3	3	3	2	3	2	3	0	2	2	4	2	4	2	3	3	3	1
sp|Q13126|MTAP_HUMAN	Q13126	MTAP_HUMAN	MTAP	283	Homo sapiens OX=9606	1:Experimental evidence at protein level	S-methyl-5'-thioadenosine phosphorylase	0.9999	0.999	2	35	35	35	0	0	1	1	1	0	1	1	0	1	0	1	1	2	1	0	1	1	1	1	1	1	1	1	1	1	1	1	1	1	1	1	1	1	1	0
sp|Q13144|EI2BE_HUMAN	Q13144	EI2BE_HUMAN	EIF2B5	721	Homo sapiens OX=9606	1:Experimental evidence at protein level	Translation initiation factor eIF-2B subunit epsilon	1.0	0.999	3	12	12	12	0	0	0	0	1	0	1	0	0	0	0	0	0	0	0	0	0	0	1	0	2	0	0	0	2	0	0	1	0	0	0	1	0	0	0	1
sp|Q13148|TADBP_HUMAN	Q13148	TADBP_HUMAN	TARDBP	414	Homo sapiens OX=9606	1:Experimental evidence at protein level	TAR DNA-binding protein 43	1.0	0.999	2	9	9	9	1	1	1	1	0	0	0	0	0	0	0	0	0	0	0	0	0	1	0	0	0	0	0	0	0	0	0	0	0	0	1	0	0	1	0	1
sp|Q13151|ROA0_HUMAN	Q13151	ROA0_HUMAN	HNRNPA0	305	Homo sapiens OX=9606	1:Experimental evidence at protein level	Heterogeneous nuclear ribonucleoprotein A0	1.0	0.999	3	15	15	17	1	0	1	0	1	0	1	0	1	0	0	0	1	0	1	0	0	0	1	0	1	0	0	0	0	0	1	0	0	0	1	0	0	0	1	0
sp|Q13153|PAK1_HUMAN	Q13153	PAK1_HUMAN	PAK1	545	Homo sapiens OX=9606	1:Experimental evidence at protein level	Serine/threonine-protein kinase PAK 1	0.854	0.999	1	1	1	1	0	0	0	0	0	0	0	0	0	0	0	0	0	0	0	0	0	0	0	0	0	0	0	0	0	0	0	0	0	0	0	0	0	0	0	0
sp|Q13155|AIMP2_HUMAN	Q13155	AIMP2_HUMAN	AIMP2	320	Homo sapiens OX=9606	1:Experimental evidence at protein level	Aminoacyl tRNA synthase complex-interacting multifunctional protein 2	1.0	0.999	5	70	70	70	1	0	3	2	2	1	3	4	3	2	1	2	1	1	2	0	2	2	3	0	3	0	1	1	2	0	2	2	1	0	2	1	1	2	1	1
sp|Q13162|PRDX4_HUMAN	Q13162	PRDX4_HUMAN	PRDX4	271	Homo sapiens OX=9606	1:Experimental evidence at protein level	Peroxiredoxin-4	1.0	0.999	5	11	11	128	0	0	0	0	1	0	0	0	0	2	0	2	0	0	0	1	0	0	0	0	0	0	0	0	1	1	0	0	0	0	1	0	0	0	0	1
sp|Q13200|PSMD2_HUMAN	Q13200	PSMD2_HUMAN	PSMD2	908	Homo sapiens OX=9606	1:Experimental evidence at protein level	26S proteasome non-ATPase regulatory subunit 2	1.0	0.999	20	229	229	229	5	3	6	5	6	4	10	9	8	3	5	4	4	3	4	4	4	5	6	6	6	3	4	4	6	6	4	6	3	6	5	5	2	3	3	3
sp|Q13203|MYBPH_HUMAN	Q13203	MYBPH_HUMAN	MYBPH	477	Homo sapiens OX=9606	1:Experimental evidence at protein level	Myosin-binding protein H	1.0	0.999	16	251	251	251	9	1	9	6	10	3	1	6	5	15	6	8	0	0	0	1	15	20	14	12	0	0	0	0	6	7	0	0	3	3	11	10	5	11	3	0
sp|Q13228|SBP1_HUMAN	Q13228	SBP1_HUMAN	SELENBP1	472	Homo sapiens OX=9606	1:Experimental evidence at protein level	Methanethiol oxidase	1.0	0.999	15	427	427	427	3	3	10	12	10	12	17	10	10	5	8	7	13	12	11	6	11	6	14	8	10	8	9	7	9	8	10	10	10	10	13	11	7	3	7	6
sp|Q13283|G3BP1_HUMAN	Q13283	G3BP1_HUMAN	G3BP1	466	Homo sapiens OX=9606	1:Experimental evidence at protein level	Ras GTPase-activating protein-binding protein 1	0.7411	0.998	1	5	5	5	0	0	0	0	0	0	0	0	0	0	0	0	0	0	0	0	0	0	0	0	0	0	0	0	0	0	0	0	1	0	1	0	1	0	0	0
sp|Q13310|PABP4_HUMAN	Q13310	PABP4_HUMAN	PABPC4	644	Homo sapiens OX=9606	1:Experimental evidence at protein level	Polyadenylate-binding protein 4	1.0	0.999	11	218	145	218	3	3	3	3	5	6	4	8	6	4	3	2	3	3	2	5	6	8	3	5	4	5	5	6	3	5	3	7	3	7	3	5	4	6	3	4
sp|Q13326|SGCG_HUMAN	Q13326	SGCG_HUMAN	SGCG	291	Homo sapiens OX=9606	1:Experimental evidence at protein level	Gamma-sarcoglycan	1.0	0.999	7	140	140	140	5	1	3	2	2	1	2	1	8	3	5	4	4	2	2	3	3	1	3	1	3	2	2	3	1	3	2	3	4	2	4	4	4	5	4	4
sp|Q13347|EIF3I_HUMAN	Q13347	EIF3I_HUMAN	EIF3I	325	Homo sapiens OX=9606	1:Experimental evidence at protein level	Eukaryotic translation initiation factor 3 subunit I	1.0	0.999	6	29	29	29	0	1	0	0	1	0	2	0	1	1	0	0	3	0	0	0	2	0	2	1	1	1	1	1	0	0	1	1	1	1	0	0	1	1	0	0
sp|Q13361|MFAP5_HUMAN	Q13361	MFAP5_HUMAN	MFAP5	173	Homo sapiens OX=9606	1:Experimental evidence at protein level	Microfibrillar-associated protein 5	1.0	0.999	2	12	12	12	0	0	0	1	1	0	0	0	1	0	0	0	0	0	0	0	2	0	0	1	1	0	0	0	0	0	0	0	0	0	0	1	0	0	0	1
sp|Q13363|CTBP1_HUMAN	Q13363	CTBP1_HUMAN	CTBP1	440	Homo sapiens OX=9606	1:Experimental evidence at protein level	C-terminal-binding protein 1	1.0	0.999	4	43	39	43	0	0	1	2	0	1	2	2	1	1	0	0	1	2	1	1	1	1	1	2	0	1	0	1	1	3	2	2	0	0	0	0	0	0	2	1
sp|Q13404|UB2V1_HUMAN	Q13404	UB2V1_HUMAN	UBE2V1	147	Homo sapiens OX=9606	1:Experimental evidence at protein level	Ubiquitin-conjugating enzyme E2 variant 1	1.0	0.999	5	34	2	34	0	0	1	1	1	0	0	1	1	0	1	2	0	0	2	0	0	0	0	0	0	1	1	0	0	1	2	1	0	0	2	1	1	1	1	1
sp|Q13409|DC1I2_HUMAN	Q13409	DC1I2_HUMAN	DYNC1I2	638	Homo sapiens OX=9606	1:Experimental evidence at protein level	Cytoplasmic dynein 1 intermediate chain 2	0.9998	0.999	4	12	12	12	0	0	1	0	0	0	0	0	0	0	0	0	2	0	0	0	0	0	1	0	0	0	0	0	1	0	1	1	1	0	0	1	0	0	0	0
sp|Q13418|ILK_HUMAN	Q13418	ILK_HUMAN	ILK	452	Homo sapiens OX=9606	1:Experimental evidence at protein level	Integrin-linked protein kinase	1.0	0.999	7	78	78	78	2	1	2	2	2	1	2	1	1	1	2	1	2	1	2	1	2	1	2	1	4	1	2	1	1	1	2	2	2	1	3	1	3	1	3	2
sp|Q13423|NNTM_HUMAN	Q13423	NNTM_HUMAN	NNT	1086	Homo sapiens OX=9606	1:Experimental evidence at protein level	NAD(P) transhydrogenase, mitochondrial	1.0	0.999	42	2667	2667	2667	42	39	72	51	45	29	67	37	65	48	67	57	48	30	66	43	49	39	60	53	63	50	63	58	58	45	80	58	70	50	73	51	61	49	70	59
sp|Q13424|SNTA1_HUMAN	Q13424	SNTA1_HUMAN	SNTA1	505	Homo sapiens OX=9606	1:Experimental evidence at protein level	Alpha-1-syntrophin	1.0	0.999	12	264	236	264	5	5	7	4	7	7	5	4	8	6	6	9	6	7	5	5	2	6	4	5	8	5	6	4	8	3	3	4	5	4	4	7	5	6	6	5
sp|Q13425|SNTB2_HUMAN	Q13425	SNTB2_HUMAN	SNTB2	540	Homo sapiens OX=9606	1:Experimental evidence at protein level	Beta-2-syntrophin	1.0	0.999	4	12	12	40	1	0	0	0	0	0	0	1	0	0	0	0	0	0	0	1	0	0	0	0	0	0	0	0	0	0	0	0	0	1	2	0	0	1	0	0
sp|Q13442|HAP28_HUMAN	Q13442	HAP28_HUMAN	PDAP1	181	Homo sapiens OX=9606	1:Experimental evidence at protein level	28 kDa heat- and acid-stable phosphoprotein	1.0	0.999	5	30	30	30	0	1	0	0	0	0	0	1	0	1	1	0	1	0	0	0	1	1	0	0	1	1	2	0	1	1	1	1	1	1	2	1	1	0	1	0
sp|Q13451|FKBP5_HUMAN	Q13451	FKBP5_HUMAN	FKBP5	457	Homo sapiens OX=9606	1:Experimental evidence at protein level	Peptidyl-prolyl cis-trans isomerase FKBP5	0.9999	0.999	2	7	7	7	0	0	1	0	0	0	0	0	0	0	0	0	0	0	1	0	0	0	0	1	1	0	0	0	0	0	0	0	0	0	1	1	1	0	0	0
sp|Q13496|MTM1_HUMAN	Q13496	MTM1_HUMAN	MTM1	603	Homo sapiens OX=9606	1:Experimental evidence at protein level	Myotubularin	0.9999	0.999	2	2	2	2	0	0	0	0	0	0	1	0	0	0	0	0	0	0	0	0	0	0	0	0	1	0	0	0	0	0	0	0	0	0	0	0	0	0	0	0
sp|Q13501|SQSTM_HUMAN	Q13501	SQSTM_HUMAN	SQSTM1	440	Homo sapiens OX=9606	1:Experimental evidence at protein level	Sequestosome-1	0.854	0.999	1	4	4	4	0	1	0	0	0	0	0	0	0	0	0	0	0	1	0	0	0	1	1	0	0	0	0	0	0	0	0	0	0	0	0	0	0	0	0	0
sp|Q13505|MTX1_HUMAN	Q13505	MTX1_HUMAN	MTX1	466	Homo sapiens OX=9606	1:Experimental evidence at protein level	Metaxin-1	0.9886	0.999	2	30	30	30	1	0	1	1	1	0	1	1	1	1	0	1	1	0	0	0	0	1	1	1	1	0	0	1	0	1	1	0	1	0	1	0	0	1	1	1
sp|Q13508|NAR3_HUMAN	Q13508	NAR3_HUMAN	ART3	389	Homo sapiens OX=9606	1:Experimental evidence at protein level	Ecto-ADP-ribosyltransferase 3	1.0	0.999	5	90	90	90	1	1	1	3	1	2	1	3	1	3	0	3	3	3	1	1	1	2	1	3	1	2	1	3	1	3	1	2	1	1	1	2	3	4	1	1
sp|Q13509|TBB3_HUMAN	Q13509	TBB3_HUMAN	TUBB3	450	Homo sapiens OX=9606	1:Experimental evidence at protein level	Tubulin beta-3 chain	1.0	0.999	13	2	2	641	0	0	0	0	0	0	0	0	0	0	0	0	0	0	0	0	0	0	0	0	0	0	0	0	0	0	0	0	0	0	0	0	0	0	0	0
sp|Q13510|ASAH1_HUMAN	Q13510	ASAH1_HUMAN	ASAH1	395	Homo sapiens OX=9606	1:Experimental evidence at protein level	Acid ceramidase	1.0	0.999	3	46	46	46	1	1	1	0	1	0	1	1	1	1	1	1	1	0	1	1	1	1	1	0	1	1	1	1	1	1	1	2	1	1	1	1	1	1	1	1
sp|Q13522|PPR1A_HUMAN	Q13522	PPR1A_HUMAN	PPP1R1A	171	Homo sapiens OX=9606	1:Experimental evidence at protein level	Protein phosphatase 1 regulatory subunit 1A	0.854	0.999	1	1	1	1	0	0	0	0	0	0	0	0	0	0	0	0	0	0	0	0	0	0	0	0	0	0	0	0	0	0	0	0	0	0	0	0	0	0	0	0
sp|Q13526|PIN1_HUMAN	Q13526	PIN1_HUMAN	PIN1	163	Homo sapiens OX=9606	1:Experimental evidence at protein level	Peptidyl-prolyl cis-trans isomerase NIMA-interacting 1	1.0	0.999	5	69	69	69	1	1	1	1	1	2	2	2	2	0	1	1	2	1	1	1	3	2	1	2	2	0	2	1	1	1	1	2	3	1	2	1	1	3	2	3
sp|Q13554|KCC2B_HUMAN	Q13554	KCC2B_HUMAN	CAMK2B	666	Homo sapiens OX=9606	1:Experimental evidence at protein level	Calcium/calmodulin-dependent protein kinase type II subunit beta	1.0	0.999	12	100	100	278	1	3	2	3	4	2	2	2	3	4	2	5	2	2	2	2	3	3	1	2	1	2	1	2	2	3	1	1	1	3	2	2	3	1	1	1
sp|Q13555|KCC2G_HUMAN	Q13555	KCC2G_HUMAN	CAMK2G	558	Homo sapiens OX=9606	1:Experimental evidence at protein level	Calcium/calmodulin-dependent protein kinase type II subunit gamma	1.0	0.999	11	172	133	302	2	4	3	4	6	3	4	5	4	3	6	3	2	3	3	2	3	4	4	3	5	3	5	3	2	5	4	3	1	3	5	4	4	5	2	4
sp|Q13557|KCC2D_HUMAN	Q13557	KCC2D_HUMAN	CAMK2D	499	Homo sapiens OX=9606	1:Experimental evidence at protein level	Calcium/calmodulin-dependent protein kinase type II subunit delta	1.0	0.999	9	228	176	315	6	3	6	4	6	6	6	8	6	5	4	5	4	4	3	3	5	6	3	4	6	5	5	4	6	4	3	2	4	3	6	3	5	6	5	4
sp|Q13561|DCTN2_HUMAN	Q13561	DCTN2_HUMAN	DCTN2	401	Homo sapiens OX=9606	1:Experimental evidence at protein level	Dynactin subunit 2	1.0	0.999	5	50	50	50	0	0	2	3	2	0	3	1	4	2	1	1	1	2	0	0	1	2	2	1	1	1	2	1	2	2	1	0	1	0	0	0	1	1	1	0
sp|Q13564|ULA1_HUMAN	Q13564	ULA1_HUMAN	NAE1	534	Homo sapiens OX=9606	1:Experimental evidence at protein level	NEDD8-activating enzyme E1 regulatory subunit	0.9996	0.999	2	2	2	2	0	0	0	0	0	0	0	0	0	0	0	0	0	0	0	0	0	0	0	0	0	0	0	0	0	0	0	0	0	0	1	0	0	0	1	0
sp|Q13586|STIM1_HUMAN	Q13586	STIM1_HUMAN	STIM1	685	Homo sapiens OX=9606	1:Experimental evidence at protein level	Stromal interaction molecule 1	1.0	0.999	9	70	66	70	1	1	1	0	2	3	1	2	1	1	1	1	1	2	1	2	2	1	1	2	3	2	2	1	1	1	1	2	1	0	2	2	0	3	0	2
sp|Q13616|CUL1_HUMAN	Q13616	CUL1_HUMAN	CUL1	776	Homo sapiens OX=9606	1:Experimental evidence at protein level	Cullin-1	1.0	0.999	6	30	30	30	0	0	2	1	1	2	0	2	1	1	0	1	1	1	0	0	1	0	0	0	1	0	1	0	1	1	0	1	1	0	1	1	0	0	0	0
sp|Q13617|CUL2_HUMAN	Q13617	CUL2_HUMAN	CUL2	745	Homo sapiens OX=9606	1:Experimental evidence at protein level	Cullin-2	1.0	0.999	8	33	33	33	2	0	1	1	1	0	3	2	0	1	1	0	2	0	1	0	0	1	1	2	0	0	1	1	0	0	0	0	0	2	1	1	2	0	2	0
sp|Q13618|CUL3_HUMAN	Q13618	CUL3_HUMAN	CUL3	768	Homo sapiens OX=9606	1:Experimental evidence at protein level	Cullin-3	1.0	0.999	8	53	53	53	0	1	1	3	2	2	3	1	2	2	0	1	0	1	2	1	3	1	0	0	4	0	3	0	2	0	0	1	0	1	1	2	2	0	1	2
sp|Q13619|CUL4A_HUMAN	Q13619	CUL4A_HUMAN	CUL4A	759	Homo sapiens OX=9606	1:Experimental evidence at protein level	Cullin-4A	1.0	0.999	12	111	53	111	1	1	4	4	1	1	3	5	5	2	3	4	2	2	1	3	1	4	0	1	0	2	2	3	1	3	1	5	0	4	3	1	2	3	2	2
sp|Q13642|FHL1_HUMAN	Q13642	FHL1_HUMAN	FHL1	323	Homo sapiens OX=9606	1:Experimental evidence at protein level	Four and a half LIM domains protein 1	1.0	0.999	14	2497	2497	2497	42	31	44	43	60	59	72	66	50	56	51	45	53	46	47	42	61	70	44	52	55	42	45	36	57	58	50	44	46	44	57	48	53	45	44	44
sp|Q13643|FHL3_HUMAN	Q13643	FHL3_HUMAN	FHL3	280	Homo sapiens OX=9606	1:Experimental evidence at protein level	Four and a half LIM domains protein 3	1.0	0.999	14	557	557	557	11	13	8	11	15	12	14	15	12	14	13	15	14	15	11	9	9	13	10	10	11	8	9	9	10	14	10	8	11	14	12	8	14	8	10	6
sp|Q13683|ITA7_HUMAN	Q13683	ITA7_HUMAN	ITGA7	1181	Homo sapiens OX=9606	1:Experimental evidence at protein level	Integrin alpha-7	1.0	0.999	5	13	13	13	0	0	0	1	0	0	1	0	2	0	0	0	0	0	0	1	0	1	0	0	0	0	0	1	0	0	0	1	0	0	0	1	0	1	1	0
sp|Q13698|CAC1S_HUMAN	Q13698	CAC1S_HUMAN	CACNA1S	1873	Homo sapiens OX=9606	1:Experimental evidence at protein level	Voltage-dependent L-type calcium channel subunit alpha-1S	1.0	0.999	18	395	262	395	7	13	4	7	6	9	4	10	6	14	2	9	5	10	3	10	6	11	5	10	6	11	5	8	8	10	3	8	7	12	6	12	10	11	5	11
sp|Q13724|MOGS_HUMAN	Q13724	MOGS_HUMAN	MOGS	837	Homo sapiens OX=9606	1:Experimental evidence at protein level	Mannosyl-oligosaccharide glucosidase	0.9987	0.999	2	3	3	3	0	0	0	0	0	0	0	0	0	0	0	0	1	0	0	0	0	0	1	0	0	0	0	0	0	0	0	0	0	0	1	0	0	0	0	0
sp|Q13813|SPTN1_HUMAN	Q13813	SPTN1_HUMAN	SPTAN1	2472	Homo sapiens OX=9606	1:Experimental evidence at protein level	Spectrin alpha chain, non-erythrocytic 1	1.0	0.999	32	287	287	287	12	3	5	5	4	3	9	5	9	5	5	6	4	3	6	1	11	5	11	4	8	5	9	4	7	4	5	5	7	2	12	9	8	6	8	5
sp|Q13825|AUHM_HUMAN	Q13825	AUHM_HUMAN	AUH	339	Homo sapiens OX=9606	1:Experimental evidence at protein level	Methylglutaconyl-CoA hydratase, mitochondrial	1.0	0.999	4	35	35	35	1	0	2	2	0	0	1	0	1	0	1	1	1	2	2	1	1	0	2	1	2	0	1	0	1	0	2	1	2	0	1	0	0	1	3	0
sp|Q13835|PKP1_HUMAN	Q13835	PKP1_HUMAN	PKP1	747	Homo sapiens OX=9606	1:Experimental evidence at protein level	Plakophilin-1	1.0	0.999	8	14	14	14	7	0	0	0	0	0	0	0	0	1	0	0	0	0	0	0	0	0	0	0	0	0	0	0	0	0	0	0	0	0	0	0	0	0	0	0
sp|Q13838|DX39B_HUMAN	Q13838	DX39B_HUMAN	DDX39B	428	Homo sapiens OX=9606	1:Experimental evidence at protein level	Spliceosome RNA helicase DDX39B	1.0	0.999	7	76	1	76	1	1	2	3	1	1	2	2	3	1	2	2	2	1	1	1	3	1	1	3	2	1	2	1	0	1	2	1	2	1	2	1	1	3	2	2
sp|Q13867|BLMH_HUMAN	Q13867	BLMH_HUMAN	BLMH	455	Homo sapiens OX=9606	1:Experimental evidence at protein level	Bleomycin hydrolase	1.0	0.999	4	52	52	52	3	2	1	1	0	0	1	1	0	2	1	0	1	1	1	1	0	1	0	0	0	0	1	0	1	1	1	2	1	1	3	3	1	2	1	2
sp|Q13884|SNTB1_HUMAN	Q13884	SNTB1_HUMAN	SNTB1	538	Homo sapiens OX=9606	1:Experimental evidence at protein level	Beta-1-syntrophin	1.0	0.999	13	179	179	207	3	5	3	9	2	3	0	1	2	5	0	5	2	6	3	4	3	3	1	5	0	4	3	5	1	2	1	5	2	7	2	6	3	5	5	8
sp|Q13907|IDI1_HUMAN	Q13907	IDI1_HUMAN	IDI1	227	Homo sapiens OX=9606	1:Experimental evidence at protein level	Isopentenyl-diphosphate Delta-isomerase 1	1.0	0.999	4	55	55	86	1	0	2	1	2	1	2	1	1	1	2	2	1	1	1	1	1	1	2	1	2	1	2	1	1	1	1	1	2	1	1	1	1	1	2	1
sp|Q13976|KGP1_HUMAN	Q13976	KGP1_HUMAN	PRKG1	671	Homo sapiens OX=9606	1:Experimental evidence at protein level	cGMP-dependent protein kinase 1	1.0	0.999	7	42	42	42	0	0	2	1	0	0	2	2	0	0	1	0	2	0	1	2	1	0	2	1	2	0	2	1	1	0	1	0	0	0	0	0	1	1	1	0
sp|Q14011|CIRBP_HUMAN	Q14011	CIRBP_HUMAN	CIRBP	172	Homo sapiens OX=9606	1:Experimental evidence at protein level	Cold-inducible RNA-binding protein	1.0	0.999	3	60	60	60	1	1	1	1	2	2	1	1	1	1	1	1	2	3	1	0	2	1	1	4	2	1	1	0	1	0	1	1	1	2	2	1	2	1	1	1
sp|Q14103|HNRPD_HUMAN	Q14103	HNRPD_HUMAN	HNRNPD	355	Homo sapiens OX=9606	1:Experimental evidence at protein level	Heterogeneous nuclear ribonucleoprotein D0	1.0	0.999	6	87	36	87	3	1	2	2	2	1	2	2	3	3	1	3	3	2	1	2	1	2	2	2	1	1	1	2	1	1	1	2	2	1	3	2	2	2	2	1
sp|Q14108|SCRB2_HUMAN	Q14108	SCRB2_HUMAN	SCARB2	478	Homo sapiens OX=9606	1:Experimental evidence at protein level	Lysosome membrane protein 2	1.0	0.999	5	54	54	54	0	1	1	0	2	2	4	2	2	2	0	1	1	2	0	1	2	2	1	0	2	0	1	1	2	2	2	3	1	1	1	1	1	1	0	0
sp|Q14112|NID2_HUMAN	Q14112	NID2_HUMAN	NID2	1375	Homo sapiens OX=9606	1:Experimental evidence at protein level	Nidogen-2	1.0	0.999	21	468	433	468	13	5	13	14	13	9	17	14	18	13	11	13	9	5	11	6	9	8	8	2	11	5	11	10	10	8	4	10	6	4	13	7	10	10	9	10
sp|Q14116|IL18_HUMAN	Q14116	IL18_HUMAN	IL18	193	Homo sapiens OX=9606	1:Experimental evidence at protein level	Interleukin-18	0.85	0.999	1	2	2	2	0	0	0	0	0	0	0	0	0	0	0	0	0	0	0	0	1	1	0	0	0	0	0	0	0	0	0	0	0	0	0	0	0	0	0	0
sp|Q14118|DAG1_HUMAN	Q14118	DAG1_HUMAN	DAG1	895	Homo sapiens OX=9606	1:Experimental evidence at protein level	Dystroglycan	1.0	0.999	13	188	188	188	6	3	4	4	3	2	4	6	5	4	2	4	3	3	3	4	1	6	4	2	2	1	4	2	3	7	2	2	5	3	8	5	4	4	5	4
sp|Q14134|TRI29_HUMAN	Q14134	TRI29_HUMAN	TRIM29	588	Homo sapiens OX=9606	1:Experimental evidence at protein level	Tripartite motif-containing protein 29	0.9999	0.999	2	2	2	2	0	0	0	0	0	0	0	0	0	0	0	0	0	0	0	0	0	0	0	0	0	0	0	0	0	0	0	0	0	0	0	0	0	0	0	0
sp|Q14139|UBE4A_HUMAN	Q14139	UBE4A_HUMAN	UBE4A	1066	Homo sapiens OX=9606	1:Experimental evidence at protein level	Ubiquitin conjugation factor E4 A	1.0	0.999	3	3	3	3	0	0	0	0	1	0	0	0	0	0	0	0	0	0	0	0	1	0	0	0	0	0	0	0	0	0	0	0	0	0	1	0	0	0	0	0
sp|Q14152|EIF3A_HUMAN	Q14152	EIF3A_HUMAN	EIF3A	1382	Homo sapiens OX=9606	1:Experimental evidence at protein level	Eukaryotic translation initiation factor 3 subunit A	1.0	0.999	8	26	26	26	0	0	0	0	1	1	2	1	0	2	0	0	0	0	0	0	2	0	1	1	0	0	0	0	2	0	2	3	1	1	2	0	1	0	0	0
sp|Q14161|GIT2_HUMAN	Q14161	GIT2_HUMAN	GIT2	759	Homo sapiens OX=9606	1:Experimental evidence at protein level	ARF GTPase-activating protein GIT2	0.8539	0.999	1	4	4	4	0	0	0	0	0	0	0	0	0	0	0	0	0	0	0	0	0	1	0	0	1	0	0	0	0	0	0	0	0	0	0	1	0	0	0	0
sp|Q14165|MLEC_HUMAN	Q14165	MLEC_HUMAN	MLEC	292	Homo sapiens OX=9606	1:Experimental evidence at protein level	Malectin	1.0	0.999	3	10	10	10	0	0	0	0	0	0	0	1	1	2	0	2	0	0	0	0	1	0	0	0	0	0	0	0	0	0	0	0	0	0	0	1	0	0	0	0
sp|Q14195|DPYL3_HUMAN	Q14195	DPYL3_HUMAN	DPYSL3	570	Homo sapiens OX=9606	1:Experimental evidence at protein level	Dihydropyrimidinase-related protein 3	1.0	0.999	15	241	212	241	4	0	11	1	11	0	15	1	4	0	14	0	12	0	8	0	8	0	8	0	12	0	10	0	7	0	7	1	6	0	13	0	10	1	10	0
sp|Q14197|ICT1_HUMAN	Q14197	ICT1_HUMAN	MRPL58	206	Homo sapiens OX=9606	1:Experimental evidence at protein level	Peptidyl-tRNA hydrolase ICT1, mitochondrial	0.854	0.999	1	16	16	16	0	0	0	0	0	0	1	0	0	0	1	0	0	1	0	0	0	0	1	1	1	1	1	1	0	0	1	1	1	1	0	0	0	0	0	0
sp|Q14203|DCTN1_HUMAN	Q14203	DCTN1_HUMAN	DCTN1	1278	Homo sapiens OX=9606	1:Experimental evidence at protein level	Dynactin subunit 1	1.0	0.999	10	81	81	81	1	0	2	3	3	3	3	0	3	2	2	4	3	0	1	0	3	3	3	0	2	1	1	1	2	0	2	0	0	0	2	2	1	1	2	1
sp|Q14204|DYHC1_HUMAN	Q14204	DYHC1_HUMAN	DYNC1H1	4646	Homo sapiens OX=9606	1:Experimental evidence at protein level	Cytoplasmic dynein 1 heavy chain 1	1.0	0.999	56	592	592	592	6	2	10	17	19	18	19	24	18	17	11	10	9	9	8	11	15	23	14	18	14	12	10	13	8	8	10	14	6	3	16	9	9	11	8	9
sp|Q14240|IF4A2_HUMAN	Q14240	IF4A2_HUMAN	EIF4A2	407	Homo sapiens OX=9606	1:Experimental evidence at protein level	Eukaryotic initiation factor 4A-II	1.0	0.999	18	521	250	521	9	11	11	11	12	12	14	12	11	13	9	13	11	8	7	13	14	14	7	16	11	12	11	11	7	12	7	11	7	9	10	11	9	10	7	9
sp|Q14249|NUCG_HUMAN	Q14249	NUCG_HUMAN	ENDOG	297	Homo sapiens OX=9606	1:Experimental evidence at protein level	Endonuclease G, mitochondrial	1.0	0.999	7	66	66	66	2	2	2	1	1	1	1	0	3	2	1	1	1	0	0	3	1	2	2	1	1	1	1	1	1	1	1	2	1	1	5	1	0	1	1	1
sp|Q14254|FLOT2_HUMAN	Q14254	FLOT2_HUMAN	FLOT2	428	Homo sapiens OX=9606	1:Experimental evidence at protein level	Flotillin-2	1.0	0.999	5	11	11	11	0	0	0	0	0	0	0	0	0	0	0	0	0	0	0	0	1	1	0	0	1	0	1	1	0	0	0	0	0	1	0	1	1	0	0	1
sp|Q14257|RCN2_HUMAN	Q14257	RCN2_HUMAN	RCN2	317	Homo sapiens OX=9606	1:Experimental evidence at protein level	Reticulocalbin-2	1.0	0.999	2	5	5	5	0	1	0	0	0	1	0	0	0	0	0	0	0	0	0	0	0	0	0	0	0	0	0	0	0	0	0	0	0	1	0	0	0	0	0	0
sp|Q14315|FLNC_HUMAN	Q14315	FLNC_HUMAN	FLNC	2725	Homo sapiens OX=9606	1:Experimental evidence at protein level	Filamin-C	1.0	0.999	187	19351	17776	19351	398	339	418	366	464	422	421	413	412	392	400	376	375	352	346	293	480	504	368	365	391	317	358	309	421	392	369	355	367	364	422	431	412	457	324	316
sp|Q14324|MYPC2_HUMAN	Q14324	MYPC2_HUMAN	MYBPC2	1141	Homo sapiens OX=9606	1:Experimental evidence at protein level	Myosin-binding protein C, fast-type	1.0	0.999	77	4021	3995	4172	15	166	7	160	33	148	11	148	15	144	4	129	17	156	0	159	12	141	3	138	0	122	0	111	1	146	0	142	32	135	14	145	7	101	3	105
sp|Q14353|GAMT_HUMAN	Q14353	GAMT_HUMAN	GAMT	236	Homo sapiens OX=9606	1:Experimental evidence at protein level	Guanidinoacetate N-methyltransferase	1.0	0.999	8	226	226	226	2	3	6	6	5	5	5	9	4	6	6	5	4	5	3	3	5	6	3	6	6	4	4	5	5	4	6	6	4	4	5	5	4	4	3	5
sp|Q14444|CAPR1_HUMAN	Q14444	CAPR1_HUMAN	CAPRIN1	709	Homo sapiens OX=9606	1:Experimental evidence at protein level	Caprin-1	0.8463	0.9989	1	4	4	4	0	0	0	0	0	0	0	0	1	0	0	0	0	0	0	0	0	0	0	0	0	0	0	0	1	0	0	0	0	0	0	0	0	0	0	0
sp|Q14574|DSC3_HUMAN	Q14574	DSC3_HUMAN	DSC3	896	Homo sapiens OX=9606	1:Experimental evidence at protein level	Desmocollin-3	1.0	0.999	6	34	33	34	5	0	1	0	0	0	0	0	1	2	1	1	1	0	0	0	0	0	0	0	0	0	1	0	0	0	0	0	0	0	1	0	1	0	1	0
sp|Q14624|ITIH4_HUMAN	Q14624	ITIH4_HUMAN	ITIH4	930	Homo sapiens OX=9606	1:Experimental evidence at protein level	Inter-alpha-trypsin inhibitor heavy chain H4	1.0	0.9987	3	3	3	3	0	0	0	0	0	0	0	0	0	0	0	0	0	0	0	0	0	0	0	0	0	0	0	0	0	0	1	2	0	0	0	0	0	0	0	0
sp|Q14693|LPIN1_HUMAN	Q14693	LPIN1_HUMAN	LPIN1	890	Homo sapiens OX=9606	1:Experimental evidence at protein level	Phosphatidate phosphatase LPIN1	0.8535	0.999	1	12	12	12	0	0	0	0	0	0	0	0	0	1	0	0	0	1	0	0	0	0	0	1	0	1	0	1	0	1	0	1	0	0	0	1	0	1	0	1
sp|Q14696|MESD_HUMAN	Q14696	MESD_HUMAN	MESD	234	Homo sapiens OX=9606	1:Experimental evidence at protein level	LRP chaperone MESD	0.9673	0.999	2	5	5	5	0	0	0	0	0	0	0	0	0	0	0	0	0	0	0	0	0	0	0	0	0	0	0	1	0	0	0	0	0	0	0	1	0	1	0	0
sp|Q14697|GANAB_HUMAN	Q14697	GANAB_HUMAN	GANAB	944	Homo sapiens OX=9606	1:Experimental evidence at protein level	Neutral alpha-glucosidase AB	1.0	0.999	21	278	278	278	1	1	7	3	9	5	6	5	8	3	6	6	4	6	7	4	11	7	12	8	9	6	9	6	7	5	4	4	6	4	5	6	6	4	5	7
sp|Q14749|GNMT_HUMAN	Q14749	GNMT_HUMAN	GNMT	295	Homo sapiens OX=9606	1:Experimental evidence at protein level	Glycine N-methyltransferase	1.0	0.999	3	7	7	7	2	1	1	0	0	0	0	0	0	0	0	1	0	0	0	0	0	0	0	0	0	1	0	0	0	0	0	0	0	0	0	0	0	0	0	0
sp|Q14894|CRYM_HUMAN	Q14894	CRYM_HUMAN	CRYM	314	Homo sapiens OX=9606	1:Experimental evidence at protein level	Ketimine reductase mu-crystallin	1.0	0.999	11	88	88	88	1	1	9	1	0	0	0	0	2	1	7	1	0	0	0	0	7	1	6	1	0	0	0	0	11	1	7	2	0	0	0	0	3	1	5	1
sp|Q14914|PTGR1_HUMAN	Q14914	PTGR1_HUMAN	PTGR1	329	Homo sapiens OX=9606	1:Experimental evidence at protein level	Prostaglandin reductase 1	1.0	0.999	3	35	35	35	0	0	0	0	0	0	0	1	0	0	1	1	0	0	0	0	1	1	1	2	0	3	2	3	1	1	2	2	0	0	0	1	0	1	1	2
sp|Q14974|IMB1_HUMAN	Q14974	IMB1_HUMAN	KPNB1	876	Homo sapiens OX=9606	1:Experimental evidence at protein level	Importin subunit beta-1	1.0	0.999	15	179	179	179	2	0	7	7	6	3	5	5	5	6	4	4	2	2	4	4	7	6	3	3	5	4	2	1	5	6	2	6	3	2	6	6	2	2	2	3
sp|Q149N8|SHPRH_HUMAN	Q149N8	SHPRH_HUMAN	SHPRH	1683	Homo sapiens OX=9606	1:Experimental evidence at protein level	E3 ubiquitin-protein ligase SHPRH	0.8436	0.9989	1	16	16	16	0	0	0	0	1	0	1	0	0	0	1	0	0	0	1	0	1	0	0	0	1	0	1	0	1	0	1	0	1	0	0	0	1	0	1	0
sp|Q14BN4|SLMAP_HUMAN	Q14BN4	SLMAP_HUMAN	SLMAP	828	Homo sapiens OX=9606	1:Experimental evidence at protein level	Sarcolemmal membrane-associated protein	1.0	0.999	7	198	198	198	5	1	3	2	7	4	4	6	5	5	4	5	3	2	6	2	2	5	5	4	5	3	4	5	5	3	4	3	4	2	5	2	1	5	3	0
sp|Q15006|EMC2_HUMAN	Q15006	EMC2_HUMAN	EMC2	297	Homo sapiens OX=9606	1:Experimental evidence at protein level	ER membrane protein complex subunit 2	0.9845	0.999	2	19	19	19	0	0	1	0	1	0	1	1	0	0	0	0	0	0	0	1	0	2	1	1	1	0	0	0	1	1	0	0	0	0	2	0	0	0	0	1
sp|Q15008|PSMD6_HUMAN	Q15008	PSMD6_HUMAN	PSMD6	389	Homo sapiens OX=9606	1:Experimental evidence at protein level	26S proteasome non-ATPase regulatory subunit 6	1.0	0.999	13	217	217	217	6	4	4	6	4	3	5	9	5	6	3	5	4	3	3	4	5	7	5	8	6	5	5	5	5	6	5	7	4	2	4	3	3	3	6	2
sp|Q15019|SEPT2_HUMAN	Q15019	SEPT2_HUMAN	SEPTIN2	361	Homo sapiens OX=9606	1:Experimental evidence at protein level	Septin-2	1.0	0.999	3	9	9	9	0	0	0	0	0	0	1	0	1	0	0	0	0	1	0	0	2	0	0	0	0	1	0	0	0	1	0	0	0	0	0	0	0	0	1	0
sp|Q15046|SYK_HUMAN	Q15046	SYK_HUMAN	KARS1	597	Homo sapiens OX=9606	1:Experimental evidence at protein level	Lysine--tRNA ligase	1.0	0.999	12	175	175	175	3	1	5	5	4	3	5	3	6	5	4	4	6	3	4	4	6	6	3	3	4	2	4	3	5	2	4	3	3	3	5	3	5	3	3	2
sp|Q15056|IF4H_HUMAN	Q15056	IF4H_HUMAN	EIF4H	248	Homo sapiens OX=9606	1:Experimental evidence at protein level	Eukaryotic translation initiation factor 4H	1.0	0.999	3	10	10	10	0	0	0	0	0	1	0	1	0	1	0	0	0	0	0	0	1	2	0	1	1	1	0	1	0	0	0	0	0	0	0	0	0	0	0	0
sp|Q15067|ACOX1_HUMAN	Q15067	ACOX1_HUMAN	ACOX1	660	Homo sapiens OX=9606	1:Experimental evidence at protein level	Peroxisomal acyl-coenzyme A oxidase 1	0.854	0.999	1	1	1	1	1	0	0	0	0	0	0	0	0	0	0	0	0	0	0	0	0	0	0	0	0	0	0	0	0	0	0	0	0	0	0	0	0	0	0	0
sp|Q15075|EEA1_HUMAN	Q15075	EEA1_HUMAN	EEA1	1411	Homo sapiens OX=9606	1:Experimental evidence at protein level	Early endosome antigen 1	1.0	0.999	5	9	9	9	0	0	0	0	3	0	0	0	0	0	0	0	0	0	1	0	0	0	0	0	0	0	0	0	0	0	0	0	0	0	0	0	0	0	1	0
sp|Q15084|PDIA6_HUMAN	Q15084	PDIA6_HUMAN	PDIA6	440	Homo sapiens OX=9606	1:Experimental evidence at protein level	Protein disulfide-isomerase A6	1.0	0.999	4	6	6	6	0	1	0	0	0	0	0	0	1	0	0	0	0	0	0	0	0	0	0	0	0	0	0	0	0	0	0	0	0	1	0	0	0	2	0	0
sp|Q15119|PDK2_HUMAN	Q15119	PDK2_HUMAN	PDK2	407	Homo sapiens OX=9606	1:Experimental evidence at protein level	[Pyruvate dehydrogenase (acetyl-transferring)] kinase isozyme 2, mitochondrial	1.0	0.999	9	54	47	54	1	0	1	1	0	0	0	1	3	1	0	1	0	0	1	1	0	0	0	0	5	0	6	4	3	1	2	1	0	1	2	2	1	2	0	2
sp|Q15121|PEA15_HUMAN	Q15121	PEA15_HUMAN	PEA15	130	Homo sapiens OX=9606	1:Experimental evidence at protein level	Astrocytic phosphoprotein PEA-15	0.854	0.999	1	4	4	4	0	0	0	0	0	0	0	0	0	0	0	0	0	0	0	0	0	0	1	0	1	0	0	0	0	0	1	0	0	0	0	0	0	0	1	0
sp|Q15124|PGM5_HUMAN	Q15124	PGM5_HUMAN	PGM5	567	Homo sapiens OX=9606	1:Experimental evidence at protein level	Phosphoglucomutase-like protein 5	1.0	0.999	22	259	259	259	11	1	12	1	16	2	14	2	8	2	9	1	9	0	7	1	5	2	11	0	11	1	2	0	8	2	11	1	9	1	12	0	7	3	5	0
sp|Q15149|PLEC_HUMAN	Q15149	PLEC_HUMAN	PLEC	4684	Homo sapiens OX=9606	1:Experimental evidence at protein level	Plectin	1.0	0.999	249	9962	9457	9962	197	171	202	170	248	215	236	222	235	202	185	196	216	179	214	172	207	186	179	168	230	192	226	171	205	170	179	174	219	192	238	200	196	199	182	183
sp|Q15172|2A5A_HUMAN	Q15172	2A5A_HUMAN	PPP2R5A	486	Homo sapiens OX=9606	1:Experimental evidence at protein level	Serine/threonine-protein phosphatase 2A 56 kDa regulatory subunit alpha isoform	1.0	0.999	3	27	27	27	1	0	1	1	0	1	2	0	2	2	0	0	1	1	1	0	0	1	1	2	0	1	0	0	0	0	0	0	0	0	1	0	0	0	0	1
sp|Q15181|IPYR_HUMAN	Q15181	IPYR_HUMAN	PPA1	289	Homo sapiens OX=9606	1:Experimental evidence at protein level	Inorganic pyrophosphatase	1.0	0.999	7	126	126	126	4	0	7	4	4	1	6	2	3	1	4	2	2	1	3	1	3	3	3	1	6	2	4	4	1	1	6	6	1	1	6	3	3	0	4	0
sp|Q15185|TEBP_HUMAN	Q15185	TEBP_HUMAN	PTGES3	160	Homo sapiens OX=9606	1:Experimental evidence at protein level	Prostaglandin E synthase 3	1.0	0.999	3	9	9	9	1	0	0	0	0	0	1	0	0	1	0	1	0	0	0	0	0	1	0	0	0	0	0	0	0	0	0	0	0	0	0	0	0	0	0	0
sp|Q15233|NONO_HUMAN	Q15233	NONO_HUMAN	NONO	471	Homo sapiens OX=9606	1:Experimental evidence at protein level	Non-POU domain-containing octamer-binding protein	1.0	0.999	3	20	20	20	0	1	0	0	1	0	0	1	0	0	0	0	0	0	1	0	1	0	0	0	1	1	0	0	1	0	1	0	0	0	1	1	1	2	1	0
sp|Q15257|PTPA_HUMAN	Q15257	PTPA_HUMAN	PTPA	358	Homo sapiens OX=9606	1:Experimental evidence at protein level	Serine/threonine-protein phosphatase 2A activator	1.0	0.999	3	38	38	38	1	0	1	1	1	0	3	2	1	2	2	1	1	0	0	0	1	0	1	0	1	0	2	0	2	1	2	2	2	1	2	1	0	0	0	0
sp|Q15293|RCN1_HUMAN	Q15293	RCN1_HUMAN	RCN1	331	Homo sapiens OX=9606	1:Experimental evidence at protein level	Reticulocalbin-1	0.9745	0.9988	1	2	2	2	1	0	0	0	0	0	0	0	0	0	0	0	0	0	1	0	0	0	0	0	0	0	0	0	0	0	0	0	0	0	0	0	0	0	0	0
sp|Q15363|TMED2_HUMAN	Q15363	TMED2_HUMAN	TMED2	201	Homo sapiens OX=9606	1:Experimental evidence at protein level	Transmembrane emp24 domain-containing protein 2	1.0	0.999	2	42	42	42	1	0	1	1	1	0	1	1	1	1	1	1	1	0	0	0	1	2	1	2	2	0	0	1	0	2	0	1	1	1	1	0	2	2	2	0
sp|Q15365|PCBP1_HUMAN	Q15365	PCBP1_HUMAN	PCBP1	356	Homo sapiens OX=9606	1:Experimental evidence at protein level	Poly(rC)-binding protein 1	1.0	0.999	10	197	184	197	2	2	4	3	5	4	5	5	2	5	3	1	4	3	4	2	7	7	5	5	8	4	4	2	7	5	6	4	6	3	3	3	4	2	5	5
sp|Q15366|PCBP2_HUMAN	Q15366	PCBP2_HUMAN	PCBP2	365	Homo sapiens OX=9606	1:Experimental evidence at protein level	Poly(rC)-binding protein 2	0.9679	0.999	3	28	28	41	1	0	0	1	1	1	1	1	0	0	0	0	1	1	1	1	1	1	1	1	1	0	1	1	1	0	1	0	0	1	1	1	0	1	0	1
sp|Q15369|ELOC_HUMAN	Q15369	ELOC_HUMAN	ELOC	112	Homo sapiens OX=9606	1:Experimental evidence at protein level	Elongin-C	1.0	0.999	4	80	80	80	2	1	3	2	3	0	3	2	3	2	2	1	1	0	2	1	2	1	2	1	3	0	2	0	2	1	2	1	2	1	3	1	2	1	2	1
sp|Q15370|ELOB_HUMAN	Q15370	ELOB_HUMAN	ELOB	118	Homo sapiens OX=9606	1:Experimental evidence at protein level	Elongin-B	1.0	0.999	5	147	147	147	2	2	2	3	2	1	2	2	5	4	6	3	3	3	1	1	3	4	3	3	3	3	4	2	2	4	3	3	3	2	4	3	4	1	4	2
sp|Q15388|TOM20_HUMAN	Q15388	TOM20_HUMAN	TOMM20	145	Homo sapiens OX=9606	1:Experimental evidence at protein level	Mitochondrial import receptor subunit TOM20 homolog	0.854	0.999	1	30	30	30	0	0	1	0	1	0	1	1	1	1	1	1	1	1	1	1	1	0	0	1	1	1	1	1	1	1	0	1	1	0	1	0	1	1	0	1
sp|Q15392|DHC24_HUMAN	Q15392	DHC24_HUMAN	DHCR24	516	Homo sapiens OX=9606	1:Experimental evidence at protein level	Delta(24)-sterol reductase	0.9998	0.999	2	20	20	20	0	0	0	0	1	2	0	1	0	1	0	0	0	0	0	0	0	1	1	0	0	0	0	0	0	0	0	0	0	2	0	1	0	1	0	0
sp|Q15393|SF3B3_HUMAN	Q15393	SF3B3_HUMAN	SF3B3	1217	Homo sapiens OX=9606	1:Experimental evidence at protein level	Splicing factor 3B subunit 3	0.9678	0.999	2	6	6	6	0	0	0	0	1	0	0	0	0	0	2	0	0	0	1	0	2	0	0	0	0	0	0	0	0	0	0	0	0	0	0	0	0	0	0	0
sp|Q15404|RSU1_HUMAN	Q15404	RSU1_HUMAN	RSU1	277	Homo sapiens OX=9606	1:Experimental evidence at protein level	Ras suppressor protein 1	1.0	0.999	4	105	105	105	1	0	3	3	4	2	5	4	2	1	2	2	2	3	3	3	3	3	3	1	5	3	3	3	3	2	0	4	0	2	3	2	1	0	0	3
sp|Q15435|PP1R7_HUMAN	Q15435	PP1R7_HUMAN	PPP1R7	360	Homo sapiens OX=9606	1:Experimental evidence at protein level	Protein phosphatase 1 regulatory subunit 7	1.0	0.999	3	7	7	7	0	0	1	0	0	0	1	1	0	0	0	0	0	0	0	0	1	0	0	0	1	0	0	0	0	0	0	0	0	0	0	0	0	0	0	0
sp|Q15436|SC23A_HUMAN	Q15436	SC23A_HUMAN	SEC23A	765	Homo sapiens OX=9606	1:Experimental evidence at protein level	Protein transport protein Sec23A	1.0	0.999	3	3	2	3	0	0	0	0	0	0	0	0	0	2	0	0	0	0	0	0	0	0	0	0	0	0	0	0	0	0	0	0	0	0	0	0	0	0	0	0
sp|Q15517|CDSN_HUMAN	Q15517	CDSN_HUMAN	CDSN	529	Homo sapiens OX=9606	1:Experimental evidence at protein level	Corneodesmosin	0.8216	0.9987	1	4	4	4	1	0	0	0	0	0	0	0	0	0	0	0	0	0	0	0	0	0	0	0	0	0	0	0	0	0	0	0	0	0	0	0	0	1	0	0
sp|Q15526|SURF1_HUMAN	Q15526	SURF1_HUMAN	SURF1	300	Homo sapiens OX=9606	1:Experimental evidence at protein level	Surfeit locus protein 1	0.8539	0.999	1	4	4	4	0	0	0	0	0	0	0	0	1	1	0	0	0	0	1	0	0	0	0	0	0	0	0	0	0	0	0	0	0	1	0	0	0	0	0	0
sp|Q15555|MARE2_HUMAN	Q15555	MARE2_HUMAN	MAPRE2	327	Homo sapiens OX=9606	1:Experimental evidence at protein level	Microtubule-associated protein RP/EB family member 2	1.0	0.999	8	151	138	151	1	1	2	5	3	6	2	7	2	3	1	2	1	5	3	2	4	6	2	2	4	5	4	4	3	6	3	4	1	3	2	3	4	5	1	3
sp|Q15582|BGH3_HUMAN	Q15582	BGH3_HUMAN	TGFBI	683	Homo sapiens OX=9606	1:Experimental evidence at protein level	Transforming growth factor-beta-induced protein ig-h3	1.0	0.999	6	62	62	62	3	2	4	1	3	2	0	1	0	3	0	0	1	1	1	0	2	2	0	1	1	1	1	0	1	3	1	3	3	1	2	3	1	1	1	2
sp|Q15631|TSN_HUMAN	Q15631	TSN_HUMAN	TSN	228	Homo sapiens OX=9606	1:Experimental evidence at protein level	Translin	1.0	0.999	6	129	129	129	5	3	5	4	5	1	7	3	5	3	5	2	3	3	3	4	5	3	1	2	3	1	5	3	4	3	3	3	2	2	3	2	2	1	1	1
sp|Q15642|CIP4_HUMAN	Q15642	CIP4_HUMAN	TRIP10	601	Homo sapiens OX=9606	1:Experimental evidence at protein level	Cdc42-interacting protein 4	1.0	0.999	7	56	56	56	0	1	3	1	1	2	2	2	1	1	2	2	1	1	0	1	2	1	1	1	3	1	2	1	0	1	1	2	0	1	1	1	0	1	0	2
sp|Q15691|MARE1_HUMAN	Q15691	MARE1_HUMAN	MAPRE1	268	Homo sapiens OX=9606	1:Experimental evidence at protein level	Microtubule-associated protein RP/EB family member 1	0.8532	0.999	1	7	7	7	0	0	0	0	0	0	0	0	0	0	0	0	1	0	1	0	0	0	0	0	1	0	0	0	1	0	0	0	0	0	0	0	1	0	1	0
sp|Q15717|ELAV1_HUMAN	Q15717	ELAV1_HUMAN	ELAVL1	326	Homo sapiens OX=9606	1:Experimental evidence at protein level	ELAV-like protein 1	0.8532	0.999	1	2	2	2	0	0	0	0	0	0	0	1	0	0	0	0	0	0	0	0	0	0	0	0	0	0	0	0	0	0	0	0	0	0	0	0	0	0	0	0
sp|Q15772|SPEG_HUMAN	Q15772	SPEG_HUMAN	SPEG	3267	Homo sapiens OX=9606	1:Experimental evidence at protein level	Striated muscle preferentially expressed protein kinase	1.0	0.999	27	195	195	195	4	4	6	4	12	4	7	12	6	5	4	5	3	3	5	5	3	5	6	5	1	2	1	5	1	6	4	5	4	2	6	4	2	1	3	2
sp|Q15813|TBCE_HUMAN	Q15813	TBCE_HUMAN	TBCE	527	Homo sapiens OX=9606	1:Experimental evidence at protein level	Tubulin-specific chaperone E	0.8536	0.999	1	6	6	6	0	0	1	0	0	0	1	1	0	0	0	0	0	0	0	0	0	1	0	0	0	0	0	0	0	0	0	1	0	0	1	0	0	0	0	0
sp|Q15848|ADIPO_HUMAN	Q15848	ADIPO_HUMAN	ADIPOQ	244	Homo sapiens OX=9606	1:Experimental evidence at protein level	Adiponectin	1.0	0.999	2	48	48	48	0	1	3	2	0	0	2	1	0	0	1	2	0	0	0	0	2	2	1	1	2	1	2	0	0	1	1	2	0	0	2	1	1	1	1	2
sp|Q15911|ZFHX3_HUMAN	Q15911	ZFHX3_HUMAN	ZFHX3	3703	Homo sapiens OX=9606	1:Experimental evidence at protein level	Zinc finger homeobox protein 3	0.8474	0.9989	1	35	0	35	1	0	1	0	1	0	2	0	1	0	1	0	1	0	1	0	2	0	1	0	8	0	2	0	1	0	1	0	1	0	1	0	1	0	1	0
sp|Q15942|ZYX_HUMAN	Q15942	ZYX_HUMAN	ZYX	572	Homo sapiens OX=9606	1:Experimental evidence at protein level	Zyxin	1.0	0.999	2	15	15	15	0	0	0	0	0	0	1	0	0	0	0	1	0	0	0	0	1	0	1	0	2	0	1	0	1	0	0	0	1	1	0	1	0	0	1	0
sp|Q16082|HSPB2_HUMAN	Q16082	HSPB2_HUMAN	HSPB2	182	Homo sapiens OX=9606	1:Experimental evidence at protein level	Heat shock protein beta-2	1.0	0.999	8	507	507	507	8	7	12	9	12	8	11	11	12	11	10	11	12	9	9	6	12	10	10	12	10	9	11	8	9	11	10	11	10	10	15	11	10	10	10	10
sp|Q16134|ETFD_HUMAN	Q16134	ETFD_HUMAN	ETFDH	617	Homo sapiens OX=9606	1:Experimental evidence at protein level	Electron transfer flavoprotein-ubiquinone oxidoreductase, mitochondrial	1.0	0.999	24	804	804	804	14	16	20	18	16	6	21	14	21	16	18	17	14	8	25	14	11	12	20	16	26	19	25	15	26	19	27	20	14	11	27	11	20	14	20	21
sp|Q16181|SEPT7_HUMAN	Q16181	SEPT7_HUMAN	SEPTIN7	437	Homo sapiens OX=9606	1:Experimental evidence at protein level	Septin-7	0.854	0.999	1	35	35	35	1	1	0	0	1	1	1	0	0	0	1	1	1	1	1	1	1	0	1	1	1	0	1	1	1	0	1	0	1	1	0	1	1	1	1	1
sp|Q16186|ADRM1_HUMAN	Q16186	ADRM1_HUMAN	ADRM1	407	Homo sapiens OX=9606	1:Experimental evidence at protein level	Proteasomal ubiquitin receptor ADRM1	0.854	0.999	1	23	23	23	1	1	1	1	0	1	0	1	1	1	0	0	0	1	0	1	0	1	0	0	0	1	0	1	0	1	0	1	0	1	1	1	0	1	0	1
sp|Q16270|IBP7_HUMAN	Q16270	IBP7_HUMAN	IGFBP7	282	Homo sapiens OX=9606	1:Experimental evidence at protein level	Insulin-like growth factor-binding protein 7	0.8006	0.9985	1	1	1	1	0	0	0	0	0	0	0	0	0	0	0	0	0	0	1	0	0	0	0	0	0	0	0	0	0	0	0	0	0	0	0	0	0	0	0	0
sp|Q16363|LAMA4_HUMAN	Q16363	LAMA4_HUMAN	LAMA4	1823	Homo sapiens OX=9606	1:Experimental evidence at protein level	Laminin subunit alpha-4	1.0	0.999	7	19	19	19	0	0	2	0	0	0	2	0	1	1	1	0	1	0	1	0	0	0	0	0	1	0	0	0	0	1	1	0	1	0	1	0	1	0	1	0
sp|Q16378|PROL4_HUMAN	Q16378	PROL4_HUMAN	PRR4	134	Homo sapiens OX=9606	1:Experimental evidence at protein level	Proline-rich protein 4	0.9992	0.999	1	2	2	2	0	0	0	0	0	0	0	0	0	0	0	0	0	0	0	0	0	0	0	0	0	0	0	0	0	0	0	0	0	0	0	0	0	0	0	0
sp|Q16531|DDB1_HUMAN	Q16531	DDB1_HUMAN	DDB1	1140	Homo sapiens OX=9606	1:Experimental evidence at protein level	DNA damage-binding protein 1	1.0	0.999	23	514	514	514	9	10	14	13	13	9	15	11	15	9	10	15	13	10	8	10	11	9	9	9	12	11	10	9	10	9	10	8	9	7	9	10	10	10	9	10
sp|Q16537|2A5E_HUMAN	Q16537	2A5E_HUMAN	PPP2R5E	467	Homo sapiens OX=9606	1:Experimental evidence at protein level	Serine/threonine-protein phosphatase 2A 56 kDa regulatory subunit epsilon isoform	0.854	0.999	1	4	4	4	0	0	0	1	0	0	0	1	0	0	0	0	0	0	0	0	0	1	0	0	0	0	0	0	0	0	0	1	0	0	0	0	0	0	0	0
sp|Q16539|MK14_HUMAN	Q16539	MK14_HUMAN	MAPK14	360	Homo sapiens OX=9606	1:Experimental evidence at protein level	Mitogen-activated protein kinase 14	1.0	0.999	5	43	43	86	0	0	2	1	2	1	1	2	1	0	0	2	1	1	1	0	2	1	0	1	1	1	1	0	1	1	0	4	0	0	2	2	1	0	0	1
sp|Q16555|DPYL2_HUMAN	Q16555	DPYL2_HUMAN	DPYSL2	572	Homo sapiens OX=9606	1:Experimental evidence at protein level	Dihydropyrimidinase-related protein 2	1.0	0.999	6	45	45	60	0	0	2	2	2	0	4	0	3	0	1	2	0	0	1	0	2	0	2	1	2	1	2	1	1	0	1	1	2	1	3	1	1	1	1	0
sp|Q16563|SYPL1_HUMAN	Q16563	SYPL1_HUMAN	SYPL1	259	Homo sapiens OX=9606	1:Experimental evidence at protein level	Synaptophysin-like protein 1	0.9996	0.999	1	24	24	24	3	0	1	0	2	0	2	0	1	0	0	0	2	0	0	0	2	0	1	0	2	0	0	0	0	0	0	0	0	0	1	0	1	0	0	0
sp|Q16576|RBBP7_HUMAN	Q16576	RBBP7_HUMAN	RBBP7	425	Homo sapiens OX=9606	1:Experimental evidence at protein level	Histone-binding protein RBBP7	0.9879	0.999	2	9	1	9	0	0	0	0	0	0	0	0	0	0	0	0	0	0	0	0	0	1	1	0	0	1	0	0	0	0	0	1	0	0	0	1	0	0	0	1
sp|Q16585|SGCB_HUMAN	Q16585	SGCB_HUMAN	SGCB	318	Homo sapiens OX=9606	1:Experimental evidence at protein level	Beta-sarcoglycan	1.0	0.999	8	129	129	129	3	3	2	3	4	2	2	2	3	7	3	2	2	2	3	2	2	2	2	3	2	2	2	3	3	2	2	2	4	2	2	3	4	3	4	4
sp|Q16586|SGCA_HUMAN	Q16586	SGCA_HUMAN	SGCA	387	Homo sapiens OX=9606	1:Experimental evidence at protein level	Alpha-sarcoglycan	1.0	0.999	7	153	153	153	4	2	2	3	4	4	3	3	3	4	2	5	3	3	2	1	3	4	1	3	3	2	4	1	2	2	2	1	2	4	5	4	3	4	4	6
sp|Q16595|FRDA_HUMAN	Q16595	FRDA_HUMAN	FXN	210	Homo sapiens OX=9606	1:Experimental evidence at protein level	Frataxin, mitochondrial	1.0	0.999	2	37	37	37	1	0	1	0	2	1	1	0	1	0	1	0	1	1	1	0	1	0	2	1	2	1	1	1	1	1	1	2	0	1	1	1	1	0	1	1
sp|Q16610|ECM1_HUMAN	Q16610	ECM1_HUMAN	ECM1	540	Homo sapiens OX=9606	1:Experimental evidence at protein level	Extracellular matrix protein 1	0.985	0.999	2	3	3	3	2	0	0	0	0	0	0	0	0	0	0	0	0	0	0	0	0	0	0	0	0	0	0	0	0	0	0	0	0	0	0	0	0	0	0	0
sp|Q16611|BAK_HUMAN	Q16611	BAK_HUMAN	BAK1	211	Homo sapiens OX=9606	1:Experimental evidence at protein level	Bcl-2 homologous antagonist/killer	0.8272	0.9988	1	1	1	1	0	0	0	0	0	0	0	0	0	0	0	0	0	0	1	0	0	0	0	0	0	0	0	0	0	0	0	0	0	0	0	0	0	0	0	0
sp|Q16644|MAPK3_HUMAN	Q16644	MAPK3_HUMAN	MAPKAPK3	382	Homo sapiens OX=9606	1:Experimental evidence at protein level	MAP kinase-activated protein kinase 3	0.7514	0.9981	1	1	1	1	0	0	0	0	0	0	0	1	0	0	0	0	0	0	0	0	0	0	0	0	0	0	0	0	0	0	0	0	0	0	0	0	0	0	0	0
sp|Q16654|PDK4_HUMAN	Q16654	PDK4_HUMAN	PDK4	411	Homo sapiens OX=9606	1:Experimental evidence at protein level	[Pyruvate dehydrogenase (acetyl-transferring)] kinase isozyme 4, mitochondrial	1.0	0.999	4	17	17	17	0	0	0	0	0	0	0	0	2	3	0	0	0	0	1	0	0	0	0	1	1	1	1	1	0	0	0	1	0	0	1	1	1	1	0	0
sp|Q16698|DECR_HUMAN	Q16698	DECR_HUMAN	DECR1	335	Homo sapiens OX=9606	1:Experimental evidence at protein level	2,4-dienoyl-CoA reductase, mitochondrial	1.0	0.999	18	1017	1017	1017	15	14	20	22	17	7	23	12	27	21	21	21	18	10	32	18	23	15	24	17	31	18	25	18	25	17	27	19	31	18	27	20	27	16	30	31
sp|Q16718|NDUA5_HUMAN	Q16718	NDUA5_HUMAN	NDUFA5	116	Homo sapiens OX=9606	1:Experimental evidence at protein level	NADH dehydrogenase [ubiquinone] 1 alpha subcomplex subunit 5	1.0	0.999	6	271	271	271	3	4	4	6	4	4	5	8	8	4	5	8	4	5	6	6	5	4	9	11	7	7	5	6	7	4	8	7	4	5	5	6	5	5	5	6
sp|Q16762|THTR_HUMAN	Q16762	THTR_HUMAN	TST	297	Homo sapiens OX=9606	1:Experimental evidence at protein level	Thiosulfate sulfurtransferase	1.0	0.999	15	254	240	254	5	1	7	4	6	3	7	3	7	3	6	5	5	2	9	5	3	4	10	5	8	3	8	4	8	6	10	10	10	2	12	4	9	2	8	5
sp|Q16773|KAT1_HUMAN	Q16773	KAT1_HUMAN	KYAT1	422	Homo sapiens OX=9606	1:Experimental evidence at protein level	Kynurenine--oxoglutarate transaminase 1	1.0	0.999	5	39	39	39	0	1	3	1	1	1	1	1	0	1	1	2	1	1	1	1	1	1	0	0	1	1	1	1	0	1	1	1	0	1	1	1	0	1	1	1
sp|Q16775|GLO2_HUMAN	Q16775	GLO2_HUMAN	HAGH	308	Homo sapiens OX=9606	1:Experimental evidence at protein level	Hydroxyacylglutathione hydrolase, mitochondrial	1.0	0.999	7	424	424	424	5	3	11	9	10	9	11	11	9	7	7	11	6	8	8	6	11	9	10	7	11	8	11	9	10	10	8	12	6	6	8	7	10	9	10	8
sp|Q16777|H2A2C_HUMAN	Q16777	H2A2C_HUMAN	H2AC20	129	Homo sapiens OX=9606	1:Experimental evidence at protein level	Histone H2A type 2-C	1.0	0.999	4	126	0	126	2	2	1	1	2	2	4	3	8	4	2	4	2	2	2	3	2	2	3	3	2	2	2	2	2	3	3	3	2	2	2	2	2	4	2	2
sp|Q16795|NDUA9_HUMAN	Q16795	NDUA9_HUMAN	NDUFA9	377	Homo sapiens OX=9606	1:Experimental evidence at protein level	NADH dehydrogenase [ubiquinone] 1 alpha subcomplex subunit 9, mitochondrial	1.0	0.999	22	1125	1125	1125	13	12	25	21	23	14	34	28	25	19	26	24	25	16	30	26	24	27	36	25	28	23	27	19	29	24	31	32	26	20	31	23	27	22	29	25
sp|Q16798|MAON_HUMAN	Q16798	MAON_HUMAN	ME3	604	Homo sapiens OX=9606	2:Experimental evidence at transcript level	NADP-dependent malic enzyme, mitochondrial	1.0	0.999	2	21	21	21	0	0	2	1	0	0	1	0	1	1	1	1	0	0	1	1	1	0	1	0	1	0	0	0	0	0	2	1	1	0	2	0	0	0	0	1
sp|Q16816|PHKG1_HUMAN	Q16816	PHKG1_HUMAN	PHKG1	387	Homo sapiens OX=9606	2:Experimental evidence at transcript level	Phosphorylase b kinase gamma catalytic chain, skeletal muscle/heart isoform	1.0	0.999	17	438	436	438	7	12	9	14	6	13	5	16	8	17	8	13	3	12	6	13	6	12	5	13	6	13	3	12	5	11	4	13	3	10	5	14	4	9	4	11
sp|Q16821|PPR3A_HUMAN	Q16821	PPR3A_HUMAN	PPP1R3A	1122	Homo sapiens OX=9606	1:Experimental evidence at protein level	Protein phosphatase 1 regulatory subunit 3A	1.0	0.999	19	194	194	194	2	6	1	4	6	9	2	13	4	2	3	7	2	2	2	6	3	6	3	15	3	3	3	5	1	3	3	5	2	4	2	4	3	5	2	4
sp|Q16836|HCDH_HUMAN	Q16836	HCDH_HUMAN	HADH	314	Homo sapiens OX=9606	1:Experimental evidence at protein level	Hydroxyacyl-coenzyme A dehydrogenase, mitochondrial	1.0	0.999	17	1954	1954	1954	34	29	48	33	34	25	49	27	51	34	44	34	46	30	59	38	43	27	34	29	59	42	50	32	53	25	55	38	40	33	59	34	49	41	51	44
sp|Q16851|UGPA_HUMAN	Q16851	UGPA_HUMAN	UGP2	508	Homo sapiens OX=9606	1:Experimental evidence at protein level	UTP--glucose-1-phosphate uridylyltransferase	1.0	0.999	32	1710	1710	1710	24	17	43	39	37	38	48	37	52	46	43	48	32	23	34	21	37	36	30	29	42	35	30	35	32	36	37	40	27	24	33	35	38	29	37	37
sp|Q16853|AOC3_HUMAN	Q16853	AOC3_HUMAN	AOC3	763	Homo sapiens OX=9606	1:Experimental evidence at protein level	Membrane primary amine oxidase	1.0	0.999	5	70	70	70	2	1	2	0	2	0	2	0	1	0	1	0	2	1	1	0	2	0	2	2	3	2	3	2	4	3	2	2	2	1	3	1	1	2	3	2
sp|Q16881|TRXR1_HUMAN	Q16881	TRXR1_HUMAN	TXNRD1	649	Homo sapiens OX=9606	1:Experimental evidence at protein level	Thioredoxin reductase 1, cytoplasmic	1.0	0.999	4	40	40	40	0	0	1	2	0	2	4	3	0	1	1	0	0	0	0	1	0	3	2	1	1	1	0	2	0	1	1	3	0	1	1	0	0	1	0	0
sp|Q16891|MIC60_HUMAN	Q16891	MIC60_HUMAN	IMMT	758	Homo sapiens OX=9606	1:Experimental evidence at protein level	MIC	1.0	0.999	40	1717	1717	1717	35	28	46	32	30	22	40	27	41	40	36	41	33	28	43	34	34	31	32	31	38	32	38	32	40	29	45	31	38	28	42	33	39	38	35	40
sp|Q1KMD3|HNRL2_HUMAN	Q1KMD3	HNRL2_HUMAN	HNRNPUL2	747	Homo sapiens OX=9606	1:Experimental evidence at protein level	Heterogeneous nuclear ribonucleoprotein U-like protein 2	0.9983	0.998	2	2	2	2	0	0	0	0	0	0	0	0	0	0	0	0	0	0	0	0	0	0	0	0	0	0	0	1	0	0	0	0	0	0	0	0	0	0	0	0
sp|Q2TAA2|IAH1_HUMAN	Q2TAA2	IAH1_HUMAN	IAH1	248	Homo sapiens OX=9606	1:Experimental evidence at protein level	Isoamyl acetate-hydrolyzing esterase 1 homolog	1.0	0.999	5	40	40	40	0	0	2	1	0	0	1	1	0	0	0	0	1	0	0	1	1	0	1	1	1	0	3	1	3	1	2	1	0	0	1	1	2	0	2	2
sp|Q2TAL5|SMTL2_HUMAN	Q2TAL5	SMTL2_HUMAN	SMTNL2	461	Homo sapiens OX=9606	2:Experimental evidence at transcript level	Smoothelin-like protein 2	1.0	0.999	9	131	131	131	1	3	2	4	2	7	1	7	2	3	3	4	3	7	2	2	2	4	3	3	1	2	2	3	2	4	1	1	4	3	1	4	2	3	0	1
sp|Q2TBA0|KLH40_HUMAN	Q2TBA0	KLH40_HUMAN	KLHL40	621	Homo sapiens OX=9606	1:Experimental evidence at protein level	Kelch-like protein 40	1.0	0.999	20	675	675	675	16	8	14	13	17	16	21	19	17	14	17	12	13	10	18	13	16	19	14	14	9	7	13	9	15	10	12	11	12	16	15	15	16	18	9	11
sp|Q30154|DRB5_HUMAN	Q30154	DRB5_HUMAN	HLA-DRB5	266	Homo sapiens OX=9606	1:Experimental evidence at protein level	HLA class II histocompatibility antigen, DR beta 5 chain	0.9849	0.9989	3	2	0	7	0	0	0	0	0	0	0	0	0	0	0	0	0	0	0	0	0	0	0	0	0	0	0	0	1	0	0	0	0	0	0	0	0	0	1	0
sp|Q32MK0|MYLK3_HUMAN	Q32MK0	MYLK3_HUMAN	MYLK3	819	Homo sapiens OX=9606	1:Experimental evidence at protein level	Myosin light chain kinase 3	1.0	0.999	4	6	6	49	0	0	0	0	1	0	1	0	0	0	0	0	0	0	0	0	1	0	0	0	1	0	0	0	0	0	0	0	0	0	1	0	0	0	0	0
sp|Q32MZ4|LRRF1_HUMAN	Q32MZ4	LRRF1_HUMAN	LRRFIP1	808	Homo sapiens OX=9606	1:Experimental evidence at protein level	Leucine-rich repeat flightless-interacting protein 1	0.9664	0.999	2	3	3	3	1	0	0	0	0	0	0	1	0	0	0	0	0	0	0	0	0	0	0	0	0	0	0	0	0	0	0	0	0	0	1	0	0	0	0	0
sp|Q330K2|NDUF6_HUMAN	Q330K2	NDUF6_HUMAN	NDUFAF6	333	Homo sapiens OX=9606	1:Experimental evidence at protein level	NADH dehydrogenase (ubiquinone) complex I, assembly factor 6	1.0	0.999	3	19	19	19	1	0	2	0	0	0	1	0	1	1	1	0	1	0	0	1	0	0	2	0	0	0	0	0	0	0	1	0	1	0	1	0	0	1	1	0
sp|Q3LI72|KR195_HUMAN	Q3LI72	KR195_HUMAN	KRTAP19-5	72	Homo sapiens OX=9606	1:Experimental evidence at protein level	Keratin-associated protein 19-5	0.854	0.999	1	1	1	1	0	0	0	0	0	0	0	0	0	0	0	0	0	0	0	0	0	0	0	0	0	0	0	0	0	0	0	0	0	0	0	0	0	0	0	0
sp|Q3LXA3|TKFC_HUMAN	Q3LXA3	TKFC_HUMAN	TKFC	575	Homo sapiens OX=9606	1:Experimental evidence at protein level	Triokinase/FMN cyclase	1.0	0.999	2	8	8	8	2	0	2	1	0	0	2	0	0	0	0	1	0	0	0	0	0	0	0	0	0	0	0	0	0	0	0	0	0	0	0	0	0	0	0	0
sp|Q3SXM5|HSDL1_HUMAN	Q3SXM5	HSDL1_HUMAN	HSDL1	330	Homo sapiens OX=9606	1:Experimental evidence at protein level	Inactive hydroxysteroid dehydrogenase-like protein 1	0.9999	0.999	2	5	5	5	0	0	0	1	0	0	0	0	0	0	0	0	0	0	0	0	0	0	0	1	0	0	0	0	0	0	0	0	0	0	0	0	0	0	0	0
sp|Q3SY84|K2C71_HUMAN	Q3SY84	K2C71_HUMAN	KRT71	523	Homo sapiens OX=9606	1:Experimental evidence at protein level	Keratin, type II cytoskeletal 71	0.9993	0.999	5	14	1	124	1	0	0	0	0	0	0	0	0	0	0	0	0	0	0	0	0	0	0	0	0	0	0	0	0	0	0	0	1	0	1	1	1	1	1	0
sp|Q3ZCM7|TBB8_HUMAN	Q3ZCM7	TBB8_HUMAN	TUBB8	444	Homo sapiens OX=9606	1:Experimental evidence at protein level	Tubulin beta-8 chain	0.9937	0.999	10	7	0	506	0	0	0	0	0	0	0	0	0	0	1	0	0	0	0	0	0	0	0	0	0	0	0	0	0	0	0	0	0	1	1	0	1	1	0	0
sp|Q3ZCQ8|TIM50_HUMAN	Q3ZCQ8	TIM50_HUMAN	TIMM50	353	Homo sapiens OX=9606	1:Experimental evidence at protein level	Mitochondrial import inner membrane translocase subunit TIM50	1.0	0.999	2	19	19	19	0	0	1	1	0	0	0	1	2	1	0	1	0	0	0	0	0	0	0	0	1	0	0	0	0	1	0	1	0	0	1	1	0	1	1	1
sp|Q3ZCW2|LEGL_HUMAN	Q3ZCW2	LEGL_HUMAN	LGALSL	172	Homo sapiens OX=9606	1:Experimental evidence at protein level	Galectin-related protein	1.0	0.999	3	4	4	4	0	0	0	0	1	0	0	0	0	0	0	0	0	0	0	0	1	0	0	0	0	0	0	0	0	0	0	1	0	0	0	0	0	0	0	0
sp|Q49B96|COX19_HUMAN	Q49B96	COX19_HUMAN	COX19	90	Homo sapiens OX=9606	1:Experimental evidence at protein level	Cytochrome c oxidase assembly protein COX19	0.8467	0.9989	1	2	2	2	0	0	0	1	0	0	0	0	0	0	0	0	0	0	0	0	0	0	0	0	0	0	0	0	0	0	0	0	0	0	0	0	1	0	0	0
sp|Q4G0N4|NAKD2_HUMAN	Q4G0N4	NAKD2_HUMAN	NADK2	442	Homo sapiens OX=9606	1:Experimental evidence at protein level	NAD kinase 2, mitochondrial	1.0	0.999	1	2	2	2	0	0	0	0	0	0	0	0	0	0	0	0	0	0	0	0	0	0	0	0	0	0	0	0	0	0	0	0	0	0	0	0	0	0	1	0
sp|Q4G176|ACSF3_HUMAN	Q4G176	ACSF3_HUMAN	ACSF3	576	Homo sapiens OX=9606	1:Experimental evidence at protein level	Malonate--CoA ligase ACSF3, mitochondrial	0.8465	0.9989	1	1	1	1	0	0	0	0	0	0	0	0	0	0	0	0	0	0	0	0	0	0	0	0	0	0	0	0	0	0	0	0	0	0	1	0	0	0	0	0
sp|Q4VC31|CCD58_HUMAN	Q4VC31	CCD58_HUMAN	CCDC58	144	Homo sapiens OX=9606	1:Experimental evidence at protein level	Coiled-coil domain-containing protein 58	0.854	0.999	1	7	7	7	0	0	0	0	0	0	0	0	1	0	1	0	0	0	1	0	0	0	0	0	0	0	0	0	0	0	0	0	1	0	0	0	1	0	0	0
sp|Q53FT3|HIKES_HUMAN	Q53FT3	HIKES_HUMAN	HIKESHI	197	Homo sapiens OX=9606	1:Experimental evidence at protein level	Protein Hikeshi	0.854	0.999	1	4	4	4	0	0	0	0	0	1	0	0	0	0	0	0	0	1	0	0	1	0	0	0	0	0	0	0	0	0	0	0	0	0	0	0	0	0	0	1
sp|Q53GG5|PDLI3_HUMAN	Q53GG5	PDLI3_HUMAN	PDLIM3	364	Homo sapiens OX=9606	1:Experimental evidence at protein level	PDZ and LIM domain protein 3	1.0	0.999	17	2573	2573	2573	57	45	50	50	65	62	62	61	52	45	40	42	60	60	44	30	61	72	47	38	50	42	46	37	59	60	38	39	56	53	57	50	45	51	41	37
sp|Q53GQ0|DHB12_HUMAN	Q53GQ0	DHB12_HUMAN	HSD17B12	312	Homo sapiens OX=9606	1:Experimental evidence at protein level	Very-long-chain 3-oxoacyl-CoA reductase	1.0	0.999	6	59	59	59	0	0	1	2	2	0	2	1	3	2	1	1	0	0	0	1	2	0	2	2	3	1	1	1	1	1	1	1	2	2	4	1	0	1	1	1
sp|Q53H12|AGK_HUMAN	Q53H12	AGK_HUMAN	AGK	422	Homo sapiens OX=9606	1:Experimental evidence at protein level	Acylglycerol kinase, mitochondrial	1.0	0.999	2	34	34	34	0	1	2	1	0	0	0	0	0	0	0	2	3	0	1	0	0	0	1	0	2	1	3	0	1	0	0	0	2	2	1	0	1	0	3	2
sp|Q53RT3|APRV1_HUMAN	Q53RT3	APRV1_HUMAN	ASPRV1	343	Homo sapiens OX=9606	1:Experimental evidence at protein level	Retroviral-like aspartic protease 1	1.0	0.999	2	12	12	12	1	1	0	0	0	0	0	0	0	1	0	1	0	0	0	0	0	0	0	0	2	0	0	0	0	0	0	0	0	0	1	0	0	0	0	0
sp|Q562R1|ACTBL_HUMAN	Q562R1	ACTBL_HUMAN	ACTBL2	376	Homo sapiens OX=9606	1:Experimental evidence at protein level	Beta-actin-like protein 2	1.0	0.999	24	556	556	9572	13	8	17	14	8	11	9	12	12	15	8	11	11	7	6	12	9	11	9	11	11	10	10	11	4	14	9	13	11	13	13	11	12	13	11	12
sp|Q58WW2|DCAF6_HUMAN	Q58WW2	DCAF6_HUMAN	DCAF6	860	Homo sapiens OX=9606	1:Experimental evidence at protein level	DDB1- and CUL4-associated factor 6	1.0	0.999	4	16	16	16	0	0	1	2	1	0	1	0	1	0	0	2	0	0	0	0	1	0	0	0	0	0	1	0	0	0	0	0	0	0	0	1	0	0	0	0
sp|Q5BKX8|CAVN4_HUMAN	Q5BKX8	CAVN4_HUMAN	CAVIN4	364	Homo sapiens OX=9606	1:Experimental evidence at protein level	Caveolae-associated protein 4	1.0	0.999	4	73	73	73	2	3	0	0	0	4	0	1	1	1	1	1	1	0	0	0	1	2	1	1	2	1	0	0	1	2	0	2	2	3	2	3	1	3	3	4
sp|Q5D862|FILA2_HUMAN	Q5D862	FILA2_HUMAN	FLG2	2391	Homo sapiens OX=9606	1:Experimental evidence at protein level	Filaggrin-2	1.0	0.999	20	172	172	172	24	6	2	4	0	1	2	1	4	5	4	3	1	1	2	2	3	1	0	0	1	2	4	2	0	1	0	3	1	3	5	3	2	7	2	6
sp|Q5HYK3|COQ5_HUMAN	Q5HYK3	COQ5_HUMAN	COQ5	327	Homo sapiens OX=9606	1:Experimental evidence at protein level	2-methoxy-6-polyprenyl-1,4-benzoquinol methylase, mitochondrial	1.0	0.999	16	424	424	424	8	5	19	11	10	4	14	7	15	6	9	6	7	4	9	6	8	6	11	7	13	5	10	6	15	9	12	9	10	5	19	8	13	7	11	9
sp|Q5JPH6|SYEM_HUMAN	Q5JPH6	SYEM_HUMAN	EARS2	523	Homo sapiens OX=9606	1:Experimental evidence at protein level	Probable glutamate--tRNA ligase, mitochondrial	0.9998	0.999	2	2	2	2	0	0	0	0	0	0	0	0	0	0	0	1	0	0	0	0	0	0	0	0	0	0	0	0	0	0	0	0	0	0	0	0	0	1	0	0
sp|Q5JRX3|PREP_HUMAN	Q5JRX3	PREP_HUMAN	PITRM1	1037	Homo sapiens OX=9606	1:Experimental evidence at protein level	Presequence protease, mitochondrial	1.0	0.999	8	44	44	44	0	1	1	0	1	1	0	1	1	1	1	0	0	1	1	0	3	0	0	2	0	0	1	0	0	0	2	0	1	1	2	1	2	2	1	2
sp|Q5JTJ3|COA6_HUMAN	Q5JTJ3	COA6_HUMAN	COA6	125	Homo sapiens OX=9606	1:Experimental evidence at protein level	Cytochrome c oxidase assembly factor 6 homolog	0.9999	0.999	2	2	2	2	0	0	0	0	0	0	0	0	0	0	0	0	0	0	0	0	0	0	0	0	1	0	0	0	0	0	0	0	0	0	0	0	0	0	0	1
sp|Q5JTV8|TOIP1_HUMAN	Q5JTV8	TOIP1_HUMAN	TOR1AIP1	583	Homo sapiens OX=9606	1:Experimental evidence at protein level	Torsin-1A-interacting protein 1	0.825	0.9988	1	1	1	1	1	0	0	0	0	0	0	0	0	0	0	0	0	0	0	0	0	0	0	0	0	0	0	0	0	0	0	0	0	0	0	0	0	0	0	0
sp|Q5RI15|COX20_HUMAN	Q5RI15	COX20_HUMAN	COX20	118	Homo sapiens OX=9606	1:Experimental evidence at protein level	Cytochrome c oxidase assembly protein COX20, mitochondrial	1.0	0.999	3	32	32	32	0	0	2	1	0	0	1	0	1	0	1	2	1	0	0	1	1	0	1	1	2	1	1	1	1	0	1	0	0	0	1	0	1	1	1	1
sp|Q5SQH8|CF136_HUMAN	Q5SQH8	CF136_HUMAN	C6orf136	315	Homo sapiens OX=9606	2:Experimental evidence at transcript level	Uncharacterized protein C6orf136	0.854	0.999	1	48	48	48	1	1	1	1	1	1	1	1	1	1	1	1	1	1	1	1	1	1	1	1	1	1	1	1	1	1	1	1	1	0	1	1	1	1	1	1
sp|Q5SV97|PERM1_HUMAN	Q5SV97	PERM1_HUMAN	PERM1	790	Homo sapiens OX=9606	2:Experimental evidence at transcript level	PGC-1 and ERR-induced regulator in muscle protein 1	1.0	0.999	8	202	202	202	5	3	6	5	1	1	6	2	9	5	5	6	8	4	6	6	4	3	1	2	7	4	5	2	4	3	5	3	5	3	7	3	2	3	5	5
sp|Q5T440|CAF17_HUMAN	Q5T440	CAF17_HUMAN	IBA57	356	Homo sapiens OX=9606	1:Experimental evidence at protein level	Putative transferase CAF17, mitochondrial	1.0	0.999	3	14	14	14	0	0	0	0	0	0	1	0	1	0	0	0	1	0	0	0	0	0	0	0	1	0	1	0	1	1	2	0	0	0	0	0	0	0	0	2
sp|Q5T4S7|UBR4_HUMAN	Q5T4S7	UBR4_HUMAN	UBR4	5183	Homo sapiens OX=9606	1:Experimental evidence at protein level	E3 ubiquitin-protein ligase UBR4	1.0	0.999	3	9	9	9	0	0	0	0	0	0	0	1	0	0	0	0	0	0	1	0	1	1	0	0	1	0	1	0	1	0	0	0	0	0	0	0	1	0	0	0
sp|Q5T749|KPRP_HUMAN	Q5T749	KPRP_HUMAN	KPRP	579	Homo sapiens OX=9606	1:Experimental evidence at protein level	Keratinocyte proline-rich protein	1.0	0.999	4	48	48	48	2	1	1	0	0	2	1	1	2	1	0	1	0	0	1	0	1	1	1	0	1	0	1	0	0	1	1	1	0	2	1	2	2	1	1	2
sp|Q5T750|XP32_HUMAN	Q5T750	XP32_HUMAN	XP32	250	Homo sapiens OX=9606	1:Experimental evidence at protein level	Skin-specific protein 32	0.854	0.999	1	22	22	22	1	1	1	0	0	0	0	1	1	0	0	1	0	0	1	0	0	0	0	0	0	1	0	0	0	0	0	1	1	1	0	0	1	1	0	1
sp|Q5T9A4|ATD3B_HUMAN	Q5T9A4	ATD3B_HUMAN	ATAD3B	648	Homo sapiens OX=9606	1:Experimental evidence at protein level	ATPase family AAA domain-containing protein 3B	0.9999	0.999	7	4	4	37	0	0	0	0	0	0	0	0	2	0	0	1	0	0	0	0	0	0	0	0	0	0	0	0	0	0	0	0	0	0	0	0	0	0	0	0
sp|Q5TA50|CPTP_HUMAN	Q5TA50	CPTP_HUMAN	CPTP	214	Homo sapiens OX=9606	1:Experimental evidence at protein level	Ceramide-1-phosphate transfer protein	0.9998	0.999	2	3	3	3	0	0	0	0	0	0	0	0	0	0	0	0	0	1	0	0	0	0	0	0	1	0	0	0	0	0	0	0	0	1	0	0	0	0	0	0
sp|Q5TC12|ATPF1_HUMAN	Q5TC12	ATPF1_HUMAN	ATPAF1	328	Homo sapiens OX=9606	1:Experimental evidence at protein level	ATP synthase mitochondrial F1 complex assembly factor 1	1.0	0.999	4	69	69	69	0	2	1	1	0	0	2	1	1	2	2	2	2	1	2	2	2	1	1	1	2	2	2	1	1	1	1	1	1	1	3	2	2	2	2	2
sp|Q5TEU4|NDUF5_HUMAN	Q5TEU4	NDUF5_HUMAN	NDUFAF5	345	Homo sapiens OX=9606	1:Experimental evidence at protein level	Arginine-hydroxylase NDUFAF5, mitochondrial	0.9844	0.999	2	12	12	12	0	0	1	0	0	0	1	0	0	0	0	0	0	0	3	0	1	0	1	1	1	0	0	0	1	0	0	0	0	0	2	0	0	0	0	0
sp|Q5TGZ0|MIC10_HUMAN	Q5TGZ0	MIC10_HUMAN	MICOS10	78	Homo sapiens OX=9606	1:Experimental evidence at protein level	MIC	1.0	0.999	2	39	39	39	0	0	1	0	1	0	1	0	0	0	1	0	1	0	1	1	1	0	3	2	1	1	1	2	2	1	2	2	0	0	1	2	0	0	3	1
sp|Q5U5X0|LYRM7_HUMAN	Q5U5X0	LYRM7_HUMAN	LYRM7	104	Homo sapiens OX=9606	1:Experimental evidence at protein level	Complex III assembly factor LYRM7	1.0	0.999	3	30	30	30	1	0	1	1	0	1	1	0	1	1	1	1	0	2	1	0	0	1	1	1	0	0	0	0	0	1	1	0	1	1	1	0	1	1	1	2
sp|Q5VST9|OBSCN_HUMAN	Q5VST9	OBSCN_HUMAN	OBSCN	7968	Homo sapiens OX=9606	1:Experimental evidence at protein level	Obscurin	1.0	0.999	243	7818	7818	7818	151	109	165	132	221	184	224	209	188	161	155	139	171	116	169	120	166	167	167	157	168	136	160	126	168	155	133	135	156	143	199	158	197	192	160	149
sp|Q5VTT5|MYOM3_HUMAN	Q5VTT5	MYOM3_HUMAN	MYOM3	1437	Homo sapiens OX=9606	1:Experimental evidence at protein level	Myomesin-3	1.0	0.999	78	4161	4161	4161	105	59	108	47	118	92	115	90	111	69	97	63	99	77	106	58	125	67	109	68	117	33	107	27	116	62	93	23	101	46	125	56	115	82	103	60
sp|Q5VW32|BROX_HUMAN	Q5VW32	BROX_HUMAN	BROX	411	Homo sapiens OX=9606	1:Experimental evidence at protein level	BRO1 domain-containing protein BROX	0.854	0.999	1	2	2	2	0	0	0	0	0	0	0	0	0	0	0	0	0	0	0	0	0	1	0	0	0	0	0	0	0	0	0	0	0	0	0	0	0	0	0	0
sp|Q5VWP3|MLIP_HUMAN	Q5VWP3	MLIP_HUMAN	MLIP	458	Homo sapiens OX=9606	1:Experimental evidence at protein level	Muscular LMNA-interacting protein	1.0	0.999	10	101	101	101	1	2	3	2	3	2	4	2	3	3	2	2	3	2	1	0	1	3	2	3	2	3	2	2	2	1	2	1	2	2	5	1	2	3	2	2
sp|Q5VWZ2|LYPL1_HUMAN	Q5VWZ2	LYPL1_HUMAN	LYPLAL1	237	Homo sapiens OX=9606	1:Experimental evidence at protein level	Lysophospholipase-like protein 1	1.0	0.999	3	10	10	10	0	0	0	0	0	0	1	0	0	0	1	0	0	0	0	0	0	0	1	0	1	0	2	0	0	0	1	0	0	0	0	0	1	0	1	1
sp|Q5VXT5|SYPL2_HUMAN	Q5VXT5	SYPL2_HUMAN	SYPL2	272	Homo sapiens OX=9606	1:Experimental evidence at protein level	Synaptophysin-like protein 2	1.0	0.999	8	646	646	646	13	15	13	16	11	12	11	15	15	16	7	17	10	12	7	13	13	10	10	14	12	15	10	12	13	16	13	17	9	11	15	14	12	10	8	12
sp|Q5VYK3|ECM29_HUMAN	Q5VYK3	ECM29_HUMAN	ECPAS	1845	Homo sapiens OX=9606	1:Experimental evidence at protein level	Proteasome adapter and scaffold protein ECM29	1.0	0.999	17	176	176	176	0	2	8	3	7	6	6	10	4	5	4	2	3	4	2	4	3	7	4	4	5	4	3	4	3	4	2	4	1	3	2	3	2	3	2	3
sp|Q5XKE5|K2C79_HUMAN	Q5XKE5	K2C79_HUMAN	KRT79	535	Homo sapiens OX=9606	1:Experimental evidence at protein level	Keratin, type II cytoskeletal 79	1.0	0.999	16	6	6	567	0	0	0	0	0	0	0	0	0	0	0	0	0	0	0	0	0	0	3	0	0	0	0	0	0	0	0	0	0	0	2	0	1	0	0	0
sp|Q5XKP0|MIC13_HUMAN	Q5XKP0	MIC13_HUMAN	MICOS13	118	Homo sapiens OX=9606	1:Experimental evidence at protein level	MIC	1.0	0.999	3	147	147	147	5	1	4	2	2	1	2	3	3	4	2	4	0	1	4	2	2	4	1	1	2	2	3	2	3	2	1	3	6	2	7	2	4	4	4	7
sp|Q5XPI4|RN123_HUMAN	Q5XPI4	RN123_HUMAN	RNF123	1314	Homo sapiens OX=9606	1:Experimental evidence at protein level	E3 ubiquitin-protein ligase RNF123	1.0	0.999	17	178	178	178	3	0	7	6	4	2	5	6	4	4	2	5	2	2	4	5	4	6	5	3	3	3	4	2	2	5	4	6	3	3	6	6	2	1	2	8
sp|Q63HQ2|EGFLA_HUMAN	Q63HQ2	EGFLA_HUMAN	EGFLAM	1017	Homo sapiens OX=9606	1:Experimental evidence at protein level	Pikachurin	0.854	0.999	1	5	5	5	0	0	1	0	0	0	0	0	0	0	0	0	0	0	1	0	0	0	0	0	0	0	0	1	0	0	0	1	0	0	0	0	0	0	0	0
sp|Q68EM7|RHG17_HUMAN	Q68EM7	RHG17_HUMAN	ARHGAP17	881	Homo sapiens OX=9606	1:Experimental evidence at protein level	Rho GTPase-activating protein 17	0.8461	0.9989	1	1	1	1	0	0	0	0	0	0	0	0	0	0	0	0	0	0	0	0	0	0	0	0	0	0	0	0	0	0	0	0	0	0	0	0	0	0	0	0
sp|Q68J44|DUPD1_HUMAN	Q68J44	DUPD1_HUMAN	DUPD1	220	Homo sapiens OX=9606	1:Experimental evidence at protein level	Dual specificity phosphatase DUPD1	1.0	0.999	4	22	22	22	0	0	1	1	0	1	2	2	0	1	0	1	0	1	0	0	0	1	0	0	1	0	0	0	0	0	0	0	0	0	0	1	0	0	0	0
sp|Q6DKJ4|NXN_HUMAN	Q6DKJ4	NXN_HUMAN	NXN	435	Homo sapiens OX=9606	1:Experimental evidence at protein level	Nucleoredoxin	1.0	0.999	3	18	18	18	0	1	1	0	0	1	1	0	1	0	0	0	0	1	0	0	0	0	1	1	0	1	0	0	0	0	0	0	0	1	1	0	2	1	0	1
sp|Q6E0U4|DMKN_HUMAN	Q6E0U4	DMKN_HUMAN	DMKN	476	Homo sapiens OX=9606	1:Experimental evidence at protein level	Dermokine	0.854	0.999	1	1	1	1	1	0	0	0	0	0	0	0	0	0	0	0	0	0	0	0	0	0	0	0	0	0	0	0	0	0	0	0	0	0	0	0	0	0	0	0
sp|Q6H8Q1|ABLM2_HUMAN	Q6H8Q1	ABLM2_HUMAN	ABLIM2	611	Homo sapiens OX=9606	1:Experimental evidence at protein level	Actin-binding LIM protein 2	1.0	0.999	6	179	179	179	3	7	2	4	8	4	6	5	2	7	4	3	7	4	3	3	5	6	5	6	2	4	2	2	3	5	4	4	3	3	4	3	2	6	4	4
sp|Q6IAA8|LTOR1_HUMAN	Q6IAA8	LTOR1_HUMAN	LAMTOR1	161	Homo sapiens OX=9606	1:Experimental evidence at protein level	Ragulator complex protein LAMTOR1	0.854	0.999	1	1	1	1	0	0	0	0	0	0	0	0	0	0	0	0	0	0	0	0	0	0	0	0	0	0	0	0	0	0	0	0	0	0	0	0	0	0	0	0
sp|Q6IAN0|DRS7B_HUMAN	Q6IAN0	DRS7B_HUMAN	DHRS7B	325	Homo sapiens OX=9606	1:Experimental evidence at protein level	Dehydrogenase/reductase SDR family member 7B	1.0	0.999	5	72	72	72	2	2	1	0	2	1	3	2	0	2	2	0	2	1	2	2	1	1	2	1	3	2	2	4	2	1	1	0	1	1	2	1	2	0	2	0
sp|Q6IBS0|TWF2_HUMAN	Q6IBS0	TWF2_HUMAN	TWF2	349	Homo sapiens OX=9606	1:Experimental evidence at protein level	Twinfilin-2	1.0	0.999	11	250	250	250	5	5	2	4	7	7	6	9	6	6	3	6	3	5	3	4	7	5	5	4	7	6	5	5	5	5	2	4	5	4	5	5	3	8	3	1
sp|Q6IQ22|RAB12_HUMAN	Q6IQ22	RAB12_HUMAN	RAB12	244	Homo sapiens OX=9606	1:Experimental evidence at protein level	Ras-related protein Rab-12	0.9678	0.999	2	9	9	58	0	0	0	1	0	0	0	1	1	0	0	0	0	0	1	0	0	0	0	0	0	0	0	0	0	1	0	1	0	0	0	0	0	0	0	0
sp|Q6JBY9|CPZIP_HUMAN	Q6JBY9	CPZIP_HUMAN	RCSD1	416	Homo sapiens OX=9606	1:Experimental evidence at protein level	CapZ-interacting protein	1.0	0.9989	3	7	7	7	0	0	0	0	0	0	0	0	0	0	0	1	0	1	0	0	0	1	0	0	1	0	1	1	0	1	0	0	0	0	0	0	0	0	0	0
sp|Q6KB66|K2C80_HUMAN	Q6KB66	K2C80_HUMAN	KRT80	452	Homo sapiens OX=9606	1:Experimental evidence at protein level	Keratin, type II cytoskeletal 80	1.0	0.999	5	38	38	152	4	0	0	1	0	0	1	0	2	3	0	1	0	0	0	0	1	0	0	0	1	0	2	0	0	0	0	1	0	0	3	1	0	2	0	1
sp|Q6NVY1|HIBCH_HUMAN	Q6NVY1	HIBCH_HUMAN	HIBCH	386	Homo sapiens OX=9606	1:Experimental evidence at protein level	3-hydroxyisobutyryl-CoA hydrolase, mitochondrial	1.0	0.999	17	558	558	558	8	6	11	11	13	8	13	13	12	16	12	15	6	5	14	10	8	6	5	12	15	14	13	15	11	12	10	14	14	11	16	15	10	11	13	16
sp|Q6NZI2|CAVN1_HUMAN	Q6NZI2	CAVN1_HUMAN	CAVIN1	390	Homo sapiens OX=9606	1:Experimental evidence at protein level	Caveolae-associated protein 1	1.0	0.999	7	284	284	284	3	6	7	4	5	5	7	6	8	5	4	4	5	5	6	4	6	5	4	5	8	4	7	4	5	7	5	6	8	4	6	5	5	9	6	4
sp|Q6P1A2|MBOA5_HUMAN	Q6P1A2	MBOA5_HUMAN	LPCAT3	487	Homo sapiens OX=9606	1:Experimental evidence at protein level	Lysophospholipid acyltransferase 5	1.0	0.999	3	21	21	21	1	0	1	0	1	0	1	0	1	0	1	1	2	0	1	0	1	0	0	0	0	0	0	0	1	0	0	0	1	0	1	0	1	0	1	0
sp|Q6P1N9|TATD1_HUMAN	Q6P1N9	TATD1_HUMAN	TATDN1	297	Homo sapiens OX=9606	1:Experimental evidence at protein level	Putative deoxyribonuclease TATDN1	0.7945	0.9985	1	1	1	1	0	0	0	0	0	0	0	0	0	0	0	0	0	0	0	0	0	0	0	0	1	0	0	0	0	0	0	0	0	0	0	0	0	0	0	0
sp|Q6P1X6|CH082_HUMAN	Q6P1X6	CH082_HUMAN	C8orf82	216	Homo sapiens OX=9606	1:Experimental evidence at protein level	UPF0598 protein C8orf82	0.8511	0.999	1	11	11	11	0	0	1	0	0	0	1	0	0	0	0	0	0	0	1	0	0	0	1	0	1	0	1	0	1	0	0	0	1	0	1	0	0	0	1	0
sp|Q6P2Q9|PRP8_HUMAN	Q6P2Q9	PRP8_HUMAN	PRPF8	2335	Homo sapiens OX=9606	1:Experimental evidence at protein level	Pre-mRNA-processing-splicing factor 8	0.9999	0.9985	4	9	9	9	0	0	0	0	2	0	0	0	0	0	0	0	0	0	1	0	1	0	0	0	2	0	0	0	0	0	0	0	0	0	0	0	0	0	1	0
sp|Q6P4A7|SFXN4_HUMAN	Q6P4A7	SFXN4_HUMAN	SFXN4	337	Homo sapiens OX=9606	1:Experimental evidence at protein level	Sideroflexin-4	0.9891	0.999	2	3	3	3	0	0	0	0	0	0	0	0	1	0	0	0	0	0	0	0	0	0	0	0	1	0	0	0	0	0	0	0	0	0	1	0	0	0	0	0
sp|Q6P4A8|PLBL1_HUMAN	Q6P4A8	PLBL1_HUMAN	PLBD1	553	Homo sapiens OX=9606	1:Experimental evidence at protein level	Phospholipase B-like 1	0.7901	0.9984	1	1	1	1	1	0	0	0	0	0	0	0	0	0	0	0	0	0	0	0	0	0	0	0	0	0	0	0	0	0	0	0	0	0	0	0	0	0	0	0
sp|Q6P4F2|FDX2_HUMAN	Q6P4F2	FDX2_HUMAN	FDX2	186	Homo sapiens OX=9606	1:Experimental evidence at protein level	Ferredoxin-2, mitochondrial	0.7933	0.9985	1	3	3	3	0	0	0	0	1	0	0	0	0	0	0	0	0	0	0	0	1	0	0	0	0	0	0	0	1	0	0	0	0	0	0	0	0	0	0	0
sp|Q6P587|FAHD1_HUMAN	Q6P587	FAHD1_HUMAN	FAHD1	224	Homo sapiens OX=9606	1:Experimental evidence at protein level	Acylpyruvase FAHD1, mitochondrial	1.0	0.999	6	59	59	59	1	0	2	1	0	0	1	1	3	2	0	2	0	0	0	2	0	1	0	1	1	4	2	0	0	0	0	2	0	0	3	2	2	2	1	5
sp|Q6P5Q4|LMOD2_HUMAN	Q6P5Q4	LMOD2_HUMAN	LMOD2	547	Homo sapiens OX=9606	1:Experimental evidence at protein level	Leiomodin-2	1.0	0.999	13	173	173	173	3	1	5	2	9	2	10	0	6	1	4	2	6	2	6	0	9	2	4	3	12	3	10	1	6	0	5	1	3	2	4	2	5	2	3	3
sp|Q6PCB7|S27A1_HUMAN	Q6PCB7	S27A1_HUMAN	SLC27A1	646	Homo sapiens OX=9606	1:Experimental evidence at protein level	Long-chain fatty acid transport protein 1	1.0	0.999	8	115	115	115	2	1	1	3	3	3	3	4	3	2	2	3	1	1	2	3	2	3	2	3	2	1	3	3	4	2	1	4	1	2	3	2	2	4	2	3
sp|Q6PCE3|PGM2L_HUMAN	Q6PCE3	PGM2L_HUMAN	PGM2L1	622	Homo sapiens OX=9606	1:Experimental evidence at protein level	Glucose 1,6-bisphosphate synthase	0.7984	0.9985	1	6	6	6	0	0	0	0	1	0	0	1	0	0	0	0	0	0	0	0	0	0	0	0	1	0	0	1	0	0	0	0	0	0	0	0	0	0	0	0
sp|Q6PH85|DCNL2_HUMAN	Q6PH85	DCNL2_HUMAN	DCUN1D2	259	Homo sapiens OX=9606	1:Experimental evidence at protein level	DCN1-like protein 2	0.771	0.9983	1	3	3	3	0	0	0	0	0	0	1	0	0	0	0	0	0	0	0	0	0	0	0	0	0	0	1	0	0	1	0	0	0	0	0	0	0	0	0	0
sp|Q6PHR2|ULK3_HUMAN	Q6PHR2	ULK3_HUMAN	ULK3	472	Homo sapiens OX=9606	1:Experimental evidence at protein level	Serine/threonine-protein kinase ULK3	0.9993	0.999	3	13	13	13	0	0	0	1	0	0	0	1	0	0	0	0	0	0	0	2	0	1	0	0	0	0	0	1	0	1	1	2	0	1	0	0	0	1	0	0
sp|Q6PI48|SYDM_HUMAN	Q6PI48	SYDM_HUMAN	DARS2	645	Homo sapiens OX=9606	1:Experimental evidence at protein level	Aspartate--tRNA ligase, mitochondrial	1.0	0.999	3	8	8	8	0	0	0	1	0	0	0	0	0	0	0	0	0	0	0	0	0	0	0	0	1	0	1	0	1	0	0	0	0	0	2	0	0	0	0	0
sp|Q6PI78|TMM65_HUMAN	Q6PI78	TMM65_HUMAN	TMEM65	240	Homo sapiens OX=9606	1:Experimental evidence at protein level	Transmembrane protein 65	1.0	0.999	1	16	16	16	1	0	1	0	0	0	1	0	0	0	1	0	1	0	0	0	1	0	1	0	1	0	0	0	0	0	2	0	1	0	1	0	1	0	1	0
sp|Q6QEF8|CORO6_HUMAN	Q6QEF8	CORO6_HUMAN	CORO6	472	Homo sapiens OX=9606	1:Experimental evidence at protein level	Coronin-6	1.0	0.999	11	414	413	414	10	9	8	9	8	8	10	10	8	10	7	8	9	7	9	11	11	11	9	11	9	8	8	6	8	8	6	9	4	8	8	8	9	14	5	7
sp|Q6UW68|TM205_HUMAN	Q6UW68	TM205_HUMAN	TMEM205	189	Homo sapiens OX=9606	1:Experimental evidence at protein level	Transmembrane protein 205	1.0	0.999	2	61	61	61	1	2	0	0	1	2	2	2	1	1	1	0	1	2	2	2	1	2	1	0	0	2	2	1	2	2	0	2	1	2	1	1	0	1	1	2
sp|Q6UWP8|SBSN_HUMAN	Q6UWP8	SBSN_HUMAN	SBSN	590	Homo sapiens OX=9606	1:Experimental evidence at protein level	Suprabasin	1.0	0.999	10	43	43	43	14	0	0	1	0	0	1	0	1	1	0	1	1	0	1	0	1	0	0	0	1	0	2	0	0	0	0	0	0	0	1	0	0	1	0	1
sp|Q6UWV6|ENPP7_HUMAN	Q6UWV6	ENPP7_HUMAN	ENPP7	458	Homo sapiens OX=9606	1:Experimental evidence at protein level	Ectonucleotide pyrophosphatase/phosphodiesterase family member 7	0.8406	0.9989	1	4	0	4	0	0	0	0	0	0	0	1	0	0	0	0	0	1	0	0	0	0	0	0	0	0	0	0	1	0	0	0	0	0	0	0	0	1	0	0
sp|Q6UXV4|MIC27_HUMAN	Q6UXV4	MIC27_HUMAN	APOOL	268	Homo sapiens OX=9606	1:Experimental evidence at protein level	MIC	1.0	0.999	8	318	318	318	7	4	10	9	4	5	8	4	8	6	8	10	6	6	7	6	4	5	7	4	8	6	5	6	6	6	8	8	9	4	12	9	6	4	7	8
sp|Q6XQN6|PNCB_HUMAN	Q6XQN6	PNCB_HUMAN	NAPRT	538	Homo sapiens OX=9606	1:Experimental evidence at protein level	Nicotinate phosphoribosyltransferase	1.0	0.999	3	31	31	31	1	0	1	3	0	0	0	0	2	1	1	2	0	1	1	0	0	1	0	0	0	0	0	0	1	1	0	1	1	0	0	2	2	1	1	3
sp|Q6YN16|HSDL2_HUMAN	Q6YN16	HSDL2_HUMAN	HSDL2	418	Homo sapiens OX=9606	1:Experimental evidence at protein level	Hydroxysteroid dehydrogenase-like protein 2	1.0	0.999	26	1241	1241	1241	22	17	26	17	24	13	30	21	34	19	29	18	33	19	35	24	32	18	33	22	36	22	39	21	41	23	44	29	34	22	36	20	31	20	41	29
sp|Q6ZMU5|TRI72_HUMAN	Q6ZMU5	TRI72_HUMAN	TRIM72	477	Homo sapiens OX=9606	1:Experimental evidence at protein level	Tripartite motif-containing protein 72	1.0	0.999	23	2283	2283	2283	45	40	47	32	50	40	53	45	53	38	50	37	57	41	50	43	48	36	47	43	56	40	52	42	50	41	61	42	50	36	43	40	53	42	55	44
sp|Q6ZT12|UBR3_HUMAN	Q6ZT12	UBR3_HUMAN	UBR3	1888	Homo sapiens OX=9606	2:Experimental evidence at transcript level	E3 ubiquitin-protein ligase UBR3	0.9786	0.999	2	2	2	2	0	0	0	0	0	0	0	0	1	0	0	0	0	0	0	0	1	0	0	0	0	0	0	0	0	0	0	0	0	0	0	0	0	0	0	0
sp|Q6ZVM7|TM1L2_HUMAN	Q6ZVM7	TM1L2_HUMAN	TOM1L2	507	Homo sapiens OX=9606	1:Experimental evidence at protein level	TOM1-like protein 2	1.0	0.999	3	12	12	12	0	0	0	0	0	1	0	0	0	0	0	0	0	0	0	0	1	1	0	0	1	0	1	0	1	1	0	1	0	0	0	1	0	0	0	1
sp|Q6ZVX7|FBX50_HUMAN	Q6ZVX7	FBX50_HUMAN	NCCRP1	275	Homo sapiens OX=9606	1:Experimental evidence at protein level	F-box only protein 50	1.0	0.999	3	10	10	10	2	1	0	0	0	0	0	0	0	0	0	0	0	0	0	0	0	0	0	0	0	0	0	0	0	0	0	0	0	0	3	0	0	0	0	0
sp|Q702N8|XIRP1_HUMAN	Q702N8	XIRP1_HUMAN	XIRP1	1843	Homo sapiens OX=9606	1:Experimental evidence at protein level	Xin actin-binding repeat-containing protein 1	1.0	0.999	52	1166	1125	1166	23	15	18	8	41	31	53	42	31	22	23	11	24	13	20	3	45	30	18	13	22	10	36	6	22	14	18	14	24	35	26	20	24	24	18	11
sp|Q7KZF4|SND1_HUMAN	Q7KZF4	SND1_HUMAN	SND1	910	Homo sapiens OX=9606	1:Experimental evidence at protein level	Staphylococcal nuclease domain-containing protein 1	1.0	0.999	3	35	35	35	0	1	0	1	1	1	1	0	0	1	1	1	1	1	0	1	1	1	2	1	1	1	1	2	2	0	1	0	1	1	0	0	0	1	1	1
sp|Q7L0Y3|TM10C_HUMAN	Q7L0Y3	TM10C_HUMAN	TRMT10C	403	Homo sapiens OX=9606	1:Experimental evidence at protein level	tRNA methyltransferase 10 homolog C	0.854	0.999	1	1	1	1	0	0	0	0	0	0	0	0	0	0	0	0	0	0	0	0	0	0	0	0	0	0	0	0	1	0	0	0	0	0	0	0	0	0	0	0
sp|Q7L2H7|EIF3M_HUMAN	Q7L2H7	EIF3M_HUMAN	EIF3M	374	Homo sapiens OX=9606	1:Experimental evidence at protein level	Eukaryotic translation initiation factor 3 subunit M	1.0	0.999	7	99	99	99	3	3	0	2	5	2	5	1	1	1	1	1	5	2	3	1	3	2	4	3	4	1	2	2	4	1	3	1	1	1	2	3	2	2	3	1
sp|Q7L3T8|SYPM_HUMAN	Q7L3T8	SYPM_HUMAN	PARS2	475	Homo sapiens OX=9606	1:Experimental evidence at protein level	Probable proline--tRNA ligase, mitochondrial	0.8494	0.999	1	1	1	1	0	0	1	0	0	0	0	0	0	0	0	0	0	0	0	0	0	0	0	0	0	0	0	0	0	0	0	0	0	0	0	0	0	0	0	0
sp|Q7L592|NDUF7_HUMAN	Q7L592	NDUF7_HUMAN	NDUFAF7	441	Homo sapiens OX=9606	1:Experimental evidence at protein level	Protein arginine methyltransferase NDUFAF7, mitochondrial	1.0	0.999	3	7	7	7	0	0	0	0	0	0	1	0	1	0	0	0	0	0	1	0	0	0	0	0	0	0	1	0	0	0	1	0	0	0	0	0	0	0	1	0
sp|Q7L5N1|CSN6_HUMAN	Q7L5N1	CSN6_HUMAN	COPS6	327	Homo sapiens OX=9606	1:Experimental evidence at protein level	COP9 signalosome complex subunit 6	1.0	0.999	8	107	107	107	1	1	3	3	3	1	4	3	1	2	3	1	2	2	2	2	6	3	2	2	3	3	3	1	2	3	3	2	3	1	4	1	3	1	3	1
sp|Q7Z2W9|RM21_HUMAN	Q7Z2W9	RM21_HUMAN	MRPL21	205	Homo sapiens OX=9606	1:Experimental evidence at protein level	39S ribosomal protein L21, mitochondrial	0.9999	0.999	2	4	4	4	0	0	0	0	0	0	0	1	0	0	0	0	0	0	0	0	0	0	0	0	0	0	0	1	0	0	0	0	0	0	0	0	0	1	0	0
sp|Q7Z3D6|GLUCM_HUMAN	Q7Z3D6	GLUCM_HUMAN	DGLUCY	616	Homo sapiens OX=9606	1:Experimental evidence at protein level	D-glutamate cyclase, mitochondrial	1.0	0.999	15	486	486	486	15	10	19	13	14	9	17	13	17	11	15	13	4	4	5	2	16	10	16	9	0	0	0	0	11	8	8	8	14	7	21	13	9	6	9	9
sp|Q7Z406|MYH14_HUMAN	Q7Z406	MYH14_HUMAN	MYH14	1995	Homo sapiens OX=9606	1:Experimental evidence at protein level	Myosin-14	1.0	0.999	24	212	212	633	8	1	6	0	10	3	11	2	8	3	7	0	5	2	4	0	11	3	12	1	10	1	9	0	6	0	6	0	3	2	6	1	10	2	5	3
sp|Q7Z434|MAVS_HUMAN	Q7Z434	MAVS_HUMAN	MAVS	540	Homo sapiens OX=9606	1:Experimental evidence at protein level	Mitochondrial antiviral-signaling protein	1.0	0.999	4	45	45	45	0	0	1	0	4	1	2	0	1	1	0	2	2	0	1	0	1	2	2	1	1	2	1	0	0	0	1	1	1	0	1	1	2	0	1	1
sp|Q7Z4H3|HDDC2_HUMAN	Q7Z4H3	HDDC2_HUMAN	HDDC2	204	Homo sapiens OX=9606	1:Experimental evidence at protein level	5'-deoxynucleotidase HDDC2	0.9997	0.999	2	21	21	21	0	0	1	0	1	0	2	0	0	0	1	0	1	1	0	0	2	0	1	0	0	1	1	1	0	0	2	2	0	0	0	0	1	0	1	0
sp|Q7Z4V5|HDGR2_HUMAN	Q7Z4V5	HDGR2_HUMAN	HDGFL2	671	Homo sapiens OX=9606	1:Experimental evidence at protein level	Hepatoma-derived growth factor-related protein 2	0.9886	0.999	3	9	1	10	0	0	0	0	0	0	1	0	0	0	0	1	0	0	1	0	1	0	1	0	1	0	0	0	0	0	1	1	0	0	0	0	1	0	0	0
sp|Q7Z4W1|DCXR_HUMAN	Q7Z4W1	DCXR_HUMAN	DCXR	244	Homo sapiens OX=9606	1:Experimental evidence at protein level	L-xylulose reductase	1.0	0.999	11	235	235	235	2	0	4	3	2	1	3	4	7	3	5	2	3	6	9	4	7	5	2	3	11	7	8	6	10	4	10	7	5	3	10	5	6	1	8	9
sp|Q7Z6Z7|HUWE1_HUMAN	Q7Z6Z7	HUWE1_HUMAN	HUWE1	4374	Homo sapiens OX=9606	1:Experimental evidence at protein level	E3 ubiquitin-protein ligase HUWE1	1.0	0.999	7	21	21	21	0	1	2	0	0	0	1	1	0	1	1	1	0	0	0	1	1	1	1	0	0	0	0	0	1	0	0	0	2	0	1	1	0	0	0	0
sp|Q7Z794|K2C1B_HUMAN	Q7Z794	K2C1B_HUMAN	KRT77	578	Homo sapiens OX=9606	1:Experimental evidence at protein level	Keratin, type II cytoskeletal 1b	1.0	0.999	15	40	40	433	2	0	0	0	0	0	1	0	4	1	0	2	0	0	0	0	1	1	0	0	0	0	0	0	0	1	0	0	0	0	3	0	0	1	0	1
sp|Q7Z7F7|RM55_HUMAN	Q7Z7F7	RM55_HUMAN	MRPL55	128	Homo sapiens OX=9606	1:Experimental evidence at protein level	39S ribosomal protein L55, mitochondrial	0.854	0.999	1	2	2	2	0	0	1	0	0	0	1	0	0	0	0	0	0	0	0	0	0	0	0	0	0	0	0	0	0	0	0	0	0	0	0	0	0	0	0	0
sp|Q7Z7L7|ZER1_HUMAN	Q7Z7L7	ZER1_HUMAN	ZER1	766	Homo sapiens OX=9606	1:Experimental evidence at protein level	Protein zer-1 homolog	0.9866	0.999	2	2	2	2	0	0	0	0	1	0	1	0	0	0	0	0	0	0	0	0	0	0	0	0	0	0	0	0	0	0	0	0	0	0	0	0	0	0	0	0
sp|Q86SG5|S1A7A_HUMAN	Q86SG5	S1A7A_HUMAN	S100A7A	101	Homo sapiens OX=9606	1:Experimental evidence at protein level	Protein S100-A7A	0.9937	0.999	3	1	1	107	0	0	0	0	0	0	0	0	0	0	0	0	0	0	0	0	0	0	1	0	0	0	0	0	0	0	0	0	0	0	0	0	0	0	0	0
sp|Q86SX6|GLRX5_HUMAN	Q86SX6	GLRX5_HUMAN	GLRX5	157	Homo sapiens OX=9606	1:Experimental evidence at protein level	Glutaredoxin-related protein 5, mitochondrial	1.0	0.999	1	67	67	67	2	1	2	2	1	0	2	0	1	1	2	1	1	1	2	1	2	2	1	1	2	1	2	1	2	1	2	2	2	1	2	2	1	1	2	2
sp|Q86TC9|MYPN_HUMAN	Q86TC9	MYPN_HUMAN	MYPN	1320	Homo sapiens OX=9606	1:Experimental evidence at protein level	Myopalladin	1.0	0.999	23	303	303	303	5	6	4	6	12	8	6	6	9	5	3	4	6	6	5	3	8	14	6	8	9	6	9	4	8	5	4	4	7	6	6	8	4	5	5	6
sp|Q86TD4|SRCA_HUMAN	Q86TD4	SRCA_HUMAN	SRL	932	Homo sapiens OX=9606	1:Experimental evidence at protein level	Sarcalumenin	1.0	0.999	32	2571	2571	2571	53	44	47	51	48	47	54	52	57	47	49	46	49	50	53	44	51	55	45	50	61	53	55	56	58	44	46	49	51	53	61	58	64	56	54	60
sp|Q86TX2|ACOT1_HUMAN	Q86TX2	ACOT1_HUMAN	ACOT1	421	Homo sapiens OX=9606	1:Experimental evidence at protein level	Acyl-coenzyme A thioesterase 1	1.0	0.999	23	189	189	1200	5	1	6	1	7	2	7	3	7	4	3	7	4	4	5	4	3	2	4	2	8	3	7	1	6	5	5	5	5	1	6	3	3	2	3	2
sp|Q86UP2|KTN1_HUMAN	Q86UP2	KTN1_HUMAN	KTN1	1357	Homo sapiens OX=9606	1:Experimental evidence at protein level	Kinectin	1.0	0.999	2	3	3	3	0	0	0	0	0	0	1	0	0	0	0	0	0	0	0	0	0	0	0	0	0	0	0	0	0	0	0	0	0	0	2	0	0	0	0	0
sp|Q86UT6|NLRX1_HUMAN	Q86UT6	NLRX1_HUMAN	NLRX1	975	Homo sapiens OX=9606	1:Experimental evidence at protein level	NLR family member X1	1.0	0.999	12	133	133	133	2	2	2	6	0	0	0	0	1	4	3	3	3	2	5	5	2	3	3	1	3	3	4	3	3	3	4	4	3	3	4	1	3	2	4	4
sp|Q86UY8|NT5D3_HUMAN	Q86UY8	NT5D3_HUMAN	NT5DC3	548	Homo sapiens OX=9606	1:Experimental evidence at protein level	5'-nucleotidase domain-containing protein 3	1.0	0.999	4	17	17	17	0	0	0	1	0	0	0	0	0	0	0	0	0	0	0	1	0	1	0	2	1	0	1	0	0	0	0	1	0	0	0	0	0	2	0	3
sp|Q86VD7|S2542_HUMAN	Q86VD7	S2542_HUMAN	SLC25A42	318	Homo sapiens OX=9606	1:Experimental evidence at protein level	Mitochondrial coenzyme A transporter SLC25A42	1.0	0.999	2	13	13	13	1	0	1	0	0	0	0	0	0	0	0	0	0	0	1	0	0	0	1	0	1	0	1	0	1	0	1	0	0	0	1	0	1	0	1	0
sp|Q86VF2|IGFN1_HUMAN	Q86VF2	IGFN1_HUMAN	IGFN1	1251	Homo sapiens OX=9606	1:Experimental evidence at protein level	Immunoglobulin-like and fibronectin type III domain-containing protein 1	1.0	0.999	31	162	162	162	0	0	0	0	0	4	0	8	0	3	0	2	0	8	1	13	0	0	0	11	7	16	0	11	0	1	0	2	0	0	0	0	0	13	2	24
sp|Q86VF7|NRAP_HUMAN	Q86VF7	NRAP_HUMAN	NRAP	1730	Homo sapiens OX=9606	1:Experimental evidence at protein level	Nebulin-related-anchoring protein	1.0	0.999	57	608	608	662	17	1	13	9	52	27	29	22	16	10	18	5	8	3	8	2	33	18	18	10	17	3	38	7	9	0	6	4	6	15	8	9	8	8	5	1
sp|Q86VN1|VPS36_HUMAN	Q86VN1	VPS36_HUMAN	VPS36	386	Homo sapiens OX=9606	1:Experimental evidence at protein level	Vacuolar protein-sorting-associated protein 36	1.0	0.999	4	7	7	7	0	0	1	0	0	0	0	0	0	0	0	0	0	0	0	0	1	0	0	0	0	0	0	1	0	0	0	0	0	0	1	0	1	0	0	0
sp|Q86VP6|CAND1_HUMAN	Q86VP6	CAND1_HUMAN	CAND1	1230	Homo sapiens OX=9606	1:Experimental evidence at protein level	Cullin-associated NEDD8-dissociated protein 1	1.0	0.999	8	35	35	40	0	0	1	0	1	1	0	1	3	1	1	1	0	0	0	0	2	0	3	1	0	0	1	1	0	1	0	2	0	1	1	0	0	0	0	2
sp|Q86VU5|CMTD1_HUMAN	Q86VU5	CMTD1_HUMAN	COMTD1	262	Homo sapiens OX=9606	1:Experimental evidence at protein level	Catechol O-methyltransferase domain-containing protein 1	1.0	0.999	4	14	14	14	0	0	0	0	0	0	0	0	0	0	0	0	0	0	0	1	0	0	2	0	1	0	0	0	1	1	1	1	0	0	1	0	1	0	0	0
sp|Q86WA6|BPHL_HUMAN	Q86WA6	BPHL_HUMAN	BPHL	291	Homo sapiens OX=9606	1:Experimental evidence at protein level	Valacyclovir hydrolase	1.0	0.999	5	45	45	45	0	0	1	0	1	1	1	1	1	1	2	2	1	0	1	1	1	1	1	1	1	1	2	1	1	1	1	2	1	0	1	0	1	1	1	1
sp|Q86WC6|PPR27_HUMAN	Q86WC6	PPR27_HUMAN	PPP1R27	154	Homo sapiens OX=9606	1:Experimental evidence at protein level	Protein phosphatase 1 regulatory subunit 27	0.8072	0.9986	1	3	3	3	0	0	0	0	0	0	0	0	0	0	0	0	1	0	0	0	0	0	0	0	0	0	1	0	0	0	0	0	0	0	0	0	0	0	0	0
sp|Q86WU2|LDHD_HUMAN	Q86WU2	LDHD_HUMAN	LDHD	507	Homo sapiens OX=9606	1:Experimental evidence at protein level	Probable D-lactate dehydrogenase, mitochondrial	1.0	0.999	8	177	177	177	5	1	6	8	2	1	5	3	1	1	3	2	3	2	6	3	5	1	5	6	5	1	5	3	8	3	5	7	3	2	7	3	2	1	4	6
sp|Q86X55|CARM1_HUMAN	Q86X55	CARM1_HUMAN	CARM1	608	Homo sapiens OX=9606	1:Experimental evidence at protein level	Histone-arginine methyltransferase CARM1	0.854	0.999	1	10	10	10	0	0	0	0	0	1	0	0	0	0	0	0	0	0	0	0	0	0	0	0	0	1	0	1	0	0	0	0	0	0	0	1	0	0	0	1
sp|Q86X76|NIT1_HUMAN	Q86X76	NIT1_HUMAN	NIT1	327	Homo sapiens OX=9606	1:Experimental evidence at protein level	Deaminated glutathione amidase	1.0	0.999	3	12	12	12	0	0	0	0	1	0	2	0	0	0	1	0	0	0	0	0	1	1	0	0	1	0	0	0	1	0	1	0	0	0	0	1	0	0	0	1
sp|Q86XI6|PPR3B_HUMAN	Q86XI6	PPR3B_HUMAN	PPP1R3B	285	Homo sapiens OX=9606	1:Experimental evidence at protein level	Protein phosphatase 1 regulatory subunit 3B	0.8213	0.9987	1	1	1	1	0	0	0	0	0	0	0	0	0	0	0	0	0	0	0	0	0	0	0	0	0	0	0	0	0	0	0	0	0	0	0	0	0	0	0	0
sp|Q86Y39|NDUAB_HUMAN	Q86Y39	NDUAB_HUMAN	NDUFA11	141	Homo sapiens OX=9606	1:Experimental evidence at protein level	NADH dehydrogenase [ubiquinone] 1 alpha subcomplex subunit 11	1.0	0.999	9	363	363	363	6	4	11	6	6	3	9	8	11	7	9	6	8	4	12	9	7	7	13	11	9	9	8	8	8	6	13	7	8	5	10	5	7	5	9	7
sp|Q86YB7|ECHD2_HUMAN	Q86YB7	ECHD2_HUMAN	ECHDC2	292	Homo sapiens OX=9606	1:Experimental evidence at protein level	Enoyl-CoA hydratase domain-containing protein 2, mitochondrial	1.0	0.999	4	17	17	17	0	0	1	0	0	0	1	0	1	0	1	0	0	0	0	0	1	0	2	0	1	0	1	0	1	0	2	0	1	0	1	0	1	0	1	0
sp|Q86YM7|HOME1_HUMAN	Q86YM7	HOME1_HUMAN	HOMER1	354	Homo sapiens OX=9606	1:Experimental evidence at protein level	Homer protein homolog 1	1.0	0.999	3	35	5	35	2	0	1	0	1	0	2	1	0	1	1	0	1	1	1	0	1	0	1	1	1	1	1	0	1	0	0	0	0	0	0	1	0	1	2	2
sp|Q86YZ3|HORN_HUMAN	Q86YZ3	HORN_HUMAN	HRNR	2850	Homo sapiens OX=9606	1:Experimental evidence at protein level	Hornerin	1.0	0.999	12	363	363	363	19	12	4	5	3	5	4	3	11	11	5	8	4	1	3	3	4	4	3	2	7	3	12	2	3	4	4	8	4	5	10	7	6	14	6	4
sp|Q8IUG5|MY18B_HUMAN	Q8IUG5	MY18B_HUMAN	MYO18B	2567	Homo sapiens OX=9606	1:Experimental evidence at protein level	Unconventional myosin-XVIIIb	0.9994	0.9989	5	12	12	12	0	0	1	0	0	0	1	0	1	0	1	0	0	0	0	0	1	0	0	1	0	0	1	0	0	0	0	1	0	0	0	0	0	0	0	0
sp|Q8IVN3|MSTN1_HUMAN	Q8IVN3	MSTN1_HUMAN	MUSTN1	82	Homo sapiens OX=9606	3:Protein inferred from homology	Musculoskeletal embryonic nuclear protein 1	1.0	0.999	3	133	133	133	2	2	3	3	3	2	2	3	3	3	3	3	2	2	2	1	4	3	3	2	2	2	2	2	3	3	2	3	2	2	3	4	3	3	3	2
sp|Q8IW45|NNRD_HUMAN	Q8IW45	NNRD_HUMAN	NAXD	347	Homo sapiens OX=9606	1:Experimental evidence at protein level	ATP-dependent (S)-NAD(P)H-hydrate dehydratase	1.0	0.999	6	95	95	95	1	1	2	1	3	1	4	2	3	1	4	2	3	3	3	2	2	1	3	3	1	3	2	3	2	2	3	2	2	1	1	1	4	1	2	1
sp|Q8IWA5|CTL2_HUMAN	Q8IWA5	CTL2_HUMAN	SLC44A2	706	Homo sapiens OX=9606	1:Experimental evidence at protein level	Choline transporter-like protein 2	1.0	0.999	2	43	43	43	1	1	1	1	0	1	1	2	0	3	0	1	0	1	0	1	1	1	1	1	0	1	1	1	0	1	0	1	0	1	1	1	2	2	0	1
sp|Q8IWL2|SFTA1_HUMAN	Q8IWL2	SFTA1_HUMAN	SFTPA1	248	Homo sapiens OX=9606	1:Experimental evidence at protein level	Pulmonary surfactant-associated protein A1	0.9981	0.9982	2	2	1	2	1	0	0	0	0	0	0	0	0	0	0	0	0	0	0	0	0	0	0	0	0	0	0	0	0	0	0	0	0	0	0	0	0	0	0	0
sp|Q8IWW8|HOT_HUMAN	Q8IWW8	HOT_HUMAN	ADHFE1	467	Homo sapiens OX=9606	1:Experimental evidence at protein level	Hydroxyacid-oxoacid transhydrogenase, mitochondrial	1.0	0.999	8	204	204	204	2	1	8	3	3	2	10	5	4	3	6	3	8	4	11	4	2	2	5	2	6	4	5	3	13	4	8	7	4	2	8	6	8	5	6	7
sp|Q8IWX7|UN45B_HUMAN	Q8IWX7	UN45B_HUMAN	UNC45B	931	Homo sapiens OX=9606	1:Experimental evidence at protein level	Protein unc-45 homolog B	1.0	0.999	24	343	343	343	2	2	4	12	7	12	5	20	3	10	2	10	2	10	2	13	6	15	3	11	6	14	4	8	0	9	2	14	2	11	5	8	1	5	2	6
sp|Q8IXJ6|SIR2_HUMAN	Q8IXJ6	SIR2_HUMAN	SIRT2	389	Homo sapiens OX=9606	1:Experimental evidence at protein level	NAD-dependent protein deacetylase sirtuin-2	0.9985	0.999	2	13	13	13	0	0	1	0	1	0	1	0	0	0	1	0	1	0	0	0	1	0	0	0	1	0	0	0	0	0	2	0	0	0	0	1	0	0	0	1
sp|Q8IXM3|RM41_HUMAN	Q8IXM3	RM41_HUMAN	MRPL41	137	Homo sapiens OX=9606	1:Experimental evidence at protein level	39S ribosomal protein L41, mitochondrial	0.854	0.999	1	4	4	4	0	0	0	0	0	0	0	0	0	1	0	1	0	0	0	0	0	0	0	0	0	0	0	0	0	1	0	0	0	0	1	0	0	0	0	0
sp|Q8IYD1|ERF3B_HUMAN	Q8IYD1	ERF3B_HUMAN	GSPT2	628	Homo sapiens OX=9606	1:Experimental evidence at protein level	Eukaryotic peptide chain release factor GTP-binding subunit ERF3B	0.9937	0.999	3	11	11	20	1	0	1	0	0	0	0	0	0	0	0	0	0	0	1	0	0	0	0	0	0	0	1	0	1	0	1	0	0	0	0	0	0	0	1	0
sp|Q8IYS1|P20D2_HUMAN	Q8IYS1	P20D2_HUMAN	PM20D2	436	Homo sapiens OX=9606	1:Experimental evidence at protein level	Peptidase M20 domain-containing protein 2	1.0	0.999	2	8	8	8	0	0	0	0	1	0	2	1	0	0	0	0	0	0	0	0	1	0	2	1	0	0	0	0	0	0	0	0	0	0	0	0	0	0	0	0
sp|Q8IYU8|MICU2_HUMAN	Q8IYU8	MICU2_HUMAN	MICU2	434	Homo sapiens OX=9606	1:Experimental evidence at protein level	Calcium uptake protein 2, mitochondrial	0.9987	0.999	3	22	22	22	1	0	1	0	1	0	2	0	0	0	1	0	1	0	1	0	1	0	1	0	1	0	1	0	1	0	1	0	1	0	1	0	1	0	0	1
sp|Q8N0U8|VKORL_HUMAN	Q8N0U8	VKORL_HUMAN	VKORC1L1	176	Homo sapiens OX=9606	1:Experimental evidence at protein level	Vitamin K epoxide reductase complex subunit 1-like protein 1	0.854	0.999	1	30	30	30	0	0	0	0	1	0	0	0	1	0	0	0	1	0	1	0	1	0	1	1	1	1	0	1	1	1	1	0	0	0	0	1	1	1	1	1
sp|Q8N0X4|CLYBL_HUMAN	Q8N0X4	CLYBL_HUMAN	CLYBL	340	Homo sapiens OX=9606	1:Experimental evidence at protein level	Citramalyl-CoA lyase, mitochondrial	1.0	0.999	4	13	13	13	0	0	0	0	0	0	0	0	1	1	0	1	0	0	0	0	0	0	0	0	0	0	0	0	2	2	1	1	0	0	0	1	1	0	0	1
sp|Q8N0Y7|PGAM4_HUMAN	Q8N0Y7	PGAM4_HUMAN	PGAM4	254	Homo sapiens OX=9606	3:Protein inferred from homology	Probable phosphoglycerate mutase 4	0.9927	0.9988	5	4	4	287	0	0	0	0	0	0	0	0	0	0	0	0	0	0	0	0	1	0	0	0	0	1	0	0	0	0	0	0	0	0	0	0	0	1	0	0
sp|Q8N142|PURA1_HUMAN	Q8N142	PURA1_HUMAN	ADSS1	457	Homo sapiens OX=9606	1:Experimental evidence at protein level	Adenylosuccinate synthetase isozyme 1	1.0	0.999	25	1478	1472	1478	14	14	38	37	22	23	24	36	34	35	36	44	22	31	28	25	35	35	26	34	38	34	30	32	25	31	42	41	21	25	30	29	32	27	37	40
sp|Q8N183|NDUF2_HUMAN	Q8N183	NDUF2_HUMAN	NDUFAF2	169	Homo sapiens OX=9606	1:Experimental evidence at protein level	NADH dehydrogenase [ubiquinone] 1 alpha subcomplex assembly factor 2	1.0	0.999	3	16	16	16	0	0	1	0	0	0	1	0	1	0	0	0	0	0	2	0	0	0	1	0	2	0	0	0	1	0	1	0	0	0	1	0	2	1	0	2
[truncated: 553 more rows]
[truncated: 215 more columns]
