# Supplementary material for: Integrated fibre-specific methylome and proteome profiling of human skeletal muscle across males and females with fibre-type deconvolution
Source: Skelet Muscle. 2025 Oct 10;15:28. doi: 10.1186/s13395-025-00396-0 (PMC12512927; doi:10.1186/s13395-025-00396-0)
Supplement: Supplementary file 9 — Additional file 9. Methylome differential analysis results. [file 13395_2025_396_MOESM9_ESM.xlsx]

## Sheet: T1vsT2-DMPs
	GeneName	logFC	AveExp	t	p.value	adj.p.val	B	logFC_beta	t_beta	AveExpr_beta	Seqname	Start	End	ChromStat	CGI	EPICv1Loci	Methyl450KLoci	Methyl27KLoci
cg08799394_TC21	PDLIM1	-2.37605	-0.492376	-25.989	6.78531e-39	5.56097e-33	76.832	-0.380759	-25.5888	0.423515	chr10	95289435	95289437	TssFlnkU	Shore	cg08799394	cg08799394
cg01718380_BC21	KALRN	-2.6907	-0.697738	-24.7997	1.51855e-37	6.22271e-32	73.9391	-0.408833	-23.3098	0.395704	chr3	124266673	124266675	Quies	Shelf	cg01718380
cg20562104_BC21	ENSG00000227048;TNNI1	-2.33345	0.761385	-24.5401	3.04036e-37	8.30586e-32	73.2904	-0.350426	-25.8942	0.615383	chr1	201428462	201428464	Quies	OpenSea	cg20562104
cg14600987_BC21	TNNT3	2.28738	-0.684235	23.9362	1.56297e-36	3.20237e-31	71.757	0.352725	23.8902	0.394598	chr11	1931447	1931449	Quies	Shelf	cg14600987	cg14600987
cg15791478_TC21	NA	-2.63157	-0.61446	-23.5962	3.98506e-36	6.53199e-31	70.8781	-0.408376	-23.3617	0.40734	chr20	49768481	49768483	EnhA1	OpenSea	cg15791478
cg22495058_BC21	GREB1	1.75932	-0.587401	23.4952	5.27179e-36	6.7027e-31	70.6151	0.280308	23.8971	0.405621	chr2	11612246	11612248	Quies	Shore	cg22495058	cg22495058
cg19642007_BC21	TNNT3	2.07026	0.787554	23.4656	5.72489e-36	6.7027e-31	70.5376	0.321854	24.1359	0.622763	chr11	1923233	1923235	Quies	Shelf	cg19642007	cg19642007	cg19642007
cg23159950_BC21	MYH7B	-2.57185	-0.758414	-23.3957	6.95441e-36	7.12445e-31	70.3546	-0.389667	-22.143	0.385994	chr20	34977474	34977476	Quies	Shelf	cg23159950
cg25091827_BC21	MYH7B	-1.92433	1.16229	-23.2476	1.05162e-35	9.57632e-31	69.9654	-0.267285	-24.1159	0.678616	chr20	34979739	34979741	Quies	Island	cg25091827
cg02304314_BC21	FLJ12825	-2.25429	0.207408	-23.1887	1.24022e-35	1.01644e-30	69.8101	-0.368185	-23.2368	0.532301	chr12	54064224	54064226	ReprPC	Shelf	cg02304314
cg25691442_TC21	TPM1	2.39563	-1.01136	23.1056	1.5662e-35	1.16691e-30	69.5903	0.34478	21.8162	0.347305	chr15	63053312	63053314	EnhA1	OpenSea	cg25691442	cg25691442
cg20491601_BC21	TPM1	2.58409	-0.944636	22.9413	2.48955e-35	1.70028e-30	69.1535	0.374651	22.5015	0.360497	chr15	63051633	63051635	EnhA1	Shelf
cg13048191_BC21	TNNI1	-2.83638	1.00703	-22.8173	3.5381e-35	1.95378e-30	68.8219	-0.398558	-24.1092	0.645384	chr1	201424339	201424341	Quies	OpenSea	cg13048191
cg23708673_BC21	ATP2A2	-2.08799	0.906014	-22.8157	3.55409e-35	1.95378e-30	68.8177	-0.307442	-23.9425	0.640145	chr12	110327493	110327495	Tx	OpenSea	cg23708673
cg18378755_TC21	MICAL1;ZBTB24	2.12503	0.623571	22.8136	3.57591e-35	1.95378e-30	68.8119	0.338278	23.922	0.597921	chr6	109466442	109466444	Tx	OpenSea	cg18378755
cg12038298_TC21	TNNT3	2.17231	1.05043	22.7639	4.11791e-35	2.1093e-30	68.6787	0.321749	22.3897	0.661178	chr11	1930583	1930585	Quies	Shore	cg12038298	cg12038298
cg07648215_BC21	MYLK3	-1.91429	0.905139	-22.6545	5.62412e-35	2.71136e-30	68.3845	-0.286187	-21.9978	0.642132	chr16	46748350	46748352	Quies	OpenSea	cg07648215	cg07648215
cg21221455_BC21	TPM1;TPM1-AS	2.01142	0.734848	22.281	1.64465e-34	7.48829e-30	67.3703	0.315163	22.4616	0.615757	chr15	63050088	63050090	TssFlnkU	Shore	cg21221455	cg21221455
cg07209719_BC21	PDLIM1	-2.50386	-0.499253	-22.1547	2.37111e-34	1.02277e-29	67.0241	-0.396279	-21.4308	0.422447	chr10	95288894	95288896	TssFlnk	Shore	cg07209719
cg19755714_TC21	MAML3	-2.20772	0.483251	-22.1094	2.70515e-34	1.10852e-29	66.8993	-0.35119	-22.5577	0.576125	chr4	139921747	139921749	EnhA1	OpenSea	cg19755714	cg19755714
cg18447962_TC21	ATP2A2;ENSG00000289311	-2.78773	0.265845	-22.0804	2.94261e-34	1.1484e-29	66.8196	-0.438011	-23.1881	0.537132	chr12	110279751	110279753	EnhWk	Shore	cg18447962
cg03315837_BC21	MYLK3	-2.26591	1.07892	-21.9789	3.95629e-34	1.47383e-29	66.5393	-0.322725	-23.3751	0.6649	chr16	46763709	46763711	Quies	OpenSea	cg03315837
cg06570416_BC21	ATP2A2;ENSG00000289311	-2.72379	0.744269	-21.8948	5.05914e-34	1.80272e-29	66.3063	-0.404299	-23.6564	0.610002	chr12	110279505	110279507	Quies	Shore	cg06570416
cg18176835_BC21	ENSG00000259370;TLN2	1.63418	-0.0153613	21.8657	5.51008e-34	1.8816e-29	66.2253	0.274657	22.7263	0.497188	chr15	62843130	62843132	TxWk	OpenSea	cg18176835
cg04344361_TC21	XXYLT1	2.28139	0.458241	21.7928	6.82354e-34	2.23692e-29	66.0226	0.364659	22.5461	0.569761	chr3	195123628	195123630	Quies	OpenSea	cg04344361
cg03406283_TC21	NA	-2.47785	0.738076	-21.7436	7.88627e-34	2.48587e-29	65.8854	-0.371722	-21.3813	0.610493	chr2	120548744	120548746	ReprPCWk	OpenSea
cg00783213_BC21	TPST2	-1.80596	0.537738	-21.6405	1.06898e-33	3.2448e-29	65.5968	-0.292654	-22.3715	0.586818	chr22	26550213	26550215	TxWk	OpenSea	cg00783213
cg04578549_BC21	ENSG00000259727	1.93366	0.520118	21.6038	1.19129e-33	3.48691e-29	65.494	0.31126	21.6398	0.582844	chr15	62894442	62894444	Quies	OpenSea	cg04578549
cg19387862_TC21	SPIB	1.79638	0.0144207	21.4971	1.63434e-33	4.61876e-29	65.1938	0.299974	21.8023	0.502694	chr19	50428617	50428619	ReprPC	Shore	cg19387862	cg19387862
cg13435855_BC21	TNNI1	-2.27774	0.43917	-21.4624	1.8117e-33	4.94933e-29	65.096	-0.362411	-22.2057	0.568419	chr1	201421077	201421079	Quies	OpenSea	cg13435855	cg13435855
cg08901951_BC21	MYL2	-2.01587	0.0563964	-21.4511	1.87353e-33	4.95312e-29	65.0641	-0.333583	-21.8864	0.50846	chr12	110919416	110919418	Quies	OpenSea	cg08901951
cg20273012_BC21	BMF	1.89197	-0.350909	21.4241	2.03014e-33	5.19945e-29	64.9878	0.309213	21.9276	0.443413	chr15	40104397	40104399	EnhA1	OpenSea
cg15415313_BC21	PDLIM1	-2.18895	1.12357	-21.3808	2.30953e-33	5.73574e-29	64.8654	-0.312056	-21.373	0.671984	chr10	95278530	95278532	Quies	OpenSea
cg20488341_TC21	NA	2.12722	0.16086	21.3096	2.85632e-33	6.7543e-29	64.6634	0.349416	22.0375	0.524586	chr1	9836250	9836252	Quies	OpenSea	cg20488341	cg20488341
cg13131270_BC21	RPA1	-2.38121	0.74844	-21.3063	2.88448e-33	6.7543e-29	64.6541	-0.362669	-22.4069	0.614666	chr17	1843925	1843927	Tx	OpenSea	cg13131270
cg06455375_BC21	TNNT3	2.39222	0.486373	21.2907	3.02233e-33	6.81705e-29	64.6097	0.377844	21.8147	0.573715	chr11	1926512	1926514	Quies	Island	cg06455375	cg06455375
cg12542203_TC21	NA	2.54758	0.94771	21.2846	3.07764e-33	6.81705e-29	64.5925	0.374169	21.6162	0.640886	chr5	68409568	68409570	Quies	OpenSea	cg12542203
cg21108554_BC21	REPIN1-AS1	2.31505	0.210138	21.2566	3.34686e-33	7.2183e-29	64.5128	0.378478	21.6923	0.53178	chr7	150364238	150364240	Quies	Shelf	cg21108554	cg21108554
cg17799456_BC21	EEPD1	-2.46284	-0.915095	-21.2438	3.47733e-33	7.30739e-29	64.4764	-0.369631	-20.6232	0.36044	chr7	36287474	36287476	EnhA1	OpenSea	cg17799456
cg00313533_TC21	MYL3	-1.97317	0.927818	-21.2247	3.68225e-33	7.54456e-29	64.422	-0.292234	-21.6871	0.643842	chr3	46861285	46861287	Quies	OpenSea	cg00313533
cg01671575_BC21	PGBD5	2.05098	0.240925	21.1707	4.32902e-33	8.65339e-29	64.2681	0.337689	21.373	0.538706	chr1	230377819	230377821	Quies	OpenSea	cg01671575	cg01671575	cg01671575
cg16514487_BC21	ATP2A2;ENSG00000289311	-2.38995	1.1469	-21.125	4.96603e-33	9.69039e-29	64.1375	-0.340013	-21.4441	0.67166	chr12	110279415	110279417	Quies	Shore	cg16514487
cg05258834_BC21	TNNI2	2.32467	0.831635	21.0882	5.5483e-33	1.05748e-28	64.0321	0.35001	21.7866	0.625866	chr11	1841246	1841248	TxWk	OpenSea	cg05258834	cg05258834
cg11418783_BC21	ENSG00000282221;LAD1	-1.8384	0.631585	-21.0466	6.28854e-33	1.17133e-28	63.9129	-0.289752	-21.8073	0.600733	chr1	201400521	201400523	ReprPC	Shore	cg11418783	cg11418783
cg08240074_TC21	MYH7	-2.25719	0.815239	-21.0026	7.18016e-33	1.30768e-28	63.7867	-0.337372	-22.8633	0.625617	chr14	23434577	23434579	Quies	OpenSea	cg08240074	cg08240074
cg19509829_BC11	ATP2A2	-2.47213	1.77329	-20.9895	7.47122e-33	1.33111e-28	63.7489	-0.285497	-20.2063	0.752895	chr12	110340859	110340861	Tx	OpenSea	cg19509829	cg19509829
cg19926753_BC21	VSIG10	-2.16184	0.576041	-20.9428	8.60175e-33	1.49993e-28	63.6148	-0.342852	-21.6157	0.59047	chr12	118101128	118101130	Quies	Shelf	cg19926753
cg16289421_TC21	TPM3	-1.68161	-0.201877	-20.8946	9.95504e-33	1.69974e-28	63.4757	-0.281064	-21.4357	0.466993	chr1	154179503	154179505	EnhA1	Shelf	cg16289421	cg16289421
cg15155209_TC21	SLC6A6	-1.93352	-1.29122	-20.8649	1.08913e-32	1.82164e-28	63.3901	-0.271167	-19.9287	0.301825	chr3	14460768	14460770	EnhA1	OpenSea	cg15155209	cg15155209
cg13133304_BC11	TNNI2	2.96808	1.02274	20.8521	1.13214e-32	1.85571e-28	63.3532	0.408782	23.625	0.642369	chr11	1840789	1840791	TxWk	OpenSea	cg13133304	cg13133304
cg18877271_TC11	TNNT3	2.50247	-0.0215955	20.7732	1.43919e-32	2.31276e-28	63.1246	0.405475	20.7716	0.497131	chr11	1931407	1931409	Quies	Shore	cg18877271	cg18877271
cg01712812_BC21	LYRM4	2.30534	-1.0997	20.687	1.87107e-32	2.94896e-28	62.8745	0.320352	21.7071	0.335318	chr6	5132953	5132955	EnhA1	Shore	cg01712812
cg03978573_BC21	NA	-1.66062	0.412038	-20.6802	1.9107e-32	2.95459e-28	62.8545	-0.27356	-21.587	0.567267	chr12	110269946	110269948	EnhA1	OpenSea	cg03978573
cg02763146_BC21	EIF4G1;SNORD66	1.81065	0.0332432	20.6466	2.11707e-32	3.10333e-28	62.7567	0.30263	21.022	0.505455	chr3	184324216	184324218	Tx	Shelf	cg02763146	cg02763146
cg23807570_TC21	ATP2A2	-1.93619	0.919398	-20.6368	2.18091e-32	3.10333e-28	62.7284	-0.29259	-21.2361	0.643995	chr12	110349301	110349303	Tx	OpenSea	cg23807570	cg23807570
cg14529469_BC21	MYL3	-2.53151	0.623329	-20.6365	2.18316e-32	3.10333e-28	62.7274	-0.388626	-21.5733	0.59362	chr3	46863905	46863907	Quies	OpenSea	cg14529469
cg13314400_TC11	ATP2A2	-2.7489	1.02428	-20.6315	2.21696e-32	3.10333e-28	62.7128	-0.387057	-21.6217	0.648947	chr12	110285627	110285629	TssFlnk	Shelf	cg13314400	cg13314400
cg15957369_BC21	PDLIM1	-1.95866	0.22631	-20.6301	2.22667e-32	3.10333e-28	62.7086	-0.323509	-20.9275	0.537018	chr10	95284882	95284884	Quies	OpenSea
cg00100361_TC21	ATP2A2	-2.13071	0.939066	-20.629	2.23408e-32	3.10333e-28	62.7055	-0.316546	-20.053	0.645713	chr12	110314496	110314498	TxWk	OpenSea	cg00100361
cg15412604_TC21	ATP2A2	-1.68587	0.842886	-20.6009	2.43462e-32	3.32552e-28	62.6235	-0.259829	-20.9058	0.634923	chr12	110327490	110327492	Tx	OpenSea	cg15412604
cg18076458_BC21	NA	-2.34634	0.428888	-20.5372	2.9593e-32	3.97594e-28	62.4374	-0.371032	-21.2637	0.565945	chr12	110246957	110246959	EnhA1	OpenSea
cg01821149_TC21	TNNT3	1.65393	0.320629	20.5099	3.21792e-32	4.25368e-28	62.3575	0.274642	21.1441	0.552217	chr11	1927859	1927861	Quies	Island	cg01821149	cg01821149
cg06455211_TC21	TBC1D1	-2.22757	-0.192516	-20.501	3.30669e-32	4.30163e-28	62.3315	-0.363935	-20.6023	0.469032	chr4	37970586	37970588	Quies	OpenSea
cg02556649_BC11	TNNT3	2.98201	0.863182	20.4702	3.63447e-32	4.65417e-28	62.2413	0.4288	20.8461	0.617839	chr11	1924333	1924335	TxWk	Shore	cg02556649	cg02556649
cg01808320_BC21	CNIH3	2.32281	0.86898	20.3968	4.55652e-32	5.67609e-28	62.0256	0.348982	21.5126	0.629838	chr1	224739535	224739537	Quies	OpenSea	cg01808320	cg01808320
cg18600110_BC21	MYH7B	-2.38992	1.14663	-20.3958	4.57101e-32	5.67609e-28	62.0226	-0.33369	-19.6544	0.670323	chr20	34979500	34979502	Quies	Shore	cg18600110
cg06099173_TC21	MYH7	-1.77348	0.55159	-20.3452	5.34242e-32	6.53413e-28	61.8737	-0.28411	-21.2876	0.588753	chr14	23436590	23436592	EnhA1	OpenSea	cg06099173
cg09993645_BC21	NIBAN1	2.24261	0.216471	20.3404	5.42145e-32	6.53413e-28	61.8597	0.364126	20.2285	0.533554	chr1	184823646	184823648	Quies	OpenSea	cg09993645
cg27651665_BC21	XXYLT1	2.26622	0.49073	20.3284	5.62689e-32	6.68344e-28	61.8242	0.36281	20.6594	0.576485	chr3	195123666	195123668	Quies	OpenSea
cg13081262_BC21	MYH7	-1.99419	1.02802	-20.3203	5.76993e-32	6.75543e-28	61.8002	-0.288402	-21.4132	0.659433	chr14	23433654	23433656	Quies	OpenSea	cg13081262
cg14659008_TC21	NA	-2.18046	1.22496	-20.2721	6.69736e-32	7.73083e-28	61.6579	-0.303128	-19.4036	0.685362	chr8	101078086	101078088	Quies	Shelf	cg14659008	cg14659008
cg04052013_TC21	TNNT3	1.63588	0.732092	20.2099	8.11951e-32	9.24225e-28	61.474	0.261058	20.5962	0.618245	chr11	1938015	1938017	Quies	Island	cg04052013	cg04052013
cg00533834_BC21	ENSG00000258444;MYH7	-2.07835	0.267357	-20.1952	8.50042e-32	9.5433e-28	61.4302	-0.336401	-20.8612	0.54156	chr14	23414073	23414075	Quies	OpenSea	cg00533834
cg10239861_BC21	GARNL3	-2.28146	-0.104634	-20.1535	9.67488e-32	1.07151e-27	61.3066	-0.369836	-20.8156	0.481645	chr9	127319004	127319006	Quies	OpenSea
cg10557930_BC21	MYH7	-2.05291	-0.0942506	-20.1086	1.1126e-31	1.21579e-27	61.1731	-0.338997	-20.4895	0.484427	chr14	23432659	23432661	Quies	OpenSea	cg10557930
cg21704222_BC21	ATXN1L	1.68715	-0.0127382	20.1017	1.13678e-31	1.22586e-27	61.1525	0.282598	20.7482	0.498438	chr16	71816830	71816832	EnhA2	OpenSea
cg15439078_BC21	MYL3	-2.11308	0.770627	-20.0852	1.19649e-31	1.2735e-27	61.1036	-0.319999	-21.413	0.619606	chr3	46863152	46863154	Quies	OpenSea	cg15439078	cg15439078	cg15439078
cg10628683_BC21	TNNC2	1.81002	-0.32073	20.05	1.33529e-31	1.40302e-27	60.9987	0.29749	20.2193	0.448313	chr20	45823881	45823883	EnhBiv	Shore	cg10628683
cg10123201_TC21	MYL3	-1.89755	0.423482	-20.0053	1.53539e-31	1.58761e-27	60.8652	-0.309173	-20.7717	0.567302	chr3	46864832	46864834	Quies	OpenSea	cg10123201	cg10123201
cg26270038_BC21	MYH6	-1.74269	0.739504	-20.0023	1.54972e-31	1.58761e-27	60.8563	-0.273747	-20.4263	0.618315	chr14	23409586	23409588	Quies	OpenSea	cg26270038	cg26270038
cg27412039_TC11	TNNT3	3.33853	1.80114	19.9896	1.61223e-31	1.63126e-27	60.8185	0.358649	22.0358	0.732698	chr11	1926370	1926372	Quies	Island	cg27412039	cg27412039
cg19501518_TC21	MICAL1;ZBTB24	1.43242	0.302735	19.972	1.70383e-31	1.69037e-27	60.7657	0.240142	20.8844	0.550127	chr6	109466156	109466158	Tx	OpenSea	cg19501518
cg22460923_BC21	ALPL	-1.92396	-1.36106	-19.9705	1.7119e-31	1.69037e-27	60.7612	-0.266471	-20.043	0.29317	chr1	21574421	21574423	EnhWk	OpenSea	cg22460923
cg12114524_TC21	TNNI1	-2.21509	0.398689	-19.9406	1.87968e-31	1.83394e-27	60.6718	-0.353769	-20.7097	0.561386	chr1	201421665	201421667	Quies	OpenSea	cg12114524	cg12114524	cg12114524
cg08717877_BC21	NA	-2.40465	1.56798	-19.8857	2.23215e-31	2.15221e-27	60.5074	-0.300006	-19.7516	0.727959	chr12	110351381	110351383	TxWk	OpenSea	cg08717877
cg10731281_TC21	MYH7	-1.69972	-0.122485	-19.8671	2.36629e-31	2.25502e-27	60.4516	-0.284646	-20.2984	0.479517	chr14	23435610	23435612	Quies	OpenSea	cg10731281	cg10731281
cg03937290_TC21	ENSG00000237429	1.28321	-0.106689	19.8608	2.41379e-31	2.27384e-27	60.4325	0.217361	21.0156	0.482294	chr1	27526199	27526201	TssFlnkU	Shore	cg03937290	cg03937290
cg07866059_BC21	MYL3	-2.12575	1.4482	-19.8337	2.62874e-31	2.44819e-27	60.3509	-0.279753	-18.0254	0.716291	chr3	46855033	46855035	Quies	OpenSea	cg07866059
cg10423149_BC21	PTPRG	2.11531	0.340387	19.8275	2.68007e-31	2.46795e-27	60.3324	0.34442	20.2479	0.552982	chr3	62179590	62179592	Quies	OpenSea	cg10423149
cg02763799_BC21	HMGXB3	-2.38145	-0.945047	-19.8197	2.7468e-31	2.5013e-27	60.3089	-0.354008	-18.7298	0.355828	chr5	150024548	150024550	Tx	OpenSea	cg02763799
cg07743451_BC21	TPM3	-1.96552	-0.0226811	-19.7999	2.92329e-31	2.63276e-27	60.2493	-0.325449	-20.3057	0.496095	chr1	154179207	154179209	EnhA1	Shelf	cg07743451
cg03132518_TC21	TECRL	-2.17182	0.613541	-19.7827	3.08611e-31	2.74919e-27	60.1974	-0.337332	-20.9411	0.595746	chr4	64409326	64409328	Quies	OpenSea	cg03132518	cg03132518
cg09419354_BC21	LYRM4	2.0791	-1.37462	19.7617	3.29697e-31	2.90544e-27	60.1342	0.269301	20.1128	0.294202	chr6	5132980	5132982	EnhA1	Shore	cg09419354
cg11688469_TC21	TNNI1	-2.18948	0.656158	-19.7316	3.62472e-31	3.16029e-27	60.0435	-0.340754	-20.0637	0.601182	chr1	201421932	201421934	Quies	OpenSea	cg11688469	cg11688469	cg11688469
cg18258887_BC21	ENSG00000251314;MIR583HG	2.16733	-1.26373	19.6981	4.02929e-31	3.47605e-27	59.9422	0.293691	18.9377	0.308529	chr5	96068154	96068156	Quies	OpenSea	cg18258887
cg11231401_TC21	NA	-2.36202	0.833033	-19.691	4.12084e-31	3.51799e-27	59.9207	-0.34932	-18.7498	0.626323	chr1	201402116	201402118	ReprPC	Shelf	cg11231401	cg11231401
cg25406657_TC21	TPM1;TPM1-AS	2.00577	0.00526026	19.654	4.63167e-31	3.91333e-27	59.8088	0.332026	19.805	0.501428	chr15	63049833	63049835	TssFlnkU	Shore	cg25406657	cg25406657
cg07007691_BC21	IL17D	-2.45381	0.211072	-19.6396	4.84637e-31	4.05295e-27	59.7654	-0.396112	-20.2839	0.531232	chr13	20715529	20715531	ReprPCWk	OpenSea	cg07007691
cg04563870_BC21	TNNT3	2.25081	0.229438	19.63	4.99665e-31	4.13642e-27	59.7362	0.365038	20.2259	0.534512	chr11	1920189	1920191	Quies	OpenSea	cg04563870
cg26371931_TC21	SLC16A5	2.00253	0.893981	19.5829	5.8008e-31	4.7541e-27	59.5933	0.30263	19.1815	0.638676	chr17	75103982	75103984	TxWk	OpenSea	cg26371931
cg05919650_BC21	ENSG00000258740	-1.73186	-0.210135	-19.5794	5.86545e-31	4.7595e-27	59.5827	-0.288911	-19.7925	0.465462	chr14	75252364	75252366	EnhA2	OpenSea	cg05919650
cg25740110_TC21	NA	-2.01971	0.956505	-19.565	6.13906e-31	4.93267e-27	59.539	-0.301818	-20.231	0.649577	chr21	27047288	27047290	Quies	OpenSea
cg04822368_BC21	CLEC3B;EXOSC7	-1.72672	0.971298	-19.5574	6.28962e-31	4.96471e-27	59.5158	-0.253651	-20.2923	0.652952	chr3	45007401	45007403	Tx	OpenSea
cg17313218_BC21	LSP1	2.56598	0.367422	19.5569	6.30009e-31	4.96471e-27	59.5142	0.406992	20.2167	0.553694	chr11	1854485	1854487	Quies	OpenSea	cg17313218
cg05476493_BC21	LAMA4	-2.41943	0.235361	-19.535	6.75319e-31	5.27109e-27	59.4477	-0.387152	-20.0955	0.536348	chr6	112231569	112231571	Quies	OpenSea	cg05476493
cg06441714_BC21	CX3CR1	1.74123	-0.00326442	19.5207	7.06671e-31	5.46377e-27	59.4042	0.291092	19.8465	0.499832	chr3	39282237	39282239	Quies	OpenSea	cg06441714
cg13568227_TC21	NA	-1.82178	-0.672135	-19.5023	7.49296e-31	5.73918e-27	59.3481	-0.291022	-18.7786	0.391732	chr9	33082991	33082993	Quies	OpenSea
cg20491284_BC21	TPM1	1.6779	-0.300127	19.4847	7.92333e-31	6.01263e-27	59.2946	0.2789	19.508	0.450821	chr15	63041898	63041900	TssBiv	Shore
cg20472603_BC21	RORA	-1.96959	0.59536	-19.4493	8.86845e-31	6.6681e-27	59.1866	-0.312401	-20.2544	0.594424	chr15	61064420	61064422	Quies	OpenSea
cg10210094_TC21	TNNI1	-1.87676	0.694517	-19.4414	9.09313e-31	6.77488e-27	59.1626	-0.291781	-20.3602	0.609326	chr1	201405485	201405487	ReprPCWk	OpenSea	cg10210094	cg10210094
cg09578829_TC21	TBC1D1	1.44852	-0.180347	19.4255	9.56529e-31	7.06246e-27	59.1141	0.244015	20.0982	0.469904	chr4	37908629	37908631	Quies	OpenSea	cg09578829	cg09578829
cg05388410_BC21	TPM1	2.2869	-0.544314	19.4204	9.72339e-31	7.11509e-27	59.0984	0.361418	19.3841	0.415205	chr15	63041355	63041357	EnhBiv	Shore	cg05388410
cg01813433_BC21	TNNI1	-2.63891	0.656259	-19.417	9.8284e-31	7.12828e-27	59.0881	-0.40031	-20.364	0.596024	chr1	201420503	201420505	Quies	OpenSea
cg05744229_BC21	MYH7	-1.95799	0.675513	-19.3883	1.07735e-30	7.68831e-27	59.0001	-0.309092	-19.7574	0.606872	chr14	23435468	23435470	Quies	OpenSea	cg05744229	cg05744229	cg05744229
cg13791558_TC21	NA	-2.46837	0.253349	-19.3878	1.07882e-30	7.68831e-27	58.9988	-0.396449	-19.6487	0.54028	chr3	14329540	14329542	Quies	OpenSea	cg13791558
cg12501575_BC21	COG1;ENSG00000277728	-1.86416	-1.10106	-19.3488	1.22205e-30	8.54507e-27	58.8793	-0.277164	-19.362	0.327824	chr17	73203511	73203513	Tx	OpenSea	cg12501575
cg16205293_BC21	NA	1.83704	0.197448	19.3481	1.22463e-30	8.54507e-27	58.8773	0.303567	19.5918	0.531444	chr11	35914969	35914971	Quies	OpenSea
cg05813616_BC21	MYLK3	-1.76155	1.3327	-19.3467	1.23032e-30	8.54507e-27	58.8728	-0.239075	-18.722	0.705926	chr16	46747800	46747802	Quies	OpenSea	cg05813616	cg05813616
cg01341486_TC21	LPP	-2.07936	-0.481008	-19.3312	1.2928e-30	8.90357e-27	58.8253	-0.335407	-19.1587	0.424231	chr3	188390100	188390102	Quies	OpenSea	cg01341486
cg25171685_BC21	TPM1	1.75594	-2.09774	19.3258	1.31542e-30	8.98386e-27	58.8087	0.184327	17.5349	0.201844	chr15	63042155	63042157	TssBiv	Island		cg25171685
cg13107144_TC21	TPM1	1.27405	-0.783965	19.3037	1.41162e-30	9.56123e-27	58.741	0.201502	20.0796	0.371492	chr15	63060966	63060968	Tx	OpenSea	cg13107144	cg13107144
cg03418649_TC21	TNNT3	1.99815	1.08087	19.2911	1.46968e-30	9.87289e-27	58.7024	0.291325	18.4104	0.667177	chr11	1924737	1924739	Quies	Shore	cg03418649
cg08925046_TC21	PDLIM1	-1.23529	-0.00859689	-19.2674	1.58553e-30	1.04818e-26	58.6296	-0.210138	-20.3877	0.498353	chr10	95249162	95249164	Quies	OpenSea	cg08925046	cg08925046
cg01667636_TC21	WBP1L	1.79322	0.161621	19.2674	1.5859e-30	1.04818e-26	58.6294	0.298993	19.5881	0.52657	chr10	102812334	102812336	Tx	OpenSea	cg01667636
cg00557924_TC21	DRAIC	2.00708	1.04174	19.2594	1.62702e-30	1.06675e-26	58.6048	0.298427	18.0457	0.660843	chr15	69723362	69723364	Quies	OpenSea	cg00557924
cg02681763_BC21	MYL2	-2.13786	-0.213742	-19.216	1.87026e-30	1.2165e-26	58.4712	-0.349521	-19.3559	0.465786	chr12	110917613	110917615	Quies	OpenSea	cg02681763
cg16610908_TC21	ENSG00000260401;P2RY2	-1.12813	-0.172131	-19.2085	1.91554e-30	1.23598e-26	58.4482	-0.191607	-20.5139	0.470936	chr11	73240076	73240078	Quies	OpenSea
cg25657823_BC21	MYL3	-2.17021	0.952643	-19.2061	1.93037e-30	1.23598e-26	58.4408	-0.316557	-19.9875	0.645767	chr3	46863298	46863300	Quies	OpenSea	cg25657823
cg21531873_TC21	ATP2A2	-1.9415	1.2964	-19.1975	1.98434e-30	1.26069e-26	58.4144	-0.261866	-19.4521	0.698476	chr12	110340810	110340812	Tx	OpenSea	cg21531873	cg21531873
cg21026396_TC21	TPM1;TPM1-AS	1.99212	-1.90419	19.1621	2.22339e-30	1.40169e-26	58.3053	0.223415	17.8185	0.226577	chr15	63049500	63049502	TssFlnkU	Shore	cg21026396
cg10200360_BC21	UTRN	2.03205	1.14662	19.1205	2.54227e-30	1.59049e-26	58.1767	0.289761	18.6151	0.676012	chr6	144354859	144354861	Quies	OpenSea
cg05046117_BC21	SLC1A3	-2.39766	0.748039	-19.1174	2.56786e-30	1.59433e-26	58.167	-0.36144	-19.4202	0.613086	chr5	36624435	36624437	Quies	OpenSea	cg05046117
cg24490338_BC21	TPM3	-1.77575	0.406127	-19.1075	2.65107e-30	1.63362e-26	58.1364	-0.289337	-19.7388	0.565516	chr1	154191577	154191579	ReprPCWk	OpenSea	cg24490338	cg24490338	cg24490338
cg16064932_BC21	MYLK3	-1.61467	0.771255	-19.0995	2.72043e-30	1.66385e-26	58.1117	-0.249963	-19.4939	0.623625	chr16	46743019	46743021	Quies	OpenSea	cg16064932
cg24612059_BC11	MAPT	2.29732	0.989737	19.0341	3.35967e-30	2.03959e-26	57.9091	0.333961	17.8292	0.649305	chr17	46024095	46024097	TxWk	OpenSea	cg24612059	cg24612059
cg22658846_TC11	MYOM2	2.34104	1.21126	19.0057	3.68275e-30	2.21929e-26	57.8209	0.320107	17.7379	0.6797	chr8	2071640	2071642	Quies	OpenSea	cg22658846	cg22658846
cg22302511_TC21	ENSG00000263494;SPECC1	-2.2097	0.723891	-18.994	3.82535e-30	2.2884e-26	57.7845	-0.337173	-19.6989	0.61207	chr17	20228651	20228653	TxWk	OpenSea
cg26802119_BC21	NA	1.59853	0.100229	18.9716	4.1129e-30	2.43829e-26	57.7149	0.268336	19.4377	0.516336	chr7	128380982	128380984	Quies	OpenSea	cg26802119	cg26802119
cg15321231_TC21	TPM3	-1.40213	0.142354	-18.9699	4.13541e-30	2.43829e-26	57.7096	-0.236908	-19.6135	0.523782	chr1	154178935	154178937	EnhA1	Shelf	cg15321231
cg14230490_BC21	NEK6	-1.63298	-0.699393	-18.9202	4.85874e-30	2.8443e-26	57.5548	-0.259807	-18.7489	0.387067	chr9	124297840	124297842	EnhA1	OpenSea
cg06067377_TC21	NA	2.469	1.15385	18.9076	5.06034e-30	2.92567e-26	57.5158	0.350183	17.8619	0.670239	chr5	115480598	115480600	Quies	OpenSea	cg06067377
cg09163921_TC21	CCDC57	1.41334	0.178899	18.9071	5.06912e-30	2.92567e-26	57.5141	0.238667	19.4515	0.529705	chr17	82108257	82108259	TxWk	OpenSea	cg09163921	cg09163921
cg07488987_BC21	NGDN	-1.76314	0.931432	-18.8989	5.20561e-30	2.98343e-26	57.4886	-0.265327	-18.6244	0.647878	chr14	23468895	23468897	TssA	OpenSea	cg07488987	cg07488987
cg19352438_BC21	ENSG00000272736;MYH1;MYHAS	2.44705	0.565777	18.8498	6.10618e-30	3.47527e-26	57.3353	0.385098	19.8103	0.586068	chr17	10519739	10519741	Quies	OpenSea	cg19352438
cg06787422_BC21	NA	1.90599	0.71313	18.8473	6.15668e-30	3.47984e-26	57.3274	0.299788	18.5722	0.61278	chr15	63039651	63039653	Quies	Shelf	cg06787422	cg06787422
cg25965526_BC21	NMNAT2	-1.89971	-1.00657	-18.8394	6.316e-30	3.54544e-26	57.3029	-0.282897	-17.6291	0.342486	chr1	183304970	183304972	Quies	OpenSea	cg25965526
cg21558545_TC21	LGR5;TSPAN8	-1.92269	-1.24548	-18.8174	6.78599e-30	3.78335e-26	57.2339	-0.27247	-20.1096	0.310703	chr12	71441078	71441080	TssBiv	Shore	cg21558545	cg21558545
cg02821464_TC21	TNNT3	2.2748	0.652545	18.8062	7.03702e-30	3.86994e-26	57.199	0.354878	19.7685	0.600211	chr11	1924376	1924378	Quies	Shore	cg02821464	cg02821464
cg06753398_TC11	TNNI2	2.76954	2.33716	18.8046	7.07408e-30	3.86994e-26	57.194	0.252198	15.4003	0.805945	chr11	1840956	1840958	TxWk	OpenSea	cg06753398	cg06753398
cg08550799_TC21	JADE2	1.67389	-0.0125835	18.8042	7.08297e-30	3.86994e-26	57.1927	0.280958	19.1208	0.497756	chr5	134547912	134547914	EnhWk	OpenSea
cg06580598_BC21	MICAL1;ZBTB24	1.27175	0.260737	18.7999	7.18387e-30	3.89908e-26	57.1792	0.214697	19.6173	0.543736	chr6	109465874	109465876	Tx	OpenSea	cg06580598
cg06535121_TC21	LINC02357	2.1839	-1.44347	18.7973	7.24495e-30	3.90636e-26	57.171	0.282955	18.2367	0.286571	chr4	26088488	26088490	Quies	OpenSea	cg06535121
cg13254269_TC21	ATP2A2;ENSG00000289311	-2.10076	0.790716	-18.7894	7.43477e-30	3.9801e-26	57.1462	-0.322749	-20.0771	0.623561	chr12	110280012	110280014	EnhWk	Shore	cg13254269
cg18011536_BC21	NA	1.05356	0.0669873	18.7875	7.47884e-30	3.9801e-26	57.1405	0.180135	20.3213	0.511464	chr12	104182231	104182233	Quies	OpenSea
cg14132050_TC21	RGS3	-1.92782	-0.103863	-18.7673	7.98869e-30	4.22401e-26	57.0771	-0.319689	-19.0976	0.484044	chr9	113524074	113524076	EnhA1	OpenSea
cg20041007_TC21	DUSP16	-1.86307	0.303769	-18.7507	8.43243e-30	4.43005e-26	57.0252	-0.30676	-19.4032	0.549195	chr12	12521143	12521145	Quies	OpenSea	cg20041007
cg17565283_TC21	ASB8	1.79084	1.01213	18.7422	8.67229e-30	4.52704e-26	56.9982	0.268621	19.0335	0.659104	chr12	48164708	48164710	Quies	OpenSea
cg23088816_TC21	NA	-1.87276	0.549293	-18.7343	8.8975e-30	4.61521e-26	56.9736	-0.301794	-18.4886	0.588046	chr2	173428257	173428259	Quies	OpenSea	cg23088816
cg26675212_TC21	KLHL29	1.44386	0.68492	18.727	9.11326e-30	4.6974e-26	56.9505	0.23159	18.4248	0.611049	chr2	23557434	23557436	Quies	OpenSea	cg26675212
cg04252965_TC21	TNNI2	2.19059	1.13114	18.7116	9.58221e-30	4.90825e-26	56.9023	0.311294	18.8387	0.671217	chr11	1841078	1841080	TxWk	OpenSea	cg04252965	cg04252965
cg24483493_TC21	TPM1	2.11033	-0.746532	18.6907	1.02602e-29	5.22291e-26	56.8366	0.32203	18.0752	0.38337	chr15	63041276	63041278	EnhBiv	Shore	cg24483493	cg24483493
cg02122276_BC21	NA	1.79	0.526797	18.6452	1.1908e-29	6.02426e-26	56.6934	0.290602	18.5634	0.584538	chr1	232765205	232765207	Quies	OpenSea
cg07579123_TC21	ROR1	-1.44969	0.371887	-18.6372	1.22227e-29	6.132e-26	56.6683	-0.240835	-18.9632	0.561677	chr1	63857650	63857652	Quies	OpenSea	cg07579123	cg07579123
cg17710952_BC21	ATP2A1	1.40573	0.340595	18.636	1.22706e-29	6.132e-26	56.6646	0.235968	19.2561	0.556725	chr16	28903337	28903339	TxWk	Shelf	cg17710952
cg19083458_BC21	AFAP1L1	2.17178	0.133967	18.6235	1.27863e-29	6.35098e-26	56.625	0.357025	19.11	0.520958	chr5	149314967	149314969	Quies	OpenSea	cg19083458
cg02095032_TC21	GALNT2	1.75239	0.735094	18.6121	1.32704e-29	6.55176e-26	56.5892	0.279625	18.6942	0.617937	chr1	230248428	230248430	TxWk	OpenSea
cg14195115_TC21	ENSG00000255872;SHB	2.02948	0.765822	18.607	1.34975e-29	6.62397e-26	56.5729	0.316367	18.0327	0.620035	chr9	38061780	38061782	EnhWk	OpenSea	cg14195115	cg14195115
cg06290910_BC21	ATP2A2	-2.06539	1.06881	-18.5998	1.38198e-29	6.74175e-26	56.5502	-0.29858	-18.655	0.66557	chr12	110326631	110326633	Tx	OpenSea	cg06290910
cg25423573_BC21	ENSG00000235426;ZCCHC24	1.54186	-1.91268	18.5969	1.39502e-29	6.7651e-26	56.5412	0.171523	18.8053	0.218831	chr10	79399225	79399227	EnhA1	OpenSea	cg25423573	cg25423573
cg23474173_BC21	MIR208B;MYH7	-1.32419	0.745514	-18.5947	1.40524e-29	6.77456e-26	56.5342	-0.21036	-18.9674	0.622503	chr14	23419282	23419284	Quies	Shore		cg23474173
cg23551285_BC21	MAPK4	1.71103	0.226159	18.5885	1.43416e-29	6.87354e-26	56.5146	0.285161	18.6548	0.536696	chr18	50724898	50724900	Quies	OpenSea
cg10556764_TC21	MYL3	-2.01691	0.105756	-18.5814	1.468e-29	6.99486e-26	56.4922	-0.331658	-19.4504	0.51581	chr3	46863478	46863480	Quies	OpenSea	cg10556764
cg27353529_BC21	ENSG00000249894;ENSG00000250421	1.53947	1.19775	18.5793	1.47814e-29	7.00247e-26	56.4855	0.221718	17.8882	0.687613	chr5	67814265	67814267	Quies	OpenSea	cg27353529
cg04008056_BC21	NA	1.44571	-0.125881	18.5766	1.49135e-29	7.02445e-26	56.477	0.243605	19.1108	0.479177	chr3	52220825	52220827	EnhWk	Shore		cg04008056
cg15849872_TC21	TNNT3	1.51939	-1.67193	18.57	1.5237e-29	7.13579e-26	56.4563	0.187785	17.725	0.248058	chr11	1921513	1921515	Quies	OpenSea	cg15849872	cg15849872
cg08198488_BC11	TPM1	2.2244	-0.762041	18.5676	1.53595e-29	7.1523e-26	56.4486	0.346495	17.892	0.381665	chr15	63041592	63041594	ReprPC	Shore	cg08198488	cg08198488
cg19769131_BC21	STON2	-1.89243	0.710002	-18.5586	1.58196e-29	7.3249e-26	56.4203	-0.295814	-18.5846	0.612792	chr14	81401286	81401288	Quies	OpenSea
cg16255631_BC11	MYBPC2	1.65866	0.800394	18.5555	1.59802e-29	7.35771e-26	56.4105	0.258472	18.9156	0.627964	chr19	50435450	50435452	ReprPCWk	Shelf	cg16255631	cg16255631
cg06932760_BC21	SSH1	1.82272	0.232243	18.538	1.69277e-29	7.75041e-26	56.3551	0.302957	19.2301	0.537038	chr12	108799884	108799886	Tx	OpenSea	cg06932760
cg23108386_BC21	CCDC57	1.34701	-0.442676	18.5084	1.86628e-29	8.48094e-26	56.2613	0.221999	19.0328	0.426637	chr17	82107068	82107070	EnhA1	OpenSea
cg25658588_BC21	KLHL29	1.92553	0.0615322	18.5073	1.87302e-29	8.48094e-26	56.2578	0.31841	18.9999	0.508835	chr2	23585315	23585317	Quies	OpenSea	cg25658588
cg07650862_BC21	MYH7	-1.94959	0.524466	-18.4553	2.22307e-29	1.00106e-25	56.093	-0.310983	-19.274	0.582966	chr14	23431788	23431790	Quies	OpenSea	cg07650862
cg00899541_TC21	NA	1.77079	-0.0709819	18.4496	2.26471e-29	1.01423e-25	56.0751	0.295209	18.587	0.488954	chr1	67465457	67465459	Quies	OpenSea
cg07439373_TC21	ENSG00000235426;ZCCHC24	2.13569	-1.46677	18.448	2.27705e-29	1.01423e-25	56.0699	0.271464	19.0278	0.283022	chr10	79399614	79399616	EnhA1	OpenSea	cg07439373
cg20491287_TC21	TPM1	1.33566	-0.651308	18.3793	2.85694e-29	1.26008e-25	55.8515	0.214972	18.7178	0.392782	chr15	63042000	63042002	TssBiv	Shore
cg22633143_BC21	OSBPL7	1.51026	0.0444645	18.379	2.85976e-29	1.26008e-25	55.8506	0.255063	18.6305	0.507433	chr17	47820358	47820360	TxWk	OpenSea
cg14267587_BC21	ZBTB34	-1.51045	-0.494996	-18.3696	2.9497e-29	1.29276e-25	55.8208	-0.248374	-18.251	0.418592	chr9	126885255	126885257	Quies	OpenSea
cg00950004_BC21	TPM3	-1.31795	0.0540706	-18.3612	3.03331e-29	1.32233e-25	55.7939	-0.223241	-19.0849	0.509014	chr1	154193196	154193198	ReprPCWk	OpenSea	cg00950004	cg00950004
cg15690475_BC11	MAPT	2.338	0.971259	18.2928	3.80498e-29	1.64995e-25	55.5757	0.343739	16.9008	0.646557	chr17	46024086	46024088	TxWk	OpenSea	cg15690475	cg15690475
cg13247990_TC21	MYLK3	-1.42378	0.454883	-18.2767	4.01339e-29	1.73117e-25	55.5243	-0.233651	-19.1901	0.57472	chr16	46748263	46748265	Quies	OpenSea	cg13247990	cg13247990	cg13247990
cg21410048_BC21	KLHL29	2.0272	-1.31852	18.2738	4.05176e-29	1.734e-25	55.5152	0.273137	16.3339	0.303743	chr2	23541928	23541930	Quies	OpenSea	cg21410048
cg20505728_TC21	NA	-2.07837	-0.317062	-18.2728	4.06546e-29	1.734e-25	55.5119	-0.339166	-18.1194	0.448825	chr3	43759045	43759047	Quies	OpenSea	cg20505728	cg20505728
cg00246695_BC21	VPS13D	1.7529	0.258182	18.2706	4.09533e-29	1.734e-25	55.5049	0.290357	18.622	0.541453	chr1	12486045	12486047	EnhA1	OpenSea
cg23938470_TC21	NA	-1.73988	0.695684	-18.2699	4.1046e-29	1.734e-25	55.5027	-0.276234	-18.7479	0.612187	chr1	228849429	228849431	Quies	OpenSea	cg23938470
cg00531156_TC21	MYH7B	-2.04483	1.54564	-18.2636	4.19218e-29	1.76192e-25	55.4824	-0.25311	-16.8873	0.729249	chr20	34979700	34979702	Quies	Island	cg00531156
cg09579592_BC21	EFHC1;TRAM2	2.08516	0.245625	18.2615	4.2213e-29	1.76511e-25	55.4757	0.341235	18.4082	0.538595	chr6	52502553	52502555	Tx	OpenSea
cg14170161_BC21	ENSG00000248636;RN7SKP197;TMEM233	-2.23804	1.29319	-18.2337	4.62893e-29	1.92573e-25	55.3869	-0.293842	-16.4026	0.692578	chr12	119632389	119632391	Quies	OpenSea	cg14170161
cg03830929_BC21	TPM3	-1.89696	0.214497	-18.2316	4.66231e-29	1.92982e-25	55.38	-0.314705	-18.9534	0.534343	chr1	154193299	154193301	ReprPCWk	OpenSea	cg03830929	cg03830929
cg23927335_TC21	NA	1.62907	0.407472	18.2198	4.84839e-29	1.99676e-25	55.3423	0.26815	18.341	0.566305	chr11	11659239	11659241	Quies	OpenSea	cg23927335
cg01211685_BC21	SPOPL	-1.9635	1.22113	-18.2169	4.89518e-29	2.00594e-25	55.3331	-0.276869	-19.2263	0.687412	chr2	138549568	138549570	Quies	OpenSea	cg01211685
cg13218739_BC11	PPP1R1C	-1.9179	0.267809	-18.1839	5.46404e-29	2.22792e-25	55.2272	-0.313172	-19.0465	0.542494	chr2	181985955	181985957	Quies	OpenSea	cg13218739	cg13218739
cg17685318_BC21	ENSG00000275830	-1.83242	0.229997	-18.1766	5.59774e-29	2.26097e-25	55.2039	-0.302622	-18.6908	0.536843	chr13	110128210	110128212	Quies	OpenSea	cg17685318
cg08843047_TC21	ZNF827	-1.56269	0.975357	-18.1765	5.60028e-29	2.26097e-25	55.2034	-0.235285	-18.4815	0.65547	chr4	145904853	145904855	TxWk	OpenSea	cg08843047
cg07206531_TC21	RAB20	-1.64481	0.0970916	-18.1539	6.03711e-29	2.42538e-25	55.1311	-0.275491	-18.4019	0.516157	chr13	110547146	110547148	Quies	OpenSea	cg07206531
cg15820673_BC21	MYL3	-1.71113	0.561241	-18.1414	6.29451e-29	2.51247e-25	55.0909	-0.275826	-18.4147	0.590772	chr3	46860447	46860449	Quies	OpenSea	cg15820673
cg01940753_TC21	NA	-1.82658	-1.35574	-18.1404	6.3152e-29	2.51247e-25	55.0877	-0.250266	-16.8133	0.292405	chr15	80777280	80777282	ReprPCWk	Shore	cg01940753	cg01940753
cg20865082_TC21	ENSG00000251471	-1.95006	1.0831	-18.1379	6.36932e-29	2.51278e-25	55.0795	-0.284521	-17.2048	0.668499	chr3	139838542	139838544	Quies	OpenSea	cg20865082	cg20865082
cg10991910_BC21	DUSP16	-1.23313	1.00727	-18.1375	6.37729e-29	2.51278e-25	55.0783	-0.188039	-18.2766	0.66368	chr12	12521314	12521316	Quies	OpenSea	cg10991910
cg18389639_BC21	PDLIM1	-1.71834	-1.72533	-18.1047	7.11359e-29	2.78762e-25	54.973	-0.21306	-17.5648	0.243597	chr10	95289852	95289854	TssBiv	Shore	cg18389639	cg18389639
cg25308590_BC21	SDC4	-1.35222	0.512313	-18.1035	7.14286e-29	2.78762e-25	54.9691	-0.221431	-19.2844	0.584589	chr20	45340860	45340862	EnhA1	OpenSea
cg16139604_BC21	LGR4	1.83791	0.944428	18.0995	7.23819e-29	2.81144e-25	54.9563	0.278125	18.4947	0.647052	chr11	27405472	27405474	Quies	OpenSea
cg20404622_BC21	TRIM80P	-2.14354	0.830728	-18.083	7.64824e-29	2.95669e-25	54.9032	-0.318661	-17.5602	0.628776	chr17	75073958	75073960	TxWk	Shelf	cg20404622
cg02468966_TC21	NKILA;PMEPA1	-1.72013	0.222095	-18.0704	7.97827e-29	3.0698e-25	54.8625	-0.285762	-18.461	0.53573	chr20	57712141	57712143	TxWk	Shore	cg02468966	cg02468966
cg11964859_BC21	DUSP26	-1.94034	0.803202	-18.0611	8.23031e-29	3.15198e-25	54.8325	-0.299503	-18.1282	0.626438	chr8	33596733	33596735	Quies	Shelf	cg11964859
cg21352991_BC21	JAZF1	-2.05379	1.20031	-18.0549	8.40296e-29	3.20313e-25	54.8125	-0.289171	-18.0759	0.683452	chr7	28083758	28083760	Quies	OpenSea	cg21352991
cg02654693_BC21	ENSG00000272657;MRPS6	-2.18532	0.304833	-18.0429	8.74574e-29	3.31836e-25	54.774	-0.348862	-19.636	0.546465	chr21	34123943	34123945	TxWk	OpenSea	cg02654693
cg12633525_BC21	SMYD2	-1.87521	0.813045	-18.0399	8.8357e-29	3.33704e-25	54.7641	-0.289488	-17.8575	0.629288	chr1	214317595	214317597	TxWk	OpenSea	cg12633525
cg20100124_TC21	ENSG00000284895;HIVEP3	1.69602	-0.776493	18.0385	8.87802e-29	3.33765e-25	54.7595	0.262323	18.0621	0.375661	chr1	41608333	41608335	Quies	OpenSea	cg20100124
cg26738080_TC21	NISCH;TNNC1	-1.84828	0.52563	-18.0339	9.01501e-29	3.37367e-25	54.7447	-0.294845	-18.5436	0.583451	chr3	52453716	52453718	TxWk	Shore	cg26738080	cg26738080	cg26738080
cg00520135_TC21	TPM1	1.74728	0.329491	18.0247	9.29558e-29	3.46286e-25	54.7152	0.289186	18.4038	0.553217	chr15	63041646	63041648	TssBiv	Shore	cg00520135	cg00520135	cg00520135
cg26214528_TC21	NA	1.8275	0.474677	18.0016	1.0045e-28	3.72509e-25	54.6405	0.292653	19.836	0.574155	chr11	1842718	1842720	TxWk	OpenSea	cg26214528
cg09340403_TC21	NA	1.8399	0.0741285	17.9946	1.02827e-28	3.79607e-25	54.6179	0.30672	18.2073	0.512187	chr6	137926353	137926355	Quies	OpenSea	cg09340403	cg09340403
cg02021544_TC21	MYLK3	-1.34097	0.116499	-17.9742	1.10115e-28	4.0469e-25	54.5519	-0.226561	-18.7343	0.519354	chr16	46748629	46748631	Quies	OpenSea	cg02021544	cg02021544
cg00501105_TC21	CDKN2B-AS1	-2.5438	1.09111	-17.9703	1.11543e-28	4.08109e-25	54.5395	-0.362532	-19.3792	0.661169	chr9	22037048	22037050	Quies	OpenSea	cg00501105
cg03455637_BC21	NA	1.92166	0.393384	17.962	1.14722e-28	4.17874e-25	54.5124	0.315264	17.7229	0.563765	chr14	76101745	76101747	Quies	OpenSea	cg03455637
cg18466611_BC21	NA	-1.62397	1.13807	-17.9422	1.22596e-28	4.4458e-25	54.4484	-0.233974	-16.5994	0.679293	chr13	20723939	20723941	ReprPCWk	Shore
cg05717606_BC21	CACUL1	2.36532	0.429968	17.935	1.25607e-28	4.53491e-25	54.425	0.376985	19.0007	0.564035	chr10	118674708	118674710	TxWk	OpenSea
cg07520919_TC21	NA	1.24196	-0.324054	17.9168	1.33518e-28	4.7994e-25	54.3661	0.209162	18.5469	0.44579	chr6	160300402	160300404	Quies	OpenSea	cg07520919	cg07520919
cg18081586_BC21	PPTC7	-1.72304	1.0998	-17.8932	1.44555e-28	5.17344e-25	54.2895	-0.253172	-18.7007	0.672649	chr12	110566127	110566129	EnhWk	OpenSea
cg00626515_TC21	NKILA;PMEPA1	-1.61045	0.219966	-17.8898	1.46186e-28	5.20906e-25	54.2787	-0.268408	-18.4625	0.536004	chr20	57711947	57711949	TxWk	Shore	cg00626515	cg00626515
cg18078102_BC21	NA	-1.79732	0.678647	-17.8807	1.50739e-28	5.34804e-25	54.2491	-0.28138	-18.8867	0.608258	chr12	110353490	110353492	TxWk	OpenSea
cg25623459_TC21	TNNI2	1.26077	0.155427	17.8769	1.52691e-28	5.39394e-25	54.2367	0.213632	18.5769	0.525936	chr11	1840113	1840115	TxWk	OpenSea	cg25623459	cg25623459	cg25623459
cg02514895_TC21	ENSG00000289258;LDB3;OPN4	-1.6351	0.487661	-17.8516	1.66242e-28	5.84742e-25	54.1547	-0.26592	-18.1297	0.579416	chr10	86666067	86666069	Quies	OpenSea	cg02514895
cg06247621_BC21	PMP22	1.53503	-0.224479	17.8425	1.71463e-28	6.00532e-25	54.1249	0.256424	17.9411	0.463368	chr17	15257077	15257079	EnhWk	Shelf	cg06247621
cg01813246_TC21	TNNI1	-2.11458	0.962913	-17.8406	1.72514e-28	6.01642e-25	54.119	-0.310649	-17.8951	0.648298	chr1	201407197	201407199	Quies	OpenSea
cg05385654_BC21	ENSG00000233478;MAN1C1	1.72345	0.445858	17.8317	1.7779e-28	6.17413e-25	54.0899	0.28192	18.3475	0.572088	chr1	25652191	25652193	Quies	OpenSea	cg05385654
cg13126638_TC21	LTBR;SCNN1A	1.86483	0.464843	17.8279	1.80056e-28	6.22644e-25	54.0777	0.303522	17.9455	0.574309	chr12	6377913	6377915	EnhA1	OpenSea	cg13126638	cg13126638
cg13586791_BC21	TPM3	-1.4214	-0.498534	-17.8158	1.87566e-28	6.45888e-25	54.0383	-0.23419	-18.076	0.417405	chr1	154178692	154178694	EnhWk	OpenSea	cg13586791
cg26670875_BC21	MYH7	-1.38347	0.360669	-17.7764	2.1423e-28	7.3462e-25	53.9101	-0.231026	-18.5445	0.55976	chr14	23436874	23436876	EnhA1	OpenSea		cg26670875
cg18684863_TC21	CCDC110	-1.51099	0.21719	-17.7746	2.15572e-28	7.36143e-25	53.9041	-0.252945	-18.334	0.535858	chr4	185457515	185457517	Quies	OpenSea	cg18684863
cg11303536_BC21	PTPN21	-1.31872	-0.185293	-17.764	2.23456e-28	7.59528e-25	53.8694	-0.222219	-18.2117	0.469018	chr14	88535247	88535249	Quies	OpenSea	cg11303536
cg15927566_BC21	ATP8A1	-2.01561	-0.512505	-17.7628	2.24374e-28	7.59528e-25	53.8654	-0.32369	-17.5214	0.418773	chr4	42633835	42633837	Quies	OpenSea	cg15927566
cg01908782_TC21	ENSG00000259370;TLN2	1.33099	0.218646	17.7617	2.25201e-28	7.59528e-25	53.8619	0.224805	18.3174	0.536522	chr15	62843269	62843271	TxWk	OpenSea	cg01908782
cg16849268_BC21	MTSS1	1.76822	-1.9586	17.7564	2.29233e-28	7.6996e-25	53.8448	0.191947	16.4937	0.216922	chr8	124709756	124709758	Quies	OpenSea	cg16849268	cg16849268
cg24486784_TC21	AFAP1L1	1.46971	-0.470323	17.7372	2.4462e-28	8.18289e-25	53.7821	0.241665	18.0374	0.422816	chr5	149311322	149311324	Quies	OpenSea	cg24486784
cg21545248_TC21	HMGXB3;RPS20P4	-1.60691	-0.134561	-17.7196	2.59663e-28	8.65078e-25	53.7245	-0.269405	-17.9497	0.477518	chr5	150022934	150022936	TxWk	OpenSea	cg21545248	cg21545248
cg19494761_TC21	MAP3K14	1.57599	-0.68769	17.6846	2.92311e-28	9.66162e-25	53.6102	0.250868	17.6843	0.388439	chr17	45276370	45276372	TxWk	OpenSea	cg19494761
cg26282731_BC21	ARHGAP10	-1.56587	-0.598199	-17.6845	2.92362e-28	9.66162e-25	53.61	-0.253775	-17.5726	0.402452	chr4	148018136	148018138	Quies	OpenSea	cg26282731	cg26282731
cg01813455_TC21	TNNI1	-2.25019	0.594247	-17.6804	2.9651e-28	9.75934e-25	53.5965	-0.351326	-18.5109	0.59109	chr1	201422300	201422302	Quies	OpenSea
cg07651624_BC21	MYH7B	-1.83474	0.079504	-17.6606	3.17087e-28	1.03949e-24	53.5317	-0.304699	-17.9406	0.512775	chr20	34979852	34979854	Quies	Island	cg07651624
cg18766359_BC21	NA	-1.19812	0.272727	-17.6579	3.19988e-28	1.04482e-24	53.5229	-0.201599	-18.9025	0.545536	chr14	23412340	23412342	Quies	OpenSea	cg18766359
cg04282125_TC21	NA	-1.8253	0.455505	-17.6548	3.23375e-28	1.05169e-24	53.5127	-0.293379	-18.9636	0.57267	chr14	23442903	23442905	Quies	OpenSea	cg04282125	cg04282125
cg06244927_BC21	MYH7B	-1.23489	0.566813	-17.628	3.54225e-28	1.14747e-24	53.4248	-0.201774	-18.5059	0.594185	chr20	35002188	35002190	Tx	OpenSea	cg06244927	cg06244927
cg25763374_TC21	PPP1R14C	1.7023	0.397147	17.6088	3.78069e-28	1.21988e-24	53.3619	0.279237	18.055	0.563922	chr6	150203491	150203493	Quies	OpenSea	cg25763374	cg25763374
cg14232694_TC21	KCNMA1;KCNMA1-AS3	-2.2112	1.51534	-17.6049	3.83063e-28	1.23115e-24	53.3492	-0.27751	-16.1399	0.723364	chr10	77372664	77372666	Quies	OpenSea	cg14232694
cg15735129_TC21	PPP1R1C	-1.59294	0.785992	-17.6035	3.84892e-28	1.23219e-24	53.3446	-0.250378	-17.1155	0.627815	chr2	181985541	181985543	Quies	OpenSea		cg15735129
cg18460466_BC21	TPM3	-0.989703	-0.0161338	-17.5892	4.0411e-28	1.28406e-24	53.2976	-0.169425	-19.026	0.497155	chr1	154191953	154191955	ReprPCWk	OpenSea	cg18460466
cg24325991_BC21	NIBAN1	1.91105	-2.18249	17.5891	4.04226e-28	1.28406e-24	53.2973	0.185727	17.2444	0.194852	chr1	184974778	184974780	TssBiv	Shore	cg24325991	cg24325991
cg21033078_BC21	CREBBP	2.00899	0.405289	17.5567	4.5126e-28	1.42793e-24	53.1911	0.325802	18.0393	0.564281	chr16	3775507	3775509	Tx	OpenSea
cg04666911_TC21	LSP1	1.18563	0.312823	17.5258	5.01339e-28	1.5803e-24	53.0894	0.199923	18.1115	0.55244	chr11	1851525	1851527	Quies	OpenSea		cg04666911
cg07876771_TC21	SLC1A3	-1.68657	0.840727	-17.5204	5.10751e-28	1.6038e-24	53.0715	-0.258522	-18.3164	0.634533	chr5	36665023	36665025	Quies	OpenSea
cg05399718_TC21	PITPNM2	1.1812	-0.184584	17.5187	5.13606e-28	1.60661e-24	53.0661	0.200072	18.247	0.46905	chr12	123070987	123070989	EnhWk	OpenSea	cg05399718	cg05399718
cg04919400_BC21	NA	1.51573	0.786412	17.4932	5.6033e-28	1.73967e-24	52.982	0.236854	17.2424	0.627004	chr3	52190231	52190233	EnhWk	OpenSea
cg24014111_BC21	RANBP3	1.66455	1.10026	17.4932	5.60389e-28	1.73967e-24	52.9819	0.24712	17.5513	0.672692	chr19	5966474	5966476	EnhA1	OpenSea
cg12646386_TC21	NA	1.38357	0.0405442	17.4729	6.00566e-28	1.85736e-24	52.915	0.234317	18.0136	0.50692	chr1	23576365	23576367	EnhA1	OpenSea	cg12646386	cg12646386
cg26371345_BC21	MRPL14	-1.68788	0.0441858	-17.4665	6.13838e-28	1.88949e-24	52.8939	-0.281485	-17.5934	0.506909	chr6	44123010	44123012	EnhWk	Shelf	cg26371345	cg26371345
cg07112556_TC21	ENSG00000289744;STN1	-1.90425	0.936248	-17.4657	6.15566e-28	1.88949e-24	52.8912	-0.288384	-18.6219	0.646591	chr10	103882409	103882411	Tx	OpenSea		cg07112556
cg20885220_BC21	NA	1.67224	-1.64813	17.4533	6.422e-28	1.96389e-24	52.8503	0.203641	16.5283	0.252644	chr15	99408592	99408594	EnhWk	OpenSea
cg05566966_BC21	KREMEN1	-1.25796	0.20355	-17.4446	6.61582e-28	2.01564e-24	52.8216	-0.20962	-18.5502	0.533371	chr22	29097103	29097105	Quies	OpenSea	cg05566966
cg09156538_BC21	IL31RA	1.91372	0.310096	17.4354	6.82699e-28	2.07227e-24	52.7912	0.313822	17.9315	0.549278	chr5	55904359	55904361	Quies	OpenSea	cg09156538
cg20190405_BC21	NA	-1.66132	-0.137694	-17.4257	7.05647e-28	2.13402e-24	52.7593	-0.278142	-17.7995	0.477036	chr12	110253206	110253208	EnhA1	OpenSea	cg20190405
cg08272562_BC21	MYH7B	-1.84755	0.747653	-17.4209	7.17282e-28	2.16123e-24	52.7435	-0.281074	-18.3744	0.618069	chr20	34982481	34982483	ReprPCWk	Shelf	cg08272562
cg26406037_BC21	ARFGAP3	-1.1839	-0.776236	-17.419	7.22008e-28	2.16751e-24	52.7371	-0.189171	-17.8168	0.371692	chr22	42800894	42800896	Tx	OpenSea
cg10024505_BC21	ESRRB	-1.24421	0.602146	-17.4107	7.42678e-28	2.22142e-24	52.7099	-0.201831	-17.9953	0.599586	chr14	76352488	76352490	ReprPCWk	Shore	cg10024505	cg10024505
cg01479396_TC21	SAT2;SHBG	1.7923	0.804613	17.3887	8.00834e-28	2.38666e-24	52.637	0.27955	17.4411	0.6279	chr17	7626374	7626376	Quies	Shore	cg01479396	cg01479396
cg23908305_BC11	TNNT3	1.4014	1.19408	17.3833	8.15807e-28	2.42247e-24	52.6191	0.20408	17.8857	0.689225	chr11	1937085	1937087	Quies	Shore	cg23908305	cg23908305
cg16999836_TC21	SORL1	1.75737	0.371257	17.38	8.25136e-28	2.44133e-24	52.6082	0.290956	17.7824	0.559418	chr11	121488279	121488281	Quies	OpenSea
cg13836318_TC21	TPM1	1.91119	-0.0373291	17.3702	8.53198e-28	2.51528e-24	52.5758	0.316182	17.6559	0.493875	chr15	63068729	63068731	Tx	OpenSea	cg13836318	cg13836318
cg04963048_BC21	NA	2.31098	0.676746	17.363	8.74698e-28	2.56942e-24	52.5518	0.359894	17.7656	0.602138	chr15	63004299	63004301	Quies	OpenSea	cg04963048
cg03812546_BC21	TAOK3	1.63605	-0.0292262	17.3607	8.81567e-28	2.58035e-24	52.5442	0.273689	17.6211	0.495373	chr12	118290210	118290212	Quies	OpenSea	cg03812546	cg03812546
cg08936645_TC11	TBC1D1	1.84211	0.0913727	17.3415	9.41539e-28	2.74608e-24	52.4806	0.305833	17.4286	0.514881	chr4	37908651	37908653	Quies	OpenSea	cg08936645	cg08936645
cg04511619_BC21	ZNF423	1.14459	0.0901392	17.3333	9.68478e-28	2.81463e-24	52.4534	0.194961	18.2956	0.515078	chr16	49702442	49702444	EnhA1	Shelf	cg04511619	cg04511619
cg03214600_BC21	NA	-1.65287	1.01302	-17.3319	9.73125e-28	2.81814e-24	52.4488	-0.242386	-18.5569	0.65995	chr6	170044044	170044046	Quies	OpenSea	cg03214600
cg00090674_BC21	IL17REL	-1.58079	0.820669	-17.3231	1.0027e-27	2.89356e-24	52.4198	-0.244115	-17.4511	0.6317	chr22	50008248	50008250	ReprPCWk	Shore	cg00090674	cg00090674
cg13057359_BC21	NA	2.38596	0.764833	17.3216	1.00815e-27	2.8991e-24	52.4146	0.36819	17.1519	0.615926	chr3	196463819	196463821	Quies	OpenSea	cg13057359
cg16048100_BC21	ENSG00000250244;FSTL4	1.70111	0.0814722	17.3183	1.01953e-27	2.92155e-24	52.4037	0.285031	17.9653	0.512896	chr5	133273732	133273734	Quies	OpenSea	cg16048100
cg27626480_TC21	RGS3	-1.73947	0.743309	-17.3132	1.03762e-27	2.96304e-24	52.3867	-0.27139	-18.1474	0.618285	chr9	113522301	113522303	TxWk	OpenSea	cg27626480
cg16361640_BC21	TNKS1BP1	1.60677	1.04743	17.3103	1.04797e-27	2.9822e-24	52.3771	0.238972	16.9047	0.665439	chr11	57300612	57300614	Tx	OpenSea
cg04538585_TC21	LGR5;TSPAN8	-1.43311	0.839562	-17.2967	1.09799e-27	3.11375e-24	52.3321	-0.224057	-17.0639	0.636249	chr12	71441956	71441958	ReprPC	Shore	cg04538585	cg04538585
cg11180237_TC21	ENSG00000285802	1.48266	-0.778433	17.2744	1.18546e-27	3.35018e-24	52.258	0.228157	16.6679	0.374336	chr1	23577304	23577306	EnhA1	OpenSea	cg11180237
cg20645911_TC11	MYH7B	-2.60552	0.405976	-17.2603	1.24442e-27	3.50473e-24	52.2111	-0.407706	-17.4292	0.561252	chr20	34979917	34979919	Quies	Island	cg20645911
cg16533531_BC21	LRP5	1.06385	-1.13403	17.2474	1.30084e-27	3.65108e-24	52.1682	0.156229	17.9262	0.316745	chr11	68381233	68381235	EnhA1	OpenSea
cg12401644_TC11	MYOM2	1.61965	0.249178	17.24	1.33424e-27	3.73205e-24	52.1437	0.26935	17.467	0.539855	chr8	2081747	2081749	Quies	Shelf	cg12401644
cg19486241_TC21	PYGL	-1.66432	0.978108	-17.2383	1.34227e-27	3.74173e-24	52.1379	-0.245356	-16.3003	0.655197	chr14	50928464	50928466	TxWk	OpenSea
cg19124242_TC21	C12orf75	-1.41938	-0.109863	-17.218	1.43946e-27	3.98925e-24	52.0703	-0.239436	-17.55	0.481912	chr12	105353405	105353407	Quies	OpenSea	cg19124242	cg19124242
cg14797716_BC21	MYHAS	1.68044	-0.574256	17.2177	1.4408e-27	3.98925e-24	52.0694	0.270543	17.0727	0.40743	chr17	10551279	10551281	Quies	OpenSea	cg14797716
cg04788534_BC21	CYB5R1	-1.94925	0.861615	-17.2137	1.46109e-27	4.02593e-24	52.0559	-0.294203	-18.0839	0.634682	chr1	202965405	202965407	TxWk	Shore	cg04788534
cg15917595_BC21	TNNT3	1.73411	-1.40915	17.2131	1.46387e-27	4.02593e-24	52.0541	0.224733	16.6575	0.284066	chr11	1931483	1931485	Quies	Shelf
cg16860739_TC21	GRTP1	1.20206	-0.115384	17.2101	1.47919e-27	4.05446e-24	52.044	0.203236	17.8753	0.480721	chr13	113331577	113331579	Quies	OpenSea	cg16860739
cg19287349_BC21	TPM1	2.0514	0.287797	17.1913	1.57819e-27	4.31142e-24	51.9814	0.333743	16.8001	0.546235	chr15	63066060	63066062	Tx	OpenSea	cg19287349	cg19287349
cg27071127_BC21	MIGA1	-1.61416	0.688562	-17.1713	1.69092e-27	4.60403e-24	51.9147	-0.258222	-17.2561	0.611148	chr1	77807741	77807743	TxWk	Shelf	cg27071127
cg17760412_TC21	MYL2	-1.29653	-0.975052	-17.1649	1.72886e-27	4.69174e-24	51.8932	-0.197398	-17.1527	0.341618	chr12	110919343	110919345	Quies	OpenSea	cg17760412	cg17760412
cg01171213_BC21	ATP2A1	1.70353	-0.105825	17.159	1.76431e-27	4.77215e-24	51.8736	0.284153	17.4032	0.482891	chr16	28900323	28900325	Quies	Shore	cg01171213
cg22567444_BC21	UNC5B	-2.04887	-0.443623	-17.154	1.795e-27	4.83918e-24	51.8569	-0.332108	-17.2403	0.429797	chr10	71263615	71263617	TxWk	OpenSea	cg22567444
cg04194650_TC21	ATP2A1	1.78252	0.952661	17.1395	1.88737e-27	5.07153e-24	51.8084	0.271166	17.712	0.650032	chr16	28888827	28888829	Quies	OpenSea	cg04194650
cg20444702_TC21	MYL2	-1.5853	0.139325	-17.1111	2.08136e-27	5.57451e-24	51.7138	-0.265375	-17.6553	0.522232	chr12	110920979	110920981	Quies	OpenSea	cg20444702
cg01813195_BC21	NA	-1.759	1.35115	-17.1061	2.11785e-27	5.63558e-24	51.697	-0.239174	-16.0038	0.70721	chr1	201403034	201403036	ReprPC	Shelf
cg10067792_TC21	BICC1	-1.77201	0.572908	-17.1061	2.11791e-27	5.63558e-24	51.6969	-0.282858	-18.1371	0.591859	chr10	58515447	58515449	TssA	Shore	cg10067792
cg23514374_BC21	ETS1	-1.55976	-0.182081	-17.0995	2.16714e-27	5.74791e-24	51.6747	-0.260795	-17.8257	0.470264	chr11	128502432	128502434	EnhA1	OpenSea	cg23514374	cg23514374
cg05799343_TC21	TRIM62	1.83567	0.382703	17.0981	2.17755e-27	5.75689e-24	51.6701	0.29838	16.9389	0.561035	chr1	33170044	33170046	Quies	OpenSea	cg05799343	cg05799343
cg07094805_BC21	NA	1.67559	-1.43781	17.0923	2.22137e-27	5.85384e-24	51.6508	0.215751	16.7116	0.280587	chr9	120366733	120366735	Quies	OpenSea	cg07094805
cg14393161_BC21	TPM1;TPM1-AS	1.42899	0.527731	17.0717	2.386e-27	6.26752e-24	51.5817	0.234531	17.3649	0.586649	chr15	63047885	63047887	TssFlnkU	Shore	cg14393161
cg19490125_BC21	FRMD6-AS2	1.83952	-1.40929	17.05	2.57194e-27	6.73437e-24	51.5091	0.237211	17.4786	0.287092	chr14	51396533	51396535	EnhA1	OpenSea
cg13592305_TC21	ENSG00000279489	1.86215	0.239376	17.0254	2.80086e-27	7.31043e-24	51.4266	0.307902	17.61	0.538017	chr9	35001188	35001190	Quies	OpenSea
cg22887741_BC21	ATP2A1	1.70219	1.26234	17.0156	2.8981e-27	7.54021e-24	51.3936	0.238926	17.0844	0.696066	chr16	28888830	28888832	Quies	OpenSea	cg22887741
cg17593208_TC21	COX14;ENSG00000272368	1.50439	-0.3195	17.0115	2.9392e-27	7.62295e-24	51.38	0.249711	17.1029	0.44729	chr12	50117381	50117383	TxWk	OpenSea
cg06453117_BC21	CD82	1.26789	-0.0544976	17.0064	2.99209e-27	7.73564e-24	51.3627	0.214534	17.4966	0.490855	chr11	44604280	44604282	TxWk	OpenSea	cg06453117
cg06124793_TC21	TNNT3	1.68418	-0.256072	16.9985	3.0749e-27	7.92474e-24	51.3363	0.279519	17.0262	0.457869	chr11	1918494	1918496	Quies	OpenSea	cg06124793	cg06124793
cg08621540_BC21	SOBP	1.93343	-1.2761	16.9911	3.15472e-27	8.10496e-24	51.3115	0.259298	16.8835	0.305937	chr6	107601197	107601199	EnhWk	OpenSea	cg08621540
cg07053697_TC21	LINC01405	-1.77705	-1.3738	-16.9796	3.28391e-27	8.4105e-24	51.2727	-0.241386	-16.8164	0.28971	chr12	110937030	110937032	ReprPC	OpenSea	cg07053697	cg07053697
cg14495236_BC21	CCDC63	-1.66929	-0.70054	-16.9763	3.32098e-27	8.45505e-24	51.2618	-0.267624	-16.9754	0.386757	chr12	110906716	110906718	Quies	OpenSea	cg14495236
cg15645008_BC21	CACUL1	1.95552	0.138377	16.9763	3.32194e-27	8.45505e-24	51.2615	0.32266	17.6107	0.521238	chr10	118674260	118674262	TxWk	OpenSea
cg12825528_BC21	TNNT3	1.3716	-0.584572	16.9739	3.34916e-27	8.49268e-24	51.2536	0.222662	17.4908	0.40394	chr11	1918813	1918815	Quies	OpenSea	cg12825528
cg19640374_TC21	NA	1.90644	0.226766	16.9732	3.35745e-27	8.49268e-24	51.2512	0.314622	16.9153	0.536599	chr20	23626453	23626455	TxWk	OpenSea	cg19640374
cg12523497_BC21	TNNT3	1.98999	0.645133	16.9643	3.46272e-27	8.73202e-24	51.2214	0.313727	17.7462	0.600711	chr11	1920313	1920315	Quies	OpenSea	cg12523497
cg18386828_BC21	TNNI2	1.92591	0.466848	16.9527	3.60511e-27	9.03977e-24	51.1824	0.308732	17.8049	0.573396	chr11	1839004	1839006	TxWk	OpenSea	cg18386828	cg18386828
cg25077276_BC21	NAPB	1.90577	1.26398	16.9526	3.60682e-27	9.03977e-24	51.1819	0.264481	17.2904	0.692914	chr20	23394388	23394390	Tx	OpenSea
cg24396496_BC21	TNNT3	1.69968	-2.44766	16.9449	3.70525e-27	9.25816e-24	51.1558	0.142823	16.2427	0.16508	chr11	1921684	1921686	Quies	OpenSea	cg24396496
cg24818118_BC21	CKAP4;RNU7-94P	1.46708	-0.641346	16.9279	3.93081e-27	9.79189e-24	51.0987	0.233521	16.7915	0.395695	chr12	106284386	106284388	Quies	OpenSea	cg24818118
cg16000842_TC21	KLHL29	2.09684	0.911158	16.9229	3.99881e-27	9.93112e-24	51.0821	0.3148	16.6494	0.640044	chr2	23585181	23585183	Quies	OpenSea
cg17162899_BC21	DAGLA	1.3287	-0.612005	16.9199	4.04105e-27	1.00057e-23	51.0719	0.214379	17.9904	0.39946	chr11	61688914	61688916	EnhA1	OpenSea	cg17162899
cg24161740_BC21	SCAMP2	1.75868	-0.367355	16.908	4.21208e-27	1.03978e-23	51.0318	0.287926	17.3723	0.440824	chr15	74870662	74870664	EnhA1	Shelf	cg24161740
cg06824332_BC21	NA	-1.53324	-0.101237	-16.8984	4.35496e-27	1.07182e-23	50.9995	-0.256655	-17.4037	0.483548	chr3	107970337	107970339	Quies	OpenSea	cg06824332
cg20169296_BC21	DPCD	1.57561	1.13255	16.8927	4.44219e-27	1.09001e-23	50.9803	0.231782	17.3071	0.678487	chr10	101607969	101607971	TxWk	OpenSea	cg20169296	cg20169296
cg13155924_TC21	ENSG00000289156	1.75077	0.471368	16.881	4.62808e-27	1.13223e-23	50.9406	0.285386	16.8677	0.576401	chr2	68279883	68279885	Quies	OpenSea	cg13155924
cg04481195_TC21	NA	1.53977	0.205372	16.8774	4.68616e-27	1.14303e-23	50.9285	0.257971	17.1167	0.533539	chr3	4995538	4995540	Quies	OpenSea
cg12450872_BC21	ENSG00000259672	1.94447	0.244314	16.8649	4.89455e-27	1.19032e-23	50.8864	0.320079	17.1274	0.538763	chr15	63094559	63094561	Quies	OpenSea	cg12450872	cg12450872
cg04154708_BC21	NA	1.86395	0.481646	16.863	4.9272e-27	1.19472e-23	50.88	0.303058	16.6669	0.577248	chr2	218835311	218835313	ReprPC	OpenSea
cg16080287_BC21	TSG101	1.66645	0.413092	16.8569	5.03292e-27	1.21675e-23	50.8594	0.27533	17.5309	0.567151	chr11	18493383	18493385	TxWk	OpenSea
cg11603923_BC21	CAPZA2	-1.98603	0.674181	-16.8477	5.19736e-27	1.25281e-23	50.8283	-0.312001	-16.7204	0.606796	chr7	116810097	116810099	Quies	OpenSea
cg10884320_TC21	EEPD1	1.67726	-1.4579	16.8275	5.5777e-27	1.34055e-23	50.76	0.21703	15.9734	0.277993	chr7	36227481	36227483	Quies	OpenSea
cg08770961_TC11	RRAD	-1.53029	0.624942	-16.8227	5.67151e-27	1.35911e-23	50.7438	-0.24036	-17.1302	0.601265	chr16	66922218	66922220	ReprPC	Island	cg08770961	cg08770961
cg00634929_TC21	NA	-1.26894	1.0481	-16.8193	5.73878e-27	1.37122e-23	50.7324	-0.189018	-16.7572	0.669243	chr1	39943764	39943766	Quies	OpenSea
cg19839805_BC21	TTC7B	1.32561	0.222458	16.8026	6.08525e-27	1.44978e-23	50.6756	0.224134	17.2927	0.537049	chr14	90619613	90619615	Quies	Shore
cg01005608_BC21	SLC2A9;SLC2A9-AS1	-2.04067	-2.33692	-16.7983	6.17585e-27	1.4671e-23	50.6613	-0.191397	-14.3239	0.180677	chr4	10006324	10006326	EnhA1	OpenSea	cg01005608
cg21873589_TC21	GSE1	1.84067	-2.08772	16.7896	6.36696e-27	1.50812e-23	50.6318	0.19218	15.23	0.203352	chr16	85557844	85557846	TssFlnkU	Shore
cg02556564_TC21	ENSG00000234147;ENSG00000288714	-1.70598	0.429669	-16.7847	6.47811e-27	1.53003e-23	50.6151	-0.278546	-17.3798	0.569529	chr6	140602617	140602619	Quies	OpenSea	cg02556564
cg01889186_BC21	PLXNA2	1.90786	0.53762	16.7776	6.63952e-27	1.56364e-23	50.5912	0.306294	18.4969	0.583603	chr1	208142153	208142155	Quies	OpenSea
cg25168947_BC21	CDK5RAP1	1.52377	0.175616	16.7665	6.9037e-27	1.6212e-23	50.5535	0.255887	17.0968	0.529333	chr20	33392179	33392181	Tx	OpenSea
cg20616883_TC21	TMEM117	1.89357	0.0850457	16.7625	7.00158e-27	1.63949e-23	50.5398	0.31352	17.0658	0.513527	chr12	43893840	43893842	Quies	OpenSea	cg20616883
cg01455178_TC21	SLC45A3	-1.57705	1.09542	-16.7597	7.06921e-27	1.65061e-23	50.5305	-0.231667	-16.4592	0.673282	chr1	205679058	205679060	TssFlnkU	Shore	cg01455178	cg01455178
cg19490112_BC21	FRMD6-AS2	1.73807	-1.67968	16.7537	7.22041e-27	1.68113e-23	50.51	0.204643	15.565	0.251133	chr14	51395623	51395625	EnhA1	OpenSea
cg19802929_TC21	ENSG00000257472	-1.21841	-1.20479	-16.7477	7.37337e-27	1.71187e-23	50.4897	-0.17595	-16.5389	0.307791	chr14	31927613	31927615	EnhA1	OpenSea	cg19802929	cg19802929
cg26656452_BC21	HABP2	1.63897	0.450721	16.7443	7.46236e-27	1.72764e-23	50.4781	0.268598	16.9186	0.5731	chr10	113553405	113553407	Quies	OpenSea	cg26656452	cg26656452	cg26656452
cg13544813_BC21	YES1	-1.27594	0.344927	-16.7423	7.51323e-27	1.73387e-23	50.4715	-0.212699	-17.1277	0.557702	chr18	808629	808631	Quies	Shelf	cg13544813
cg06154058_TC21	ATP2A2	-1.42809	-0.150585	-16.7416	7.53158e-27	1.73387e-23	50.4692	-0.24127	-17.2414	0.474943	chr12	110346181	110346183	Tx	OpenSea	cg06154058
cg11966136_BC21	PLXNC1	-1.53906	-1.5022	-16.7357	7.69116e-27	1.76565e-23	50.4489	-0.2043	-16.2517	0.268774	chr12	94254471	94254473	Quies	OpenSea	cg11966136
cg10322481_BC21	ZDHHC14	1.64143	-0.246287	16.7165	8.22556e-27	1.88306e-23	50.3838	0.272217	16.6914	0.459809	chr6	157529593	157529595	Quies	OpenSea
cg08936706_BC21	MYL3	-1.33128	0.295412	-16.7038	8.59987e-27	1.96326e-23	50.3407	-0.223471	-17.2541	0.549243	chr3	46864894	46864896	Quies	OpenSea	cg08936706	cg08936706
cg15109151_BC21	ACTN2	-1.43585	1.05057	-16.6859	9.15593e-27	2.0844e-23	50.28	-0.212852	-16.3378	0.668322	chr1	236685409	236685411	ReprPCWk	Shore	cg15109151	cg15109151
cg01813205_TC21	TNNI1	-2.21043	-0.939963	-16.6771	9.4434e-27	2.14389e-23	50.2501	-0.331378	-16.2293	0.355301	chr1	201404150	201404152	ReprPCWk	OpenSea
cg16366639_TC21	ENSG00000227496	-2.31959	1.06761	-16.676	9.48191e-27	2.14629e-23	50.2461	-0.33429	-16.1185	0.661419	chr1	225701416	225701418	Quies	OpenSea	cg16366639	cg16366639
cg17038577_BC21	TNNC2	1.88113	-0.043702	16.6752	9.50635e-27	2.14629e-23	50.2436	0.311899	17.1406	0.492489	chr20	45827808	45827810	TxWk	Shelf	cg17038577	cg17038577
cg00690392_TC21	ENAH	-1.99663	1.01834	-16.665	9.85513e-27	2.21892e-23	50.2087	-0.292101	-17.0816	0.657383	chr1	225509316	225509318	EnhA1	OpenSea	cg00690392	cg00690392
cg13630799_BC21	NA	1.07007	-0.14882	16.6516	1.03302e-26	2.31952e-23	50.1631	0.181897	17.6043	0.475005	chr9	38074271	38074273	Quies	OpenSea
cg25191789_BC21	MYH7B	-1.1734	0.558593	-16.6341	1.09849e-26	2.45977e-23	50.1036	-0.191134	-17.2008	0.592925	chr20	34995498	34995500	Tx	Shore
cg11343465_TC21	TNNT3	1.97585	0.652834	16.6249	1.13454e-26	2.52864e-23	50.0723	0.310424	18.1247	0.601627	chr11	1920326	1920328	Quies	OpenSea	cg11343465
cg11332209_TC21	ENSG00000254306	-2.01991	1.21107	-16.6242	1.13763e-26	2.52864e-23	50.0697	-0.283553	-16.6676	0.684391	chr8	37604657	37604659	Quies	OpenSea	cg11332209
cg07578427_BC11	NA	-2.02081	-0.48901	-16.6239	1.1385e-26	2.52864e-23	50.0689	-0.326992	-16.6511	0.421782	chr7	980607	980609	TxWk	Shelf
cg05531689_BC21	OTOF	1.33675	-0.603432	16.6198	1.15521e-26	2.55881e-23	50.0548	0.216027	17.0811	0.400969	chr2	26506270	26506272	ReprPCWk	Shelf	cg05531689	cg05531689
cg08227659_TC21	ATP13A3	-1.74568	1.25288	-16.6104	1.19414e-26	2.63792e-23	50.0227	-0.243543	-16.1007	0.69469	chr3	194432193	194432195	Tx	OpenSea	cg08227659
cg23381738_BC21	ENSG00000272657;MRPS6	-1.98704	0.454549	-16.6013	1.23277e-26	2.71594e-23	49.9919	-0.311769	-18.2966	0.570559	chr21	34123916	34123918	TxWk	OpenSea	cg23381738
cg16162922_TC21	ENSG00000288700	2.34221	0.636722	16.5941	1.26478e-26	2.77899e-23	49.967	0.367936	17.4692	0.596599	chr3	134676817	134676819	Quies	OpenSea	cg16162922
cg12301584_TC21	FAM234B	1.26682	0.169971	16.5896	1.28472e-26	2.81525e-23	49.9519	0.214194	17.1046	0.528518	chr12	13061660	13061662	Quies	OpenSea	cg12301584
cg23015434_TC21	TRIM62	1.47092	-0.586156	16.581	1.32422e-26	2.89407e-23	49.9225	0.23602	16.7912	0.404719	chr1	33169877	33169879	Quies	OpenSea	cg23015434
cg01860702_TC21	TMCC2	-2.25226	0.24815	-16.5784	1.3367e-26	2.91357e-23	49.9135	-0.359903	-16.9358	0.536835	chr1	205271113	205271115	Quies	Shore
cg08209104_TC21	ENSG00000258444;MYH7	-1.07461	0.340936	-16.5499	1.47761e-26	3.21218e-23	49.8163	-0.180287	-17.4674	0.557482	chr14	23415334	23415336	Quies	OpenSea	cg08209104	cg08209104
cg00770863_TC21	LINC00958	1.22319	0.468239	16.5492	1.48156e-26	3.21224e-23	49.8138	0.203794	17.1056	0.578061	chr11	12968346	12968348	Quies	OpenSea	cg00770863
cg19627475_BC21	NA	0.889984	-0.365688	16.532	1.57419e-26	3.40408e-23	49.755	0.149914	18.0115	0.437964	chr14	67436370	67436372	Quies	OpenSea
cg01593509_BC21	ENSG00000280394;MLLT1	1.95591	1.09142	16.5303	1.58365e-26	3.41553e-23	49.7492	0.288631	16.619	0.668942	chr19	6264448	6264450	TxWk	OpenSea	cg01593509
cg02126909_TC11	MYLPF;ZNF48	1.02744	-0.742945	16.5266	1.60443e-26	3.45126e-23	49.7365	0.162809	17.4722	0.376644	chr16	30377464	30377466	TssFlnkU	Shore	cg02126909
cg11402875_BC21	NA	1.76708	1.05417	16.519	1.64784e-26	3.53536e-23	49.7107	0.264899	16.3308	0.665408	chr10	29859937	29859939	Quies	OpenSea	cg11402875
cg22181565_BC21	MYH2;MYHAS	1.62794	-0.28807	16.5073	1.71777e-26	3.67576e-23	49.6704	0.269673	16.6168	0.452408	chr17	10547496	10547498	Quies	OpenSea
cg16199289_BC21	NA	1.75073	0.537191	16.4992	1.76728e-26	3.77185e-23	49.6429	0.286295	16.9534	0.586435	chr20	45818841	45818843	ReprPCWk	OpenSea	cg16199289
cg22851683_TC11	TNNT3	2.44059	1.32325	16.4832	1.87036e-26	3.9815e-23	49.5879	0.328072	21.3551	0.689649	chr11	1919914	1919916	Quies	OpenSea	cg22851683	cg22851683
cg15771108_TC21	APOBEC2;OARD1	1.38176	0.344121	16.4625	2.01238e-26	4.2648e-23	49.517	0.229663	16.4153	0.556458	chr6	41051997	41051999	Quies	OpenSea
cg03428047_TC21	MAML3	-1.42702	-0.877405	-16.4623	2.01386e-26	4.2648e-23	49.5163	-0.223631	-16.7116	0.357587	chr4	139809501	139809503	EnhA1	OpenSea	cg03428047	cg03428047
cg21945155_BC21	ENSG00000257754;NT5DC3	1.60526	0.516201	16.4535	2.07743e-26	4.38809e-23	49.4861	0.260601	17.0229	0.584176	chr12	103819228	103819230	Quies	OpenSea	cg21945155
cg26468833_TC11	TNNT3	2.18728	2.38077	16.4502	2.1014e-26	4.42731e-23	49.475	0.215348	14.1037	0.821288	chr11	1929323	1929325	Quies	Island	cg26468833	cg26468833
cg21072040_TC21	NA	-1.56662	-0.303184	-16.4445	2.14423e-26	4.50597e-23	49.4555	-0.261408	-16.3902	0.449908	chr6	134714419	134714421	Quies	OpenSea	cg21072040
cg24155515_BC21	JARID2	1.56901	0.310054	16.4351	2.21714e-26	4.64726e-23	49.423	0.261869	16.8801	0.550182	chr6	15387280	15387282	EnhWk	OpenSea	cg24155515
cg09191216_TC21	ENSG00000286277	-1.5201	-1.34719	-16.4229	2.31464e-26	4.82954e-23	49.3813	-0.208405	-15.765	0.289712	chr6	14441518	14441520	Quies	OpenSea
cg14992108_TC21	ENSG00000272502;SNTB1	1.43855	0.659901	16.4228	2.31589e-26	4.82954e-23	49.3808	0.232346	16.5334	0.607845	chr8	120813229	120813231	ReprPC	Shore	cg14992108	cg14992108	cg14992108
cg15915433_BC21	NA	1.847	0.194916	16.3987	2.5227e-26	5.24747e-23	49.2979	0.302644	17.7328	0.529356	chr11	1842652	1842654	TxWk	OpenSea
cg22777668_BC21	LAG3	0.926534	-0.388964	16.3815	2.68149e-26	5.56365e-23	49.2387	0.156088	17.6865	0.434303	chr12	6772136	6772138	EnhBiv	Shore	cg22777668	cg22777668
cg18038207_TC21	OTOGL	-2.04962	-1.4547	-16.3655	2.83765e-26	5.87279e-23	49.1838	-0.268699	-14.8314	0.282534	chr12	80187281	80187283	EnhA1	OpenSea	cg18038207	cg18038207
cg18466587_BC21	IL17D	-1.94528	1.55162	-16.361	2.88362e-26	5.9529e-23	49.1682	-0.243658	-14.3435	0.73272	chr13	20722837	20722839	ReprPC	Shore
cg13630798_BC21	NA	1.50492	0.277454	16.357	2.92479e-26	6.02272e-23	49.1545	0.251191	16.6979	0.545406	chr9	38073973	38073975	Quies	Shelf
cg09803711_BC21	BRD1	1.41769	1.03456	16.3492	3.00636e-26	6.17516e-23	49.1278	0.212346	16.0447	0.665373	chr22	49801732	49801734	TxWk	Shore	cg09803711
cg27509867_BC21	PVT1	1.06485	0.0389751	16.3449	3.05343e-26	6.25617e-23	49.1127	0.1819	17.0983	0.506664	chr8	128153338	128153340	Quies	OpenSea	cg27509867	cg27509867
cg13880884_BC21	PPARD	1.59337	0.818785	16.3409	3.09669e-26	6.32899e-23	49.0991	0.248933	16.5107	0.631319	chr6	35346815	35346817	TxWk	Shelf	cg13880884
cg04453829_BC21	IHO1	-1.66435	-0.379124	-16.3377	3.13221e-26	6.38566e-23	49.088	-0.275234	-16.4755	0.437822	chr3	49238635	49238637	EnhA2	OpenSea	cg04453829
cg01133705_TC21	CYTH1	-1.56693	1.53186	-16.3218	3.31384e-26	6.73918e-23	49.0334	-0.20527	-15.3272	0.734623	chr17	78724123	78724125	EnhA1	OpenSea	cg01133705
cg10799492_BC21	CHRNB3	-1.65825	1.48617	-16.3142	3.40449e-26	6.90641e-23	49.0072	-0.219059	-16.739	0.727514	chr8	42736706	42736708	Quies	OpenSea	cg10799492	cg10799492
cg13659378_TC21	NA	-2.03105	-1.90124	-16.3067	3.49678e-26	7.07609e-23	48.9813	-0.234815	-15.0038	0.226053	chr19	46618851	46618853	TxWk	OpenSea	cg13659378
cg02199018_BC21	TNNT3	1.8793	0.512252	16.3053	3.51477e-26	7.09499e-23	48.9763	0.30159	17.6857	0.580311	chr11	1920344	1920346	Quies	OpenSea	cg02199018
cg01315465_TC21	CFAP97D1;DUSP3	1.46093	0.866699	16.3009	3.56938e-26	7.18752e-23	48.9613	0.229159	15.8781	0.640186	chr17	43780247	43780249	ReprPC	Shore	cg01315465
cg02016094_TC11	CAMK2B	1.15825	0.935656	16.2986	3.5997e-26	7.23081e-23	48.9531	0.178566	17.2535	0.652729	chr7	44305767	44305769	ReprPCWk	Shelf	cg02016094	cg02016094
cg05408799_BC21	FSTL1;LRRC58-DT	-1.30276	-0.59136	-16.294	3.6583e-26	7.33055e-23	48.9375	-0.213479	-16.6178	0.402274	chr3	120418926	120418928	EnhWk	OpenSea
cg16853770_BC21	ENSG00000280138;VPS37B	-1.78151	-1.22939	-16.2827	3.80886e-26	7.61364e-23	48.8983	-0.25389	-15.0275	0.308378	chr12	122871014	122871016	EnhA1	Shelf	cg16853770	cg16853770
cg20465646_BC21	ANXA2	-1.591	-0.701357	-16.2582	4.1569e-26	8.28866e-23	48.8135	-0.255903	-15.7929	0.386187	chr15	60370770	60370772	EnhG2	OpenSea
cg13767076_BC21	ENSG00000286834	1.79588	0.806077	16.2575	4.16678e-26	8.28866e-23	48.8112	0.279764	16.7289	0.627674	chr9	94144799	94144801	Quies	OpenSea	cg13767076
cg03017508_BC21	NA	1.50272	0.843619	16.2562	4.1863e-26	8.30733e-23	48.8067	0.235283	16.3505	0.635266	chr22	29786315	29786317	TxWk	OpenSea	cg03017508
cg09287591_BC21	OTOF	1.2581	-0.190408	16.2554	4.19857e-26	8.31154e-23	48.8039	0.212512	16.7247	0.468296	chr2	26506339	26506341	ReprPCWk	Shelf	cg09287591
cg16487285_BC21	COL27A1	1.39928	-0.380276	16.2484	4.30342e-26	8.49858e-23	48.7799	0.231323	16.3337	0.436963	chr9	114214425	114214427	Quies	OpenSea	cg16487285
cg17223748_TC11	NA	1.25283	-0.469816	16.2334	4.54045e-26	8.94513e-23	48.7279	0.205374	16.6	0.421825	chr11	1938862	1938864	Quies	Shore	cg17223748	cg17223748
cg16532790_BC21	LRP5	1.10247	-0.765573	16.2243	4.68939e-26	9.2164e-23	48.6966	0.174218	16.6101	0.373344	chr11	68354575	68354577	EnhA1	OpenSea
cg14114835_BC21	ENSG00000225656	-1.4866	-0.398785	-16.2232	4.70794e-26	9.21885e-23	48.6928	-0.245659	-16.1297	0.434294	chr1	230825863	230825865	EnhA1	OpenSea	cg14114835
cg25435377_TC21	ENSG00000233845;TTC7A	1.46857	-0.185877	16.2229	4.71314e-26	9.21885e-23	48.6917	0.244731	16.4261	0.469393	chr2	47040667	47040669	EnhA1	OpenSea	cg25435377
cg11708898_BC21	LINC-PINT;LINC00513	-0.918054	0.619393	-16.2121	4.8995e-26	9.55865e-23	48.6541	-0.149112	-17.6311	0.603929	chr7	130868364	130868366	Quies	OpenSea
cg16260165_BC21	EXT2	1.55243	0.63186	16.2115	4.91018e-26	9.55865e-23	48.652	0.250479	15.9047	0.601996	chr11	44192185	44192187	Quies	OpenSea
cg03040432_BC21	ABHD12	1.44574	0.155979	16.194	5.22604e-26	1.01494e-22	48.5915	0.243416	16.4003	0.526063	chr20	25379224	25379226	Quies	OpenSea	cg03040432
cg12174576_BC21	ALDH1L1;ALDH1L1-AS1	1.45663	0.20291	16.19	5.30151e-26	1.02716e-22	48.5776	0.244426	16.5959	0.533392	chr3	126105792	126105794	Quies	OpenSea	cg12174576
cg11534421_TC21	NA	1.11207	-0.21795	16.1739	5.61555e-26	1.08544e-22	48.5217	0.188251	16.843	0.463244	chr7	106069238	106069240	TxWk	OpenSea
cg12303623_TC21	USP54	-1.83165	0.152427	-16.1645	5.80649e-26	1.11971e-22	48.4893	-0.30297	-16.4343	0.523947	chr10	73575593	73575595	Quies	OpenSea	cg12303623	cg12303623
cg26744641_BC21	TEAD1	1.59272	0.239805	16.1541	6.02718e-26	1.15954e-22	48.4531	0.266056	16.7386	0.538676	chr11	12731975	12731977	Quies	OpenSea	cg26744641
cg10977845_TC21	ATP2A2	-1.41313	1.52448	-16.149	6.1369e-26	1.17788e-22	48.4356	-0.182067	-15.4757	0.734899	chr12	110329324	110329326	Tx	OpenSea	cg10977845
cg04360434_BC21	LYRM4	1.62961	-1.76621	16.1482	6.15613e-26	1.17881e-22	48.4326	0.189223	15.7278	0.238111	chr6	5132971	5132973	EnhA1	Shore	cg04360434
cg02550008_BC21	ENSG00000225656	-1.30906	0.113833	-16.1391	6.35864e-26	1.21475e-22	48.4012	-0.221372	-16.5036	0.518827	chr1	230824866	230824868	EnhA1	OpenSea	cg02550008
cg04246138_BC21	MYLK3	-1.43575	-2.14125	-16.1345	6.46401e-26	1.23201e-22	48.3852	-0.148898	-15.0007	0.192328	chr16	46743430	46743432	Quies	OpenSea	cg04246138	cg04246138
cg24953048_TC21	CREM	-1.66052	-0.0816961	-16.1226	6.74568e-26	1.28271e-22	48.3438	-0.278019	-16.1697	0.486568	chr10	35203961	35203963	Quies	OpenSea
cg00661126_BC21	RABEP2	1.58094	0.146408	16.1214	6.77458e-26	1.28523e-22	48.3397	0.264929	16.3834	0.524269	chr16	28906400	28906402	TxWk	OpenSea	cg00661126
cg15013410_BC21	NA	1.06402	-0.173464	16.1107	7.04017e-26	1.33253e-22	48.3024	0.179452	16.8859	0.470993	chr2	61811960	61811962	Quies	OpenSea	cg15013410
cg26151999_BC21	TNNT1	-1.40694	-0.553876	-16.0927	7.50941e-26	1.41807e-22	48.2397	-0.229923	-16.3932	0.409312	chr19	55132713	55132715	ReprPCWk	OpenSea	cg26151999	cg26151999
cg09813400_TC21	TNIP1	1.07232	-0.344096	16.0901	7.57803e-26	1.42774e-22	48.2309	0.180426	16.7183	0.442032	chr5	151052074	151052076	TxWk	OpenSea	cg09813400	cg09813400
cg23612415_BC21	ALPK2	-2.0603	0.729169	-16.0895	7.59601e-26	1.42784e-22	48.2286	-0.313984	-16.522	0.612908	chr18	58592987	58592989	Quies	OpenSea
cg27266530_BC21	NA	-1.75714	0.0597065	-16.0803	7.85043e-26	1.47229e-22	48.1966	-0.29341	-16.1396	0.509688	chr12	110908702	110908704	Quies	OpenSea	cg27266530
cg06234053_TC21	ACOX3	-1.48097	0.193042	-16.0753	7.99053e-26	1.49514e-22	48.1795	-0.248074	-16.1408	0.531845	chr4	8393887	8393889	EnhA1	OpenSea
cg12799945_BC21	MICAL1;ZBTB24	0.888468	-0.26446	16.0574	8.52223e-26	1.591e-22	48.1169	0.150926	17.3133	0.454962	chr6	109466035	109466037	Tx	OpenSea	cg12799945
cg18549952_TC21	JADE1	1.37309	0.985025	16.0482	8.80771e-26	1.64056e-22	48.085	0.209915	15.938	0.658615	chr4	128841506	128841508	TxWk	OpenSea	cg18549952
cg04689058_TC21	CDH16	-1.09344	-0.130389	-16.0468	8.85249e-26	1.64516e-22	48.08	-0.186266	-16.7638	0.477879	chr16	66919921	66919923	ReprPC	Shelf	cg04689058	cg04689058
cg17869259_TC21	ENSG00000214942	-1.90202	-0.707261	-16.0319	9.33832e-26	1.73152e-22	48.0282	-0.302756	-15.8511	0.386624	chr5	89988511	89988513	Quies	OpenSea	cg17869259	cg17869259
cg22265038_BC21	RAI1	1.50773	0.975665	16.0309	9.37181e-26	1.73381e-22	48.0247	0.234001	16.4252	0.655866	chr17	17699304	17699306	EnhBiv	Shore
cg21500970_BC21	ENSG00000283602	-1.6064	-1.57158	-16.0281	9.46714e-26	1.7475e-22	48.0149	-0.209203	-14.6833	0.26129	chr5	140595741	140595743	Quies	OpenSea	cg21500970
cg24897320_BC21	CYB561D1	1.34778	-0.22857	16.0227	9.65254e-26	1.77772e-22	47.996	0.226661	16.51	0.462475	chr1	109499905	109499907	TxWk	OpenSea	cg24897320	cg24897320
cg09365759_TC21	BABAM2;MRPL33	-1.84008	-1.45233	-16.0171	9.8498e-26	1.80998e-22	47.9764	-0.247152	-14.8038	0.279094	chr2	27959661	27959663	EnhA1	OpenSea	cg09365759
cg07299518_TC21	TMEM94	1.53972	0.251115	16.0122	1.00234e-25	1.83775e-22	47.9594	0.256647	16.4681	0.540861	chr17	75480412	75480414	TxWk	OpenSea	cg07299518
cg19083133_TC21	LINC01405	-1.63293	-0.0305369	-16.0059	1.02524e-25	1.87554e-22	47.9375	-0.27343	-16.1573	0.495036	chr12	110936490	110936492	ReprPCWk	OpenSea		cg19083133
cg24642066_BC21	ZC3H4	1.40778	0.738144	16.0023	1.03866e-25	1.89587e-22	47.9249	0.22376	16.0897	0.620085	chr19	47081183	47081185	Tx	OpenSea
cg27192826_TC21	TNNI1	-1.59621	-1.03577	-15.9963	1.06146e-25	1.93318e-22	47.9038	-0.240997	-15.2874	0.334645	chr1	201422029	201422031	Quies	OpenSea	cg27192826
cg24017881_BC21	TPM3	-2.3371	1.77875	-15.9812	1.12048e-25	2.03615e-22	47.8513	-0.270327	-15.08	0.75481	chr1	154172970	154172972	Tx	OpenSea	cg24017881
cg02314515_TC21	PDLIM1	-1.81197	0.228538	-15.9674	1.17771e-25	2.13542e-22	47.8029	-0.299415	-16.0875	0.537945	chr10	95273894	95273896	EnhA2	OpenSea	cg02314515
cg12677757_BC21	ENSG00000286834	1.9574	1.32134	15.9411	1.29486e-25	2.34263e-22	47.7108	0.274101	15.6013	0.701432	chr9	94144810	94144812	Quies	OpenSea	cg12677757
cg02981163_BC21	ZNF423	1.03603	0.061503	15.9401	1.29912e-25	2.34517e-22	47.7076	0.176854	16.858	0.510445	chr16	49839456	49839458	ReprPC	Shore	cg02981163	cg02981163
cg16864411_BC21	UBAC2	1.32079	-0.400956	15.9307	1.34397e-25	2.4208e-22	47.6747	0.218845	16.1801	0.433395	chr13	99312572	99312574	EnhA1	OpenSea	cg16864411
cg20686089_TC21	RASSF9	1.5154	0.470223	15.929	1.35219e-25	2.43027e-22	47.6688	0.248929	17.163	0.576607	chr12	85805225	85805227	Quies	OpenSea
cg16407543_BC21	DAGLA	1.2161	-0.494026	15.928	1.35724e-25	2.434e-22	47.6651	0.199909	16.6433	0.417981	chr11	61711629	61711631	Quies	OpenSea
cg11654118_TC21	TNNT3	1.95309	0.457561	15.9232	1.38097e-25	2.47115e-22	47.6483	0.317142	16.2117	0.572456	chr11	1924417	1924419	Quies	Shore	cg11654118	cg11654118
cg03385138_TC21	LINC01956	-1.49336	0.647107	-15.9202	1.39578e-25	2.49222e-22	47.6379	-0.238057	-16.2083	0.604899	chr2	118801307	118801309	ReprPCWk	OpenSea
cg01603353_TC21	ENSG00000272736;MYH1;MYHAS	1.67619	-0.290299	15.899	1.50694e-25	2.68485e-22	47.5635	0.2775	16.0274	0.452478	chr17	10519435	10519437	Quies	OpenSea	cg01603353
cg14457853_TC21	NACC2	1.08236	0.5691	15.8929	1.54049e-25	2.73866e-22	47.5422	0.177519	16.2473	0.595058	chr9	136053296	136053298	Quies	Shore
cg27313201_BC21	TPM3	-1.02098	0.402334	-15.8892	1.56096e-25	2.76353e-22	47.5293	-0.17124	-16.6624	0.56789	chr1	154193427	154193429	ReprPCWk	OpenSea	cg27313201	cg27313201
cg02096726_TC21	PGBD5	1.34075	0.0696703	15.8892	1.56122e-25	2.76353e-22	47.5292	0.224898	16.2072	0.511347	chr1	230348740	230348742	Quies	OpenSea
cg17908377_TC21	TMCO4	-1.94883	1.08477	-15.8876	1.56994e-25	2.77297e-22	47.5238	-0.284759	-14.9257	0.668271	chr1	19752348	19752350	Quies	OpenSea	cg17908377
cg25150929_BC21	C10orf82	1.56815	0.219666	15.8765	1.63416e-25	2.88019e-22	47.4848	0.263244	16.0599	0.535948	chr10	116666115	116666117	Quies	Shelf	cg25150929	cg25150929
cg08979555_BC21	EHD3	1.42679	-0.136214	15.8738	1.6502e-25	2.90222e-22	47.4753	0.239949	16.0042	0.477377	chr2	31241159	31241161	Quies	OpenSea	cg08979555
cg20896204_TC21	CPED1	-1.43869	0.439435	-15.8675	1.68854e-25	2.9633e-22	47.453	-0.236453	-16.5549	0.572067	chr7	121178508	121178510	Quies	OpenSea	cg20896204
cg19990458_BC21	MOK	-1.27284	-0.224885	-15.8594	1.7384e-25	3.04428e-22	47.4248	-0.214842	-16.121	0.462181	chr14	102278569	102278571	Quies	OpenSea
cg01684824_BC21	NA	1.85828	0.667227	15.8429	1.84515e-25	3.22434e-22	47.3669	0.294272	16.7578	0.605274	chr20	45821046	45821048	ReprPCWk	Shore	cg01684824	cg01684824
cg03270777_BC21	HPDL	1.57655	1.1602	15.8369	1.88563e-25	3.28806e-22	47.3458	0.227947	15.1665	0.681526	chr1	45328227	45328229	TxWk	Shore	cg03270777
cg22912423_BC21	NA	-1.39659	-1.5209	-15.8362	1.89086e-25	3.29018e-22	47.3431	-0.181084	-15.2586	0.266474	chr17	73278327	73278329	EnhA1	OpenSea
cg00543460_TC21	TPM1	2.0331	0.766821	15.8304	1.93077e-25	3.3525e-22	47.3228	0.321837	15.8087	0.620829	chr15	63045296	63045298	TssA	Shore	cg00543460	cg00543460
cg20407067_TC21	MYL3	-1.37534	1.61273	-15.8283	1.94535e-25	3.37068e-22	47.3155	-0.173836	-15.38	0.746199	chr3	46866353	46866355	TxWk	OpenSea	cg20407067
cg18621366_TC21	DIRC3-AS1	1.65272	0.639622	15.8176	2.02188e-25	3.4959e-22	47.278	0.262672	16.5059	0.602493	chr2	217166030	217166032	Quies	OpenSea	cg18621366
cg18871165_TC21	ZNF385B	-1.67933	0.593856	-15.808	2.09334e-25	3.61183e-22	47.2443	-0.267334	-16.5506	0.595777	chr2	179574975	179574977	Quies	OpenSea	cg18871165
cg01514272_BC21	ACTN3	1.27804	0.567741	15.8011	2.14703e-25	3.69669e-22	47.2197	0.207861	15.7226	0.59337	chr11	66557816	66557818	ReprPC	Shore	cg01514272	cg01514272
cg03714609_BC21	C2CD3;ENSG00000256098	-1.97825	0.550407	-15.7972	2.1768e-25	3.74008e-22	47.2063	-0.317062	-16.3206	0.587503	chr11	74141325	74141327	Quies	OpenSea	cg03714609
cg01637468_BC21	MAMDC2;MAMDC2-AS1	1.82413	0.281359	15.7964	2.18348e-25	3.74371e-22	47.2033	0.30112	15.8954	0.545336	chr9	70123867	70123869	Quies	OpenSea
cg03074946_BC21	PXN	1.37082	-1.51192	15.7877	2.25321e-25	3.8552e-22	47.1728	0.179069	15.923	0.267164	chr12	120249890	120249892	EnhA1	OpenSea	cg03074946	cg03074946
cg10016752_TC21	ENSG00000264116;SMIM21	1.9455	0.73448	15.785	2.27553e-25	3.88528e-22	47.1632	0.304774	16.2609	0.615384	chr18	75418507	75418509	Quies	OpenSea	cg10016752
cg03037067_TC21	NA	-1.27818	1.17305	-15.783	2.29233e-25	3.90582e-22	47.1561	-0.18541	-15.9888	0.687197	chr1	117591914	117591916	Quies	OpenSea	cg03037067
cg19982046_BC21	PPP2R5C	1.35497	0.597685	15.7816	2.30414e-25	3.91781e-22	47.1511	0.220982	16.1744	0.598281	chr14	101825328	101825330	EnhA2	OpenSea
cg24365121_BC21	TNNI2	2.01445	0.105977	15.7665	2.43342e-25	4.12905e-22	47.0981	0.329173	16.3436	0.515574	chr11	1838883	1838885	TxWk	OpenSea	cg24365121	cg24365121
cg06578068_BC21	ENSG00000282278;PDGFRA	-1.17654	0.0536878	-15.7644	2.45203e-25	4.15204e-22	47.0906	-0.20011	-16.3607	0.508937	chr4	54274548	54274550	Quies	OpenSea
cg04440724_BC21	UBN1	1.76407	1.25986	15.7596	2.49501e-25	4.2161e-22	47.0738	0.245089	15.7213	0.693356	chr16	4870503	4870505	Tx	OpenSea	cg04440724	cg04440724
cg04357245_BC21	LRRFIP1	1.70725	-0.82352	15.7569	2.51971e-25	4.24908e-22	47.0642	0.260992	15.5761	0.368531	chr2	237723859	237723861	EnhWk	OpenSea
cg04524940_BC21	NA	-1.05007	1.03884	-15.7549	2.53808e-25	4.27127e-22	47.0571	-0.158025	-15.9359	0.668912	chr3	9955993	9955995	TxWk	Shelf
cg16529034_BC21	NDRG2;RNASE8	1.01322	0.440455	15.7528	2.55695e-25	4.2942e-22	47.0499	0.170084	16.7213	0.574242	chr14	21056971	21056973	Quies	OpenSea	cg16529034	cg16529034
cg07612244_TC21	NA	-1.19637	0.209936	-15.7363	2.71538e-25	4.55095e-22	46.9915	-0.202345	-16.1373	0.535285	chr1	221621218	221621220	Quies	OpenSea	cg07612244
cg07970248_TC21	ENSG00000286373	1.55723	-1.99983	15.7344	2.7341e-25	4.57298e-22	46.9849	0.171149	15.3072	0.208311	chr10	63631067	63631069	TssFlnkU	Island	cg07970248	cg07970248
cg22391718_BC11	NA	1.47239	0.209513	15.726	2.81858e-25	4.70467e-22	46.9553	0.248018	16.1714	0.534677	chr1	109783662	109783664	EnhA1	OpenSea	cg22391718	cg22391718
cg20196437_BC21	MTMR10	-1.20138	0.114121	-15.7229	2.85062e-25	4.74848e-22	46.9443	-0.204276	-16.1048	0.51929	chr15	30947190	30947192	Tx	OpenSea
cg00576433_TC21	ENSG00000224376	-1.43383	0.82728	-15.7185	2.89617e-25	4.81457e-22	46.9289	-0.224245	-16.2315	0.633567	chr2	231393202	231393204	ReprPCWk	Shelf	cg00576433
cg10879341_TC21	LINC03013	1.11146	0.36172	15.6945	3.16023e-25	5.24292e-22	46.8441	0.187495	16.4511	0.560698	chr7	35714668	35714670	Quies	OpenSea
cg19571431_BC21	SLC38A6	-1.51786	-1.26602	-15.6879	3.23667e-25	5.35888e-22	46.8209	-0.210482	-14.4425	0.301782	chr14	61107168	61107170	Quies	OpenSea
cg00008795_TC21	ENSG00000260249;SNX20	-1.47448	1.35967	-15.6754	3.38685e-25	5.59622e-22	46.7768	-0.201641	-15.0164	0.712331	chr16	50668201	50668203	Quies	OpenSea	cg00008795
cg18076473_BC21	NA	-1.77354	1.86095	-15.6746	3.39702e-25	5.60174e-22	46.7739	-0.204061	-13.8227	0.771418	chr12	110248226	110248228	EnhA1	OpenSea
cg24543434_TC21	NA	-1.19875	-0.308032	-15.6735	3.41133e-25	5.61403e-22	46.7698	-0.202122	-16.016	0.448123	chr14	23410104	23410106	Quies	OpenSea	cg24543434
cg21409661_TC21	ATP2A1	1.29272	1.15152	15.6726	3.42217e-25	5.62059e-22	46.7667	0.191331	15.9687	0.684075	chr16	28888871	28888873	Quies	OpenSea	cg21409661
cg01436315_TC21	ATP2A1	1.4737	0.301137	15.6699	3.45584e-25	5.66453e-22	46.7572	0.245145	16.4704	0.549088	chr16	28898403	28898405	Quies	Shelf	cg01436315	cg01436315
cg04624689_TC11	GSE1	1.65153	1.23056	15.6675	3.48648e-25	5.70335e-22	46.7486	0.231671	16.355	0.690163	chr16	85656742	85656744	Tx	OpenSea	cg04624689	cg04624689
cg15627721_BC21	NA	-1.78564	0.474526	-15.6534	3.66913e-25	5.98221e-22	46.699	-0.288095	-15.6059	0.576014	chr2	231180540	231180542	TxWk	OpenSea	cg15627721
cg00959175_TC21	KIDINS220	-1.73734	1.26211	-15.6533	3.67154e-25	5.98221e-22	46.6984	-0.245501	-15.2553	0.695881	chr2	8821713	8821715	TxWk	OpenSea
cg17107493_BC21	MYLK3	-0.981914	0.172916	-15.6492	3.7256e-25	6.05824e-22	46.6842	-0.167547	-16.4443	0.52934	chr16	46729681	46729683	Quies	OpenSea	cg17107493
cg13078359_BC21	ENSG00000214803	-1.46131	0.822361	-15.6454	3.77819e-25	6.1316e-22	46.6705	-0.226766	-15.5036	0.633321	chr8	124197002	124197004	Quies	OpenSea
cg20413675_BC21	ENSG00000233845;TTC7A	1.3296	0.0875916	15.6256	4.06103e-25	6.57759e-22	46.6004	0.224732	16.0122	0.51462	chr2	47040672	47040674	EnhA1	OpenSea	cg20413675
cg23019567_BC21	CYTH1	-0.991279	-0.486925	-15.6215	4.1222e-25	6.66349e-22	46.5858	-0.165265	-16.122	0.417939	chr17	78767780	78767782	Quies	OpenSea
cg15915141_BC21	RAB20	-1.55677	-0.710242	-15.6158	4.20812e-25	6.78899e-22	46.5658	-0.247378	-15.3775	0.384906	chr13	110546985	110546987	Quies	OpenSea	cg15915141
cg10266763_BC21	ATPAF2;DRC3	2.08079	1.04879	15.6046	4.3826e-25	7.0566e-22	46.5263	0.302009	15.3993	0.660454	chr17	17989949	17989951	Quies	OpenSea	cg10266763
cg09052355_TC21	ENSG00000264304;FLOT2	1.7417	0.658377	15.5852	4.70558e-25	7.55962e-22	46.4572	0.280965	15.5771	0.605883	chr17	28891314	28891316	TxWk	OpenSea	cg09052355
cg01707753_BC21	NIBAN1	1.85379	-0.335461	15.5847	4.71346e-25	7.55962e-22	46.4555	0.30187	15.3962	0.446495	chr1	184972880	184972882	TssBiv	Shore
cg08115101_BC21	NA	1.14608	0.139049	15.5835	4.73454e-25	7.57859e-22	46.4512	0.194606	16.0936	0.523326	chr5	72558626	72558628	Quies	OpenSea
cg25396714_BC21	NA	-1.65097	-0.991472	-15.5685	5.00005e-25	7.98799e-22	46.3982	-0.249164	-14.7477	0.343225	chr20	51571336	51571338	Quies	OpenSea
cg22330638_BC21	NA	1.47968	0.108834	15.5674	5.02138e-25	8.00646e-22	46.394	0.249418	15.8879	0.517871	chr11	45710841	45710843	ReprPC	OpenSea	cg22330638	cg22330638
cg00921350_TC21	ENSG00000260249;SNX20	-1.44349	0.720845	-15.5648	5.06767e-25	8.06458e-22	46.3851	-0.229468	-15.9089	0.617509	chr16	50667587	50667589	TxWk	OpenSea	cg00921350	cg00921350
cg25463705_BC21	RTTN	1.65616	1.33561	15.5527	5.29717e-25	8.41346e-22	46.342	0.229199	16.2593	0.705806	chr18	70148720	70148722	Quies	OpenSea	cg25463705
cg04664887_TC21	RARB	-1.08131	-0.240108	-15.5487	5.37596e-25	8.52209e-22	46.3277	-0.183648	-16.1591	0.459285	chr3	25045395	25045397	Quies	OpenSea
cg01181681_TC21	ENSG00000236846;TLR5	1.34444	-0.161238	15.5429	5.49049e-25	8.68684e-22	46.3072	0.226187	15.7463	0.473228	chr1	223144021	223144023	EnhA1	Shore	cg01181681	cg01181681
cg25539074_TC21	ENSG00000282278	-1.72572	0.307951	-15.5352	5.64791e-25	8.9187e-22	46.2797	-0.282796	-16.0406	0.549375	chr4	54085333	54085335	Quies	OpenSea	cg25539074	cg25539074
cg14355374_BC21	NA	-1.35036	-1.10144	-15.5278	5.80198e-25	9.14436e-22	46.2535	-0.20089	-15.2092	0.32434	chr10	3807967	3807969	EnhA1	OpenSea	cg14355374	cg14355374
cg01106056_BC21	PTPRJ	-1.39896	-0.383425	-15.5121	6.14424e-25	9.66521e-22	46.1978	-0.231999	-15.4659	0.4363	chr11	48104588	48104590	EnhA1	OpenSea	cg01106056
cg18181654_BC21	CX3CR1	1.53566	0.692733	15.5103	6.18436e-25	9.70969e-22	46.1915	0.246752	16.0283	0.612072	chr3	39282078	39282080	Quies	OpenSea	cg18181654
cg00832367_BC21	LINC00211	-1.48512	1.47701	-15.5068	6.26534e-25	9.81802e-22	46.1788	-0.194187	-14.5849	0.727151	chr2	37855207	37855209	Quies	OpenSea	cg00832367
cg02384859_BC21	ARID3B	1.33082	0.283009	15.5061	6.28005e-25	9.82229e-22	46.1766	0.223829	15.9156	0.547013	chr15	74570320	74570322	TxWk	OpenSea	cg02384859	cg02384859
cg10497300_BC21	SLC20A2	1.62166	-0.745898	15.5041	6.3275e-25	9.87765e-22	46.1692	0.253315	15.0408	0.380187	chr8	42460998	42461000	TxWk	OpenSea	cg10497300
cg03549334_BC21	NA	1.26153	-0.635448	15.5012	6.39398e-25	9.96246e-22	46.1591	0.203186	15.5867	0.395293	chr1	25787846	25787848	Quies	OpenSea	cg03549334
cg02758803_TC21	LINC01121	1.4407	-0.589293	15.496	6.51786e-25	1.01362e-21	46.1404	0.229884	15.3834	0.403991	chr2	45256503	45256505	Quies	OpenSea
cg15662902_TC21	TNNI2	1.28683	0.656869	15.4947	6.54914e-25	1.01656e-21	46.1358	0.208081	15.2602	0.608272	chr11	1838279	1838281	EnhA1	OpenSea	cg15662902	cg15662902
cg01546140_BC21	PBX1	-1.51804	0.384554	-15.4918	6.61838e-25	1.02536e-21	46.1255	-0.252978	-15.9512	0.563296	chr1	164612501	164612503	EnhA1	OpenSea
cg19131585_TC21	PLA2G2C	-1.69069	0.274325	-15.4735	7.07647e-25	1.09426e-21	46.0605	-0.278728	-15.9559	0.544351	chr1	20178161	20178163	Quies	OpenSea	cg19131585
cg23966736_BC21	ENSG00000287762;LIMCH1	-1.64669	-1.47292	-15.4723	7.10724e-25	1.09695e-21	46.0562	-0.213978	-14.4538	0.275102	chr4	41612765	41612767	EnhA1	OpenSea	cg23966736
cg26928858_TC21	CCDC57	1.58755	-1.20771	15.4686	7.20467e-25	1.1099e-21	46.043	0.220588	15.6732	0.310957	chr17	82106561	82106563	TssFlnkU	OpenSea	cg26928858	cg26928858
cg00250156_BC21	NA	-1.33027	0.52492	-15.4674	7.23741e-25	1.11285e-21	46.0386	-0.218189	-15.7348	0.58681	chr1	12706077	12706079	Quies	OpenSea
cg02280693_BC21	FILNC1	1.25903	0.182658	15.4605	7.42131e-25	1.13783e-21	46.0142	0.212998	15.7073	0.530561	chr6	139748809	139748811	Quies	OpenSea	cg02280693
cg21222180_BC21	NA	1.06056	-0.992973	15.4603	7.42762e-25	1.13783e-21	46.0134	0.159572	15.7509	0.33836	chr1	228767909	228767911	Quies	OpenSea	cg21222180
cg24647971_BC21	PPP1R1C	-1.33991	0.185626	-15.4566	7.52985e-25	1.15134e-21	46.0001	-0.22573	-15.7869	0.53105	chr2	181985713	181985715	Quies	OpenSea	cg24647971	cg24647971
cg10232893_BC21	ENSG00000225656	-1.50896	-0.0462727	-15.4557	7.55296e-25	1.15272e-21	45.9971	-0.253756	-15.8073	0.49228	chr1	230825658	230825660	EnhA1	OpenSea		cg10232893
cg11939913_BC21	LHFPL2	1.30464	0.118596	15.4542	7.59548e-25	1.15705e-21	45.9916	0.22154	15.7237	0.519811	chr5	78628137	78628139	TxWk	OpenSea	cg11939913
cg13588403_BC11	DPF3	1.66713	-1.02811	15.4536	7.61145e-25	1.15734e-21	45.9896	0.242649	15.4319	0.337208	chr14	72742419	72742421	Quies	OpenSea	cg13588403	cg13588403
cg18709470_BC21	NA	-1.32279	-1.388	-15.4503	7.70379e-25	1.16921e-21	45.9779	-0.183184	-15.0445	0.283235	chr5	160146968	160146970	Quies	OpenSea
cg00586179_BC21	NA	1.55767	-0.0427886	15.4496	7.72389e-25	1.17009e-21	45.9753	0.260642	15.6469	0.492837	chr1	36203602	36203604	EnhA1	OpenSea
cg19840161_TC21	ENSG00000259163;TTC7B	1.39575	0.458668	15.4457	7.83566e-25	1.18483e-21	45.9614	0.229514	15.7235	0.575145	chr14	90645989	90645991	EnhWk	OpenSea
cg17981364_TC21	PPP1R1C	-1.16822	0.120097	-15.4445	7.87051e-25	1.18791e-21	45.957	-0.198444	-15.9731	0.520208	chr2	181985972	181985974	Quies	OpenSea	cg17981364
cg01946790_TC21	LINC00426	-1.29611	0.0505435	-15.4421	7.9387e-25	1.196e-21	45.9486	-0.219752	-15.6774	0.508577	chr13	30377449	30377451	Quies	OpenSea	cg01946790
cg19639490_BC21	SCAMP2	1.20091	0.0382728	15.4379	8.06431e-25	1.21269e-21	45.9334	0.204353	15.8653	0.506427	chr15	74854321	74854323	TxWk	OpenSea	cg19639490	cg19639490
cg19313495_BC21	TNNT3	1.5501	1.18717	15.4363	8.11111e-25	1.2175e-21	45.9278	0.226317	14.8355	0.687754	chr11	1932615	1932617	Quies	Shelf	cg19313495	cg19313495
cg26196671_BC21	TNNI1	-1.62334	0.497446	-15.4196	8.62154e-25	1.29175e-21	45.8684	-0.261153	-15.5201	0.580646	chr1	201430480	201430482	Quies	OpenSea	cg26196671
cg05130518_BC21	IL17D	-1.50797	0.316349	-15.4087	8.97593e-25	1.34239e-21	45.8292	-0.249981	-15.3297	0.552303	chr13	20721450	20721452	ReprPC	Shore	cg05130518	cg05130518
cg08924619_BC11	COL4A2;COL4A2-AS1	-2.55171	1.79955	-15.4039	9.13353e-25	1.36347e-21	45.8123	-0.278267	-14.5897	0.749325	chr13	110508051	110508053	EnhA1	Shelf	cg08924619	cg08924619
cg10129948_BC21	TNKS1BP1	1.08486	-1.90876	15.4004	9.25144e-25	1.37856e-21	45.7998	0.119081	14.9828	0.21556	chr11	57318374	57318376	EnhG1	OpenSea	cg10129948
cg00957466_BC21	NA	1.05359	-0.630995	15.3985	9.31751e-25	1.38589e-21	45.7929	0.170275	15.7079	0.394952	chr20	45355360	45355362	Quies	OpenSea	cg00957466
cg15999887_BC21	TAGAP-AS1	1.52876	1.57786	15.3935	9.49077e-25	1.4091e-21	45.775	0.198118	14.5298	0.739132	chr6	159002710	159002712	Quies	Shelf	cg15999887	cg15999887
cg04085571_TC11	LSP1	1.63565	0.3926	15.3892	9.64144e-25	1.42889e-21	45.7596	0.266132	15.1697	0.56364	chr11	1851522	1851524	Quies	OpenSea	cg04085571	cg04085571
cg05635699_BC21	NFIA	-1.53144	0.551065	-15.3836	9.84228e-25	1.45602e-21	45.7396	-0.249012	-15.0987	0.590898	chr1	61301930	61301932	EnhA1	OpenSea	cg05635699
cg25436986_TC21	DPF3	1.63132	-0.78115	15.3746	1.01707e-24	1.50189e-21	45.7077	0.254491	15.5255	0.374495	chr14	72700252	72700254	Quies	OpenSea	cg25436986
cg01384111_BC21	GREB1	-1.30623	0.552417	-15.3703	1.0333e-24	1.52311e-21	45.6923	-0.213853	-15.845	0.59103	chr2	11539478	11539480	ReprPC	OpenSea	cg01384111	cg01384111
cg17638055_BC21	ENSG00000265907;LPIN2	-1.38214	0.109222	-15.3688	1.03906e-24	1.52885e-21	45.6869	-0.233424	-15.6451	0.518186	chr18	2960692	2960694	TxWk	OpenSea	cg17638055
cg14826031_TC21	MAP6	1.78533	0.99416	15.3652	1.0531e-24	1.54673e-21	45.6738	0.273353	15.5135	0.655131	chr11	75665315	75665317	ReprPC	Shelf	cg14826031	cg14826031
cg22985382_TC21	NA	1.10022	0.00741644	15.3539	1.09755e-24	1.60848e-21	45.6336	0.18749	16.0371	0.501261	chr5	14102140	14102142	Quies	OpenSea	cg22985382
cg05192951_BC21	PACS2	1.05176	-0.411089	15.3536	1.09906e-24	1.60848e-21	45.6322	0.175718	15.8279	0.430885	chr14	105329291	105329293	Quies	Shore	cg05192951
cg12077559_TC21	MIR7160;MYOM2	1.98855	-1.99364	15.3521	1.10491e-24	1.61416e-21	45.6271	0.204543	13.4503	0.217462	chr8	2075236	2075238	Quies	OpenSea	cg21816685	cg21816685
cg27240020_BC21	FARP1	1.9146	-1.74122	15.3463	1.12866e-24	1.64592e-21	45.6064	0.220141	15.1656	0.245151	chr13	98144390	98144392	TssFlnkU	Shore	cg27240020	cg27240020
cg16422498_TC21	EML3;ROM1	1.57336	-1.96896	15.3409	1.15138e-24	1.67606e-21	45.587	0.171053	15.0842	0.213711	chr11	62611728	62611730	TssFlnkU	Shore
cg17494034_TC21	VPS13D	-1.19083	-0.471397	-15.3152	1.26589e-24	1.83949e-21	45.4948	-0.1979	-15.7549	0.421451	chr1	12453440	12453442	EnhA1	OpenSea	cg17494034	cg17494034
cg14478752_TC21	C5orf64	1.54452	0.25981	15.3127	1.27739e-24	1.85291e-21	45.486	0.255451	15.6091	0.542302	chr5	61623480	61623482	Quies	Shelf	cg14478752
cg15214878_TC21	ALDH1A2	-1.30878	0.718693	-15.3055	1.31164e-24	1.89924e-21	45.4602	-0.210554	-15.7064	0.618234	chr15	58233517	58233519	Quies	OpenSea	cg15214878
cg07144755_BC21	RGS3	-1.38621	-1.29588	-15.3019	1.32938e-24	1.92152e-21	45.4471	-0.191037	-15.1696	0.297049	chr9	113548260	113548262	EnhA1	OpenSea	cg07144755
cg05289593_BC21	NA	-1.20947	-0.789181	-15.2934	1.37149e-24	1.9769e-21	45.4168	-0.190186	-15.2847	0.370052	chr3	102090408	102090410	Quies	OpenSea
cg14913839_BC21	NA	2.16954	1.34534	15.2932	1.37251e-24	1.9769e-21	45.4161	0.293089	13.8058	0.697301	chr2	38522230	38522232	Quies	OpenSea	cg14913839
cg12749588_BC21	GLCE	-1.19078	0.147212	-15.2827	1.42677e-24	2.05144e-21	45.3784	-0.201919	-15.595	0.524994	chr15	69224649	69224651	Quies	OpenSea	cg12749588
cg02234375_BC21	ENSG00000223901;LSS	-1.6105	1.43177	-15.2745	1.47052e-24	2.10768e-21	45.349	-0.215101	-15.6078	0.719269	chr21	46220295	46220297	Tx	OpenSea	cg02234375
cg04822366_BC21	CLEC3B;EXOSC7	-1.69996	1.18213	-15.2744	1.47102e-24	2.10768e-21	45.3486	-0.240508	-15.2571	0.683047	chr3	45007382	45007384	Tx	OpenSea
cg13373315_TC21	AHDC1	1.2232	0.500497	15.2603	1.54971e-24	2.21655e-21	45.2979	0.202238	15.6616	0.582924	chr1	27573187	27573189	EnhA1	Shelf	cg13373315	cg13373315
cg23129463_BC21	AFAP1L1	1.2252	0.350673	15.246	1.63332e-24	2.33207e-21	45.2468	0.206839	15.7053	0.55852	chr5	149314300	149314302	Quies	OpenSea	cg23129463	cg23129463
cg14659935_BC21	CELF2	1.17373	1.0322	15.239	1.67594e-24	2.38876e-21	45.2217	0.176137	15.2536	0.667264	chr10	11255062	11255064	Quies	OpenSea
cg13725041_BC21	NA	-1.74351	1.42532	-15.238	1.68241e-24	2.39381e-21	45.218	-0.228054	-13.841	0.71601	chr3	184663627	184663629	Quies	OpenSea	cg13725041
cg21308365_TC21	CEP85L	1.60636	0.374851	15.2304	1.73024e-24	2.45378e-21	45.1907	0.266038	15.1217	0.561599	chr6	118710235	118710237	TssFlnkU	OpenSea	cg21308365	cg21308365
cg01342729_BC21	EGFR	1.30108	-0.123688	15.2304	1.73054e-24	2.45378e-21	45.1905	0.219247	15.5971	0.47941	chr7	55021034	55021036	ReprPC	Shore	cg01342729
cg02379708_TC21	RNF144A	1.05396	-1.31387	15.2237	1.77351e-24	2.51035e-21	45.1667	0.147096	15.1709	0.290756	chr2	6960978	6960980	Quies	OpenSea
cg04842880_BC11	CASZ1	1.08735	0.51514	15.2155	1.82806e-24	2.58312e-21	45.1372	0.180799	15.9793	0.585905	chr1	10787483	10787485	ReprPC	OpenSea	cg04842880	cg04842880
cg27244082_BC11	ENSG00000289282;PRRC2A	-1.60224	0.640001	-15.2064	1.8907e-24	2.66703e-21	45.1044	-0.253794	-15.5181	0.60309	chr6	31623778	31623780	Tx	Shelf	cg27244082	cg27244082
cg10469120_BC21	MYH7B	-1.48707	0.726384	-15.2036	1.91024e-24	2.68996e-21	45.0944	-0.237922	-15.3211	0.617329	chr20	34980083	34980085	Quies	Shore	cg10469120
cg10614007_BC21	NA	-1.79154	0.543587	-15.1913	1.99931e-24	2.81055e-21	45.05	-0.287641	-16.0389	0.586652	chr6	170044170	170044172	Quies	OpenSea	cg10614007
cg13447038_BC21	IQCJ-SCHIP1;SCHIP1	-1.52366	-0.332262	-15.186	2.03898e-24	2.85947e-21	45.0309	-0.252886	-15.3606	0.445213	chr3	159840464	159840466	TssA	OpenSea	cg13447038
cg22607220_TC21	NA	-1.30048	0.00906942	-15.1857	2.04108e-24	2.85947e-21	45.0299	-0.218188	-15.5413	0.501275	chr19	2481268	2481270	ReprPCWk	Shelf	cg22607220	cg22607220
cg23297210_BC21	ENSG00000259370;TLN2	1.17395	-0.539886	15.1748	2.12486e-24	2.97175e-21	44.9907	0.192245	15.4886	0.410063	chr15	62843219	62843221	TxWk	OpenSea	cg23297210
cg07930757_BC21	NA	-1.30011	-0.906902	-15.1721	2.1465e-24	2.99042e-21	44.9809	-0.200957	-14.8087	0.352409	chr6	107675159	107675161	TxWk	OpenSea	cg07930757
cg11167922_BC21	ENSG00000287237;PLXNC1	-2.0553	1.19601	-15.1714	2.1521e-24	2.99042e-21	44.9783	-0.295128	-15.1648	0.681613	chr12	94261262	94261264	Quies	OpenSea	cg11167922
cg27390775_BC21	TNNC2	1.80255	0.32565	15.1713	2.15266e-24	2.99042e-21	44.9781	0.296222	15.9691	0.55156	chr20	45827844	45827846	TxWk	Shelf	cg27390775
cg18078098_BC21	NA	-1.26112	-0.58245	-15.1713	2.1528e-24	2.99042e-21	44.978	-0.20723	-15.1698	0.403211	chr12	110353384	110353386	TxWk	OpenSea
cg22934246_BC21	NA	1.60287	0.754014	15.1669	2.18832e-24	3.03461e-21	44.9621	0.251174	14.7137	0.621097	chr1	244239390	244239392	Quies	OpenSea	cg22934246
cg09794742_BC21	NA	-1.27903	0.0560305	-15.1646	2.20681e-24	3.05509e-21	44.9539	-0.216439	-15.5255	0.509228	chr10	104344524	104344526	Quies	OpenSea	cg09794742
cg16797751_TC21	ATXN7L1	1.31378	0.772159	15.1624	2.22522e-24	3.07539e-21	44.9458	0.207907	15.4575	0.625845	chr7	105649770	105649772	EnhWk	OpenSea	cg16797751	cg16797751
cg02726274_BC21	DAB1	-1.38434	1.37887	-15.1584	2.25835e-24	3.11591e-21	44.9314	-0.192044	-14.9209	0.715323	chr1	57061973	57061975	Quies	OpenSea	cg02726274
cg24509919_BC21	NA	1.80096	-0.598068	15.1561	2.27761e-24	3.13721e-21	44.9232	0.280031	15.2265	0.405753	chr1	168261647	168261649	Quies	OpenSea	cg24509919	cg24509919
cg01687369_TC21	OR1K1;PDCL	1.30733	0.759885	15.1551	2.28583e-24	3.14325e-21	44.9197	0.207477	15.1505	0.624417	chr9	122800349	122800351	Quies	OpenSea	cg01687369	cg01687369
cg11877325_TC21	KIAA1217	-1.68985	2.14176	-15.1514	2.31754e-24	3.18152e-21	44.9063	-0.17528	-14.5699	0.803891	chr10	24234873	24234875	Quies	OpenSea	cg11877325
cg08240689_BC21	ENSG00000234147;ENSG00000288714	-1.14584	1.17645	-15.1472	2.3535e-24	3.22547e-21	44.8913	-0.166193	-14.9882	0.688503	chr6	140586276	140586278	Quies	OpenSea	cg08240689
cg14209730_BC21	LGALSL-DT	-1.22461	0.129858	-15.1368	2.44582e-24	3.34641e-21	44.8538	-0.207499	-15.3801	0.52199	chr2	64405501	64405503	EnhA1	OpenSea	cg14209730	cg14209730
cg08842268_BC21	AP2B1	-1.52335	-1.4463	-15.1281	2.52601e-24	3.45037e-21	44.8224	-0.203455	-14.3581	0.277615	chr17	35713289	35713291	EnhA1	OpenSea	cg08842268
cg08556091_TC21	TOM1L2	1.12901	0.311876	15.1238	2.56727e-24	3.50089e-21	44.8066	0.189831	15.5604	0.552164	chr17	17856073	17856075	TxWk	OpenSea	cg08556091
cg06714652_BC21	G3BP2	-1.53562	0.812661	-15.1209	2.5945e-24	3.52864e-21	44.7964	-0.239405	-16.0326	0.629624	chr4	75717865	75717867	Quies	OpenSea
cg01510349_TC21	KIAA1217	-1.45514	1.02783	-15.1207	2.59624e-24	3.52864e-21	44.7957	-0.21498	-15.4154	0.664312	chr10	24278018	24278020	Quies	OpenSea	cg01510349
cg12314945_BC21	GARIN5A	1.16207	0.703633	15.1115	2.68671e-24	3.64556e-21	44.7624	0.187284	15.2502	0.616226	chr19	50469530	50469532	Quies	OpenSea	cg12314945
cg20689043_BC11	NA	-0.903052	0.0239362	-15.1017	2.7861e-24	3.77417e-21	44.727	-0.154432	-16.1596	0.504136	chr11	112852467	112852469	Quies	OpenSea	cg20689043
cg16443197_BC21	MACROD1	1.27072	-0.0398136	15.0969	2.83588e-24	3.83527e-21	44.7098	0.215507	15.4104	0.493502	chr11	64033129	64033131	ReprPC	Shelf
cg18032502_BC11	TNNT3	1.71605	0.549118	15.0942	2.86478e-24	3.86798e-21	44.6999	0.275431	16.0311	0.588521	chr11	1927882	1927884	Quies	Island	cg18032502	cg18032502
cg05683292_BC21	NA	-1.87202	0.778105	-15.0926	2.88176e-24	3.8845e-21	44.6941	-0.287524	-15.6562	0.622723	chr5	155754023	155754025	Quies	OpenSea	cg05683292	cg05683292
cg12204149_BC21	DCAKD;NMT1	1.49978	-0.170355	15.0876	2.93573e-24	3.95075e-21	44.6761	0.250245	15.146	0.471854	chr17	45046877	45046879	Quies	OpenSea	cg12204149
cg16402811_TC21	ENSG00000256591	1.22359	-0.231631	15.0853	2.96134e-24	3.97868e-21	44.6676	0.204932	15.5281	0.4617	chr11	61473178	61473180	TxWk	OpenSea
cg04840931_TC21	MYL3	-1.65989	-2.18966	-15.0834	2.98212e-24	4.00004e-21	44.6608	-0.174718	-12.9864	0.190257	chr3	46866850	46866852	Quies	OpenSea
cg12114930_BC21	ABCF1	1.42875	1.43915	15.082	2.9979e-24	4.01463e-21	44.6557	0.191864	14.2118	0.721876	chr6	30586676	30586678	Tx	OpenSea	cg12114930
cg03818379_BC21	MYL2	-1.37641	1.26975	-15.071	3.12233e-24	4.17445e-21	44.6161	-0.192044	-14.6311	0.699642	chr12	110914278	110914280	Quies	OpenSea	cg03818379
cg24306340_BC21	CACHD1	1.59355	-1.17372	15.0642	3.20287e-24	4.27515e-21	44.5913	0.226021	16.5768	0.315998	chr1	64471767	64471769	TssA	Shore	cg24306340	cg24306340
cg01689405_BC21	SLC30A2	-1.33509	1.40124	-15.061	3.24115e-24	4.31921e-21	44.5797	-0.181079	-14.159	0.718175	chr1	26043915	26043917	ReprPC	Shore	cg01689405	cg01689405
cg17543253_BC21	NA	-1.67831	-1.07433	-15.0558	3.30383e-24	4.3956e-21	44.5611	-0.249015	-13.7132	0.330776	chr12	110354079	110354081	Quies	OpenSea	cg17543253
cg12004945_BC21	PALM2AKAP2	1.13642	-0.490493	15.0517	3.35467e-24	4.456e-21	44.5462	0.186609	15.295	0.418315	chr9	109913375	109913377	EnhA1	OpenSea	cg12004945
cg17361591_BC21	PIGT	-1.7565	-0.80851	-15.0492	3.38579e-24	4.49007e-21	44.5372	-0.271509	-14.68	0.370192	chr20	45419845	45419847	Tx	Shelf	cg17361591
cg15045671_BC21	SGMS1	1.58133	-0.270007	15.0459	3.42804e-24	4.53874e-21	44.5251	0.261055	15.1554	0.45664	chr10	50556856	50556858	TxWk	OpenSea
cg20451636_BC21	DMWD	1.00128	-0.0477531	15.0373	3.53869e-24	4.6777e-21	44.4942	0.171069	15.7293	0.491823	chr19	45788493	45788495	Tx	Shore	cg20451636	cg20451636
cg06885857_TC21	CFLAR	-1.81569	-0.647705	-15.0313	3.61922e-24	4.77644e-21	44.4723	-0.286547	-14.8237	0.396582	chr2	201129372	201129374	EnhA1	OpenSea	cg06885857
cg00134787_BC21	ENSG00000272736;MYH1;MYHAS	2.09686	0.380554	15.0277	3.66714e-24	4.83189e-21	44.4595	0.336783	15.3042	0.559327	chr17	10516181	10516183	Quies	OpenSea	cg00134787	cg00134787	cg00134787
cg26026753_BC21	NA	-1.68221	0.439981	-15.0256	3.69639e-24	4.86263e-21	44.4517	-0.274038	-15.3309	0.571463	chr2	5125403	5125405	Quies	OpenSea	cg26026753
cg20115418_BC21	PLCL1	1.52483	-1.08639	15.0238	3.72084e-24	4.88694e-21	44.4453	0.222259	15.5472	0.328112	chr2	197838125	197838127	Quies	OpenSea	cg20115418
cg10097727_BC21	AKAP7;ENSG00000290067	-1.23018	-0.219795	-15.0197	3.77807e-24	4.95417e-21	44.4304	-0.207125	-15.3945	0.463034	chr6	131259364	131259366	Quies	OpenSea
cg02182504_TC21	KANSL1;Y_RNA	1.04497	0.457862	15.0128	3.87727e-24	5.07613e-21	44.4052	0.174274	15.7563	0.576918	chr17	46215531	46215533	Quies	OpenSea	cg02182504
cg03838680_TC21	MYL3	1.83679	-0.872566	15.0027	4.02449e-24	5.26046e-21	44.3689	0.271762	17.077	0.36336	chr3	46845704	46845706	TssFlnkU	Shore	cg03838680	cg03838680
cg14919455_BC21	RREB1	1.15317	-0.0516592	14.995	4.14172e-24	5.40507e-21	44.341	0.196038	15.3623	0.49133	chr6	7167234	7167236	TxWk	OpenSea	cg14919455	cg14919455
cg09833701_BC21	TNNT3	1.46525	1.15827	14.9844	4.30921e-24	5.61472e-21	44.3023	0.213916	14.315	0.683404	chr11	1937820	1937822	Quies	Island	cg09833701	cg09833701
cg16532798_BC21	LRP5	0.728383	-0.0377316	14.9793	4.39184e-24	5.7133e-21	44.2838	0.125086	16.862	0.493576	chr11	68354743	68354745	EnhA1	OpenSea
cg13761284_BC21	FAM102A	0.976615	-0.0388104	14.9678	4.58334e-24	5.95296e-21	44.2423	0.167097	15.7127	0.493448	chr9	127946113	127946115	TxWk	Shore	cg13761284	cg13761284
cg12344893_TC21	JDP2	0.882731	0.424054	14.9592	4.73355e-24	6.13834e-21	44.2109	0.149105	16.0255	0.571704	chr14	75453464	75453466	EnhA1	OpenSea	cg12344893
cg17268233_TC11	TNNT3	1.44824	0.475727	14.9502	4.8953e-24	6.33806e-21	44.1781	0.238996	15.5376	0.577688	chr11	1919228	1919230	Quies	OpenSea		cg17268233
cg16955263_BC21	TMPRSS4	1.48137	0.0734608	14.9492	4.9125e-24	6.35029e-21	44.1747	0.24648	14.8205	0.512173	chr11	118101327	118101329	Quies	OpenSea
cg10689859_BC21	NEK10	-1.2535	1.29275	-14.946	4.97244e-24	6.41765e-21	44.1629	-0.174471	-15.1001	0.704489	chr3	27325227	27325229	Quies	OpenSea	cg10689859
cg02527751_TC21	KCTD5	0.804514	0.427973	14.9428	5.03205e-24	6.48438e-21	44.1513	0.135526	16.3379	0.572599	chr16	2693682	2693684	TxWk	Shelf	cg02527751	cg02527751
cg05038156_BC21	LINC01907	1.28714	0.965271	14.9419	5.04825e-24	6.49505e-21	44.1482	0.195953	15.282	0.655751	chr2	230690555	230690557	Quies	OpenSea	cg05038156
cg14364460_TC21	NA	-1.37677	-1.37973	-14.9399	5.08713e-24	6.5348e-21	44.1407	-0.189729	-14.0766	0.284315	chr3	150233375	150233377	Quies	OpenSea	cg14364460
cg20806182_BC21	CELF2	0.969682	-0.408435	14.9344	5.19177e-24	6.65879e-21	44.1209	0.162255	15.7001	0.431195	chr10	11015023	11015025	ReprPCWk	Shelf	cg20806182
cg02988811_TC21	TMCC2	-1.66865	-1.43227	-14.9328	5.22224e-24	6.68741e-21	44.1152	-0.223389	-13.6627	0.281103	chr1	205284818	205284820	EnhA1	OpenSea	cg02988811
cg09575997_TC21	PTK2	-1.94581	-1.3559	-14.9263	5.35006e-24	6.8404e-21	44.0916	-0.266688	-13.5437	0.294866	chr8	140704734	140704736	TxWk	OpenSea	cg09575997
cg09680149_BC21	LTBR;SCNN1A	1.40086	-0.36696	14.9144	5.59512e-24	7.13235e-21	44.048	0.232178	15.1335	0.439288	chr12	6377885	6377887	EnhA1	OpenSea	cg09680149	cg09680149
cg02232863_TC21	PFKFB2	-1.56855	0.741044	-14.9143	5.59581e-24	7.13235e-21	44.0479	-0.244989	-15.1379	0.61887	chr1	207070593	207070595	TxWk	OpenSea	cg02232863
cg04620566_BC21	BABAM2;MRPL33	-1.74238	-0.940775	-14.906	5.77258e-24	7.34623e-21	44.0176	-0.263872	-14.6078	0.351332	chr2	27959702	27959704	EnhA1	OpenSea	cg04620566
cg13821602_TC21	PRSS42P	-1.9192	1.2604	-14.8944	6.02829e-24	7.65976e-21	43.9754	-0.262808	-14.7776	0.69227	chr3	46834277	46834279	Quies	Island	cg13821602	cg13821602
cg08132603_BC21	NA	0.918268	1.24459	14.8924	6.07208e-24	7.69653e-21	43.9683	0.132763	15.8513	0.700187	chr8	48705317	48705319	Quies	OpenSea	cg08132603
cg07646765_BC21	PKNOX2	0.962467	1.0229	14.8923	6.07601e-24	7.69653e-21	43.9677	0.146096	15.5587	0.667364	chr11	125177013	125177015	Quies	OpenSea	cg07646765
cg02891072_BC21	MIR3936HG	-1.66236	1.00506	-14.8862	6.2161e-24	7.86183e-21	43.9455	-0.2479	-14.7429	0.659239	chr5	132361201	132361203	Quies	OpenSea	cg02891072
cg12411964_TC21	PDE4B	-1.47284	-0.680766	-14.874	6.50622e-24	8.21608e-21	43.901	-0.238078	-14.8203	0.388941	chr1	66353274	66353276	EnhWk	OpenSea	cg12411964	cg12411964
cg11534713_TC21	SYPL1	-1.1797	0.943167	-14.8701	6.60198e-24	8.32419e-21	43.8868	-0.179458	-15.0308	0.653766	chr7	106105112	106105114	TxWk	OpenSea
cg01558241_TC21	ZNF782	-1.38666	-1.80146	-14.8608	6.83414e-24	8.60367e-21	43.8531	-0.171105	-14.4483	0.230978	chr9	96875388	96875390	TssBiv	Shore	cg01558241	cg01558241
cg17093719_TC21	NA	1.35538	-0.446704	14.8543	7.00159e-24	8.80095e-21	43.8295	0.223358	14.9579	0.426327	chr11	130519330	130519332	Quies	OpenSea
cg13603533_BC21	NA	-1.67574	0.321054	-14.8456	7.23467e-24	9.08001e-21	43.7976	-0.275258	-14.7567	0.552313	chr4	48043022	48043024	Quies	OpenSea		cg13603533
cg15156457_BC21	DNAJC12	-1.33715	0.3537	-14.8272	7.74936e-24	9.71111e-21	43.7307	-0.222575	-15.0655	0.558795	chr10	67816840	67816842	Quies	OpenSea
cg25704769_TC21	ENSG00000259370	1.62477	1.7711	14.8246	7.82494e-24	9.79086e-21	43.7212	0.196922	14.3876	0.762449	chr15	62848474	62848476	EnhWk	OpenSea	cg25704769
cg19868355_TC21	EPHB2	1.21065	-0.518709	14.8212	7.92585e-24	9.902e-21	43.7087	0.198599	15.4286	0.414294	chr1	22774514	22774516	Quies	OpenSea	cg19868355
cg10180478_BC21	ENSG00000273682	1.69448	0.878303	14.8203	7.95347e-24	9.92138e-21	43.7053	0.258799	14.6835	0.638147	chr3	46920418	46920420	Tx	OpenSea	cg10180478
cg08880437_BC21	NA	1.54396	-1.58877	14.8149	8.11739e-24	1.01105e-20	43.6855	0.192873	14.2797	0.259002	chr14	67429974	67429976	Quies	OpenSea	cg08880437
cg16911576_TC21	TNNT3	1.51764	1.42792	14.8134	8.16143e-24	1.01499e-20	43.6802	0.204203	13.9717	0.720327	chr11	1936263	1936265	Quies	Shore	cg16911576	cg16911576
cg02970757_BC21	ATP2A1	1.36892	1.40292	14.8076	8.34152e-24	1.03581e-20	43.6589	0.187461	14.5027	0.718275	chr16	28887639	28887641	Quies	OpenSea	cg02970757
cg12136256_BC21	COLGALT2	-1.37252	-0.166959	-14.8039	8.45601e-24	1.04844e-20	43.6456	-0.230453	-15.0586	0.472296	chr1	183983661	183983663	Quies	OpenSea	cg12136256	cg12136256
cg15426225_BC21	NCOR2	1.23215	0.201285	14.8022	8.51164e-24	1.05375e-20	43.6393	0.207754	14.9512	0.533782	chr12	124524028	124524030	TxWk	OpenSea	cg15426225
cg20365170_TC21	MYH7	-1.11807	-0.544376	-14.7983	8.63633e-24	1.06727e-20	43.6251	-0.184474	-15.0919	0.409001	chr14	23436760	23436762	EnhA1	OpenSea	cg20365170
cg22159253_BC21	CACHD1	1.34459	-0.0289735	14.7978	8.65247e-24	1.06727e-20	43.6233	0.227582	15.0337	0.494973	chr1	64598482	64598484	Quies	OpenSea	cg22159253
cg08029189_TC11	TNNT3	1.49875	0.0949153	14.7976	8.65997e-24	1.06727e-20	43.6224	0.251862	15.1615	0.515209	chr11	1919779	1919781	Quies	OpenSea	cg08029189	cg08029189
cg08323784_TC21	JADE1	1.10675	0.487984	14.7948	8.75076e-24	1.07684e-20	43.6123	0.183951	15.27	0.581634	chr4	128837677	128837679	TxWk	OpenSea	cg08323784
cg25010149_TC21	EGFLAM	1.4352	0.973089	14.7922	8.83791e-24	1.08594e-20	43.6026	0.217225	14.5131	0.655625	chr5	38455919	38455921	Quies	OpenSea	cg25010149
cg05599982_BC21	HADH	1.02607	0.000102872	14.7869	9.01293e-24	1.10578e-20	43.5835	0.17541	15.412	0.499922	chr4	108027067	108027069	TxWk	OpenSea
cg22607665_TO21	LINC02210-CRHR1	1.38723	0.806146	14.7821	9.17774e-24	1.12337e-20	43.5658	0.2163	14.6616	0.630663	chr17	45740205	45740207	ReprPCWk	OpenSea
cg27532676_TC21	CELF2	0.964009	0.587412	14.7819	9.18366e-24	1.12337e-20	43.5652	0.15739	15.8008	0.598221	chr10	11043900	11043902	Quies	OpenSea	cg27532676	cg27532676
cg12076803_BC21	PLXNC1	-1.3908	0.0114656	-14.7717	9.54435e-24	1.16466e-20	43.5277	-0.234904	-14.8932	0.501859	chr12	94305476	94305478	Quies	OpenSea	cg12076803
cg27660099_BC21	EEPD1	-1.2519	1.31989	-14.7715	9.54967e-24	1.16466e-20	43.5271	-0.171157	-14.503	0.708173	chr7	36190446	36190448	Quies	OpenSea	cg27660099	cg27660099
cg09412478_TC21	ANKS1A;ENSG00000286550	-1.52356	-1.86049	-14.7706	9.58078e-24	1.16672e-20	43.524	-0.177951	-13.6233	0.226075	chr6	35052881	35052883	EnhA1	OpenSea
cg25003674_TC21	AIMP2;SNORA80D	1.34648	-0.26744	14.7631	9.85642e-24	1.19851e-20	43.4963	0.225255	14.8232	0.455387	chr7	6016838	6016840	Tx	OpenSea	cg25003674
cg09549505_TC21	ZNF618	-1.75431	1.44116	-14.752	1.02744e-23	1.24748e-20	43.4558	-0.229472	-13.5617	0.718751	chr9	114000133	114000135	Quies	OpenSea	cg09549505
cg25168944_TC21	CDK5RAP1	1.3158	0.0703631	14.7503	1.03402e-23	1.25361e-20	43.4496	0.222883	15.007	0.511897	chr20	33391954	33391956	Tx	OpenSea
cg04599279_BC21	BTD	-1.53131	1.34138	-14.7451	1.05436e-23	1.27638e-20	43.4306	-0.209068	-14.3856	0.707452	chr3	15610238	15610240	Quies	OpenSea
cg15153976_BC21	PFKFB2	-1.77212	1.26624	-14.743	1.06263e-23	1.2845e-20	43.423	-0.248647	-14.0716	0.694242	chr1	207057118	207057120	TxWk	Shelf		cg15153976
cg04402575_TC21	LINC02004	1.3131	-0.320327	14.738	1.08302e-23	1.30722e-20	43.4045	0.217275	15.025	0.446992	chr3	134326869	134326871	EnhA1	OpenSea	cg04402575	cg04402575
cg12574576_TC21	LINC00840	1.25053	-0.703287	14.7339	1.09982e-23	1.32471e-20	43.3895	0.197937	14.719	0.384387	chr10	43868327	43868329	Quies	OpenSea	cg12574576	cg12574576
cg10794770_BC21	XPO4	-1.20363	-0.712122	-14.7337	1.10075e-23	1.32471e-20	43.3887	-0.193828	-14.8142	0.38245	chr13	20789357	20789359	TxWk	OpenSea	cg10794770
cg23702448_BC21	NA	-1.57957	-0.863551	-14.7254	1.13548e-23	1.3645e-20	43.3584	-0.244056	-14.2301	0.360895	chr18	70221161	70221163	Quies	OpenSea
cg16809457_BC21	MDN1	-1.64041	0.806127	-14.7211	1.15378e-23	1.38447e-20	43.3428	-0.256511	-14.6023	0.629459	chr6	89689957	89689959	TxWk	OpenSea	cg16809457	cg16809457
cg03147449_BC21	MYLK3	-1.21365	-0.0580363	-14.7129	1.1901e-23	1.42427e-20	43.3126	-0.205897	-14.942	0.490061	chr16	46747163	46747165	Quies	OpenSea	cg03147449
cg25013568_TC21	NA	-1.3651	-0.76972	-14.7128	1.19042e-23	1.42427e-20	43.3123	-0.215736	-14.3284	0.374322	chr3	14256690	14256692	Quies	OpenSea	cg25013568
cg09936033_BC21	SEC13	0.964463	0.0954957	14.7093	1.20607e-23	1.44088e-20	43.2996	0.1648	15.3693	0.516335	chr3	10299771	10299773	Tx	OpenSea	cg09936033
cg05363574_TC21	NA	1.76828	0.231398	14.7085	1.20977e-23	1.4432e-20	43.2966	0.291365	15.4788	0.536147	chr2	74692116	74692118	Quies	OpenSea	cg05363574	cg05363574
cg18820268_BC21	LRFN2	1.34002	0.528525	14.7072	1.21606e-23	1.4486e-20	43.2916	0.221649	14.8661	0.587848	chr6	40569559	40569561	Quies	OpenSea	cg18820268
cg27618318_BC21	TPM1	1.28139	1.14101	14.7012	1.24369e-23	1.47936e-20	43.2697	0.190159	14.6866	0.682403	chr15	63062827	63062829	Tx	OpenSea	cg27618318	cg27618318
cg06047137_BC11	NA	1.14077	0.928613	14.6979	1.2593e-23	1.49575e-20	43.2575	0.178876	14.7463	0.651694	chr11	1915424	1915426	Quies	OpenSea	cg06047137
cg19897409_TC21	ARID1B	1.00591	0.187633	14.6958	1.26889e-23	1.50497e-20	43.2501	0.171673	15.4445	0.531662	chr6	156925922	156925924	EnhWk	OpenSea	cg19897409
cg00311165_TC21	NA	1.54696	1.85405	14.6835	1.32906e-23	1.57405e-20	43.205	0.18409	13.0009	0.773543	chr15	63039142	63039144	ReprPCWk	Shelf	cg00311165
cg01997150_BC21	NA	-1.37864	1.16366	-14.6737	1.37924e-23	1.63113e-20	43.1688	-0.200424	-15.1166	0.684994	chr1	221527313	221527315	Quies	OpenSea
cg25168946_BC21	CDK5RAP1	1.45033	0.191777	14.6712	1.39216e-23	1.64403e-20	43.1598	0.24422	14.8351	0.532077	chr20	33392173	33392175	Tx	OpenSea
cg18466582_BC21	IL17D	-1.69111	1.19809	-14.6581	1.46277e-23	1.72494e-20	43.1115	-0.240039	-14.5311	0.686923	chr13	20722604	20722606	ReprPC	Shore
cg19057001_BC21	ANXA6;ENSG00000254298	1.26413	-0.349032	14.6485	1.51643e-23	1.78564e-20	43.0764	0.208671	15.1707	0.442287	chr5	151158603	151158605	TssFlnkU	Shore	cg19057001	cg19057001
cg18432105_TC21	MYH2;MYHAS	1.9002	0.253719	14.6451	1.53619e-23	1.80631e-20	43.0638	0.312847	14.6631	0.541788	chr17	10550192	10550194	Quies	OpenSea	cg18432105	cg18432105	cg18432105
cg12079896_BC21	ENSG00000214773;SMARCC1	1.53152	1.51631	14.6371	1.58283e-23	1.85688e-20	43.0346	0.204522	13.5572	0.731361	chr3	47604144	47604146	TxWk	OpenSea
cg01995635_BC21	TSEN2	1.16376	-0.469877	14.637	1.58373e-23	1.85688e-20	43.0341	0.19116	14.9	0.421792	chr3	12508060	12508062	EnhA1	OpenSea	cg01995635
cg06796381_TC21	GJA5	2.05374	0.576217	14.6315	1.61684e-23	1.893e-20	43.0139	0.326455	14.8912	0.589381	chr1	147761001	147761003	Quies	OpenSea	cg06796381	cg06796381
cg09539483_TC21	ENSG00000231769	-1.28885	-0.392929	-14.6309	1.62049e-23	1.89457e-20	43.0117	-0.215083	-14.6801	0.434273	chr6	46098980	46098982	Quies	OpenSea
cg05050055_BC21	LRIG1	1.26969	0.091412	14.6266	1.64716e-23	1.923e-20	42.9958	0.215405	14.9093	0.515226	chr3	66436559	66436561	Quies	OpenSea
cg02890309_BC21	SIPA1L3	1.33415	-0.300946	14.625	1.65715e-23	1.93192e-20	42.9899	0.222758	14.8997	0.449855	chr19	38063595	38063597	Quies	OpenSea
cg14960328_BC21	ENSG00000283573	1.14592	-1.27472	14.6239	1.66388e-23	1.937e-20	42.9859	0.160166	15.0216	0.298056	chr6	43813481	43813483	Quies	OpenSea	cg14960328
cg17348388_BC21	CCDC63	-1.46291	-0.759304	-14.6097	1.7554e-23	2.04065e-20	42.9337	-0.233978	-14.356	0.376558	chr12	110907509	110907511	Quies	OpenSea	cg17348388	cg17348388
cg01071380_BC21	DIPK1A	1.24394	0.457253	14.6086	1.7626e-23	2.04611e-20	42.9297	0.20666	15.2092	0.575936	chr1	92943462	92943464	Quies	OpenSea
cg20919265_BC21	COL4A2;COL4A2-AS1	-1.41341	0.646099	-14.6047	1.78905e-23	2.07388e-20	42.9152	-0.227295	-14.7642	0.605616	chr13	110503690	110503692	Tx	OpenSea	cg20919265
cg00103236_TC21	NA	-1.59333	-0.238545	-14.6025	1.80382e-23	2.08805e-20	42.9072	-0.266633	-14.649	0.46047	chr12	110908767	110908769	Quies	OpenSea	cg00103236
cg00820740_TC21	BICC1	-1.67352	1.39739	-14.5935	1.86574e-23	2.15668e-20	42.8743	-0.226734	-14.6483	0.7143	chr10	58514994	58514996	TssFlnk	Shore	cg00820740	cg00820740
cg09582482_TC21	TNNI1	-1.25918	0.043193	-14.589	1.89808e-23	2.19097e-20	42.8576	-0.213298	-14.9387	0.506812	chr1	201421710	201421712	Quies	OpenSea	cg09582482	cg09582482
cg05889541_TC21	NA	-1.48065	-1.91916	-14.5872	1.91057e-23	2.20229e-20	42.8512	-0.170973	-13.5305	0.217685	chr13	102592787	102592789	TssFlnkU	Shelf	cg05889541	cg05889541
cg04870918_TC21	NIBAN1;RNU7-13P	1.40197	0.670774	14.5842	1.93235e-23	2.22427e-20	42.8401	0.225124	13.909	0.608413	chr1	184822776	184822778	Quies	OpenSea	cg04870918	cg04870918
cg25898520_TC21	RNF150	-1.55011	1.20736	-14.5837	1.9363e-23	2.22569e-20	42.8381	-0.22348	-14.3573	0.689446	chr4	140924923	140924925	Quies	OpenSea	cg25898520	cg25898520
cg08805081_BC21	LEMD1	-1.42534	1.98416	-14.5702	2.03746e-23	2.33868e-20	42.7885	-0.161841	-13.7694	0.790465	chr1	205420453	205420455	Quies	OpenSea	cg08805081
cg02314019_BC21	PTPRM	1.24486	0.255555	14.5667	2.06493e-23	2.3669e-20	42.7754	0.210806	15.0273	0.542567	chr18	7575763	7575765	Quies	OpenSea	cg02314019
cg20923877_BC21	IRF2	-1.43607	0.393076	-14.5645	2.0822e-23	2.38336e-20	42.7673	-0.232127	-15.522	0.56377	chr4	184399671	184399673	TxWk	OpenSea	cg20923877
cg04102510_BC21	ITPKB;ITPKB-IT1	1.65005	-1.43589	14.5617	2.10375e-23	2.40287e-20	42.7572	0.222983	15.1443	0.280729	chr1	226663039	226663041	EnhA1	OpenSea	cg04102510	cg04102510
cg18255141_TC21	LTBR;SCNN1A	1.85714	1.01199	14.5616	2.10511e-23	2.40287e-20	42.7566	0.279503	14.0604	0.657285	chr12	6377946	6377948	EnhA1	OpenSea	cg18255141
cg04701668_TC21	TGFBR2	1.88782	0.522324	14.5537	2.16901e-23	2.47237e-20	42.7274	0.304074	14.2634	0.583109	chr3	30631338	30631340	EnhA1	OpenSea
cg22809163_TC21	CD79B;ENSG00000285947	-1.1782	1.15478	-14.5504	2.19595e-23	2.4996e-20	42.7154	-0.170948	-14.9307	0.684865	chr17	63930034	63930036	Quies	OpenSea
cg18004617_BC21	ARHGAP26	1.10784	0.515043	14.5482	2.21418e-23	2.51686e-20	42.7074	0.181776	14.8158	0.585328	chr5	143134982	143134984	Quies	OpenSea	cg18004617
cg16407914_BC21	DAGLA	1.53083	1.00197	14.5368	2.31187e-23	2.62426e-20	42.6652	0.230419	13.4977	0.658985	chr11	61730361	61730363	Quies	OpenSea
cg12280244_BC21	NA	-1.36409	0.160864	-14.5335	2.34098e-23	2.65363e-20	42.653	-0.228994	-14.9355	0.526399	chr16	30791316	30791318	Quies	OpenSea	cg12280244
cg00479207_BC21	TNNC2	1.25256	-0.0752901	14.5329	2.34571e-23	2.65531e-20	42.6511	0.212428	14.7653	0.487223	chr20	45827714	45827716	TxWk	Shelf	cg00479207
cg15175432_BC21	HKDC1	1.6829	1.07978	14.5279	2.39104e-23	2.70081e-20	42.6324	0.246541	13.9781	0.668646	chr10	69258425	69258427	Quies	OpenSea
cg17922296_TC21	CD82	1.10593	1.18111	14.5277	2.39249e-23	2.70081e-20	42.6318	0.161261	14.7551	0.68961	chr11	44604393	44604395	TxWk	OpenSea	cg17922296
cg13730735_BC21	ZCCHC2	-1.26469	1.37538	-14.5263	2.40581e-23	2.71212e-20	42.6264	-0.176017	-14.822	0.715593	chr18	62575497	62575499	Tx	OpenSea	cg13730735
cg13254518_TC21	ZNF385B	-1.57161	0.736235	-14.5243	2.42334e-23	2.72812e-20	42.6193	-0.248381	-14.4966	0.618374	chr2	179592766	179592768	Quies	OpenSea	cg13254518	cg13254518
cg15436494_BC21	ENSG00000233060;PCBP1-AS1	1.0383	-0.828192	14.5238	2.42838e-23	2.73004e-20	42.6173	0.163315	15.3742	0.363671	chr2	70095190	70095192	EnhA2	OpenSea	cg15436494
cg14310401_TC21	ENSG00000235007;PTPA	1.10682	-2.049	14.5232	2.43378e-23	2.73237e-20	42.6151	0.115042	14.608	0.199789	chr9	129143018	129143020	EnhG2	OpenSea
cg26748598_TC21	ENSG00000289688	1.79154	1.21165	14.518	2.48238e-23	2.78312e-20	42.5959	0.257046	13.691	0.686733	chr13	23517201	23517203	Quies	OpenSea	cg26748598	cg26748598
cg14095283_TC21	PGBD5	1.33443	0.879112	14.5137	2.52297e-23	2.82476e-20	42.58	0.206165	14.6819	0.642332	chr1	230377530	230377532	Quies	OpenSea	cg14095283	cg14095283
cg13262594_TC21	NA	-1.16342	-0.20198	-14.5128	2.53154e-23	2.83049e-20	42.5767	-0.197279	-14.7155	0.465777	chr7	25886939	25886941	ReprPCWk	OpenSea	cg13262594
cg24982486_BC21	BMERB1	-1.29152	1.07911	-14.5112	2.54727e-23	2.84419e-20	42.5707	-0.191107	-14.704	0.673254	chr16	15576335	15576337	Quies	OpenSea	cg24982486
cg27333099_TC21	BTNL8	-1.46139	0.284228	-14.5076	2.58154e-23	2.87854e-20	42.5577	-0.242256	-14.696	0.54687	chr5	180898578	180898580	Quies	OpenSea	cg27333099	cg27333099
cg02640484_BC21	DCLRE1A;ENSG00000288933	-2.03022	1.36466	-14.4998	2.65904e-23	2.96093e-20	42.5288	-0.270769	-13.5356	0.703755	chr10	113844138	113844140	Quies	OpenSea	cg02640484
cg21650018_TC21	PSKH1	1.23713	0.615258	14.4901	2.75911e-23	3.06819e-20	42.4928	0.201246	14.7156	0.601248	chr16	67922774	67922776	TxWk	OpenSea
cg02052797_TC21	NA	1.35833	1.15629	14.4849	2.81311e-23	3.124e-20	42.4739	0.199061	14.0319	0.683589	chr16	84973577	84973579	TxWk	OpenSea	cg02052797	cg02052797
cg03345805_TC21	HIBCH;INPP1	1.28243	-2.7483	14.4495	3.21766e-23	3.56843e-20	42.3428	0.0979215	12.9171	0.135627	chr2	190343444	190343446	TssFlnkU	Shore	cg03345805	cg03345805
cg05548186_BC21	ENSG00000260633	1.1042	1.57439	14.4479	3.23717e-23	3.58521e-20	42.3369	0.14307	13.1235	0.742926	chr3	134348493	134348495	Quies	OpenSea
cg25153852_BC21	AHDC1	0.966127	-0.312107	14.4439	3.28617e-23	3.63457e-20	42.3223	0.163114	15.0739	0.447125	chr1	27540810	27540812	EnhA1	OpenSea	cg25153852
cg17708055_BC21	NA	-1.65757	-1.87454	-14.4392	3.34593e-23	3.69567e-20	42.3047	-0.192444	-13.4655	0.22469	chr12	110267025	110267027	EnhA1	OpenSea	cg17708055
cg15096505_TC21	IL10;IL19	1.83332	1.15717	14.4366	3.37898e-23	3.72715e-20	42.2951	0.26428	14.5982	0.677688	chr1	206770220	206770222	Quies	OpenSea	cg15096505	cg15096505
cg23791626_TC21	PITPNC1	1.50714	-1.82887	14.4309	3.45286e-23	3.80353e-20	42.274	0.169677	14.6813	0.229295	chr17	67546775	67546777	Quies	OpenSea	cg23791626	cg23791626
cg12673439_BC21	NA	1.14091	0.0921243	14.4289	3.47849e-23	3.82662e-20	42.2668	0.194351	14.7591	0.515593	chr5	139644169	139644171	EnhA1	Shelf	cg12673439
cg02142900_TC21	NA	1.09439	-0.170647	14.4276	3.49595e-23	3.84067e-20	42.2619	0.186242	14.9005	0.471318	chr16	84973506	84973508	TxWk	OpenSea	cg02142900	cg02142900
cg15095338_BC21	ATP2B4	1.09994	0.463722	14.4256	3.52312e-23	3.86534e-20	42.2544	0.183476	15.0573	0.577604	chr1	203693728	203693730	EnhA1	OpenSea	cg15095338
cg06371478_TC21	CDH16	-1.19228	0.997391	-14.4243	3.54104e-23	3.87542e-20	42.2494	-0.179103	-14.4797	0.661764	chr16	66920369	66920371	ReprPCWk	Shore	cg06371478
cg14824002_TC21	BMERB1	-1.45761	0.571555	-14.4242	3.54176e-23	3.87542e-20	42.2492	-0.232766	-14.7827	0.592731	chr16	15576345	15576347	Quies	OpenSea	cg14824002
cg17919518_BC21	ENSG00000257322;ENSG00000257746	-1.40721	0.199466	-14.4209	3.58581e-23	3.91838e-20	42.2372	-0.235161	-14.6623	0.532576	chr12	93103530	93103532	Quies	OpenSea
cg17066056_BC21	NA	1.26324	0.189446	14.4196	3.60439e-23	3.93344e-20	42.2321	0.213182	14.5497	0.531828	chr2	187615588	187615590	Quies	OpenSea	cg17066056
cg21794683_TC21	SSH2	-1.44774	-0.805111	-14.412	3.7098e-23	4.04309e-20	42.204	-0.230326	-14.1932	0.368955	chr17	29919413	29919415	Quies	OpenSea	cg21794683
cg04869532_BC21	WSCD1	-1.12141	0.624423	-14.4105	3.73118e-23	4.06099e-20	42.1984	-0.183941	-14.8078	0.604014	chr17	6090685	6090687	Quies	OpenSea	cg04869532	cg04869532
cg02128191_BC21	DIP2C	1.10724	0.553536	14.4084	3.7613e-23	4.08835e-20	42.1906	0.181885	14.6893	0.592309	chr10	623344	623346	TxWk	Island	cg02128191	cg02128191
cg19505458_TC21	KIAA1217	-1.72859	-0.532543	-14.4064	3.78948e-23	4.11352e-20	42.1833	-0.281522	-14.3553	0.414093	chr10	24450161	24450163	Quies	OpenSea	cg19505458	cg19505458
cg15283789_BC21	ZMIZ1	1.18949	-0.553152	14.4035	3.8308e-23	4.15287e-20	42.1727	0.194392	14.5523	0.408016	chr10	79101587	79101589	EnhA1	OpenSea
cg00631074_TC21	NA	1.12023	0.104492	14.3982	3.90902e-23	4.23207e-20	42.153	0.189749	14.7958	0.517436	chr1	39676783	39676785	ReprPCWk	OpenSea
cg03993960_TC21	MYH7	-1.15273	-0.637012	-14.3966	3.93314e-23	4.25256e-20	42.147	-0.187505	-14.3369	0.393815	chr14	23436606	23436608	EnhA1	OpenSea	cg03993960
cg21529778_BC21	JDP2	1.6091	1.04444	14.3947	3.96149e-23	4.27758e-20	42.14	0.243906	14.445	0.664498	chr14	75432242	75432244	TxWk	Shelf	cg21529778	cg21529778
cg05284887_TC21	GJA5	1.33165	-0.185695	14.385	4.11083e-23	4.43299e-20	42.1039	0.222636	14.4952	0.469635	chr1	147761197	147761199	Quies	OpenSea	cg05284887
cg11449409_BC21	MYLK3	-1.0829	1.01472	-14.3839	4.12716e-23	4.44475e-20	42.1	-0.163308	-14.3377	0.665385	chr16	46738329	46738331	Quies	OpenSea	cg11449409
cg19145042_BC21	LINC00370	-2.02316	1.02994	-14.3827	4.14716e-23	4.46043e-20	42.0953	-0.288205	-13.8461	0.65857	chr13	109281834	109281836	Quies	OpenSea
cg14222318_TC21	NA	-1.36771	0.360929	-14.3786	4.21215e-23	4.52439e-20	42.0801	-0.226965	-14.9916	0.559362	chr1	154913311	154913313	Quies	OpenSea	cg14222318
cg27606341_TC21	FYB1	1.40189	0.0343168	14.373	4.30186e-23	4.61471e-20	42.0596	0.236672	14.449	0.505742	chr5	39219529	39219531	Quies	OpenSea	cg27606341	cg27606341	cg27606341
cg15582582_BC21	ATP2A2	-1.60229	0.877807	-14.3697	4.35663e-23	4.66735e-20	42.0472	-0.240294	-14.1077	0.640428	chr12	110329180	110329182	Tx	OpenSea	cg15582582
cg03741723_TC21	MYH7	-1.26902	-1.09953	-14.369	4.36805e-23	4.67347e-20	42.0447	-0.189047	-13.992	0.323194	chr14	23435814	23435816	Quies	OpenSea	cg03741723
cg23863199_BC21	SLCO5A1	2.10812	0.659132	14.3654	4.42798e-23	4.73142e-20	42.0314	0.329237	15.0589	0.601865	chr8	69811300	69811302	Quies	OpenSea	cg23863199
cg03386446_BC21	NA	-1.57817	-1.80513	-14.3632	4.46532e-23	4.7651e-20	42.0232	-0.189324	-13.442	0.233311	chr1	229579455	229579457	EnhA1	OpenSea	cg03386446
cg21403762_TC21	COL4A2;COL4A2-AS1	-1.53991	0.275889	-14.3586	4.54403e-23	4.84125e-20	42.0061	-0.254796	-14.1941	0.544895	chr13	110508202	110508204	EnhA2	Shelf	cg21403762
cg26816720_BC21	MTSS1	1.09836	0.130515	14.3581	4.55276e-23	4.84125e-20	42.0043	0.186465	14.8447	0.521888	chr8	124664299	124664301	Quies	OpenSea	cg26816720
cg01579208_BC21	ENSG00000228697	0.864968	-0.135519	14.358	4.5544e-23	4.84125e-20	42.0039	0.147639	15.2359	0.477071	chr1	168438020	168438022	Quies	OpenSea
cg20646491_TC21	SLC1A3	-1.55969	0.586428	-14.3556	4.59745e-23	4.88069e-20	41.9947	-0.252699	-14.4436	0.595443	chr5	36608666	36608668	Quies	OpenSea	cg20646491	cg20646491
cg01860706_BC21	NA	1.37313	0.26954	14.3549	4.60831e-23	4.88451e-20	41.9924	0.229763	14.3327	0.544925	chr15	67927946	67927948	Quies	OpenSea		cg01860706
cg15871435_BC21	KLHL29	1.64362	1.35624	14.3547	4.61298e-23	4.88451e-20	41.9914	0.223172	13.5207	0.708052	chr2	23549393	23549395	EnhWk	OpenSea	cg15871435
cg12138301_BC21	NA	-1.42522	0.956359	-14.3539	4.62669e-23	4.89271e-20	41.9885	-0.214966	-14.5016	0.653992	chr10	28685108	28685110	Quies	OpenSea	cg12138301
cg14419147_BC21	ENSG00000288208;TESK2	1.06779	0.412698	14.3463	4.76211e-23	5.02943e-20	41.9604	0.178506	15.072	0.569191	chr1	45348544	45348546	TxWk	OpenSea	cg14419147
cg22031745_BC21	RTN4RL1	1.19962	0.170377	14.3383	4.91011e-23	5.17906e-20	41.9305	0.202932	14.604	0.528674	chr17	1958715	1958717	Quies	OpenSea
cg04784535_BC21	ENSG00000230730;PLB1	-1.57539	1.07307	-14.337	4.93388e-23	5.19744e-20	41.9258	-0.235136	-14.4057	0.669538	chr2	28643557	28643559	Quies	OpenSea	cg04784535	cg04784535
cg10967789_BC21	ENSG00000269901;FBXO31	-1.57313	0.642457	-14.3348	4.97545e-23	5.23451e-20	41.9176	-0.251262	-14.2977	0.604455	chr16	87361171	87361173	TxWk	OpenSea	cg10967789
cg03852157_BC21	ENSG00000258444;MYH7	-1.38093	1.42878	-14.3318	5.03248e-23	5.28772e-20	41.9065	-0.184929	-14.1588	0.721924	chr14	23414986	23414988	Quies	OpenSea	cg03852157
cg21096228_BC21	NA	1.32245	0.000535308	14.3228	5.20894e-23	5.46612e-20	41.8729	0.223096	14.3926	0.500008	chr15	62935929	62935931	Quies	OpenSea	cg21096228
cg06579738_BC21	COLCA1	1.44549	-0.0970059	14.3217	5.22902e-23	5.48017e-20	41.8691	0.243222	14.4131	0.484029	chr11	111294585	111294587	Quies	Shelf	cg06579738	cg06579738
cg04842197_BC21	CCDC12	0.773277	-0.156345	14.3154	5.3574e-23	5.60755e-20	41.8455	0.132339	15.6661	0.473319	chr3	46930890	46930892	EnhA1	OpenSea
cg12720088_BC21	ENSG00000223901;LSS	-1.24579	0.424346	-14.3135	5.39487e-23	5.63956e-20	41.8387	-0.205305	-15.115	0.570188	chr21	46220306	46220308	Tx	OpenSea	cg12720088
cg11123644_BC21	TTLL4	1.30593	0.712998	14.3087	5.49606e-23	5.73803e-20	41.8205	0.209173	13.8448	0.617671	chr2	218732890	218732892	TxWk	OpenSea	cg11123644	cg11123644
cg14024937_BC21	ENSG00000286277	-1.44762	-0.83339	-14.3023	5.6317e-23	5.87216e-20	41.7967	-0.224208	-14.6061	0.364884	chr6	14441489	14441491	Quies	OpenSea		cg14024937
cg02134763_BC21	SLC35F3	1.22101	1.04747	14.2986	5.7101e-23	5.94634e-20	41.7833	0.183755	14.5253	0.668357	chr1	234176156	234176158	Quies	OpenSea
cg01432692_BC21	SIPA1L2	1.21164	1.09921	14.2914	5.87062e-23	6.10574e-20	41.7562	0.181196	15.0712	0.676408	chr1	232538890	232538892	Quies	OpenSea	cg01432692	cg01432692
cg07043247_TC21	CELF2	1.36042	1.40594	14.2906	5.88743e-23	6.11546e-20	41.7534	0.184705	14.0973	0.718996	chr10	11043791	11043793	Quies	OpenSea	cg07043247	cg07043247
cg00095326_BC21	NA	1.37616	-1.55999	14.2891	5.92152e-23	6.14309e-20	41.7478	0.169365	14.0831	0.265375	chr1	228805201	228805203	Quies	OpenSea	cg00095326	cg00095326
cg08161685_TC21	SMIM2;SMIM2-AS1;SMIM2-IT1	1.46914	-0.251356	14.2864	5.98393e-23	6.19779e-20	41.7375	0.244009	14.3668	0.458547	chr13	44159552	44159554	Quies	OpenSea	cg08161685
cg14533188_TC21	PPP3CA	1.45722	1.17541	14.2861	5.98937e-23	6.19779e-20	41.7367	0.210371	13.5205	0.685084	chr4	101157471	101157473	Quies	OpenSea
cg04419315_BC21	PROX1	-1.10945	-0.897059	-14.2846	6.02454e-23	6.22632e-20	41.7309	-0.172013	-14.3627	0.352795	chr1	213994088	213994090	ReprPCWk	OpenSea	cg04419315
cg27081177_TC21	PMP22	-1.41579	0.295007	-14.2842	6.03371e-23	6.22795e-20	41.7295	-0.236462	-14.469	0.548402	chr17	15250804	15250806	Quies	OpenSea	cg27081177
cg10505779_TC21	NA	1.74867	0.624454	14.283	6.06173e-23	6.24899e-20	41.7249	0.281293	14.4246	0.598807	chr7	474618	474620	ZNF/Rpts	Shelf
cg16763316_TC21	ATP2A1	1.17642	0.668026	14.2817	6.09015e-23	6.2704e-20	41.7204	0.191641	14.6738	0.610786	chr16	28900724	28900726	Quies	Island	cg16763316	cg16763316
cg17172547_BC21	LINC00940	1.20719	0.774734	14.2763	6.21907e-23	6.38952e-20	41.6999	0.192478	14.392	0.62722	chr12	1931464	1931466	Quies	OpenSea
cg09474227_BC21	LRFN2	1.28398	-0.0320962	14.2762	6.22143e-23	6.38952e-20	41.6996	0.217264	14.6405	0.494291	chr6	40569670	40569672	Quies	OpenSea
cg22261619_TC21	PEMT	1.18597	1.12817	14.2746	6.25733e-23	6.41834e-20	41.6939	0.178275	14.2675	0.681508	chr17	17523499	17523501	Quies	OpenSea
cg02219206_TC21	NA	1.08844	-1.33253	14.2697	6.37708e-23	6.533e-20	41.6754	0.147701	13.6157	0.288751	chr2	64807500	64807502	Quies	OpenSea	cg02219206
cg16496490_TC21	DPP3	-0.974107	-0.638476	-14.2691	6.39096e-23	6.53904e-20	41.6733	-0.158579	-14.5218	0.393512	chr11	66489860	66489862	TxWk	OpenSea
cg12299399_BC21	PEBP4	1.08776	1.62786	14.2667	6.45075e-23	6.59199e-20	41.6642	0.140062	13.9818	0.751283	chr8	22866234	22866236	ReprPC	Shore
cg01233141_BC21	MYOM2	1.72671	0.614505	14.2662	6.46292e-23	6.5962e-20	41.6624	0.279957	14.1023	0.599137	chr8	2081898	2081900	Quies	Shelf	cg01233141	cg01233141
cg25963925_BC11	LINC02240	1.60885	1.90505	14.2653	6.48531e-23	6.61082e-20	41.659	0.184256	14.1127	0.778753	chr5	125036732	125036734	Quies	OpenSea	cg25963925
cg19215448_BC21	DCUN1D2	-1.32814	1.20042	-14.2646	6.50174e-23	6.61934e-20	41.6566	-0.192542	-14.3357	0.690896	chr13	113488768	113488770	EnhWk	Shore
cg06368617_TC21	DGLUCY;SNORA11B	-1.46392	0.955735	-14.2614	6.58096e-23	6.69168e-20	41.6447	-0.222871	-13.914	0.653207	chr14	91125338	91125340	TxWk	OpenSea	cg06368617
cg22876375_BC21	PABPC1L	1.30024	-0.222972	14.2528	6.80039e-23	6.90623e-20	41.6127	0.217945	14.4211	0.463266	chr20	44931976	44931978	Tx	OpenSea	cg22876375
cg24332126_BC21	ENSG00000286619	-1.38715	0.184122	-14.2523	6.81461e-23	6.91211e-20	41.6107	-0.232479	-14.4294	0.530488	chr1	205826638	205826640	Quies	OpenSea	cg24332126
cg06426689_TC11	CABIN1	1.37596	0.447974	14.2458	6.9865e-23	7.0777e-20	41.5864	0.226297	14.5172	0.573133	chr22	24176714	24176716	Tx	OpenSea	cg06426689
cg23200506_TC21	APOA4	1.09022	-0.811813	14.2426	7.07193e-23	7.1554e-20	41.5745	0.170003	14.5159	0.366647	chr11	116823454	116823456	Quies	Shore	cg23200506	cg23200506
cg26322512_BO11	PLA2G6	1.21828	-0.76324	14.241	7.11533e-23	7.19043e-20	41.5685	0.193328	14.1202	0.374318	chr22	38165598	38165600	TxWk	OpenSea
cg25185406_TC21	DYNLRB1;ENSG00000289720	-1.37624	0.819878	-14.2367	7.23391e-23	7.30126e-20	41.5524	-0.215826	-14.2784	0.632921	chr20	34526368	34526370	EnhA1	OpenSea
cg08838149_BC21	ANKH	0.965613	1.19818	14.2344	7.29635e-23	7.35523e-20	41.544	0.139987	14.6722	0.693169	chr5	14817295	14817297	Quies	OpenSea	cg08838149
cg17565164_TC21	SENP5	1.92977	0.515615	14.2284	7.46656e-23	7.51756e-20	41.5215	0.310204	13.9749	0.581684	chr3	196931866	196931868	Tx	OpenSea	cg17565164
cg17373573_TC21	QDPR	0.954783	-0.851899	14.2259	7.5376e-23	7.57474e-20	41.5123	0.147406	14.391	0.359807	chr4	17492476	17492478	TxWk	OpenSea	cg17373573
cg04584908_BC21	SLC6A6	-0.967392	0.172864	-14.2257	7.54183e-23	7.57474e-20	41.5117	-0.164932	-14.7853	0.529279	chr3	14406120	14406122	TxWk	Shelf
cg17194666_TC21	CDH16	-1.12038	-0.322615	-14.2172	7.79265e-23	7.81707e-20	41.4798	-0.18878	-14.4761	0.44562	chr16	66920078	66920080	ReprPC	Shore	cg17194666
cg22758046_TC21	ATP2A2	-1.03139	0.367295	-14.215	7.8567e-23	7.87168e-20	41.4718	-0.173619	-14.935	0.561682	chr12	110346006	110346008	Tx	OpenSea	cg22758046
cg19753607_BC21	ELL2	-1.78636	-0.0725394	-14.2141	7.88626e-23	7.89166e-20	41.4681	-0.297808	-14.3157	0.487904	chr5	95895888	95895890	TxWk	OpenSea		cg19753607
cg18572866_TC21	ENSG00000251034;PPP3CC	-1.61142	0.770729	-14.2054	8.15305e-23	8.14867e-20	41.4357	-0.251895	-14.418	0.623919	chr8	22510711	22510713	Quies	OpenSea	cg18572866
cg06680065_BC21	LGR5;TSPAN8	-1.2135	0.993689	-14.2046	8.17643e-23	8.16209e-20	41.4329	-0.183201	-13.9502	0.660813	chr12	71441958	71441960	ReprPC	Shore	cg06680065	cg06680065
cg25197469_TC21	SYTL2	1.30369	-0.110044	14.2009	8.29426e-23	8.26963e-20	41.4189	0.219923	14.3918	0.481388	chr11	85791687	85791689	Quies	OpenSea	cg25197469
cg07367777_BC21	ENSG00000285155	1.45209	0.738148	14.1999	8.3265e-23	8.2917e-20	41.4151	0.230934	14.2619	0.619623	chr2	160220538	160220540	EnhA1	OpenSea	cg07367777
cg02888745_TC21	LBX1-AS1;LINC02681	1.17957	-1.05393	14.1967	8.4288e-23	8.38339e-20	41.4032	0.174347	14.4397	0.3297	chr10	101263654	101263656	ReprPCWk	OpenSea	cg02888745	cg02888745
cg03634089_TC21	C12orf60	1.42904	-1.9026	14.193	8.54933e-23	8.49186e-20	41.3894	0.163062	13.8303	0.220173	chr12	14846369	14846371	Quies	OpenSea	cg03634089
cg09058170_TC21	ACYP2;RNU7-172P	-1.15337	-0.291963	-14.1927	8.55859e-23	8.49186e-20	41.3883	-0.193668	-14.4443	0.451023	chr2	54167090	54167092	Quies	OpenSea	cg09058170
cg14551458_BC21	NA	1.95222	0.390719	14.1882	8.70717e-23	8.62884e-20	41.3715	0.317032	14.6913	0.56143	chr5	123813408	123813410	TxWk	OpenSea	cg14551458
cg08110015_BC21	LINC01119	-1.31356	0.896091	-14.1836	8.8619e-23	8.76908e-20	41.3543	-0.201576	-13.4156	0.645662	chr2	46845693	46845695	Quies	OpenSea	cg08110015
cg15492535_BC21	ARMH3	0.945893	0.214716	14.1833	8.87008e-23	8.76908e-20	41.3534	0.161242	14.8296	0.536398	chr10	101993409	101993411	TxWk	OpenSea
cg17128892_BC21	IRF2	1.38888	-2.40463	14.183	8.88118e-23	8.76947e-20	41.3522	0.128937	13.6065	0.1665	chr4	184453611	184453613	EnhWk	Shelf	cg17128892	cg17128892
cg07511317_TC21	ENSG00000269940;KLC1	1.78191	0.992914	14.1812	8.94423e-23	8.8211e-20	41.3453	0.262364	12.9836	0.654338	chr14	103693659	103693661	Tx	OpenSea	cg07511317	cg07511317
cg04507642_TC21	SLC4A8	-1.01328	-0.820153	-14.1745	9.17475e-23	9.03757e-20	41.3204	-0.161396	-14.6806	0.364247	chr12	51419879	51419881	Quies	OpenSea	cg04507642
cg10572362_BC21	SLC41A3	0.940954	0.238301	14.1691	9.36719e-23	9.21606e-20	41.3002	0.160221	14.8554	0.540417	chr3	126024020	126024022	TxWk	OpenSea	cg10572362
cg04387597_BC21	GPRC5C	1.31707	-0.542349	14.1672	9.43631e-23	9.27293e-20	41.293	0.21673	14.4317	0.410528	chr17	74447039	74447041	EnhA2	Island	cg04387597	cg04387597
cg07847788_TC21	CTC1;LINC00324	1.23134	0.0483911	14.1598	9.70776e-23	9.52825e-20	41.2653	0.209003	14.393	0.508087	chr17	8225407	8225409	TxWk	Shelf	cg07847788	cg07847788
cg12408511_TC21	NA	-1.42068	-0.329084	-14.1591	9.73374e-23	9.54233e-20	41.2627	-0.236579	-14.3298	0.445843	chr6	79240770	79240772	Quies	OpenSea	cg12408511
cg15030958_TC21	LNCRNA-IUR	1.51877	1.59761	14.154	9.92417e-23	9.71738e-20	41.2438	0.194086	12.9632	0.741965	chr11	95159213	95159215	Quies	OpenSea	cg15030958
cg16785524_BC21	ANKRD11;ENSG00000288715	-1.31248	-0.538825	-14.1496	1.00917e-22	9.86959e-20	41.2275	-0.214727	-14.4145	0.411077	chr16	89330218	89330220	EnhA1	OpenSea	cg16785524
cg05756685_TC21	VPS13D	1.02024	-0.37748	14.1493	1.01053e-22	9.87112e-20	41.2261	0.170849	14.4752	0.436384	chr1	12511572	12511574	Quies	OpenSea		cg05756685
cg02577963_TC11	KDM4B	1.0939	-0.0554893	14.1484	1.01411e-22	9.89429e-20	41.2227	0.186085	14.4578	0.490613	chr19	5041558	5041560	Tx	Shore	cg02577963	cg02577963
cg26235494_BC21	DEPDC5;ENSG00000227813;ENSG00000285404	1.59925	-0.0332925	14.1391	1.05085e-22	1.02406e-19	41.188	0.268154	14.4334	0.494019	chr22	31891902	31891904	TxWk	OpenSea
cg24058805_BC11	PDE4B	1.22301	0.000244194	14.1348	1.06827e-22	1.0398e-19	41.1719	0.207736	14.5685	0.49967	chr1	66311895	66311897	Quies	OpenSea	cg24058805	cg24058805
cg03757471_BC21	ASB8;ENSG00000258051	0.996592	0.0942585	14.1328	1.07624e-22	1.04632e-19	41.1646	0.170243	14.6838	0.515869	chr12	48161142	48161144	Quies	Shelf	cg03757471
cg10037548_TC21	NA	1.35411	1.54798	14.1324	1.07791e-22	1.04637e-19	41.1631	0.179002	13.8145	0.737521	chr2	85735381	85735383	Quies	OpenSea	cg10037548
cg08040035_TC21	LRRC41	-0.992699	0.560597	-14.1322	1.07885e-22	1.04637e-19	41.1623	-0.165437	-14.6052	0.594091	chr1	46299991	46299993	TxWk	Shore	cg08040035	cg08040035
cg21886807_BC21	ENSG00000287303;PDGFRL	-1.36638	-1.64846	-14.1237	1.11452e-22	1.07968e-19	41.1305	-0.170648	-13.0414	0.24981	chr8	17605581	17605583	EnhA1	OpenSea	cg21886807
cg25826780_TC21	CBR1-AS1	0.937432	0.218194	14.1228	1.1184e-22	1.08216e-19	41.1271	0.159608	14.7496	0.537115	chr21	36120723	36120725	Quies	OpenSea
cg04147479_TC21	NA	1.47552	0.855357	14.1167	1.14476e-22	1.10636e-19	41.1044	0.231565	13.8449	0.638104	chr1	118483800	118483802	Quies	OpenSea		cg04147479
cg00533825_TC21	CD82	1.07332	0.951321	14.1152	1.15165e-22	1.11172e-19	41.0985	0.162255	14.3327	0.654945	chr11	44604131	44604133	TxWk	OpenSea	cg00533825
cg08115876_BC21	ENSG00000244757;PAPPA	1.25662	0.456451	14.1142	1.15588e-22	1.11448e-19	41.0949	0.209687	14.0758	0.575852	chr9	116319013	116319015	Quies	OpenSea
cg24353217_BC21	MYL2	-1.30514	0.3487	-14.1133	1.15987e-22	1.11702e-19	41.0916	-0.217274	-14.2451	0.557827	chr12	110920383	110920385	Quies	OpenSea	cg24353217	cg24353217	cg24353217
cg19782521_TC21	NA	1.35369	0.269994	14.1125	1.16367e-22	1.11926e-19	41.0884	0.227104	14.1709	0.544784	chr17	47803520	47803522	Quies	OpenSea	cg19782521
cg10100417_BC21	EXTL3	1.48779	0.378185	14.1122	1.16493e-22	1.11926e-19	41.0873	0.245885	14.182	0.561865	chr8	28716649	28716651	Tx	Shore	cg10100417
cg18196304_BC21	SNTB1	1.66823	0.472354	14.1082	1.18306e-22	1.13535e-19	41.0723	0.274493	14.5825	0.576413	chr8	120813461	120813463	ReprPC	Shore	cg18196304
cg00612217_BC21	TPM3	-1.35277	1.73989	-14.0999	1.22103e-22	1.17042e-19	41.0414	-0.168044	-13.6441	0.762354	chr1	154184418	154184420	Quies	Shore	cg00612217
cg19560210_TC21	PGBD5	1.3715	0.962671	14.096	1.23935e-22	1.18659e-19	41.0269	0.208142	14.2721	0.654652	chr1	230377590	230377592	Quies	OpenSea	cg19560210	cg19560210	cg19560210
cg06522511_BC21	ZCCHC24	0.909382	-0.643832	14.0929	1.2542e-22	1.1994e-19	41.0153	0.147577	14.7476	0.3922	chr10	79435619	79435621	EnhA1	OpenSea	cg06522511
cg04088634_BC21	SCN7A	1.43762	0.252873	14.087	1.28313e-22	1.22458e-19	40.993	0.240398	14.3399	0.542021	chr2	166539781	166539783	Quies	OpenSea	cg04088634
cg02954562_TC21	IFFO1	1.48421	-2.61223	14.0869	1.28351e-22	1.22458e-19	40.9927	0.122113	13.4142	0.148531	chr12	6540639	6540641	EnhA1	Island	cg02954562	cg02954562
cg03459415_TC21	ENSG00000234810;LINC01755	1.26935	0.100085	14.0856	1.29024e-22	1.22957e-19	40.9876	0.215182	14.2461	0.516841	chr1	55878023	55878025	Quies	OpenSea	cg03459415	cg03459415
cg24475436_TC21	DNAAF3;DNAAF3-AS1;ENSG00000267110;TNNI3	-1.04107	0.669583	-14.0828	1.30419e-22	1.24114e-19	40.9771	-0.168706	-14.6522	0.611488	chr19	55158980	55158982	ReprPC	Shore	cg24475436
cg10586087_BC21	SH3TC2	-1.49636	1.67051	-14.0823	1.30644e-22	1.24114e-19	40.9754	-0.187595	-13.6102	0.751523	chr5	148997209	148997211	Quies	OpenSea	cg10586087	cg10586087
cg19590267_BC21	NA	1.00181	-0.88744	14.0822	1.30693e-22	1.24114e-19	40.975	0.153142	14.4954	0.353837	chr17	27364251	27364253	Quies	OpenSea	cg19590267
cg13381498_BC21	ABHD15-AS1;TP53I13	0.946973	0.143447	14.0682	1.37911e-22	1.30817e-19	40.9226	0.161793	14.6868	0.524348	chr17	29572240	29572242	EnhWk	Shore	cg13381498
cg27049263_BC21	RERE;RERE-AS1	1.53857	1.15568	14.0663	1.38953e-22	1.31654e-19	40.9152	0.222272	13.8555	0.681687	chr1	8428204	8428206	Quies	Shelf	cg27049263
cg24597457_TC21	AHCYL2	1.39465	1.47214	14.0653	1.39453e-22	1.31975e-19	40.9117	0.190993	13.9894	0.727814	chr7	129388799	129388801	Quies	OpenSea	cg24597457
cg07527324_BC21	DGLUCY;SNORA11B	-1.44996	1.16526	-14.0579	1.43483e-22	1.35632e-19	40.8839	-0.209647	-14.1603	0.684095	chr14	91125274	91125276	TxWk	OpenSea	cg07527324	cg07527324
cg26202989_BC21	NF2	1.33898	0.990404	14.0544	1.45431e-22	1.37315e-19	40.8707	0.204188	13.8147	0.659028	chr22	29690782	29690784	TxWk	OpenSea
cg19624425_BC11	PRKCH	1.67452	0.652266	14.0485	1.48788e-22	1.40323e-19	40.8484	0.263522	13.761	0.603401	chr14	61254931	61254933	Quies	OpenSea	cg19624425	cg19624425
cg04132644_BC21	SVIL	-1.14258	0.769519	-14.048	1.49065e-22	1.40423e-19	40.8466	-0.183522	-14.0322	0.627012	chr10	29715453	29715455	Quies	OpenSea	cg04132644
cg26440629_BC21	PPP1R15B;PPP1R15B-AS1	1.1428	-1.05819	14.045	1.50811e-22	1.41904e-19	40.8352	0.170887	13.8793	0.329421	chr1	204406260	204406262	TssFlnkD	OpenSea
cg13081670_TC21	TMED3	1.165	-0.0964459	14.0358	1.56234e-22	1.46551e-19	40.8007	0.197645	14.3789	0.483666	chr15	79315058	79315060	Tx	Shelf	cg13081670
cg07221561_BC21	SH3D19	-0.960027	-0.650264	-14.0357	1.56256e-22	1.46551e-19	40.8006	-0.156703	-14.5841	0.391171	chr4	151252051	151252053	Quies	OpenSea
cg25169544_TC21	SNTA1	-1.20786	-0.296449	-14.0357	1.56286e-22	1.46551e-19	40.8004	-0.202716	-14.1135	0.450192	chr20	33432082	33432084	Quies	OpenSea
cg16263129_BC21	XXYLT1	1.18733	-0.0147283	14.0336	1.57511e-22	1.47531e-19	40.7928	0.201498	14.3255	0.497531	chr3	195123444	195123446	Quies	OpenSea	cg16263129
cg15061436_BC21	CNIH3	1.89447	1.86532	14.0323	1.58349e-22	1.48147e-19	40.7876	0.221014	13.3129	0.768132	chr1	224738108	224738110	Quies	OpenSea	cg15061436
cg07995615_TC21	DLEU1;DLEU7	0.792232	-0.411838	14.0312	1.58973e-22	1.48452e-19	40.7838	0.133169	15.0604	0.42997	chr13	50669010	50669012	Quies	OpenSea	cg07995615
cg00903764_TC21	NA	-1.33967	1.10311	-14.0311	1.59038e-22	1.48452e-19	40.7834	-0.193877	-14.4462	0.676397	chr20	20731208	20731210	Quies	OpenSea
cg06471536_BC21	PREP	1.05083	0.491097	14.0268	1.61715e-22	1.50779e-19	40.7671	0.174251	14.4531	0.582214	chr6	105301968	105301970	Quies	OpenSea	cg06471536	cg06471536
cg20689661_BC21	ENSG00000286192;MAD1L1	1.47483	1.04812	14.0248	1.62965e-22	1.51772e-19	40.7596	0.221772	13.8919	0.666492	chr7	2109172	2109174	EnhA1	OpenSea	cg20689661	cg20689661
cg20684614_TC21	NA	0.770497	-0.688051	14.0239	1.63511e-22	1.51942e-19	40.7563	0.124875	15.2285	0.384443	chr15	79812728	79812730	Quies	OpenSea
cg20491459_BC21	TPM1	1.36692	-0.631024	14.0239	1.63519e-22	1.51942e-19	40.7562	0.21885	13.8186	0.396658	chr15	63045859	63045861	TssFlnkU	Shore
cg04467638_TC21	NA	1.51745	1.78032	14.0219	1.64812e-22	1.52971e-19	40.7486	0.185361	13.4859	0.765597	chr8	124802382	124802384	Quies	OpenSea	cg04467638
cg18077860_TC21	ATP2A2	-1.44678	-0.0341133	-14.0189	1.66676e-22	1.54526e-19	40.7376	-0.243794	-14.0569	0.494074	chr12	110339604	110339606	Tx	OpenSea
cg09346738_BC21	CLIC5	-1.59058	-0.674236	-14.0183	1.67097e-22	1.54741e-19	40.7351	-0.253896	-13.5822	0.391156	chr6	45972308	45972310	Quies	OpenSea	cg09346738
cg04766434_TC21	BBS9	1.57416	0.633889	14.0131	1.70485e-22	1.57701e-19	40.7155	0.25263	14.0448	0.602152	chr7	33743841	33743843	Quies	OpenSea	cg04766434
cg04043957_BC11	TNNI2	1.68862	0.683183	14.0121	1.71123e-22	1.58112e-19	40.7119	0.261708	16.1791	0.608529	chr11	1838984	1838986	TxWk	OpenSea	cg04043957	cg04043957
cg20980993_TC21	BLVRA	1.80648	1.22441	14.0108	1.71993e-22	1.58737e-19	40.7069	0.258803	13.5724	0.688392	chr7	43785721	43785723	TxWk	OpenSea	cg20980993
cg16609354_BC21	HERPUD2;HERPUD2-AS1	-1.35464	1.10513	-14.0103	1.72327e-22	1.58866e-19	40.705	-0.200126	-13.8499	0.676672	chr7	35698452	35698454	Quies	Shelf	cg16609354
cg12927509_BC21	NA	-1.46607	-0.755221	-14.0072	1.74404e-22	1.606e-19	40.6933	-0.234869	-13.7916	0.376887	chr8	102162910	102162912	Quies	OpenSea
cg08600854_BC21	CAMTA1	0.933428	-0.0454364	14.0039	1.76604e-22	1.62444e-19	40.6811	0.159418	14.6269	0.492216	chr1	6954248	6954250	Quies	OpenSea	cg08600854
cg00854172_TC21	ENSG00000224361;KLHL29	1.59947	-0.304082	14.0022	1.77806e-22	1.63367e-19	40.6744	0.262825	13.8079	0.450331	chr2	23525233	23525235	EnhA1	Shore	cg00854172	cg00854172
cg11801086_TC21	KIF6	1.67969	1.7537	14.0017	1.78144e-22	1.63493e-19	40.6726	0.201736	12.5444	0.758635	chr6	39688420	39688422	Quies	OpenSea	cg11801086
cg06771669_BC21	NA	-1.20924	1.29989	-13.9947	1.82963e-22	1.67728e-19	40.6465	-0.169254	-13.6982	0.706241	chr1	214050546	214050548	Quies	OpenSea	cg06771669
cg10401626_TC21	NA	0.870133	0.73157	13.9936	1.8379e-22	1.68298e-19	40.6421	0.139785	14.443	0.622111	chr7	74006228	74006230	Quies	OpenSea	cg10401626
cg13992976_BC21	MTSS1	1.09013	-0.00968496	13.9904	1.86024e-22	1.70154e-19	40.6303	0.18543	14.4654	0.498279	chr8	124664230	124664232	Quies	OpenSea	cg13992976
cg13870953_BC21	NA	1.19265	0.441235	13.9897	1.86563e-22	1.70456e-19	40.6275	0.198541	14.3015	0.573505	chr9	87120776	87120778	Quies	OpenSea
cg16214693_BC21	LHPP	0.78713	0.753174	13.9802	1.93521e-22	1.76617e-19	40.5917	0.126417	15.04	0.625856	chr10	124589729	124589731	EnhA1	Island	cg16214693	cg16214693
cg19631779_BC21	TPM1;TPM1-AS	1.96197	0.49778	13.9754	1.9709e-22	1.79674e-19	40.5739	0.317107	14.5307	0.578663	chr15	63046948	63046950	TssA	Shore	cg19631779	cg19631779
cg23612391_TC21	ALPK2	-0.999755	-0.0629421	-13.9733	1.98726e-22	1.80965e-19	40.5658	-0.169286	-14.3904	0.489382	chr18	58590890	58590892	Quies	OpenSea
cg03531810_BC21	ENSG00000253715;LY6D	1.07536	-0.225309	13.9726	1.99255e-22	1.81245e-19	40.5632	0.182173	14.5004	0.462245	chr8	142785887	142785889	Quies	OpenSea		cg03531810
cg16858957_BC21	TAGLN	1.59585	-0.23349	13.9715	2.00111e-22	1.81641e-19	40.559	0.265204	14.047	0.462484	chr11	117202198	117202200	EnhA2	OpenSea	cg16858957
cg24763949_TC21	ENSG00000289993;TMC1	-0.727607	0.262884	-13.9714	2.00133e-22	1.81641e-19	40.5589	-0.123522	-15.3699	0.544902	chr9	72526926	72526928	EnhA1	OpenSea	cg24763949
cg19243409_TC21	RBM28	-1.47615	1.15188	-13.9689	2.02071e-22	1.83196e-19	40.5495	-0.21454	-14.6873	0.681492	chr7	128323491	128323493	Tx	OpenSea	cg19243409	cg19243409
cg08893414_BC21	NEURL1B	1.23455	-0.244623	13.9661	2.04296e-22	1.84757e-19	40.5388	0.206835	14.1039	0.4593	chr5	172686219	172686221	TxWk	Shore
cg12225501_BC21	NA	-1.50213	1.75038	-13.966	2.04362e-22	1.84757e-19	40.5385	-0.182729	-13.488	0.762235	chr6	40669614	40669616	Quies	OpenSea	cg12225501
cg14786757_BC11	SAFB2	1.57848	0.419001	13.9659	2.04469e-22	1.84757e-19	40.538	0.261403	14.1142	0.568058	chr19	5588783	5588785	Tx	Shore	cg14786757	cg14786757
cg13664635_TC11	AOPEP	1.51674	1.17915	13.9561	2.12285e-22	1.91608e-19	40.5014	0.219154	13.4688	0.684201	chr9	94938151	94938153	Quies	OpenSea	cg13664635	cg13664635
cg25526988_TC21	ENSG00000225656	-1.31765	-0.515653	-13.942	2.2415e-22	2.02095e-19	40.4482	-0.217687	-13.7781	0.414166	chr1	230824734	230824736	EnhA1	OpenSea	cg25526988
cg03410998_TC21	GLI2	0.828075	-1.24632	13.9413	2.24787e-22	2.02447e-19	40.4455	0.116669	14.6913	0.299254	chr2	120845455	120845457	Quies	OpenSea
cg18204017_TC21	PPARD	1.48675	0.932863	13.9401	2.25859e-22	2.03189e-19	40.4408	0.229885	14.1823	0.649714	chr6	35342150	35342152	EnhA2	Shore	cg18204017	cg18204017
cg14694038_TC21	KDM4B	0.850157	-0.903725	13.9386	2.27133e-22	2.04111e-19	40.4353	0.132337	14.5708	0.350533	chr19	5037091	5037093	TxWk	Island	cg14694038	cg14694038
cg12414782_TC21	TNNI3	0.933662	1.31013	13.9382	2.27509e-22	2.04225e-19	40.4337	0.131946	14.5456	0.709386	chr19	55154719	55154721	ReprPCWk	Shore	cg12414782
cg17059258_BC21	SNTB1	1.40356	-0.421553	13.9358	2.29606e-22	2.05882e-19	40.4247	0.231141	13.9318	0.430242	chr8	120749784	120749786	Quies	OpenSea	cg17059258
cg25144602_BC21	ESR2;SYNE2	1.30717	0.336228	13.9352	2.30157e-22	2.0615e-19	40.4224	0.217182	14.3123	0.555298	chr14	64209165	64209167	Tx	OpenSea	cg25144602
cg19655950_TC21	DPF3	1.51793	0.828316	13.9334	2.31756e-22	2.07356e-19	40.4156	0.237026	14.8602	0.632067	chr14	72726194	72726196	Quies	OpenSea	cg19655950	cg19655950
cg21184781_BC21	RNU6-1305P;SKP2	0.869138	0.79142	13.9273	2.37241e-22	2.12032e-19	40.3928	0.138776	14.8163	0.632107	chr5	36153833	36153835	EnhWk	Shore	cg21184781
cg22315831_TC21	VGLL4	1.44487	-1.5914	13.9157	2.48098e-22	2.21494e-19	40.3491	0.179835	13.689	0.25867	chr3	11576691	11576693	TxWk	OpenSea	cg22315831
cg19135414_BC21	LSP1	1.55277	0.000128018	13.9102	2.53451e-22	2.26027e-19	40.3282	0.25946	14.2416	0.499061	chr11	1853867	1853869	Quies	OpenSea	cg19135414
cg00578437_TC21	MAPK1	1.35044	0.176524	13.903	2.60646e-22	2.3219e-19	40.3009	0.228577	14.0525	0.529445	chr22	21862958	21862960	TxWk	Shelf	cg00578437	cg00578437
cg20480740_BC21	OR10G8	1.18798	0.496812	13.8954	2.68398e-22	2.38836e-19	40.2723	0.197201	14.0984	0.582592	chr11	124029167	124029169	Quies	OpenSea	cg20480740	cg20480740
cg01946313_BC21	PTPN14	1.15374	1.91916	13.8871	2.77071e-22	2.46286e-19	40.2412	0.134784	13.0008	0.784811	chr1	214494644	214494646	Quies	OpenSea
cg13609939_BC21	OAT	1.47285	0.265892	13.8854	2.78979e-22	2.47714e-19	40.2345	0.246407	13.7764	0.54386	chr10	124416590	124416592	TxWk	Shore	cg13609939	cg13609939
cg19698242_BC21	CHST3	1.00704	1.2907	13.877	2.88177e-22	2.55604e-19	40.2028	0.142132	13.7374	0.705317	chr10	71970157	71970159	EnhA1	OpenSea	cg19698242	cg19698242
cg04074353_BC21	GADL1	1.54919	0.717397	13.8753	2.90021e-22	2.56948e-19	40.1966	0.251163	14.0557	0.616197	chr3	30892258	30892260	ReprPCWk	Shelf	cg04074353	cg04074353
cg14066207_TC11	ENSG00000258871;RGS6	-1.30192	0.317124	-13.8751	2.90319e-22	2.56948e-19	40.1956	-0.217114	-14.2936	0.552291	chr14	72563957	72563959	Quies	OpenSea	cg14066207	cg14066207
cg15143545_BC21	ALDH1L1;ALDH1L1-AS1	1.62669	1.56057	13.8741	2.91435e-22	2.57364e-19	40.1918	0.218246	12.7847	0.735413	chr3	126105626	126105628	Quies	OpenSea	cg15143545
cg10119458_TC21	FANCC	1.15156	-0.279497	13.8737	2.91841e-22	2.57364e-19	40.1905	0.194208	14.25	0.453287	chr9	95198110	95198112	Quies	OpenSea	cg10119458
cg15702277_BC21	RERE	-0.93013	-0.521852	-13.8736	2.91996e-22	2.57364e-19	40.19	-0.154082	-14.4242	0.41239	chr1	8417874	8417876	EnhG1	OpenSea	cg15702277	cg15702277
cg09089913_BC21	NA	0.930454	-0.455552	13.8735	2.92046e-22	2.57364e-19	40.1898	0.154616	14.2904	0.423236	chr3	120144546	120144548	Quies	OpenSea	cg09089913	cg09089913
cg23864240_BC21	SCFD2	1.32347	0.48789	13.8657	3.01077e-22	2.65038e-19	40.16	0.219943	13.9081	0.580741	chr4	53026656	53026658	Quies	OpenSea	cg23864240
cg27308414_BC21	ENSG00000286416	-1.09593	0.0711094	-13.8634	3.0369e-22	2.67051e-19	40.1516	-0.186409	-14.2341	0.511986	chr13	97422816	97422818	Quies	OpenSea	cg27308414
cg02948295_TC21	AIG1	1.39151	1.04647	13.8631	3.04067e-22	2.67097e-19	40.1504	0.205874	13.4786	0.666684	chr6	143164800	143164802	Quies	OpenSea	cg02948295
cg04760771_BC21	TPM3	-0.848812	-0.33199	-13.8571	3.11185e-22	2.73057e-19	40.1278	-0.144083	-14.755	0.443662	chr1	154178123	154178125	EnhWk	OpenSea	cg04760771
cg14331316_BC21	SLC35D2	-0.826175	0.370526	-13.8562	3.12262e-22	2.73709e-19	40.1244	-0.139748	-14.8021	0.562998	chr9	96377113	96377115	Quies	OpenSea		cg14331316
cg06002743_BC21	ENSG00000287206	1.50525	0.400792	13.8542	3.14766e-22	2.75608e-19	40.1166	0.249898	14.0202	0.565448	chr3	193778843	193778845	ReprPC	OpenSea
cg22633175_BC21	OSBPL7	1.45596	0.927653	13.8528	3.16421e-22	2.76762e-19	40.1115	0.224733	14.2316	0.648368	chr17	47823012	47823014	TxWk	OpenSea
cg06500646_TC21	RANBP3	1.11683	0.562479	13.8512	3.18443e-22	2.78234e-19	40.1052	0.184458	14.3609	0.593962	chr19	5966515	5966517	EnhA1	OpenSea	cg06500646
cg21693014_BC21	VAC14	1.06093	-0.3325	13.8467	3.23972e-22	2.82763e-19	40.0884	0.177329	14.3892	0.44419	chr16	70697817	70697819	EnhA1	OpenSea
cg11642652_TC21	SLCO5A1	-1.18511	0.888815	-13.8464	3.24387e-22	2.82824e-19	40.0872	-0.182855	-14.1698	0.645127	chr8	69738084	69738086	Quies	OpenSea	cg11642652	cg11642652
cg24171239_BC21	DDX10	-1.11641	0.620912	-13.8442	3.2709e-22	2.84878e-19	40.0791	-0.182932	-14.3665	0.6034	chr11	108756345	108756347	Quies	OpenSea	cg24171239	cg24171239
cg04517911_BC21	EXT1	1.79427	0.634262	13.8362	3.37415e-22	2.93558e-19	40.0487	0.284058	13.5736	0.601315	chr8	118010866	118010868	EnhA1	OpenSea	cg04517911
cg23459772_TC21	BMPR1A	1.63476	0.822232	13.833	3.41693e-22	2.9687e-19	40.0364	0.257036	14.5226	0.630912	chr10	86837851	86837853	Quies	OpenSea	cg23459772
cg11757040_TC11	DPF3	1.75172	-0.575507	13.8328	3.41946e-22	2.9687e-19	40.0357	0.279487	13.8841	0.407342	chr14	72742479	72742481	Quies	OpenSea	cg11757040	cg11757040
cg07617039_BC21	ENSG00000286215;RSPO3	-1.72204	0.433604	-13.824	3.53723e-22	3.0677e-19	40.0026	-0.278703	-13.9048	0.569629	chr6	127117600	127117602	ReprPC	Shore	cg07617039
cg21413409_BC21	ENSG00000223542;EYA4	-1.28273	0.507799	-13.8231	3.55008e-22	3.07559e-19	39.9991	-0.210686	-13.8834	0.58439	chr6	133439781	133439783	Quies	OpenSea
cg01063912_TC21	VOPP1	1.01245	-0.31863	13.8162	3.64587e-22	3.15317e-19	39.973	0.171048	14.3218	0.446356	chr7	55527568	55527570	Quies	OpenSea	cg01063912
cg13430505_BC21	NA	1.07619	-0.0272328	13.8161	3.64733e-22	3.15317e-19	39.9727	0.183608	14.1708	0.495406	chr9	13979768	13979770	Quies	OpenSea
cg21270687_TC21	NA	-1.13391	-0.746532	-13.8125	3.69925e-22	3.19469e-19	39.9588	-0.179719	-14.28	0.376793	chr16	22977474	22977476	Quies	OpenSea
cg15036164_TC21	ENSG00000231964	0.792811	-0.346586	13.8109	3.72167e-22	3.20845e-19	39.9529	0.133936	14.7962	0.441067	chr10	45454163	45454165	Quies	OpenSea	cg15036164
cg20511047_TC21	RBPMS2	1.35889	1.12207	13.8108	3.72301e-22	3.20845e-19	39.9526	0.200234	13.8189	0.677983	chr15	64749226	64749228	Quies	OpenSea
cg20680585_TC21	TMED3	1.25775	0.136348	13.809	3.74846e-22	3.22485e-19	39.9459	0.212373	13.9104	0.522792	chr15	79315418	79315420	Tx	Shelf
cg17517841_TC21	NA	-1.60268	0.664204	-13.8088	3.75224e-22	3.22485e-19	39.9449	-0.252606	-13.3884	0.607648	chr10	110641472	110641474	EnhBiv	Shore	cg17517841
cg24738346_TC21	SLC9A1	-1.67014	-1.27848	-13.8087	3.75385e-22	3.22485e-19	39.9445	-0.235854	-12.993	0.302512	chr1	27152820	27152822	TssFlnkU	Shelf	cg24738346	cg24738346
cg01857514_BC11	TNNI2	1.77054	-0.346939	13.808	3.76321e-22	3.22951e-19	39.9421	0.289754	13.7417	0.442226	chr11	1838847	1838849	TxWk	OpenSea		cg01857514
cg13833040_TC21	ATP2A2	-1.26797	1.62022	-13.8061	3.79138e-22	3.25028e-19	39.9348	-0.156126	-12.7377	0.747564	chr12	110346373	110346375	Tx	OpenSea	cg13833040	cg13833040
cg03917982_TC21	LAMB3	-0.975936	0.224389	-13.8043	3.81833e-22	3.26996e-19	39.9279	-0.166231	-14.3259	0.538025	chr1	209647376	209647378	EnhWk	OpenSea	cg03917982
cg08371706_BC21	IL17D	-1.84971	0.388555	-13.7989	3.89849e-22	3.33512e-19	39.9076	-0.294911	-15.0171	0.560346	chr13	20717858	20717860	ReprPCWk	Shelf	cg08371706	cg08371706
cg12209075_BC21	IFFO1	1.37155	-1.64247	13.7965	3.93456e-22	3.36247e-19	39.8986	0.172647	14.3958	0.250633	chr12	6540729	6540731	EnhA1	Island	cg12209075	cg12209075
cg04393397_TC21	LINC02763	-1.36235	-2.04001	-13.7954	3.95142e-22	3.37336e-19	39.8944	-0.151671	-13.3551	0.203008	chr11	112582153	112582155	Quies	OpenSea	cg04393397
cg15337815_TC21	NDST1	1.24537	0.407791	13.7891	4.0493e-22	3.45332e-19	39.8705	0.207236	14.0455	0.56781	chr5	150555814	150555816	TxWk	OpenSea	cg15337815	cg15337815
cg22228888_BC21	PMP22	1.41611	-1.01951	13.7859	4.09998e-22	3.49291e-19	39.8583	0.207953	13.7307	0.337519	chr17	15257087	15257089	EnhWk	Shelf
cg10097726_BC21	AKAP7;ENSG00000290067	-1.06064	-0.197774	-13.7797	4.2004e-22	3.57475e-19	39.8347	-0.179715	-14.2581	0.466574	chr6	131259072	131259074	Quies	OpenSea
cg14281103_BC21	ATP2B2	0.816202	0.543061	13.779	4.21166e-22	3.58061e-19	39.8321	0.135268	14.49	0.591748	chr3	10342488	10342490	Quies	OpenSea	cg14281103
cg04440686_BC21	TBC1D20	-1.26238	-0.643441	-13.7735	4.30241e-22	3.65397e-19	39.8113	-0.203306	-13.6038	0.393983	chr20	459119	459121	Quies	Shelf	cg04440686
cg10921886_TC21	HSD11B1;HSD11B1-AS1	1.17468	1.22611	13.7724	4.32016e-22	3.66525e-19	39.8072	0.166593	13.4859	0.695483	chr1	209686004	209686006	EnhWk	OpenSea	cg10921886
cg11792562_BC21	AMOTL2	1.66152	0.422621	13.7717	4.33204e-22	3.67153e-19	39.8046	0.272081	14.3134	0.567258	chr3	134366933	134366935	EnhG2	Shelf	cg11792562
cg04237436_TC21	TRIM44	0.911107	-0.382636	13.7676	4.4019e-22	3.72688e-19	39.7889	0.152251	14.5424	0.435404	chr11	35787138	35787140	Quies	OpenSea	cg04237436	cg04237436
cg06327969_TC21	ENSG00000269966;LINC00472	1.28386	-0.389613	13.7664	4.42223e-22	3.74023e-19	39.7844	0.21255	13.728	0.435325	chr6	71412929	71412931	TxWk	OpenSea	cg06327969
cg05093305_TC21	NA	-1.05535	1.19515	-13.7595	4.5421e-22	3.83765e-19	39.7583	-0.154717	-13.4651	0.691654	chr12	110102565	110102567	Quies	OpenSea	cg05093305
cg08056728_BC21	USP36	1.38492	0.621792	13.7553	4.61665e-22	3.89662e-19	39.7424	0.224793	13.6958	0.601697	chr17	78799728	78799730	TxWk	Shelf	cg08056728
cg03104936_TC21	GRB10	-1.24497	-0.395385	-13.739	4.91827e-22	4.14693e-19	39.6805	-0.207148	-13.9793	0.433951	chr7	50781470	50781472	ReprPC	Shore	cg03104936	cg03104936	cg03104936
cg06407976_BC21	ENSG00000256500;KLC1	1.38324	1.49221	13.7369	4.95938e-22	4.17729e-19	39.6724	0.187997	13.0644	0.729094	chr14	103651737	103651739	Quies	OpenSea	cg06407976
cg00879840_BC21	WWOX	0.890117	-0.121059	13.7321	5.0512e-22	4.25027e-19	39.6545	0.152274	14.3853	0.479351	chr16	78289126	78289128	Quies	OpenSea	cg00879840	cg00879840
cg09095364_TC11	TNNT3	1.74554	1.56293	13.7304	5.08596e-22	4.27513e-19	39.6478	0.224251	12.3948	0.734869	chr11	1924687	1924689	Quies	Shore	cg09095364	cg09095364
cg03137071_BC21	ENSG00000253608	0.944631	-0.252172	13.7255	5.18238e-22	4.35172e-19	39.6294	0.160271	14.3873	0.457312	chr8	48583808	48583810	EnhA1	OpenSea	cg03137071	cg03137071
cg26800893_BC21	CARNS1;PPP1CA	1.18004	-0.316958	13.7242	5.2103e-22	4.37068e-19	39.6242	0.198248	13.9914	0.44698	chr11	67417124	67417126	EnhWk	Shore	cg26800893	cg26800893
cg06099431_BC11	NA	1.60267	-2.49575	13.7234	5.22571e-22	4.37558e-19	39.6213	0.14284	11.7697	0.161056	chr20	45823027	45823029	EnhBiv	Island	cg06099431	cg06099431
cg04299357_BC21	SYNE3	1.26412	-0.959821	13.7234	5.22681e-22	4.37558e-19	39.6211	0.190349	13.7691	0.345524	chr14	95491266	95491268	Quies	OpenSea	cg04299357
cg19098606_BC21	GSE1	1.01721	-0.859519	13.7225	5.24445e-22	4.38586e-19	39.6178	0.157466	13.9699	0.358914	chr16	85570036	85570038	EnhA1	OpenSea	cg19098606
cg26197473_BC21	AP1B1	1.02359	0.101875	13.721	5.27554e-22	4.40555e-19	39.612	0.173867	14.2532	0.517313	chr22	29331079	29331081	Tx	OpenSea
cg00829925_TC21	LINC01135	0.859944	0.219486	13.7208	5.27875e-22	4.40555e-19	39.6114	0.146864	14.4179	0.537283	chr1	58821310	58821312	Quies	OpenSea
cg06144658_BC21	SH3RF3	1.41138	0.336486	13.7193	5.31018e-22	4.42727e-19	39.6056	0.233717	13.9666	0.55519	chr2	109447050	109447052	Quies	OpenSea	cg06144658
cg07937417_BC21	CAMK1D	-1.24695	0.461323	-13.7183	5.33129e-22	4.44036e-19	39.6017	-0.205657	-14.1493	0.576237	chr10	12720962	12720964	Quies	OpenSea	cg07937417
cg02700447_TC21	ENSG00000289282;PRRC2A	-0.84237	0.0718976	-13.7137	5.42636e-22	4.51496e-19	39.5845	-0.144538	-14.5394	0.512315	chr6	31623864	31623866	Tx	Shelf	cg02700447	cg02700447
cg00261214_TC21	PRDM2	0.916973	0.888964	13.7049	5.61471e-22	4.66693e-19	39.5511	0.143538	14.3505	0.646778	chr1	13761386	13761388	TxWk	OpenSea
cg18077861_TC21	ATP2A2	-1.63867	0.77402	-13.7046	5.62136e-22	4.66772e-19	39.55	-0.256693	-14.3921	0.624014	chr12	110339624	110339626	Tx	OpenSea
cg18110822_TC21	SUMF1	1.19445	-0.636499	13.7034	5.64815e-22	4.68522e-19	39.5453	0.19144	13.5954	0.394413	chr3	4417673	4417675	TxWk	OpenSea	cg18110822	cg18110822
cg19953499_BC21	EVL	0.930038	0.938911	13.7026	5.66499e-22	4.69444e-19	39.5424	0.144189	13.9695	0.654271	chr14	100132402	100132404	Tx	OpenSea
cg03026003_BC21	ADHFE1;ENSG00000285791	0.981741	-0.263804	13.7021	5.67697e-22	4.69961e-19	39.5403	0.166135	14.172	0.455341	chr8	66460263	66460265	Quies	OpenSea	cg03026003
cg25684142_BC21	ENSG00000230807;SLC4A7	-1.23022	0.680251	-13.6986	5.75382e-22	4.75843e-19	39.5272	-0.197883	-13.8577	0.612088	chr3	27485389	27485391	Quies	Shore	cg25684142
cg15224503_BC21	P4HA1	-1.47583	1.53828	-13.6961	5.8103e-22	4.80029e-19	39.5176	-0.191768	-14.2149	0.734849	chr10	73087154	73087156	Quies	OpenSea
cg02676406_BC21	FRMD6-AS2	1.75663	-1.13841	13.6951	5.83243e-22	4.81372e-19	39.5139	0.247541	14.2292	0.326265	chr14	51396538	51396540	EnhA1	OpenSea	cg02676406
cg05691833_BC11	ENSG00000235426;ZCCHC24	1.05648	0.59964	13.6943	5.85142e-22	4.82453e-19	39.5108	0.174501	14.1458	0.600022	chr10	79382575	79382577	EnhA1	Shelf		cg05691833
cg05938007_TC21	MRPL33	-0.950067	-0.474235	-13.6876	6.00575e-22	4.94353e-19	39.4853	-0.158145	-14.0382	0.420098	chr2	27771150	27771152	TssFlnkU	Shore	cg05938007	cg05938007
cg11094938_BC21	ATP2A1	1.29075	0.00530272	13.6875	6.0078e-22	4.94353e-19	39.485	0.218643	13.916	0.500518	chr16	28877522	28877524	TxWk	Shelf	cg11094938	cg11094938	cg11094938
cg27187848_TC21	PCDHGA1;PCDHGA10;PCDHGA11;PCDHGA12;PCDHGA2;PCDHGA3;PCDHGA4;PCDHGA5;PCDHGA6;PCDHGA7;PCDHGA8;PCDHGA9;PCDHGB1;PCDHGB2;PCDHGB3;PCDHGB4;PCDHGB5;PCDHGB6;PCDHGB7;PCDHGC3;PCDHGC4;PCDHGC5	-1.51996	-1.29096	-13.6835	6.10209e-22	5.01557e-19	39.4698	-0.212056	-12.9858	0.299623	chr5	141509266	141509268	TssFlnkU	Shelf	cg27187848
cg10603098_BC21	FOXK1	1.63077	0.259908	13.6833	6.10759e-22	5.01557e-19	39.4689	0.270018	13.7339	0.541873	chr7	4712693	4712695	EnhWk	OpenSea
cg27104413_TC21	SENP7	-1.40702	0.709223	-13.6794	6.20044e-22	5.08365e-19	39.4541	-0.226038	-13.6403	0.615833	chr3	101325602	101325604	Quies	OpenSea	cg27104413	cg27104413
cg11674885_BC21	SH3RF3	1.22285	-1.15791	13.6793	6.2029e-22	5.08365e-19	39.4537	0.175665	13.7823	0.31548	chr2	109483293	109483295	Quies	OpenSea	cg11674885
cg13796727_BC21	NA	1.01343	0.0771065	13.6743	6.32405e-22	5.17555e-19	39.4348	0.172863	14.1998	0.512958	chr17	78673084	78673086	TxWk	OpenSea	cg13796727
cg08024058_BC21	STXBP5	1.13767	1.2646	13.6742	6.32766e-22	5.17555e-19	39.4343	0.160711	13.1331	0.700063	chr6	147248815	147248817	Quies	OpenSea	cg08024058
cg12472022_TC21	DAGLA	1.33955	-1.03599	13.6644	6.57427e-22	5.3719e-19	39.3969	0.197451	13.5106	0.334869	chr11	61695330	61695332	EnhA1	OpenSea	cg12472022	cg12472022
cg20851259_BC21	MKLN1	1.51785	0.681419	13.6626	6.62076e-22	5.40449e-19	39.39	0.242611	13.7588	0.609998	chr7	131238794	131238796	Quies	OpenSea	cg20851259
cg08691159_BC21	GSE1	0.949342	0.20772	13.66	6.68696e-22	5.4531e-19	39.3803	0.161584	14.1299	0.535129	chr16	85602156	85602158	EnhWk	OpenSea	cg08691159	cg08691159
cg09319612_BC21	ZNF148	-0.996683	0.53959	-13.6581	6.73627e-22	5.48785e-19	39.3731	-0.165226	-13.9685	0.590514	chr3	125320017	125320019	TxWk	OpenSea	cg09319612
cg03691530_TC21	PVT1	1.43176	0.0872874	13.6554	6.80839e-22	5.54109e-19	39.3627	0.24112	13.8111	0.514579	chr8	127822685	127822687	EnhWk	OpenSea	cg03691530	cg03691530
cg04923880_BC21	NA	-1.14606	-3.00952	-13.652	6.89877e-22	5.60909e-19	39.3498	-0.0816214	-12.6941	0.114917	chr3	52447308	52447310	Quies	Shelf
cg24413348_TC21	PEPD	0.885355	0.088675	13.647	7.03523e-22	5.71436e-19	39.3307	0.151788	14.3058	0.515126	chr19	33395928	33395930	EnhWk	OpenSea
cg22936981_BC21	PGM1	1.60151	0.871859	13.6449	7.09116e-22	5.75409e-19	39.3229	0.242734	13.2626	0.639659	chr1	63651287	63651289	TxWk	OpenSea	cg22936981
cg05100315_TC21	ATP2A1	1.05212	0.845411	13.6375	7.29881e-22	5.91673e-19	39.2947	0.166212	14.1299	0.639527	chr16	28900847	28900849	Quies	Island	cg05100315	cg05100315
cg00087741_BC21	ACSM6	1.03368	1.16363	13.6335	7.413e-22	6.00336e-19	39.2796	0.150417	14.1552	0.68754	chr10	95201730	95201732	Quies	OpenSea	cg00087741
cg26663783_TC21	NMNAT2	0.980481	0.819627	13.6294	7.53359e-22	6.09499e-19	39.2638	0.155246	14.2127	0.63541	chr1	183293517	183293519	Quies	OpenSea	cg26663783
cg20946037_BC21	ENSA;U4	-1.25791	0.137268	-13.6245	7.68005e-22	6.20736e-19	39.245	-0.212433	-13.8096	0.52346	chr1	150609867	150609869	EnhA2	OpenSea	cg20946037	cg20946037
cg27090964_TC21	NA	-1.54051	-0.449826	-13.6187	7.85448e-22	6.34209e-19	39.223	-0.253552	-13.5469	0.42566	chr18	25042948	25042950	Quies	OpenSea	cg27090964
cg13412025_BC21	ENSG00000232555	-1.68039	0.35462	-13.6169	7.90842e-22	6.37935e-19	39.2163	-0.273342	-13.6573	0.556705	chr2	172286990	172286992	Quies	OpenSea	cg13412025
cg09753067_TC21	NA	-1.16463	-0.619699	-13.6111	8.09136e-22	6.52051e-19	39.194	-0.188123	-13.5786	0.396917	chr6	81049740	81049742	Quies	OpenSea
cg17808323_BC21	EPB41L5	-1.13718	-0.275059	-13.6092	8.1509e-22	6.56204e-19	39.1868	-0.191976	-13.9523	0.45385	chr2	120107790	120107792	Quies	OpenSea	cg17808323
cg01860705_BC21	TMCC2	-1.16527	-0.346299	-13.6029	8.35207e-22	6.71329e-19	39.163	-0.196064	-13.7246	0.441534	chr1	205271146	205271148	Quies	Shore
cg01254707_TC21	IL18R1;IL1RL1	-1.29379	-0.0871226	-13.6029	8.35516e-22	6.71329e-19	39.1626	-0.217368	-13.9376	0.485741	chr2	102336960	102336962	Quies	OpenSea	cg01254707	cg01254707
cg07345374_BC21	CYTH1	-1.34231	1.15829	-13.5975	8.53095e-22	6.842e-19	39.1422	-0.196883	-13.2993	0.684418	chr17	78776381	78776383	TxWk	OpenSea	cg07345374
cg14133014_TC21	IL17D	-1.14867	0.452853	-13.5975	8.53205e-22	6.842e-19	39.1421	-0.190593	-14.1152	0.575667	chr13	20718002	20718004	ReprPCWk	Shelf	cg14133014	cg14133014
cg26215554_TC21	NA	1.13629	0.421658	13.5907	8.76249e-22	7.01993e-19	39.1161	0.190391	13.9581	0.5703	chr5	115471169	115471171	Quies	OpenSea	cg26215554
cg06710128_BC21	NA	1.40568	-0.467696	13.588	8.85377e-22	7.08613e-19	39.1059	0.231209	13.3829	0.422845	chr6	39753578	39753580	Quies	OpenSea	cg06710128
cg17687458_BC11	EXTL3	1.41596	-0.00990674	13.5851	8.95544e-22	7.16051e-19	39.0948	0.237731	13.6341	0.498107	chr8	28716581	28716583	Tx	Shore	cg17687458	cg17687458
cg27329778_TC21	PPP1R13B	1.08138	-0.144983	13.5818	9.0719e-22	7.24655e-19	39.0821	0.183901	13.896	0.475625	chr14	103739321	103739323	TxWk	Shore	cg27329778
cg05269603_TC21	DERA	-0.997438	0.516965	-13.5804	9.11874e-22	7.27688e-19	39.0771	-0.164213	-13.6803	0.586651	chr12	15984267	15984269	TxWk	OpenSea	cg05269603
cg12626003_TC21	PHF20	1.35867	-0.698457	13.5788	9.17692e-22	7.31618e-19	39.0709	0.216034	13.6004	0.385912	chr20	35819253	35819255	Quies	OpenSea	cg12626003
cg05283385_TC21	RAPGEF1	0.962127	-1.0697	13.5763	9.26794e-22	7.38157e-19	39.0612	0.145655	14.1782	0.325957	chr9	131710008	131710010	EnhA1	OpenSea	cg05283385
cg00187089_TC21	ADAMTSL3	1.23072	0.716842	13.5701	9.49288e-22	7.55339e-19	39.0378	0.19871	13.9207	0.617272	chr15	83872326	83872328	Quies	OpenSea	cg00187089
cg12145349_TC21	NAA40	1.05365	-0.121809	13.5661	9.64435e-22	7.66646e-19	39.0223	0.179281	13.979	0.47968	chr11	63945461	63945463	EnhA1	OpenSea		cg12145349
cg14425532_TC21	ENSG00000272736;MYH2;MYHAS	1.59338	1.05896	13.5657	9.65911e-22	7.67076e-19	39.0208	0.235957	13.2338	0.667802	chr17	10534285	10534287	Quies	OpenSea	cg14425532
cg03192386_BC21	TMEM131	-0.932768	-0.157999	-13.5651	9.68166e-22	7.68122e-19	39.0185	-0.159726	-14.0645	0.473069	chr2	97808917	97808919	TxWk	OpenSea
cg04761177_BC11	ATP2A1	1.15458	1.00941	13.5625	9.77902e-22	7.75096e-19	39.0088	0.174252	14.1252	0.662853	chr16	28887322	28887324	Quies	OpenSea	cg04761177	cg04761177
cg14551881_TC21	KLHL29	0.97342	0.0371745	13.5546	1.00865e-21	7.98691e-19	38.9785	0.166212	14.0312	0.506238	chr2	23565721	23565723	Quies	Shelf		cg14551881
cg11983921_BC21	SAP30BP	1.16879	0.0960383	13.5521	1.01846e-21	8.05682e-19	38.969	0.198174	13.8543	0.515884	chr17	75693417	75693419	EnhA1	OpenSea	cg11983921
cg10857905_TC21	ENSG00000282863;LINC00595	1.13855	-1.93708	13.5505	1.02512e-21	8.09589e-19	38.9627	0.127765	13.6154	0.213071	chr10	78267205	78267207	Quies	OpenSea	cg10857905	cg10857905
cg09202612_BC21	JARID2	1.08372	0.145786	13.5504	1.02537e-21	8.09589e-19	38.9624	0.184798	13.8327	0.524684	chr6	15363555	15363557	EnhWk	OpenSea
cg22300619_TC11	ENSG00000266929;HSD17B1P1	-0.933376	0.784254	-13.5446	1.04874e-21	8.27245e-19	38.9404	-0.148645	-14.3195	0.630161	chr17	42547790	42547792	TxWk	Shore	cg22300619	cg22300619
cg21048735_BC21	NA	-1.18142	0.629683	-13.5422	1.05881e-21	8.34385e-19	38.931	-0.191603	-13.5762	0.604516	chr4	107518772	107518774	Quies	OpenSea	cg21048735
cg13373205_BC21	ENSG00000286162;PDCD1LG2	0.993168	-0.833454	13.5406	1.06542e-21	8.38789e-19	38.925	0.153625	13.6074	0.362325	chr9	5557925	5557927	Quies	OpenSea
cg06456840_TC21	COLGALT2	-1.18067	0.143938	-13.5368	1.08143e-21	8.50572e-19	38.9104	-0.200211	-13.8224	0.524108	chr1	184025086	184025088	Quies	OpenSea	cg06456840
cg16038030_BC21	ATG5	1.27659	0.908203	13.5343	1.09208e-21	8.58126e-19	38.9008	0.19943	13.5424	0.647243	chr6	106142032	106142034	Quies	OpenSea	cg16038030
cg05250932_BC11	TNNT1	-1.17687	-0.566819	-13.5301	1.11022e-21	8.71541e-19	38.8847	-0.191855	-13.6907	0.406022	chr19	55132860	55132862	ReprPCWk	OpenSea	cg05250932	cg05250932
cg08450554_BC21	NA	1.01308	-0.519442	13.5267	1.12498e-21	8.81569e-19	38.8718	0.166852	13.731	0.412884	chr5	32628211	32628213	Quies	OpenSea	cg08450554	cg08450554
cg21301319_BC21	IQCA1	1.10746	0.339851	13.5266	1.12514e-21	8.81569e-19	38.8716	0.186665	13.8098	0.557212	chr2	236402129	236402131	Quies	OpenSea	cg21301319
cg00791292_BC21	SSBP3	-1.10143	-0.887805	-13.5262	1.12726e-21	8.82384e-19	38.8698	-0.170216	-13.2853	0.354931	chr1	54268803	54268805	Quies	OpenSea
cg13912418_TC21	ITGA9;RNU7-73P	1.53174	0.895361	13.5252	1.13167e-21	8.8499e-19	38.866	0.233401	12.8597	0.643223	chr3	37573579	37573581	Quies	OpenSea	cg13912418
cg05096409_TC21	ENTPD4	0.956417	0.163947	13.5244	1.13509e-21	8.86821e-19	38.863	0.162554	13.9452	0.527609	chr8	23451645	23451647	TxWk	OpenSea	cg05096409
cg01328314_BC11	LINC02240	1.58304	2.27016	13.5216	1.14755e-21	8.95704e-19	38.8524	0.164071	12.9163	0.817005	chr5	125036761	125036763	Quies	OpenSea	cg01328314
cg17844121_TC21	PPP1R3A	1.1751	-0.0290326	13.5185	1.16135e-21	9.05611e-19	38.8407	0.199253	13.7314	0.495306	chr7	113877496	113877498	Quies	OpenSea	cg17844121	cg17844121
cg07473040_BC21	LINC02362	-1.29185	-2.64979	-13.5141	1.1817e-21	9.20599e-19	38.8237	-0.108431	-12.1967	0.143094	chr4	184382699	184382701	EnhWk	OpenSea
cg12361126_TC21	CUEDC1	1.32876	-1.38135	13.5103	1.19936e-21	9.33164e-19	38.8092	0.176821	13.4221	0.285029	chr17	57939874	57939876	EnhA1	OpenSea	cg12361126
cg06033600_TC21	RUFY1	1.08362	0.0734731	13.5102	1.2001e-21	9.33164e-19	38.8086	0.184742	13.8727	0.51242	chr5	179607185	179607187	Tx	OpenSea
cg18129282_TC21	NA	1.01573	-1.10577	13.509	1.20542e-21	9.36411e-19	38.8043	0.147852	14.1128	0.321341	chr10	88227526	88227528	Quies	OpenSea	cg18129282	cg18129282
cg06903086_BC21	STAT3	1.24294	0.942477	13.5014	1.2418e-21	9.63761e-19	38.7752	0.191498	13.4421	0.652718	chr17	42329936	42329938	Tx	OpenSea	cg06903086
cg00916255_TC11	PRRX1	-1.75906	-0.598712	-13.4999	1.2492e-21	9.68585e-19	38.7694	-0.279741	-13.2582	0.405265	chr1	170665789	170665791	TssBiv	Shore		cg00916255
cg02379668_BC21	IFT43;TTLL5	-1.261	0.315042	-13.4993	1.2522e-21	9.69994e-19	38.767	-0.210062	-13.916	0.55234	chr14	75927609	75927611	Quies	OpenSea	cg02379668
cg13396821_BC21	KCNN3	1.15658	-0.518897	13.4888	1.30446e-21	1.00953e-18	38.727	0.19064	13.4904	0.413556	chr1	154840475	154840477	EnhA1	OpenSea	cg13396821	cg13396821
cg11824191_BC21	NMNAT2	-1.06664	-1.2817	-13.4883	1.30721e-21	1.0107e-18	38.725	-0.150622	-12.9491	0.296013	chr1	183304988	183304990	Quies	OpenSea		cg11824191
cg08469270_BC21	ZNF608	-1.28963	0.505748	-13.4875	1.3112e-21	1.01283e-18	38.722	-0.211538	-13.6533	0.583661	chr5	124662709	124662711	EnhA1	OpenSea
cg04658797_TC21	ENSG00000289130;THRB	-1.29721	0.0804133	-13.487	1.31386e-21	1.01392e-18	38.72	-0.218792	-13.6622	0.513631	chr3	24138073	24138075	Quies	OpenSea
cg17290093_TC21	ETV6	1.15515	-0.716778	13.4868	1.31519e-21	1.01399e-18	38.719	0.18436	13.3776	0.381515	chr12	11811415	11811417	EnhWk	OpenSea
cg06489665_BC21	APBB2	-1.16634	1.432	-13.484	1.32922e-21	1.02385e-18	38.7087	-0.15928	-13.1395	0.723681	chr4	40908433	40908435	Quies	OpenSea
cg00634119_BC21	MYCL;MYCL-AS1	0.979162	-1.30233	13.4825	1.33706e-21	1.02892e-18	38.7029	0.135555	13.5911	0.292009	chr1	39896888	39896890	ReprPCWk	OpenSea
cg27380803_BC21	SCN4A	1.57172	0.458623	13.4812	1.34413e-21	1.03339e-18	38.6978	0.257319	13.665	0.573975	chr17	63957440	63957442	Quies	OpenSea	cg27380803
cg01602957_TC21	MAP3K20	1.31529	0.492573	13.4809	1.34565e-21	1.03359e-18	38.6967	0.21628	13.6143	0.581222	chr2	173087895	173087897	TxWk	OpenSea	cg01602957	cg01602957
cg19997898_BC21	PYGB	1.52758	0.641731	13.4753	1.37536e-21	1.05542e-18	38.6753	0.246532	12.9866	0.604294	chr20	25293790	25293792	TxWk	OpenSea	cg19997898
cg10801405_TC21	DENND2A	-1.51166	0.929369	-13.4721	1.39271e-21	1.06774e-18	38.663	-0.22963	-14.4489	0.648929	chr7	140571657	140571659	Quies	OpenSea	cg10801405
cg26321813_BC21	PLA2G6	1.06134	-0.779476	13.466	1.42679e-21	1.09284e-18	38.6394	0.167612	13.582	0.371243	chr22	38126117	38126119	Quies	OpenSea
cg14305179_BC21	OLFML2B	0.797118	-0.27382	13.4632	1.44257e-21	1.1039e-18	38.6286	0.135235	14.4944	0.45356	chr1	162011426	162011428	Quies	OpenSea	cg14305179
cg22240057_TC21	NCOR1	1.39436	0.729903	13.4628	1.44428e-21	1.10417e-18	38.6275	0.219951	13.5778	0.617517	chr17	16129905	16129907	TxWk	OpenSea
cg19615017_BC21	TGFBR2	1.63973	0.703371	13.4602	1.45945e-21	1.11473e-18	38.6173	0.259865	13.2873	0.613154	chr3	30631966	30631968	EnhA1	OpenSea	cg19615017	cg19615017
cg02068356_TC21	NA	1.4092	-1.43995	13.4599	1.46123e-21	1.11505e-18	38.6161	0.184625	14.2952	0.278153	chr1	63731806	63731808	Quies	OpenSea	cg02068356	cg02068356
cg00705568_BC21	ALDH1L1	0.724168	-0.0861343	13.4589	1.46669e-21	1.11817e-18	38.6124	0.124346	14.6732	0.485287	chr3	126111567	126111569	Quies	OpenSea	cg00705568
cg13515601_BC21	NA	1.29108	0.846144	13.4575	1.47461e-21	1.12317e-18	38.6072	0.200103	13.1369	0.637479	chr1	10836392	10836394	ReprPC	Shore	cg13515601
cg18833140_TC21	HABP2	0.962939	0.73132	13.4553	1.48784e-21	1.1322e-18	38.5984	0.154718	13.6146	0.621448	chr10	113552793	113552795	Quies	OpenSea	cg18833140	cg18833140	cg18833140
cg08610168_BC21	NRG2	1.32428	-0.404694	13.4535	1.49816e-21	1.13899e-18	38.5917	0.217748	13.4596	0.433362	chr5	140020902	140020904	ReprPCWk	OpenSea
cg05465666_TC21	C1orf54	1.01744	-1.42597	13.4508	1.51394e-21	1.14992e-18	38.5814	0.137814	13.7421	0.275603	chr1	150272361	150272363	TssFlnkU	Shelf	cg05465666
cg27558433_TC21	NA	0.87235	0.0887833	13.4505	1.51608e-21	1.15048e-18	38.58	0.149217	14.0959	0.515139	chr17	21278940	21278942	ReprPCWk	Shelf	cg27558433
cg01202358_BC21	ENSG00000206549;ENSG00000284672;PRSS44P	1.26408	-1.42218	13.4477	1.53286e-21	1.16214e-18	38.5693	0.167394	14.9543	0.278185	chr3	46812419	46812421	TssBiv	Island	cg01202358	cg01202358
cg05914119_BC21	ARID3B	0.800904	0.859549	13.4438	1.55614e-21	1.1787e-18	38.5545	0.127359	14.4873	0.642817	chr15	74584821	74584823	TxWk	OpenSea	cg05914119
cg11158587_BC21	NA	-1.40414	0.482345	-13.4433	1.55911e-21	1.17985e-18	38.5527	-0.228413	-13.8807	0.578766	chr22	41929691	41929693	ReprPCWk	Shelf	cg11158587
cg02678159_BC21	NA	0.996397	-0.433072	13.4318	1.63115e-21	1.23324e-18	38.5085	0.165394	13.8789	0.427156	chr3	187212140	187212142	Quies	OpenSea	cg02678159
cg06619462_TC21	SREBF1	1.24311	0.90625	13.4309	1.63676e-21	1.23633e-18	38.5051	0.191409	13.5759	0.646931	chr17	17817893	17817895	Tx	OpenSea	cg06619462
cg20717655_BC21	ENSG00000259805;HOMER2	1.12807	0.514984	13.4305	1.63948e-21	1.23725e-18	38.5035	0.188205	13.9613	0.585988	chr15	82936206	82936208	Quies	OpenSea
cg01962911_TC21	LIMCH1	1.13213	1.12268	13.4279	1.6565e-21	1.24894e-18	38.4934	0.16842	13.3217	0.680305	chr4	41359516	41359518	ReprPC	Shore	cg01962911
cg25195468_TC21	ENSG00000279253;MMP24;MMP24OS	-0.909703	-0.100186	-13.4239	1.68233e-21	1.26725e-18	38.4783	-0.155322	-13.9764	0.482927	chr20	35263262	35263264	EnhA1	OpenSea
cg06842210_TC21	CNIH3;WDR26	1.32437	0.793022	13.4233	1.68678e-21	1.26881e-18	38.4757	0.210686	13.6331	0.629448	chr1	224437040	224437042	Quies	OpenSea	cg06842210
cg09420584_TC21	SCAMP2	0.984686	0.454151	13.4232	1.68749e-21	1.26881e-18	38.4753	0.16447	13.8261	0.575877	chr15	74863697	74863699	TxWk	OpenSea	cg09420584
cg00471394_BC21	AHDC1	1.3828	0.195772	13.4155	1.73887e-21	1.30624e-18	38.446	0.231847	13.4984	0.532289	chr1	27540328	27540330	EnhA1	OpenSea
cg09105889_BC21	ALDH1L1;ALDH1L1-AS1	1.13009	-0.30058	13.4144	1.74659e-21	1.31084e-18	38.4416	0.188713	13.419	0.449837	chr3	126105888	126105890	Quies	OpenSea	cg09105889
cg19800100_BC21	AUTS2	-1.58697	0.953166	-13.4107	1.77221e-21	1.32885e-18	38.4274	-0.243168	-14.0339	0.651419	chr7	69780869	69780871	Quies	OpenSea	cg19800100
cg14373277_BC21	EPB41	-0.999079	-0.239735	-13.4056	1.80773e-21	1.35425e-18	38.408	-0.1692	-13.6897	0.459365	chr1	28986367	28986369	Quies	OpenSea	cg14373277
cg19605038_TC21	SPTB	0.744447	-0.0812408	13.3953	1.88232e-21	1.40883e-18	38.3684	0.127766	14.4745	0.486136	chr14	64761673	64761675	EnhA1	OpenSea
cg17049891_BC21	DCPS	1.16864	-1.19843	13.3924	1.90434e-21	1.42402e-18	38.3571	0.167257	13.4298	0.309788	chr11	126340288	126340290	EnhWk	OpenSea
cg12761046_BC21	AKAP13	1.13117	1.31628	13.3839	1.96852e-21	1.47066e-18	38.3246	0.160888	13.3861	0.708294	chr15	85691483	85691485	TxWk	OpenSea	cg12761046
cg07061337_BC21	INTU	-1.18323	-0.386328	-13.3824	1.98003e-21	1.47792e-18	38.3189	-0.193268	-13.7307	0.436661	chr4	127709280	127709282	Quies	OpenSea
cg21641236_TC21	ATP6V0D1	0.991317	-0.331156	13.3815	1.98739e-21	1.48206e-18	38.3153	0.166068	13.7441	0.444522	chr16	67462150	67462152	TxWk	OpenSea
cg10266121_TC21	PDLIM1	-1.12415	-0.305867	-13.38	1.99893e-21	1.48931e-18	38.3096	-0.188747	-13.5446	0.448619	chr10	95260812	95260814	EnhA1	OpenSea	cg10266121	cg10266121
cg12779727_BC21	NA	-1.57641	-2.17769	-13.3739	2.0471e-21	1.52382e-18	38.2864	-0.167565	-11.9455	0.192799	chr5	136088198	136088200	EnhA1	OpenSea	cg12779727
cg12521469_TC21	ENSG00000253330;SPIDR	-0.735428	0.119385	-13.3737	2.04945e-21	1.52418e-18	38.2852	-0.126188	-14.5818	0.520337	chr8	47511158	47511160	EnhA2	OpenSea
cg10865218_TC21	BBS9	1.1528	0.813102	13.3731	2.05365e-21	1.52592e-18	38.2832	0.184007	13.5879	0.633402	chr7	33808315	33808317	Quies	OpenSea
cg20465647_BC21	ANXA2	-1.47904	0.961717	-13.3681	2.09442e-21	1.55481e-18	38.264	-0.220821	-12.3744	0.653971	chr15	60370803	60370805	EnhA1	OpenSea
cg24703420_TC21	LINC01405	-1.25807	0.00972896	-13.3622	2.1441e-21	1.59025e-18	38.2411	-0.212917	-13.472	0.501757	chr12	110936099	110936101	ReprPCWk	OpenSea	cg24703420	cg24703420
cg01843801_TC21	RUFY1	1.17866	0.080334	13.3606	2.15769e-21	1.59706e-18	38.2349	0.199696	13.5542	0.513389	chr5	179607187	179607189	Tx	OpenSea	cg01843801
cg00959487_TC21	NFASC	1.18337	0.626355	13.3605	2.15796e-21	1.59706e-18	38.2348	0.192507	13.4771	0.603567	chr1	204921186	204921188	Quies	OpenSea	cg00959487
cg12136950_BC21	ITPKB;ITPKB-IT1	1.45118	-2.02874	13.3604	2.15914e-21	1.59706e-18	38.2342	0.151193	12.2901	0.206078	chr1	226662096	226662098	EnhA1	OpenSea	cg12136950	cg12136950
cg24718506_TC21	MYBPC2	1.08364	-0.505383	13.3536	2.2173e-21	1.6386e-18	38.2082	0.178332	13.6734	0.41562	chr19	50465392	50465394	Quies	OpenSea
cg18074868_BC21	NA	-1.38458	0.131707	-13.3511	2.23908e-21	1.65321e-18	38.1987	-0.232268	-13.8104	0.521228	chr12	110103576	110103578	Quies	OpenSea
cg01258120_BC21	NA	-0.762163	-0.0277113	-13.3498	2.25104e-21	1.66054e-18	38.1935	-0.130919	-14.3928	0.495195	chr1	117592256	117592258	Quies	OpenSea
cg01649623_TC21	AFF3	1.11415	0.648602	13.3418	2.32291e-21	1.71202e-18	38.1627	0.18095	13.2417	0.607414	chr2	99644015	99644017	Quies	OpenSea	cg01649623	cg01649623
cg16860106_BC21	NA	1.4421	-0.196124	13.3407	2.33336e-21	1.71818e-18	38.1583	0.23914	13.3748	0.46795	chr2	8661955	8661957	Quies	OpenSea	cg16860106
cg00545487_TC21	LINC02455	-1.14667	1.06699	-13.3394	2.345e-21	1.72519e-18	38.1535	-0.171581	-13.0539	0.672639	chr12	684669	684671	Quies	OpenSea	cg00545487
cg02838589_TC21	UBE2C	1.63831	0.550632	13.3359	2.37771e-21	1.74769e-18	38.1399	0.265556	13.7466	0.58826	chr20	45815890	45815892	TxWk	Shelf	cg02838589	cg02838589
cg07735147_BC21	ENSG00000226281	0.967603	0.00435658	13.334	2.39554e-21	1.75922e-18	38.1326	0.165453	13.7788	0.500802	chr6	6752151	6752153	EnhA1	OpenSea	cg07735147
cg04239136_BC21	SAP30BP	1.26098	0.841021	13.3325	2.40946e-21	1.76786e-18	38.1269	0.196412	13.0252	0.636683	chr17	75695607	75695609	Tx	OpenSea	cg04239136
cg23725461_BC21	NA	-1.38795	-1.77539	-13.332	2.41405e-21	1.76964e-18	38.1251	-0.165911	-12.1851	0.234638	chr22	17787026	17787028	EnhA1	Shore	cg23725461
cg22590902_BC21	AGBL1	-1.47732	-1.96927	-13.3228	2.50294e-21	1.83316e-18	38.0897	-0.16788	-11.8733	0.213047	chr15	86916946	86916948	Quies	OpenSea	cg22590902	cg22590902
cg25731419_TC21	APP	-0.921692	-0.644234	-13.3194	2.53668e-21	1.85621e-18	38.0766	-0.150772	-13.754	0.392009	chr21	25998301	25998303	Quies	OpenSea	cg17478810
cg15105060_TC21	TBC1D14	1.31931	0.635552	13.3163	2.56835e-21	1.8761e-18	38.0645	0.212699	13.3776	0.603519	chr4	7022461	7022463	TxWk	Shelf	cg15105060	cg15105060
cg23166223_TC21	ENSG00000265907;LPIN2	-1.11781	0.0598923	-13.3163	2.56844e-21	1.8761e-18	38.0644	-0.189545	-13.7511	0.509793	chr18	2960737	2960739	TxWk	OpenSea
cg21978005_BC21	LINC01121	1.57745	0.864538	13.3132	2.60003e-21	1.89749e-18	38.0525	0.243221	13.3804	0.637734	chr2	45257219	45257221	Quies	OpenSea	cg21978005
cg01469514_BC21	LMNA	-0.99708	0.0963507	-13.3123	2.60858e-21	1.90204e-18	38.0493	-0.169872	-13.7192	0.516317	chr1	156100540	156100542	EnhWk	OpenSea
cg22228644_TC21	PMP22	0.921183	0.0878172	13.3096	2.63721e-21	1.9212e-18	38.0386	0.157351	13.8744	0.514965	chr17	15233990	15233992	Quies	OpenSea
cg07720334_BC21	DNMT3A	1.17302	0.265511	13.3081	2.65194e-21	1.93022e-18	38.0331	0.198417	13.3777	0.544658	chr2	25303882	25303884	EnhWk	OpenSea	cg07720334	cg07720334
cg14777341_BC21	ENSG00000262873	1.26128	-2.171	13.3064	2.67065e-21	1.94211e-18	38.0263	0.130304	12.0319	0.189005	chr17	81018522	81018524	TssFlnkU	OpenSea	cg14777341	cg14777341
cg01530864_BC21	PTK2	1.3758	0.777016	13.3002	2.73559e-21	1.98757e-18	38.0028	0.217813	13.0327	0.62506	chr8	140915063	140915065	Quies	OpenSea	cg01530864
cg17213907_TC21	ENSG00000256654	0.740272	-0.290113	13.2988	2.75152e-21	1.99737e-18	37.9971	0.125445	14.4166	0.450637	chr12	5013742	5013744	Quies	OpenSea
cg15377073_BC21	NA	1.5891	-1.83568	13.2956	2.78629e-21	2.02082e-18	37.9848	0.182922	12.9206	0.22851	chr10	91023554	91023556	Quies	OpenSea
cg24212268_BC21	SVIL	1.30902	-0.630755	13.2928	2.81714e-21	2.04139e-18	37.974	0.208846	12.887	0.396346	chr10	29647219	29647221	EnhA1	OpenSea	cg24212268	cg24212268
cg14933881_BC21	AKAP13;AKAP13-AS1	1.31405	-0.404326	13.2885	2.86503e-21	2.07397e-18	37.9575	0.213766	13.7083	0.433908	chr15	85620156	85620158	TssFlnkU	OpenSea	cg14933881
cg07665134_TC21	DIP2C	1.16355	0.556916	13.2883	2.86715e-21	2.07397e-18	37.9568	0.191162	13.7423	0.592334	chr10	623130	623132	TxWk	Island	cg07665134	cg07665134
cg03778594_BC21	ENSG00000278445	1.30635	-0.116369	13.2861	2.89202e-21	2.09011e-18	37.9484	0.220336	13.3248	0.480454	chr13	102903624	102903626	Quies	OpenSea	cg03778594	cg03778594
cg11785240_BC21	HDAC4	-0.892058	0.20962	-13.2857	2.8975e-21	2.09222e-18	37.9465	-0.151846	-13.8743	0.535574	chr2	239127641	239127643	TxWk	Shelf	cg11785240	cg11785240
cg20660011_BC11	TNNI2	1.48505	0.587999	13.2841	2.91525e-21	2.10319e-18	37.9405	0.233599	14.4966	0.594606	chr11	1838672	1838674	TxWk	OpenSea	cg20660011	cg20660011
cg24642379_BC21	ZC3H4	1.31869	0.608058	13.282	2.93998e-21	2.11917e-18	37.9323	0.214843	13.2728	0.599899	chr19	47093490	47093492	Tx	OpenSea
cg06578070_TC21	ENSG00000282278;PDGFRA	-1.00577	0.209254	-13.2775	2.99258e-21	2.15518e-18	37.9149	-0.17084	-13.6429	0.535507	chr4	54274737	54274739	Quies	OpenSea
cg23604266_TC21	RNF144A	0.947783	-1.83603	13.2717	3.06175e-21	2.20306e-18	37.8926	0.109889	13.5563	0.222686	chr2	6960889	6960891	Quies	OpenSea	cg23604266
cg16966398_BC21	BCL9L	1.37787	-2.11795	13.2711	3.06809e-21	2.20568e-18	37.8905	0.136714	11.8518	0.195556	chr11	118918476	118918478	TssFlnkU	OpenSea
cg07742396_TC21	ENSG00000237429	0.930583	-0.0944229	13.2596	3.21071e-21	2.3062e-18	37.8461	0.159144	13.7587	0.483957	chr1	27526548	27526550	TssFlnkU	Shore	cg07742396	cg07742396
cg26480948_BC21	GRAMD4	1.13292	-0.338593	13.2591	3.21663e-21	2.30842e-18	37.8443	0.189469	13.283	0.443049	chr22	46619040	46619042	EnhWk	Shore
cg14178364_BC21	ENSG00000256966;FBXO10	-1.01622	-0.0295722	-13.2582	3.22862e-21	2.31501e-18	37.8407	-0.173042	-13.6139	0.49473	chr9	37529130	37529132	TxWk	OpenSea		cg14178364
cg12992420_TC21	CNRIP1;ENSG00000289156	1.5381	0.628116	13.2561	3.25524e-21	2.33205e-18	37.8326	0.24613	13.4803	0.601952	chr2	68294266	68294268	Quies	OpenSea	cg12992420
cg26676195_TC21	STON2	-1.35951	-0.355532	-13.2515	3.31509e-21	2.37285e-18	37.8148	-0.226607	-13.1014	0.440565	chr14	81401076	81401078	Quies	OpenSea	cg26676195
cg01001263_TC21	ERRFI1	1.18356	0.611393	13.2463	3.38413e-21	2.42016e-18	37.7946	0.192484	13.4711	0.600891	chr1	8006754	8006756	TxWk	OpenSea	cg01001263
cg03322025_BC21	ENTPD4	1.03246	-0.676837	13.2446	3.40623e-21	2.43383e-18	37.7883	0.165457	13.4399	0.387664	chr8	23450652	23450654	TxWk	OpenSea	cg03322025
cg15582576_BC21	TECTB	-1.30594	0.941268	-13.2409	3.45706e-21	2.468e-18	37.7738	-0.198962	-13.5336	0.652212	chr10	112297850	112297852	Quies	OpenSea
cg18077979_TC21	ATP2A2	-0.828668	-0.90967	-13.2396	3.4742e-21	2.47808e-18	37.7689	-0.129059	-13.6842	0.34924	chr12	110346054	110346056	Tx	OpenSea
cg23329061_TC21	TRIM71	1.10346	-0.368265	13.2349	3.53917e-21	2.52223e-18	37.7508	0.184013	13.3904	0.438142	chr3	32872934	32872936	Quies	OpenSea	cg23329061	cg23329061
cg27620052_BC21	ATP6V0E1	-1.20229	-0.949246	-13.2346	3.54306e-21	2.52281e-18	37.7497	-0.1856	-12.7971	0.345184	chr5	173010698	173010700	Quies	OpenSea	cg27620052	cg27620052
cg23362761_BC21	NA	0.903787	0.794054	13.2337	3.55586e-21	2.52972e-18	37.7462	0.14307	13.6633	0.631934	chr18	25465511	25465513	Quies	OpenSea
cg15623992_BC21	NA	0.976978	-0.16287	13.2335	3.55979e-21	2.53032e-18	37.7451	0.166038	13.7416	0.472646	chr1	154356624	154356626	Quies	OpenSea	cg15623992
cg12933297_BC21	CD1D;ELL2P1	1.68168	-0.120361	13.2256	3.67226e-21	2.608e-18	37.7147	0.278251	13.1224	0.480248	chr1	158176995	158176997	ReprPC	Shore	cg12933297
cg01221746_TC21	TNRC18	-1.26588	1.39896	-13.2232	3.70654e-21	2.63007e-18	37.7056	-0.170158	-13.1904	0.717729	chr7	5373473	5373475	Tx	Shore	cg01221746	cg01221746
cg17823326_TC21	NUBPL	1.02911	-0.198537	13.2224	3.71869e-21	2.63641e-18	37.7024	0.174387	13.5935	0.466413	chr14	31577700	31577702	Quies	OpenSea	cg17823326
cg11049032_BC21	EGFR	1.24164	-0.934093	13.2205	3.74612e-21	2.65356e-18	37.6952	0.188269	13.7847	0.349118	chr7	55100513	55100515	EnhA1	OpenSea
cg00549805_TC21	PTK2	-1.35608	-1.80065	-13.2202	3.75146e-21	2.65505e-18	37.6938	-0.162158	-12.4695	0.230959	chr8	140891611	140891613	EnhWk	OpenSea	cg00549805
cg01461514_BC21	EGFR	1.38154	-0.393979	13.2194	3.76242e-21	2.66051e-18	37.691	0.229126	13.0759	0.434504	chr7	55109488	55109490	EnhWk	OpenSea	cg01461514	cg01461514
cg11508532_BC21	SCFD2	0.999818	-0.319389	13.2163	3.80945e-21	2.69113e-18	37.6788	0.167317	13.4475	0.446079	chr4	53014670	53014672	Quies	OpenSea	cg11508532
cg21964551_TC11	ENSG00000282221;LAD1	-1.16266	-0.564022	-13.2161	3.81229e-21	2.69113e-18	37.6781	-0.190288	-13.2646	0.406582	chr1	201399662	201399664	TssBiv	Island	cg21964551	cg21964551
cg02961592_BC21	PCBP1-AS1	-0.832827	0.11149	-13.2127	3.86375e-21	2.72511e-18	37.6649	-0.142668	-13.9734	0.518979	chr2	70010531	70010533	Quies	OpenSea
cg12126527_TC21	TFEB	1.3527	1.40144	13.2075	3.94375e-21	2.77914e-18	37.6449	0.186519	13.0659	0.717243	chr6	41688347	41688349	TxWk	OpenSea	cg12126527
cg26877596_TC21	NUAK1	-1.44673	-0.617876	-13.2067	3.95603e-21	2.7854e-18	37.6419	-0.235874	-13.0926	0.399217	chr12	106140438	106140440	TssFlnkU	Shore	cg26877596	cg26877596
cg26833175_BC21	TOM1L2	1.19708	0.844223	13.2063	3.96272e-21	2.78772e-18	37.6402	0.187989	12.8426	0.637152	chr17	17856476	17856478	EnhWk	OpenSea	cg26833175
cg17119577_BC21	STAC2	0.740752	0.601918	13.2043	3.99443e-21	2.80761e-18	37.6324	0.122325	14.1421	0.601576	chr17	39212308	39212310	ReprPCWk	Shelf	cg17119577
cg10336193_TC21	DYRK3	1.23121	0.19462	13.2029	4.01653e-21	2.82073e-18	37.627	0.208387	13.2255	0.532685	chr1	206675043	206675045	EnhA1	OpenSea	cg10336193	cg10336193
cg02118251_TC21	NA	1.3906	-0.182022	13.1914	4.20358e-21	2.94753e-18	37.5825	0.231825	13.2161	0.470117	chr1	232379024	232379026	Quies	OpenSea
cg16229398_TC21	KALRN	0.988648	0.903746	13.1913	4.20428e-21	2.94753e-18	37.5823	0.154538	13.8015	0.64831	chr3	124504640	124504642	Quies	OpenSea	cg16229398
cg22801942_BC21	NA	1.42496	0.127484	13.1889	4.24386e-21	2.97274e-18	37.5731	0.240151	13.1478	0.521236	chr2	226552835	226552837	Quies	OpenSea	cg22801942
cg15654175_BC21	DIP2A;DIP2A-IT1	0.807297	0.194517	13.1803	4.39219e-21	3.074e-18	37.5395	0.138208	13.9358	0.533159	chr21	46462279	46462281	TxWk	Shelf	cg15654175
cg07583490_BC21	BRD4	1.00999	-0.0971207	13.1791	4.41213e-21	3.08533e-18	37.5351	0.171236	13.5734	0.483802	chr19	15264562	15264564	EnhG2	OpenSea	cg07583490	cg07583490
cg00033706_BC21	NA	-1.07083	-1.15305	-13.1784	4.42457e-21	3.09139e-18	37.5323	-0.158735	-13.0092	0.313825	chr12	110354893	110354895	Quies	OpenSea	cg00033706
cg08808795_BC21	FRMD4A	-1.58261	0.816108	-13.1759	4.46818e-21	3.1192e-18	37.5227	-0.244149	-13.5488	0.630673	chr10	13698526	13698528	TxWk	OpenSea	cg08808795
cg07233452_BC21	NA	-1.4383	1.08451	-13.1756	4.47371e-21	3.12019e-18	37.5215	-0.209429	-13.2944	0.672073	chr4	152692012	152692014	Quies	OpenSea
cg14808537_TC21	BRF1	-1.07296	0.484895	-13.1754	4.47721e-21	3.12019e-18	37.5208	-0.177269	-13.5037	0.580818	chr14	105261304	105261306	Quies	OpenSea	cg14808537
cg04688277_BC21	ENTPD4;LOXL2	1.07833	0.0361188	13.1702	4.57065e-21	3.1826e-18	37.5005	0.183665	13.4677	0.506233	chr8	23399926	23399928	Quies	Shelf	cg04688277
cg14384116_TC21	TSC1	1.24909	-0.203669	13.165	4.66567e-21	3.24601e-18	37.4804	0.207693	13.4821	0.466584	chr9	132919757	132919759	Tx	OpenSea
cg00008364_BC21	SSH2	-1.20161	0.391868	-13.1643	4.6789e-21	3.25245e-18	37.4776	-0.199352	-13.7777	0.564896	chr17	29825841	29825843	Quies	OpenSea	cg00008364
cg03930732_BC21	RUNX1	1.36861	-0.341283	13.1626	4.70971e-21	3.27109e-18	37.4712	0.227009	13.1288	0.443425	chr21	35390310	35390312	Quies	OpenSea	cg03930732
cg03033182_TC21	SCOC	-1.01051	0.0997475	-13.16	4.75916e-21	3.30264e-18	37.461	-0.172075	-13.4864	0.516828	chr4	140256464	140256466	Quies	Shelf	cg03033182	cg03033182
cg04118910_BC11	RASA3;RASA3-IT1	1.44502	0.808687	13.1549	4.85629e-21	3.36719e-18	37.4412	0.224948	13.4095	0.629919	chr13	114109694	114109696	EnhA1	Shore	cg04118910	cg04118910
cg19286981_BC21	MYH6	-1.08091	-0.22227	-13.1542	4.86885e-21	3.37304e-18	37.4387	-0.18331	-13.3112	0.46228	chr14	23399732	23399734	Quies	OpenSea
cg13085980_BC21	PLXNC1	1.28779	-1.30179	13.1502	4.94705e-21	3.42433e-18	37.4231	0.180312	13.4664	0.295217	chr12	94150648	94150650	TssBiv	Shore	cg13085980	cg13085980
cg03781829_TC21	NA	1.30917	1.05338	13.1487	4.97646e-21	3.44178e-18	37.4173	0.197077	12.5066	0.667922	chr3	73727510	73727512	EnhA1	OpenSea	cg03781829
cg02289739_BC21	MKLN1	-1.49058	0.313848	-13.1471	5.00707e-21	3.45963e-18	37.4113	-0.245672	-13.6182	0.551249	chr7	131471794	131471796	TxWk	OpenSea	cg02289739	cg02289739
cg07532796_TC21	CST3	1.53023	0.410253	13.1469	5.01072e-21	3.45963e-18	37.4106	0.252318	13.3209	0.566639	chr20	23639155	23639157	Quies	Shore	cg07532796
cg25161474_TC11	TNNI2	1.53537	0.231908	13.1444	5.06079e-21	3.49126e-18	37.4009	0.252551	13.6738	0.537198	chr11	1838851	1838853	TxWk	OpenSea	cg25161474	cg25161474
cg20638583_TC21	TBC1D1	1.59344	0.653222	13.1433	5.08306e-21	3.50368e-18	37.3966	0.257389	13.1589	0.605998	chr4	37895438	37895440	ReprPCWk	Shelf	cg20638583	cg20638583
cg09516529_BC21	NA	-1.21832	-0.0565164	-13.1412	5.12603e-21	3.53032e-18	37.3883	-0.206759	-13.2466	0.490397	chr5	148740891	148740893	Quies	OpenSea	cg09516529	cg09516529
cg02380223_TC21	RNF144A	1.49462	-0.0737101	13.1386	5.17957e-21	3.5642e-18	37.3782	0.251379	13.2546	0.488069	chr2	7004454	7004456	Quies	OpenSea
cg12045560_TC21	DRAM1	-1.27043	0.602171	-13.138	5.19179e-21	3.56627e-18	37.3759	-0.205917	-13.3295	0.599003	chr12	101942113	101942115	Quies	OpenSea	cg12045560
cg06754496_BC21	SGMS1	1.22839	0.234342	13.1379	5.19344e-21	3.56627e-18	37.3755	0.206863	13.4592	0.539035	chr10	50508614	50508616	Quies	OpenSea	cg06754496	cg06754496
cg27601574_TC21	SMTN	-1.11716	-0.578715	-13.1378	5.19562e-21	3.56627e-18	37.3751	-0.182913	-13.238	0.40382	chr22	31102876	31102878	EnhA2	Shore	cg27601574	cg27601574
cg08683199_BC21	NA	-1.31195	0.4805	-13.137	5.21224e-21	3.57468e-18	37.372	-0.21574	-13.1345	0.579407	chr13	44649310	44649312	Quies	OpenSea	cg08683199
cg09690133_TC21	BUB1B-PAK6;PAK6	1.66184	-0.109599	13.1357	5.23855e-21	3.58972e-18	37.3671	0.275317	12.8758	0.482183	chr15	40263048	40263050	Quies	OpenSea	cg09690133
cg21742576_TC21	PDLIM1	-1.27494	0.47379	-13.1294	5.3713e-21	3.67761e-18	37.3426	-0.210992	-13.2694	0.578507	chr10	95280719	95280721	Quies	OpenSea	cg21742576
cg15922821_TC21	NT5DC3	1.51003	1.18863	13.1284	5.3918e-21	3.68857e-18	37.3389	0.22187	12.6962	0.686742	chr12	103814981	103814983	Quies	OpenSea	cg15922821
cg01707756_BC21	NIBAN1	1.58718	-1.5115	13.1269	5.42493e-21	3.70814e-18	37.3329	0.207074	12.7037	0.271431	chr1	184973242	184973244	TssBiv	Shore
cg10731295_BC21	CLEC3B;EXOSC7	-1.49778	1.96986	-13.1233	5.50268e-21	3.75815e-18	37.3189	-0.169305	-12.1959	0.785271	chr3	45008115	45008117	TxWk	OpenSea	cg10731295
cg24353272_BC21	RRP15	1.07537	0.66714	13.1188	5.60037e-21	3.82168e-18	37.3017	0.173965	13.406	0.610609	chr1	218336861	218336863	Quies	OpenSea	cg24353272	cg24353272
cg15727172_BC21	CTBP2	0.791696	-0.120435	13.1165	5.65344e-21	3.85469e-18	37.2925	0.135583	13.9394	0.479374	chr10	125126022	125126024	TxWk	OpenSea
cg06439535_BC21	SOBP	1.21951	0.00772731	13.1137	5.71686e-21	3.89409e-18	37.2816	0.206932	13.2999	0.501154	chr6	107659015	107659017	Quies	OpenSea	cg06439535
cg12277861_BC21	NA	1.09251	-0.0206737	13.1135	5.72073e-21	3.89409e-18	37.2809	0.184988	13.2646	0.496575	chr8	21554149	21554151	Quies	OpenSea
cg19715850_BC21	ENSG00000286215;RSPO3	-1.73875	0.561565	-13.1131	5.7283e-21	3.89601e-18	37.2796	-0.276276	-13.2767	0.589426	chr6	127117280	127117282	ReprPC	Shore	cg19715850
cg22888214_BC21	CACNA1C	0.890478	0.414677	13.1109	5.77957e-21	3.92762e-18	37.2709	0.150573	13.6253	0.570283	chr12	2306310	2306312	Quies	OpenSea	cg22888214
cg06005085_BC21	ENSG00000238043;LINC02026	1.33657	0.157192	13.1089	5.8254e-21	3.95548e-18	37.2632	0.225493	13.1338	0.526078	chr3	193984019	193984021	Quies	OpenSea
cg04185123_BC21	DPYSL3	-1.50298	1.37816	-13.104	5.94046e-21	4.03027e-18	37.244	-0.203941	-13.1431	0.713048	chr5	147432554	147432556	Quies	OpenSea	cg04185123	cg04185123
cg16484162_TC21	RIC3	0.874638	0.861776	13.0965	6.11854e-21	4.14765e-18	37.2151	0.139424	13.6078	0.642778	chr11	8111710	8111712	Quies	OpenSea	cg16484162	cg16484162
cg20341619_TC21	GATM	0.817054	-0.57691	13.094	6.17941e-21	4.18545e-18	37.2054	0.132826	13.4921	0.402899	chr15	45386645	45386647	ReprPCWk	OpenSea
cg12787787_BC21	ENSG00000288208;TESK2	1.38294	0.496996	13.0857	6.38562e-21	4.32155e-18	37.1733	0.22717	13.1795	0.581979	chr1	45385381	45385383	Quies	OpenSea	cg12787787
cg15464305_BC21	NA	1.24348	1.02329	13.0844	6.42043e-21	4.34153e-18	37.168	0.185315	13.8791	0.66384	chr1	206889517	206889519	Quies	OpenSea	cg15464305
cg24096902_BC21	WASF2	1.4714	-1.79628	13.083	6.45657e-21	4.36236e-18	37.1625	0.173933	13.2376	0.234022	chr1	27428382	27428384	EnhA1	OpenSea	cg24096902
cg07479303_BC21	ESRRG	-1.32643	0.779903	-13.0825	6.4687e-21	4.36696e-18	37.1606	-0.210477	-13.0608	0.627395	chr1	216815068	216815070	Quies	OpenSea	cg07479303	cg07479303
cg06683316_TC21	ZNF423	-1.19397	0.826754	-13.0807	6.51452e-21	4.39427e-18	37.1537	-0.188428	-12.939	0.635814	chr16	49849887	49849889	Quies	OpenSea	cg06683316	cg06683316
cg20543837_BC21	TPM1	0.935217	0.746884	13.08	6.53304e-21	4.40314e-18	37.151	0.150639	13.322	0.624291	chr15	63066472	63066474	Tx	OpenSea	cg20543837	cg20543837
cg18983300_TC21	ENSG00000275830	-0.970287	-0.0768073	-13.0796	6.54236e-21	4.40548e-18	37.1496	-0.165818	-13.4926	0.486842	chr13	110129766	110129768	Quies	OpenSea	cg18983300
cg07894089_TC21	NA	-1.32619	0.942056	-13.0794	6.54726e-21	4.40548e-18	37.1488	-0.202359	-12.4899	0.65171	chr2	109638053	109638055	Quies	OpenSea	cg07894089
cg11651274_BC21	NR5A2	-1.41619	-0.521114	-13.0776	6.59492e-21	4.4339e-18	37.1417	-0.232791	-13.3467	0.415013	chr1	200072883	200072885	Quies	OpenSea	cg11651274
cg01593567_BC21	PRRX1	-1.71146	-0.850559	-13.0771	6.60915e-21	4.43708e-18	37.1396	-0.265043	-13.7159	0.366764	chr1	170665824	170665826	TssBiv	Shore
cg21483867_BC21	TPM3	-0.832134	0.55702	-13.077	6.61047e-21	4.43708e-18	37.1394	-0.137188	-13.7251	0.593987	chr1	154180320	154180322	TssFlnkU	Shelf	cg21483867
cg26953862_BC21	ENSG00000245667;IFFO1	0.970212	0.28454	13.0721	6.74151e-21	4.52133e-18	37.1202	0.164548	13.4817	0.548049	chr12	6542742	6542744	TxWk	Shelf	cg26953862
cg23506827_TC21	CUEDC1	1.25351	0.538682	13.0639	6.96274e-21	4.66589e-18	37.0886	0.204148	13.2146	0.589017	chr17	57878357	57878359	TxWk	OpenSea	cg23506827
cg24113818_TC11	RASA3;RASA3-IT1	1.66924	-0.121967	13.0636	6.97211e-21	4.66835e-18	37.0873	0.277192	13.2369	0.479255	chr13	114109723	114109725	EnhA1	Island	cg24113818	cg24113818
cg22050611_TC21	TOLLIP	1.1787	-0.0304735	13.0574	7.14601e-21	4.78089e-18	37.0632	0.200161	13.1872	0.495028	chr11	1300723	1300725	TxWk	OpenSea	cg22050611	cg22050611
cg22607666_BC21	LINC02210-CRHR1	1.42817	0.823114	13.0555	7.19891e-21	4.81235e-18	37.056	0.224764	12.9664	0.632529	chr17	45740231	45740233	ReprPCWk	OpenSea
cg06386578_BC21	NA	1.03532	0.175631	13.0531	7.26963e-21	4.85566e-18	37.0464	0.175726	13.3651	0.529664	chr15	39435721	39435723	Quies	OpenSea	cg06386578
cg05890804_TC21	NA	1.43865	0.0230507	13.0501	7.35571e-21	4.90916e-18	37.0349	0.240889	13.0668	0.503947	chr2	20517151	20517153	Quies	OpenSea	cg05890804
cg05901703_TC21	MCF2L2	1.31391	0.072591	13.0468	7.45144e-21	4.969e-18	37.0222	0.221934	13.1503	0.511984	chr3	183392339	183392341	Quies	OpenSea
cg03353047_TC21	KIAA1217	-1.48121	1.07829	-13.0459	7.48041e-21	4.98426e-18	37.0184	-0.223478	-13.4511	0.670758	chr10	24042974	24042976	Quies	OpenSea	cg03353047	cg03353047
cg05185262_BC21	CYB5R3	1.04009	0.984415	13.0448	7.51187e-21	5.00116e-18	37.0143	0.160798	13.2015	0.660531	chr22	42665749	42665751	Quies	Shelf	cg05185262
cg13209192_TC21	LINC02443	-1.05448	0.204248	-13.0445	7.52014e-21	5.0026e-18	37.0132	-0.179183	-13.3035	0.534573	chr12	5243222	5243224	Quies	OpenSea	cg13209192	cg13209192
cg12372655_TC21	NA	0.934045	0.132421	13.042	7.59626e-21	5.04914e-18	37.0034	0.159439	13.5291	0.5225	chr8	30013979	30013981	Quies	OpenSea
cg21577110_BC21	NA	-2.31855	0.694129	-13.0391	7.68496e-21	5.10396e-18	36.992	-0.349042	-13.0528	0.604622	chr12	110248326	110248328	EnhA1	OpenSea	cg21577110
cg22090128_BC21	ENO3	1.56753	1.3079	13.0369	7.75156e-21	5.14403e-18	36.9836	0.21886	13.7672	0.701603	chr17	4955176	4955178	TxWk	OpenSea
cg08462127_BC21	MYOM2	-1.26335	0.362726	-13.0354	7.79783e-21	5.17054e-18	36.9777	-0.209662	-13.7963	0.559486	chr8	2069245	2069247	ReprPCWk	OpenSea	cg08462127	cg08462127
cg22831425_BC21	NA	1.52576	1.17995	13.0338	7.84583e-21	5.19817e-18	36.9717	0.22035	12.4743	0.684539	chr14	75409975	75409977	Quies	OpenSea	cg22831425	cg22831425
cg10906849_TC21	BTNL8	-1.13847	0.355805	-13.0245	8.1424e-21	5.39029e-18	36.9354	-0.190018	-13.4371	0.559422	chr5	180898968	180898970	Quies	OpenSea		cg10906849
cg16685313_BC21	NA	1.15511	0.0725988	13.0201	8.28712e-21	5.48167e-18	36.9182	0.196437	13.2304	0.512155	chr1	232900265	232900267	Quies	OpenSea	cg16685313	cg16685313
cg16093654_BC21	NA	1.4954	1.44998	13.0191	8.32043e-21	5.49927e-18	36.9142	0.199339	11.7377	0.722814	chr14	67429870	67429872	Quies	OpenSea
cg07592254_TC21	NKAIN3	-1.20201	0.38318	-13.0185	8.33901e-21	5.50711e-18	36.9121	-0.200968	-13.5581	0.563479	chr8	62532190	62532192	Quies	OpenSea	cg07592254	cg07592254
cg26029221_TC21	DHRS3	0.962119	-0.320141	13.0168	8.39388e-21	5.53888e-18	36.9056	0.161814	13.2496	0.446011	chr1	12593707	12593709	EnhA1	Shelf	cg26029221	cg26029221
cg20484629_TC21	TLN2	1.18884	0.869159	13.0153	8.44546e-21	5.56843e-18	36.8996	0.18643	12.9609	0.64229	chr15	62431980	62431982	Quies	OpenSea
cg24713117_BC21	RNU6-497P	1.85018	0.889077	13.0139	8.493e-21	5.59528e-18	36.8941	0.284441	12.6116	0.64035	chr20	47484632	47484634	Quies	OpenSea	cg24713117
cg05490275_BC21	ENSG00000262039	1.00588	0.929231	13.0133	8.51454e-21	5.60496e-18	36.8917	0.156473	13.3262	0.652572	chr17	49454442	49454444	ReprPCWk	OpenSea
cg00259083_BC21	KALRN	1.10731	0.415611	13.0121	8.55365e-21	5.62619e-18	36.8872	0.184463	13.1167	0.569388	chr3	124298881	124298883	Quies	OpenSea	cg00259083
cg15318425_TC21	TNNC2	0.813337	-0.202219	13.006	8.7639e-21	5.75986e-18	36.8634	0.138802	13.6809	0.465544	chr20	45827694	45827696	TxWk	Shelf	cg15318425
cg22261622_BC21	PEMT	1.16838	1.48921	13.0056	8.77648e-21	5.7635e-18	36.862	0.15912	12.932	0.73188	chr17	17523670	17523672	Quies	OpenSea
cg09737190_BC21	TNNT1	-1.3752	1.52369	-12.9971	9.08006e-21	5.95809e-18	36.8287	-0.181506	-12.6694	0.734659	chr19	55135811	55135813	ReprPCWk	OpenSea	cg09737190
cg05049036_BC21	SLC25A26	1.08046	0.543361	12.9948	9.16351e-21	6.00804e-18	36.8198	0.17811	13.1341	0.590661	chr3	66363327	66363329	Quies	OpenSea
cg06353720_TC21	IFIT3;LIPA	1.5641	-2.10323	12.9901	9.33421e-21	6.11506e-18	36.8017	0.164998	12.8951	0.199685	chr10	89327800	89327802	TssFlnkU	OpenSea	cg06353720	cg06353720	cg06353720
cg00372124_TC21	ECE1	-1.3444	-0.543568	-12.9885	9.39702e-21	6.1513e-18	36.7951	-0.218753	-13.9227	0.411289	chr1	21278462	21278464	EnhA1	OpenSea
cg08754184_BC21	NA	0.854533	-0.0451382	12.9864	9.47368e-21	6.19653e-18	36.7872	0.146261	13.6185	0.492405	chr17	78284345	78284347	Quies	OpenSea	cg08754184
cg04416635_BC21	ATP2A1	1.14743	1.28405	12.9854	9.51042e-21	6.2156e-18	36.7834	0.164432	12.7022	0.703934	chr16	28887633	28887635	Quies	OpenSea	cg04416635
cg06270615_BC21	STAT3	1.08486	-0.355716	12.9848	9.53416e-21	6.22615e-18	36.7809	0.182303	13.141	0.440145	chr17	42364049	42364051	Quies	OpenSea	cg06270615	cg06270615
cg09162413_TC21	SLC4A8	-1.31832	0.507895	-12.9842	9.55878e-21	6.23726e-18	36.7784	-0.214027	-12.9926	0.583939	chr12	51419919	51419921	Quies	OpenSea	cg09162413
cg14184839_TC21	CDK5RAP2	-1.0571	-0.08132	-12.9802	9.71016e-21	6.33099e-18	36.763	-0.180145	-13.2213	0.485929	chr9	120412777	120412779	TxWk	OpenSea
cg03567554_BC21	SORL1;SORL1-AS1	0.952217	0.921464	12.978	9.79438e-21	6.38083e-18	36.7546	0.148526	13.4186	0.651698	chr11	121453366	121453368	TssFlnk	Shore	cg03567554
cg19439043_BC21	CDK12	0.995224	-0.151278	12.9769	9.83755e-21	6.40154e-18	36.7503	0.170042	13.2927	0.474297	chr17	39563659	39563661	TxWk	OpenSea	cg19439043	cg19439043
cg14506930_BC21	ENSG00000286192;MAD1L1	1.76873	1.07856	12.9768	9.8418e-21	6.40154e-18	36.7499	0.263021	12.7632	0.666943	chr7	2224487	2224489	TxWk	OpenSea	cg14506930
cg13280719_BC21	ZC3H3	1.11621	0.953071	12.9738	9.95975e-21	6.47313e-18	36.7382	0.170676	13.0701	0.655354	chr8	143508583	143508585	TxWk	OpenSea
cg00328137_TC21	DIXDC1	1.53032	1.56184	12.972	1.00307e-20	6.51407e-18	36.7312	0.201406	12.3099	0.736619	chr11	111982067	111982069	EnhA2	OpenSea	cg00328137
cg14582893_BC21	NA	1.23234	-0.74041	12.9665	1.02554e-20	6.65475e-18	36.7096	0.195187	12.6467	0.378464	chr10	3825537	3825539	Quies	OpenSea
cg14672680_TC21	TNNI2	1.49634	0.601625	12.9648	1.03254e-20	6.69486e-18	36.7029	0.237338	13.8546	0.596882	chr11	1838607	1838609	TxWk	OpenSea	cg14672680	cg14672680	cg14672680
cg15863805_BC21	EXTL3	0.948722	1.37091	12.9636	1.03717e-20	6.71954e-18	36.6985	0.133537	12.9983	0.717653	chr8	28752422	28752424	Tx	OpenSea	cg15863805
cg10027944_TC21	NCOA1	-1.076	0.86278	-12.9621	1.04371e-20	6.75655e-18	36.6924	-0.169163	-13.5821	0.641556	chr2	24621095	24621097	Quies	OpenSea	cg10027944
cg20273011_TC21	BMF	1.14173	-0.21809	12.9582	1.05979e-20	6.85056e-18	36.6774	0.193151	13.1543	0.463216	chr15	40104324	40104326	EnhA1	OpenSea
cg27357640_BC21	APBB2	-1.23593	0.701296	-12.9582	1.0599e-20	6.85056e-18	36.6773	-0.199287	-12.8745	0.615362	chr4	40908205	40908207	Quies	OpenSea	cg27357640
cg09821700_BC21	CTIF;ENSG00000267764	1.28429	0.102736	12.9504	1.09352e-20	7.06227e-18	36.6467	0.216722	13.1487	0.516977	chr18	48827397	48827399	EnhA1	OpenSea	cg09821700
cg25293821_TC21	MICAL2	-1.67079	0.259616	-12.9487	1.10077e-20	7.10355e-18	36.6402	-0.274418	-12.8093	0.542586	chr11	12164344	12164346	EnhA1	OpenSea	cg25293821
cg16553620_BC11	LINC01488	0.875235	0.677369	12.9447	1.11829e-20	7.21087e-18	36.6248	0.141949	13.9396	0.613224	chr11	69484016	69484018	Quies	OpenSea
cg10939418_TC21	EXOC4	1.26564	0.362773	12.9413	1.1337e-20	7.30152e-18	36.6114	0.212099	13.0912	0.560768	chr7	133360091	133360093	Quies	OpenSea	cg10939418	cg10939418
cg21101631_TC21	PCDHGA1;PCDHGA10;PCDHGA11;PCDHGA12;PCDHGA2;PCDHGA3;PCDHGA4;PCDHGA5;PCDHGA6;PCDHGA7;PCDHGA8;PCDHGA9;PCDHGB1;PCDHGB2;PCDHGB3;PCDHGB4;PCDHGB5;PCDHGB6;PCDHGB7;PCDHGC3;PCDHGC4;PCDHGC5	1.00908	-0.144636	12.9412	1.13412e-20	7.30152e-18	36.611	0.171759	13.3085	0.475518	chr5	141495004	141495006	EnhA1	Shelf	cg21101631	cg21101631
cg17130176_BC21	BEST3	1.16035	0.011801	12.9369	1.15387e-20	7.42282e-18	36.5941	0.196963	13.1149	0.501709	chr12	69688617	69688619	Quies	OpenSea	cg17130176
cg05138138_TC21	UXS1	1.26555	0.847683	12.936	1.15776e-20	7.44201e-18	36.5908	0.20085	13.1532	0.637456	chr2	106148071	106148073	TxWk	OpenSea	cg05138138	cg05138138
cg22511564_BC21	MYLK3	-1.01609	0.790085	-12.9316	1.17852e-20	7.5695e-18	36.5734	-0.162088	-12.9479	0.631243	chr16	46775601	46775603	Quies	OpenSea	cg22511564
cg04104078_TC21	DCAKD;NMT1	1.35505	0.984493	12.9303	1.18464e-20	7.60287e-18	36.5684	0.206853	12.4867	0.657343	chr17	45046708	45046710	Quies	OpenSea	cg04104078
cg06503573_TC21	TNNT3	1.62751	0.703007	12.9218	1.22503e-20	7.85589e-18	36.5355	0.25688	12.78	0.613287	chr11	1927808	1927810	Quies	Island	cg06503573	cg06503573
cg18476867_BC21	SMYD4	1.54822	1.05525	12.9216	1.22633e-20	7.85808e-18	36.5345	0.234037	12.7421	0.666305	chr17	1800950	1800952	TxWk	OpenSea	cg18476867
cg05689208_BC11	ENSG00000253608	1.26806	0.939773	12.921	1.2294e-20	7.87164e-18	36.532	0.195867	12.5996	0.652079	chr8	48583830	48583832	EnhA1	OpenSea	cg05689208	cg05689208
cg01282639_BC21	BCL2	1.16795	1.02658	12.9202	1.23328e-20	7.89028e-18	36.529	0.175733	13.3447	0.665602	chr18	63152925	63152927	TxWk	OpenSea	cg01282639
cg21346241_TC21	DKK3	-1.08247	-2.23004	-12.9172	1.24784e-20	7.97724e-18	36.5175	-0.104739	-12.2333	0.18056	chr11	11973441	11973443	EnhA1	OpenSea	cg21346241
cg10864817_BC21	BBS9	1.25887	-0.134346	12.916	1.25381e-20	8.00913e-18	36.5128	0.211869	13.0857	0.477972	chr7	33761644	33761646	Quies	OpenSea
cg05408442_BC21	STPG1	1.31844	-0.376581	12.913	1.26924e-20	8.10138e-18	36.5008	0.216082	12.9544	0.438039	chr1	24365429	24365431	Quies	OpenSea	cg05408442
cg10911598_TC21	NA	0.943769	-1.53191	12.9103	1.28281e-20	8.18161e-18	36.4904	0.122749	13.1154	0.260831	chr19	16823231	16823233	Quies	OpenSea	cg10911598
cg26152017_TC21	UNC5B	0.880976	-0.993034	12.9075	1.29716e-20	8.26671e-18	36.4795	0.134011	14.1056	0.337162	chr10	71244800	71244802	TssFlnkU	OpenSea	cg26152017	cg26152017
cg17093718_BC21	NA	1.49311	1.75978	12.9051	1.30964e-20	8.33976e-18	36.4701	0.183844	11.4313	0.761122	chr11	130519165	130519167	Quies	OpenSea
cg00741656_TC21	PRSS42P	-1.27169	1.48633	-12.9034	1.31876e-20	8.39136e-18	36.4633	-0.169969	-12.3016	0.730108	chr3	46834412	46834414	Quies	Shore	cg00741656	cg00741656
cg11606444_BC11	SORL1	2.05079	1.98114	12.902	1.32601e-20	8.4309e-18	36.458	0.224923	11.5016	0.779369	chr11	121482853	121482855	Quies	OpenSea	cg11606444	cg11606444
cg24945895_TC21	LINC00243	1.12086	-0.24363	12.9014	1.32919e-20	8.44458e-18	36.4556	0.189017	13.0391	0.459119	chr6	30818699	30818701	Quies	OpenSea	cg24945895
cg20543473_TC21	SMAD3	1.61254	-0.855915	12.9006	1.33355e-20	8.4657e-18	36.4524	0.244898	12.9304	0.365538	chr15	67161966	67161968	TxWk	OpenSea
cg14505104_BC21	TGFBR2	1.56614	0.525954	12.8999	1.33682e-20	8.4799e-18	36.45	0.256103	12.9395	0.586087	chr3	30632457	30632459	TxWk	OpenSea	cg14505104
cg22448179_BC21	EGFR	1.02239	1.10494	12.8954	1.3615e-20	8.62414e-18	36.4321	0.151217	12.8139	0.678852	chr7	55099188	55099190	EnhA1	OpenSea	cg22448179
cg21365757_BC21	ENSG00000280137;SEPTIN1;ZNF48	1.36715	0.595909	12.8953	1.36166e-20	8.62414e-18	36.432	0.222093	12.7327	0.598031	chr16	30380066	30380068	Quies	Shore
cg06173395_BC21	OSBPL3	0.932426	0.68803	12.8925	1.37722e-20	8.71592e-18	36.4209	0.15098	13.4751	0.614565	chr7	24884461	24884463	Quies	OpenSea	cg06173395	cg06173395
cg22266678_BC21	RAI1	0.881719	-0.833713	12.892	1.38006e-20	8.72719e-18	36.4189	0.138816	13.7608	0.362048	chr17	17781298	17781300	EnhA1	Shore
cg25271334_BC21	KCNC1	0.886366	0.481973	12.8901	1.39045e-20	8.78607e-18	36.4115	0.149311	13.5959	0.581225	chr11	17733780	17733782	ReprPC	Shore	cg25271334
cg08767468_TC21	NA	1.71766	1.4391	12.8852	1.41791e-20	8.95269e-18	36.3924	0.235721	12.0007	0.717	chr5	157903074	157903076	Quies	OpenSea
cg08916477_BC21	ENSG00000280137;SEPTIN1;ZNF48	1.29471	1.17306	12.8754	1.4744e-20	9.30224e-18	36.3541	0.189265	12.5898	0.686751	chr16	30380028	30380030	Quies	Shore	cg08916477	cg08916477
cg03882246_BC21	NA	0.760714	0.076299	12.875	1.47695e-20	9.30743e-18	36.3524	0.130731	13.7229	0.513032	chr9	120731452	120731454	Quies	OpenSea	cg03882246
cg02434880_TC21	C6orf136	0.997133	0.0767686	12.8749	1.4775e-20	9.30743e-18	36.3521	0.169952	13.1903	0.513185	chr6	30652954	30652956	Tx	OpenSea	cg02434880	cg02434880
cg16181708_TC21	KCNMA1	-1.41851	1.60002	-12.8725	1.49176e-20	9.39004e-18	36.3427	-0.179778	-11.4483	0.743234	chr10	77296823	77296825	Quies	OpenSea	cg16181708
cg18248507_BC21	ENSG00000280138;VPS37B	-1.42404	-0.966227	-12.8707	1.50225e-20	9.44883e-18	36.3358	-0.215682	-12.8824	0.345396	chr12	122871368	122871370	TssFlnkU	Shelf
cg17240906_BC21	ATN1	-1.21366	-1.20009	-12.8699	1.50686e-20	9.46847e-18	36.3328	-0.17343	-13.1833	0.309876	chr12	6926022	6926024	TssFlnkU	Shore
cg23595601_BC21	NA	0.958241	0.413638	12.8698	1.50768e-20	9.46847e-18	36.3323	0.161327	13.4505	0.569762	chr7	47650614	47650616	Quies	OpenSea	cg23595601	cg23595601
cg20717464_TC21	HOMER2	0.769388	0.126259	12.8675	1.52174e-20	9.54942e-18	36.3232	0.132005	13.7419	0.521594	chr15	82921394	82921396	Quies	OpenSea
cg05504055_TC21	PRSS42P	-1.20743	0.665193	-12.867	1.52462e-20	9.56019e-18	36.3213	-0.192357	-13.4035	0.609609	chr3	46834213	46834215	Quies	Island	cg05504055	cg05504055
cg07861743_TC21	LINC02395;LINC02396	0.949336	0.332302	12.8627	1.55095e-20	9.71789e-18	36.3046	0.159782	13.3118	0.556204	chr12	49912724	49912726	Quies	OpenSea	cg07861743
cg26307726_BC21	CARD10	1.05453	0.526567	12.8542	1.6047e-20	1.00437e-17	36.2712	0.173469	13.177	0.588187	chr22	37514791	37514793	ReprPCWk	Shore
cg17458107_BC21	CLPB;ENSG00000255672;ENSG00000256739	0.755598	-0.262383	12.8541	1.6054e-20	1.00437e-17	36.2708	0.128555	13.7442	0.455285	chr11	72353075	72353077	Quies	OpenSea	cg17458107
cg24372762_TC21	WWOX	1.37547	0.312816	12.8537	1.60804e-20	1.00525e-17	36.2692	0.230258	12.8012	0.551975	chr16	78258964	78258966	Quies	OpenSea	cg24372762
cg17417147_BC21	CTSF	1.65991	1.3092	12.8505	1.62859e-20	1.01732e-17	36.2567	0.229982	11.7992	0.699696	chr11	66565532	66565534	ReprPCWk	Shelf	cg17417147
cg26246960_BC21	SYN3;TIMP3	0.769401	-0.579671	12.8492	1.63673e-20	1.02114e-17	36.2518	0.126449	13.607	0.402085	chr22	32810788	32810790	Quies	OpenSea
cg24199794_BC21	BRD4	0.951198	0.425216	12.8492	1.6372e-20	1.02114e-17	36.2516	0.158297	13.1519	0.571552	chr19	15267432	15267434	Tx	OpenSea
cg15922651_BC21	NA	1.23119	-0.147575	12.8486	1.64104e-20	1.02276e-17	36.2493	0.206989	12.9923	0.475346	chr6	134821988	134821990	Quies	OpenSea	cg15922651
cg11260913_BC21	GALNT16	0.70587	1.07245	12.8465	1.65443e-20	1.03032e-17	36.2413	0.105955	13.4981	0.675672	chr14	69352128	69352130	Quies	OpenSea	cg11260913
cg17653670_TC21	CLPB;ENSG00000255672;ENSG00000256739	1.09193	0.3329	12.8447	1.66665e-20	1.03714e-17	36.2341	0.184058	13.0585	0.555928	chr11	72353095	72353097	Quies	OpenSea	cg17653670
cg26620314_TC21	NA	1.33705	1.16598	12.8415	1.68822e-20	1.04977e-17	36.2215	0.196009	12.3296	0.683746	chr16	66004905	66004907	Quies	OpenSea	cg26620314	cg26620314
cg22336573_TC21	SLC24A3	1.17392	1.37088	12.8402	1.69714e-20	1.05452e-17	36.2164	0.164037	12.2566	0.715539	chr20	19453962	19453964	Quies	OpenSea	cg22336573
cg09958288_BC21	ATXN7L1	1.14519	-0.362747	12.8396	1.701e-20	1.05611e-17	36.2141	0.191674	13.1718	0.43972	chr7	105622363	105622365	TxWk	OpenSea	cg09958288
cg01235963_TC11	ATP2A1	1.56667	2.88227	12.839	1.70492e-20	1.05775e-17	36.2119	0.126884	11.8328	0.87151	chr16	28900826	28900828	Quies	Island	cg01235963	cg01235963
cg02134710_BC21	SLC35F3	-0.993317	-0.214103	-12.8369	1.71906e-20	1.06572e-17	36.2038	-0.168475	-13.144	0.463897	chr1	234170524	234170526	Quies	OpenSea
cg04097641_BC21	NDUFA10	1.04292	-0.0859741	12.8316	1.75584e-20	1.08769e-17	36.1831	0.177837	13.067	0.485428	chr2	239920507	239920509	ZNF/Rpts	OpenSea	cg04097641
cg04197387_TC21	KCNE4	1.19317	0.277713	12.8285	1.77777e-20	1.10045e-17	36.1709	0.200782	12.9459	0.546498	chr2	223090132	223090134	Quies	OpenSea
cg25322864_TC21	ELMO2;ENSG00000273828	0.942199	-0.632629	12.8265	1.79203e-20	1.10843e-17	36.1631	0.153374	13.2876	0.394369	chr20	46389003	46389005	Tx	OpenSea
cg05049556_BC21	LRIG1	0.930711	0.36009	12.8249	1.80365e-20	1.11476e-17	36.1567	0.157395	13.1865	0.560939	chr3	66402855	66402857	TxWk	OpenSea
cg26072173_BC21	TNNI2	1.26979	0.210838	12.8247	1.80498e-20	1.11476e-17	36.156	0.212113	13.3219	0.534569	chr11	1838993	1838995	TxWk	OpenSea	cg26072173	cg26072173
cg13211024_BC21	CACHD1	1.04835	-0.735811	12.8238	1.8121e-20	1.1176e-17	36.1522	0.168702	12.8409	0.378306	chr1	64481505	64481507	Quies	OpenSea	cg13211024
cg00232812_BC21	FBXO6;MAD2L2	-0.789481	1.005	-12.8237	1.81231e-20	1.1176e-17	36.1521	-0.120782	-13.4082	0.665436	chr1	11671652	11671654	TxWk	OpenSea
cg06196597_TC21	MYOM3	-1.68685	-0.959748	-12.821	1.83183e-20	1.12879e-17	36.1416	-0.258845	-12.1083	0.347767	chr1	24108986	24108988	Quies	OpenSea	cg06196597
cg19840160_TC21	ENSG00000259163;TTC7B	1.26627	0.917832	12.8152	1.87529e-20	1.15471e-17	36.1186	0.194919	12.4343	0.648333	chr14	90645973	90645975	EnhWk	OpenSea
cg10207609_TC21	CD36	-1.59754	-0.244242	-12.8135	1.88796e-20	1.16163e-17	36.112	-0.26296	-12.8649	0.461304	chr7	80638302	80638304	Quies	OpenSea	cg10207609	cg10207609
cg17875429_BC21	NR4A1	0.631162	-0.409761	12.8124	1.89625e-20	1.16586e-17	36.1077	0.106516	14.2388	0.430048	chr12	52038780	52038782	TxWk	Shore	cg17875429	cg17875429
cg14229239_BC21	NA	1.10154	-1.59105	12.8097	1.91677e-20	1.17759e-17	36.0972	0.138196	12.8507	0.25468	chr9	124239480	124239482	Quies	OpenSea
cg26981432_BC21	ENTPD4	1.11418	-0.365979	12.8093	1.91958e-20	1.17844e-17	36.0957	0.185044	12.9952	0.439073	chr8	23450435	23450437	TxWk	OpenSea	cg26981432	cg26981432
cg24504405_BC21	SIRT2	0.945927	0.412877	12.8071	1.93702e-20	1.1874e-17	36.0869	0.15787	13.3287	0.569074	chr19	38896811	38896813	TxWk	Shelf
cg23371421_BC21	NA	0.966715	0.411222	12.8071	1.93708e-20	1.1874e-17	36.0869	0.162295	13.0384	0.569372	chr6	108841497	108841499	Quies	OpenSea	cg23371421
cg01978847_BC21	GAL3ST1	0.893936	0.622516	12.8043	1.95842e-20	1.19958e-17	36.0761	0.146966	13.1579	0.604427	chr22	30576025	30576027	Tx	Shore	cg01978847
cg19737004_BC21	ENSG00000286805;PRKN	-1.78514	-1.96531	-12.8032	1.96764e-20	1.20433e-17	36.0715	-0.19879	-11.6367	0.215898	chr6	161439326	161439328	Quies	OpenSea		cg19737004
cg14476101_BC21	PHGDH	0.710374	-0.0162094	12.8009	1.98585e-20	1.21457e-17	36.0625	0.122137	13.8288	0.497235	chr1	119713368	119713370	TssFlnkU	Shore	cg14476101	cg14476101
cg19883489_BC21	ZNF366	1.28583	1.23866	12.7995	1.99672e-20	1.21978e-17	36.0572	0.185763	13.0648	0.695622	chr5	72465517	72465519	Quies	OpenSea	cg19883489
cg10100609_BC21	ENPP3	1.66591	0.695465	12.7994	1.99735e-20	1.21978e-17	36.0568	0.262774	12.3909	0.610225	chr6	131630060	131630062	Quies	Shore
cg26182168_BC21	TTC28	0.81631	-0.0267524	12.7987	2.00292e-20	1.22227e-17	36.0541	0.140038	13.4703	0.49546	chr22	28021050	28021052	EnhA1	OpenSea
cg25600472_TC21	PCDHGA1;PCDHGA10;PCDHGA11;PCDHGA12;PCDHGA2;PCDHGA3;PCDHGA4;PCDHGA5;PCDHGA6;PCDHGA7;PCDHGA8;PCDHGA9;PCDHGB1;PCDHGB2;PCDHGB3;PCDHGB4;PCDHGB5;PCDHGB6;PCDHGB7;PCDHGC3;RN7SL68P	0.89371	0.0460076	12.7975	2.01238e-20	1.22713e-17	36.0495	0.15274	13.2826	0.507874	chr5	141478079	141478081	TssBiv	Shore	cg25600472	cg25600472
cg06063407_TC21	BDH1	-1.19039	1.4827	-12.7928	2.05096e-20	1.24973e-17	36.0309	-0.161116	-12.1854	0.730983	chr3	197547590	197547592	Quies	OpenSea
cg15266984_BC21	KCNMA1	-1.23312	1.26511	-12.7909	2.06669e-20	1.25838e-17	36.0234	-0.173944	-12.3111	0.699778	chr10	77602294	77602296	Quies	OpenSea
cg16182757_TC21	ENSG00000286215	-1.10195	0.760484	-12.7901	2.07319e-20	1.2614e-17	36.0203	-0.172636	-12.7481	0.624821	chr6	126337661	126337663	Quies	Shelf		cg16182757
cg10618221_BC21	ENSG00000289282;PRRC2A	-0.850135	0.57107	-12.7886	2.08594e-20	1.26822e-17	36.0143	-0.140001	-13.3486	0.596213	chr6	31623716	31623718	Tx	Shelf		cg10618221
cg02538852_TC21	SRL	1.11348	-1.0094	12.7868	2.10061e-20	1.27619e-17	36.0075	0.167434	13.0434	0.336512	chr16	4200316	4200318	EnhWk	OpenSea	cg02538852	cg02538852
cg23544124_TC21	MYO5B	1.07384	0.0666255	12.7842	2.12241e-20	1.28761e-17	35.9974	0.18291	13.0626	0.511259	chr18	49977055	49977057	Quies	OpenSea
cg24528432_TC21	ARHGEF7	1.36606	0.968423	12.7842	2.12255e-20	1.28761e-17	35.9973	0.206532	12.7616	0.655335	chr13	111269714	111269716	Tx	OpenSea	cg24528432
cg15345285_BC21	MPPED2	-1.66364	-0.690715	-12.7763	2.19062e-20	1.32792e-17	35.9664	-0.265789	-12.5686	0.389537	chr11	30469077	30469079	Quies	OpenSea	cg15345285
cg18970844_TC21	SCAMP2	1.34282	-0.0185027	12.7729	2.2209e-20	1.34528e-17	35.9529	0.226142	12.862	0.497495	chr15	74858014	74858016	TxWk	OpenSea	cg18970844
cg06207201_BC21	ENSG00000260249;SNX20	-1.15015	0.36657	-12.7626	2.31413e-20	1.40071e-17	35.9127	-0.191509	-13.2105	0.561083	chr16	50667623	50667625	TxWk	OpenSea	cg06207201	cg06207201
cg00691553_TC21	ARMH1	1.2697	0.0851329	12.7613	2.32688e-20	1.40739e-17	35.9073	0.214036	12.7751	0.514621	chr1	44676502	44676504	EnhA1	Shore
cg27178948_TC21	PFKM	1.37184	1.21996	12.7597	2.34154e-20	1.41521e-17	35.9011	0.197302	12.9069	0.692469	chr12	48122003	48122005	TxWk	OpenSea	cg27178948	cg27178948
cg17080882_TC21	TGFBR3	-1.57399	-1.94125	-12.7592	2.34663e-20	1.41724e-17	35.899	-0.18394	-11.5774	0.21634	chr1	91726067	91726069	EnhA1	OpenSea	cg17080882	cg17080882
cg20727616_BC21	ADAMTSL3	0.886611	-0.0631049	12.7573	2.3643e-20	1.42687e-17	35.8917	0.151535	13.2356	0.489331	chr15	83904998	83905000	Quies	OpenSea
cg05954918_TC21	ECE1	0.866985	-0.887196	12.7568	2.36878e-20	1.42852e-17	35.8898	0.135913	13.1389	0.353269	chr1	21318744	21318746	EnhA1	OpenSea	cg05954918	cg05954918
cg05235171_BC21	SMIM35;TMPRSS4	1.63112	-0.95346	12.7559	2.37734e-20	1.43263e-17	35.8863	0.236087	13.5479	0.350968	chr11	118087388	118087390	ZNF/Rpts	OpenSea	cg05235171	cg05235171
cg06454851_BC21	MTSS1	0.833172	1.82785	12.7553	2.38343e-20	1.43524e-17	35.8838	0.0981952	12.6059	0.777437	chr8	124712486	124712488	Quies	OpenSea	cg06454851
cg09329988_TC21	NA	-0.855426	-0.298815	-12.7533	2.40261e-20	1.44527e-17	35.8759	-0.145037	-13.2525	0.449185	chr6	28322949	28322951	Het	OpenSea
cg00303262_TC21	NA	-1.10372	1.52816	-12.753	2.40524e-20	1.44527e-17	35.8748	-0.146957	-12.2082	0.737138	chr16	30791094	30791096	Quies	OpenSea	cg00303262	cg00303262
cg16238778_BC21	OSBPL7	1.31103	-0.752278	12.753	2.40537e-20	1.44527e-17	35.8748	0.208151	12.2912	0.377204	chr17	47810606	47810608	EnhA1	Shelf	cg16238778
cg04067341_TC21	COL4A2;COL4A2-AS1	-1.59471	1.40211	-12.7502	2.43197e-20	1.46018e-17	35.864	-0.214915	-11.636	0.715835	chr13	110508359	110508361	EnhG1	Shelf	cg04067341
cg23962616_TC21	ENSG00000231992;TLCD4;TLCD4-RWDD3	0.860959	0.468539	12.7445	2.48891e-20	1.49327e-17	35.8414	0.143453	13.1957	0.579075	chr1	95120053	95120055	ReprPCWk	Shelf
cg07783220_TC21	NGDN	-1.64931	0.90364	-12.7433	2.50046e-20	1.4991e-17	35.8368	-0.250384	-12.5115	0.644003	chr14	23468755	23468757	Quies	OpenSea	cg07783220	cg07783220
cg10912134_BC21	RALA	1.21149	1.54685	12.74	2.53354e-20	1.51783e-17	35.8239	0.158295	12.0623	0.738702	chr7	39651056	39651058	Quies	OpenSea
cg25369632_TC21	MYLK;MYLK-AS1	1.01034	0.334047	12.7393	2.54081e-20	1.52107e-17	35.8211	0.170331	12.9307	0.556277	chr3	123632519	123632521	EnhWk	OpenSea	cg25369632
cg21568453_BC21	VRK2	-1.60047	1.77159	-12.7391	2.54316e-20	1.52137e-17	35.8202	-0.193352	-12.4727	0.762537	chr2	58056994	58056996	Quies	OpenSea	cg21568453	cg21568453
cg00619824_TC21	CATSPER4	0.974778	-1.16235	12.7355	2.57981e-20	1.54217e-17	35.8062	0.14017	12.5891	0.312567	chr1	26202058	26202060	Quies	OpenSea	cg00619824
cg11110036_BC21	NBAS	1.63569	1.04977	12.7342	2.59325e-20	1.54907e-17	35.8011	0.24456	12.5815	0.665679	chr2	15383818	15383820	Quies	OpenSea	cg11110036
cg13404331_TC21	WDR70	-1.61317	0.59285	-12.732	2.616e-20	1.56152e-17	35.7926	-0.258799	-13.4576	0.595283	chr5	37638041	37638043	Quies	OpenSea	cg13404331	cg13404331
cg14001853_TC21	NA	1.17581	-0.539449	12.7301	2.63595e-20	1.57228e-17	35.7851	0.19169	12.9853	0.411262	chr17	65390246	65390248	Quies	OpenSea	cg14001853
cg27262717_TC11	TNNC2	1.93603	-2.07833	12.7208	2.73685e-20	1.63128e-17	35.7483	0.204763	11.6061	0.207906	chr20	45823993	45823995	TssBiv	Island	cg27262717	cg27262717
cg04006730_BC21	CFLAR	-0.959799	-1.91873	-12.7202	2.74289e-20	1.63323e-17	35.7462	-0.11085	-12.2877	0.212598	chr2	201171506	201171508	Quies	OpenSea
cg24262841_TC21	PGPEP1	0.752453	-0.362654	12.7201	2.7441e-20	1.63323e-17	35.7458	0.126962	13.5725	0.438237	chr19	18339990	18339992	TssFlnkD	Shore
cg13629815_BC21	WNK2	0.953747	-0.240682	12.7183	2.76382e-20	1.64377e-17	35.7387	0.160821	13.078	0.459313	chr9	93295287	93295289	Quies	Shelf	cg13629815
cg10664162_TC21	DIP2C;ENSG00000225140	1.10766	0.542049	12.7164	2.78567e-20	1.65556e-17	35.731	0.18107	13.0582	0.590046	chr10	630820	630822	Quies	Shore	cg10664162	cg10664162
cg05816157_BC21	CYB5R1	-0.93938	0.618306	-12.7128	2.82559e-20	1.67786e-17	35.7171	-0.153774	-13.1455	0.603373	chr1	202966554	202966556	TssFlnkU	Shore	cg05816157	cg05816157
cg13945699_BC21	TMEM127	0.978752	0.017007	12.7127	2.82728e-20	1.67786e-17	35.7165	0.167029	13.1174	0.503028	chr2	96249780	96249782	TxWk	OpenSea	cg13945699
cg15879165_BC21	CLK3	0.836569	0.963243	12.7115	2.84057e-20	1.68453e-17	35.7119	0.128438	13.3489	0.658124	chr15	74610872	74610874	Quies	Shelf	cg15879165
cg08549220_TC21	ENSG00000250994;LINC02999	1.06193	-0.355668	12.7073	2.88839e-20	1.71165e-17	35.6956	0.177854	12.9724	0.440384	chr5	134446138	134446140	Quies	OpenSea
cg17506010_BC21	C5orf24;DDX46	-0.96705	-0.000546782	-12.7063	2.89999e-20	1.71658e-17	35.6916	-0.165319	-13.0279	0.499905	chr5	134854401	134854403	TxWk	OpenSea	cg17506010
cg04627747_BC21	ENSG00000286192;MAD1L1	1.30018	0.234949	12.7063	2.90091e-20	1.71658e-17	35.6913	0.218497	12.7579	0.539081	chr7	2172923	2172925	EnhA1	OpenSea	cg04627747
cg21850149_BC21	AXIN1	1.32614	0.946439	12.7031	2.93738e-20	1.73691e-17	35.6791	0.206393	12.5797	0.652751	chr16	349225	349227	TxWk	Shelf	cg21850149
cg06870696_TC21	RAP1GDS1	1.0213	1.34093	12.702	2.95048e-20	1.7434e-17	35.6747	0.145302	13.2588	0.712207	chr4	98284721	98284723	Quies	OpenSea
cg16080794_BC21	PTK2	1.11391	1.48288	12.6994	2.98119e-20	1.76028e-17	35.6646	0.149876	12.8969	0.731164	chr8	140800561	140800563	TxWk	OpenSea	cg16080794
cg18005280_TC11	LRIG1	0.961174	-0.340771	12.6955	3.02896e-20	1.78719e-17	35.649	0.161547	12.9043	0.442259	chr3	66413306	66413308	TxWk	OpenSea	cg18005280	cg18005280
cg02299441_BC21	ACSL1;ENSG00000286256	-1.25234	0.467393	-12.6928	3.06147e-20	1.80508e-17	35.6385	-0.205327	-13.0865	0.577063	chr4	184826932	184826934	ReprPC	Shore	cg02299441
cg16620550_BC21	ENSG00000287425;UCP2	0.991229	0.238542	12.6862	3.14401e-20	1.85241e-17	35.6125	0.167762	12.9989	0.540156	chr11	73982013	73982015	TssA	Shore
cg27197639_BC21	CCDC146	-1.17534	-0.464393	-12.6851	3.15753e-20	1.85904e-17	35.6083	-0.194103	-12.4948	0.42251	chr7	77310018	77310020	Quies	OpenSea	cg27197639
cg18522931_BC21	ARID5B	-1.54325	-0.131775	-12.6847	3.1628e-20	1.86081e-17	35.6067	-0.257289	-12.6776	0.478684	chr10	62017068	62017070	EnhA1	OpenSea	cg18522931	cg18522931
cg18334392_TC21	SNHG18;SNORD123	1.31541	-1.45862	12.6787	3.24058e-20	1.9052e-17	35.5829	0.168614	12.1519	0.275208	chr5	9547712	9547714	TssFlnkU	Shore	cg18334392	cg18334392
cg09468514_BC21	DAAM2	1.43854	-1.5111	12.6727	3.31948e-20	1.95019e-17	35.5593	0.178081	11.1955	0.275054	chr6	39823447	39823449	Quies	OpenSea
cg01521258_TC21	CACHD1	1.3704	-1.92157	12.6723	3.32505e-20	1.95206e-17	35.5576	0.153747	12.2611	0.216856	chr1	64471844	64471846	TssA	Shore	cg01521258	cg01521258
cg06240200_BC21	CCDC12	0.839375	-0.493089	12.6705	3.3482e-20	1.96336e-17	35.5508	0.139716	13.269	0.416668	chr3	46933474	46933476	EnhA1	OpenSea	cg06240200	cg06240200
cg14802869_BC21	KIAA1217	-1.30027	0.355177	-12.6705	3.34909e-20	1.96336e-17	35.5506	-0.217212	-12.6407	0.559303	chr10	24463471	24463473	EnhA1	OpenSea
cg22914180_BC21	SDK2	0.799846	1.40455	12.67	3.35472e-20	1.96526e-17	35.5489	0.10837	13.4443	0.723387	chr17	73363931	73363933	Quies	OpenSea
cg00724894_TC21	EFCC1	0.72812	0.110075	12.6695	3.36248e-20	1.9684e-17	35.5467	0.124931	13.6322	0.51879	chr3	129010338	129010340	Quies	OpenSea	cg00724894
cg04258133_TC11	TNNT3	1.25667	2.33353	12.6645	3.43033e-20	2.00668e-17	35.5271	0.123091	11.8262	0.828529	chr11	1932430	1932432	Quies	Shelf	cg04258133	cg04258133
cg17825258_TC21	LRRC43	1.03583	0.873323	12.6638	3.44032e-20	2.01109e-17	35.5243	0.160991	12.7676	0.643066	chr12	122187822	122187824	Quies	OpenSea	cg17825258
cg03337614_BC21	SYTL3	1.13279	1.56123	12.6629	3.45292e-20	2.01702e-17	35.5207	0.147644	11.8888	0.740974	chr6	158667772	158667774	Quies	OpenSea	cg03337614
cg02727080_BC21	CDKAL1	1.45458	1.93851	12.659	3.50674e-20	2.047e-17	35.5055	0.165838	11.9097	0.783132	chr6	20741020	20741022	Quies	OpenSea	cg02727080
cg10844884_BC21	CEP164P1;ZNF22	0.990777	1.5362	12.6578	3.5235e-20	2.05532e-17	35.5009	0.129403	12.8605	0.739404	chr10	45003455	45003457	ZNF/Rpts	Shelf	cg10844884	cg10844884
cg06598029_TC21	UBE2R2	1.42932	0.0627293	12.6562	3.54582e-20	2.06659e-17	35.4947	0.240681	12.6617	0.510383	chr9	33824007	33824009	Quies	OpenSea	cg06598029
cg06297614_TC21	NA	1.6108	-0.244775	12.6561	3.54787e-20	2.06659e-17	35.4941	0.267432	12.4588	0.459335	chr4	107743811	107743813	Quies	OpenSea	cg06297614
cg10314152_BC21	ARID1B	-0.737082	0.423737	-12.6553	3.55927e-20	2.07104e-17	35.491	-0.124568	-13.5082	0.572112	chr6	156933299	156933301	EnhA1	OpenSea
cg25567938_TC21	CFLAR	-1.19663	0.0142624	-12.6551	3.56213e-20	2.07104e-17	35.4902	-0.202428	-12.6847	0.502474	chr2	201129071	201129073	EnhA1	OpenSea	cg25567938	cg25567938
cg20887442_BC11	ENSG00000251143;NUMA1	1.04935	0.214586	12.655	3.56343e-20	2.07104e-17	35.4898	0.177806	12.9112	0.536101	chr11	72014377	72014379	Tx	OpenSea	cg20887442	cg20887442
cg01719495_BC21	UNC13B	0.779006	-0.205905	12.6549	3.56562e-20	2.07104e-17	35.4892	0.133004	13.4401	0.464891	chr9	35385157	35385159	Quies	OpenSea	cg01719495
cg27469358_BC21	DIRC3-AS1	1.3004	0.30824	12.6537	3.58233e-20	2.07927e-17	35.4846	0.216483	12.6822	0.55115	chr2	217103852	217103854	Quies	OpenSea	cg27469358
cg12474299_TC21	ANK1	0.825894	0.379376	12.6518	3.60909e-20	2.09333e-17	35.4773	0.139045	13.0151	0.564391	chr8	41748206	41748208	Quies	OpenSea
cg09616246_TC21	NA	1.63485	0.227696	12.6511	3.61965e-20	2.09796e-17	35.4745	0.268354	12.6329	0.536845	chr10	61847909	61847911	Quies	OpenSea	cg09616246
cg08250260_BC21	NA	0.879997	-0.630871	12.6468	3.68314e-20	2.13326e-17	35.4574	0.143205	12.9908	0.394267	chr5	90440774	90440776	Quies	OpenSea
cg10864979_BC21	PVT1	1.07352	1.14867	12.6457	3.69877e-20	2.14079e-17	35.4533	0.159077	13.1196	0.684749	chr8	127866894	127866896	Quies	OpenSea	cg10864979	cg10864979
cg22183331_BC21	SCO1	1.03084	0.827668	12.6421	3.75382e-20	2.17112e-17	35.4388	0.162584	12.7856	0.635613	chr17	10673489	10673491	TxWk	OpenSea
cg22214800_TC21	NA	1.18178	-0.757491	12.6377	3.82057e-20	2.20817e-17	35.4216	0.18437	12.4914	0.375436	chr11	113675538	113675540	Quies	OpenSea	cg22214800	cg22214800
cg17967310_TC21	LINC01588	1.37367	0.356725	12.6368	3.83415e-20	2.21402e-17	35.4181	0.226745	12.7363	0.558385	chr14	49951009	49951011	Quies	OpenSea	cg17967310
cg22752588_BC21	ESRRG	-1.09797	1.23	-12.6367	3.83609e-20	2.21402e-17	35.4176	-0.160675	-12.7397	0.69701	chr1	216806170	216806172	Quies	OpenSea	cg22752588
cg23427054_BC21	NA	1.11095	-0.547495	12.6355	3.85358e-20	2.22255e-17	35.4131	0.181413	12.8273	0.409056	chr9	122201568	122201570	ReprPCWk	OpenSea	cg23427054
cg27473355_TC21	ATP2A1	0.954363	1.08224	12.6308	3.9281e-20	2.26393e-17	35.3944	0.144532	12.6739	0.676275	chr16	28903912	28903914	TxWk	Shelf	cg27473355	cg27473355
cg16185480_BC21	ENSG00000255202	-1.10746	0.447515	-12.6306	3.93134e-20	2.26421e-17	35.3936	-0.183243	-13.0892	0.574403	chr11	33695895	33695897	TxWk	OpenSea
cg01853334_BC21	LRRN2	1.27177	-0.00429257	12.6298	3.94327e-20	2.26949e-17	35.3906	0.212935	12.4693	0.499496	chr1	204650985	204650987	ReprPC	OpenSea
cg03216739_BC21	WWOX	1.41325	1.8023	12.6266	3.99388e-20	2.297e-17	35.3781	0.172971	12.2841	0.769014	chr16	78325184	78325186	Quies	OpenSea	cg03216739	cg03216739
cg17798016_BC21	ENSG00000256433	1.30794	-0.47048	12.6264	3.99801e-20	2.29776e-17	35.3771	0.214239	12.8721	0.422504	chr12	6392793	6392795	Quies	OpenSea	cg17798016
cg00296038_BC21	VGLL4	0.840257	-0.76007	12.6256	4.01117e-20	2.30371e-17	35.3739	0.13304	13.3704	0.373361	chr3	11583058	11583060	TssFlnkU	OpenSea	cg00296038	cg00296038
cg02976529_TC21	ENSG00000286417	1.074	0.168109	12.6199	4.10447e-20	2.35564e-17	35.3513	0.182342	12.7554	0.528369	chr6	44801039	44801041	Quies	OpenSea	cg02976529
cg17344033_TC21	TNKS1BP1	0.983195	-1.48791	12.6184	4.12804e-20	2.36751e-17	35.3457	0.127117	12.4806	0.266981	chr11	57322800	57322802	TssFlnkU	Shore	cg17344033
cg26130929_BC21	ENSG00000263065;MYH11	0.916477	0.0500014	12.6175	4.14299e-20	2.37443e-17	35.3422	0.156754	13.0256	0.50847	chr16	15740122	15740124	Quies	OpenSea	cg26130929
cg05622566_BC21	OR7E14P	0.91797	-0.238279	12.6167	4.15627e-20	2.38037e-17	35.3391	0.15465	12.9823	0.459883	chr11	17036693	17036695	Quies	OpenSea	cg05622566
cg15315515_BC21	NA	-0.816574	-0.290758	-12.6165	4.16024e-20	2.38082e-17	35.3381	-0.13831	-13.1864	0.450482	chr6	45813083	45813085	Quies	OpenSea	cg15315515
cg21982573_TC21	HPN-AS1	-1.56243	0.921858	-12.6163	4.16287e-20	2.38082e-17	35.3375	-0.236628	-12.2211	0.646453	chr19	35068392	35068394	Quies	OpenSea	cg21982573
cg12676803_BC21	JADE1	1.2211	-0.11811	12.6121	4.23424e-20	2.41919e-17	35.3208	0.206465	12.7303	0.480101	chr4	128819596	128819598	Quies	OpenSea	cg12676803	cg12676803
cg14248984_BC21	MAPKAP1	1.30898	0.579313	12.612	4.23585e-20	2.41919e-17	35.3205	0.21485	12.507	0.59557	chr9	125549256	125549258	EnhA1	OpenSea
cg14767187_BC21	UCK2	1.30989	0.952908	12.6071	4.32096e-20	2.46608e-17	35.301	0.201251	12.3362	0.653263	chr1	165904312	165904314	TxWk	OpenSea	cg14767187
cg20009408_TC21	PLCL2	-1.29136	1.96299	-12.6069	4.32429e-20	2.46626e-17	35.3002	-0.146761	-11.2408	0.788612	chr3	16828655	16828657	Quies	OpenSea	cg20009408
cg13920529_BC21	AQP7;ENSG00000286322	-0.712727	-0.694496	-12.5991	4.46118e-20	2.54256e-17	35.2697	-0.115475	-13.365	0.383141	chr9	33402427	33402429	Quies	OpenSea	cg13920529	cg13920529	cg13920529
cg02293759_BC21	TAGLN	1.47111	-1.20272	12.5986	4.47049e-20	2.5461e-17	35.2677	0.207255	12.7966	0.312499	chr11	117202176	117202178	EnhA2	OpenSea	cg02293759
cg09402659_TC21	TNNI1	-1.05257	0.901868	-12.5976	4.48824e-20	2.55443e-17	35.2638	-0.161848	-12.6887	0.647409	chr1	201427187	201427189	Quies	OpenSea	cg09402659
cg11827550_TC21	BCAS3	1.35641	0.319221	12.5933	4.56795e-20	2.59799e-17	35.2465	0.22617	12.6059	0.553027	chr17	61008128	61008130	Quies	OpenSea	cg11827550
cg19888601_BC21	CASC15	1.12742	-1.14094	12.5897	4.63313e-20	2.63323e-17	35.2326	0.163125	12.214	0.316995	chr6	22443124	22443126	Quies	OpenSea	cg19888601
cg01367140_BC21	CDCP2;ENSG00000256407	0.932286	0.249473	12.5835	4.75045e-20	2.69804e-17	35.2081	0.158406	13.011	0.542154	chr1	54153147	54153149	Quies	OpenSea	cg01367140
cg15287367_TC21	ZMIZ1	0.729797	0.861903	12.5808	4.80306e-20	2.72604e-17	35.1973	0.116366	13.3523	0.643312	chr10	79310329	79310331	Tx	OpenSea
cg08899203_BC21	RASGRP3	0.933955	-0.35221	12.5797	4.82528e-20	2.73638e-17	35.1928	0.156987	12.8231	0.440619	chr2	33531474	33531476	Quies	OpenSea	cg08899203
cg04996087_TC21	REEP3	-1.27543	0.741171	-12.5795	4.82796e-20	2.73638e-17	35.1923	-0.199873	-12.804	0.620665	chr10	63528576	63528578	Quies	OpenSea	cg04996087
cg15205743_BC21	ENSG00000254932;PKNOX2	-1.33748	-0.653054	-12.5764	4.88896e-20	2.76904e-17	35.18	-0.216659	-12.4012	0.392724	chr11	125263771	125263773	EnhA1	OpenSea	cg15205743
cg14532001_BC21	ANKRD33B	-1.37639	0.500283	-12.5761	4.89391e-20	2.76934e-17	35.179	-0.223211	-12.8601	0.582106	chr5	10576342	10576344	Quies	OpenSea
cg06273051_BC21	CDH13;ENSG00000260788;HSBP1	1.26007	1.16868	12.576	4.89625e-20	2.76934e-17	35.1785	0.185705	12.226	0.685578	chr16	83770044	83770046	Quies	OpenSea	cg06273051
cg00311799_BC21	CTSF	0.972619	0.256363	12.5738	4.94063e-20	2.79251e-17	35.1697	0.164744	12.8208	0.543408	chr11	66564137	66564139	ReprPCWk	Shelf	cg00311799	cg00311799
cg07040680_TC21	KCNQ1	-1.00983	0.573156	-12.5696	5.02461e-20	2.83802e-17	35.1532	-0.165737	-12.5531	0.595974	chr11	2600134	2600136	Het	OpenSea	cg07040680	cg07040680
cg17554837_TC21	CYB561D1	0.740969	0.421998	12.5693	5.03016e-20	2.83834e-17	35.1521	0.125029	13.3451	0.571841	chr1	109498251	109498253	TxWk	Shelf
cg22506773_TC21	RNU6-497P	0.761362	0.284255	12.5692	5.0321e-20	2.83834e-17	35.1517	0.128893	13.3711	0.548087	chr20	47484419	47484421	Quies	OpenSea	cg22506773
cg06569421_BC21	CUX1	-1.121	0.766877	-12.5666	5.08534e-20	2.8664e-17	35.1414	-0.178619	-13.0012	0.626156	chr7	101865833	101865835	TxWk	OpenSea	cg06569421	cg06569421
cg14659634_TC21	CELF2	1.22557	1.74755	12.5663	5.09121e-20	2.86773e-17	35.1403	0.149001	11.9046	0.764103	chr10	11235093	11235095	Quies	OpenSea
cg00382725_BC21	HSPG2	-0.845038	-0.00656616	-12.5661	5.09599e-20	2.86846e-17	35.1393	-0.144796	-13.0912	0.498784	chr1	21869881	21869883	TxWk	OpenSea
cg09524774_BC21	ENSG00000272442;TCTE1;TMEM151B	0.854696	-0.970015	12.5628	5.16455e-20	2.90505e-17	35.1262	0.128016	13.2373	0.341998	chr6	44295237	44295239	ReprPC	Shore
cg13896828_BC21	SEMA4D	1.47475	0.542736	12.5617	5.18649e-20	2.91539e-17	35.1221	0.241585	12.456	0.588828	chr9	89417396	89417398	Quies	OpenSea
cg16265226_BC21	CD82	0.668881	-0.102909	12.5567	5.293e-20	2.97322e-17	35.1022	0.114894	13.746	0.482377	chr11	44603152	44603154	TxWk	OpenSea
cg02039987_BC21	GPD2	1.2899	-0.557525	12.555	5.32924e-20	2.99153e-17	35.0955	0.207443	12.9114	0.408089	chr2	156434749	156434751	Quies	Shore	cg02039987	cg02039987
cg18055935_BC21	SSH1	1.42509	-0.580788	12.5543	5.3449e-20	2.99827e-17	35.0926	0.226137	12.4211	0.404956	chr12	108801855	108801857	EnhA1	OpenSea
cg10782139_BC21	SFMBT2	0.750817	0.130717	12.5539	5.35235e-20	3.00039e-17	35.0913	0.128674	13.4054	0.522286	chr10	7365461	7365463	Quies	Shelf	cg10782139	cg10782139
cg16424562_BC21	CD82	0.90017	0.254071	12.5463	5.5187e-20	3.09153e-17	35.0613	0.153039	12.9653	0.543185	chr11	44604320	44604322	TxWk	OpenSea	cg16424562
cg03723646_BC21	NA	1.16773	0.925133	12.5444	5.56145e-20	3.11335e-17	35.0537	0.18043	12.239	0.650999	chr15	62957053	62957055	Quies	Shelf	cg03723646
cg12743068_BC21	DYSF	0.854994	0.088413	12.5411	5.63517e-20	3.15246e-17	35.0408	0.146217	13.014	0.515065	chr2	71552795	71552797	Quies	OpenSea	cg12743068
cg12478391_BC21	NA	1.34988	0.0117835	12.5385	5.69502e-20	3.18377e-17	35.0304	0.228043	12.6482	0.502084	chr13	102904564	102904566	Quies	OpenSea	cg12478391
cg03724413_BC21	NA	0.876576	0.620964	12.5372	5.72624e-20	3.19905e-17	35.0251	0.144653	13.0322	0.604331	chr14	65348281	65348283	Quies	OpenSea	cg03724413
cg04934050_TC21	PRKCD	-0.80654	-0.604313	-12.5365	5.74058e-20	3.20487e-17	35.0226	-0.13317	-13.1868	0.398207	chr3	53159508	53159510	EnhA1	Shore
cg04261359_BC21	FGGY	-1.25251	0.404561	-12.5363	5.74573e-20	3.20556e-17	35.0218	-0.205707	-12.9003	0.566576	chr1	59514286	59514288	Quies	OpenSea	cg04261359
cg25893831_TC21	HDAC1	1.50862	0.0837998	12.5347	5.78296e-20	3.22414e-17	35.0154	0.252701	12.4899	0.513377	chr1	32333467	32333469	TxWk	Shore	cg25893831	cg25893831
cg12813754_TC21	NA	0.71092	0.752274	12.5299	5.89636e-20	3.28472e-17	34.9964	0.11486	13.2379	0.626003	chr8	48398152	48398154	EnhA1	Shore	cg12813754	cg12813754
cg08133629_TC21	AMOTL2	1.10145	-0.836735	12.5298	5.89964e-20	3.28472e-17	34.9959	0.170183	12.1164	0.362837	chr3	134358189	134358191	EnhG2	Shelf	cg08133629	cg08133629
cg26034658_BC21	ENSG00000255038;PACS1;SF3B2	-0.966452	0.0164573	-12.5281	5.93991e-20	3.3049e-17	34.9892	-0.164621	-12.8406	0.502869	chr11	66069271	66069273	EnhG2	Shore	cg26034658	cg26034658
cg25191505_BC21	MYH7B	-0.626813	0.00632589	-12.5275	5.95366e-20	3.3103e-17	34.9869	-0.107993	-13.9299	0.501035	chr20	34984940	34984942	ReprPC	OpenSea
cg20203041_BC21	CFAP97D1;DUSP3	0.908495	0.48779	12.5264	5.98084e-20	3.32316e-17	34.9825	0.150701	12.7388	0.582201	chr17	43780278	43780280	ReprPC	Shore	cg20203041	cg20203041
cg00296850_TC21	NA	-0.70565	-0.515624	-12.5249	6.01691e-20	3.34093e-17	34.9766	-0.117722	-13.5681	0.412578	chr1	16165129	16165131	EnhWk	Shelf
cg14190309_BC21	TRAF1	0.767425	0.969568	12.5235	6.04994e-20	3.35636e-17	34.9712	0.118272	13.0681	0.659824	chr9	120909790	120909792	Quies	OpenSea
cg14120162_BC21	LBX1-AS1;LINC02681	0.920691	0.12738	12.5234	6.05288e-20	3.35636e-17	34.9707	0.156971	12.8678	0.521743	chr10	101263671	101263673	ReprPCWk	OpenSea	cg14120162	cg14120162
cg14532224_BC21	ENSG00000286129;IGLV5-52	-1.3091	1.84059	-12.5163	6.23009e-20	3.45205e-17	34.9425	-0.157896	-11.8883	0.774002	chr22	22317250	22317252	TxWk	OpenSea	cg14532224
cg09177271_BC21	PHACTR1	-1.0577	-0.558514	-12.5161	6.23388e-20	3.45205e-17	34.9419	-0.174259	-13.1383	0.406891	chr6	13217668	13217670	Quies	OpenSea
cg14601981_TC21	KCNMA1	-1.22566	0.951976	-12.5093	6.40675e-20	3.54538e-17	34.9151	-0.188867	-12.3712	0.654487	chr10	77385469	77385471	Quies	OpenSea	cg14601981	cg14601981
cg02556497_BC21	TRAF5	1.44757	0.306148	12.5082	6.43602e-20	3.55918e-17	34.9106	0.241498	12.4453	0.550523	chr1	211340073	211340075	Quies	OpenSea	cg02556497
cg25874631_TC21	ATP11A	1.08416	1.61003	12.5071	6.46589e-20	3.57329e-17	34.906	0.142066	12.287	0.747865	chr13	112727900	112727902	Quies	Shore	cg25874631	cg25874631
cg21444021_TC21	MYLK3	-1.24651	0.609035	-12.5066	6.47739e-20	3.57723e-17	34.9043	-0.199839	-12.6562	0.600312	chr16	46711901	46711903	Quies	OpenSea
cg18720486_BC21	SHQ1	-1.29326	0.487958	-12.5047	6.52817e-20	3.60285e-17	34.8967	-0.212987	-12.7187	0.5805	chr3	72821686	72821688	EnhWk	OpenSea	cg18720486	cg18720486
cg13748799_BC21	CELF2	0.895038	-0.837311	12.5005	6.64005e-20	3.66213e-17	34.88	0.141361	12.8812	0.361325	chr10	11014990	11014992	ReprPCWk	Shelf	cg13748799	cg13748799
cg26224923_TC21	GREB1	-0.903006	-0.324365	-12.5	6.65217e-20	3.66635e-17	34.8782	-0.152603	-12.7919	0.445003	chr2	11532725	11532727	Quies	OpenSea	cg26224923
cg05466583_BC21	VANGL1	-1.31587	-0.0652688	-12.4994	6.66923e-20	3.67327e-17	34.8757	-0.221409	-12.4556	0.489034	chr1	115647126	115647128	TxWk	OpenSea	cg05466583
cg07555787_TC11	PPP1R12C	-1.10266	1.19812	-12.4991	6.67743e-20	3.67532e-17	34.8745	-0.160903	-12.6862	0.692192	chr19	55100026	55100028	TxWk	Shelf	cg07555787	cg07555787
cg20459849_TC11	ENSG00000285155;LINC02478	1.3709	0.556062	12.4973	6.72414e-20	3.69855e-17	34.8677	0.225442	12.568	0.591179	chr2	160271372	160271374	EnhA1	Shore	cg20459849	cg20459849
cg15590502_TC21	GGT7	1.64708	0.76962	12.4945	6.80208e-20	3.73891e-17	34.8564	0.25599	11.9985	0.621716	chr20	34862208	34862210	TxWk	Shore	cg15590502	cg15590502
cg01365568_TC21	AMOTL2	-0.894099	-0.926711	-12.4933	6.83383e-20	3.75384e-17	34.8518	-0.138448	-12.8513	0.34738	chr3	134375392	134375394	TssFlnkU	Shore	cg01365568
cg02136635_BC21	MYL2	-0.976608	1.8241	-12.4929	6.84711e-20	3.75862e-17	34.8499	-0.116733	-12.4141	0.775348	chr12	110910904	110910906	Quies	OpenSea		cg02136635
cg11637968_BC21	FNIP2	-1.63243	-1.86078	-12.4906	6.90978e-20	3.79048e-17	34.841	-0.194447	-11.2767	0.227435	chr4	158810883	158810885	EnhA1	OpenSea	cg11637968	cg11637968
cg22603562_TC21	MYBPC2	0.810436	0.310773	12.4903	6.91794e-20	3.79242e-17	34.8398	0.137758	13.0335	0.552864	chr19	50436661	50436663	ReprPCWk	OpenSea	cg22603562	cg22603562
cg03085939_BC21	TCF7L1	0.805669	1.04988	12.4896	6.93768e-20	3.8007e-17	34.837	0.12201	12.6855	0.671775	chr2	85308837	85308839	EnhWk	OpenSea
cg13803815_TC21	CHMP3-AS1;RNF103;RNF103-CHMP3	-1.33029	0.821613	-12.4842	7.09184e-20	3.88256e-17	34.8155	-0.208058	-12.472	0.633992	chr2	86617399	86617401	TxWk	OpenSea	cg13803815
cg06683083_BC21	PDPK1	1.11502	0.59926	12.4837	7.10443e-20	3.88685e-17	34.8138	0.18185	12.5665	0.599226	chr16	2586046	2586048	Tx	Shelf	cg06683083
cg00874965_BC21	DUSP16	-0.675496	-0.531759	-12.4824	7.14192e-20	3.90476e-17	34.8086	-0.112194	-13.4524	0.409644	chr12	12521288	12521290	Quies	OpenSea	cg00874965
cg06410849_BC11	RRAD	-1.35171	0.795011	-12.4817	7.16411e-20	3.91428e-17	34.8056	-0.208225	-12.2901	0.629456	chr16	66922084	66922086	ReprPC	Island	cg06410849	cg06410849
cg18678304_BC21	ENOX1;ENSG00000287842	1.00734	0.0255888	12.4803	7.20431e-20	3.93362e-17	34.8001	0.171813	12.801	0.504202	chr13	43611428	43611430	Quies	OpenSea
cg08151442_TC21	LRRFIP1	1.09128	-0.9615	12.48	7.21171e-20	3.93504e-17	34.7991	0.166701	12.7079	0.343235	chr2	237723784	237723786	EnhWk	OpenSea	cg08151442	cg08151442
cg09119017_TC21	GRAMD4	1.35515	1.03139	12.4797	7.2206e-20	3.93727e-17	34.7979	0.199367	12.7871	0.664685	chr22	46618544	46618546	EnhWk	Island	cg09119017	cg09119017
cg13123943_TC21	CYRIB;ENSG00000254317	0.876547	1.13271	12.4789	7.24556e-20	3.94534e-17	34.7945	0.129492	12.9205	0.684238	chr8	129843489	129843491	TxWk	OpenSea
cg03049732_BC21	BSN;BSN-AS1	1.12618	0.133408	12.4788	7.24854e-20	3.94534e-17	34.7941	0.189504	12.5761	0.522457	chr3	49643052	49643054	Quies	OpenSea	cg03049732
cg05049425_BC21	LRIG1	1.25201	0.568	12.4787	7.24984e-20	3.94534e-17	34.7939	0.20516	12.2976	0.593969	chr3	66394798	66394800	TxWk	OpenSea
cg26236456_BC21	ENSG00000285404;YWHAH	0.881308	0.245391	12.4785	7.25703e-20	3.94663e-17	34.7929	0.149788	12.8831	0.541824	chr22	31954573	31954575	TxWk	OpenSea
cg10726581_BC21	NA	0.756239	0.147464	12.4686	7.55166e-20	4.10414e-17	34.7539	0.129787	13.1802	0.525307	chr1	20557439	20557441	ReprPC	Shelf	cg10726581
cg08800757_BC21	ENSG00000256364;MLEC	1.5237	1.23253	12.4654	7.65102e-20	4.15538e-17	34.7411	0.217398	12.052	0.690487	chr12	120699761	120699763	Tx	OpenSea	cg08800757
cg24289351_TC21	GATAD2A	0.762014	-1.24869	12.4652	7.65678e-20	4.15576e-17	34.7404	0.109393	13.2745	0.298576	chr19	19447788	19447790	EnhWk	OpenSea
cg19905351_TC21	ADK	-0.982278	0.687608	-12.4624	7.74303e-20	4.19979e-17	34.7294	-0.152448	-13.2063	0.610334	chr10	74384912	74384914	Quies	OpenSea	cg19905351
cg09318066_BC11	ID3	1.70331	-1.51839	12.4613	7.77785e-20	4.21588e-17	34.725	0.203791	12.5094	0.270374	chr1	23558480	23558482	TssA	Island	cg09318066	cg09318066
cg09606770_BC21	EIF4E3;ENSG00000285708	1.30622	-0.715685	12.4568	7.91999e-20	4.29009e-17	34.7073	0.204152	12.8396	0.383329	chr3	71690639	71690641	Quies	OpenSea	cg09606770
cg14867927_BC21	SERPINE2	1.00552	0.249628	12.4538	8.01693e-20	4.33973e-17	34.6953	0.170835	12.8963	0.542186	chr2	224014099	224014101	Quies	OpenSea	cg14867927
cg16605510_TC21	TBC1D5	0.852415	-0.00408455	12.4528	8.0494e-20	4.35443e-17	34.6914	0.146102	12.9324	0.499294	chr3	17747238	17747240	Quies	OpenSea	cg16605510
cg23769671_BC21	ZNF236	0.978487	1.23313	12.4523	8.06701e-20	4.36108e-17	34.6892	0.142894	12.9972	0.698196	chr18	76944142	76944144	TxWk	OpenSea
cg18909008_BC21	PLXNA4	-0.944472	0.478398	-12.4499	8.14634e-20	4.40106e-17	34.6796	-0.157717	-12.662	0.580607	chr7	132154590	132154592	Quies	OpenSea	cg18909008
cg12363008_BC21	MRTFA	1.19228	1.40529	12.447	8.24179e-20	4.4497e-17	34.6682	0.162253	11.8276	0.719853	chr22	40422722	40422724	Tx	Shelf	cg12363008
cg17100575_BC21	SLC13A4;STMP1	0.996008	1.25958	12.4418	8.4169e-20	4.54125e-17	34.6476	0.143737	12.6097	0.701273	chr7	135683814	135683816	Quies	OpenSea	cg17100575
cg21332901_BC21	YAP1	0.913517	-0.91258	12.4415	8.42595e-20	4.54314e-17	34.6466	0.140275	12.8709	0.349773	chr11	102184614	102184616	Quies	OpenSea	cg21332901
cg04838502_TC21	NA	-0.894219	-0.381075	-12.4396	8.49128e-20	4.57535e-17	34.639	-0.150361	-12.9244	0.435579	chr3	46664000	46664002	Quies	OpenSea
cg17072494_BC21	NA	1.06251	-0.161366	12.4387	8.5235e-20	4.5897e-17	34.6353	0.179335	12.6716	0.473156	chr6	149080029	149080031	EnhA1	OpenSea		cg17072494
cg06197966_TC21	SVIL	1.4571	-1.46874	12.4384	8.53258e-20	4.59157e-17	34.6342	0.193855	12.8423	0.275215	chr10	29659394	29659396	EnhA1	OpenSea	cg06197966	cg06197966
cg00400992_BC11	LHFPL2	1.2007	0.786182	12.4365	8.59982e-20	4.62472e-17	34.6266	0.190879	12.2988	0.628568	chr5	78628112	78628114	TxWk	OpenSea	cg00400992	cg00400992
cg23992886_TC21	MET	1.23834	-1.11002	12.4346	8.66369e-20	4.65601e-17	34.6193	0.179779	12.0308	0.322386	chr7	116780596	116780598	Quies	OpenSea	cg23992886	cg23992886
cg01548653_BC21	DAG1	1.2862	0.154632	12.4344	8.67094e-20	4.65685e-17	34.6185	0.216778	12.601	0.525651	chr3	49527780	49527782	TxWk	OpenSea	cg01548653
cg09494379_BC21	ENSG00000224376	-0.900276	0.0900283	-12.4338	8.69346e-20	4.66589e-17	34.6159	-0.154154	-12.8895	0.515241	chr2	231393300	231393302	ReprPCWk	Shelf	cg09494379	cg09494379
cg04680980_TC21	MAST2	1.05255	0.0685094	12.4318	8.76233e-20	4.69977e-17	34.6082	0.179448	12.629	0.511645	chr1	45863432	45863434	Quies	OpenSea	cg04680980
cg05533198_TC21	SETBP1	1.12598	-0.115376	12.4309	8.79521e-20	4.71433e-17	34.6045	0.189901	12.5572	0.480722	chr18	44802847	44802849	EnhA1	OpenSea	cg05533198
cg01041614_BC21	ENSG00000286548	0.944508	0.574042	12.4304	8.8119e-20	4.72018e-17	34.6027	0.155589	12.4837	0.596269	chr1	89489537	89489539	Quies	OpenSea
cg05974340_TC21	MYO1C	0.899099	0.543219	12.428	8.89958e-20	4.76404e-17	34.593	0.148613	12.8347	0.591194	chr17	1476682	1476684	TxWk	Shore	cg05974340
cg18887282_BC21	ENSG00000286330	-0.913691	0.338578	-12.4277	8.91063e-20	4.76684e-17	34.5918	-0.154022	-12.9914	0.557086	chr13	74287198	74287200	EnhA1	OpenSea
cg00188032_BC21	ENSG00000272109;ERAP1	0.91967	1.15404	12.4248	9.01378e-20	4.81887e-17	34.5805	0.13493	12.5724	0.686594	chr5	96806017	96806019	TxWk	Shore	cg00188032	cg00188032
cg20216270_TC21	NCK2	0.791503	-0.36173	12.4209	9.15985e-20	4.89377e-17	34.5647	0.13325	13.189	0.438775	chr2	105786582	105786584	Quies	OpenSea	cg20216270
cg01360661_BC21	ENSG00000223901;LSS	-0.945919	0.990975	-12.4194	9.21229e-20	4.91859e-17	34.5591	-0.145598	-12.6424	0.662349	chr21	46220236	46220238	Tx	OpenSea	cg01360661
cg22604374_BC21	AFAP1	1.32567	-1.97913	12.4186	9.24578e-20	4.93325e-17	34.5556	0.14265	11.3763	0.212054	chr4	7828491	7828493	EnhA1	OpenSea	cg22604374
cg12344389_BC21	PTK2B	1.2562	0.768142	12.4159	9.3447e-20	4.98279e-17	34.5451	0.198082	12.1369	0.625504	chr8	27421800	27421802	Quies	OpenSea
cg17642910_BC21	NA	0.891494	0.76665	12.4155	9.35905e-20	4.98719e-17	34.5436	0.142597	12.8103	0.627532	chr17	77774255	77774257	Quies	OpenSea	cg17642910
cg09468505_BC21	DAAM2;ENSG00000281969	1.49716	-0.340986	12.4144	9.40052e-20	5.00604e-17	34.5393	0.243772	12.1758	0.445147	chr6	39822004	39822006	Quies	OpenSea
cg04617230_BC21	TLN2	-1.2405	-0.499821	-12.4133	9.44497e-20	5.02644e-17	34.5347	-0.203242	-12.4861	0.417442	chr15	62649956	62649958	Quies	OpenSea	cg04617230
cg04564944_BC21	NA	0.928314	0.188973	12.411	9.53218e-20	5.06956e-17	34.5257	0.157792	12.7394	0.532052	chr2	45331078	45331080	Quies	OpenSea	cg04564944
cg21593952_BC21	ENSG00000206549;ENSG00000284672	-0.811675	0.0250846	-12.4103	9.55987e-20	5.08099e-17	34.5228	-0.13888	-12.9677	0.504291	chr3	46759717	46759719	Quies	Shelf	cg21593952	cg21593952
cg11614621_BC21	GRAMD4	0.941623	1.50828	12.4099	9.57506e-20	5.08576e-17	34.5213	0.1225	12.7459	0.736484	chr22	46610444	46610446	Quies	OpenSea	cg11614621
cg04419883_TC21	GSE1	1.08807	-2.39191	12.4097	9.58309e-20	5.08674e-17	34.5204	0.0985962	11.7511	0.16462	chr16	85573955	85573957	EnhA1	OpenSea	cg04419883	cg04419883
cg13716695_TC21	MYL1	1.44492	-0.45446	12.4095	9.59053e-20	5.08739e-17	34.5197	0.236584	12.2226	0.425105	chr2	210304260	210304262	Quies	OpenSea	cg13716695
cg00190303_BC21	LINC00370	-1.19495	0.0900155	-12.4071	9.68622e-20	5.13483e-17	34.51	-0.202352	-12.4945	0.514992	chr13	109281939	109281941	Quies	OpenSea	cg00190303
cg22727796_TC21	RGMA	1.08061	-0.525338	12.4043	9.79436e-20	5.1888e-17	34.4991	0.176359	12.3917	0.412242	chr15	93074906	93074908	ReprPC	Shore	cg22727796
cg01198111_BC21	NA	1.24127	0.305528	12.4008	9.93337e-20	5.25904e-17	34.4853	0.208264	12.633	0.550798	chr7	92403660	92403662	Quies	OpenSea		cg01198111
cg24555841_BC21	AUTS2	0.819148	1.32779	12.4004	9.95064e-20	5.26478e-17	34.4836	0.115663	12.9333	0.712334	chr7	69651182	69651184	Quies	OpenSea	cg24555841
cg25250332_TC21	NA	1.04317	0.352589	12.3945	1.01893e-19	5.38758e-17	34.4603	0.174489	12.702	0.559116	chr20	39260008	39260010	Quies	OpenSea
cg22880933_TC21	ARHGEF1	0.734456	-0.0110795	12.3941	1.02078e-19	5.39386e-17	34.4586	0.126283	13.1834	0.498123	chr19	41903320	41903322	Tx	Shore	cg22880933	cg22880933
cg17115619_BC21	RNF103-CHMP3	-1.24225	-1.01705	-12.384	1.0632e-19	5.61442e-17	34.4186	-0.184869	-12.2859	0.336916	chr2	86671445	86671447	Quies	OpenSea	cg17115619
cg23184690_BC21	APOC1P1	0.739267	0.623449	12.3839	1.0639e-19	5.61447e-17	34.418	0.121276	13.244	0.605072	chr19	44926513	44926515	Quies	OpenSea	cg23184690	cg23184690
cg21020221_BC21	SREBF1	0.855377	-0.342067	12.3823	1.0709e-19	5.64781e-17	34.4116	0.144199	12.7496	0.44191	chr17	17817865	17817867	Tx	OpenSea	cg21020221
cg05196406_BC21	ALDH4A1	0.974876	0.973659	12.3814	1.07482e-19	5.66482e-17	34.408	0.14811	12.3234	0.658921	chr1	18890757	18890759	Quies	OpenSea	cg05196406
cg19839531_TC21	TTC7B	1.31321	-0.0310047	12.3773	1.09248e-19	5.75422e-17	34.392	0.22128	12.3901	0.494907	chr14	90600071	90600073	Quies	OpenSea
cg19836074_BC21	BUB1B-PAK6;PAK6	1.17076	-0.358257	12.3746	1.10466e-19	5.8146e-17	34.3812	0.194139	12.7372	0.440593	chr15	40264582	40264584	Quies	OpenSea	cg19836074
cg00085819_BC21	PACSIN2	1.08784	-1.55135	12.3711	1.1205e-19	5.89316e-17	34.3672	0.138235	12.5851	0.259706	chr22	42949436	42949438	EnhWk	OpenSea	cg00085819
cg04320596_TC21	GMDS	1.29172	0.609518	12.371	1.12102e-19	5.89316e-17	34.3667	0.210736	13.0857	0.599644	chr6	1864712	1864714	Quies	OpenSea	cg04320596
cg16818056_BC21	TMTC1	-1.25175	-0.518843	-12.3702	1.12469e-19	5.90866e-17	34.3635	-0.205384	-12.2717	0.414083	chr12	29661083	29661085	Quies	OpenSea	cg16818056	cg16818056
cg06852683_TC21	HIVEP1	0.850998	1.24494	12.3693	1.1285e-19	5.92487e-17	34.3602	0.123148	12.496	0.700643	chr6	12124629	12124631	TxWk	OpenSea
cg00408169_TC21	ID3	1.40821	-0.792278	12.3683	1.13326e-19	5.94604e-17	34.3561	0.209329	12.556	0.371989	chr1	23558269	23558271	TssA	Shore
cg19700208_BC21	ENSG00000255946	-1.39263	0.802678	-12.3643	1.15176e-19	6.03926e-17	34.3402	-0.216095	-12.341	0.630385	chr12	120751503	120751505	Quies	OpenSea	cg19700208
cg08469268_TC21	ZNF608	-1.17873	1.84462	-12.3606	1.16923e-19	6.12695e-17	34.3255	-0.139672	-11.5392	0.775807	chr5	124662539	124662541	EnhA1	OpenSea
cg13081156_TC21	PCBD2	-1.18966	1.35479	-12.3604	1.17015e-19	6.12785e-17	34.3247	-0.165883	-12.1625	0.713557	chr5	134945305	134945307	Quies	OpenSea	cg13081156
cg01203550_TC21	MYH7	-1.24911	-1.72397	-12.3568	1.18723e-19	6.21334e-17	34.3105	-0.155888	-11.8924	0.238566	chr14	23435738	23435740	Quies	OpenSea		cg01203550
cg06480434_BC21	EXOSC7	-1.43704	2.05475	-12.3551	1.19536e-19	6.25185e-17	34.3038	-0.159338	-12.0077	0.797649	chr3	44996629	44996631	TxWk	OpenSea	cg06480434
cg16763574_TC11	ARHGEF7	0.948096	1.48282	12.3544	1.19875e-19	6.26559e-17	34.301	0.127124	12.4218	0.732206	chr13	111284704	111284706	Tx	Shore	cg16763574	cg16763574
cg13845366_TC21	ARHGAP10	1.05195	0.7447	12.3541	1.20051e-19	6.2708e-17	34.2996	0.168532	12.6738	0.623308	chr4	147777533	147777535	Quies	OpenSea	cg13845366
cg05813673_TC21	SCFD2	1.16948	-0.226764	12.3539	1.20129e-19	6.2709e-17	34.2989	0.194746	12.5168	0.462566	chr4	52996353	52996355	Quies	OpenSea	cg05813673	cg05813673
cg03249782_TC21	AMOTL2;RPL39P5	1.30394	0.0873409	12.3487	1.22694e-19	6.40073e-17	34.2782	0.220942	12.4174	0.514384	chr3	134357224	134357226	EnhG2	OpenSea	cg03249782
cg06206703_BC21	CCDC96;ENSG00000245748;TADA2B	0.821466	-0.235544	12.346	1.24039e-19	6.46676e-17	34.2676	0.139809	12.8831	0.45995	chr4	7041811	7041813	EnhWk	Shore
cg00836530_BC21	ENSG00000226883;FGGY	1.21166	0.349007	12.3455	1.24302e-19	6.47633e-17	34.2655	0.203656	12.6818	0.557925	chr1	59769440	59769442	Quies	OpenSea
cg13471336_TC21	DIP2C	1.05255	0.968116	12.3443	1.24902e-19	6.50348e-17	34.2608	0.160851	12.5451	0.657936	chr10	623229	623231	TxWk	Island	cg13471336	cg13471336
cg20919705_TC21	ENSG00000273398;PPP3R1	0.92756	-0.414967	12.3417	1.26243e-19	6.56915e-17	34.2503	0.155158	12.5181	0.429871	chr2	68218921	68218923	Quies	OpenSea	cg20919705
cg19997013_TC21	RALY	1.05564	1.20623	12.3408	1.26669e-19	6.58711e-17	34.247	0.155222	11.8392	0.692766	chr20	34066935	34066937	TxWk	OpenSea	cg19997013
cg04748516_TC21	AHNAK	0.71689	0.462638	12.3365	1.28895e-19	6.69862e-17	34.2299	0.119156	13.0559	0.578557	chr11	62463321	62463323	Quies	OpenSea	cg04748516
cg19900130_BC21	SYNE3	1.13113	0.0233364	12.3358	1.29256e-19	6.71312e-17	34.2272	0.19017	12.468	0.504204	chr14	95491596	95491598	Quies	OpenSea
cg10624538_BC21	NA	1.07306	-1.25062	12.3352	1.29596e-19	6.72654e-17	34.2246	0.1505	12.0898	0.301574	chr1	228805058	228805060	Quies	OpenSea	cg10624538
cg08744986_BC21	NMNAT2	-1.34327	-0.0238944	-12.3329	1.3079e-19	6.78419e-17	34.2156	-0.226732	-12.3395	0.49598	chr1	183305447	183305449	Quies	OpenSea	cg08744986
cg00384840_BC21	ENSG00000262873	1.30904	-2.33419	12.3312	1.31733e-19	6.82878e-17	34.2086	0.128519	11.716	0.174208	chr17	81018554	81018556	TssFlnkU	OpenSea	cg00384840
cg14489456_BC21	LINC02048	0.966655	0.234693	12.331	1.31816e-19	6.82878e-17	34.2079	0.164422	12.708	0.539592	chr3	194283888	194283890	Quies	OpenSea	cg14489456
cg05193970_BC21	ACOX2	-1.14788	1.23242	-12.3288	1.32988e-19	6.88513e-17	34.1993	-0.165179	-12.2438	0.696584	chr3	58537921	58537923	Quies	OpenSea	cg05193970
cg25644759_TC21	NA	0.816012	0.30549	12.3265	1.34249e-19	6.94603e-17	34.19	0.138811	12.8153	0.551952	chr11	2997129	2997131	TxWk	OpenSea	cg25644759
cg14630843_BC21	ENSG00000286192;MAD1L1	1.207	0.180343	12.3238	1.35734e-19	7.01843e-17	34.1792	0.204871	12.7662	0.529806	chr7	2151890	2151892	TxWk	OpenSea	cg14630843
cg20367419_BC21	RAB20	-1.22279	0.971769	-12.3219	1.36756e-19	7.06681e-17	34.1719	-0.187897	-12.2644	0.657416	chr13	110526050	110526052	EnhWk	OpenSea	cg20367419
cg03496453_BC21	POLR2A	0.999108	0.0886862	12.3214	1.37057e-19	7.07385e-17	34.1697	0.170742	12.5633	0.515097	chr17	7508362	7508364	Tx	OpenSea	cg03496453
cg06417508_TC21	ENSG00000263096;HLF	-1.15478	-0.520686	-12.3214	1.37065e-19	7.07385e-17	34.1697	-0.190044	-12.3364	0.413762	chr17	55274706	55274708	Quies	OpenSea	cg06417508
cg10614445_BC21	DNMT3A	0.774646	0.0945614	12.3176	1.39211e-19	7.18011e-17	34.1544	0.13295	12.9693	0.516167	chr2	25303826	25303828	EnhWk	OpenSea	cg10614445	cg10614445
cg00291004_TC21	PTBP3	1.38478	0.0137781	12.3154	1.40458e-19	7.23985e-17	34.1457	0.233817	12.3391	0.501926	chr9	112308900	112308902	Quies	OpenSea	cg00291004
cg18654504_TC21	TACC1	-1.23627	0.883385	-12.3105	1.4323e-19	7.37531e-17	34.1265	-0.192534	-12.0998	0.643718	chr8	38732723	38732725	ReprPCWk	OpenSea	cg18654504
cg26983198_TC21	TNNT3	1.31952	-1.94876	12.3105	1.43266e-19	7.37531e-17	34.1263	0.142808	11.9976	0.212443	chr11	1931525	1931527	Quies	Shelf	cg26983198	cg26983198
cg23108177_TC21	NA	1.1041	0.711165	12.31	1.43529e-19	7.38424e-17	34.1245	0.178403	12.3552	0.617692	chr17	82099943	82099945	EnhWk	Shore
cg08461840_TC21	GNG7	-1.13003	-0.523894	-12.3088	1.44265e-19	7.41741e-17	34.1195	-0.186058	-12.689	0.413115	chr19	2620968	2620970	Quies	Shore	cg08461840	cg08461840
cg04842427_TC21	NA	1.08373	0.0978086	12.3085	1.44434e-19	7.42149e-17	34.1183	0.18446	12.4722	0.516619	chr1	213420133	213420135	Quies	OpenSea	cg04842427
cg26738657_BC21	FOXK1	1.07745	-1.38817	12.307	1.45316e-19	7.46208e-17	34.1124	0.146277	12.854	0.281628	chr7	4769996	4769998	TxWk	Shelf	cg26738657
cg00812799_TC21	IL17D	-1.45074	0.647847	-12.3067	1.45488e-19	7.46627e-17	34.1112	-0.231611	-11.8936	0.605664	chr13	20721472	20721474	TssBiv	Island	cg00812799	cg00812799
cg04752023_TC21	RNF220;TMEM53	0.761222	0.136037	12.3053	1.46294e-19	7.50291e-17	34.1058	0.13033	13.0583	0.523108	chr1	44642982	44642984	Tx	OpenSea	cg04752023
cg01418934_BC21	NIBAN1	0.958387	0.562624	12.3041	1.47005e-19	7.5346e-17	34.101	0.157867	12.3644	0.594147	chr1	184806564	184806566	Quies	OpenSea	cg01418934
cg24118364_BC21	CRTC3	1.43167	0.168241	12.304	1.47096e-19	7.5346e-17	34.1004	0.239694	12.2881	0.528212	chr15	90556562	90556564	TxWk	OpenSea
cg27179347_BC21	SCAMP2	0.981584	-1.70686	12.2999	1.4957e-19	7.65658e-17	34.0841	0.122293	12.7031	0.238526	chr15	74871058	74871060	EnhA1	Shore	cg27179347
cg10510408_BC21	PEMT	0.679062	0.553418	12.2984	1.50491e-19	7.69889e-17	34.0781	0.1127	13.2055	0.593737	chr17	17561936	17561938	Quies	Island	cg10510408
cg18263919_TC21	TCTN2	-1.78987	0.529579	-12.2969	1.51382e-19	7.73964e-17	34.0723	-0.282838	-12.5799	0.58362	chr12	123696307	123696309	TxWk	OpenSea
cg14206651_BC21	SCMH1	-1.09694	0.799002	-12.2958	1.52066e-19	7.76979e-17	34.0679	-0.174363	-12.4899	0.631497	chr1	41192431	41192433	Quies	OpenSea	cg14206651	cg14206651
cg03466977_TC21	BCAS1;ENSG00000236352	-1.21503	-0.228099	-12.2955	1.52239e-19	7.77376e-17	34.0667	-0.204892	-12.2607	0.461397	chr20	53939479	53939481	EnhA1	OpenSea	cg03466977
cg13234931_BC21	SDR42E2	0.829872	-1.88895	12.2939	1.53232e-19	7.81959e-17	34.0604	0.0952965	12.206	0.216221	chr16	22189773	22189775	TssFlnkU	Shore	cg13234931
cg02786073_BC21	NA	-1.40035	-0.244663	-12.2926	1.54078e-19	7.8579e-17	34.055	-0.233622	-12.4403	0.459486	chr11	68857762	68857764	Quies	Shore	cg02786073	cg02786073
cg21867263_TC11	GSE1	1.99326	2.07694	12.2906	1.55291e-19	7.9148e-17	34.0473	0.207302	10.7777	0.790434	chr16	85314233	85314235	EnhWk	OpenSea
cg20742768_TC21	AKAP13;AKAP13-AS1	1.22526	-2.22275	12.2901	1.5563e-19	7.92717e-17	34.0451	0.119132	11.616	0.183708	chr15	85620827	85620829	TssFlnkU	OpenSea
cg15154229_BC21	CPA1	0.857062	0.649146	12.2878	1.57096e-19	7.99685e-17	34.036	0.139375	12.6345	0.608765	chr7	130380169	130380171	Quies	Shore	cg15154229	cg15154229	cg15154229
cg24266801_BC21	ELL	1.0444	0.91818	12.2873	1.57425e-19	8.00866e-17	34.0339	0.163111	12.3354	0.649956	chr19	18492473	18492475	TxWk	OpenSea
cg05640422_TC21	NA	-1.01712	1.52536	-12.2855	1.58541e-19	8.06039e-17	34.027	-0.136059	-11.8382	0.738269	chr9	33380581	33380583	Quies	OpenSea	cg05640422
cg00160478_BC21	NA	1.12756	0.578958	12.2848	1.59011e-19	8.07929e-17	34.0241	0.182679	12.0265	0.59537	chr2	20539595	20539597	Quies	OpenSea	cg00160478	cg00160478
cg00001364_TC21	PROX1	1.05909	-0.0779486	12.2825	1.60475e-19	8.14865e-17	34.0151	0.180079	12.4965	0.486956	chr1	213997032	213997034	Quies	OpenSea	cg00001364	cg00001364
cg02641801_BC21	NA	0.879602	-0.263771	12.2767	1.64326e-19	8.33722e-17	33.9918	0.149623	12.8216	0.455423	chr2	25990638	25990640	Quies	OpenSea	cg02641801	cg02641801
cg10635891_BC21	MYLK3	-0.803815	-0.81875	-12.2766	1.64392e-19	8.33722e-17	33.9914	-0.127141	-12.5107	0.363619	chr16	46748810	46748812	Quies	OpenSea	cg10635891
cg05312882_TC21	PTK7	1.27272	1.00098	12.2758	1.6494e-19	8.35982e-17	33.9882	0.194072	12.3162	0.661272	chr6	43146539	43146541	Tx	OpenSea	cg05312882
cg22775123_BC21	DAAM2	1.18638	-1.31394	12.2718	1.67663e-19	8.4926e-17	33.9721	0.164312	13.3048	0.293721	chr6	39793818	39793820	TssBiv	Shore	cg22775123	cg22775123
cg02833763_BC21	SPTBN1	1.068	-1.02851	12.2713	1.67993e-19	8.50403e-17	33.9702	0.160628	12.4372	0.333671	chr2	54596112	54596114	EnhA1	OpenSea
cg25954510_BC21	NA	0.851284	1.12283	12.2695	1.6919e-19	8.55936e-17	33.9632	0.126059	12.4073	0.682438	chr21	44985819	44985821	Quies	Shelf
cg07554626_BC21	EBF3	-0.908793	1.29094	-12.2687	1.69755e-19	8.57902e-17	33.96	-0.127924	-12.156	0.706683	chr10	129855020	129855022	Quies	OpenSea	cg07554626	cg07554626
cg04146801_TC21	MYOM2	-1.22756	1.57747	-12.2687	1.69788e-19	8.57902e-17	33.9598	-0.154063	-11.6197	0.742185	chr8	2069451	2069453	ReprPCWk	OpenSea	cg04146801	cg04146801
cg16902977_BC21	TMPRSS4	1.07578	0.529487	12.2677	1.70448e-19	8.60706e-17	33.956	0.178095	12.2005	0.588057	chr11	118111395	118111397	Quies	OpenSea	cg16902977
cg17083720_BC21	PLCL2	-1.08703	1.523	-12.267	1.70917e-19	8.6254e-17	33.9533	-0.143379	-11.6993	0.736967	chr3	16828639	16828641	Quies	OpenSea	cg17083720
cg00163294_BC21	DIP2C	1.09466	0.364744	12.2646	1.7259e-19	8.70449e-17	33.9437	0.184053	12.5269	0.561005	chr10	612881	612883	EnhA1	OpenSea	cg00163294
cg09143268_BC21	NA	1.26327	-1.97568	12.2638	1.73164e-19	8.72806e-17	33.9405	0.13817	11.4851	0.210998	chr1	67645741	67645743	Quies	OpenSea	cg09143268
cg06647928_BC21	LINC01331;LINC01335	1.0287	-0.0819521	12.2588	1.76754e-19	8.90356e-17	33.9204	0.175204	12.5216	0.486219	chr5	74316377	74316379	Quies	OpenSea	cg06647928	cg06647928
cg16982575_BC21	PALM2AKAP2	-0.946951	-0.613484	-12.2583	1.77059e-19	8.91344e-17	33.9187	-0.155253	-12.4143	0.397457	chr9	109888151	109888153	Quies	OpenSea	cg16982575
cg00438203_BC21	LDLRAP1	1.19457	0.361101	12.258	1.77283e-19	8.91922e-17	33.9174	0.199806	12.2864	0.560151	chr1	25549177	25549179	EnhA1	OpenSea
cg01783309_BC21	OSBPL3	0.754271	0.906337	12.2574	1.77753e-19	8.93739e-17	33.9148	0.118144	12.8278	0.650036	chr7	24963545	24963547	Quies	OpenSea	cg01783309
cg09345144_BC21	CLEC16A	1.03316	1.0341	12.257	1.78035e-19	8.94606e-17	33.9133	0.155957	12.2511	0.667719	chr16	10965693	10965695	TxWk	OpenSea	cg09345144
cg26572901_TC21	NA	0.830269	1.58426	12.2543	1.80014e-19	9.03995e-17	33.9024	0.108922	12.6335	0.747156	chr7	27030741	27030743	Quies	OpenSea	cg26572901	cg26572901
cg13849419_TC21	ENSG00000285130;TJP2	-1.59989	0.0135198	-12.2534	1.8069e-19	9.06837e-17	33.8988	-0.265392	-12.1495	0.50285	chr9	69187154	69187156	EnhA1	OpenSea	cg13849419	cg13849419
cg08870183_BC21	SIL1	0.936541	1.39811	12.2528	1.81095e-19	9.08312e-17	33.8966	0.128427	12.0843	0.721499	chr5	139104966	139104968	EnhA1	OpenSea	cg08870183
cg16407109_BC21	DAGLA	0.909863	0.0160506	12.2524	1.81392e-19	9.09243e-17	33.895	0.155399	12.6115	0.502761	chr11	61688617	61688619	EnhA1	OpenSea
cg10327769_TC21	MAP3K14-AS1;SPATA32	0.880692	0.113174	12.2493	1.83686e-19	9.20183e-17	33.8826	0.150623	12.6409	0.519319	chr17	45262875	45262877	EnhWk	Shore	cg10327769	cg10327769
cg24915522_BC21	SMOX	1.13992	0.264254	12.2491	1.83871e-19	9.20546e-17	33.8817	0.192973	12.2773	0.544259	chr20	4153300	4153302	Quies	Shelf
cg21333217_BC11	PLXND1	1.14677	2.03672	12.2485	1.8427e-19	9.2198e-17	33.8795	0.124193	12.1814	0.797951	chr3	129558477	129558479	EnhWk	OpenSea	cg21333217	cg21333217
cg00155430_TC21	SEL1L3	-1.36605	0.771262	-12.2466	1.85746e-19	9.28798e-17	33.8717	-0.21345	-11.8828	0.625152	chr4	25814406	25814408	Quies	OpenSea	cg00155430
cg13003178_BC21	NBEA	1.01495	0.264287	12.2387	1.91773e-19	9.58351e-17	33.8404	0.172165	12.5621	0.544572	chr13	35499681	35499683	Quies	OpenSea	cg13003178	cg13003178
cg04606771_TC21	ENSG00000249609;PALLD	1.02671	-0.517888	12.2375	1.92683e-19	9.62313e-17	33.8358	0.169027	12.3923	0.413134	chr4	168831303	168831305	EnhA1	Shore	cg04606771
cg22482499_BC21	CLASP1	-1.15641	0.981625	-12.2348	1.94864e-19	9.72612e-17	33.8247	-0.178975	-12.6489	0.65884	chr2	121605865	121605867	TxWk	OpenSea	cg22482499
cg17188777_BC21	TEAD4	1.04083	2.04429	12.2311	1.97844e-19	9.86886e-17	33.8098	0.111028	11.1314	0.800184	chr12	3032070	3032072	Quies	OpenSea
cg08760518_TC21	CYFIP2;ENSG00000253653	1.3227	0.478225	12.2307	1.98116e-19	9.87641e-17	33.8085	0.21824	12.0789	0.578868	chr5	157267281	157267283	TssFlnkU	Shore
cg02606056_BC21	ENSG00000230730	0.829706	0.662502	12.2301	1.98623e-19	9.89289e-17	33.806	0.136109	12.6586	0.610962	chr2	28662099	28662101	EnhA1	OpenSea
cg05053713_BC21	ARPC2	0.984396	1.25269	12.23	1.98688e-19	9.89289e-17	33.8057	0.140638	12.2204	0.700561	chr2	218234368	218234370	Tx	OpenSea	cg05053713
cg13082768_BC21	MTSS1	1.10361	-0.340081	12.229	1.99501e-19	9.92193e-17	33.8017	0.184362	12.2311	0.443112	chr8	124610532	124610534	Quies	OpenSea
cg22490346_TC21	SNHG14;UBE3A	0.799522	0.438963	12.229	1.99514e-19	9.92193e-17	33.8016	0.13403	12.8625	0.574357	chr15	25413694	25413696	Quies	OpenSea	cg22490346
cg06728274_BC21	CHN1	-1.31345	-2.52135	-12.2281	2.00214e-19	9.95072e-17	33.7982	-0.114692	-10.2004	0.155485	chr2	174998509	174998511	Quies	OpenSea	cg06728274
cg19207306_BC21	NA	-1.05859	0.066647	-12.2269	2.0121e-19	9.99417e-17	33.7933	-0.179975	-12.4638	0.511353	chr7	50800995	50800997	Quies	OpenSea	cg19207306
cg13888445_BC21	AK1	0.967457	0.102439	12.2254	2.02451e-19	1.00497e-16	33.7873	0.165323	12.6256	0.517343	chr9	127866667	127866669	TxWk	OpenSea	cg13888445	cg13888445
cg23050223_TC21	CCDC40;ENSG00000289689	0.787205	0.44147	12.2228	2.04638e-19	1.01521e-16	33.7767	0.131608	12.794	0.57478	chr17	80049504	80049506	Quies	OpenSea
cg13359296_TC21	GLIS3	0.805328	0.144084	12.2219	2.05318e-19	1.01797e-16	33.7735	0.137986	12.8024	0.524625	chr9	3956346	3956348	Quies	OpenSea
cg05609973_TC21	ENSG00000285558;GRK7	0.845639	1.29451	12.2212	2.05932e-19	1.0204e-16	33.7706	0.119617	12.4219	0.707483	chr3	141795519	141795521	Quies	Shore
cg02899685_BC21	UTRN	-1.35558	0.868244	-12.2207	2.06329e-19	1.02175e-16	33.7687	-0.21263	-12.2392	0.64073	chr6	144815952	144815954	Quies	OpenSea	cg02899685
cg14952599_TC11	ENSG00000282221;LAD1	-0.919414	-0.200046	-12.2203	2.0671e-19	1.02302e-16	33.7669	-0.156301	-12.5623	0.46628	chr1	201399615	201399617	TssBiv	Island	cg14952599
cg04387796_BC21	MRTFA	-0.981545	0.840145	-12.2181	2.0857e-19	1.0316e-16	33.7581	-0.156178	-12.3488	0.638856	chr22	40593839	40593841	Quies	OpenSea	cg04387796
cg14517390_TC21	ACSBG1;IDH3A	-1.51497	1.37051	-12.2165	2.09892e-19	1.03751e-16	33.7519	-0.206423	-11.3459	0.710461	chr15	78170987	78170989	Tx	OpenSea	cg14517390	cg14517390
cg17928319_TC21	PLB1	1.23216	-0.0273431	12.216	2.10345e-19	1.03857e-16	33.7498	0.207761	12.4317	0.495356	chr2	28596988	28596990	Quies	OpenSea	cg17928319
cg09278865_TC21	NA	-1.25401	1.09314	-12.216	2.10361e-19	1.03857e-16	33.7497	-0.182835	-12.2964	0.675473	chr3	48742355	48742357	TxWk	OpenSea	cg09278865
cg06876872_TC21	ARL8A	1.08125	-0.00776692	12.2151	2.11141e-19	1.0418e-16	33.7461	0.183443	12.3787	0.49869	chr1	202141161	202141163	TxWk	Shelf	cg06876872	cg06876872
cg15360087_BC21	PEMT	0.739029	-0.388366	12.2143	2.11832e-19	1.04458e-16	33.7429	0.124657	12.9493	0.433918	chr17	17561538	17561540	Quies	Shore	cg15360087
cg00405824_TC11	ENSG00000270124;GSE1	1.11302	0.974658	12.2114	2.14318e-19	1.0562e-16	33.7314	0.169872	12.083	0.658455	chr16	85582829	85582831	EnhWk	Shelf	cg00405824	cg00405824
cg01796800_TC21	MSI2	0.941035	1.085	12.2111	2.14578e-19	1.05685e-16	33.7302	0.140995	12.4851	0.676193	chr17	57518370	57518372	EnhA1	OpenSea	cg01796800	cg01796800
cg18280482_TC21	ENSG00000279334;NCOR2	0.88072	-0.0746859	12.2105	2.15125e-19	1.0589e-16	33.7277	0.150419	12.601	0.487328	chr12	124560537	124560539	TxWk	OpenSea
cg14361001_BC21	NA	1.05635	1.28513	12.2093	2.16154e-19	1.06333e-16	33.7231	0.153222	11.1377	0.701438	chr9	81374282	81374284	Quies	OpenSea	cg14361001	cg14361001
cg26568756_BC21	ATP2A1	1.45132	0.941905	12.2076	2.17651e-19	1.07005e-16	33.7163	0.223185	12.2442	0.65081	chr16	28898624	28898626	Quies	Shore	cg26568756	cg26568756
cg26993334_BC21	ANTXR1	1.34842	0.541764	12.2074	2.17862e-19	1.07045e-16	33.7153	0.220628	12.2094	0.589269	chr2	69054514	69054516	Quies	OpenSea	cg26993334
cg09070662_BC21	IGDCC3	-0.810806	-0.58846	-12.2068	2.18399e-19	1.07244e-16	33.7129	-0.133536	-12.8786	0.401007	chr15	65368383	65368385	ReprPCWk	OpenSea	cg09070662
cg11804965_TC21	ANKFN1	-1.33445	1.09195	-12.2061	2.18985e-19	1.07468e-16	33.7103	-0.198191	-11.5028	0.673506	chr17	56142217	56142219	Quies	OpenSea	cg11804965	cg11804965
cg02505192_BC21	SH2D4A	-1.08105	0.86314	-12.2048	2.20137e-19	1.07969e-16	33.7052	-0.166975	-12.0499	0.641773	chr8	19346830	19346832	Quies	OpenSea	cg02505192
cg15517634_BC21	PLEKHA7	1.3022	0.841261	12.1974	2.26847e-19	1.11161e-16	33.6757	0.204653	11.9754	0.635509	chr11	16793225	16793227	Quies	OpenSea	cg15517634
cg22531217_TC21	NA	0.98198	1.51692	12.1974	2.26918e-19	1.11161e-16	33.6754	0.132877	11.7836	0.737011	chr5	149674494	149674496	Quies	OpenSea	cg22531217
cg03960681_TC21	ICE2;RORA-AS1	-1.10536	0.907872	-12.1962	2.28008e-19	1.11629e-16	33.6707	-0.171999	-12.0937	0.648996	chr15	60477781	60477783	TssFlnkD	Shore	cg03960681	cg03960681
cg14610024_BC21	ANKRD11;ENSG00000261692	0.995063	-0.237308	12.1944	2.29634e-19	1.12357e-16	33.6638	0.168739	12.397	0.459807	chr16	89420439	89420441	TxWk	Shore	cg14610024
cg03771436_TC21	CACNA2D1	-1.44054	0.246896	-12.1932	2.30836e-19	1.12878e-16	33.6586	-0.240783	-12.4862	0.540399	chr7	82348329	82348331	Quies	OpenSea	cg03771436	cg03771436
cg01302853_TC21	ENSG00000286192;MAD1L1	1.02093	-0.251524	12.193	2.30984e-19	1.12883e-16	33.658	0.172787	12.4083	0.457667	chr7	2196534	2196536	Tx	OpenSea	cg01302853	cg01302853
cg09215865_TC21	ATXN1	-1.3265	1.1451	-12.1913	2.32556e-19	1.13584e-16	33.6514	-0.19447	-12.0032	0.682349	chr6	16559477	16559479	Quies	OpenSea
cg01301660_TC21	STARD4-AS1	-1.17302	-2.17549	-12.1879	2.35853e-19	1.15125e-16	33.6375	-0.121505	-11.9058	0.187309	chr5	111551012	111551014	EnhA1	OpenSea	cg01301660	cg01301660
cg20138263_BC21	ATP10A	1.08293	-0.0368943	12.1867	2.36989e-19	1.15611e-16	33.6328	0.184363	12.4237	0.493951	chr15	25776077	25776079	Quies	OpenSea
cg02197303_TC11	HTT	0.971066	0.999165	12.1865	2.37206e-19	1.15648e-16	33.6319	0.146605	12.7908	0.662853	chr4	3238893	3238895	Tx	OpenSea	cg02197303	cg02197303
cg15283622_TC21	HIBCH;INPP1	1.03935	-1.0908	12.1856	2.38078e-19	1.16004e-16	33.6283	0.151824	12.9197	0.324525	chr2	190343295	190343297	TssFlnkU	Shore	cg15283622
cg19048236_BC21	FARP1;STK24	1.71295	0.881516	12.1844	2.39233e-19	1.16498e-16	33.6236	0.267165	12.5572	0.63951	chr13	98452094	98452096	Tx	OpenSea
cg11365205_TC21	PITPNB	1.3873	1.67331	12.1839	2.39694e-19	1.16653e-16	33.6217	0.175053	10.7152	0.750889	chr22	27852490	27852492	Tx	OpenSea	cg11365205
cg05240959_BC21	ENSG00000287237;PLXNC1	-1.41954	-0.822917	-12.1832	2.40406e-19	1.1693e-16	33.6188	-0.22208	-11.6254	0.366687	chr12	94260897	94260899	Quies	OpenSea	cg05240959
cg10370305_BC21	NA	1.12636	-0.616978	12.1817	2.41915e-19	1.17594e-16	33.6127	0.182742	12.3164	0.398032	chr11	27282424	27282426	Quies	OpenSea	cg10370305	cg10370305
cg21539842_TC21	DDR2	0.977596	-0.645033	12.1786	2.44994e-19	1.1902e-16	33.6003	0.158075	12.5686	0.39254	chr1	162671214	162671216	Quies	OpenSea	cg21539842	cg21539842
cg21405673_BC21	LINC01738	1.1813	-0.880049	12.1782	2.45342e-19	1.19119e-16	33.5989	0.18444	12.2408	0.356883	chr1	47703540	47703542	ReprPCWk	OpenSea	cg21405673
cg13230187_TC21	NA	-1.27017	0.688632	-12.1756	2.47944e-19	1.20311e-16	33.5885	-0.201527	-12.4175	0.61288	chr2	62152165	62152167	Quies	OpenSea	cg13230187
cg06216883_TC21	MIR7160;MYOM2	1.32797	-2.37076	12.1724	2.51262e-19	1.21849e-16	33.5755	0.127972	10.4996	0.17061	chr8	2075170	2075172	Quies	OpenSea	cg06216883	cg06216883
cg01955533_TC21	CDKN1A	1.28878	-0.334286	12.171	2.52651e-19	1.2245e-16	33.5701	0.215009	12.1789	0.444246	chr6	36682955	36682957	EnhA1	Shore	cg01955533	cg01955533
cg12556057_BC21	SDAD1P4;SGCG	0.99155	-0.453782	12.1692	2.54463e-19	1.23184e-16	33.5631	0.164375	12.4644	0.423841	chr13	23268637	23268639	Quies	OpenSea	cg12556057
cg00808403_BC21	NRADDP	0.920767	-0.229423	12.1692	2.54466e-19	1.23184e-16	33.5631	0.156354	12.5121	0.461139	chr3	47011145	47011147	TxWk	Shore	cg00808403	cg00808403
cg14398128_BC21	PRMT7	-1.45203	0.143869	-12.1638	2.6018e-19	1.25846e-16	33.5413	-0.242269	-12.2839	0.522942	chr16	68346104	68346106	Tx	OpenSea	cg14398128
cg04215564_TC21	LINC00222	1.01043	-0.604117	12.1637	2.60273e-19	1.25846e-16	33.5409	0.162903	12.1215	0.399309	chr6	108760647	108760649	Quies	OpenSea	cg04215564	cg04215564
cg23349326_TC21	TNS3	0.925869	0.841115	12.1597	2.64601e-19	1.27863e-16	33.5248	0.145641	12.3964	0.639017	chr7	47583870	47583872	EnhA1	Shore	cg23349326	cg23349326
cg05014727_TC11	PFKFB3	1.71714	-2.61792	12.1579	2.66509e-19	1.2871e-16	33.5177	0.147043	9.96752	0.152919	chr10	6172052	6172054	Quies	OpenSea	cg05014727	cg05014727
cg27342480_BC21	PYGB	1.15917	0.487325	12.1566	2.67877e-19	1.29294e-16	33.5127	0.192409	12.3759	0.580602	chr20	25277359	25277361	Tx	OpenSea	cg27342480
cg03727333_BC21	SGMS1	0.893874	1.64284	12.154	2.70818e-19	1.30637e-16	33.502	0.113636	11.8487	0.75374	chr10	50619706	50619708	Quies	Shelf	cg03727333	cg03727333
cg02806680_TC21	NA	0.932851	-0.230098	12.151	2.74111e-19	1.32147e-16	33.4901	0.158348	12.4552	0.461028	chr2	160064429	160064431	Quies	Shore	cg02806680
cg24108277_TC21	DNM2	-1.06939	0.887711	-12.1498	2.75418e-19	1.32699e-16	33.4855	-0.168537	-12.0579	0.645852	chr19	10732671	10732673	Quies	OpenSea
cg13718870_BC21	BRD3;ENSG00000235138	0.772718	0.904193	12.1491	2.76197e-19	1.32996e-16	33.4827	0.121648	12.5778	0.649862	chr9	134054021	134054023	TxWk	Island	cg13718870	cg13718870
cg02229456_BC21	SDCCAG8	1.34817	1.34918	12.149	2.76397e-19	1.33015e-16	33.482	0.185372	11.401	0.708973	chr1	243456401	243456403	Quies	OpenSea
cg12899919_BC21	GARRE1	-0.775874	-0.210547	-12.1451	2.80763e-19	1.35036e-16	33.4666	-0.132482	-12.7721	0.464074	chr19	34317699	34317701	EnhWk	OpenSea	cg12899919
cg26907379_TC21	SLC25A25	0.748213	-0.295811	12.1442	2.8182e-19	1.35465e-16	33.4629	0.126701	12.8256	0.449655	chr9	128081462	128081464	EnhA1	OpenSea	cg26907379
cg26236520_BC21	NA	1.33961	1.30649	12.1436	2.82474e-19	1.357e-16	33.4607	0.189902	11.908	0.70456	chr22	31958743	31958745	TxWk	OpenSea
cg20115925_TC21	CASQ2	-1.75428	-0.949932	-12.1424	2.83867e-19	1.3629e-16	33.4559	-0.261173	-12.236	0.351902	chr1	115764860	115764862	Quies	OpenSea	cg20115925
cg20307928_BC21	TRPC4AP	1.1771	-0.391335	12.1417	2.84672e-19	1.36596e-16	33.4531	0.194613	12.24	0.435124	chr20	35018973	35018975	TxWk	OpenSea	cg20307928
cg00372126_BC21	ECE1	-1.38716	-1.07984	-12.1416	2.84848e-19	1.366e-16	33.4525	-0.204719	-12.9727	0.32843	chr1	21278542	21278544	EnhA1	OpenSea
cg24276395_BC21	YEATS2	0.922512	0.107482	12.1376	2.89463e-19	1.38732e-16	33.4367	0.157329	12.4791	0.518233	chr3	183702102	183702104	Quies	Shelf	cg24276395	cg24276395
cg15113672_BC21	RORA	1.05806	-0.284347	12.1365	2.90786e-19	1.39285e-16	33.4322	0.176596	12.5423	0.452427	chr15	60932344	60932346	Quies	OpenSea	cg15113672
cg24612021_BC21	BSN;BSN-AS1	1.17249	0.205507	12.1362	2.91204e-19	1.39404e-16	33.4308	0.193701	12.2701	0.533736	chr3	49642979	49642981	Quies	OpenSea	cg24612021
cg15717687_BC21	NA	0.744096	0.391234	12.1347	2.92997e-19	1.4018e-16	33.4248	0.125339	12.7305	0.566662	chr8	41206964	41206966	Quies	OpenSea	cg15717687
cg17240070_BC21	IPO9;IPO9-AS1	1.05488	-0.932156	12.127	3.02278e-19	1.44536e-16	33.3942	0.15897	11.962	0.34772	chr1	201827707	201827709	TxWk	Shore	cg17240070
cg04939902_TC21	SAE1	-1.41519	0.139889	-12.1245	3.05401e-19	1.45864e-16	33.3841	-0.236564	-12.1729	0.522828	chr19	47157617	47157619	EnhA1	OpenSea	cg04939902
cg10002850_TC11	EGFR	1.26366	0.922933	12.1245	3.05411e-19	1.45864e-16	33.3841	0.197036	12.2307	0.649684	chr7	55022076	55022078	ReprPC	Shore	cg10002850	cg10002850
cg07066571_TC21	CORO1C;RNU7-169P	1.26922	0.0401034	12.1184	3.13104e-19	1.49451e-16	33.3597	0.215083	12.3003	0.506446	chr12	108668184	108668186	EnhWk	OpenSea	cg07066571
cg18748898_TC21	SREBF1	1.09717	0.715633	12.1167	3.15295e-19	1.50409e-16	33.3529	0.175843	12.313	0.618124	chr17	17817924	17817926	Tx	OpenSea	cg18748898
cg12613801_BC21	LINC00963	1.17073	-0.744773	12.1129	3.20146e-19	1.52634e-16	33.3379	0.181793	12.6406	0.377799	chr9	129497727	129497729	TssFlnkU	Shore	cg12613801
cg05225889_BC21	DIP2C;ENSG00000225140	1.07838	1.06795	12.1118	3.21671e-19	1.53273e-16	33.3332	0.161981	12.1919	0.672018	chr10	630953	630955	Quies	Shore	cg05225889
cg22881834_BC21	NA	1.25199	0.926847	12.1107	3.23056e-19	1.53843e-16	33.329	0.193227	11.9543	0.649864	chr7	808732	808734	Quies	OpenSea	cg22881834	cg22881834
cg10632966_BC21	NT5C2	1.07377	0.371765	12.1068	3.2825e-19	1.56226e-16	33.3134	0.180495	12.2429	0.562233	chr10	103241293	103241295	EnhA1	OpenSea	cg10632966	cg10632966
cg08491582_TC21	TMOD1	0.8628	0.123034	12.1067	3.28466e-19	1.56238e-16	33.3127	0.147167	12.6388	0.520777	chr9	97555420	97555422	Quies	OpenSea	cg08491582
cg23468453_TC21	ASCC1	1.11693	1.68847	12.1054	3.3023e-19	1.56986e-16	33.3075	0.139635	11.3694	0.757272	chr10	72146773	72146775	Quies	OpenSea	cg23468453	cg23468453
cg05368724_TC21	FAM178B	1.05144	0.379201	12.105	3.30691e-19	1.57114e-16	33.3061	0.176234	12.3633	0.563497	chr2	96895931	96895933	EnhA1	OpenSea	cg05368724	cg05368724
cg06494448_BC21	ENSG00000258944;PAPLN	1.1434	0.781257	12.1039	3.32168e-19	1.57724e-16	33.3018	0.181983	12.2957	0.628113	chr14	73273994	73273996	Tx	OpenSea	cg06494448
cg05609656_TC21	DAAM2	1.18696	0.0190122	12.1036	3.32655e-19	1.57864e-16	33.3003	0.198771	12.0873	0.503214	chr6	39848116	39848118	Quies	OpenSea	cg05609656	cg05609656
cg19547694_BC21	BRD1	1.11279	0.248678	12.0974	3.41159e-19	1.61806e-16	33.2756	0.187403	12.2596	0.541833	chr22	49780356	49780358	TxWk	Shelf	cg19547694	cg19547694
cg00474713_TC21	ATP2A1	1.02827	-0.39477	12.0972	3.41367e-19	1.61811e-16	33.275	0.172071	12.2531	0.433629	chr16	28877425	28877427	TxWk	Shelf	cg00474713	cg00474713
cg16421195_BC21	AHNAK	0.936396	-1.1854	12.0904	3.50965e-19	1.66264e-16	33.2478	0.134772	12.0799	0.308727	chr11	62552602	62552604	EnhA1	OpenSea
cg10363926_TC21	SH3RF3	1.13948	0.720721	12.0896	3.5218e-19	1.66743e-16	33.2444	0.182066	12.0383	0.618802	chr2	109304825	109304827	Quies	OpenSea	cg10363926	cg10363926
cg03271893_BC21	LZTS2	0.892225	-1.73085	12.0882	3.54217e-19	1.67539e-16	33.2387	0.106182	12.3702	0.235344	chr10	101001212	101001214	TssFlnkU	Shore		cg03271893
cg00114367_TC21	STAT2	0.688102	-0.127231	12.0881	3.54269e-19	1.67539e-16	33.2386	0.118204	13.0148	0.478226	chr12	56346952	56346954	Tx	OpenSea	cg00114367
cg06721132_BC21	CCDC158	1.4977	1.16879	12.0865	3.56714e-19	1.68598e-16	33.2318	0.22191	11.9344	0.683253	chr4	76376881	76376883	Quies	OpenSea
cg12232911_BC21	CD38	1.05244	-0.574734	12.0842	3.59967e-19	1.70037e-16	33.2229	0.171239	12.171	0.404211	chr4	15777337	15777339	ReprPC	Shore	cg12232911
cg18669241_TC21	NA	-1.28268	1.62938	-12.0841	3.6019e-19	1.70045e-16	33.2223	-0.161078	-11.7814	0.747702	chr12	69105096	69105098	Quies	OpenSea	cg18669241
cg13386217_BC21	MYOM2	0.849025	0.453018	12.0822	3.62961e-19	1.71254e-16	33.2148	0.141827	12.4778	0.576606	chr8	2071815	2071817	Quies	OpenSea	cg13386217	cg13386217
cg15121983_BC21	HIP1R	1.16669	1.34288	12.0784	3.68702e-19	1.73863e-16	33.1994	0.161775	11.9992	0.710888	chr12	122849354	122849356	TxWk	OpenSea	cg15121983
cg19340694_BC21	AP4S1	0.984945	1.93197	12.0779	3.69448e-19	1.74114e-16	33.1974	0.114546	12.8824	0.788073	chr14	31060535	31060537	Quies	OpenSea
cg16705452_BC21	MYT1	-0.976646	0.436514	-12.0777	3.69719e-19	1.74142e-16	33.1967	-0.162141	-12.0873	0.573652	chr20	64216127	64216129	Quies	OpenSea	cg16705452
cg20330256_TC21	ADGRG1	0.698214	0.351	12.0756	3.72975e-19	1.7535e-16	33.1881	0.118173	12.8886	0.559854	chr16	57614663	57614665	Quies	OpenSea	cg20330256
cg24917065_BC21	SLC25A37	0.907506	0.59662	12.0755	3.73037e-19	1.7535e-16	33.188	0.148318	12.1717	0.599965	chr8	23560875	23560877	Quies	OpenSea		cg24917065
cg04185991_TC21	NAPB	0.871063	-0.111315	12.0755	3.73056e-19	1.7535e-16	33.1879	0.148733	12.4365	0.481046	chr20	23399809	23399811	TxWk	OpenSea	cg04185991
cg07338464_TC21	NA	-1.23472	-1.38704	-12.0754	3.7314e-19	1.7535e-16	33.1877	-0.164603	-11.4215	0.283583	chr5	148864559	148864561	Quies	OpenSea	cg07338464	cg07338464
cg04156264_TC21	PEBP4	-1.05217	0.512189	-12.0752	3.73507e-19	1.75422e-16	33.1867	-0.173952	-12.3259	0.585748	chr8	22949650	22949652	Quies	OpenSea	cg04156264
cg05118430_TC21	NA	1.37351	0.0909826	12.0749	3.73967e-19	1.75538e-16	33.1855	0.230256	12.0938	0.515589	chr1	210295095	210295097	EnhA1	Shelf	cg05118430
cg12917815_BC21	NA	-0.759994	0.524237	-12.0734	3.76199e-19	1.76484e-16	33.1797	-0.126721	-12.6431	0.588746	chr8	101026942	101026944	EnhA1	OpenSea
cg10344565_TC21	IFT122	-1.05952	-1.71831	-12.071	3.79953e-19	1.78143e-16	33.1699	-0.132184	-12.1995	0.237175	chr3	129507714	129507716	TxWk	OpenSea	cg10344565
cg07015886_TC21	ENSG00000236846;TLR5	0.922218	0.00452038	12.0694	3.82449e-19	1.79211e-16	33.1635	0.157374	12.4046	0.501012	chr1	223144122	223144124	EnhA1	Shore	cg07015886	cg07015886
cg12011427_TC21	NA	1.17941	-0.38264	12.0687	3.83563e-19	1.79537e-16	33.1607	0.193643	12.1224	0.436391	chr2	18829584	18829586	Quies	OpenSea	cg12011427
cg00678974_TC21	BACH2;ENSG00000226455	0.886533	0.386522	12.0687	3.83583e-19	1.79537e-16	33.1606	0.149457	12.4442	0.565218	chr6	89949057	89949059	Quies	OpenSea
cg17471757_BC21	ECHDC2	-0.893158	0.106975	-12.0622	3.93895e-19	1.84259e-16	33.1346	-0.153009	-12.4392	0.518246	chr1	52905179	52905181	Quies	OpenSea	cg17471757
cg21221855_TC21	ERAP1	1.90991	0.839732	12.0608	3.9613e-19	1.85198e-16	33.1291	0.299329	12.338	0.631109	chr5	96786781	96786783	TxWk	OpenSea	cg21221855
cg00606392_TC21	ABCC12	-1.03325	2.06315	-12.0577	4.01209e-19	1.87466e-16	33.1166	-0.110939	-11.4125	0.801817	chr16	48087252	48087254	Quies	OpenSea	cg00606392
cg14156883_BC21	PALM2AKAP2	-1.02267	-0.703141	-12.0559	4.04118e-19	1.88717e-16	33.1095	-0.165387	-12.0656	0.38309	chr9	110078967	110078969	Quies	OpenSea	cg14156883
cg18786411_BC21	IL17D	-1.1097	0.771499	-12.0547	4.0609e-19	1.89517e-16	33.1047	-0.174488	-12.1191	0.626967	chr13	20721388	20721390	ReprPC	Shore	cg18786411
cg22928405_TC21	MGLL	1.16845	1.0269	12.0546	4.06368e-19	1.89517e-16	33.104	0.177785	11.9198	0.665651	chr3	127804330	127804332	Quies	OpenSea	cg22928405	cg22928405
cg03642472_BC21	NA	0.766858	0.235619	12.0545	4.06524e-19	1.89517e-16	33.1037	0.131109	12.7814	0.540131	chr6	145349550	145349552	Quies	OpenSea	cg03642472	cg03642472
cg00195322_TC21	B4GALT5	-1.00748	-0.0300204	-12.052	4.10707e-19	1.91358e-16	33.0936	-0.171782	-12.2727	0.494814	chr20	49662021	49662023	Quies	OpenSea	cg00195322
cg09256096_TC21	FLRT2	-1.25951	0.305973	-12.051	4.12402e-19	1.92039e-16	33.0896	-0.209961	-12.3869	0.55036	chr14	85600105	85600107	Quies	OpenSea	cg09256096
cg14600450_BC21	CUL9;ENSG00000245261	0.840709	0.681667	12.0498	4.14327e-19	1.92826e-16	33.085	0.137004	12.6668	0.613914	chr6	43221721	43221723	TxWk	OpenSea	cg14600450
cg01518970_BC21	TOB1-AS1	-1.16106	1.34745	-12.0478	4.17718e-19	1.94293e-16	33.077	-0.165013	-11.4421	0.709962	chr17	50909167	50909169	EnhA1	OpenSea	cg01518970
cg22240452_TC21	NDRG2;RNASE13;TPPP2	0.974974	0.464831	12.0475	4.18295e-19	1.94451e-16	33.0757	0.162438	12.1645	0.577868	chr14	21034713	21034715	Quies	OpenSea	cg22240452
cg27054166_TC21	HMBOX1	0.987964	-0.00212278	12.0407	4.30157e-19	1.99853e-16	33.0482	0.168357	12.3347	0.499571	chr8	29016904	29016906	Quies	OpenSea	cg27054166	cg27054166
cg20566475_TC21	LHPP	0.608521	0.0654129	12.0373	4.3615e-19	2.02522e-16	33.0347	0.104855	13.3193	0.511247	chr10	124589702	124589704	EnhA1	Shore	cg20566475	cg20566475
cg08892833_BC21	MIR5003;NEURL1B	1.04714	0.368163	12.0369	4.36793e-19	2.02604e-16	33.0332	0.176356	12.0392	0.561854	chr5	172661210	172661212	Quies	OpenSea
cg12895222_TC21	XPO4	-1.17089	0.53618	-12.0369	4.36821e-19	2.02604e-16	33.0332	-0.191208	-12.4414	0.588638	chr13	20815319	20815321	TxWk	OpenSea	cg12895222	cg12895222
cg06876972_TC21	ENSG00000223774;LMOD1	1.06103	0.470745	12.0367	4.37143e-19	2.02639e-16	33.0324	0.17643	11.9974	0.578622	chr1	201898225	201898227	TxWk	OpenSea	cg06876972	cg06876972
cg23425173_BC21	ESRRG	-1.36089	0.247906	-12.0339	4.42199e-19	2.04866e-16	33.0212	-0.227436	-11.9732	0.540906	chr1	216627624	216627626	Quies	OpenSea	cg23425173
cg23837109_BC21	C10orf55;PLAU	1.3915	-1.53208	12.0336	4.42819e-19	2.05038e-16	33.0198	0.174736	11.9453	0.266101	chr10	73910676	73910678	TssBiv	Shore	cg23837109	cg23837109
cg15148792_TC21	PFKFB2	-1.79807	1.98861	-12.0334	4.4312e-19	2.05061e-16	33.0191	-0.196744	-10.2128	0.783791	chr1	207064496	207064498	TxWk	OpenSea	cg15148792
cg11199270_TC21	ENSG00000234361;SNX9	0.859139	1.1244	12.0328	4.44178e-19	2.05363e-16	33.0168	0.12846	12.0761	0.681862	chr6	157830572	157830574	TxWk	OpenSea	cg11199270
cg02679095_TC21	STRN	0.983975	1.29415	12.0328	4.44273e-19	2.05363e-16	33.0166	0.141056	11.9102	0.706035	chr2	36952803	36952805	Quies	OpenSea
cg07505589_BC21	ESRRG	-1.5592	-0.340754	-12.0307	4.47992e-19	2.06965e-16	33.0084	-0.259006	-12.0723	0.443637	chr1	216722394	216722396	TssFlnk	OpenSea	cg07505589
cg24933768_TC21	SHLD1	1.3145	0.502036	12.0299	4.49502e-19	2.07546e-16	33.0051	0.214899	12.0092	0.581641	chr20	5767571	5767573	Quies	OpenSea
cg04919413_BC21	CRADD	-1.09664	0.0190688	-12.0265	4.55852e-19	2.10359e-16	32.9913	-0.186662	-12.1118	0.503074	chr12	93815106	93815108	EnhA1	OpenSea	cg04919413
cg21747782_BC21	OAT	1.10817	1.00953	12.0262	4.56365e-19	2.10477e-16	32.9902	0.16842	12.2477	0.66344	chr10	124414461	124414463	TxWk	Shelf	cg21747782
cg27124318_BC21	STARD13;STARD13-AS	0.849809	1.29409	12.0251	4.58455e-19	2.11323e-16	32.9857	0.120573	11.8289	0.707179	chr13	33264635	33264637	Quies	OpenSea	cg27124318
cg24997753_TC21	FAM13A-AS1	1.66634	-0.306126	12.0232	4.62021e-19	2.12846e-16	32.9781	0.272272	12.0991	0.451058	chr4	88721608	88721610	TxWk	OpenSea	cg24997753
cg25504605_BC11	MTMR4	1.21806	1.06489	12.023	4.62302e-19	2.12856e-16	32.9775	0.181403	11.8248	0.671631	chr17	58491757	58491759	Tx	Shelf	cg25504605	cg25504605
cg25932959_TC21	NA	1.30924	0.628096	12.0205	4.67205e-19	2.14993e-16	32.9672	0.21156	12.0021	0.603064	chr1	229368774	229368776	Quies	OpenSea	cg25932959
cg24353975_BC21	SLC48A1	-0.98472	-0.889933	-12.0176	4.72766e-19	2.1743e-16	32.9556	-0.155107	-12.0903	0.353542	chr12	47777993	47777995	EnhWk	OpenSea	cg24353975
cg21263987_TC21	EEF2K	0.787434	-0.107417	12.016	4.75831e-19	2.18717e-16	32.9493	0.134728	12.5576	0.481645	chr16	22239365	22239367	TxWk	OpenSea
cg06010390_TC11	CUX1	1.03205	1.40061	12.0074	4.92829e-19	2.26403e-16	32.9148	0.14044	12.0101	0.72114	chr7	102205839	102205841	Tx	OpenSea	cg06010390	cg06010390
cg16242653_BC21	PROX1-AS1	0.871725	-0.165606	12.0042	4.99409e-19	2.29297e-16	32.9018	0.148844	12.3556	0.471749	chr1	213978271	213978273	ReprPC	Shore	cg16242653	cg16242653
cg19853902_TC21	NA	-1.38552	0.56236	-12.0028	5.02171e-19	2.30436e-16	32.8964	-0.226746	-11.9562	0.59269	chr1	181073763	181073765	Quies	OpenSea	cg19853902
cg26958026_BC21	OSGIN1	-0.888303	0.587887	-12.0009	5.06253e-19	2.32179e-16	32.8885	-0.144491	-12.9079	0.598508	chr16	83958865	83958867	Quies	OpenSea	cg26958026	cg26958026
cg02092685_BC21	GALNT2	0.803486	-0.103086	12.0007	5.06682e-19	2.32246e-16	32.8876	0.137827	12.5692	0.482368	chr1	230079506	230079508	Quies	OpenSea
cg10506573_TC21	ANXA6	1.06598	0.394348	11.9988	5.10558e-19	2.33892e-16	32.8802	0.179377	12.4027	0.566105	chr5	151142136	151142138	TxWk	OpenSea	cg10506573
cg21265072_TC21	RNF157	1.31116	0.617622	11.9952	5.18159e-19	2.37242e-16	32.8657	0.212202	12.643	0.60102	chr17	76188784	76188786	Quies	OpenSea	cg21265072	cg21265072
cg20965067_BC21	ENSG00000272657;MRPS6	-1.38152	1.61981	-11.9929	5.231e-19	2.3937e-16	32.8564	-0.177916	-12.0885	0.746695	chr21	34123628	34123630	Quies	OpenSea	cg20965067
cg04721793_TC21	NA	0.845923	0.96044	11.9865	5.36927e-19	2.4556e-16	32.8308	0.130185	12.2431	0.658043	chr9	129557480	129557482	EnhA1	OpenSea	cg04721793
cg26701559_BC21	NA	-1.10934	-1.70678	-11.9857	5.38744e-19	2.46254e-16	32.8275	-0.135505	-11.2701	0.240062	chr5	1128275	1128277	Quies	OpenSea	cg26701559
cg06492131_TC21	APBB2	0.880533	0.0784641	11.9843	5.41853e-19	2.47537e-16	32.8218	0.150898	12.4153	0.513381	chr4	41134835	41134837	EnhWk	OpenSea
cg04265820_TC21	ARMC9	-1.4084	0.439457	-11.9835	5.43639e-19	2.48214e-16	32.8186	-0.230977	-12.7252	0.571059	chr2	231212135	231212137	TxWk	OpenSea
cg04132351_BC21	IGFBP5	0.84152	0.749648	11.9786	5.5451e-19	2.53037e-16	32.7992	0.135418	12.4179	0.624865	chr2	216672577	216672579	Quies	OpenSea
cg16584549_BC21	KCNN3	0.743287	0.445474	11.9777	5.56718e-19	2.53903e-16	32.7953	0.124824	12.5791	0.575596	chr1	154822478	154822480	Quies	OpenSea	cg16584549
cg11348372_TC21	WDPCP	0.906713	-0.387381	11.9774	5.57296e-19	2.54004e-16	32.7942	0.15072	12.3439	0.434859	chr2	63755304	63755306	Quies	OpenSea	cg11348372	cg11348372
cg16629813_TC21	NA	-0.703674	0.291904	-11.9773	5.57558e-19	2.54004e-16	32.7938	-0.119553	-12.7549	0.549698	chr11	75023279	75023281	Quies	OpenSea
cg00237313_BC21	NA	1.02444	0.408749	11.977	5.58252e-19	2.54178e-16	32.7926	0.170699	12.0059	0.568475	chr10	119678460	119678462	TxWk	OpenSea	cg00237313
cg18028808_TC21	S100A5	0.647725	0.45339	11.9735	5.66391e-19	2.57741e-16	32.7784	0.108396	13.1231	0.577077	chr1	153540797	153540799	EnhA1	OpenSea	cg18028808
cg11216396_TC21	BSN;BSN-AS1	1.73637	1.47388	11.9714	5.7116e-19	2.59767e-16	32.7701	0.230976	10.4175	0.719133	chr3	49642715	49642717	Quies	OpenSea	cg11216396
cg23111980_TC21	CSNK1D;SLC16A3	0.795308	0.182692	11.9706	5.73004e-19	2.60396e-16	32.767	0.136152	12.5192	0.531157	chr17	82241142	82241144	EnhA1	Shore
cg02228572_BC21	NA	-0.872187	-0.317977	-11.9706	5.7318e-19	2.60396e-16	32.7667	-0.147508	-12.2718	0.445975	chr12	94047290	94047292	Quies	OpenSea	cg02228572
cg05998930_BC21	GRB10	-1.18318	0.410319	-11.9693	5.76036e-19	2.61549e-16	32.7618	-0.195513	-11.8903	0.568461	chr7	50781587	50781589	ReprPC	Shore	cg05998930	cg05998930
cg00600916_TC21	LINC00689	-1.21409	-0.154391	-11.969	5.76946e-19	2.61817e-16	32.7603	-0.204986	-11.9446	0.473966	chr7	159007855	159007857	Quies	Shore	cg00600916	cg00600916
cg21728341_TC21	ATP2B2	1.07185	1.21334	11.9663	5.83356e-19	2.6458e-16	32.7494	0.157857	11.7143	0.694457	chr3	10516677	10516679	ReprPCWk	OpenSea	cg21728341
cg06858075_BC21	PHF11	0.736022	0.975816	11.966	5.83912e-19	2.64685e-16	32.7485	0.11393	12.524	0.661017	chr13	49527298	49527300	TxWk	OpenSea	cg06858075
cg04725836_TC21	KLHL29	1.23489	0.74694	11.9653	5.8564e-19	2.65322e-16	32.7456	0.196307	11.6373	0.621367	chr2	23656588	23656590	Quies	OpenSea	cg04725836
cg10733196_TC21	RTN4RL1	1.12382	-0.87899	11.9635	5.90049e-19	2.67137e-16	32.7382	0.17368	11.936	0.355947	chr17	1958782	1958784	Quies	OpenSea	cg10733196
cg24241662_TC21	RXRA	0.903964	-0.591061	11.9633	5.90588e-19	2.67137e-16	32.7373	0.148522	12.2843	0.401035	chr9	134406045	134406047	EnhA1	Shore	cg24241662
cg11135381_TC21	POLR1A	0.75146	0.244911	11.9632	5.90625e-19	2.67137e-16	32.7373	0.128077	12.539	0.541809	chr2	86028530	86028532	Tx	OpenSea	cg11135381	cg11135381
cg03340191_BC21	MYL2	-1.06602	-1.05767	-11.9623	5.92856e-19	2.67999e-16	32.7336	-0.157089	-11.6057	0.32843	chr12	110918187	110918189	Quies	OpenSea	cg03340191
cg00746886_BC21	CASC15;NBAT1	-1.13425	-0.153527	-11.9617	5.94238e-19	2.68475e-16	32.7313	-0.192353	-12.0268	0.474206	chr6	22141312	22141314	Quies	OpenSea	cg00746886
cg12077311_BC21	MYOM2	0.878118	-0.598263	11.96	5.98398e-19	2.70205e-16	32.7244	0.142729	12.1547	0.399726	chr8	2066943	2066945	ReprPCWk	OpenSea
cg15357179_BC21	NA	-1.33806	2.15767	-11.9593	6.00225e-19	2.70881e-16	32.7215	-0.14137	-11.0538	0.808564	chr11	47966803	47966805	Quies	OpenSea	cg15357179
cg07197059_BC21	EFS	0.948329	-0.655804	11.9591	6.00788e-19	2.70986e-16	32.7205	0.153628	12.2114	0.390274	chr14	23366802	23366804	TssFlnkU	Shore	cg07197059	cg07197059	cg07197059
cg17600231_BC21	TSC22D1	1.14495	-0.256472	11.9565	6.07126e-19	2.73694e-16	32.7102	0.192654	12.083	0.457243	chr13	44434389	44434391	EnhG2	Shore	cg17600231	cg17600231
cg09468402_BC21	DAAM2	1.26796	0.160317	11.9557	6.09267e-19	2.74509e-16	32.7068	0.212608	11.914	0.526426	chr6	39809340	39809342	Quies	OpenSea
cg21727276_TC21	DBNDD2;SYS1-DBNDD2;TP53TG5	-1.16756	0.794343	-11.9555	6.09644e-19	2.74523e-16	32.7062	-0.185316	-11.9046	0.630498	chr20	45408082	45408084	EnhBiv	Shore	cg21727276	cg21727276
cg00133803_TC21	NTPCR	1.44392	1.10676	11.9553	6.10061e-19	2.74523e-16	32.7055	0.215674	12.0646	0.673905	chr1	232982504	232982506	Quies	Shelf	cg00133803
cg16787624_TC21	LRRFIP1	1.15968	-1.72366	11.9552	6.10304e-19	2.74523e-16	32.7051	0.141068	12.0791	0.238553	chr2	237692781	237692783	TssA	Island	cg16787624	cg16787624
cg16553622_TC21	LINC01488	0.664976	0.904728	11.9525	6.17183e-19	2.77465e-16	32.6941	0.104087	12.7571	0.650513	chr11	69484055	69484057	Quies	OpenSea
cg06745030_BC11	B3GNT7	0.792424	0.108249	11.9523	6.17686e-19	2.77539e-16	32.6933	0.135389	12.5305	0.518538	chr2	231395427	231395429	TssBiv	Island	cg06745030	cg06745030
cg19141625_BC21	CCDC169;CCDC169-SOHLH2;RNU6-71P	1.58273	0.710906	11.9505	6.22198e-19	2.79413e-16	32.6862	0.251401	11.2444	0.613429	chr13	36266905	36266907	Quies	OpenSea	cg19141625
cg25191788_TC21	MYH7B	-0.603816	0.135244	-11.9503	6.22726e-19	2.79497e-16	32.6854	-0.103699	-13.2446	0.523202	chr20	34995490	34995492	Tx	Shore
cg19371158_TC21	UBL7	-1.12036	-0.964084	-11.947	6.31379e-19	2.83226e-16	32.6718	-0.171957	-11.8078	0.343361	chr15	74454033	74454035	TxWk	OpenSea	cg19371158
cg04099808_BC21	TBC1D1	1.18235	0.318133	11.9465	6.32496e-19	2.83571e-16	32.6701	0.198436	12.2232	0.552542	chr4	38113400	38113402	TxWk	OpenSea	cg04099808	cg04099808
cg03391472_TC21	C2orf76	-0.82658	-0.677342	-11.9462	6.33429e-19	2.83834e-16	32.6686	-0.133966	-12.3367	0.386183	chr2	119319966	119319968	Quies	OpenSea
cg19734365_BC21	CIPC;ENSG00000259164	0.963921	-0.217508	11.9458	6.34276e-19	2.83958e-16	32.6673	0.163369	12.1258	0.463234	chr14	77108920	77108922	TxWk	OpenSea
cg03882030_BC21	NIBAN1	1.36355	0.174019	11.9458	6.34398e-19	2.83958e-16	32.6671	0.229538	11.929	0.528563	chr1	184859502	184859504	Quies	OpenSea	cg03882030
cg02174884_BC11	TNNC2	0.987201	-0.750496	11.9437	6.39992e-19	2.86305e-16	32.6585	0.15665	12.211	0.375879	chr20	45824567	45824569	ReprPC	Shore	cg02174884	cg02174884
cg18618017_BC21	ABHD15-AS1;TP53I13	0.936786	0.458676	11.9402	6.49153e-19	2.90245e-16	32.6446	0.157079	12.2073	0.577367	chr17	29572249	29572251	EnhWk	Shore	cg18618017
cg03862549_TC21	ARSB	1.0623	1.23549	11.9375	6.56493e-19	2.93367e-16	32.6336	0.151986	12.1217	0.697475	chr5	78894232	78894234	Quies	OpenSea	cg03862549
cg09411879_BC21	ANKS1A	1.10802	1.08846	11.9356	6.6143e-19	2.95412e-16	32.6262	0.16405	11.5114	0.675236	chr6	34993422	34993424	TxWk	OpenSea
cg04277677_BC21	CARD10	0.944829	-0.626835	11.9354	6.62003e-19	2.95507e-16	32.6254	0.155023	12.2405	0.395012	chr22	37518677	37518679	TssBiv	Shore	cg04277677	cg04277677
cg04015057_BC21	LINC02451	0.979012	1.32269	11.9352	6.62531e-19	2.95582e-16	32.6246	0.138106	11.7787	0.710318	chr12	42661608	42661610	Quies	OpenSea	cg04015057
cg25172694_TC21	ENSG00000232130	1.0003	0.772995	11.9333	6.67806e-19	2.97773e-16	32.6168	0.161317	12.1203	0.627822	chr3	193176901	193176903	Quies	OpenSea	cg25172694
cg13111519_BC21	PVT1	0.825159	0.943878	11.9323	6.70643e-19	2.98804e-16	32.6126	0.128994	12.2166	0.655109	chr8	127945315	127945317	Quies	OpenSea
cg09177982_TC21	BDH1	-0.693794	-0.482822	-11.9322	6.70847e-19	2.98804e-16	32.6123	-0.115977	-12.6218	0.417885	chr3	197550324	197550326	TxWk	OpenSea	cg09177982
cg23297230_BC21	WDR25	0.863957	0.351908	11.9314	6.7309e-19	2.9964e-16	32.6091	0.145783	12.2351	0.559569	chr14	100382678	100382680	TxWk	OpenSea	cg23297230	cg23297230
cg09457470_TC11	CASKIN2	0.992616	0.634183	11.9304	6.75853e-19	3.0059e-16	32.605	0.16162	12.3577	0.605366	chr17	75502158	75502160	TxWk	Island	cg09457470	cg09457470
cg21261158_BC11	RASA3;RASA3-IT1	1.30199	-0.0563722	11.9303	6.75957e-19	3.0059e-16	32.6049	0.219833	11.9112	0.490515	chr13	114109936	114109938	EnhA1	Island	cg21261158	cg21261158
cg02830485_BC21	TAX1BP1	-1.01891	0.158843	-11.93	6.76835e-19	3.00779e-16	32.6036	-0.173778	-12.133	0.52692	chr7	27754008	27754010	TxWk	OpenSea	cg02830485
cg24695024_BC21	STK39	1.39655	0.714569	11.9299	6.77117e-19	3.00779e-16	32.6032	0.221327	11.7512	0.615634	chr2	168244504	168244506	EnhWk	Shore	cg24695024
cg25718383_BC21	CPA1	0.868491	0.0924863	11.9275	6.83874e-19	3.03616e-16	32.5935	0.14851	12.3226	0.515732	chr7	130380254	130380256	Quies	Shore	cg25718383	cg25718383
cg04604708_BC21	CREB3L2;CREB3L2-AS1	1.2647	0.507458	11.9273	6.84442e-19	3.03704e-16	32.5927	0.208636	11.9	0.583482	chr7	137953306	137953308	EnhA1	OpenSea	cg04604708	cg04604708
cg22622786_BC21	MYH2;MYHAS	1.24372	0.605274	11.9264	6.87052e-19	3.04637e-16	32.5889	0.204513	11.9932	0.599827	chr17	10550703	10550705	Quies	OpenSea	cg22622786
cg02973686_BC21	ACOX3;RNA5SP152	0.748557	0.434931	11.9263	6.87287e-19	3.04637e-16	32.5886	0.126488	12.5524	0.573814	chr4	8392969	8392971	TxWk	OpenSea
cg10252325_TC21	DNAI1;ENSG00000230729	0.795094	0.0284937	11.9239	6.94026e-19	3.07457e-16	32.579	0.136638	12.4628	0.504885	chr9	34520505	34520507	ReprPCWk	Shelf	cg10252325
cg01442061_BC21	IL6R	0.898547	-0.156656	11.9183	7.10194e-19	3.1445e-16	32.5564	0.152864	12.3067	0.473391	chr1	154428483	154428485	EnhA1	OpenSea
cg26711406_TC21	ENSG00000270124;GSE1	0.949208	1.12442	11.9176	7.12127e-19	3.15135e-16	32.5538	0.141608	11.99	0.682026	chr16	85582723	85582725	EnhWk	Shelf	cg26711406	cg26711406
cg12606005_TC21	TMOD1	1.08644	0.560481	11.9163	7.16072e-19	3.1671e-16	32.5483	0.180418	12.0202	0.593412	chr9	97579248	97579250	Quies	OpenSea	cg12606005
cg18346099_TC21	NA	0.794586	0.239665	11.9133	7.24951e-19	3.20464e-16	32.5362	0.135381	12.5015	0.540808	chr13	44904880	44904882	EnhA1	OpenSea	cg18346099
cg20341443_BC21	ENSG00000275672;GATM	1.14616	-0.542744	11.913	7.25738e-19	3.20639e-16	32.5352	0.187291	12.1503	0.410171	chr15	45377478	45377480	TssBiv	Shore
cg19048225_BC21	FARP1;STK24	0.990894	0.475356	11.9096	7.35947e-19	3.24975e-16	32.5215	0.165114	11.8837	0.57988	chr13	98451772	98451774	EnhA1	OpenSea
cg10968817_BC21	PALD1	1.4782	1.60485	11.9087	7.38852e-19	3.26082e-16	32.5176	0.196809	10.9621	0.74194	chr10	70528510	70528512	Quies	OpenSea	cg10968817
cg03066079_BC21	BCAS3;ENSG00000273982	1.28622	0.991522	11.9069	7.44226e-19	3.28277e-16	32.5105	0.198537	12.1054	0.658871	chr17	61355129	61355131	Quies	OpenSea	cg03066079
cg07628717_BC21	FOXK1	1.30151	1.52059	11.9063	7.46112e-19	3.28931e-16	32.508	0.177548	11.1764	0.733735	chr7	4712386	4712388	EnhWk	OpenSea	cg07628717	cg07628717
cg14624731_TC21	NA	0.838749	0.152128	11.9057	7.47978e-19	3.29577e-16	32.5056	0.143094	12.3999	0.5258	chr2	120678427	120678429	ReprPCWk	OpenSea	cg14624731	cg14624731
cg00478886_BC21	LYRM4	1.03835	0.696918	11.9033	7.55372e-19	3.32656e-16	32.4959	0.168366	11.4619	0.614992	chr6	5125683	5125685	Quies	OpenSea	cg00478886
cg18522464_BC21	LNCTAM34A;MIR34AHG	0.781866	0.60478	11.9023	7.58465e-19	3.33839e-16	32.4919	0.128107	12.0181	0.601754	chr1	9192984	9192986	Quies	OpenSea	cg18522464
cg06610395_BC21	SCARB1	0.790049	0.976281	11.9	7.65595e-19	3.36796e-16	32.4827	0.122017	12.3051	0.660742	chr12	124865924	124865926	TxWk	Shore	cg06610395
cg26221111_BC21	NA	1.14153	-0.23758	11.8992	7.68121e-19	3.37726e-16	32.4795	0.192798	11.9286	0.459867	chr5	10310646	10310648	Quies	Shelf	cg26221111	cg26221111
cg24059871_BC21	POP4	0.825306	-0.047965	11.8978	7.72627e-19	3.39525e-16	32.4738	0.141504	12.3682	0.491825	chr19	29610543	29610545	TxWk	Island	cg24059871	cg24059871
cg11852646_BC11	ENSG00000286192;MAD1L1	1.31106	0.90377	11.8973	7.74116e-19	3.39997e-16	32.4719	0.202244	12.2523	0.646247	chr7	1916909	1916911	TxWk	OpenSea	cg11852646	cg11852646
cg02303016_BC21	CPA1	0.834202	-0.0302966	11.8967	7.76062e-19	3.40669e-16	32.4694	0.143092	12.3615	0.494829	chr7	130380288	130380290	Quies	Shore	cg02303016	cg02303016
cg05273581_TC21	CMSS1;FILIP1L	0.803278	0.637308	11.889	8.00966e-19	3.51413e-16	32.4384	0.131783	12.3052	0.607148	chr3	99969387	99969389	Quies	OpenSea
cg21623281_TC21	ATP11AUN	0.706438	0.158011	11.887	8.0773e-19	3.54191e-16	32.4302	0.121107	12.6652	0.527017	chr13	112658240	112658242	Quies	OpenSea	cg21623281
cg00000292_BC21	ATP2A1;ATP2A1-AS1	1.25106	-0.676742	11.8839	8.17873e-19	3.58447e-16	32.4179	0.19954	11.4293	0.388479	chr16	28878778	28878780	TxWk	Shore	cg00000292	cg00000292	cg00000292
cg05223879_BC21	COL19A1	1.27856	0.902788	11.8834	8.19693e-19	3.59053e-16	32.4158	0.196769	11.7663	0.645794	chr6	69881985	69881987	Quies	OpenSea	cg05223879
cg00952162_BC21	ENSG00000289108	1.27015	0.635662	11.8831	8.2057e-19	3.59245e-16	32.4147	0.20451	11.7336	0.603694	chr7	65250915	65250917	Quies	Shore	cg00952162	cg00952162
cg19699973_BC21	TNRC6C	1.14872	-0.949916	11.8787	8.35699e-19	3.65673e-16	32.3968	0.173458	11.9874	0.345355	chr17	78032250	78032252	TxWk	OpenSea	cg19699973
cg02571055_TC11	TULP4	0.989339	0.581075	11.8785	8.36331e-19	3.65754e-16	32.396	0.162613	12.0467	0.597011	chr6	158475757	158475759	TxWk	OpenSea	cg02571055	cg02571055
cg26312108_BC21	ENSG00000275443	1.32222	1.45913	11.8764	8.43677e-19	3.6877e-16	32.3875	0.174256	11.3639	0.726714	chr15	95989729	95989731	Quies	OpenSea	cg26312108
cg01673519_BC21	ENSG00000243155;KIAA1614;KIAA1614-AS1	1.15422	1.51839	11.8749	8.48836e-19	3.7074e-16	32.3815	0.149495	11.3538	0.734849	chr1	180951447	180951449	TxWk	Shelf
cg07019817_TC21	CUEDC1;ENSG00000264914	-0.97782	-1.25014	-11.8748	8.49088e-19	3.7074e-16	32.3812	-0.141152	-12.1251	0.299602	chr17	57912110	57912112	EnhA1	OpenSea	cg07019817
cg24354101_TC21	KALRN	-1.4826	1.16531	-11.874	8.51809e-19	3.7173e-16	32.378	-0.217873	-11.2506	0.684046	chr3	124664687	124664689	Quies	OpenSea	cg24354101	cg24354101
cg16533864_BC21	FAM120A	-1.14034	0.982632	-11.8734	8.53882e-19	3.72436e-16	32.3757	-0.174191	-11.671	0.659227	chr9	93504737	93504739	TxWk	OpenSea	cg16533864
cg10592260_BC21	PLXNC1	-1.19791	-1.31867	-11.8728	8.5612e-19	3.73214e-16	32.3731	-0.168169	-11.7058	0.292403	chr12	94254363	94254365	Quies	OpenSea	cg10592260
cg09236439_TC21	NA	1.02416	-0.192333	11.8725	8.57114e-19	3.73448e-16	32.372	0.173092	11.9565	0.467362	chr6	18341508	18341510	Quies	OpenSea
cg15562459_TC21	ADD3-AS1	-1.27248	0.104813	-11.8706	8.63998e-19	3.76248e-16	32.3641	-0.214454	-12.0119	0.51711	chr10	109957497	109957499	Quies	OpenSea
cg10098633_TC21	IL17B	-0.863246	1.49957	-11.8702	8.65415e-19	3.76665e-16	32.3625	-0.114772	-11.7119	0.735674	chr5	149386615	149386617	Quies	OpenSea	cg10098633
cg24842998_TC21	NA	0.80486	-0.678097	11.8696	8.67426e-19	3.7734e-16	32.3602	0.130011	12.2364	0.386269	chr6	170081685	170081687	Quies	OpenSea	cg24842998	cg24842998
cg07651766_BC21	DISP1	1.09941	0.249358	11.8695	8.67941e-19	3.77363e-16	32.3596	0.185661	11.9564	0.541969	chr1	222887083	222887085	Quies	OpenSea	cg07651766
cg18132596_BC21	ZER1	-0.994892	0.357484	-11.8675	8.75006e-19	3.80232e-16	32.3517	-0.167269	-12.0806	0.560192	chr9	128762558	128762560	Quies	OpenSea	cg18132596
cg25252561_TC21	CAMK2G	0.871331	-1.34682	11.8674	8.75468e-19	3.80232e-16	32.3512	0.119089	11.8388	0.285376	chr10	73851168	73851170	EnhA2	OpenSea	cg25252561	cg25252561
cg12610310_BC21	FAM110B	1.01662	0.328935	11.8648	8.84523e-19	3.83962e-16	32.3411	0.172088	11.9461	0.555611	chr8	58050967	58050969	Quies	OpenSea
cg10731362_TC21	SPATS2	-0.978128	1.47595	-11.8647	8.85237e-19	3.84068e-16	32.3403	-0.130738	-11.6903	0.731498	chr12	49408006	49408008	Quies	OpenSea	cg10731362
cg21949194_TC21	NA	0.939017	0.548396	11.8643	8.86363e-19	3.84353e-16	32.339	0.156083	12.1023	0.592326	chr2	39128293	39128295	Quies	Shelf	cg21949194	cg21949194
cg07825007_BC21	ENSG00000289282;PRRC2A	-1.00272	1.01632	-11.8638	8.88403e-19	3.85034e-16	32.3368	-0.153275	-12.0571	0.66588	chr6	31623759	31623761	Tx	Shelf	cg07825007	cg07825007
cg07830828_BC21	TRPC4AP	1.04793	0.0948713	11.8633	8.90242e-19	3.85627e-16	32.3348	0.178197	12.1525	0.515887	chr20	35013940	35013942	Tx	OpenSea	cg07830828
cg08199886_TC21	ENSG00000254698;RAB30	1.34995	0.799891	11.8621	8.94446e-19	3.87244e-16	32.3301	0.212589	11.7924	0.629281	chr11	83040125	83040127	Quies	OpenSea	cg08199886
cg05019934_BC21	NA	-0.787879	-0.24872	-11.8608	8.99492e-19	3.89223e-16	32.3246	-0.134349	-12.3238	0.457476	chr14	65354642	65354644	Quies	OpenSea	cg05019934
cg09118152_BC21	ENSG00000258240;LINC01405	0.795589	0.626961	11.8606	9.00033e-19	3.89251e-16	32.324	0.12955	12.1225	0.605551	chr12	110956802	110956804	Quies	OpenSea	cg09118152
cg00489660_TC21	TNKS1BP1	1.24853	-1.53677	11.86	9.02509e-19	3.90116e-16	32.3213	0.1597	12.779	0.263292	chr11	57322346	57322348	TssFlnkU	Shelf	cg00489660	cg00489660
cg19312404_TC21	ENSG00000257754;NT5DC3	0.689032	1.04566	11.857	9.13344e-19	3.94591e-16	32.3096	0.103997	12.4978	0.672091	chr12	103819670	103819672	Quies	OpenSea	cg19312404	cg19312404
cg07348110_BC21	NA	0.943804	0.628519	11.856	9.17442e-19	3.96153e-16	32.3052	0.154706	12.0671	0.604717	chr3	5018565	5018567	EnhA1	OpenSea	cg07348110
cg16780677_TC21	NA	0.633228	0.413383	11.8527	9.30011e-19	4.01369e-16	32.2919	0.106917	12.925	0.570473	chr11	95341534	95341536	Quies	OpenSea
cg07192882_BC21	KCNN3	0.967967	2.05389	11.8484	9.46426e-19	4.08238e-16	32.2747	0.107082	11.501	0.801905	chr1	154822442	154822444	Quies	OpenSea	cg07192882
cg25049823_BC21	RALGAPA2	1.12803	0.744884	11.848	9.48105e-19	4.08747e-16	32.273	0.179883	11.6067	0.622244	chr20	20550621	20550623	Quies	OpenSea
cg12287950_TC21	BMP1;ENSG00000285881	0.893682	-1.7362	11.8466	9.53416e-19	4.10821e-16	32.2675	0.104543	11.931	0.235391	chr8	22188874	22188876	EnhA1	OpenSea
cg22444338_BC11	C7orf50	0.851169	0.848824	11.8432	9.66838e-19	4.16386e-16	32.2538	0.135082	12.2554	0.640693	chr7	1014812	1014814	TxWk	OpenSea	cg22444338	cg22444338
cg11830436_TC21	PARD3	-0.977046	0.952123	-11.8422	9.70873e-19	4.17904e-16	32.2497	-0.151802	-11.7695	0.655798	chr10	34654331	34654333	Quies	OpenSea	cg11830436	cg11830436
cg12695286_BC21	DIAPH1	-1.13277	-1.61623	-11.8397	9.80859e-19	4.2198e-16	32.2396	-0.144876	-11.3792	0.251649	chr5	141525132	141525134	EnhA1	OpenSea	cg12695286
cg15447231_TC21	DPH5-DT	-1.13471	-0.376407	-11.8335	1.00639e-18	4.32739e-16	32.2144	-0.189534	-11.8963	0.436871	chr1	101071698	101071700	Quies	OpenSea	cg15447231	cg15447231
cg14985664_BC21	RNF220	0.843546	0.580755	11.8319	1.01297e-18	4.35336e-16	32.208	0.139565	12.1208	0.597639	chr1	44615962	44615964	ReprPC	Shore	cg14985664
cg20810109_BC21	SLCO3A1	-1.50192	0.943524	-11.8306	1.01836e-18	4.37426e-16	32.2028	-0.225159	-11.7145	0.650226	chr15	91866426	91866428	EnhWk	OpenSea
cg25468907_BC21	TNNI1	-0.92456	1.77522	-11.8297	1.02215e-18	4.38825e-16	32.1992	-0.112468	-11.7432	0.769869	chr1	201411551	201411553	Quies	OpenSea	cg25468907	cg25468907
cg23133395_TC21	NEK10	-0.797749	0.00645809	-11.8284	1.0277e-18	4.40975e-16	32.1939	-0.136761	-12.3207	0.501128	chr3	27146980	27146982	Quies	OpenSea	cg23133395
cg16492417_BC21	FLRT2	-1.27305	1.31602	-11.8281	1.02896e-18	4.41285e-16	32.1927	-0.177286	-11.5597	0.706352	chr14	85621390	85621392	Quies	OpenSea	cg16492417	cg16492417
cg01276573_TC21	Y_RNA	-1.04258	-1.14376	-11.8277	1.03033e-18	4.4164e-16	32.1914	-0.154339	-11.6505	0.315526	chr17	30345049	30345051	EnhA1	OpenSea	cg01276573
cg12659065_TC21	TM7SF3	1.19843	1.33504	11.827	1.03344e-18	4.42744e-16	32.1884	0.164622	11.2976	0.709571	chr12	27003804	27003806	Quies	OpenSea	cg12659065	cg12659065
cg15118846_TC21	NA	-1.06252	0.686821	-11.8262	1.037e-18	4.44037e-16	32.185	-0.168352	-11.8107	0.613746	chr10	72889714	72889716	Quies	OpenSea	cg15118846
cg14722482_BC21	NA	1.04886	0.0610946	11.8258	1.03846e-18	4.44427e-16	32.1837	0.178957	11.9785	0.51035	chr10	15747768	15747770	Quies	OpenSea
cg07526368_BC21	NA	-1.10227	0.907133	-11.8239	1.04668e-18	4.47714e-16	32.1759	-0.170921	-11.4536	0.648182	chr4	113407460	113407462	Quies	OpenSea	cg07526368
cg02839328_BC21	NA	-0.955897	0.841004	-11.8225	1.05286e-18	4.50121e-16	32.1701	-0.14946	-11.7524	0.638938	chr22	45640630	45640632	ReprPC	OpenSea	cg02839328
cg25413459_BC21	ENSG00000256218;ENSG00000256417	-1.21062	0.761357	-11.8207	1.06052e-18	4.53161e-16	32.163	-0.190573	-12.0233	0.624416	chr12	5369115	5369117	Quies	OpenSea	cg25413459
cg23388348_TC21	MRPL14	-0.991041	2.22982	-11.8191	1.06751e-18	4.55907e-16	32.1566	-0.102846	-11.1837	0.820225	chr6	44119247	44119249	TxWk	OpenSea	cg23388348
cg05334655_BC21	MYH7	-0.697615	-0.193194	-11.8189	1.06861e-18	4.56141e-16	32.1556	-0.119555	-12.5615	0.466895	chr14	23421084	23421086	Quies	Shore	cg05334655	cg05334655
cg11599718_BC21	ENSG00000280138;VPS37B	-0.748043	0.544759	-11.8185	1.07035e-18	4.56647e-16	32.154	-0.124111	-12.5087	0.592192	chr12	122872580	122872582	EnhA1	OpenSea	cg11599718	cg11599718
cg03918703_TC21	MIR208B;MYH7	-0.99199	-0.111382	-11.8169	1.07753e-18	4.59428e-16	32.1474	-0.169008	-12.0292	0.48122	chr14	23419240	23419242	Quies	Shore	cg03918703	cg03918703
cg17087710_BC11	APLP2	-1.41862	2.0171	-11.8168	1.07799e-18	4.59428e-16	32.147	-0.154378	-10.7055	0.792255	chr11	130130061	130130063	Tx	OpenSea
cg09272864_BC21	AP4S1	1.10044	0.176116	11.8159	1.08186e-18	4.60835e-16	32.1435	0.186806	12.0322	0.52929	chr14	31084576	31084578	Quies	OpenSea	cg09272864
cg21026496_BC21	TECTA	0.844188	1.05905	11.8132	1.09404e-18	4.65782e-16	32.1325	0.127217	11.9297	0.673343	chr11	121119563	121119565	Quies	OpenSea	cg21026496
cg13976958_BC21	ERCC6L2	-1.07186	-0.0233794	-11.8117	1.10044e-18	4.68265e-16	32.1268	-0.182143	-11.9408	0.496037	chr9	96008794	96008796	Tx	OpenSea
cg26451198_TC21	SCAMP2	1.1631	0.778535	11.8108	1.10466e-18	4.69814e-16	32.123	0.184643	11.8296	0.627703	chr15	74854231	74854233	Tx	OpenSea	cg26451198	cg26451198
cg22521772_TC21	RARA	0.995772	0.218464	11.8101	1.10797e-18	4.7098e-16	32.1201	0.169527	11.9717	0.53707	chr17	40352464	40352466	EnhG1	OpenSea
cg03696436_BC21	ENSG00000232930	-1.05008	-0.770267	-11.8074	1.1204e-18	4.76016e-16	32.1091	-0.1671	-11.7782	0.372952	chr7	36044304	36044306	Quies	OpenSea	cg03696436
cg19018034_TC21	LPP	1.12299	1.26927	11.8053	1.1302e-18	4.7993e-16	32.1006	0.158428	11.9514	0.701557	chr3	188339807	188339809	Quies	OpenSea	cg19018034
cg12425250_BC21	NA	-1.33238	1.5826	-11.8044	1.13425e-18	4.814e-16	32.0971	-0.170095	-10.8169	0.741946	chr8	37060253	37060255	Quies	OpenSea
cg08313271_BC21	ENSG00000285704;WNK1	-0.828894	0.696981	-11.8041	1.13579e-18	4.81807e-16	32.0958	-0.134817	-11.9728	0.616531	chr12	868540	868542	Tx	OpenSea	cg08313271
cg17223866_BC21	ERI3	1.04914	-0.115343	11.8032	1.13982e-18	4.83265e-16	32.0923	0.178261	11.9602	0.480562	chr1	44328485	44328487	TxWk	OpenSea	cg17223866	cg17223866
cg11088682_BC21	NCEH1	-1.14486	-0.994395	-11.8019	1.14614e-18	4.85691e-16	32.0869	-0.170577	-11.3134	0.338968	chr3	172659030	172659032	Quies	OpenSea	cg11088682	cg11088682
cg04959662_BC21	SH3RF3	1.75953	-0.163901	11.8002	1.15421e-18	4.88858e-16	32.08	0.288441	11.6738	0.473886	chr2	109324829	109324831	Quies	OpenSea	cg04959662
cg13490235_BC21	ESRRG	-1.24055	0.277268	-11.7985	1.16211e-18	4.9195e-16	32.0733	-0.208417	-11.7978	0.546402	chr1	216831181	216831183	Quies	OpenSea	cg13490235	cg13490235
cg21914290_TC11	ENSG00000271811;PRRX1	-1.22442	0.0141795	-11.7983	1.16293e-18	4.92044e-16	32.0726	-0.207207	-11.7307	0.502205	chr1	170666818	170666820	ReprPC	Shore		cg21914290
cg02785006_BC21	ENSG00000224356;GGACT	1.25586	1.32671	11.7981	1.16386e-18	4.92185e-16	32.0718	0.177586	11.2636	0.70736	chr13	100542905	100542907	Quies	OpenSea	cg02785006
cg07357683_TC21	SEMA3G	-0.738476	-1.04147	-11.7973	1.168e-18	4.93681e-16	32.0683	-0.11149	-12.1728	0.328713	chr3	52445613	52445615	TxWk	Shore	cg07357683	cg07357683
cg23301322_TC11	CEMIP;ENSG00000259546;MESD	0.848763	1.19121	11.7953	1.17745e-18	4.97418e-16	32.0604	0.124319	12.3244	0.692394	chr15	80948938	80948940	Tx	OpenSea	cg23301322
cg22668713_TC21	NA	1.02258	0.502878	11.7947	1.18038e-18	4.98397e-16	32.058	0.169649	11.8563	0.584375	chr17	50155252	50155254	EnhA1	OpenSea
cg13176608_BC21	NA	1.03445	1.22385	11.7919	1.19428e-18	5.04009e-16	32.0465	0.150389	11.6522	0.695979	chr1	204573505	204573507	Quies	OpenSea	cg13176608
cg25356423_BC21	ZNF827	-1.3099	1.3231	-11.7893	1.20717e-18	5.09188e-16	32.0359	-0.178516	-11.9299	0.706924	chr4	145774664	145774666	Tx	OpenSea	cg25356423
cg24890816_BC21	NA	1.04504	0.508589	11.7891	1.20813e-18	5.0933e-16	32.0352	0.173519	12.0475	0.585147	chr9	72023160	72023162	Quies	OpenSea	cg24890816
cg24160371_TC21	FBXL17	-1.07831	-0.41787	-11.7873	1.21689e-18	5.12759e-16	32.0281	-0.179636	-11.8995	0.429894	chr5	107997702	107997704	Quies	OpenSea	cg24160371	cg24160371
cg13738060_BC21	ARGLU1	1.02274	0.432666	11.7863	1.22182e-18	5.14572e-16	32.0241	0.171282	11.9792	0.572653	chr13	106562610	106562612	TxWk	OpenSea	cg13738060
cg12290190_BC21	NA	0.854334	-0.156108	11.786	1.22343e-18	5.14986e-16	32.0228	0.146263	12.1786	0.473385	chr13	34847992	34847994	Quies	OpenSea	cg12290190
cg13580172_BC21	BACE2	0.884868	-0.171138	11.7851	1.22811e-18	5.16563e-16	32.0191	0.150385	12.0613	0.470922	chr21	41241564	41241566	Quies	OpenSea	cg13580172
cg07772733_BC21	ENSG00000285708;ENSG00000290077;FOXP1	1.12066	0.576053	11.785	1.22844e-18	5.16563e-16	32.0188	0.182523	11.9023	0.595436	chr3	71502310	71502312	Quies	OpenSea	cg07772733
cg22610968_TC21	MAPT	0.829836	0.950836	11.7835	1.2362e-18	5.19559e-16	32.0126	0.128486	12.129	0.656461	chr17	45935857	45935859	Quies	OpenSea
cg23207280_BC21	MBNL1	-1.0203	1.22891	-11.7824	1.24165e-18	5.21583e-16	32.0083	-0.147952	-11.9308	0.69686	chr3	152429884	152429886	TxWk	OpenSea	cg23207280	cg23207280
cg16543027_TC21	PLCB2	0.748955	0.973874	11.782	1.2439e-18	5.22258e-16	32.0065	0.115119	12.1511	0.66078	chr15	40307478	40307480	TssFlnkU	OpenSea	cg16543027	cg16543027	cg16543027
cg06455209_BC21	TBC1D1	-1.34783	0.253746	-11.7796	1.2561e-18	5.27112e-16	31.997	-0.224414	-11.6711	0.542239	chr4	37970439	37970441	Quies	OpenSea
cg11961656_BC21	OXCT1	-1.21551	-0.953344	-11.7783	1.263e-18	5.29735e-16	31.9916	-0.186855	-11.7501	0.34554	chr5	41789247	41789249	Quies	OpenSea	cg11961656
cg01629131_BC21	ENSG00000270792	1.04641	0.648648	11.778	1.26435e-18	5.30029e-16	31.9905	0.171163	12.0418	0.607687	chr20	10807245	10807247	Quies	OpenSea	cg01629131
cg12526263_BC21	M1AP	1.52509	-0.772657	11.7768	1.27085e-18	5.32484e-16	31.9855	0.23772	11.924	0.375722	chr2	74577144	74577146	Quies	OpenSea	cg12526263
cg09655423_BC21	ENSG00000262877;ENSG00000289913	0.688119	0.340672	11.7764	1.2728e-18	5.33027e-16	31.984	0.116754	12.5937	0.558077	chr17	81391456	81391458	EnhA1	Shore	cg09655423
cg14238140_BC21	OLFML2A	0.790124	1.15708	11.7721	1.2955e-18	5.42258e-16	31.9667	0.116717	12.0733	0.688216	chr9	124811288	124811290	EnhA1	Shore
cg06931505_BC21	NA	0.930181	0.776499	11.7706	1.30356e-18	5.45354e-16	31.9606	0.149389	11.8898	0.628843	chr4	108043828	108043830	Quies	OpenSea
cg13571484_TC21	ATP2A2	-1.31591	-0.670799	-11.7695	1.30937e-18	5.47503e-16	31.9562	-0.213924	-11.5519	0.38972	chr12	110316956	110316958	TxWk	OpenSea	cg13571484
cg13487054_BC21	KCNS3	1.05242	-0.250036	11.769	1.31233e-18	5.48339e-16	31.954	0.175524	11.8553	0.45845	chr2	17880058	17880060	TssBiv	Shore	cg13487054
cg01841523_BC21	ATPAF2	1.2543	0.805595	11.7689	1.31271e-18	5.48339e-16	31.9537	0.195764	11.6685	0.628901	chr17	18021794	18021796	Tx	OpenSea	cg01841523
cg11237942_TC21	NA	-1.22384	2.11977	-11.7686	1.31473e-18	5.48906e-16	31.9522	-0.127617	-11.1139	0.806567	chr13	20728327	20728329	Quies	OpenSea	cg11237942
cg25880834_BC21	PLCL1	1.08051	0.0603555	11.7675	1.32051e-18	5.51038e-16	31.9479	0.18383	11.918	0.510329	chr2	197909187	197909189	Quies	OpenSea	cg25880834	cg25880834
cg23954865_BC21	ENSG00000261346;ITGAL	1.32617	-0.500244	11.7673	1.32174e-18	5.51268e-16	31.947	0.21734	11.7076	0.417374	chr16	30485924	30485926	Quies	OpenSea	cg23954865
cg22904378_TC21	BMERB1	-1.18053	1.60957	-11.767	1.32297e-18	5.51504e-16	31.9461	-0.148858	-11.1467	0.746228	chr16	15576337	15576339	Quies	OpenSea	cg22904378
cg04240362_BC21	ANGPTL7;MTOR	1.20754	0.137355	11.7665	1.3259e-18	5.52441e-16	31.9439	0.203759	11.9256	0.522473	chr1	11188186	11188188	TxWk	OpenSea	cg04240362
cg19090900_BC21	NUDCD3	-0.983616	0.694101	-11.7628	1.3461e-18	5.60575e-16	31.9291	-0.158565	-11.919	0.615606	chr7	44473413	44473415	TxWk	OpenSea	cg19090900
cg05921089_BC21	NA	-0.850024	-0.19464	-11.7626	1.34712e-18	5.60715e-16	31.9283	-0.144845	-12.1231	0.466854	chr3	184582828	184582830	TssFlnkU	Shore
cg04415269_BC21	NA	-1.31483	-1.76029	-11.7624	1.3483e-18	5.60919e-16	31.9275	-0.158227	-10.7428	0.235427	chr22	17787191	17787193	EnhA1	Shore	cg04415269
cg08961159_BC21	FAM193B	1.16405	0.925908	11.7622	1.34957e-18	5.61164e-16	31.9265	0.177716	11.65	0.650229	chr5	177533228	177533230	Tx	Shore
cg17844775_BC21	OTOGL	-0.77253	-0.0939163	-11.7602	1.36087e-18	5.65574e-16	31.9184	-0.132012	-12.3447	0.484053	chr12	80186629	80186631	EnhA1	OpenSea
cg16914039_TC21	NA	0.975639	0.167385	11.7577	1.37505e-18	5.71181e-16	31.9082	0.165468	11.9441	0.528272	chr1	114079464	114079466	Quies	OpenSea	cg16914039
cg24526879_BC21	COL4A4	1.4853	0.439739	11.7572	1.37754e-18	5.71925e-16	31.9064	0.245436	11.6363	0.572113	chr2	227153902	227153904	Quies	OpenSea	cg24526879
cg03440944_TC21	SNHG15	-1.07907	-0.243453	-11.7565	1.38181e-18	5.73405e-16	31.9034	-0.18282	-11.8372	0.45885	chr7	44983729	44983731	Tx	Shelf	cg03440944	cg03440944
cg08064161_BC21	ZBTB17	0.918566	-0.415431	11.7563	1.38305e-18	5.73632e-16	31.9025	0.152817	11.8983	0.429888	chr1	15957961	15957963	TxWk	OpenSea	cg08064161
cg16421219_BC21	AHNAK	0.618383	-0.13699	11.7557	1.3865e-18	5.74771e-16	31.9	0.106268	12.8829	0.476485	chr11	62554284	62554286	EnhA1	OpenSea
cg19705917_BC21	SLC12A4	0.831117	0.354402	11.7553	1.38873e-18	5.75403e-16	31.8985	0.140396	11.9617	0.560088	chr16	67954745	67954747	Tx	OpenSea	cg19705917
cg03985801_TC11	LGR6	0.882812	-0.12428	11.7536	1.39852e-18	5.79166e-16	31.8916	0.150691	12.1764	0.479076	chr1	202213474	202213476	ReprPC	Shore	cg03985801	cg03985801
cg21582177_TC21	ENSG00000286112;KYAT1	0.925701	1.37283	11.7497	1.42085e-18	5.88116e-16	31.876	0.128664	11.5989	0.717862	chr9	128846907	128846909	Quies	OpenSea	cg21582177
cg06303101_TC21	NA	0.886561	-0.250581	11.7487	1.42667e-18	5.90228e-16	31.872	0.150358	12.0707	0.457656	chr4	16122466	16122468	Quies	OpenSea
cg14071192_BC21	ENSG00000226535	-1.10485	-0.898818	-11.7486	1.42759e-18	5.9031e-16	31.8714	-0.172491	-11.3419	0.353027	chr9	107170989	107170991	Quies	OpenSea
cg19621723_TC21	CELF2;CELF2-AS2	0.841324	0.851156	11.7432	1.45965e-18	6.03262e-16	31.8496	0.132047	11.797	0.641152	chr10	11080857	11080859	Quies	OpenSea	cg19621723
cg10016185_TC21	ZNF462	-1.00105	0.329986	-11.7427	1.46256e-18	6.0416e-16	31.8476	-0.168604	-11.8588	0.556103	chr9	106962868	106962870	Quies	OpenSea	cg10016185
cg06760018_BC21	LHFPL2	0.857705	0.861571	11.7412	1.47177e-18	6.0766e-16	31.8415	0.136676	11.9527	0.642667	chr5	78590228	78590230	TxWk	OpenSea	cg06760018
cg09486579_TC21	IL1RAP;RN7SKP296	1.14548	0.60044	11.7391	1.48443e-18	6.12579e-16	31.8331	0.186306	11.9624	0.599288	chr3	190641705	190641707	Quies	OpenSea	cg09486579
cg12091756_BC21	ASB18;GBX2-AS1	-1.07133	-0.738649	-11.7357	1.5055e-18	6.20672e-16	31.8192	-0.171623	-11.6066	0.377594	chr2	236241803	236241805	ReprPCWk	Shelf	cg12091756
cg25569999_BC21	LINC01484	0.827076	0.605287	11.7357	1.50556e-18	6.20672e-16	31.8192	0.135591	12.2009	0.601426	chr5	173719769	173719771	Quies	OpenSea	cg25569999
cg17578705_BC21	SORL1	1.28486	-0.351019	11.7355	1.50686e-18	6.20895e-16	31.8184	0.210848	11.9001	0.442348	chr11	121566579	121566581	Quies	OpenSea	cg17578705
cg26539023_BC21	ENSG00000282221;LAD1	-0.907564	0.753612	-11.7338	1.51701e-18	6.24766e-16	31.8118	-0.145284	-12.0088	0.625501	chr1	201399902	201399904	TssBiv	Island	cg26539023	cg26539023
cg06391412_TC21	ENSG00000285708;FOXP1	0.885117	-0.00888267	11.7333	1.5205e-18	6.25889e-16	31.8095	0.151419	12.0725	0.498474	chr3	71246532	71246534	EnhA1	OpenSea	cg06391412	cg06391412
cg27431781_TC21	PRKRA	1.1028	1.20443	11.7315	1.53151e-18	6.30101e-16	31.8024	0.16095	11.7646	0.692905	chr2	178444656	178444658	Tx	OpenSea		cg27431781
cg16025492_TC21	NA	1.64718	1.1484	11.7311	1.53451e-18	6.31021e-16	31.8005	0.240357	10.8857	0.675502	chr5	115429050	115429052	Quies	OpenSea	cg16025492	cg16025492
cg01698392_TC21	CEP295NL;TIMP2	0.878901	1.093	11.7291	1.54725e-18	6.35942e-16	31.7924	0.131384	11.6259	0.677542	chr17	78875651	78875653	EnhA1	OpenSea	cg01698392	cg01698392
cg04258745_BC21	LINC01907	1.47755	0.572023	11.7263	1.56463e-18	6.42761e-16	31.7814	0.240579	11.3526	0.593367	chr2	230690865	230690867	Quies	OpenSea
cg04842249_TC21	CCDC12	0.736518	0.656515	11.7257	1.56887e-18	6.4418e-16	31.7788	0.120674	12.3003	0.61037	chr3	46936400	46936402	EnhA1	OpenSea
cg16737018_TC21	MARK3	0.827698	-0.409525	11.7228	1.58802e-18	6.51717e-16	31.7669	0.138069	12.1549	0.430609	chr14	103448243	103448245	TxWk	OpenSea	cg16737018	cg16737018
cg06123229_TC21	HIVEP1	0.808566	1.57295	11.7204	1.60375e-18	6.57842e-16	31.7572	0.107229	11.8429	0.745722	chr6	12124709	12124711	TxWk	OpenSea	cg06123229
cg13181747_TC21	BACH2;ENSG00000226455	0.809468	0.0393923	11.7198	1.60718e-18	6.58919e-16	31.7551	0.139013	12.2058	0.506743	chr6	89949088	89949090	Quies	OpenSea	cg13181747
[truncated: 65,050 more rows]

## Sheet: T1vsT2-DMRs
	seqnames	start	end	width	strand	no.cpgs	min_smoothed_fdr	Stouffer	HMFDR	Fisher	maxdiff	meandiff	overlapping.genes
1	chr11	1837236	1841246	4011	*	20	0	2.71551e-288	1.34288e-27	1.02137421485972e-308	0.408782	0.213109	SYT8, TNNI2
2	chr17	82229594	82240021	10428	*	52	5.87678e-182	1.01985e-279	1.15497e-13	1.67739e-296	0.230287	0.0970459	SLC16A3, MIR6787, CSNK1D
3	chr14	23431788	23436874	5087	*	14	0	7.1353e-279	1.16036e-27	1.76868e-277	-0.338997	-0.235529	MYH7
4	chr11	1917703	1921783	4081	*	23	0	2.56761e-191	8.97336e-26	1.95414e-249	0.365038	0.150084	TNNT3
5	chr5	177088531	177098353	9823	*	48	1.59999e-140	2.52133e-223	5.68157e-12	3.36558e-231	0.12515	0.0722782	FGFR4
6	chr11	1930583	1935061	4479	*	13	0	1.43897e-160	3.61e-30	4.31474e-182	0.405475	0.167703	TNNT3
7	chr4	1207526	1212361	4836	*	32	1.07224e-283	6.98108e-172	1.57984e-12	1.73427e-181	0.202241	0.108181	CTBP1-AS, SPON2, CTBP1
8	chr16	46747163	46749105	1943	*	12	0	1.57496e-162	3.25252e-29	1.63227e-176	-0.286187	-0.15226	MYLK3
9	chr1	201420503	201422973	2471	*	13	0	1.25965e-138	6.12982e-28	6.35507e-173	-0.40031	-0.206174	TNNI1
10	chr15	63041276	63043102	1827	*	15	0	1.58754e-100	3.24587e-26	6.77535e-169	0.361418	0.139295	TPM1
11	chr22	46101822	46115202	13381	*	53	8.67602e-85	5.33437e-146	5.36557e-12	3.58663e-165	0.152185	0.0544972	MIRLET7BHG, MIRLET7A3, MIR4763, MIRLET7B
12	chr11	1926370	1927899	1530	*	9	1.22036e-241	4.10304e-143	5.10406e-28	1.44101e-145	0.377844	0.258449	TNNT3
13	chr3	46863152	46864894	1743	*	7	0	9.7781e-136	1.47906e-27	8.20707e-145	-0.388626	-0.27446	MYL3
14	chr20	34979500	34980083	584	*	6	0	1.71038e-143	5.73608e-30	3.90408e-140	-0.407706	-0.300735	MYH7B
15	chr1	154178123	154180320	2198	*	7	0	1.9516e-137	1.11012e-27	3.75354e-137	-0.325449	-0.203441	TPM3
16	chr1	201398760	201400521	1762	*	12	1.11527e-303	1.1642e-126	1.40559e-27	1.41921e-136	-0.289752	-0.140268	AC119427.1, LAD1
17	chr1	154191577	154194960	3384	*	13	2.67323e-275	2.92617e-90	1.73935e-25	2.56716e-125	-0.314705	-0.110923	TPM3, MIR190B
18	chr13	114108812	114113357	4546	*	14	3.21101e-164	3.15323e-124	2.72055e-17	3.5903e-124	0.277192	0.133046	RASA3, RASA3-IT1
19	chr1	109621924	109626771	4848	*	23	1.2467e-143	7.14747e-96	3.82696e-13	6.51428e-124	0.117358	0.0583742	AMPD2
20	chr13	20720919	20722837	1919	*	10	3.73034e-178	1.04909e-113	5.68135e-22	7.21429e-119	-0.249981	-0.174281	IL17D
21	chr6	109465874	109467424	1551	*	7	0	1.69334e-102	1.366e-29	1.1716e-116	0.338278	0.167132	MICAL1, ZBTB24
22	chr11	1936263	1938862	2600	*	6	8.54675e-216	1.28922e-118	5.54318e-27	2.15293e-116	0.261058	0.207825	TNNT3
23	chr15	63046948	63050132	3185	*	20	0	3.34744e-49	1.494e-28	9.65986e-116	0.332026	0.0737807	TPM1, TPM1-AS
24	chr11	1924333	1924737	405	*	5	0	1.51835e-113	2.19708e-27	4.43664e-111	0.4288	0.323279	TNNT3
25	chr12	6373650	6377946	4297	*	24	5.02822e-227	6.7059e-69	1.49418e-23	2.52027e-108	0.303522	0.0717224	LTBR, SCNN1A
26	chr1	118988308	118993440	5133	*	31	2.67718e-145	1.49025e-94	5.9634e-10	2.57142e-107	-0.102656	-0.0583178	TBX15
27	chr10	95288894	95291855	2962	*	15	0	1.57719e-56	8.33693e-32	4.74525e-105	-0.396279	-0.0755894	PDLIM1
28	chr11	44603036	44605398	2363	*	12	3.87832e-242	8.10398e-83	9.27946e-23	1.67644e-104	0.214534	0.0891691	CD82, AC010768.1
29	chr2	231392269	231396526	4258	*	20	1.77021e-138	7.77777e-68	9.62903e-21	1.59167e-99	-0.224245	0.00725384	AC017104.1, B3GNT7
30	chr12	110279415	110281235	1821	*	13	0	3.47437e-40	8.50263e-29	4.06823e-99	-0.438011	-0.121071	ATP2A2
31	chr2	181984881	181985972	1092	*	7	1.48902e-267	1.19822e-87	1.32031e-24	4.54859e-98	-0.313172	-0.176634	PPP1R1C
32	chr20	45826733	45827844	1112	*	7	1.19293e-226	1.50029e-94	1.49049e-22	6.46832e-98	0.311899	0.18898	TNNC2
33	chr12	110919343	110921157	1815	*	14	6.2677e-216	5.63175e-50	6.93423e-28	2.13621e-94	-0.333583	-0.0826269	MYL2
34	chr12	4443862	4446982	3121	*	15	2.21089e-135	1.06385e-93	1.00776e-12	2.71276e-93	0.175844	0.10574	FGF6
35	chr19	15263531	15266054	2524	*	15	1.05374e-171	4.22066e-77	4.6272e-17	3.18138e-93	0.171236	0.0779918	BRD4
36	chr15	62843130	62845480	2351	*	10	5.89491e-267	6.57689e-65	1.88155e-28	5.33297e-93	0.274657	0.107104	TLN2, AC103740.1
37	chr12	110934344	110937651	3308	*	11	1.60734e-179	7.38102e-70	8.85444e-23	2.37785e-92	-0.27343	-0.118262	LINC01405
38	chr12	71440057	71443394	3338	*	11	2.70995e-188	9.86673e-54	4.11172e-25	1.60563e-91	-0.27247	-0.108956	LGR5, TSPAN8
39	chr6	5132652	5133925	1274	*	8	1.50143e-289	2.63469e-61	2.14177e-27	6.62072e-88	0.320352	0.117586	LYRM4
40	chr17	17561538	17562367	830	*	9	1.16285e-167	1.30426e-90	3.98697e-16	7.06227e-88	0.124657	0.10119	PEMT
41	chr17	82106561	82109269	2709	*	11	1.89019e-165	4.93285e-56	2.39275e-25	1.03904e-87	0.238667	0.0960074	CCDC57
42	chr20	45823027	45824567	1541	*	7	7.67136e-206	2.3424e-74	9.82112e-27	1.27151e-87	0.29749	0.132005	TNNC2
43	chr14	23407614	23410104	2491	*	9	3.58333e-193	1.70229e-70	1.42885e-26	2.25183e-86	-0.273747	-0.102646	MYH6
44	chr13	114037071	114040243	3173	*	16	1.25203e-80	1.06035e-81	7.61036e-13	6.27153e-86	0.157904	0.0847327	RASA3
45	chr15	93070223	93074906	4684	*	28	2.08414e-105	1.00063e-68	1.45285e-15	2.44517e-85	0.176359	0.053364	RGMA
46	chr12	110353384	110354893	1510	*	5	3.65634e-179	2.66331e-86	2.67322e-24	2.50227e-85	-0.28138	-0.207411	NA
47	chr10	86967301	86971873	4573	*	26	1.25925e-88	1.68463e-62	9.27454e-12	4.22684e-84	0.133562	0.0514671	ADIRF, AGAP11, MMRN2, ADIRF-AS1, AL136982.7
48	chr16	66918237	66920369	2133	*	12	2.83721e-211	3.91353e-55	1.96173e-21	8.64218e-84	-0.18878	-0.0840577	CDH16
49	chr16	28900323	28900847	525	*	5	4.5641e-200	4.19492e-85	2.38587e-23	3.86728e-83	0.284153	0.180402	AC009093.11, ATP2A1
50	chr12	110326382	110327493	1112	*	5	1.2264e-272	1.81321e-67	9.71158e-30	1.27613e-82	-0.307442	-0.185812	ATP2A2
51	chr9	134052597	134054548	1952	*	11	4.8139e-169	6.8809e-78	1.31893e-15	1.27722e-82	0.140654	0.0833758	AL445931.1, BRD3
52	chr4	8391190	8395086	3897	*	15	4.19396e-129	2.68304e-67	2.24271e-21	1.39384e-82	-0.248074	0.00541599	RNA5SP152, ACOX3
53	chr6	33162918	33167675	4758	*	47	5.65753e-74	8.8132e-65	2.59155e-08	7.99351e-82	0.0745851	0.0329115	COL11A2
54	chr6	31621815	31625086	3272	*	33	5.11716e-256	1.44014e-32	8.74763e-20	4.19815e-81	-0.253794	-0.0250392	PRRC2A, SNORA38
55	chr14	51394715	51397712	2998	*	10	4.59319e-174	1.20894e-59	4.8082e-23	4.34998e-81	0.247541	0.110177	LINC02310
56	chr1	223142909	223144507	1599	*	16	1.4288e-221	1.03683e-43	1.38989e-20	1.54189e-80	0.236881	0.0798483	AL359979.2, TLR5
57	chr1	170664731	170667427	2697	*	11	1.20868e-144	4.01336e-62	8.7214e-18	4.64973e-80	-0.279741	-0.124953	PRRX1, Z97200.1
58	chr17	81385205	81388556	3352	*	20	1.49955e-130	3.00112e-68	1.24685e-11	4.9471e-80	0.126371	0.0553252	AC110285.5, AC110285.1, AC110285.2
59	chr12	6539603	6540827	1225	*	8	1.74083e-145	1.38248e-77	7.1812e-19	1.42008e-79	0.172647	0.109727	IFFO1
60	chr2	45256003	45257840	1838	*	8	5.41124e-158	3.02941e-67	8.10464e-21	5.26303e-79	0.243221	0.129066	LINC01121
61	chr17	40349347	40353260	3914	*	14	8.60309e-137	1.55877e-56	5.39171e-15	8.8769e-79	0.169527	0.0695369	RARA, AC080112.3
62	chr12	106138433	106141645	3213	*	19	5.4573e-151	7.78447e-52	5.29123e-17	4.95809e-78	-0.235874	-0.0822973	NUAK1
63	chr14	23414073	23415334	1262	*	4	4.25225e-144	1.45221e-77	3.81721e-27	1.10365e-76	-0.336401	-0.198692	MYH7
64	chr1	230824734	230825863	1130	*	5	9.12765e-159	1.19092e-62	2.50602e-22	1.13012e-76	-0.253756	-0.189331	NA
65	chr3	147404527	147408975	4449	*	38	1.67166e-70	3.56368e-65	1.62142e-06	1.3629e-76	-0.0820636	-0.0449946	ZIC1, ZIC4
66	chr7	47581191	47583870	2680	*	17	7.9568e-155	3.89219e-49	2.05168e-15	1.56291e-76	0.145641	0.0538036	TNS3
67	chr12	110246957	110248326	1370	*	7	4.10827e-151	7.51452e-64	2.78315e-27	2.51559e-76	-0.371032	-0.168076	NA
68	chr4	110628723	110633809	5087	*	19	7.16628e-60	1.89512e-76	3.6154e-10	2.79468e-76	-0.124792	-0.0757713	PITX2
69	chr7	1708444	1710037	1594	*	13	7.59908e-138	7.18236e-65	1.4864e-11	4.68289e-76	0.118876	0.0777543	ELFN1
70	chr12	12520090	12521432	1343	*	7	1.31237e-199	1.24607e-56	2.63626e-25	6.81527e-76	-0.30676	-0.121919	DUSP16
71	chr2	222299739	222305245	5507	*	30	2.25656e-62	4.11247e-75	9.63266e-08	1.18964e-75	-0.118893	-0.0593327	CCDC140
72	chr8	143518474	143520314	1841	*	10	1.97547e-134	4.6498e-71	7.0406e-13	1.93001e-75	0.212608	0.116342	ZC3H3
73	chr16	28888827	28889726	900	*	4	3.33447e-202	8.5901e-76	1.20634e-23	8.88907e-75	0.271166	0.216851	AC009093.11, ATP2A1
74	chr7	4711979	4713370	1392	*	11	3.35278e-174	2.72727e-53	5.50587e-18	1.39915e-74	0.270018	0.099068	FOXK1
75	chr16	66921647	66922338	692	*	6	3.74192e-173	3.96805e-72	8.15464e-23	7.63655e-74	-0.24036	-0.153324	RRAD
76	chr12	110344837	110346373	1537	*	6	3.46363e-190	2.08422e-58	1.04003e-22	2.11806e-73	-0.24127	-0.124543	ATP2A2
77	chr17	80961374	80964543	3170	*	18	4.16696e-85	2.38433e-59	3.51312e-11	2.85266e-73	0.150486	0.0591623	RPTOR, AC127496.4
78	chr17	17816498	17821372	4875	*	18	9.81799e-137	6.13752e-55	2.16035e-17	3.40848e-73	0.191409	0.0604996	SREBF1
79	chr9	136052057	136055265	3209	*	28	3.2821e-207	6.47673e-35	7.66825e-21	3.71296e-73	0.177519	0.0340974	NACC2
80	chr6	30682424	30690898	8475	*	83	3.36736e-98	4.46789e-41	2.15841e-11	4.42388e-73	0.116272	0.0138581	PPP1R18, NRM
81	chr16	70683998	70689697	5700	*	22	1.11889e-78	6.0319e-51	1.17511e-09	1.0354e-72	0.110876	0.0469873	MTSS2, VAC14
82	chr13	113839640	113841101	1462	*	17	6.30703e-146	3.56819e-56	1.44405e-13	1.616e-71	0.151218	0.0677999	GAS6-AS1, GAS6
83	chr22	50301413	50306518	5106	*	16	2.53286e-78	7.72487e-63	6.92818e-11	1.81831e-71	0.108685	0.0637946	PLXNB2
84	chr11	68353376	68355775	2400	*	7	1.84566e-152	1.44875e-63	6.34906e-22	3.72734e-71	0.174218	0.0964189	LRP5
85	chr11	57321382	57324331	2950	*	10	1.95352e-107	7.54457e-67	2.23127e-16	8.27039e-71	0.1597	0.0840035	TNKS1BP1
86	chr5	141476762	141478539	1778	*	12	5.74463e-150	5.09926e-58	1.47224e-16	9.32888e-71	0.15274	0.077559	PCDHGA1, PCDHGA2, PCDHGA3, PCDHGB1, PCDHGA4, PCDHGB2, PCDHGA5, PCDHGB3, PCDHGA6, PCDHGA7, PCDHGB4, PCDHGA8, PCDHGB5, PCDHGA9, PCDHGB6, PCDHGA10, PCDHGB7, PCDHGA11, PCDHGA12, PCDHGC3
87	chr22	49780075	49781601	1527	*	9	2.51033e-138	3.01084e-66	1.45432e-15	9.61543e-71	0.187403	0.0930936	BRD1
88	chr1	230377530	230378614	1085	*	7	1.56393e-209	4.89806e-54	6.05737e-28	1.27167e-70	0.337689	0.128814	PGBD5
89	chr14	75450811	75454344	3534	*	8	3.69127e-102	6.93124e-62	4.91067e-20	1.49536e-70	0.166757	0.105628	JDP2
90	chr1	184972880	184975652	2773	*	16	1.31768e-123	2.47826e-26	2.05101e-23	3.80654e-70	0.30187	0.0551273	NIBAN1
91	chr7	1080123	1083129	3007	*	15	1.5433e-78	8.90586e-72	2.26786e-10	4.84738e-70	-0.105754	0.00534237	AC091729.2, GPER1, C7orf50
92	chr6	33276974	33280936	3963	*	67	1.99267e-84	1.71794e-46	5.81803e-06	6.09511e-70	0.0894647	0.000333273	B3GALT4, WDR46
93	chr20	3794970	3800798	5829	*	29	2.16238e-71	1.68987e-42	8.99823e-10	6.53878e-70	0.143893	0.039475	CDC25B
94	chr12	110348924	110351381	2458	*	6	2.14966e-152	2.27915e-50	1.62734e-27	6.49408e-69	-0.300006	-0.124225	ATP2A2
95	chr20	57711334	57715281	3948	*	20	1.98825e-190	3.11939e-46	3.86304e-24	6.5391e-69	-0.285762	-0.0164179	NKILA, PMEPA1
96	chr3	46811415	46813703	2289	*	12	3.67954e-140	2.70902e-56	1.39448e-17	1.09979e-68	0.167394	0.0631892	AC109583.1, AC109583.4, PRSS44P
97	chr3	195122378	195124548	2171	*	6	9.52043e-262	5.5469e-33	1.29869e-28	1.42313e-68	0.364659	0.147134	XXYLT1
98	chr17	10549533	10551279	1747	*	12	1.10948e-185	7.38323e-43	4.78605e-23	1.67615e-68	0.312847	0.100228	MYHAS, MYH2
99	chr7	27173826	27176256	2431	*	21	3.83335e-131	2.0581e-48	4.33307e-14	8.69949e-68	0.147073	0.0473699	HOXA9, AC004080.3, HOXA10
100	chr12	80715557	80717232	1676	*	14	5.86584e-94	1.41782e-68	1.12227e-10	1.88763e-67	0.117522	0.0778571	MYF5
101	chr1	183304970	183306856	1887	*	8	9.21718e-164	1.30954e-49	2.83635e-25	2.4151e-67	-0.282897	-0.120153	NMNAT2
102	chr14	64208819	64210288	1470	*	10	1.78352e-146	1.32561e-53	2.06144e-18	9.68e-67	0.217182	0.0854172	SYNE2, ESR2
103	chr3	46833406	46834863	1458	*	11	1.13594e-181	8.36154e-40	8.41132e-20	1.16485e-66	-0.262808	-0.0939286	PRSS42P
104	chr2	190342515	190344388	1874	*	17	1.06611e-157	3.72243e-41	6.0642e-19	1.57461e-66	0.151824	0.033284	INPP1, HIBCH
105	chr5	149379227	149379980	754	*	9	9.01992e-122	2.32357e-65	5.75446e-12	4.86496e-66	0.104699	0.0757305	IL17B
106	chr14	93955411	93958814	3404	*	20	4.80594e-52	8.23874e-64	1.87559e-11	5.09564e-66	0.109521	0.0585975	ASB2
107	chr17	7435570	7440214	4645	*	25	2.0382e-94	2.94952e-56	4.44704e-10	1.69875e-65	-0.16466	-0.0558431	AC113189.2, AC113189.12, TMEM102, FGF11, AC113189.4, AC113189.1, AC113189.3
108	chr17	44915289	44916900	1612	*	11	3.53368e-99	8.51695e-64	1.53964e-13	3.78509e-65	0.136831	0.0757229	GFAP
109	chr1	1420618	1422778	2161	*	15	1.84772e-122	2.54293e-50	1.79798e-10	4.72607e-65	0.101476	0.0521745	AL391244.1, ANKRD65
110	chr13	109281156	109281939	784	*	6	5.74913e-147	4.82491e-59	2.67376e-19	7.33102e-65	-0.288205	-0.173515	NA
111	chr10	79399225	79402061	2837	*	6	1.4449e-159	1.26269e-41	2.43492e-25	1.30915e-64	0.271464	0.108518	AL133481.1, ZCCHC24
112	chr15	40103274	40107521	4248	*	16	3.02642e-175	3.67207e-30	8.31911e-28	1.43101e-64	0.309213	0.0609494	BMF
113	chr15	60370288	60373176	2889	*	7	2.81708e-122	3.04633e-57	5.80175e-22	2.00219e-64	-0.255903	-0.119293	ANXA2
114	chr17	81329633	81331909	2277	*	17	1.18671e-89	2.40525e-62	5.1896e-09	2.18565e-64	0.0959833	0.0597166	TMEM105
115	chr10	101235682	101239004	3323	*	23	1.09893e-53	4.64689e-70	1.66644e-06	2.57138e-64	-0.0892874	-0.0557579	LBX1-AS1
116	chr12	54052234	54054984	2751	*	28	2.00368e-88	1.61297e-57	4.8303e-10	3.34693e-64	-0.167704	-0.0460056	HOXC4
117	chr8	140566281	140568349	2069	*	9	7.13656e-104	4.79075e-63	7.34272e-15	3.9676e-63	0.150634	0.0866836	AGO2
118	chr16	67942717	67945533	2817	*	21	2.38256e-128	2.51858e-45	4.32826e-12	7.35355e-63	0.110764	0.0483118	LCAT, SLC12A4
119	chr16	1531013	1534514	3502	*	20	4.89725e-57	2.27456e-60	6.43775e-09	7.61793e-63	-0.123012	-0.0567972	TMEM204, AL031719.1, IFT140
120	chr11	47586207	47588545	2339	*	13	6.74009e-60	2.14763e-59	1.43333e-11	1.09192e-62	0.0919069	0.0586942	FAM180B
121	chr20	33391306	33392620	1315	*	6	3.93925e-179	1.21134e-43	9.70509e-23	1.13583e-62	0.255887	0.131567	CDK5RAP1
122	chr1	27340848	27342064	1217	*	10	5.47979e-117	4.01679e-59	1.35086e-14	1.15606e-62	0.124284	0.0635231	SYTL1
123	chr7	130378992	130380486	1495	*	7	1.38915e-132	1.54872e-54	3.73648e-16	1.28273e-62	0.14851	0.098017	CPA1
124	chr3	39281049	39283139	2091	*	11	5.32442e-220	1.84639e-30	6.01011e-26	3.5913e-62	0.291092	0.0752325	CX3CR1
125	chr12	122871014	122873209	2196	*	6	9.27894e-107	2.32821e-50	4.56815e-22	3.74373e-62	-0.25389	-0.141909	VPS37B, AC027290.2
126	chr3	147422336	147424627	2292	*	18	8.47745e-86	2.32747e-58	9.46322e-07	5.83121e-62	-0.0963935	-0.0632676	ZIC1
127	chr19	30446671	30450351	3681	*	11	6.58388e-56	2.27593e-62	2.90219e-11	1.40808e-61	0.14194	0.0985381	ZNF536
128	chr16	28876508	28879567	3060	*	11	9.77595e-96	2.12891e-44	5.41387e-18	1.81388e-61	0.218643	0.0904482	AC009093.11, ATP2A1, ATP2A1-AS1
129	chr8	120812164	120814279	2116	*	12	1.4196e-200	2.13313e-24	5.79299e-22	1.24676e-60	0.274493	0.0744817	AC104958.2, SNTB1
130	chr9	128382443	128384518	2076	*	7	7.49695e-78	2.25072e-63	1.28739e-13	1.31843e-60	0.126699	0.0912965	URM1
131	chr10	45453127	45455114	1988	*	9	5.77612e-114	1.53988e-49	2.88759e-18	4.34907e-60	0.144667	0.0805585	MARCHF8
132	chr3	66402855	66407416	4562	*	12	2.14229e-64	8.95846e-47	1.33716e-16	4.86839e-60	0.173289	0.076349	LRIG1
133	chr17	77881044	77885149	4106	*	15	2.52953e-56	6.0399e-56	3.65464e-13	5.63077e-60	0.131213	0.060077	LINC01973
134	chr3	45007277	45008115	839	*	4	1.42464e-155	7.40837e-49	1.98588e-26	6.50344e-60	-0.253651	-0.171088	EXOSC7, CLEC3B
135	chr8	28715985	28717429	1445	*	6	1.31706e-144	2.64694e-51	5.8076e-19	7.18514e-60	0.245885	0.177119	EXTL3
136	chr12	52038780	52044433	5654	*	15	9.4071e-62	8.93317e-46	1.72669e-16	3.93406e-59	0.156964	0.0535224	NR4A1
137	chr14	22977842	22980372	2531	*	10	2.43627e-73	1.59672e-55	4.82253e-13	2.5142e-58	0.129084	0.077939	AL132780.3, AJUBA
138	chr21	46219052	46220306	1255	*	7	1.20782e-135	1.82608e-34	1.42216e-20	2.8328e-58	-0.215101	-0.0955535	AP001469.1, LSS
139	chr10	629947	633573	3627	*	13	1.8551e-124	3.97779e-35	1.93957e-16	6.98862e-58	0.18107	0.0742773	AL358216.1, DIP2C
140	chr1	44640593	44643009	2417	*	8	9.34996e-63	1.29769e-50	6.00157e-16	1.27677e-57	0.13033	0.0868971	RNF220, TMEM53
141	chr17	73359430	73364051	4622	*	11	2.11598e-44	2.22634e-48	2.16178e-16	3.39924e-57	-0.135001	0.0267408	SDK2
142	chr14	100130956	100132926	1971	*	5	1.81042e-79	1.02551e-58	2.34715e-18	4.1945e-57	0.144189	0.112464	EVL
143	chr3	52220646	52222810	2165	*	8	3.88158e-122	5.01188e-44	5.61956e-25	8.63819e-57	0.243605	0.0694113	TLR9, AC097637.1
144	chr14	103125336	103128737	3402	*	18	1.95114e-55	4.46086e-56	1.07565e-08	1.05452e-56	0.0944623	0.0571046	TNFAIP2
145	chr12	55726140	55728450	2311	*	15	6.06477e-109	4.16893e-42	4.35819e-12	1.37942e-56	0.114295	0.053543	CD63
146	chr15	79314630	79315925	1296	*	6	1.03264e-134	5.08096e-52	6.04561e-19	1.4481e-56	0.212373	0.126441	TMED3
147	chr1	10787056	10789879	2824	*	8	7.96927e-114	1.67824e-43	2.06649e-20	1.55501e-56	0.180799	0.0874792	CASZ1
148	chr6	100453494	100458571	5078	*	24	2.668e-61	2.38308e-59	1.46456e-05	1.89824e-56	-0.0856386	-0.0553921	SIM1
149	chr11	1852526	1855134	2609	*	9	6.39142e-155	1.74445e-24	4.46824e-26	1.96373e-56	0.406992	0.110752	LSP1
150	chr21	34122881	34123943	1063	*	5	9.80745e-177	8.58737e-34	1.63915e-24	2.2684e-56	-0.348862	-0.17012	MRPS6, AP000317.2
151	chr13	110507216	110508928	1713	*	6	8.44406e-158	8.03828e-39	7.95603e-21	2.92584e-56	-0.278267	-0.135601	COL4A2, COL4A2-AS1
152	chr9	136975841	136977942	2102	*	12	5.12573e-113	2.08233e-45	8.58905e-14	4.32212e-56	0.116141	0.064034	PTGDS, AL807752.7
153	chr12	52052720	52056519	3800	*	11	1.23475e-59	1.36521e-50	1.81514e-12	6.43391e-56	0.0988819	0.055779	NR4A1
154	chr10	612697	617074	4378	*	13	3.36158e-49	1.82019e-43	1.13158e-15	2.01103e-55	0.184053	0.0651397	DIP2C
155	chr11	68413115	68413914	800	*	6	2.94469e-106	9.54197e-56	1.52e-14	3.10524e-55	0.155711	0.117952	LRP5
156	chr12	80186629	80187281	653	*	4	2.0244e-118	1.28452e-55	2.34912e-22	5.2939e-55	-0.268699	-0.149282	OTOGL
157	chr5	141484452	141489981	5530	*	22	2.52638e-68	3.98004e-37	3.66434e-14	5.44133e-55	0.180656	0.0396147	PCDHGA1, PCDHGA2, PCDHGA3, PCDHGB1, PCDHGA4, PCDHGB2, PCDHGA5, PCDHGB3, PCDHGA6, PCDHGA7, PCDHGB4, PCDHGA8, PCDHGB5, PCDHGA9, PCDHGB6, PCDHGA10, PCDHGB7, PCDHGA11, PCDHGA12, PCDHGC3, PCDHGC4, PCDHGC5
158	chr10	124588929	124589932	1004	*	7	1.17886e-125	2.90868e-41	1.23524e-18	5.68144e-55	0.130149	0.0846233	LHPP
159	chr21	36691571	36698234	6664	*	20	1.96152e-36	1.36452e-54	1.69167e-07	6.01405e-55	-0.106279	-0.0584427	NA
160	chr16	50666206	50669183	2978	*	8	1.20868e-144	5.33645e-29	2.6429e-21	8.94363e-55	-0.229468	-0.0904043	AC007608.3, SNX20
161	chr3	126105110	126105888	779	*	4	1.62784e-144	2.12972e-47	4.1067e-22	1.11731e-54	0.244426	0.166165	ALDH1L1-AS1, ALDH1L1
162	chr5	180897511	180899185	1675	*	8	2.79267e-139	4.85568e-37	2.29059e-19	1.2656e-54	-0.242256	-0.0766828	BTNL8
163	chr6	170043720	170044170	451	*	4	3.82679e-146	6.80044e-48	1.12613e-23	1.63033e-54	-0.287641	-0.1818	NA
164	chr16	30376922	30380066	3145	*	16	5.78216e-104	1.96919e-21	5.52197e-22	1.71702e-54	0.222093	0.0514941	MYLPF, ZNF48, SEPTIN1, AC116348.4
165	chr1	226660664	226663812	3149	*	7	5.66265e-78	1.60816e-47	1.65708e-19	2.43642e-54	0.222983	0.109055	ITPKB, ITPKB-IT1
166	chr19	5036845	5038810	1966	*	7	9.08311e-95	1.52173e-46	1.42877e-18	3.78004e-54	0.153027	0.0851586	KDM4B
167	chr3	49642697	49643052	356	*	4	1.1006e-111	8.72586e-56	1.09982e-16	4.21378e-54	0.230976	0.190928	BSN
168	chr7	2017404	2020807	3404	*	18	1.95294e-67	1.78443e-53	1.08967e-09	8.32324e-54	0.120414	0.0569288	MAD1L1, AC069288.1
169	chr14	21033604	21036030	2427	*	8	5.99469e-82	2.81558e-47	1.55559e-15	1.13751e-53	0.162438	0.0905929	TPPP2, AL161668.2, NDRG2, RNASE13
170	chr9	95084268	95086490	2223	*	15	8.48245e-70	3.46693e-55	1.55591e-11	3.04246e-53	0.102708	0.064859	AOPEP, MIR23B, MIR27B, MIR24-1, MIR3074
171	chr5	139679163	139685867	6705	*	19	2.25815e-32	5.00727e-47	7.91323e-09	3.64988e-53	0.174037	0.0593184	CXXC5, AC008667.1
172	chr2	47039325	47041312	1988	*	5	4.32818e-130	9.66359e-44	4.0428e-22	3.9666e-53	0.244731	0.130191	TTC7A, AC093732.1
173	chr8	2075170	2076598	1429	*	9	6.96719e-117	1.26499e-44	1.45272e-20	4.28203e-53	0.204543	0.108525	MYOM2, MIR7160
174	chr13	110546985	110547482	498	*	3	5.75271e-144	1.40621e-52	7.27354e-25	6.74472e-53	-0.275491	-0.217271	RAB20
175	chr5	59275286	59277285	2000	*	11	7.20191e-72	1.78343e-44	1.06672e-13	7.70506e-53	0.166503	0.0668637	PDE4D
176	chr5	157265958	157269509	3552	*	22	2.13804e-119	1.52893e-27	2.12496e-15	2.36106e-52	0.21824	0.0407719	CYFIP2, AC009185.1
177	chr22	29689895	29692815	2921	*	11	3.49667e-95	9.52696e-34	1.51046e-18	2.50382e-52	0.204188	0.0649764	NF2
178	chr5	125035917	125037762	1846	*	6	1.5646e-128	1.35857e-33	3.69386e-19	2.73325e-52	0.184256	0.0901292	LINC02240
179	chr16	28887322	28887639	318	*	3	2.79572e-137	1.67238e-53	3.06143e-20	4.10982e-52	0.187461	0.175382	AC009093.11, ATP2A1
180	chr9	34586051	34591193	5143	*	18	5.67323e-75	4.8759e-31	1.77462e-14	4.21169e-52	0.132886	0.026189	CNTFR
181	chr2	100976384	100977858	1475	*	10	2.08768e-93	2.48161e-40	2.87125e-10	4.298e-52	0.0992025	0.065406	NPAS2, NPAS2-AS1
182	chr14	105465196	105467940	2745	*	9	3.13909e-91	3.6361e-46	4.09236e-12	5.90967e-52	0.167791	0.0834409	MTA1, AL928654.2
183	chr16	49838580	49841149	2570	*	5	1.68316e-94	2.6733e-42	1.17258e-21	6.28666e-52	0.176854	0.100788	ZNF423
184	chr2	23524055	23526406	2352	*	10	5.3209e-100	9.75832e-48	1.63366e-18	6.59803e-52	0.262825	0.106915	KLHL29, AC011239.1
185	chr2	230690429	230691753	1325	*	5	5.7592e-118	2.75462e-46	3.24749e-20	6.6913e-52	0.240579	0.146966	LINC01907
186	chr7	95395881	95397845	1965	*	22	1.12663e-87	7.9211e-53	3.8351e-06	8.23533e-52	-0.0795305	-0.0485138	PON3
187	chr20	45418920	45420205	1286	*	6	4.91101e-118	3.62795e-35	2.69404e-20	9.16254e-52	-0.271509	-0.112157	PIGT
188	chr11	72012928	72014543	1616	*	12	2.64775e-95	1.27615e-48	2.48492e-16	9.61369e-52	0.177806	0.0655752	AP002490.1, NUMA1
189	chr12	110340810	110341129	320	*	3	1.87966e-194	9.55864e-41	3.95161e-28	1.0732e-51	-0.285497	-0.1886	ATP2A2
190	chr10	78267017	78267374	358	*	5	1.22945e-106	3.92262e-50	4.04372e-18	1.12763e-51	0.127765	0.0911066	AC012560.1, LINC00595
191	chr17	76538336	76540186	1851	*	13	3.1847e-89	1.21193e-44	1.82728e-10	1.34117e-51	0.0956368	0.0657381	PRCD, CYGB
192	chr1	213996473	213997649	1177	*	11	1.24572e-110	1.93997e-42	8.54917e-16	1.48261e-51	0.201352	0.0628362	PROX1
193	chr9	94919584	94922278	2695	*	8	1.65078e-50	3.13886e-52	9.62466e-12	1.81372e-51	0.181743	0.101769	AOPEP
194	chr3	30631338	30632457	1120	*	3	1.15135e-104	7.57477e-53	7.23554e-20	1.87872e-51	0.304074	0.273347	TGFBR2
195	chr17	74758205	74759507	1303	*	7	1.33669e-84	1.99878e-53	2.7317e-12	2.08495e-51	0.13719	0.0822979	SLC9A3R1
196	chr10	6172052	6175463	3412	*	9	1.61172e-62	3.13025e-50	1.15838e-15	2.90582e-51	0.147043	0.0764433	PFKFB3
197	chr1	207063789	207064990	1202	*	6	7.30734e-89	2.39159e-50	1.22553e-15	3.73572e-51	-0.196744	-0.133275	PFKFB2
198	chr3	147386848	147391996	5149	*	19	1.8781e-44	6.11243e-50	8.01689e-07	4.4588e-51	-0.0750114	-0.0536056	ZIC4-AS1, ZIC4
199	chr7	100093182	100094318	1137	*	15	8.51066e-91	1.2798e-46	1.25573e-10	5.06406e-51	0.0980789	0.0511956	MCM7, MIR25, MIR93, MIR106B
200	chr19	40265275	40266358	1084	*	9	2.13267e-93	2.54764e-49	1.01759e-11	6.80989e-51	0.128309	0.0874049	AKT2
201	chr10	44971114	44975113	4000	*	18	1.42021e-44	8.30399e-44	1.60977e-10	1.03104e-50	0.118893	0.0436393	RASSF4, DEPP1
202	chr3	126100458	126102689	2232	*	13	2.65156e-87	1.2549e-44	1.59903e-12	1.21362e-50	0.141373	0.0629432	SLC41A3
203	chr11	117201082	117203151	2070	*	10	1.83151e-132	7.87599e-30	1.8035e-18	1.24534e-50	0.265204	0.0889782	TAGLN
204	chr9	116318797	116319257	461	*	5	1.13195e-104	8.28002e-50	5.57234e-19	1.30841e-50	0.209687	0.122628	PAPPA
205	chr3	46845704	46846482	779	*	5	1.42019e-115	7.90985e-49	2.63023e-20	1.47757e-50	0.271762	0.134064	MYL3
206	chr16	70724714	70726846	2133	*	9	1.48166e-94	1.64151e-47	1.39182e-14	1.83992e-50	0.155857	0.0760509	VAC14
207	chr3	42657722	42659549	1828	*	11	2.56644e-107	2.97969e-34	2.33082e-14	3.20394e-50	0.122491	0.0621992	ZBTB47
208	chr2	25303769	25305031	1263	*	8	2.63152e-107	2.1097e-45	1.50375e-17	3.40869e-50	0.198417	0.090459	DNMT3A
209	chr13	44158302	44161814	3513	*	10	1.35211e-98	2.11018e-36	6.19777e-19	4.19528e-50	0.244009	0.0787899	SMIM2-AS1, SMIM2
210	chr10	623130	623344	215	*	3	6.39076e-114	1.85714e-51	1.20205e-19	4.21461e-50	0.191162	0.177966	DIP2C
211	chr22	39363951	39364918	968	*	8	1.33115e-88	3.0209e-50	4.27866e-11	5.19018e-50	0.118438	0.0813001	SYNGR1
212	chr19	13009740	13015036	5297	*	22	3.27525e-43	7.93055e-37	3.56239e-12	5.28622e-50	0.113111	0.0449535	NFIX, AC138474.1
213	chr11	61688598	61688914	317	*	3	1.41178e-120	1.25439e-50	3.00171e-23	7.91325e-50	0.214379	0.173826	DAGLA
214	chr1	153608359	153610339	1981	*	13	9.9162e-83	8.37149e-48	1.28911e-09	1.06142e-49	0.131136	0.0517583	S100A16
215	chr6	118709159	118711038	1880	*	9	2.83892e-118	1.75583e-29	2.2084e-20	1.41907e-49	0.266038	0.0615856	CEP85L
216	chr8	23450435	23451645	1211	*	3	4.52501e-82	7.27855e-51	1.84802e-18	1.89622e-49	0.185044	0.171019	ENTPD4
217	chr16	27718313	27719288	976	*	7	1.35993e-85	1.30873e-49	1.4374e-12	2.24879e-49	0.137529	0.0854115	KATNIP, AC016597.1
218	chr7	1056379	1058083	1705	*	13	1.83075e-107	3.59756e-32	8.65926e-11	2.5437e-49	0.111402	0.0535502	GPR146, C7orf50, AC073957.2
219	chr5	149314247	149314967	721	*	3	1.47533e-132	3.94328e-47	1.90524e-25	2.9672e-49	0.357025	0.218527	AFAP1L1
220	chr2	201129071	201129372	302	*	4	3.44735e-108	1.97451e-47	1.91013e-20	3.01636e-49	-0.286547	-0.189991	CFLAR
221	chr2	241725141	241726650	1510	*	11	2.46324e-90	4.70697e-44	6.58476e-13	7.41603e-49	0.107265	0.0607147	ING5, AC114730.3
222	chr1	205661593	205664630	3038	*	11	3.9103e-83	2.32371e-38	1.72833e-12	7.46312e-49	-0.0987418	0.0194699	SLC45A3
223	chr1	6519523	6520464	942	*	9	2.92327e-86	4.3128e-48	4.66271e-12	7.814e-49	0.121042	0.0726669	PLEKHG5
224	chr22	46084651	46087252	2602	*	17	3.03882e-77	5.84464e-45	6.75591e-09	8.27289e-49	0.13945	0.0621576	MIRLET7BHG
225	chr13	110126769	110128210	1442	*	3	4.45752e-115	6.77783e-49	6.78291e-25	1.3057e-48	-0.302622	-0.168635	AL390755.1
226	chr7	137951903	137954847	2945	*	9	2.01049e-71	1.35107e-41	2.73314e-15	1.37159e-48	0.208636	0.0774139	CREB3L2-AS1, CREB3L2
227	chr16	15576335	15576932	598	*	5	1.43421e-133	8.89998e-32	8.20145e-20	1.89773e-48	-0.232766	-0.111264	BMERB1
228	chr9	131709645	131711005	1361	*	6	1.35926e-105	7.02306e-39	4.4288e-18	2.89101e-48	0.145655	0.0750298	RAPGEF1
229	chr2	109447050	109448010	961	*	4	1.22357e-91	4.78671e-49	1.77079e-18	4.68293e-48	0.233717	0.156909	SH3RF3
230	chr11	67054193	67056747	2555	*	14	1.89697e-98	1.67139e-33	4.15101e-13	5.2191e-48	0.166289	0.0525074	NA
231	chr1	184821594	184823646	2053	*	7	6.93341e-125	9.0603e-22	4.57389e-27	5.25853e-48	0.364126	0.111455	NIBAN1
232	chr7	4689321	4690288	968	*	7	3.44287e-79	4.31694e-50	6.1747e-12	5.47561e-48	0.143688	0.0959945	FOXK1
233	chr7	55077898	55079733	1836	*	10	5.97049e-63	2.08501e-47	7.7539e-11	5.54147e-48	0.116366	0.083256	EGFR
234	chr10	113552077	113553405	1329	*	6	8.41945e-134	2.41008e-25	1.03657e-22	5.60841e-48	0.268598	0.0971501	HABP2
235	chr11	66556217	66557994	1778	*	6	6.04306e-86	2.03894e-44	2.21801e-21	6.21636e-48	0.207861	0.105042	ACTN3
236	chr1	213984221	213987516	3296	*	17	1.37348e-75	1.05053e-40	3.70916e-10	6.48e-48	-0.129426	-0.0326043	PROX1, PROX1-AS1, AC011700.1
237	chr5	150670710	150674143	3434	*	16	2.65835e-71	8.65023e-42	3.64387e-10	7.32034e-48	0.101373	0.0486157	MYOZ3, AC008453.1
238	chr11	64874671	64876456	1786	*	8	9.9324e-90	3.06539e-44	1.86064e-12	8.18926e-48	0.12738	0.0815417	EHD1
239	chr16	75218312	75219074	763	*	9	7.17027e-84	6.1132e-44	4.06756e-10	1.17428e-47	0.0908747	0.061923	CTRB1
240	chr11	1297646	1300957	3312	*	17	1.41519e-86	7.26856e-34	8.12519e-17	1.60441e-47	0.200161	0.0579551	TOLLIP
241	chr22	24430733	24433747	3015	*	15	2.29483e-76	7.05951e-35	3.34985e-12	1.88329e-47	0.109699	0.0561565	SPECC1L-ADORA2A, ADORA2A, ADORA2A-AS1
242	chr3	71244542	71246532	1991	*	9	1.14523e-79	1.33321e-41	5.55855e-15	3.16575e-47	0.182613	0.0364469	FOXP1, AC097634.4
243	chr6	100446636	100449568	2933	*	15	5.81649e-58	5.89045e-49	2.17664e-09	3.88504e-47	-0.0920198	-0.0589208	SIM1
244	chr2	105768601	105769947	1347	*	17	4.44178e-112	5.59507e-26	9.54962e-12	4.00025e-47	0.141159	0.0470618	NCK2
245	chr13	44433396	44436930	3535	*	17	2.28862e-86	1.48072e-28	4.64681e-15	5.27789e-47	0.192654	0.0446957	TSC22D1
246	chr10	101215935	101219300	3366	*	17	1.10166e-40	4.61072e-44	1.19098e-08	5.51735e-47	-0.0873283	-0.0580859	NA
247	chr1	2230561	2234715	4155	*	13	1.83221e-45	6.79588e-34	8.06397e-13	6.04793e-47	0.131524	0.0479356	SKI
248	chr13	113405206	113406311	1106	*	6	2.53244e-95	1.59239e-44	9.01117e-15	6.20703e-47	0.199399	0.122381	ADPRHL1
249	chr14	91125274	91126334	1061	*	5	1.40966e-107	8.02153e-29	2.24042e-19	8.76624e-47	-0.222871	-0.117523	DGLUCY
250	chr17	57518356	57519426	1071	*	7	9.60243e-104	4.73481e-38	7.26489e-16	9.69486e-47	0.140995	0.085822	MSI2
251	chr11	68341918	68343121	1204	*	5	4.16518e-83	2.9498e-48	6.78244e-14	1.09483e-46	0.117743	0.0935884	LRP5
252	chr6	111566039	111568735	2697	*	12	1.41214e-63	1.16439e-43	1.26468e-14	1.3243e-46	0.14765	0.0582617	TRAF3IP2-AS1, TRAF3IP2
253	chr5	34042415	34045233	2819	*	14	3.14357e-52	1.29054e-41	1.06039e-10	1.46387e-46	0.10238	0.0578954	C1QTNF3-AMACR, C1QTNF3
254	chr13	20717033	20718327	1295	*	5	3.28191e-120	5.02895e-35	1.121e-18	1.56992e-46	-0.294911	-0.139262	IL17D
255	chr2	17876639	17880304	3666	*	24	2.53866e-72	4.13949e-24	1.3159e-14	1.58765e-46	0.175524	0.0360923	KCNS3
256	chr2	46844939	46847379	2441	*	8	1.33118e-67	2.12346e-43	7.01526e-19	1.80336e-46	-0.201576	-0.0593222	LINC01119
257	chr1	153544788	153547373	2586	*	13	3.91447e-59	3.16474e-37	1.08143e-10	1.88087e-46	0.104961	0.0535452	S100A4, S100A3
258	chr7	50781470	50783805	2336	*	11	1.55217e-104	6.60819e-32	4.5544e-18	2.23921e-46	-0.207148	-0.0744649	GRB10
259	chr7	27102154	27104682	2529	*	25	2.54449e-86	1.48929e-41	2.56496e-06	2.2601e-46	-0.0770377	-0.043452	HOXA2
260	chr17	29571738	29573365	1628	*	11	1.12418e-117	8.54233e-28	1.43834e-18	2.8619e-46	0.161793	0.0429865	ABHD15-AS1, TP53I13
261	chr6	31727637	31729781	2145	*	35	5.60718e-98	1.08936e-32	6.44041e-07	5.97237e-46	0.107797	0.0296705	DDAH2
262	chr13	113853812	113858543	4732	*	22	2.41981e-44	1.26091e-31	6.80955e-10	6.15246e-46	0.152664	0.0457638	GAS6
263	chr9	109913250	109913375	126	*	3	7.35273e-101	6.6238e-47	1.3368e-20	6.97615e-46	0.186609	0.163281	PALM2AKAP2
264	chr16	14308299	14309567	1269	*	9	3.05014e-85	1.07668e-41	5.71611e-12	8.61329e-46	0.169512	0.0817815	MIR193BHG, MIR365A
265	chr12	132723147	132725679	2533	*	13	5.92564e-78	1.33038e-29	1.6201e-12	9.27327e-46	0.118069	0.0283395	RNA5SP379, ANKLE2
266	chr1	220876588	220878800	2213	*	13	3.89832e-69	4.46305e-39	3.77113e-09	1.09321e-45	-0.119057	-0.0589171	AL445423.3, HLX-AS1
267	chr9	34369997	34373068	3072	*	12	3.69224e-47	4.67218e-45	2.60616e-09	1.7306e-45	0.13539	0.0733428	MYORG
268	chr14	23419240	23419546	307	*	3	6.55003e-126	2.52359e-44	2.03237e-25	2.01056e-45	-0.21036	-0.143415	MYH7
269	chr3	98762154	98764620	2467	*	5	3.28472e-49	9.91255e-47	2.7352e-13	3.5497e-45	-0.158526	-0.118361	ST3GAL6
270	chr2	23563717	23565721	2005	*	4	7.08141e-50	1.50504e-44	3.19423e-18	4.06254e-45	0.181674	0.133739	KLHL29
271	chr6	43220485	43221784	1300	*	5	1.51293e-86	2.35914e-43	9.59118e-16	4.43545e-45	0.137004	0.0880963	CUL9, AL133375.1
272	chr13	114100468	114102868	2401	*	8	1.12807e-69	1.91508e-41	8.89266e-15	5.5933e-45	0.146703	0.0805646	RASA3
273	chr4	110639305	110642164	2860	*	14	1.09644e-55	3.61052e-46	4.74437e-08	5.9995e-45	-0.0940858	-0.06252	PITX2
274	chr2	200468154	200469852	1699	*	7	8.49501e-60	1.94882e-46	8.2369e-12	6.64352e-45	0.0989361	0.0808699	SPATS2L, AC012459.1
275	chr11	72225258	72228699	3442	*	10	1.79875e-52	1.09225e-40	5.85028e-11	6.7308e-45	0.0960275	0.0573307	INPPL1
276	chr1	230248428	230249242	815	*	4	4.51404e-118	8.16353e-42	2.62071e-25	7.00145e-45	0.279625	0.12657	GALNT2
277	chr15	74854172	74854321	150	*	3	2.28387e-99	1.50901e-45	3.63807e-21	7.40307e-45	0.204353	0.166083	SCAMP2
278	chr1	205271113	205271781	669	*	4	2.50079e-120	8.20179e-34	1.16538e-22	8.91507e-45	-0.359903	-0.17965	TMCC2
279	chr1	26913827	26915421	1595	*	11	1.96857e-77	2.06296e-33	2.51657e-14	9.1685e-45	-0.157483	-0.0640491	NUDC, NR0B2
280	chr22	43998285	43999552	1268	*	9	1.93524e-91	2.89998e-33	3.2679e-14	1.26627e-44	-0.202646	-0.0899284	SAMM50, PARVB
281	chr1	27525401	27527285	1885	*	9	3.19531e-178	2.36851e-22	2.04646e-26	1.40505e-44	0.217361	0.0533231	BX293535.1
282	chr16	78240455	78242108	1654	*	7	5.84209e-84	6.46537e-34	3.54362e-14	1.61274e-44	0.171821	0.0857105	WWOX, WWOX-AS1
283	chr14	23468755	23469947	1193	*	15	3.33385e-177	5.57462e-20	4.47515e-25	1.66073e-44	-0.265327	-0.0502887	NGDN
284	chr6	89949057	89952803	3747	*	13	3.55435e-69	7.1648e-33	1.83421e-15	1.89516e-44	0.149457	0.0730677	AL121787.1, BACH2
285	chr15	51737803	51739269	1467	*	10	1.0905e-113	1.8995e-22	7.58745e-15	1.93405e-44	0.161597	0.0590848	LYSMD2
286	chr7	2171985	2172923	939	*	5	3.35406e-76	5.80512e-35	8.54612e-17	1.94035e-44	0.218497	0.111248	MAD1L1, AC069288.1
287	chr12	50101769	50105621	3853	*	16	3.30116e-59	2.91585e-34	1.52268e-12	1.94688e-44	0.122836	0.0454767	GPD1
288	chr11	69484016	69484740	725	*	3	1.6359e-84	9.73668e-46	2.09995e-17	2.10804e-44	0.141949	0.124643	LINC01488
289	chr4	2250210	2251583	1374	*	8	1.57687e-64	5.63629e-35	1.55856e-13	3.491e-44	0.164516	0.07186	MXD4
290	chr18	23133794	23135444	1651	*	12	4.14623e-100	5.14098e-30	1.37174e-12	3.74633e-44	-0.173303	-0.0577583	CABLES1
291	chr11	64752084	64754759	2676	*	9	2.35478e-44	4.10126e-44	3.46123e-11	4.0089e-44	0.137088	0.069933	PYGM
292	chr16	30373709	30374828	1120	*	6	2.32461e-81	2.49021e-42	3.69338e-12	4.78441e-44	0.240615	0.112339	MYLPF
293	chr12	120699530	120699767	238	*	6	7.95128e-86	1.69179e-40	2.49285e-16	4.88232e-44	0.217398	0.118037	MLEC, AC069234.2
294	chr1	1751736	1753540	1805	*	8	2.71848e-68	9.71666e-45	2.112e-11	5.41148e-44	0.13308	0.0869819	NADK
295	chr6	31715273	31715574	302	*	6	7.09032e-80	2.26074e-44	7.95925e-13	7.97005e-44	0.123049	0.0829157	LY6G6F-LY6G6D, LY6G6D
296	chr15	74869831	74871058	1228	*	4	1.61987e-119	1.6567e-34	4.1591e-23	1.05589e-43	0.287926	0.128457	SCAMP2
297	chr6	150203491	150204589	1099	*	4	1.17961e-111	1.57424e-40	4.87953e-24	1.08257e-43	0.279237	0.144228	PPP1R14C
298	chr1	33169877	33170489	613	*	3	6.79769e-134	1.73545e-34	1.44052e-23	1.09167e-43	0.29838	0.17389	TRIM62
299	chr17	81400526	81405864	5339	*	18	2.60816e-43	4.23063e-34	2.5369e-11	1.1159e-43	-0.119871	0.00512448	BAHCC1, MIR4740
300	chr7	1566889	1568150	1262	*	7	1.99811e-89	2.58995e-37	5.90055e-15	1.23783e-43	0.212272	0.0995264	PSMG3
301	chr17	63929350	63933403	4054	*	19	2.11726e-67	1.78486e-26	4.74923e-19	1.38434e-43	-0.170948	-0.0277633	AC127029.3, CD79B
302	chr5	36608157	36608666	510	*	3	4.27051e-108	1.41365e-44	1.4642e-19	1.53368e-43	-0.252699	-0.180361	SLC1A3
303	chr17	8479622	8482454	2833	*	10	3.91415e-74	1.10381e-31	3.85214e-12	1.59876e-43	0.121262	0.0568455	NDEL1, MYH10
304	chr10	95273414	95273913	500	*	3	1.15284e-97	5.78005e-44	6.40625e-22	1.71294e-43	-0.299415	-0.216021	PDLIM1
305	chr7	101237469	101240098	2630	*	18	8.21494e-60	9.40036e-43	3.84664e-08	2.31446e-43	0.0913289	0.0372375	CLDN15, FIS1
306	chr17	82099023	82101663	2641	*	9	2.12154e-70	1.34787e-35	6.64581e-16	3.05913e-43	0.178403	0.0793847	CCDC57
307	chr6	30205505	30209933	4429	*	27	1.05451e-71	1.09135e-26	9.06073e-12	3.26593e-43	-0.124978	0.00392572	TRIM26
308	chr11	72353075	72353943	869	*	4	1.77038e-105	6.99443e-37	2.04086e-17	3.5736e-43	0.184058	0.111862	AP002892.2, CLPB
309	chr10	132421703	132423470	1768	*	6	4.24355e-72	2.37735e-42	2.87016e-13	3.58973e-43	0.155469	0.0971452	NA
310	chr16	85444973	85447445	2473	*	12	3.1111e-68	5.76924e-27	8.24227e-14	4.11015e-43	0.109768	0.0506762	GSE1
311	chr21	36704408	36707314	2907	*	15	9.86001e-39	1.23537e-44	8.44199e-07	5.18989e-43	-0.0835948	-0.0600227	SIM2
312	chr11	12159061	12164344	5284	*	14	2.49821e-47	2.14302e-30	9.94497e-17	5.32734e-43	-0.274418	-0.0831244	MICAL2, MIR6124
313	chr1	228805058	228805314	257	*	3	1.20326e-92	1.14765e-43	1.84124e-19	5.58351e-43	0.169365	0.142222	NA
314	chr6	30879678	30884162	4485	*	31	1.87641e-53	6.36411e-25	4.10289e-09	5.82807e-43	0.126509	0.0340777	DDR1
315	chr8	37599126	37602149	3024	*	11	1.63584e-46	2.10175e-29	5.39654e-14	6.67526e-43	-0.151615	-0.00351519	AC124067.4, AC137579.2
316	chr12	48121367	48122700	1334	*	5	3.05737e-86	1.97583e-42	7.07606e-17	7.4464e-43	0.197302	0.128745	PFKM
317	chr11	1850615	1851525	911	*	3	7.8025e-141	1.061e-34	4.73565e-24	7.58756e-43	0.266132	0.149889	LSP1
318	chr20	45817955	45819041	1087	*	3	9.62289e-88	1.18127e-42	1.13156e-22	9.23899e-43	0.286295	0.186106	NA
319	chr14	75430638	75432242	1605	*	7	1.37606e-84	3.48399e-37	2.99422e-19	9.26257e-43	0.243906	0.0900246	JDP2
320	chr6	43488762	43489772	1011	*	8	1.63717e-83	1.36466e-37	1.08842e-11	1.03769e-42	0.104492	0.0683382	TJAP1
321	chr11	6404191	6406270	2080	*	14	3.02386e-78	1.22438e-30	1.32652e-10	1.37266e-42	0.0930157	0.0406048	APBB1
322	chr4	168830831	168833554	2724	*	16	2.32994e-73	3.68725e-36	1.5397e-15	1.37482e-42	0.169027	0.0310316	PALLD, AC080188.1
323	chr14	72741850	72742885	1036	*	4	1.43017e-112	7.50485e-38	4.61136e-21	1.58274e-42	0.279487	0.157898	DPF3
324	chr20	47484419	47484701	283	*	5	3.68632e-94	3.20121e-30	2.3364e-17	1.59469e-42	0.284441	0.113639	NA
325	chr1	232765205	232765475	271	*	3	4.6008e-109	3.55975e-41	1.80728e-25	1.66571e-42	0.290602	0.181207	NA
326	chr12	116558553	116559729	1177	*	11	1.17071e-82	1.50436e-33	2.41858e-12	1.89303e-42	0.121465	0.0591206	MAP1LC3B2
327	chr11	64101317	64104350	3034	*	15	7.6553e-41	1.63885e-37	5.22562e-07	1.95884e-42	0.0984085	0.0521781	AP000721.2, FLRT1, MACROD1
328	chr12	52058960	52062044	3085	*	10	6.25832e-44	4.46471e-38	9.58828e-14	2.0537e-42	0.142435	0.059876	NR4A1, NR4A1AS
329	chr4	37970439	37971128	690	*	3	2.81275e-134	7.62738e-37	1.29049e-27	2.20166e-42	-0.363935	-0.209834	TBC1D1
330	chr10	77601954	77602358	405	*	4	5.38985e-82	2.75068e-43	5.0334e-17	2.43903e-42	-0.173944	-0.126725	KCNMA1
331	chr7	128380809	128381569	761	*	3	8.7206e-120	1.14802e-39	7.31486e-26	2.62918e-42	0.268336	0.181035	NA
332	chr9	134405366	134406966	1601	*	11	5.08994e-103	7.23877e-23	2.86122e-15	2.65103e-42	0.183499	0.0632797	RXRA
333	chr2	20538510	20540717	2208	*	5	6.87039e-65	2.97418e-40	4.00157e-16	3.1941e-42	0.183666	0.128606	NA
334	chr17	80880165	80880859	695	*	7	4.63006e-68	1.36195e-44	2.2018e-09	3.47228e-42	0.140368	0.109032	RPTOR
335	chr17	78903174	78904212	1039	*	7	5.39751e-77	2.97336e-36	9.02075e-12	3.77541e-42	0.108298	0.071746	AC100788.1, TIMP2, CEP295NL
336	chr1	154821966	154822923	958	*	4	1.13674e-91	1.84113e-35	5.19515e-16	4.56146e-42	0.132756	0.0936384	KCNN3
337	chr8	2081747	2082133	387	*	3	5.86432e-116	1.00775e-36	1.11955e-23	4.67161e-42	0.279957	0.192835	MYOM2
338	chr17	10518592	10519739	1148	*	5	3.93495e-163	4.6203e-20	1.73741e-25	4.74782e-42	0.385098	0.144237	AC005323.2, MYHAS
339	chr4	683542	689982	6441	*	28	4.9254e-32	1.76921e-33	5.81413e-09	4.85786e-42	0.0853103	0.0137383	SLC49A3
340	chr16	85582723	85585056	2334	*	6	1.38019e-70	1.28368e-27	4.74641e-16	7.55159e-42	0.169872	0.081685	GSE1, AC092127.2
341	chr3	43759045	43759634	590	*	3	3.68714e-112	1.67205e-40	5.202e-25	8.95976e-42	-0.339166	-0.169488	NA
342	chr14	102217274	102219615	2342	*	10	1.45324e-67	2.77696e-28	1.39569e-11	9.48491e-42	0.112503	0.0542341	WDR20
343	chr3	55483072	55484769	1698	*	14	2.66098e-59	1.83688e-42	1.57125e-07	1.38943e-41	-0.0743658	-0.0577571	WNT5A
344	chr15	65044821	65045578	758	*	7	4.96784e-71	8.14591e-43	6.84904e-11	1.7346e-41	0.11987	0.0821675	SLC51B
345	chr9	38022555	38024424	1870	*	8	1.73994e-75	2.54401e-33	8.63881e-12	1.91583e-41	0.120739	0.0746872	AL138752.2, SHB
346	chr20	34995490	34995801	312	*	3	2.11003e-100	4.70853e-40	7.37932e-23	2.01945e-41	-0.191134	-0.117691	MYH7B
347	chr8	22744411	22748319	3909	*	12	1.25614e-39	7.8016e-37	1.57112e-08	2.2265e-41	0.101239	0.0531933	AC055854.1, PEBP4
348	chr11	2149181	2150867	1687	*	14	6.7886e-49	2.13367e-42	5.52144e-09	2.35148e-41	0.0885172	0.054999	AC132217.2, INS-IGF2
349	chr2	71560370	71560696	327	*	5	4.96784e-75	1.86798e-40	2.92249e-13	2.41872e-41	0.152051	0.110088	DYSF
350	chr11	111283553	111284288	736	*	7	4.03565e-76	8.40467e-36	2.02914e-11	2.53944e-41	0.169205	0.103844	C11orf53
351	chr2	218834308	218835311	1004	*	3	6.82767e-92	5.55699e-41	3.58415e-23	2.9255e-41	0.303058	0.177809	NA
352	chr6	41688347	41690417	2071	*	4	3.26338e-60	1.78767e-41	1.11164e-17	3.37214e-41	0.186519	0.124536	TFEB
353	chr1	36471621	36473575	1955	*	10	2.39231e-73	3.56449e-39	8.00662e-10	3.99543e-41	0.0804091	0.0488433	CSF3R
354	chr19	5952468	5955756	3289	*	8	4.43034e-53	3.28122e-37	6.46487e-15	5.20934e-41	0.13086	0.0639609	RANBP3
355	chr15	85619210	85620827	1618	*	4	1.29108e-85	1.7691e-33	8.08435e-18	5.29141e-41	0.213766	0.110624	AKAP13, AC087286.2
356	chr9	94144799	94145697	899	*	3	6.94124e-119	4.72487e-29	1.83673e-22	5.66382e-41	0.279764	0.180999	AL360020.1
357	chr4	54273669	54274916	1248	*	6	5.53593e-123	6.90306e-26	2.49075e-21	5.71777e-41	-0.20011	-0.0733328	AC058822.1, PDGFRA
358	chr9	38073973	38074957	985	*	4	1.86441e-136	1.7005e-22	6.69835e-23	8.24175e-41	0.251191	0.109645	NA
359	chr16	28903337	28904454	1118	*	4	5.29637e-128	4.99516e-31	2.4528e-25	8.66716e-41	0.235968	0.111898	AC009093.11, ATP2A1, RABEP2
360	chr1	153533473	153537158	3686	*	18	8.60385e-59	3.8368e-24	2.74249e-11	8.86353e-41	0.125336	0.0371945	BX470102.1, S100A6, S100A5
361	chr7	2195933	2197587	1655	*	4	2.18442e-74	4.35168e-40	4.46865e-16	9.22224e-41	0.172787	0.10913	MAD1L1, AC069288.1
362	chr9	127711316	127712305	990	*	8	8.05465e-75	1.38058e-37	8.69298e-13	9.23999e-41	0.112545	0.0595309	CFAP157, PTRH1
363	chr2	219447298	219451692	4395	*	13	6.54924e-33	3.61909e-42	2.70473e-07	1.03472e-40	0.127358	0.0118599	SPEG
364	chr14	81400017	81401286	1270	*	5	1.43144e-134	4.43202e-18	3.66245e-25	1.05625e-40	-0.295814	-0.114454	STON2
365	chr17	79033225	79035073	1849	*	11	3.62702e-67	3.96947e-37	2.35363e-13	1.07394e-40	0.0997379	0.0590075	C1QTNF1
366	chr19	2249023	2253854	4832	*	23	7.74796e-44	8.09269e-39	1.99284e-07	1.16446e-40	-0.0941373	-0.0306875	AMH, MIR4321, JSRP1
367	chr4	85928954	85930271	1318	*	11	1.55829e-62	6.23526e-35	2.52517e-09	1.20008e-40	0.1146	0.0597563	ARHGAP24
368	chr1	6628304	6628618	315	*	4	1.35546e-76	1.46926e-41	1.41931e-14	1.32788e-40	0.136851	0.111893	THAP3
369	chr13	98450869	98452094	1226	*	3	3.43856e-70	9.1769e-42	2.57237e-16	1.41128e-40	0.267165	0.194451	FARP1, STK24
370	chr20	25293229	25294849	1621	*	7	1.6206e-99	7.40969e-28	7.38715e-18	1.48831e-40	0.246532	0.0967725	PYGB, ABHD12
371	chr6	32166683	32170492	3810	*	51	3.0201e-60	2.60653e-21	1.43733e-09	1.65154e-40	0.0838344	0.0207791	PPT2-EGFL8, EGFL8, AGPAT1, MIR6721
372	chr3	52402739	52405953	3215	*	12	2.17969e-64	3.15536e-30	4.35043e-13	1.68368e-40	0.138075	0.0509505	BAP1
373	chr7	130393346	130394662	1317	*	4	8.77998e-57	4.39718e-42	2.45878e-14	1.74133e-40	0.120793	0.103625	CEP41
374	chr13	20723929	20724309	381	*	3	5.52169e-115	1.70209e-37	1.33374e-24	2.10507e-40	-0.233974	-0.14546	NA
375	chr4	110610769	110612794	2026	*	14	1.13274e-54	2.3853e-35	1.01294e-07	2.41661e-40	-0.0856412	-0.0426587	PANCR
376	chr6	2840557	2843298	2742	*	15	4.80479e-65	3.2427e-15	2.24182e-14	2.89966e-40	0.156861	0.0386063	SERPINB1
377	chr1	217136225	217139135	2911	*	20	1.14233e-42	8.45714e-42	1.94053e-06	2.96184e-40	-0.0902537	-0.0547062	ESRRG
378	chr13	112837451	112838461	1011	*	8	1.77783e-63	1.18402e-38	3.3652e-11	2.9832e-40	0.136433	0.082089	ATP11A
379	chr1	54152981	54154029	1049	*	9	1.92064e-82	3.29288e-33	2.42824e-16	3.17399e-40	0.158406	0.0654237	AL357673.1, CDCP2
380	chr14	95491156	95491596	441	*	3	2.42e-85	1.74301e-40	1.30417e-18	3.35747e-40	0.190349	0.161798	NA
381	chr7	159007023	159008404	1382	*	9	2.73695e-87	2.54419e-32	2.35635e-15	3.47857e-40	-0.204986	-0.0282318	LINC00689
382	chr17	81018164	81018698	535	*	6	1.30404e-98	6.74329e-23	1.13303e-17	3.67672e-40	0.130304	0.0640849	AC127496.5
383	chr8	2071503	2072626	1124	*	6	1.88917e-140	6.15725e-17	1.33157e-25	4.216e-40	0.320107	0.0917102	MYOM2
384	chr12	122845317	122846454	1138	*	5	6.86947e-66	1.62892e-41	3.24975e-12	4.24039e-40	0.118615	0.0980836	HIP1R
385	chr22	29259991	29260824	834	*	5	2.01584e-78	1.95822e-37	1.23846e-13	4.89562e-40	0.125045	0.0852378	RHBDD3
386	chr10	122162795	122166027	3233	*	17	9.43183e-42	2.94351e-39	8.66382e-08	5.21498e-40	0.0987267	0.0523984	TACC2
387	chr12	103818893	103819670	778	*	3	3.03242e-97	4.35215e-38	1.31643e-22	5.27047e-40	0.260601	0.149075	AC012555.2, NT5DC3
388	chr14	101823462	101825328	1867	*	8	1.35421e-65	2.9855e-27	3.13424e-21	5.97006e-40	0.220982	0.0718175	PPP2R5C
389	chr9	106620302	106622754	2453	*	24	7.8849e-65	7.09095e-29	1.35905e-06	6.10191e-40	0.0874265	0.0352934	LINC01505
390	chr14	23365267	23366837	1571	*	14	7.90366e-99	5.37738e-25	3.79365e-15	7.02574e-40	0.153628	0.0430082	EFS
391	chr1	202963699	202967457	3759	*	16	6.82198e-86	7.71983e-16	6.44149e-23	7.11955e-40	-0.294203	-0.0273294	CYB5R1
392	chr11	119691404	119694639	3236	*	9	3.0616e-47	3.72671e-34	2.56285e-11	8.43515e-40	0.111463	0.0537336	NECTIN1
393	chr17	78723529	78724617	1089	*	10	1.2694e-101	1.82144e-28	6.73918e-22	1.0488e-39	-0.20527	-0.0624971	CYTH1
394	chr7	55526437	55527568	1132	*	6	3.07441e-89	1.17336e-33	1.89188e-18	1.07166e-39	0.171048	0.0774377	VOPP1
395	chr6	14441489	14442420	932	*	3	1.52916e-108	9.34124e-32	1.44767e-22	1.29532e-39	-0.224208	-0.15492	AL009177.1
396	chr19	5966474	5967151	678	*	4	2.52838e-130	7.79148e-23	6.95863e-24	1.30612e-39	0.24712	0.120502	RANBP3
397	chr3	181709691	181711632	1942	*	18	2.26219e-72	3.30207e-36	9.14301e-08	1.39925e-39	-0.0980808	-0.0462973	SOX2-OT
398	chr10	44977782	44981156	3375	*	10	1.142e-57	2.30975e-28	4.6239e-13	1.5081e-39	0.154996	0.067343	RASSF4, DEPP1
399	chr10	93756652	93758335	1684	*	11	6.8963e-67	6.76885e-34	1.41323e-09	1.66726e-39	-0.127397	-0.0607323	LGI1
400	chr7	75906172	75907122	951	*	5	2.03689e-70	6.01735e-40	4.8096e-13	1.73086e-39	0.116104	0.092288	POR
401	chr1	21573710	21575191	1482	*	9	4.10587e-138	5.74157e-16	1.52133e-26	1.75702e-39	-0.266471	-0.0647706	ALPL
402	chr11	121451525	121453398	1874	*	19	7.60815e-96	3.66024e-14	1.21234e-16	1.76204e-39	0.148526	0.0316037	SORL1, AP000977.1
403	chr22	17786793	17788117	1325	*	4	2.57935e-88	1.92856e-33	7.05629e-18	1.99157e-39	-0.165911	-0.100621	MICAL3, AC016026.1
404	chr16	88921765	88925109	3345	*	15	4.31705e-47	9.04199e-36	8.98217e-09	2.35007e-39	0.110265	0.0229015	CBFA2T3
405	chr5	78627281	78628334	1054	*	4	7.66756e-99	1.50345e-27	4.6281e-21	2.4379e-39	0.22154	0.12438	LHFPL2
406	chr3	46866353	46867520	1168	*	4	2.21923e-114	5.9836e-26	1.24349e-21	2.70894e-39	-0.174718	-0.0962916	MYL3
407	chr1	162010607	162012671	2065	*	5	1.55401e-86	1.79289e-31	5.51937e-18	3.25961e-39	0.152072	0.0898792	OLFML2B
408	chr7	80643873	80646567	2695	*	8	4.24529e-48	8.74731e-38	8.79852e-10	3.3634e-39	-0.111345	-0.0850386	CD36
409	chr2	64644372	64645283	912	*	7	7.34967e-85	2.69765e-30	6.00626e-14	3.47507e-39	-0.125901	-0.0575859	AC007365.1, SERTAD2
410	chr5	179606493	179607187	695	*	5	6.00028e-102	1.03632e-31	2.94504e-18	4.08933e-39	0.199696	0.105825	RUFY1
411	chr9	121717375	121718169	795	*	4	3.31162e-71	4.40494e-40	2.86822e-15	4.3868e-39	0.148612	0.107345	DAB2IP
412	chr1	226708604	226709415	812	*	5	1.70163e-68	2.45358e-40	4.90912e-12	4.56154e-39	0.120114	0.0866006	ITPKB
413	chr14	90645055	90645989	935	*	6	7.69138e-109	9.36571e-26	7.10826e-21	4.98837e-39	0.229514	0.0987455	AL096869.2, TTC7B
414	chr4	6961618	6963329	1712	*	4	2.62345e-58	2.13391e-40	3.60794e-13	5.00732e-39	0.109953	0.0873788	TBC1D14
415	chr3	52452674	52455010	2337	*	9	3.28327e-122	1.41245e-21	3.0363e-24	5.22957e-39	-0.294845	-0.0636907	TNNC1
416	chr5	132361201	132361586	386	*	3	7.36052e-86	5.04636e-39	2.35855e-20	6.34997e-39	-0.2479	-0.182521	MIR3936HG
417	chr1	27152820	27155900	3081	*	15	1.29225e-52	2.62434e-22	4.83727e-18	6.59157e-39	-0.235854	-0.053114	SLC9A1
418	chr1	93664992	93667135	2144	*	5	9.24014e-59	5.86888e-38	4.48038e-15	6.76809e-39	0.114968	0.0816402	BCAR3
419	chr8	22563515	22567557	4043	*	20	1.73148e-38	3.81743e-31	4.16394e-06	7.20161e-39	0.0887201	0.0358072	SORBS3, AC037459.3
420	chr14	23375881	23377842	1962	*	9	6.71855e-59	3.11475e-32	2.47397e-13	7.23504e-39	-0.137766	-0.0659287	IL25, CMTM5
421	chr16	3950585	3950984	400	*	5	3.84638e-69	1.82119e-40	1.91409e-12	7.76044e-39	0.140451	0.0999273	LINC02861
422	chr4	140255929	140257314	1386	*	6	4.15497e-86	1.798e-28	1.97638e-17	8.01002e-39	-0.172075	-0.0956926	SCOC
423	chr14	103135285	103138694	3410	*	15	2.89424e-48	1.16072e-22	2.2426e-11	8.74981e-39	0.115703	0.0404063	TNFAIP2
424	chr5	10576342	10577727	1386	*	4	1.98543e-68	1.7226e-37	1.10441e-16	9.20445e-39	-0.223211	-0.139186	ANKRD33B
425	chr12	6839073	6841107	2035	*	10	6.67437e-82	1.67044e-25	6.13928e-13	1.013e-38	0.101176	0.0479351	P3H3, GNB3
426	chr10	58514439	58515780	1342	*	4	3.1024e-121	2.6933e-19	2.25364e-23	1.06566e-38	-0.282858	-0.131452	BICC1
427	chr2	96895262	96895991	730	*	6	5.5674e-78	2.89498e-34	9.42361e-16	1.1181e-38	0.176234	0.0827975	FAM178B
428	chr11	68432126	68433836	1711	*	8	2.65854e-54	3.70153e-30	5.4279e-13	1.35524e-38	0.17151	0.0717596	LRP5
429	chr22	37514791	37516246	1456	*	7	1.67887e-62	1.47446e-34	7.03056e-17	1.38828e-38	0.173469	0.0755933	CARD10
430	chr16	85313819	85314274	456	*	3	1.67336e-77	1.00671e-39	2.36779e-16	1.45129e-38	0.207302	0.177032	GSE1
431	chr1	16155934	16158315	2382	*	15	8.33671e-52	8.83524e-28	6.37776e-10	1.48833e-38	0.0839643	0.0363674	AL451042.2, EPHA2
432	chr1	153540797	153542005	1209	*	7	7.86033e-56	5.25308e-35	1.80417e-15	1.48893e-38	0.108396	0.066962	S100A5
433	chr9	124296582	124297840	1259	*	3	4.12776e-110	1.71538e-32	8.53291e-26	2.0598e-38	-0.259807	-0.115396	NEK6
434	chr17	76681257	76683799	2543	*	5	2.68041e-48	1.08108e-38	1.04222e-14	2.08704e-38	0.171043	0.0956801	MXRA7
435	chr12	49911813	49913102	1290	*	6	1.27125e-82	7.32863e-30	5.83064e-17	2.11547e-38	0.159782	0.0792314	LINC02395, LINC02396
436	chr11	118909962	118913164	3203	*	17	3.12507e-57	2.61634e-26	1.10637e-10	2.16428e-38	0.105214	0.0424632	MIR4492, BCL9L
437	chr16	1557325	1561971	4647	*	22	5.4956e-51	6.47422e-30	1.49113e-12	2.23797e-38	0.10338	-0.0107664	IFT140
438	chr17	15257077	15257441	365	*	5	3.86702e-119	1.47267e-20	3.00265e-24	2.50172e-38	0.256424	0.0894999	PMP22
439	chr2	27959192	27960526	1335	*	4	8.3722e-119	1.54141e-20	7.06582e-22	2.6635e-38	-0.263872	-0.117913	MRPL33, BABAM2
440	chr9	137007502	137008275	774	*	7	5.99902e-71	1.0237e-35	4.4566e-12	2.66586e-38	0.120009	0.0727983	ABCA2
441	chr7	981706	983519	1814	*	14	2.50311e-83	1.56275e-33	3.48167e-14	2.87909e-38	0.103402	0.0468606	CYP2W1
442	chr11	126101888	126102828	941	*	6	9.56558e-74	4.63192e-37	3.14109e-14	3.03126e-38	0.186515	0.0961274	AP000821.1
443	chr12	1936192	1937966	1775	*	9	9.30702e-69	1.20205e-32	2.20235e-12	3.21368e-38	0.20123	0.0784842	LINC00940
444	chr13	44904114	44905411	1298	*	4	9.27797e-81	1.10217e-31	9.35029e-16	3.79152e-38	0.153766	0.0924769	NA
445	chr11	61695330	61696012	683	*	3	1.35391e-76	6.68498e-39	1.61157e-18	3.88498e-38	0.197451	0.128782	DAGLA
446	chr16	85228178	85229664	1487	*	6	8.10156e-71	2.93101e-29	2.50416e-13	3.97738e-38	0.130119	0.0706672	GSE1, AC092275.1
447	chr1	201377020	201379102	2083	*	13	1.02593e-62	2.02423e-34	1.07786e-10	4.30778e-38	-0.136513	-0.0654474	TNNT2, AC119427.2
448	chr1	147760499	147761778	1280	*	6	1.09998e-120	5.03369e-22	7.95921e-20	4.5979e-38	0.326455	0.0823582	GJA5
449	chr6	39791076	39794118	3043	*	19	2.42555e-70	6.2922e-19	1.61359e-15	5.28239e-38	0.164312	0.034068	DAAM2
450	chr2	97712873	97714029	1157	*	9	1.0788e-70	2.34623e-32	9.37928e-12	5.30323e-38	0.0930151	0.0495799	ZAP70
451	chr13	102862304	102863821	1518	*	8	1.16403e-75	8.04074e-35	1.63813e-14	5.63322e-38	0.180077	0.0746278	BIVM-ERCC5, ERCC5
452	chr12	47777752	47778306	555	*	4	1.01786e-80	2.82849e-32	8.64963e-16	5.65234e-38	-0.155107	-0.0995383	SLC48A1
453	chr8	48583484	48583830	347	*	3	4.18164e-85	1.00387e-36	1.23712e-18	6.3863e-38	0.195867	0.139931	AC022915.2
454	chr15	85580467	85582821	2355	*	8	7.53016e-67	6.28549e-37	4.00746e-13	8.10174e-38	-0.142445	-0.0686547	AKAP13
455	chr16	85656094	85657333	1240	*	5	2.5e-99	9.51012e-27	2.85168e-21	8.59528e-38	0.231671	0.118993	GSE1
456	chr6	7165413	7167234	1822	*	4	4.24532e-70	2.65746e-35	2.16203e-20	1.13913e-37	0.196038	0.11212	RREB1
457	chr17	79080009	79080531	523	*	5	3.0087e-74	1.06946e-35	1.6694e-13	1.18182e-37	-0.165877	-0.09816	ENGASE
458	chr1	2242131	2243455	1325	*	5	5.56541e-67	2.19146e-36	3.64431e-13	1.18604e-37	0.137197	0.0945635	SKI
459	chr16	3948750	3949567	818	*	6	3.60492e-82	1.04482e-25	1.33804e-14	1.58763e-37	-0.122596	-0.0632487	LINC02861
460	chr16	84972895	84974298	1404	*	4	3.43035e-107	1.14974e-27	6.89093e-20	1.64236e-37	0.199061	0.109295	ZDHHC7
461	chr17	75501048	75502695	1648	*	6	9.05041e-73	3.45049e-31	1.80337e-15	1.81497e-37	0.16162	0.0817631	CASKIN2
462	chr22	40425726	40427257	1532	*	4	4.28404e-63	5.58644e-30	1.0656e-14	1.84348e-37	-0.182414	-0.0613574	MRTFA
463	chr1	201781455	201782717	1263	*	6	8.54178e-72	2.61888e-32	9.37709e-13	1.86241e-37	0.102812	0.0551908	NAV1, IPO9-AS1
464	chr8	19938787	19939622	836	*	13	2.26249e-67	2.30237e-29	1.96358e-09	1.87919e-37	-0.106388	-0.0508116	LPL
465	chr3	129059716	129062049	2334	*	16	1.50612e-49	2.84817e-28	3.11656e-09	1.92315e-37	0.103812	-0.0212485	GP9
466	chr7	150383753	150384346	594	*	5	4.42599e-65	5.80918e-39	5.97327e-12	2.22655e-37	0.107026	0.0707469	ZNF775, AC073111.2, ZNF775-AS1
467	chr14	105326972	105330626	3655	*	10	3.06874e-82	9.79798e-31	1.60848e-20	2.52615e-37	0.175718	0.0536402	PACS2
468	chr9	129496575	129498281	1707	*	8	1.18068e-85	1.76427e-25	1.22094e-15	2.60696e-37	0.181793	0.0557654	LINC00963
469	chr1	39676783	39677416	634	*	4	1.08086e-81	6.2448e-36	1.69283e-19	2.69507e-37	0.189749	0.108163	NA
470	chr16	56780925	56782225	1301	*	11	7.66327e-77	3.4132e-27	3.05452e-14	2.8256e-37	0.112337	0.0511409	NUP93
471	chr4	110614177	110616750	2574	*	11	4.05878e-43	8.5098e-40	2.19723e-06	3.21223e-37	-0.0927955	-0.0655638	PANCR
472	chr6	160277668	160279178	1511	*	5	5.21666e-70	4.50158e-34	4.24405e-14	3.81737e-37	0.161262	0.100861	NA
473	chr9	96875218	96876532	1315	*	7	1.83074e-93	4.56354e-26	6.02257e-20	3.96123e-37	-0.171105	-0.0577062	ZNF782
474	chr2	86027411	86028680	1270	*	7	1.19808e-71	1.29276e-28	1.86921e-15	4.22039e-37	0.128077	0.0761564	POLR1A
475	chr1	117591392	117592256	865	*	3	9.80782e-100	5.01734e-29	1.17147e-21	4.74279e-37	-0.18541	-0.0953597	NA
476	chr12	124549256	124551882	2627	*	9	6.56672e-50	1.75982e-33	3.83811e-10	4.83437e-37	0.177862	0.0758205	NCOR2
477	chr10	97569212	97572834	3623	*	17	2.10463e-36	1.55311e-32	1.92643e-06	5.43407e-37	-0.0726958	0.0307159	UBTD1, ANKRD2
478	chr16	2497557	2499228	1672	*	7	8.58162e-58	2.33748e-37	1.32685e-08	5.53902e-37	0.0967835	0.0685279	TBC1D24, AC093525.2
479	chr12	120248786	120250869	2084	*	7	5.10334e-103	3.72154e-19	2.69864e-21	6.71494e-37	0.179069	0.0396024	PXN
480	chr6	109452549	109453810	1262	*	5	3.67003e-53	1.68281e-38	2.78047e-12	7.08503e-37	0.113892	0.0862354	MICAL1
481	chr11	61472263	61473534	1272	*	4	9.65015e-73	8.7579e-32	1.59147e-20	8.39669e-37	0.204932	0.0993085	AP003108.2
482	chr20	45343866	45345592	1727	*	6	2.09412e-54	3.3488e-38	3.68576e-10	8.40561e-37	-0.14673	-0.0898517	SDC4, AL021578.1
483	chr17	16419167	16420166	1000	*	6	1.02194e-56	1.41422e-35	2.88328e-12	9.24249e-37	0.101394	0.0719136	TRPV2
484	chr9	128919700	128921980	2281	*	17	9.38726e-57	9.13901e-31	3.99524e-08	9.29284e-37	0.102348	0.0397817	PHYHD1
485	chr7	771320	772148	829	*	6	1.63965e-68	9.35304e-33	2.28098e-13	1.02124e-36	0.109532	0.0493779	DNAAF5
486	chr9	137025620	137028142	2523	*	10	2.06578e-55	1.6532e-28	4.68567e-13	1.10554e-36	0.122599	0.0467426	C9orf139, ABCA2
487	chr16	85556962	85558688	1727	*	5	1.04329e-95	1.37663e-27	7.54061e-23	1.11547e-36	0.19218	0.077262	GSE1
488	chr13	102903624	102904564	941	*	3	7.15692e-59	1.17661e-35	5.88404e-18	1.1568e-36	0.228043	0.164039	AL137246.2
489	chr11	116822698	116823655	958	*	7	7.61821e-83	1.95529e-25	5.00878e-19	1.32691e-36	0.170003	0.0636744	APOA4
490	chr1	6329992	6330769	778	*	5	2.05556e-66	8.64067e-36	4.52925e-14	1.40383e-36	0.119485	0.0908206	ACOT7
491	chr20	20550605	20550749	145	*	4	3.90402e-66	1.64719e-37	1.63499e-15	1.40633e-36	0.179883	0.132017	RALGAPA2
492	chr20	45339995	45341685	1691	*	4	2.1389e-112	2.07099e-28	1.11505e-24	1.66005e-36	-0.221431	-0.0832115	SDC4
493	chr10	101005469	101007749	2281	*	8	7.32081e-48	6.12752e-37	3.3866e-14	1.68541e-36	0.148779	0.0704233	LZTS2, PDZD7
494	chr12	94304975	94305476	502	*	3	7.49895e-76	4.47944e-36	3.49399e-20	1.78729e-36	-0.240513	-0.195801	PLXNC1
495	chr14	104994317	104995166	850	*	4	2.20055e-59	4.41047e-38	5.95419e-12	1.8768e-36	0.110054	0.0935574	CLBA1
496	chr16	27213964	27216328	2365	*	13	1.89681e-42	1.38741e-27	1.43101e-11	1.92736e-36	0.114661	0.0469153	KDM8, AC109449.1
497	chr22	29694293	29695959	1667	*	11	1.15247e-48	1.36243e-29	3.7012e-14	2.01143e-36	0.130292	0.0500442	NF2
498	chr2	109481353	109483293	1941	*	5	1.08581e-57	3.53967e-29	2.54182e-18	2.08844e-36	0.175665	0.0849958	SH3RF3
499	chr13	110526011	110527677	1667	*	6	5.49008e-54	5.89087e-29	4.24002e-16	2.17621e-36	-0.187897	-0.0923299	RAB20
500	chr11	33891639	33893098	1460	*	7	7.74228e-67	8.58922e-32	2.35652e-12	2.44841e-36	0.217809	0.100381	LMO2
501	chr1	2207002	2208772	1771	*	14	7.34838e-64	7.43912e-36	2.72933e-11	2.61474e-36	0.0955491	0.0528441	FAAP20
502	chr8	2065966	2066943	978	*	3	2.86885e-58	2.16807e-37	8.09893e-16	2.74395e-36	0.195306	0.153326	MYOM2
503	chr8	71555785	71558917	3133	*	14	7.71259e-47	4.50183e-38	1.59111e-06	2.89474e-36	-0.0775534	-0.0581871	EYA1
504	chr1	43284968	43286513	1546	*	12	3.0158e-57	1.30257e-36	1.09839e-06	2.94665e-36	0.0695	0.0492356	C1orf210
505	chr17	78766522	78768461	1940	*	4	3.46789e-72	1.92432e-27	2.66539e-21	3.48126e-36	-0.165265	-0.0954714	CYTH1
506	chr13	114120719	114121893	1175	*	6	2.17844e-73	7.10997e-31	5.33584e-14	3.57285e-36	0.123252	0.075333	RASA3
507	chr20	63735402	63737602	2201	*	17	1.2742e-58	6.93946e-29	8.42444e-08	3.67596e-36	0.0678424	0.027414	ZGPAT, AL121845.3, LIME1
508	chr3	52445081	52446236	1156	*	8	1.02046e-69	6.7118e-34	3.94944e-15	3.94644e-36	-0.11149	-0.0533472	SEMA3G
509	chr8	140800561	140801625	1065	*	6	1.13707e-69	5.38296e-24	1.05617e-16	4.22415e-36	0.149876	0.0775339	PTK2
510	chr9	123114854	123116627	1774	*	6	2.73157e-76	1.08581e-22	4.44577e-14	4.86225e-36	0.183773	0.0890036	MIR600HG, STRBP
511	chr1	27519468	27520331	864	*	4	3.95791e-77	6.79043e-31	3.674e-14	4.88778e-36	0.121921	0.0859973	NA
512	chr11	64935448	64936808	1361	*	11	1.63839e-65	6.63433e-31	1.45852e-08	5.07152e-36	0.0780823	0.0445777	GPHA2
513	chr2	45904590	45905783	1194	*	5	3.0322e-55	5.79677e-38	5.6181e-10	5.36975e-36	0.132018	0.099582	PRKCE
514	chr19	50465392	50466945	1554	*	6	1.32493e-61	1.84799e-28	9.83161e-18	5.469e-36	0.178332	0.0767564	MYBPC2, FAM71E1
515	chr14	67435838	67437237	1400	*	4	9.21229e-91	1.48474e-32	1.36163e-22	6.16186e-36	0.149914	0.0833452	NA
516	chr16	70699330	70701515	2186	*	10	2.87393e-58	1.03676e-29	1.78848e-10	7.02394e-36	0.126589	0.054163	VAC14
517	chr12	6214972	6217161	2190	*	7	4.16336e-45	3.52151e-37	5.48625e-10	7.26772e-36	0.087094	0.0707347	CD9
518	chr3	134356691	134358189	1499	*	5	9.26286e-60	2.7401e-31	1.08537e-16	7.73714e-36	0.220942	0.0986506	AMOTL2
519	chr22	29136831	29137027	197	*	3	2.4756e-67	4.81283e-37	2.57086e-14	7.75465e-36	0.14408	0.124281	KREMEN1
520	chr9	136981763	136983838	2076	*	12	1.44743e-47	2.1109e-35	1.20289e-06	9.35432e-36	0.0664029	0.0442602	AL807752.7, LCNL1
521	chr7	36287474	36287946	473	*	4	1.47999e-126	1.36083e-23	2.92296e-28	9.7972e-36	-0.369631	-0.134947	EEPD1
522	chr6	170080891	170083393	2503	*	7	1.05725e-56	2.01982e-32	2.64138e-15	1.0705e-35	0.130011	0.0614107	NA
523	chr8	134597765	134598055	291	*	4	2.57632e-69	4.66016e-33	2.65252e-14	1.11821e-35	0.183863	0.127635	ZFAT
524	chr16	2209921	2213059	3139	*	22	2.88865e-44	1.76377e-37	7.40127e-05	1.21862e-35	0.052802	0.0363435	AC009065.7, BRICD5, PGP
525	chr12	6549390	6551975	2586	*	12	4.82272e-68	2.31931e-24	8.01174e-15	1.29381e-35	0.163099	0.0493673	IFFO1
526	chr1	153612443	153614027	1585	*	7	5.61185e-59	2.70148e-29	1.23663e-10	1.49815e-35	0.112256	0.0655442	S100A16
527	chr2	210303551	210304913	1363	*	5	9.32553e-81	4.41011e-29	2.4067e-16	1.53706e-35	0.238065	0.143567	MYL1
528	chr22	41377431	41377724	294	*	5	2.43697e-63	8.04515e-36	1.15815e-12	1.62662e-35	0.149106	0.103773	TEF
529	chr17	17855324	17856476	1153	*	3	3.06482e-94	4.3207e-26	1.04895e-20	1.68282e-35	0.189831	0.123356	TOM1L2
530	chr16	11781949	11783055	1107	*	9	1.25104e-64	4.35447e-30	2.5826e-10	1.767e-35	0.0947516	0.0500207	ZC3H7A
531	chr3	141795018	141797862	2845	*	10	1.67604e-48	6.45307e-19	1.02038e-15	1.8047e-35	0.119617	0.0387395	AC112504.2, GRK7
532	chr4	153789597	153791427	1831	*	27	1.30327e-77	3.93122e-26	5.04242e-06	1.81601e-35	-0.0696794	-0.0339453	NA
533	chr1	229579037	229579524	488	*	4	2.56122e-76	1.23578e-32	1.90604e-19	1.90672e-35	-0.189324	-0.104939	NA
534	chr22	17832005	17832571	567	*	6	1.80089e-75	1.13626e-23	1.20972e-14	2.29081e-35	0.184312	0.0910361	MICAL3
535	chr17	73347023	73349398	2376	*	4	4.07761e-48	1.55543e-35	3.71124e-15	2.31359e-35	0.106131	0.0834308	SDK2
536	chr12	52243049	52245411	2363	*	9	5.32735e-54	1.82788e-29	5.43527e-12	2.40694e-35	0.120512	0.0529322	KRT7, KRT7-AS
537	chr19	18649767	18650981	1215	*	10	9.85765e-53	5.88852e-37	4.39695e-08	2.51994e-35	0.105218	0.0674482	KLHL26
538	chr6	139242971	139243112	142	*	3	1.90006e-66	2.23019e-36	1.14085e-14	2.59177e-35	0.184076	0.129028	AL158850.1, TXLNB
539	chr4	2823957	2825333	1377	*	8	1.90216e-57	1.32906e-22	1.82677e-14	2.89336e-35	0.128991	0.059053	SH3BP2
540	chr1	201650493	201652249	1757	*	5	1.68543e-57	6.15243e-31	1.31972e-13	2.90887e-35	0.110113	0.0755081	NAV1
541	chr7	6015885	6017845	1961	*	7	4.71406e-70	3.47895e-31	8.38954e-20	3.14151e-35	0.225255	0.0765941	AIMP2, SNORA80D
542	chr4	725824	727103	1280	*	7	1.65061e-63	8.89106e-35	1.1067e-10	3.20949e-35	0.133331	0.0733146	PCGF3
543	chr16	85249982	85251060	1079	*	6	1.65954e-66	2.33606e-32	2.92013e-11	3.55349e-35	0.108477	0.0743022	GSE1, AC092275.1
544	chr2	237689527	237692781	3255	*	12	3.24941e-46	1.03513e-17	3.23004e-15	3.562e-35	0.201648	0.0364091	LRRFIP1
545	chr3	52189934	52190828	895	*	3	5.10029e-95	1.02184e-25	5.21901e-24	4.21284e-35	0.236854	0.126095	NA
546	chr3	50473089	50475020	1932	*	5	5.94307e-43	6.85509e-36	2.75961e-13	6.88026e-35	0.107482	0.0889977	CACNA2D2
547	chr1	64470689	64471844	1156	*	7	1.34756e-106	2.40618e-18	2.99195e-20	7.16621e-35	0.226021	0.0608989	CACHD1
548	chr22	45226077	45227832	1756	*	9	6.73224e-56	3.15054e-29	4.57587e-11	7.47419e-35	0.12462	0.0678209	KIAA0930
549	chr9	35563314	35565264	1951	*	11	2.15417e-47	2.32424e-29	1.70425e-09	7.48247e-35	0.141435	0.0703889	FAM166B
550	chr10	114302120	114303233	1114	*	5	1.4559e-71	2.06297e-28	2.26036e-13	7.96553e-35	0.122948	0.0776141	AFAP1L2
551	chr4	41611543	41612824	1282	*	8	2.44534e-95	1.67606e-24	8.7756e-21	8.91736e-35	-0.213978	-0.0605085	LIMCH1, AC108050.1
552	chr3	159839160	159841401	2242	*	11	4.15493e-75	1.53011e-21	3.14541e-20	9.15411e-35	-0.252886	-0.0519245	IQCJ-SCHIP1, SCHIP1
553	chr2	96897995	96898944	950	*	9	7.34269e-72	4.33512e-26	2.08589e-13	1.0534e-34	0.116678	0.0470742	FAM178B
554	chr20	34951502	34952312	811	*	5	4.64792e-64	1.6681e-32	1.99894e-14	1.0818e-34	-0.152467	-0.107877	GSS
555	chr1	23558211	23559917	1707	*	17	7.84629e-113	2.96103e-11	4.19347e-16	1.13541e-34	0.209329	0.035724	ID3
556	chr3	58536332	58537921	1590	*	7	1.46192e-48	6.59571e-30	4.81959e-16	1.1406e-34	-0.165179	-0.0641029	ACOX2
557	chr9	113523398	113524074	677	*	4	1.60064e-121	9.25787e-29	1.6896e-25	1.22839e-34	-0.319689	-0.115955	RGS3
558	chr22	29697300	29698550	1251	*	5	1.48135e-68	6.98449e-32	6.96118e-14	1.23113e-34	0.12096	0.0743203	NF2
559	chr1	24364685	24365429	745	*	3	2.61301e-64	2.86085e-35	2.43041e-17	1.33815e-34	0.216082	0.133332	STPG1
560	chr11	134031028	134032614	1587	*	7	9.0845e-58	1.61038e-26	1.455e-12	1.34907e-34	0.11062	0.0515047	LINC02731
561	chr3	171437896	171438491	596	*	4	3.12858e-61	2.46453e-34	9.38784e-15	1.35101e-34	0.17955	0.128171	TNIK
562	chr9	127968252	127972173	3922	*	8	1.43315e-42	8.63054e-27	1.02074e-13	1.40544e-34	0.0928342	0.0509035	FAM102A
563	chr11	123558571	123559128	558	*	4	8.00269e-68	3.18479e-35	2.9889e-14	1.45189e-34	0.10792	0.0929422	GRAMD1B
564	chr7	79454130	79454879	750	*	13	5.32823e-67	4.05451e-27	2.53161e-09	1.50093e-34	0.113444	0.04165	MAGI2-AS3
565	chr17	43779250	43780557	1308	*	7	3.47082e-118	3.0518e-15	5.03125e-22	1.90312e-34	0.229159	0.0597381	CFAP97D1
566	chr8	2069245	2070008	764	*	3	5.62804e-77	1.45569e-32	1.46299e-17	2.02474e-34	-0.209662	-0.0917036	MYOM2
567	chr11	119340904	119343140	2237	*	10	3.43397e-59	2.4388e-24	1.46479e-10	2.07779e-34	0.0939192	0.0461402	C1QTNF5, MFRP
568	chr14	20998146	20999974	1829	*	6	3.15173e-70	3.93987e-28	1.01153e-14	2.15083e-34	0.171539	0.0746516	SLC39A2, AL161668.3
569	chr9	136952409	136953592	1184	*	8	5.26526e-68	9.48402e-28	2.15747e-13	2.22788e-34	0.133106	0.0587343	LCN12
570	chr5	141557734	141558854	1121	*	5	2.12771e-67	4.63974e-27	1.3054e-14	2.29292e-34	-0.122517	-0.0821644	DIAPH1-AS1, DIAPH1
571	chr3	127033997	127034634	638	*	4	8.57682e-71	9.63743e-29	8.37581e-15	2.29449e-34	0.103974	0.0742928	PLXNA1
572	chr4	8342779	8344917	2139	*	8	1.19457e-60	5.55846e-32	2.87896e-11	2.29597e-34	0.107648	0.0756467	NA
573	chr4	38109188	38111871	2684	*	18	1.27651e-53	1.19457e-22	1.15525e-08	2.35521e-34	0.0855152	0.036948	TBC1D1
574	chr7	24962494	24963545	1052	*	3	3.13622e-50	4.50569e-35	2.68071e-16	2.38732e-34	0.128291	0.112206	OSBPL3
575	chr6	41051997	41053421	1425	*	9	3.59176e-93	7.03532e-22	3.83832e-22	2.57336e-34	0.229663	0.0342988	APOBEC2, OARD1
576	chr11	64553648	64555983	2336	*	10	1.08024e-42	2.07704e-29	6.55357e-11	2.67447e-34	0.111821	0.047935	SLC22A11
577	chr17	17812205	17815210	3006	*	15	9.11109e-47	1.03974e-24	3.22916e-09	3.00874e-34	0.0877135	0.0368053	SREBF1, MIR6777, MIR33B
578	chr10	484773	486967	2195	*	17	7.18877e-63	2.58962e-28	4.88015e-08	3.14314e-34	0.111317	0.0517637	DIP2C
579	chr2	201115264	201119662	4399	*	35	1.01561e-55	1.11625e-12	2.54297e-14	3.22294e-34	-0.110082	-0.0222757	CFLAR
580	chr7	116809585	116810875	1291	*	4	8.94631e-87	4.60034e-27	5.01123e-23	3.56167e-34	-0.312001	-0.124358	NA
581	chr5	14816819	14817295	477	*	3	2.58072e-69	1.23027e-33	2.20657e-19	3.59177e-34	0.139987	0.107398	ANKH
582	chr6	133439550	133440475	926	*	6	1.06281e-78	2.62808e-21	1.84534e-18	3.68167e-34	-0.210686	-0.0888557	EYA4
583	chr3	134366933	134368307	1375	*	4	2.28741e-76	6.2117e-30	1.46853e-18	3.88884e-34	0.272081	0.122409	AMOTL2, MIR6827
584	chr3	9955269	9955993	725	*	3	1.27384e-88	1.05381e-30	1.28138e-21	4.05856e-34	-0.158025	-0.118561	NA
585	chr14	93937816	93940271	2456	*	10	2.12856e-38	1.24966e-28	8.73054e-13	4.29737e-34	0.169357	0.00203638	AL132642.1, ASB2
586	chr15	74208975	74210373	1399	*	9	1.50106e-52	3.28147e-28	1.21171e-10	4.75399e-34	0.114021	0.0589098	CCDC33, STRA6
587	chr3	48423796	48425341	1546	*	6	1.57464e-52	1.83708e-33	5.08114e-11	5.00019e-34	0.10345	0.0661238	PLXNB1
588	chr12	94260897	94262158	1262	*	3	5.3462e-97	3.44545e-25	8.97103e-21	5.17158e-34	-0.295128	-0.168114	PLXNC1, AC073655.3
589	chr6	12123921	12124709	789	*	3	2.32875e-76	2.13954e-33	1.6306e-16	5.35255e-34	0.123148	0.106129	HIVEP1
590	chr7	1013992	1014812	821	*	5	2.70503e-71	1.09795e-28	2.07863e-15	5.40533e-34	0.142468	0.0838244	C7orf50
591	chr8	140321359	140321737	379	*	3	1.14111e-65	1.58805e-34	4.22809e-15	5.43382e-34	0.125767	0.11053	TRAPPC9
592	chr10	391720	392902	1183	*	7	1.01008e-75	8.18664e-20	6.57082e-13	5.50875e-34	0.154865	0.0816513	DIP2C
593	chr1	9835469	9837111	1643	*	5	1.23253e-148	4.93867e-18	3.37715e-28	6.59363e-34	0.349416	0.0920734	NA
594	chr12	46373348	46374232	885	*	7	2.81217e-69	3.44301e-27	4.53207e-13	8.83348e-34	-0.118852	-0.0635612	AC025031.2
595	chr20	50690903	50692292	1390	*	11	2.52149e-57	3.34636e-31	6.44828e-08	9.15283e-34	0.117008	0.0456776	RIPOR3
596	chr2	216672084	216674544	2461	*	7	1.16324e-52	2.32596e-22	1.76679e-15	9.74819e-34	0.135418	0.0553827	IGFBP5
597	chr12	123266234	123266316	83	*	3	3.27818e-63	8.56207e-35	2.08783e-14	9.90332e-34	0.15034	0.140041	CDK2AP1
598	chr19	45763809	45766985	3177	*	10	3.08257e-37	4.02282e-33	6.74481e-09	1.00348e-33	0.0681626	0.016964	BHMG1, AC074212.1, SIX5
599	chr15	74610192	74610872	681	*	3	1.00277e-64	3.00835e-34	5.05356e-17	1.00749e-33	0.128438	0.1003	CLK3
600	chr15	85329689	85331331	1643	*	7	6.64942e-51	2.31708e-32	7.44015e-10	1.03175e-33	0.0992593	0.0628233	ADAMTS7P4
601	chr16	533675	537827	4153	*	11	4.66986e-33	4.79618e-30	4.53646e-09	1.12232e-33	0.115878	0.0619644	CAPN15, MIR5587
602	chr12	51418933	51419919	987	*	3	4.02585e-84	3.97404e-24	2.67255e-19	1.13392e-33	-0.214027	-0.127484	SLC4A8
603	chr1	160094963	160096796	1834	*	6	1.19447e-52	1.58395e-24	1.6224e-14	1.14736e-33	0.116449	0.0538956	IGSF8
604	chr10	101000966	101002643	1678	*	8	6.85228e-65	7.68982e-25	1.34029e-15	1.26433e-33	0.126308	0.0511248	LZTS2
605	chr17	19384363	19386309	1947	*	7	6.15303e-43	7.00944e-35	5.86624e-11	1.35118e-33	0.115498	0.0691768	MFAP4
606	chr16	50265523	50266580	1058	*	8	7.35002e-55	1.70746e-34	3.55728e-08	1.40689e-33	0.0929517	0.0732146	ADCY7
607	chr16	56300324	56300944	621	*	5	5.81574e-56	6.67729e-29	5.73544e-11	1.45888e-33	0.112343	0.078845	GNAO1, AC009102.1
608	chr17	75557488	75558752	1265	*	7	1.56314e-67	2.63943e-29	3.24209e-14	1.47368e-33	0.130138	0.0688628	LLGL2
609	chr20	45407209	45408878	1670	*	7	1.37515e-71	2.5699e-23	1.92149e-15	1.516e-33	-0.185316	-0.0761254	SYS1-DBNDD2, DBNDD2, TP53TG5
610	chr12	94253439	94254869	1431	*	6	6.29725e-104	1.193e-15	1.05939e-22	1.52196e-33	-0.2043	-0.0683275	PLXNC1
611	chr5	72442951	72443664	714	*	3	1.66026e-57	1.50798e-34	1.3388e-14	1.7826e-33	0.161231	0.14102	ZNF366
612	chr19	18719443	18720081	639	*	6	5.11997e-54	2.15757e-35	8.60238e-09	1.94679e-33	0.0834401	0.0711508	CRTC1
613	chr3	66463134	66464683	1550	*	6	2.00886e-60	3.52541e-26	9.07294e-13	1.95385e-33	0.183312	0.0919328	LRIG1
614	chr7	2761066	2763807	2742	*	17	6.27876e-40	2.98016e-28	3.68369e-11	2.00295e-33	-0.127193	-0.0276462	AMZ1, GNA12
615	chr5	61621080	61621436	357	*	3	1.08499e-60	1.16404e-34	5.36449e-13	2.13003e-33	0.140154	0.135052	C5orf64
616	chr11	33695895	33696822	928	*	4	3.44189e-69	5.58088e-30	9.05469e-17	2.1358e-33	-0.183243	-0.102384	AL049629.1
617	chr3	120417791	120418926	1136	*	3	3.6661e-87	7.0575e-28	2.19916e-22	2.41062e-33	-0.213479	-0.104195	AC063952.1, FSTL1
618	chr5	172685207	172687362	2156	*	7	2.22034e-90	2.70756e-22	1.29325e-18	2.51241e-33	0.206835	0.0627411	NEURL1B
619	chr6	100466046	100467928	1883	*	12	1.99352e-48	2.91091e-33	1.48509e-06	2.54577e-33	-0.0851214	-0.0653529	NA
620	chr2	70094620	70095526	907	*	5	2.06728e-79	1.63572e-23	1.36502e-19	2.80358e-33	0.163315	0.072172	AC016700.1, PCBP1-AS1
621	chr2	74373300	74376098	2799	*	11	4.1514e-39	1.0146e-20	3.77199e-12	2.81866e-33	0.126502	0.046814	DCTN1
622	chr6	33193498	33197020	3523	*	32	1.90511e-42	1.66343e-25	1.48855e-08	2.89167e-33	0.0747712	0.02551	RXRB
623	chr10	79381775	79382575	801	*	7	5.4943e-73	4.47026e-23	3.37717e-18	2.92107e-33	0.174501	0.072754	AL133481.1, ZCCHC24
624	chr14	67428909	67430699	1791	*	4	1.251e-95	2.92878e-16	4.03676e-20	3.1834e-33	0.199339	0.0969968	NA
625	chr17	40071386	40073740	2355	*	8	4.41084e-46	3.02207e-30	6.94483e-10	3.32498e-33	0.093216	0.052343	THRA
626	chr14	21056506	21057159	654	*	5	1.42145e-85	1.10205e-22	2.1471e-21	3.58721e-33	0.170084	0.0507205	NDRG2
627	chr2	222292181	222295849	3669	*	14	9.22624e-31	4.39813e-35	2.38689e-06	4.0751e-33	-0.0816957	-0.050024	PAX3
628	chr2	241268504	241271223	2720	*	7	2.46075e-30	1.48128e-33	1.53743e-09	4.42711e-33	0.115115	0.0694007	HDLBP
629	chr17	55273732	55274706	975	*	4	1.09958e-69	1.53e-27	2.81426e-16	4.60596e-33	-0.190044	-0.110109	HLF
630	chr5	135337017	135337812	796	*	4	5.08619e-64	8.53211e-32	7.18263e-15	5.24373e-33	0.140714	0.0957705	C5orf66, MACROH2A1
631	chr16	85569764	85570440	677	*	3	3.14679e-75	2.22306e-31	1.31574e-18	5.35085e-33	0.171726	0.127772	GSE1
632	chr16	11629234	11630320	1087	*	6	1.05359e-68	1.04358e-25	9.99297e-13	5.41065e-33	0.115592	0.0603543	LITAF
633	chr22	42214863	42215372	510	*	5	7.42197e-59	2.87528e-33	4.11861e-11	5.43165e-33	0.0923869	0.0729264	TCF20
634	chr1	230079445	230079770	326	*	3	4.30977e-63	1.46926e-33	6.96436e-16	5.50564e-33	0.137827	0.124094	GALNT2
635	chr1	9604146	9604957	812	*	9	2.01751e-76	9.51218e-19	1.38017e-13	5.70129e-33	0.150749	0.0531025	TMEM201
636	chr22	46617721	46619633	1913	*	6	1.52847e-91	3.19411e-18	1.30835e-17	6.1388e-33	0.199367	0.0794838	GRAMD4
637	chr17	2016734	2019024	2291	*	10	1.4699e-55	4.86537e-22	3.10329e-13	7.0931e-33	0.12579	0.0452485	AC099684.1, RTN4RL1
638	chr13	111184829	111186987	2159	*	9	4.83304e-39	4.75085e-27	5.48786e-10	7.26478e-33	0.167416	0.0619281	ARHGEF7
639	chr5	90440122	90440948	827	*	4	3.81225e-70	4.49405e-26	8.53302e-17	7.36984e-33	0.143205	0.0965954	NA
640	chr12	122929797	122930090	294	*	4	8.20753e-56	2.83581e-34	3.68492e-11	7.42435e-33	0.0926891	0.0885697	ABCB9
641	chr10	132416691	132420570	3880	*	12	2.68257e-52	7.23569e-20	4.70179e-13	7.52089e-33	0.113694	0.0417544	PWWP2B, AL451069.2
642	chr11	67398169	67400354	2186	*	9	8.51096e-49	5.46099e-27	1.40474e-14	8.17842e-33	0.154248	0.0495644	RAD9A, PPP1CA
643	chr5	124661302	124663460	2159	*	8	3.55778e-92	4.6935e-17	7.97086e-18	8.43867e-33	-0.211538	-0.0255258	ZNF608
644	chr15	70627824	70628848	1025	*	5	3.48093e-61	9.17727e-30	5.14334e-14	8.52184e-33	0.121568	0.0747944	NA
645	chr13	98482825	98485798	2974	*	12	1.82641e-29	2.79161e-30	9.32564e-10	9.07668e-33	0.131797	0.0519733	STK24
646	chr4	40908205	40909411	1207	*	4	1.43774e-85	7.47389e-23	3.5629e-18	9.41913e-33	-0.199287	-0.0994913	APBB2
647	chr5	39219132	39220046	915	*	6	5.6706e-79	4.25612e-26	2.76882e-19	1.05718e-32	0.236672	0.0799894	FYB1
648	chr6	127117280	127118538	1259	*	7	1.89647e-105	4.12741e-19	1.99064e-18	1.06068e-32	-0.278703	-0.0896579	AL356534.1
649	chr6	46010571	46011611	1041	*	5	9.55321e-63	1.86247e-23	8.02588e-14	1.39842e-32	-0.146232	-0.084085	CLIC5
650	chr3	49530233	49532781	2549	*	14	1.26225e-37	5.60447e-27	2.74803e-12	1.46004e-32	0.127633	0.0496069	DAG1
651	chr9	78440975	78441889	915	*	5	3.88863e-63	3.24433e-25	1.58568e-12	1.54083e-32	0.0925882	0.0581357	NA
652	chr9	127874409	127876451	2043	*	7	7.89757e-61	8.86983e-30	8.75429e-15	1.71357e-32	0.11551	0.0655711	AK1, AL157935.2
653	chr1	24108606	24109091	486	*	5	7.74e-64	4.97396e-30	5.64396e-17	2.09707e-32	-0.258845	-0.0935801	MYOM3
654	chr17	39563177	39564792	1616	*	5	1.71518e-54	3.10624e-27	3.20077e-17	2.13425e-32	0.180027	0.100735	CDK12
655	chr12	111181120	111181650	531	*	8	4.70875e-52	1.33551e-34	5.7145e-08	2.17528e-32	0.0781197	0.0638189	CUX2
656	chr10	114404362	114406097	1736	*	13	5.36233e-64	4.30638e-19	3.70794e-09	2.32836e-32	0.116908	0.0380868	AFAP1L2
657	chr16	67403485	67406943	3459	*	11	1.42333e-29	2.49631e-22	3.08574e-11	2.58319e-32	-0.172136	-0.0520138	ZDHHC1
658	chr17	43831742	43832997	1256	*	7	6.35929e-64	8.71212e-27	1.01183e-14	2.62042e-32	0.142196	0.0576219	MPP3
659	chr17	76291385	76293248	1864	*	8	1.04792e-49	6.92289e-24	1.41979e-10	2.79486e-32	0.112102	0.0445737	QRICH2
660	chr2	98376143	98377266	1124	*	5	1.42172e-64	1.5495e-26	5.43964e-14	2.94393e-32	0.128458	0.0678105	CNGA3
661	chr2	66444594	66446852	2259	*	12	1.79117e-42	3.13407e-34	7.70238e-06	2.9762e-32	-0.080899	-0.0561154	MEIS1
662	chr12	6392743	6393842	1100	*	5	1.71676e-61	2.59813e-28	1.14888e-16	3.23898e-32	0.214239	0.099503	NA
663	chr1	9349500	9350273	774	*	4	1.70175e-51	9.9141e-34	7.11567e-11	3.33084e-32	0.100784	0.08747	SPSB1
664	chr7	159010028	159010225	198	*	3	8.18521e-59	2.87659e-33	4.02267e-14	3.62068e-32	0.15612	0.130046	LINC00689
665	chr17	82912230	82914595	2366	*	11	8.5302e-47	2.34141e-25	6.29956e-10	3.63295e-32	-0.161487	-0.0553116	TBCD
666	chr11	67415606	67417831	2226	*	12	3.78391e-76	2.50097e-17	5.24481e-18	3.92219e-32	0.198248	0.0379333	CARNS1, PPP1CA
667	chr10	13685535	13686304	770	*	3	1.49429e-47	2.39002e-33	9.31913e-13	4.1033e-32	-0.149642	-0.128891	FRMD4A
668	chr19	35122977	35124198	1222	*	6	1.01325e-61	1.36882e-28	6.00343e-14	4.12139e-32	0.133846	0.0671586	AC020907.6, FXYD3
669	chr6	106141842	106142459	618	*	3	4.17831e-67	1.42441e-31	2.57438e-18	4.19556e-32	0.19943	0.132003	ATG5
670	chr12	113899870	113900340	471	*	4	3.68764e-54	1.46454e-33	2.29704e-11	4.27486e-32	0.109404	0.101076	RBM19
671	chr18	48163043	48164270	1228	*	3	3.06799e-48	3.09294e-33	1.63334e-13	4.28586e-32	0.124236	0.119364	AC105101.2, ZBTB7C
672	chr21	44910691	44912375	1685	*	9	1.09771e-48	9.01131e-29	1.12758e-10	4.28912e-32	0.105336	0.0514584	ITGB2
673	chr8	141328398	141329134	737	*	3	1.12783e-59	8.85692e-33	1.51747e-14	4.45915e-32	0.192546	0.141988	NA
674	chr14	68562129	68565053	2925	*	6	2.66121e-36	2.42931e-26	8.23394e-11	4.5623e-32	0.102698	0.0488569	RAD51B
675	chr5	172338280	172339592	1313	*	11	1.46605e-75	1.05214e-17	7.38539e-12	4.65077e-32	0.125964	0.0380917	SH3PXD2B
676	chr10	86665530	86668055	2526	*	9	3.09147e-96	1.92778e-17	5.26268e-24	4.65986e-32	-0.26592	-0.0193742	OPN4
677	chr6	36834691	36835306	616	*	4	2.14531e-53	1.42852e-33	2.94211e-11	5.16426e-32	0.120833	0.109226	CPNE5
678	chr19	11034151	11036180	2030	*	10	1.4487e-69	1.88595e-21	6.80033e-13	5.67908e-32	0.135817	0.0444647	SMARCA4
679	chr7	102203712	102206268	2557	*	11	9.72707e-58	3.50157e-21	2.49043e-15	5.82603e-32	0.14044	0.0485863	CUX1
680	chr11	111435068	111435645	578	*	4	8.15781e-56	9.09532e-33	2.33514e-13	5.85046e-32	0.192935	0.110719	POU2AF1
681	chr7	55099188	55100513	1326	*	3	1.1175e-45	1.95524e-21	6.08759e-18	5.95087e-32	0.188269	0.114784	EGFR
682	chr1	226738616	226739625	1010	*	10	9.77031e-59	9.81179e-26	4.6582e-09	6.12998e-32	0.102262	0.0435779	ITPKB
683	chr17	40548810	40549642	833	*	4	4.4925e-55	2.62694e-32	5.18544e-14	7.13394e-32	0.199795	0.0987021	NA
684	chr11	69156614	69158419	1806	*	8	1.15889e-52	5.70184e-27	2.17811e-11	7.32215e-32	0.103917	0.0647044	AP003071.5, SMIM38, AP003071.2
685	chr16	2157263	2160432	3170	*	6	2.26187e-43	2.2547e-26	1.26978e-12	8.60968e-32	0.107216	0.0690612	TRAF7
686	chr1	59768946	59769989	1044	*	4	4.06448e-60	2.89343e-31	2.59053e-16	8.67237e-32	0.203656	0.112585	FGGY, AL035416.1
687	chr10	101263654	101264468	815	*	5	8.62553e-92	1.05653e-16	4.18125e-19	8.9947e-32	0.174347	0.0641606	LBX1-AS1
688	chr11	74009285	74011050	1766	*	6	1.67323e-51	2.21327e-28	1.30294e-11	9.42211e-32	0.124267	0.0760716	NA
689	chr19	38896811	38897221	411	*	3	2.97215e-67	7.33875e-32	3.5622e-17	1.01127e-31	0.15787	0.123268	SIRT2
690	chr14	24322513	24324102	1590	*	4	2.66545e-47	2.33103e-32	8.9922e-13	1.03436e-31	0.0918272	0.0692116	ADCY4
691	chr4	4383298	4386404	3107	*	16	1.37628e-38	3.94887e-22	6.88148e-14	1.2063e-31	-0.155309	0.0100967	NSG1
692	chr17	51164909	51166284	1376	*	17	1.07074e-68	2.33204e-21	8.97253e-12	1.37307e-31	0.0892789	0.0269993	NME1-NME2, NME2
693	chr16	27217357	27217711	355	*	3	1.23892e-60	3.86489e-32	8.86214e-15	1.60927e-31	0.158289	0.129	KDM8
694	chr16	3773974	3775507	1534	*	5	1.54454e-103	8.74604e-23	7.13967e-24	1.63887e-31	0.325802	0.0979837	CREBBP
695	chr10	329307	329889	583	*	5	4.88592e-53	2.34226e-32	4.22283e-11	1.7173e-31	0.111688	0.0858412	DIP2C
696	chr16	75266091	75268200	2110	*	19	2.05301e-71	1.44719e-22	2.25012e-12	1.8136e-31	0.13137	0.0351335	BCAR1
[truncated: 7,762 more rows]

## Sheet: T1vsT2-Reactome
ReactomeTerms	N	DE	P.DE	FDR	GeneRatio	BgRatio
[truncated: 2 more rows]

## Sheet: T1vsT2-GO
GOTERMs	N	DE	P.DE	FDR	GeneRatio	BgRatio	GOID	ONTOLOGY	TERM	DEFINITION
[truncated: 214 more rows]
