# Supplementary material for: Integrated fibre-specific methylome and proteome profiling of human skeletal muscle across males and females with fibre-type deconvolution
Source: Skelet Muscle. 2025 Oct 10;15:28. doi: 10.1186/s13395-025-00396-0 (PMC12512927; doi:10.1186/s13395-025-00396-0)
Supplement: Supplementary file 10 — Additional file 10. Fibre-Type DNAm reference matrix. [file 13395_2025_396_MOESM10_ESM.xlsx]

## Sheet: fibre-type-reference-matrix
	T1	T2	epic_v1_loci	methyl_450K_loci	methyl_27K_loci
cg08600854_BC21	0.567604	0.408012	cg08600854
cg15702277_BC21	0.337827	0.491876	cg15702277	cg15702277
cg27049263_BC21	0.788899	0.566312	cg27049263
cg20488341_TC21	0.698121	0.348505	cg20488341	cg20488341
cg04842880_BC11	0.669998	0.487584	cg04842880	cg04842880
cg17494034_TC21	0.324962	0.522802	cg17494034	cg17494034
cg00246695_BC21	0.688815	0.398353
cg05756685_TC21	0.515086	0.344202		cg05756685
cg00250156_BC21	0.481247	0.699148
cg17908377_TC21	0.524728	0.809079	cg17908377
cg19131585_TC21	0.403215	0.681717	cg19131585
cg22460923_BC21	0.171028	0.437633	cg22460923
cg19868355_TC21	0.509552	0.310903	cg19868355
cg12646386_TC21	0.601988	0.367498	cg12646386	cg12646386
cg11180237_TC21	0.466974	0.238781	cg11180237
cg05385654_BC21	0.708906	0.426911	cg05385654
cg03549334_BC21	0.490137	0.286872	cg03549334
cg01689405_BC21	0.629651	0.810613	cg01689405	cg01689405
cg24738346_TC21	0.186818	0.423055	cg24738346	cg24738346
cg03937290_TC21	0.584851	0.367409	cg03937290	cg03937290
cg25153852_BC21	0.524419	0.361258	cg25153852
cg13373315_TC21	0.679364	0.477055	cg13373315	cg13373315
cg14373277_BC21	0.37251	0.54155	cg14373277
cg23015434_TC21	0.512094	0.275967	cg23015434
cg05799343_TC21	0.712412	0.413973	cg05799343	cg05799343
cg00586179_BC21	0.619559	0.358824
cg00631074_TC21	0.614786	0.424986
cg00634929_TC21	0.578563	0.767389
cg20100124_TC21	0.49857	0.236175	cg20100124
cg03270777_BC21	0.798314	0.570193	cg03270777
cg14419147_BC21	0.654681	0.476113	cg14419147
cg08040035_TC21	0.497983	0.663009	cg08040035	cg08040035
cg00791292_BC21	0.263166	0.433262
cg03459415_TC21	0.620292	0.404924	cg03459415	cg03459415
cg02726274_BC21	0.611314	0.803228	cg02726274
cg05635699_BC21	0.466239	0.714874	cg05635699
cg07579123_TC21	0.445441	0.686089	cg07579123	cg07579123
cg24306340_BC21	0.43333	0.20743	cg24306340	cg24306340
cg22159253_BC21	0.604116	0.376256	cg22159253
cg24058805_BC11	0.601454	0.39268	cg24058805	cg24058805
cg12411964_TC21	0.280587	0.518641	cg12411964	cg12411964
cg00899541_TC21	0.62628	0.330431
cg27071127_BC21	0.47759	0.735398	cg27071127
cg01071380_BC21	0.671858	0.465101
cg24897320_BC21	0.579813	0.353088	cg24897320	cg24897320
cg22391718_BC11	0.654058	0.403965	cg22391718	cg22391718
cg03037067_TC21	0.594963	0.780193	cg03037067
cg01258120_BC21	0.426912	0.557776
cg04147479_TC21	0.745846	0.514011		cg04147479
cg06796381_TC21	0.740777	0.413844	cg06796381	cg06796381
cg05284887_TC21	0.566377	0.343637	cg05284887
cg24017881_BC21	0.621188	0.891237	cg24017881
cg04760771_BC21	0.379877	0.523905	cg04760771
cg13586791_BC21	0.303252	0.537365	cg13586791
cg15321231_TC21	0.405295	0.642141	cg15321231
cg07743451_BC21	0.32934	0.654602	cg07743451
cg16289421_TC21	0.330765	0.611742	cg16289421	cg16289421
cg00612217_BC21	0.67305	0.840703	cg00612217
cg24490338_BC21	0.427929	0.717153	cg24490338	cg24490338	cg24490338
cg18460466_BC21	0.418945	0.588331	cg18460466
cg00950004_BC21	0.399716	0.622903	cg00950004	cg00950004
cg03830929_BC21	0.374584	0.688872	cg03830929	cg03830929
cg27313201_BC21	0.485103	0.656247	cg27313201	cg27313201
cg14222318_TC21	0.446752	0.673645	cg14222318
cg01469514_BC21	0.432343	0.601989
cg14872583_BC21	0.497456	0.758914	cg14872583
cg01546140_BC21	0.418135	0.670625
cg24509919_BC21	0.533262	0.253564	cg24509919	cg24509919
cg01579208_BC21	0.549325	0.401648
cg00916255_TC11	0.265215	0.546582		cg00916255
cg25965526_BC21	0.202344	0.485158	cg25965526
cg11824191_BC21	0.217166	0.367758		cg11824191
cg12136256_BC21	0.356602	0.586833	cg12136256	cg12136256
cg06456840_TC21	0.414903	0.614797	cg06456840
cg04870918_TC21	0.717187	0.491985	cg04870918	cg04870918
cg09993645_BC21	0.708375	0.34407	cg09993645
cg01707753_BC21	0.580308	0.278555
cg24325991_BC21	0.280968	0.0951217	cg24325991	cg24325991
cg11651274_BC21	0.305532	0.540186	cg11651274
cg21964551_TC11	0.310974	0.502607	cg21964551	cg21964551
cg11418783_BC21	0.466753	0.756449	cg11418783	cg11418783
cg11231401_TC21	0.468174	0.817355	cg11231401	cg11231401
cg01813195_BC21	0.591036	0.830115
cg01813205_TC21	0.19785	0.529996
cg10210094_TC21	0.476493	0.768219	cg10210094	cg10210094
cg01813246_TC21	0.498514	0.809023
cg01813433_BC21	0.404062	0.804215
cg13435855_BC21	0.394761	0.757037	cg13435855	cg13435855
cg12114524_TC21	0.397194	0.750853	cg12114524	cg12114524	cg12114524
cg09582482_TC21	0.402888	0.616135	cg09582482	cg09582482
cg11688469_TC21	0.439335	0.780007	cg11688469	cg11688469	cg11688469
cg27192826_TC21	0.221766	0.462713	cg27192826
cg01813455_TC21	0.419452	0.770597
cg13048191_BC21	0.454065	0.852507	cg13048191
cg20562104_BC21	0.456048	0.806382	cg20562104
cg26196671_BC21	0.458425	0.719206	cg26196671
cg04788534_BC21	0.491868	0.78591	cg04788534
cg15095338_BC21	0.66257	0.478961	cg15095338
cg26440629_BC21	0.410359	0.239347
cg01860702_TC21	0.375813	0.735607
cg01860705_BC21	0.353309	0.549329
cg02988811_TC21	0.167484	0.390861	cg02988811
cg08805081_BC21	0.702955	0.864532	cg08805081
cg01455178_TC21	0.553731	0.785245	cg01455178	cg01455178
cg24332126_BC21	0.408449	0.640847	cg24332126
cg15096505_TC21	0.806358	0.541489	cg15096505	cg15096505
cg15153976_BC21	0.569981	0.818441		cg15153976
cg02232863_TC21	0.499597	0.744536	cg02232863
cg01889186_BC21	0.7317	0.42534
cg03917982_TC21	0.447675	0.613833	cg03917982
cg04419315_BC21	0.266848	0.438835	cg04419315
cg06771669_BC21	0.622444	0.791597	cg06771669
cg12633525_BC21	0.482699	0.771857	cg12633525
cg01946313_BC21	0.845918	0.710827
cg01997150_BC21	0.58152	0.781787
cg07612244_TC21	0.436361	0.638618	cg07612244
cg01181681_TC21	0.578669	0.352386	cg01181681	cg01181681
cg15061436_BC21	0.875289	0.653836	cg15061436
cg01808320_BC21	0.804113	0.454964	cg01808320	cg01808320
cg00690392_TC21	0.512814	0.80477	cg00690392	cg00690392
cg16366639_TC21	0.492753	0.826776	cg16366639	cg16366639
cg04102510_BC21	0.39962	0.17653	cg04102510	cg04102510
cg21222180_BC21	0.409353	0.249745	cg21222180
cg00095326_BC21	0.346489	0.177273	cg00095326	cg00095326
cg23938470_TC21	0.468572	0.744659	cg23938470
cg03386446_BC21	0.143062	0.332533	cg03386446
cg02095032_TC21	0.743292	0.463569
cg02096726_TC21	0.623215	0.398233
cg14095283_TC21	0.744918	0.538524	cg14095283	cg14095283
cg19560210_TC21	0.757611	0.549187	cg19560210	cg19560210	cg19560210
cg01671575_BC21	0.695253	0.35747	cg01671575	cg01671575	cg01671575
cg25526988_TC21	0.312217	0.52982	cg25526988
cg02550008_BC21	0.407597	0.628903	cg02550008
cg10232893_BC21	0.372586	0.626127		cg10232893
cg14114835_BC21	0.308414	0.553881	cg14114835
cg01432692_BC21	0.757632	0.57628	cg01432692	cg01432692
cg02122276_BC21	0.723282	0.432364
cg02134763_BC21	0.754192	0.570319
cg15109151_BC21	0.565722	0.778298	cg15109151	cg15109151
cg22934246_BC21	0.75287	0.501585	cg22934246
cg26026753_BC21	0.436711	0.710308	cg26026753
cg02379708_TC21	0.361985	0.214829
cg00959175_TC21	0.568476	0.813637
cg01384111_BC21	0.480299	0.694096	cg01384111	cg01384111
cg22495058_BC21	0.533571	0.253231	cg22495058	cg22495058
cg21410048_BC21	0.434028	0.161229	cg21410048
cg15871435_BC21	0.823456	0.600065	cg15871435
cg26675212_TC21	0.724262	0.492606	cg26675212
cg16000842_TC21	0.793963	0.478897
cg25658588_BC21	0.665543	0.347052	cg25658588
cg05531689_BC21	0.503512	0.287444	cg05531689	cg05531689
cg09287591_BC21	0.567914	0.355355	cg09287591
cg05938007_TC21	0.338879	0.496917	cg05938007	cg05938007
cg09365759_TC21	0.162786	0.410792	cg09365759
cg04620566_BC21	0.2201	0.484029	cg04620566
cg04784535_BC21	0.546197	0.781157	cg04784535	cg04784535
cg08979555_BC21	0.591668	0.351649	cg08979555
cg00832367_BC21	0.637508	0.831588	cg00832367
cg14913839_BC21	0.84467	0.551298	cg14913839
cg02758803_TC21	0.503822	0.273848
cg08110015_BC21	0.552453	0.753939	cg08110015
cg25435377_TC21	0.573157	0.328315	cg25435377
cg20413675_BC21	0.617465	0.392646	cg20413675
cg09058170_TC21	0.35157	0.545108	cg09058170
cg15013410_BC21	0.556266	0.37677	cg15013410
cg14209730_BC21	0.418919	0.626315	cg14209730	cg14209730
cg02219206_TC21	0.349294	0.201476	cg02219206
cg13155924_TC21	0.71172	0.426281	cg13155924
cg02961592_BC21	0.447253	0.58986
cg15436494_BC21	0.446669	0.283261	cg15436494
cg05363574_TC21	0.672366	0.380599	cg05363574	cg05363574
cg10037548_TC21	0.819035	0.6396	cg10037548
cg03112946_TC21	0.279312	0.400694
cg03192386_BC21	0.398744	0.558418
cg01254707_TC21	0.388034	0.605166	cg01254707	cg01254707
cg03385138_TC21	0.489303	0.727315
cg17808323_BC21	0.361438	0.553007	cg17808323
cg03406283_TC21	0.438548	0.810147
cg03410998_TC21	0.349517	0.232754
cg01211685_BC21	0.546053	0.8227	cg01211685
cg07367777_BC21	0.731969	0.500647	cg07367777
cg04088634_BC21	0.645592	0.405439	cg04088634
cg13412025_BC21	0.426888	0.700148	cg13412025
cg23088816_TC21	0.438212	0.739848	cg23088816
cg18871165_TC21	0.463714	0.730872	cg18871165
cg13254518_TC21	0.498094	0.746095	cg13254518	cg13254518
cg15735129_TC21	0.499041	0.749138		cg15735129
cg24647971_BC21	0.413255	0.638773	cg24647971	cg24647971
cg13218739_BC11	0.395668	0.714105	cg13218739	cg13218739
cg17981364_TC21	0.419395	0.617726	cg17981364
cg17066056_BC21	0.63949	0.425969	cg17066056
cg03345805_TC21	0.181039	0.0831907	cg03345805	cg03345805
cg20115418_BC21	0.435313	0.212871	cg20115418
cg06885857_TC21	0.253673	0.54054	cg06885857
cg18621366_TC21	0.73703	0.474112	cg18621366
cg11123644_BC21	0.721779	0.512215	cg11123644	cg11123644
cg04154708_BC21	0.727673	0.424493
cg05038156_BC21	0.752586	0.556501	cg05038156
cg15627721_BC21	0.437652	0.725435	cg15627721
cg00576433_TC21	0.520272	0.74443	cg00576433
cg04357245_BC21	0.490729	0.230104
cg11785240_BC21	0.45936	0.611147	cg11785240	cg11785240
cg04481195_TC21	0.660124	0.4021
cg04524940_BC21	0.592019	0.749904
cg09936033_BC21	0.5993	0.434438	cg09936033
cg01995635_BC21	0.504764	0.313374	cg01995635
cg25013568_TC21	0.264321	0.480004	cg25013568
cg13791558_TC21	0.344991	0.741465	cg13791558
cg04584908_BC21	0.447958	0.612398
cg15155209_TC21	0.174707	0.445858	cg15155209	cg15155209
cg04599279_BC21	0.602385	0.811241
cg04658797_TC21	0.40601	0.624563
cg04664887_TC21	0.375406	0.559016
cg10689859_BC21	0.622052	0.796419	cg10689859
cg25684142_BC21	0.50917	0.706878	cg25684142
cg04701668_TC21	0.730969	0.426651
cg18181654_BC21	0.723128	0.476202	cg18181654
cg06441714_BC21	0.627788	0.336491	cg06441714
cg20505728_TC21	0.289091	0.628106	cg20505728	cg20505728
cg04822366_BC21	0.564111	0.804451
cg04822368_BC21	0.539331	0.7929
cg13821602_TC21	0.560998	0.823595	cg13821602	cg13821602
cg03838680_TC21	0.48575	0.21402	cg03838680	cg03838680
cg07866059_BC21	0.574907	0.854473	cg07866059
cg15820673_BC21	0.457561	0.733232	cg15820673
cg00313533_TC21	0.511174	0.803321	cg00313533
cg15439078_BC21	0.471436	0.791369	cg15439078	cg15439078	cg15439078
cg25657823_BC21	0.500319	0.816773	cg25657823
cg10556764_TC21	0.357347	0.688879	cg10556764
cg14529469_BC21	0.406788	0.795189	cg14529469
cg10123201_TC21	0.415593	0.724705	cg10123201	cg10123201
cg08936706_BC21	0.433176	0.656517	cg08936706	cg08936706
cg20407067_TC21	0.660804	0.834492	cg20407067
cg04840931_TC21	0.111175	0.286037
cg10180478_BC21	0.767811	0.50867	cg10180478
cg04842197_BC21	0.536295	0.403902
cg12079896_BC21	0.826694	0.621787
cg04453829_BC21	0.313452	0.588582	cg04453829
cg04919400_BC21	0.748456	0.511482
cg04008056_BC21	0.592082	0.348438		cg04008056
cg04923880_BC21	0.0793834	0.161107
cg26738080_TC21	0.447747	0.742466	cg26738080	cg26738080	cg26738080
cg10423149_BC21	0.725421	0.380935	cg10423149
cg05050055_BC21	0.621768	0.406281
cg27104413_TC21	0.492377	0.718115	cg27104413	cg27104413
cg05289593_BC21	0.271851	0.461934
cg06824332_BC21	0.355067	0.611601	cg06824332
cg09089913_BC21	0.48963	0.334951	cg09089913	cg09089913
cg05408799_BC21	0.302907	0.516334
cg01718380_BC21	0.187035	0.595873	cg01718380
cg09319612_BC21	0.503681	0.668774	cg09319612
cg10572362_BC21	0.614183	0.453861	cg10572362
cg12174576_BC21	0.647627	0.403124	cg12174576
cg04402575_TC21	0.53818	0.320543	cg04402575	cg04402575
cg05548186_BC21	0.815628	0.672448
cg16162922_TC21	0.76664	0.398424	cg16162922
cg20865082_TC21	0.522402	0.806632	cg20865082	cg20865082
cg14364460_TC21	0.192105	0.381754	cg14364460
cg13447038_BC21	0.324326	0.576944	cg13447038
cg02763146_BC21	0.64848	0.345752	cg02763146	cg02763146
cg13725041_BC21	0.610044	0.837933	cg13725041
cg01341486_TC21	0.262045	0.597211	cg01341486
cg08227659_TC21	0.574205	0.817559	cg08227659
cg16263129_BC21	0.583104	0.381436	cg16263129
cg04344361_TC21	0.75278	0.388017	cg04344361
cg27651665_BC21	0.74933	0.386113
cg13057359_BC21	0.784605	0.416197	cg13057359
cg17565164_TC21	0.736913	0.426087	cg17565164
cg06234053_TC21	0.420283	0.668278
cg01005608_BC21	0.0844884	0.27603	cg01005608
cg17373573_TC21	0.419482	0.271919	cg17373573
cg06535121_TC21	0.424834	0.141763	cg06535121
cg09578829_TC21	0.586092	0.342019	cg09578829	cg09578829
cg08936645_TC13	0.695257	0.359937	cg08936645	cg08936645
cg06455211_TC21	0.288764	0.652548
cg06489665_BC21	0.642146	0.801325
cg23966736_BC21	0.162025	0.376021	cg23966736
cg15927566_BC21	0.257871	0.581408	cg15927566
cg13603533_BC21	0.421679	0.696499		cg13603533
cg25539074_TC21	0.409604	0.691966	cg25539074	cg25539074
cg06578068_BC21	0.41104	0.611099
cg06578070_TC21	0.44882	0.619577
cg03132518_TC21	0.434925	0.772085	cg03132518	cg03132518
cg06714652_BC21	0.497736	0.736835
cg14533188_TC21	0.791322	0.580752
cg21048735_BC21	0.511596	0.702802	cg21048735
cg05599982_BC21	0.582292	0.406826
cg07061337_BC21	0.345899	0.539104
cg08323784_TC21	0.667558	0.483514	cg08323784
cg18549952_TC21	0.758791	0.5488	cg18549952
cg03428047_TC21	0.257841	0.481407	cg03428047	cg03428047
cg19755714_TC21	0.406752	0.757705	cg19755714	cg19755714
cg25898520_TC21	0.571611	0.794848	cg25898520	cg25898520
cg08843047_TC21	0.540025	0.775204	cg08843047
cg26282731_BC21	0.28103	0.534723	cg26282731	cg26282731
cg07221561_BC21	0.315538	0.472189
cg07473040_BC21	0.0915187	0.200152
cg20923877_BC21	0.445694	0.677556	cg20923877
cg17128892_BC21	0.232532	0.104115	cg17128892	cg17128892
cg18684863_TC21	0.41124	0.664025	cg18684863
cg22985382_TC21	0.585687	0.398159	cg22985382
cg08838149_BC21	0.762821	0.622641	cg08838149
cg21184781_BC21	0.699638	0.560444	cg21184781
cg20646491_TC21	0.464294	0.716422	cg20646491	cg20646491
cg05046117_BC21	0.441143	0.802428	cg05046117
cg07876771_TC21	0.508661	0.767012
cg25010149_TC21	0.764992	0.547616	cg25010149
cg27606341_TC21	0.620582	0.383814	cg27606341	cg27606341	cg27606341
cg09156538_BC21	0.698968	0.384936	cg09156538
cg14478752_TC21	0.64893	0.393193	cg14478752
cg27353529_BC21	0.794595	0.572727	cg27353529
cg12542203_TC21	0.82618	0.451711	cg12542203
cg08115101_BC21	0.614493	0.419835
cg11939913_BC21	0.624666	0.402814	cg11939913
cg17869259_TC21	0.248213	0.551744	cg17869259	cg17869259
cg19753607_BC21	0.340912	0.639735		cg19753607
cg18258887_BC21	0.448233	0.154941	cg18258887
cg06067377_TC21	0.840088	0.489585	cg06067377
cg14551458_BC21	0.704614	0.387833	cg14551458
cg08469270_BC21	0.47198	0.683403
cg25963925_BC11	0.866942	0.681228	cg25963925
cg02891072_BC21	0.532497	0.780077	cg02891072
cg16048100_BC21	0.646304	0.361116	cg16048100
cg08550799_TC21	0.636452	0.355231
cg12779727_BC21	0.117068	0.285439	cg12779727
cg12673439_BC21	0.603075	0.408642	cg12673439
cg21500970_BC21	0.161218	0.370331	cg21500970
cg27187848_TC21	0.193187	0.405257	cg27187848
cg18004617_BC21	0.674208	0.492239	cg18004617
cg10586087_BC21	0.654423	0.841688	cg10586087	cg10586087
cg24486784_TC21	0.545086	0.303294	cg24486784
cg23129463_BC21	0.64893	0.442027	cg23129463	cg23129463
cg19083458_BC21	0.67735	0.320009	cg19083458
cg21545248_TC21	0.348774	0.617974	cg21545248	cg21545248
cg02763799_BC21	0.1855	0.539464	cg02763799
cg09813400_TC21	0.526247	0.345769	cg09813400	cg09813400
cg19057001_BC21	0.543276	0.334108	cg19057001	cg19057001
cg05683292_BC21	0.478117	0.765263	cg05683292	cg05683292
cg18709470_BC21	0.196673	0.379794
cg08893414_BC21	0.558257	0.351329
cg27620052_BC21	0.254442	0.439952	cg27620052	cg27620052
cg27333099_TC21	0.434029	0.675855	cg27333099	cg27333099
cg01712812_BC21	0.482943	0.162577	cg01712812
cg04360434_BC21	0.326587	0.137576	cg04360434
cg09419354_BC21	0.417001	0.147823	cg09419354
cg14919455_BC21	0.578	0.381874	cg14919455	cg14919455
cg14024937_BC21	0.251184	0.475836		cg14024937
cg09191216_TC21	0.186192	0.394448
cg24155515_BC21	0.676158	0.4142	cg24155515
cg12114930_BC21	0.81929	0.627245	cg12114930
cg27244082_BC11	0.490797	0.748747	cg27244082	cg27244082
cg02700447_TC21	0.432723	0.577162	cg02700447	cg02700447
cg09412478_TC21	0.13923	0.317108
cg18204017_TC21	0.749587	0.519077	cg18204017	cg18204017
cg13880884_BC21	0.751088	0.502033	cg13880884
cg11801086_TC21	0.860141	0.658162	cg11801086
cg18820268_BC21	0.682504	0.460365	cg18820268
cg09474227_BC21	0.594784	0.377476
cg12225501_BC21	0.665333	0.847723	cg12225501
cg15771108_TC21	0.663764	0.434036
cg14960328_BC21	0.374843	0.214666	cg14960328
cg26371345_BC21	0.379345	0.660591	cg26371345	cg26371345
cg09346738_BC21	0.269593	0.523279	cg09346738
cg09539483_TC21	0.327737	0.542589
cg09579592_BC21	0.703978	0.362519
cg12408511_TC21	0.335611	0.572072	cg12408511
cg09753067_TC21	0.297655	0.485487
cg16809457_BC21	0.498415	0.754698	cg16809457	cg16809457
cg06471536_BC21	0.669772	0.495356	cg06471536	cg06471536
cg08621540_BC21	0.425701	0.16631	cg08621540
cg07930757_BC21	0.253031	0.453882	cg07930757
cg06580598_BC21	0.644888	0.430095	cg06580598
cg12799945_BC21	0.525184	0.374226	cg12799945
cg19501518_TC21	0.665162	0.424967	cg19501518
cg18378755_TC21	0.756602	0.418168	cg18378755
cg05476493_BC21	0.349377	0.736203	cg05476493
cg21308365_TC21	0.692546	0.42559	cg21308365	cg21308365
cg07617039_BC21	0.432141	0.710518	cg07617039
cg10097726_BC21	0.379461	0.558985
cg10097727_BC21	0.360164	0.567237
cg21413409_BC21	0.481252	0.691622
cg21072040_TC21	0.327749	0.589031	cg21072040
cg09340403_TC21	0.657352	0.35025	cg09340403	cg09340403
cg02280693_BC21	0.621665	0.408546	cg02280693
cg08240689_BC21	0.606023	0.772111	cg08240689
cg02556564_TC21	0.432856	0.711185	cg02556564
cg10200360_BC21	0.820345	0.530362
cg25763374_TC21	0.702697	0.423223	cg25763374	cg25763374
cg19897409_TC21	0.607885	0.436157	cg19897409
cg10322481_BC21	0.585284	0.312791
cg15999887_BC21	0.83042	0.632108	cg15999887	cg15999887
cg07520919_TC21	0.55991	0.350698	cg07520919	cg07520919
cg03214600_BC21	0.546931	0.78917	cg03214600
cg10614007_BC21	0.439636	0.727134	cg10614007
cg10505779_TC21	0.728367	0.446827
cg07578427_BC11	0.271995	0.603843
cg20689661_BC21	0.772156	0.550019	cg20689661	cg20689661
cg01221746_TC21	0.638395	0.808283	cg01221746	cg01221746
cg25003674_TC21	0.562755	0.337419	cg25003674
cg13262594_TC21	0.371978	0.569191	cg13262594
cg21352991_BC21	0.535511	0.824457	cg21352991
cg04766434_TC21	0.724354	0.471627	cg04766434
cg16609354_BC21	0.5728	0.772677	cg16609354
cg10879341_TC21	0.641626	0.454042
cg27660099_BC21	0.632408	0.803399	cg27660099	cg27660099
cg10884320_TC21	0.376501	0.15935
cg17799456_BC21	0.189097	0.558638	cg17799456
cg20980993_TC21	0.805233	0.545854	cg20980993
cg02016094_TC11	0.742204	0.562629	cg02016094	cg02016094
cg03104936_TC21	0.338091	0.544893	cg03104936	cg03104936	cg03104936
cg01342729_BC21	0.582843	0.363529	cg01342729
cg19800100_BC21	0.517963	0.76073	cg19800100
cg10401626_TC21	0.696233	0.556365	cg10401626
cg16797751_TC21	0.7281	0.520077	cg16797751	cg16797751
cg11534421_TC21	0.551886	0.363596
cg11534713_TC21	0.56563	0.744646
cg11603923_BC21	0.448525	0.760207
cg20896204_TC21	0.453401	0.689653	cg20896204
cg19243409_TC21	0.566533	0.780637	cg19243409	cg19243409
cg26802119_BC21	0.645413	0.377026	cg26802119	cg26802119
cg24597457_TC21	0.807144	0.615643	cg24597457
cg11708898_BC21	0.536646	0.685705
cg10801405_TC21	0.528401	0.757623	cg10801405
cg21108554_BC21	0.71588	0.337267	cg21108554	cg21108554
cg22658846_TC11	0.854045	0.528505	cg22658846	cg22658846
cg12077559_TC21	0.306358	0.101873	cg21816685	cg21816685
cg12401644_TC11	0.676955	0.405546	cg12401644
cg01233141_BC21	0.724581	0.444904	cg01233141	cg01233141
cg21886807_BC21	0.162149	0.332811	cg21886807
cg18572866_TC21	0.49567	0.747336	cg18572866
cg12299399_BC21	0.815041	0.674649
cg10100417_BC21	0.67649	0.430398	cg10100417
cg11964859_BC21	0.473504	0.772703	cg11964859
cg11332209_TC21	0.541344	0.824726	cg11332209
cg10497300_BC21	0.499348	0.245784	cg10497300
cg10799492_BC21	0.611458	0.830253	cg10799492	cg10799492
cg12521469_TC21	0.457064	0.583219
cg08132603_BC21	0.762484	0.629595	cg08132603
cg11642652_TC21	0.556602	0.739188	cg11642652	cg11642652
cg23863199_BC21	0.753244	0.423814	cg23863199
cg14659008_TC21	0.535492	0.838488	cg14659008	cg14659008
cg12927509_BC21	0.272931	0.50798
cg14992108_TC21	0.71644	0.483979	cg14992108	cg14992108	cg14992108
cg18196304_BC21	0.700857	0.426072	cg18196304
cg13078359_BC21	0.524127	0.750381
cg13992976_BC21	0.585332	0.399845	cg13992976
cg26816720_BC21	0.617326	0.430806	cg26816720
cg16849268_BC22	0.308004	0.116943	cg16849268	cg16849268
cg04467638_TC21	0.849416	0.663696	cg04467638
cg27509867_BC21	0.586003	0.404019	cg27509867	cg27509867
cg09575997_TC21	0.162941	0.430108	cg09575997
cg00549805_TC21	0.152584	0.31476	cg00549805
cg03531810_BC21	0.549985	0.367763		cg03531810
cg00501105_TC21	0.47392	0.836167	cg00501105
cg13568227_TC21	0.252144	0.543016
cg13399638_BC11	0.562416	0.771853		cg13399638
cg13572060_BC21	0.314976	0.494528
cg13592305_TC21	0.68232	0.374294
cg14178364_BC21	0.416349	0.589333		cg14178364
cg14195115_TC21	0.774441	0.457737	cg14195115	cg14195115
cg13630798_BC21	0.667677	0.416436
cg13630799_BC21	0.561797	0.379847
cg01637468_BC21	0.683843	0.382481
cg24763949_TC21	0.492005	0.615449	cg24763949
cg13870953_BC21	0.66383	0.46493
cg13767076_BC21	0.757087	0.477037	cg13767076
cg12677757_BC21	0.824337	0.549892	cg12677757
cg13664635_TC11	0.805367	0.57895	cg13664635	cg13664635
cg14331316_BC21	0.488786	0.628425		cg14331316
cg01558241_TC21	0.157706	0.328868	cg01558241	cg01558241
cg12004945_BC21	0.504515	0.317838	cg12004945
cg27626480_TC21	0.480453	0.751656	cg27626480
cg14132050_TC21	0.325214	0.644835
cg07144755_BC21	0.196104	0.387122	cg07144755
cg09549505_TC21	0.611717	0.841081	cg09549505
cg16487285_BC21	0.544877	0.313431	cg16487285
cg08115876_BC21	0.671454	0.461682
cg07094805_BC21	0.374582	0.158753	cg07094805
cg01687369_TC21	0.726339	0.518749	cg01687369	cg01687369
cg14230490_BC21	0.257962	0.517718
cg14267587_BC21	0.299863	0.548159
cg10239861_BC21	0.311107	0.680866
cg13761284_BC21	0.570277	0.403139	cg13761284	cg13761284
cg14310401_TC21	0.249826	0.134614
cg14457853_TC21	0.685457	0.507847
cg02128191_BC21	0.684244	0.502203	cg02128191	cg02128191
cg14355374_BC21	0.228432	0.429266	cg14355374	cg14355374
cg20806182_BC21	0.516689	0.354183	cg20806182
cg07043247_TC21	0.804976	0.619855	cg07043247	cg07043247
cg27532676_TC21	0.683098	0.525652	cg27532676	cg27532676
cg14659935_BC21	0.758034	0.581716
cg07937417_BC21	0.474097	0.679656	cg07937417
cg11877325_TC21	0.712446	0.887426	cg11877325
cg01510349_TC21	0.559479	0.774208	cg01510349
cg19505458_TC21	0.283881	0.565971	cg19505458	cg19505458
cg12138301_BC21	0.547492	0.762319	cg12138301
cg04132644_BC21	0.528216	0.711597	cg04132644
cg11402875_BC21	0.785637	0.520283	cg11402875
cg24953048_TC21	0.344648	0.622424
cg12574576_TC21	0.472072	0.273735	cg12574576	cg12574576
cg15036164_TC21	0.503944	0.369971	cg15036164
cg15045671_BC21	0.579068	0.318173
cg00820740_TC21	0.59556	0.821913	cg00820740	cg00820740
cg10067792_TC21	0.44982	0.732349	cg10067792
cg07970248_TC21	0.297884	0.12698	cg07970248	cg07970248
cg15156457_BC21	0.448351	0.670576
cg15175432_BC21	0.795627	0.548869
cg22567444_BC21	0.271358	0.603387	cg22567444
cg15224503_BC21	0.632805	0.824387
cg12303623_TC21	0.380238	0.682814	cg12303623	cg12303623
cg14232694_TC21	0.591805	0.869161	cg14232694
cg15283789_BC21	0.498898	0.30438
cg25423573_BC21	0.302082	0.130575	cg25423573	cg25423573
cg07439373_TC21	0.411248	0.13971	cg07439373
cg06522511_BC21	0.460765	0.313159	cg06522511
cg02514895_TC21	0.453742	0.719498	cg02514895
cg08925046_TC21	0.398147	0.608248	cg08925046	cg08925046
cg10266121_TC21	0.351584	0.540218	cg10266121	cg10266121
cg02314515_TC21	0.388285	0.687536	cg02314515
cg15415313_BC21	0.514753	0.826623
cg15957369_BC21	0.372464	0.695765
cg07209719_BC21	0.232687	0.628815	cg07209719
cg08799394_TC21	0.24307	0.623775	cg08799394	cg08799394
cg18389639_BC21	0.144034	0.357257	cg18389639	cg18389639
cg02888745_TC21	0.40916	0.234692	cg02888745	cg02888745
cg20169296_BC21	0.78585	0.55394	cg20169296	cg20169296
cg15492535_BC21	0.612319	0.451032
cg01667636_TC21	0.660705	0.36144	cg01667636
cg07112556_TC21	0.498123	0.786283		cg07112556
cg09794742_BC21	0.399362	0.615325	cg09794742
cg17517841_TC21	0.488569	0.740886	cg17517841
cg15582576_BC21	0.552003	0.750696
cg26656452_BC21	0.701702	0.43301	cg26656452	cg26656452	cg26656452
cg02640484_BC21	0.571046	0.841582	cg02640484
cg25150929_BC21	0.654102	0.390345	cg25150929	cg25150929
cg15645008_BC21	0.676843	0.354018
cg05717606_BC21	0.754048	0.376767
cg16214693_BC21	0.688779	0.562309	cg16214693	cg16214693
cg15662902_TC21	0.713659	0.505441	cg15662902	cg15662902
cg24365121_BC21	0.675001	0.345667	cg24365121	cg24365121
cg18386828_BC21	0.725916	0.41705	cg18386828	cg18386828
cg25623459_TC21	0.633698	0.420019	cg25623459	cg25623459	cg25623459
cg13133304_BC11	0.866164	0.452869	cg13133304	cg13133304
cg06753398_TC11	0.940964	0.686879	cg06753398	cg06753398
cg04252965_TC21	0.828183	0.516609	cg04252965	cg04252965
cg05258834_BC21	0.800763	0.450518	cg05258834	cg05258834
cg15915433_BC21	0.69037	0.387669
cg26214528_TC21	0.730914	0.43821	cg26214528
cg04085571_TC11	0.716651	0.446303	cg04085571	cg04085571
cg04666911_TC21	0.648807	0.448829		cg04666911
cg17313218_BC21	0.758262	0.35094	cg17313218
cg06047137_BC11	0.733889	0.553482	cg06047137
cg06124793_TC21	0.592334	0.312718	cg06124793	cg06124793
cg12825528_BC21	0.513819	0.291116	cg12825528
cg17268233_TC11	0.697702	0.456575		cg17268233
cg08029189_TC11	0.642041	0.388146	cg08029189	cg08029189
cg22851683_TC11	0.854671	0.524009	cg22851683	cg22851683
cg04563870_BC21	0.716152	0.350969	cg04563870
cg12523497_BC21	0.752996	0.439054	cg12523497
cg11343465_TC21	0.760053	0.449454	cg11343465
cg02199018_BC21	0.732047	0.430371	cg02199018
cg15849872_TC21	0.341097	0.15324	cg15849872	cg15849872
cg24396496_BC21	0.227029	0.0844237	cg24396496
cg19642007_BC21	0.777304	0.455278	cg19642007	cg19642007	cg19642007
cg02556649_BC11	0.854343	0.419153	cg02556649	cg02556649
cg02821464_TC21	0.776189	0.421098	cg02821464	cg02821464
cg11654118_TC21	0.721981	0.4047	cg11654118	cg11654118
cg03418649_TC21	0.810712	0.519234	cg03418649
cg27412039_TC11	0.926091	0.564866	cg27412039	cg27412039
cg06455375_BC21	0.770436	0.392444	cg06455375	cg06455375
cg01821149_TC21	0.688774	0.414065	cg01821149	cg01821149
cg18032502_BC11	0.72528	0.448239	cg18032502	cg18032502
cg26468833_TC11	0.921566	0.703889	cg26468833	cg26468833
cg12038298_TC21	0.811477	0.489562	cg12038298	cg12038298
cg18877271_TC11	0.785132	0.387951	cg18877271	cg18877271
cg14600987_BC21	0.560164	0.207326	cg14600987	cg14600987
cg15917595_BC21	0.382667	0.157997
cg19313495_BC21	0.792693	0.565935	cg19313495	cg19313495
cg16911576_TC21	0.820299	0.615875	cg16911576	cg16911576
cg23908305_BC11	0.787916	0.582737	cg23908305	cg23908305
cg09833701_BC21	0.787192	0.57307	cg09833701	cg09833701
cg04052013_TC21	0.740633	0.47951	cg04052013	cg04052013
cg17223748_TC11	0.512489	0.306019	cg17223748	cg17223748
cg23927335_TC21	0.696672	0.428339	cg23927335
cg26744641_BC21	0.665564	0.399241	cg26744641
cg00770863_TC21	0.673373	0.469442	cg00770863
cg16080287_BC21	0.68985	0.414407
cg16139604_BC21	0.784488	0.506293
cg16205293_BC21	0.682938	0.379301
cg16260165_BC21	0.718908	0.468248
cg00533825_TC21	0.741927	0.57957	cg00533825
cg06453117_BC21	0.58912	0.374535	cg06453117
cg17922296_TC21	0.765078	0.603663	cg17922296
cg22330638_BC21	0.637731	0.388196	cg22330638	cg22330638
cg01106056_BC21	0.31458	0.546474	cg01106056
cg16361640_BC21	0.785261	0.546164
cg10129948_BC21	0.264322	0.145169	cg10129948
cg16402811_TC21	0.548216	0.343227
cg17162899_BC21	0.506568	0.29216	cg17162899
cg16407543_BC21	0.512907	0.312954
cg16407914_BC21	0.774798	0.544216
cg16422498_TC21	0.296611	0.125888
cg16443197_BC21	0.591038	0.375321
cg16496490_TC21	0.314415	0.472939
cg01514272_BC21	0.701173	0.493212	cg01514272	cg01514272
cg16532790_BC21	0.454649	0.280279
cg16532798_BC21	0.545297	0.420182
cg16533531_BC21	0.392634	0.236254
cg16610908_TC21	0.370547	0.562125
cg03714609_BC21	0.416602	0.733868	cg03714609
cg14826031_TC21	0.775753	0.502413	cg14826031	cg14826031
cg25197469_TC21	0.581877	0.361787	cg25197469
cg15030958_TC21	0.8399	0.645495	cg15030958
cg24171239_BC21	0.503423	0.686092	cg24171239	cg24171239
cg06579738_BC21	0.596953	0.353294	cg06579738	cg06579738
cg04393397_TC21	0.135744	0.288003	cg04393397
cg20689043_BC11	0.423686	0.578844	cg20689043
cg23200506_TC21	0.441898	0.271868	cg23200506	cg23200506
cg16955263_BC21	0.636142	0.389579
cg16999836_TC21	0.69564	0.404577
cg20480740_BC21	0.674453	0.476701	cg20480740	cg20480740
cg07646765_BC21	0.740705	0.594511	cg07646765
cg23514374_BC21	0.350538	0.611112	cg23514374	cg23514374
cg17093719_TC21	0.532772	0.309206
cg00545487_TC21	0.587622	0.759072	cg00545487
cg17172547_BC21	0.720229	0.52765
cg09680149_BC21	0.5498	0.317471	cg09680149	cg09680149
cg13126638_TC21	0.720639	0.416916	cg13126638	cg13126638
cg18255141_TC21	0.787859	0.50774	cg18255141
cg02954562_TC21	0.208263	0.0864477	cg02954562	cg02954562
cg22777668_BC21	0.511848	0.355729	cg22777668	cg22777668
cg20041007_TC21	0.389691	0.696118	cg20041007
cg10991910_BC21	0.565039	0.752915	cg10991910
cg12301584_TC21	0.632182	0.417877	cg12301584
cg03634089_TC21	0.301919	0.13923	cg03634089
cg05269603_TC21	0.51343	0.677544	cg05269603
cg20616883_TC21	0.658782	0.345156	cg20616883
cg03757471_BC21	0.595142	0.424838	cg03757471
cg17565283_TC21	0.785235	0.516046
cg17593208_TC21	0.56154	0.311685
cg04507642_TC21	0.292098	0.453329	cg04507642
cg02304314_BC21	0.351811	0.719899	cg02304314
cg21558545_TC21	0.185292	0.457894	cg21558545	cg21558545
cg04538585_TC21	0.523965	0.747785	cg04538585	cg04538585
cg06680065_BC21	0.57442	0.757399	cg06680065	cg06680065
cg18038207_TC21	0.145976	0.414687	cg18038207	cg18038207
cg20686089_TC21	0.694798	0.445467
cg17919518_BC21	0.417299	0.652305
cg11966136_BC21	0.173278	0.377526	cg11966136
cg11167922_BC21	0.525072	0.819926	cg11167922
cg12076803_BC21	0.389136	0.6236	cg12076803
cg21945155_BC21	0.712352	0.451259	cg21945155
cg18011536_BC21	0.589944	0.409761
cg19124242_TC21	0.368207	0.607418	cg19124242	cg19124242
cg24818118_BC21	0.499391	0.265732	cg24818118
cg06932760_BC21	0.682823	0.379785	cg06932760
cg05093305_TC21	0.607032	0.761531	cg05093305
cg18074868_BC21	0.408069	0.640219
cg18076458_BC21	0.391802	0.762622
cg18076473_BC21	0.671617	0.875534
cg20190405_BC21	0.337803	0.615905	cg20190405
cg17708055_BC21	0.130946	0.323829	cg17708055
cg03978573_BC21	0.430164	0.703639	cg03978573
cg16514487_BC21	0.497214	0.836972	cg16514487
cg06570416_BC21	0.418982	0.823143	cg06570416
cg18447962_TC21	0.335023	0.772897	cg18447962
cg13254269_TC21	0.460263	0.782665	cg13254269
cg13314400_TC11	0.465389	0.857809	cg13314400	cg13314400
cg00100361_TC21	0.489917	0.806259	cg00100361
cg06290910_BC21	0.51712	0.815575	cg06290910
cg15412604_TC21	0.506947	0.766671	cg15412604
cg23708673_BC21	0.502304	0.809648	cg23708673
cg15582582_BC21	0.534141	0.774559	cg15582582
cg10977845_TC21	0.650236	0.83213	cg10977845
cg18077860_TC21	0.371227	0.614592
cg18077861_TC21	0.488878	0.745126
cg21531873_TC21	0.576473	0.838186	cg21531873	cg21531873
cg19509829_BC11	0.614405	0.90389	cg19509829	cg19509829
cg22758046_TC21	0.472676	0.646205	cg22758046
cg18077979_TC21	0.283399	0.412391
cg06154058_TC21	0.361353	0.602413	cg06154058
cg13833040_TC21	0.680874	0.83684	cg13833040	cg13833040
cg23807570_TC21	0.49643	0.788843	cg23807570	cg23807570
cg08717877_BC21	0.576463	0.876324	cg08717877
cg18078098_BC21	0.304617	0.511779
cg18078102_BC21	0.472667	0.753917
cg17543253_BC21	0.208696	0.45753	cg17543253
cg00033706_BC21	0.240082	0.398691	cg00033706
cg18081586_BC21	0.539686	0.792667
cg14495236_BC21	0.263924	0.531262	cg14495236
cg17348388_BC21	0.2704	0.504287	cg17348388	cg17348388
cg27266530_BC21	0.36098	0.653857	cg27266530
cg00103236_TC21	0.335182	0.601392	cg00103236
cg03818379_BC21	0.610304	0.802224	cg03818379
cg02681763_BC21	0.287695	0.637114	cg02681763
cg17760412_TC21	0.242373	0.439707	cg17760412	cg17760412
cg08901951_BC21	0.351395	0.684878	cg08901951
cg24353217_BC21	0.458304	0.675342	cg24353217	cg24353217	cg24353217
cg20444702_TC21	0.393742	0.659037	cg20444702
cg24703420_TC21	0.383368	0.595956	cg24703420	cg24703420
cg19083133_TC21	0.35975	0.633135		cg19083133
cg07053697_TC21	0.17093	0.412699	cg07053697	cg07053697
cg19926753_BC21	0.417391	0.760022	cg19926753
cg03812546_BC21	0.62245	0.348499	cg03812546	cg03812546
cg14170161_BC21	0.561988	0.855593	cg14170161
cg03074946_BC21	0.356385	0.177168	cg03074946	cg03074946
cg16853770_BC21	0.184374	0.438015	cg16853770	cg16853770
cg05399718_TC21	0.564276	0.364153	cg05399718	cg05399718
cg15426225_BC21	0.644207	0.436263	cg15426225
cg07007691_BC21	0.330176	0.726028	cg07007691
cg08371706_BC21	0.429114	0.723947	cg08371706	cg08371706
cg14133014_TC21	0.475193	0.665704	cg14133014	cg14133014
cg05130518_BC21	0.436079	0.686	cg05130518	cg05130518
cg18466582_BC21	0.571195	0.810936
cg18466587_BC21	0.617275	0.860759
cg18466611_BC21	0.567922	0.801666
cg10794770_BC21	0.287948	0.481696	cg10794770
cg26748598_TC21	0.80602	0.548419	cg26748598	cg26748598
cg01946790_TC21	0.394985	0.614555	cg01946790
cg08161685_TC21	0.569852	0.325507	cg08161685
cg07995615_TC21	0.492384	0.359175	cg07995615
cg27308414_BC21	0.417842	0.604036	cg27308414
cg27240020_BC21	0.345492	0.125285	cg27240020	cg27240020
cg16864411_BC21	0.536041	0.317132	cg16864411
cg05889541_TC21	0.137765	0.3087	cg05889541	cg05889541
cg19145042_BC21	0.527759	0.815724
cg17685318_BC21	0.391551	0.694049	cg17685318
cg20919265_BC21	0.49293	0.720113	cg20919265
cg08924619_BC11	0.626248	0.906733	cg08924619	cg08924619
cg21403762_TC21	0.434913	0.689637	cg21403762
cg15915141_BC21	0.263729	0.511055	cg15915141
cg07206531_TC21	0.379851	0.655262	cg07206531
cg16860739_TC21	0.563478	0.360131	cg16860739
cg19215448_BC21	0.589583	0.78196
cg16529034_BC21	0.649977	0.479812	cg16529034	cg16529034
cg26270038_BC21	0.48149	0.755144	cg26270038	cg26270038
cg24543434_TC21	0.353605	0.55565	cg24543434
cg18766359_BC21	0.452273	0.653828	cg18766359
cg00533834_BC21	0.390788	0.727072	cg00533834
cg03852157_BC21	0.632162	0.816927	cg03852157
cg08209104_TC21	0.472146	0.652399	cg08209104	cg08209104
cg23474173_BC21	0.520236	0.730511		cg23474173
cg07650862_BC21	0.435814	0.746704	cg07650862
cg10557930_BC21	0.324689	0.663607	cg10557930
cg13081262_BC21	0.523681	0.811965	cg13081262
cg08240074_TC21	0.466772	0.804036	cg08240074	cg08240074
cg05744229_BC21	0.44963	0.758461	cg05744229	cg05744229	cg05744229
cg10731281_TC21	0.344887	0.629449	cg10731281	cg10731281
cg03741723_TC21	0.23183	0.420816	cg03741723
cg06099173_TC21	0.45329	0.737303	cg06099173
cg03993960_TC21	0.298896	0.486351	cg03993960
cg20365170_TC21	0.318751	0.503186	cg20365170
cg26670875_BC21	0.439995	0.670896		cg26670875
cg04282125_TC21	0.432295	0.725621	cg04282125	cg04282125
cg07488987_BC21	0.520685	0.785824	cg07488987	cg07488987
cg19802929_TC21	0.220612	0.39651	cg19802929	cg19802929
cg19486241_TC21	0.545855	0.791083
cg19490112_BC21	0.338756	0.134007
cg19490125_BC21	0.39763	0.160528
cg19571431_BC21	0.189824	0.400282
cg19624425_BC11	0.742037	0.475573	cg19624425	cg19624425
cg08880437_BC21	0.350808	0.158391	cg08880437
cg19627475_BC21	0.507396	0.35745
cg14066207_TC11	0.448841	0.669394	cg14066207	cg14066207
cg25436986_TC21	0.499242	0.244762	cg25436986
cg13588403_BC11	0.454984	0.209591	cg13588403	cg13588403
cg05919650_BC21	0.32719	0.616012	cg05919650
cg21529778_BC21	0.770954	0.526749	cg21529778	cg21529778
cg12344893_TC21	0.635172	0.486007	cg12344893
cg02379668_BC21	0.445403	0.655223	cg02379668
cg03455637_BC21	0.709568	0.394116	cg03455637
cg10024505_BC21	0.504285	0.706038	cg10024505	cg10024505
cg19769131_BC21	0.467942	0.76356
cg11303536_BC21	0.348548	0.57047	cg11303536
cg19839805_BC21	0.636791	0.412248
cg19840161_TC21	0.689883	0.460333
cg07527324_BC21	0.577028	0.786481	cg07527324	cg07527324
cg06368617_TC21	0.54016	0.76288	cg06368617
cg19982046_BC21	0.700315	0.479182
cg19990458_BC21	0.360279	0.574995
cg07511317_TC21	0.797125	0.534496	cg07511317	cg07511317
cg05192951_BC21	0.514894	0.339129	cg05192951
cg20196437_BC21	0.416289	0.620398
cg20273012_BC21	0.591455	0.282169
cg15214878_TC21	0.505605	0.715925	cg15214878
cg20465646_BC21	0.271516	0.527361
cg20465647_BC21	0.558206	0.778784
cg20472603_BC21	0.440308	0.752576
cg18176835_BC21	0.632471	0.357764	cg18176835
cg23297210_BC21	0.499142	0.306828	cg23297210
cg01908782_TC21	0.643486	0.418628	cg01908782
cg25704769_TC21	0.856598	0.6593	cg25704769
cg04578549_BC21	0.740927	0.429584	cg04578549
cg21096228_BC21	0.6204	0.397049	cg21096228
cg04963048_BC21	0.777309	0.417218	cg04963048
cg00311165_TC21	0.861576	0.677162	cg00311165
cg06787422_BC21	0.758124	0.458233	cg06787422	cg06787422
cg24483493_TC21	0.530395	0.208204	cg24483493	cg24483493
cg05388410_BC21	0.595496	0.233749	cg05388410
cg08198488_BC11	0.572015	0.21618	cg08198488	cg08198488
cg00520135_TC21	0.690266	0.400942	cg00520135	cg00520135	cg00520135
cg20491284_BC21	0.587836	0.308885
cg20491287_TC21	0.495436	0.280442
cg25171685_BC21	0.293549	0.109157		cg25171685
cg00543460_TC21	0.755076	0.433158	cg00543460	cg00543460
cg20491459_BC21	0.495853	0.276871
cg14393161_BC21	0.698835	0.464214	cg14393161
cg21026396_TC21	0.338967	0.115764	cg21026396
cg25406657_TC21	0.667004	0.334703	cg25406657	cg25406657
cg21221455_BC21	0.769302	0.453945	cg21221455	cg21221455
cg20491601_BC21	0.542218	0.167575
cg25691442_TC21	0.513237	0.168225	cg25691442	cg25691442
cg13107144_TC21	0.471406	0.269879	cg13107144	cg13107144
cg27618318_BC21	0.770959	0.58042	cg27618318	cg27618318
cg19287349_BC21	0.69513	0.361434	cg19287349	cg19287349
cg13836318_TC21	0.646004	0.329427	cg13836318	cg13836318
cg12450872_BC21	0.693408	0.373082	cg12450872	cg12450872
cg01860706_BC21	0.662883	0.432704		cg01860706
cg12749588_BC21	0.422949	0.624789	cg12749588
cg00557924_TC21	0.802104	0.50341	cg00557924
cg02384859_BC21	0.651275	0.427322	cg02384859	cg02384859
cg19639490_BC21	0.599356	0.394896	cg19639490	cg19639490
cg24161740_BC21	0.582263	0.294514	cg24161740
cg13081670_TC21	0.575658	0.377939	cg13081670
cg20684614_TC21	0.443124	0.318231
cg01940753_TC21	0.170074	0.420256	cg01940753	cg01940753
cg22590902_BC21	0.132074	0.300113	cg22590902	cg22590902
cg20885220_BC21	0.34775	0.14422
cg02527751_TC21	0.635938	0.500344	cg02527751	cg02527751
cg21033078_BC21	0.717095	0.391448
cg04440724_BC21	0.815753	0.570281	cg04440724	cg04440724
cg24982486_BC21	0.574812	0.765596	cg24982486
cg14824002_TC21	0.470765	0.703408	cg14824002
cg21270687_TC21	0.28322	0.462657
cg02970757_BC21	0.80849	0.620872	cg02970757
cg04194650_TC21	0.776264	0.504835	cg04194650
cg22887741_BC21	0.81066	0.5715	cg22887741
cg21409661_TC21	0.769515	0.577947	cg21409661
cg01436315_TC21	0.669088	0.423891	cg01436315	cg01436315
cg01171213_BC21	0.621558	0.337157	cg01171213
cg16763316_TC21	0.696098	0.504408	cg16763316	cg16763316
cg17710952_BC21	0.664337	0.428146	cg17710952
cg00661126_BC21	0.64743	0.38238	cg00661126
cg02126909_TC11	0.451304	0.286889	cg02126909
cg12280244_BC21	0.409692	0.638577	cg12280244
cg17107493_BC21	0.447122	0.614593	cg17107493
cg11449409_BC21	0.588744	0.751851	cg11449409
cg16064932_BC21	0.505817	0.755718	cg16064932
cg04246138_BC21	0.118261	0.267308	cg04246138	cg04246138
cg03147449_BC21	0.385372	0.591216	cg03147449
cg05813616_BC21	0.589664	0.828606	cg05813616	cg05813616
cg13247990_TC21	0.466518	0.700122	cg13247990	cg13247990	cg13247990
cg07648215_BC21	0.508493	0.794528	cg07648215	cg07648215
cg02021544_TC21	0.410094	0.63653	cg02021544	cg02021544
cg03315837_BC21	0.504856	0.827404	cg03315837
cg04511619_BC21	0.610544	0.415532	cg04511619	cg04511619
cg02981163_BC21	0.595551	0.41863	cg02981163	cg02981163
cg00921350_TC21	0.50119	0.730557	cg00921350	cg00921350
cg00008795_TC21	0.611734	0.813172	cg00008795
cg04689058_TC21	0.389459	0.575644	cg04689058	cg04689058
cg17194666_TC21	0.356757	0.54545	cg17194666
cg06371478_TC21	0.575407	0.754386	cg06371478
cg08770961_TC11	0.505571	0.748115	cg08770961	cg08770961
cg21650018_TC21	0.699511	0.49818
cg21704222_BC21	0.626904	0.343933
cg02142900_TC21	0.561982	0.375665	cg02142900	cg02142900
cg02052797_TC21	0.781162	0.581867	cg02052797	cg02052797
cg21873589_TC21	0.298321	0.106728
cg04624689_TC11	0.807046	0.574092	cg04624689	cg04624689
cg10967789_BC21	0.480021	0.730862	cg10967789
cg16785524_BC21	0.304505	0.519136	cg16785524
cg13131270_BC21	0.433685	0.796125	cg13131270
cg22031745_BC21	0.630172	0.426998
cg04869532_BC21	0.505945	0.689785	cg04869532	cg04869532
cg01479396_TC21	0.76221	0.482395	cg01479396	cg01479396
cg07847788_TC21	0.608029	0.398919	cg07847788	cg07847788
cg00134787_BC21	0.725839	0.38868	cg00134787	cg00134787	cg00134787
cg01603353_TC21	0.588597	0.311322	cg01603353
cg19352438_BC21	0.765971	0.380804	cg19352438
cg22181565_BC21	0.590733	0.320949
cg18432105_TC21	0.680977	0.368339	cg18432105	cg18432105	cg18432105
cg14797716_BC21	0.53741	0.266796	cg14797716
cg27081177_TC21	0.425484	0.661878	cg27081177
cg06247621_BC21	0.577579	0.32068	cg06247621
cg22261619_TC21	0.758234	0.579726
cg22265038_BC21	0.753964	0.519448
cg08556091_TC21	0.646158	0.456278	cg08556091
cg10266763_BC21	0.814875	0.512604	cg10266763
cg22302511_TC21	0.450825	0.78781
cg19590267_BC21	0.416822	0.263494	cg19590267
cg09052355_TC21	0.731286	0.450134	cg09052355
cg13381498_BC21	0.603944	0.442082	cg13381498
cg21794683_TC21	0.265732	0.495987	cg21794683
cg08842268_BC21	0.174854	0.378036	cg08842268
cg22300619_TC11	0.556119	0.705653	cg22300619	cg22300619
cg01315465_TC21	0.746505	0.517091	cg01315465
cg12204149_BC21	0.593337	0.343019	cg12204149
cg19494761_TC21	0.512409	0.261497	cg19494761
cg22607665_TO21	0.742879	0.52652
cg15690475_BC11	0.826337	0.478191	cg15690475	cg15690475
cg24612059_BC11	0.828393	0.489556	cg24612059	cg24612059
cg02182504_TC21	0.661682	0.487346	cg02182504
cg19782521_TC21	0.655662	0.428452	cg19782521
cg22633143_BC21	0.634541	0.379421
cg22809163_TC21	0.601147	0.771956
cg23791626_TC21	0.308653	0.139227	cg23791626	cg23791626
cg12501575_BC21	0.202388	0.479729	cg12501575
cg22912423_BC21	0.175019	0.356399
cg04387597_BC21	0.52835	0.311522	cg04387597	cg04387597
cg20404622_BC21	0.486105	0.804465	cg20404622
cg26371931_TC21	0.792132	0.489358	cg26371931
cg07299518_TC21	0.670115	0.413302	cg07299518
cg01133705_TC21	0.626356	0.831432	cg01133705
cg23019567_BC21	0.335743	0.500913
cg07345374_BC21	0.581251	0.777737	cg07345374
cg26928858_TC21	0.422214	0.207538	cg26928858	cg26928858
cg23108386_BC21	0.528034	0.305993
cg09163921_TC21	0.639216	0.400496	cg09163921	cg09163921
cg13544813_BC21	0.458172	0.670599	cg13544813
cg17638055_BC21	0.401557	0.634774	cg17638055
cg23166223_TC21	0.417927	0.607327
cg02314019_BC21	0.64412	0.433146	cg02314019
cg27090964_TC21	0.310747	0.563787	cg27090964
cg23551285_BC21	0.671644	0.386385
cg23612391_TC21	0.397871	0.567028
cg23612415_BC21	0.455512	0.76923
cg13730735_BC21	0.621632	0.797421	cg13730735
cg25463705_BC21	0.815383	0.58579	cg25463705
cg23702448_BC21	0.24138	0.485334
cg10016752_TC21	0.761759	0.456506	cg10016752
cg22607220_TC21	0.402456	0.620586	cg22607220	cg22607220
cg14694038_TC21	0.413808	0.28144	cg14694038	cg14694038
cg02577963_TC11	0.569071	0.381554	cg02577963	cg02577963
cg24014111_BC21	0.784882	0.537623
cg01593509_BC21	0.80186	0.512546	cg01593509
cg02890309_BC21	0.560422	0.337379
cg20451636_BC21	0.574729	0.403618	cg20451636	cg20451636
cg13659378_TC21	0.11894	0.354224	cg13659378
cg24642066_BC21	0.731265	0.506938
cg19387862_TC21	0.648366	0.348297	cg19387862	cg19387862
cg16255631_BC11	0.761325	0.500758	cg16255631	cg16255631
cg12314945_BC21	0.70763	0.520266	cg12314945
cg26151999_BC21	0.297446	0.527276	cg26151999	cg26151999
cg05250932_BC11	0.309757	0.502981	cg05250932	cg05250932
cg12414782_TC21	0.772624	0.640448	cg12414782
cg24475436_TC21	0.528586	0.697219	cg24475436
cg04440686_BC21	0.2899	0.493377	cg04440686
cg00903764_TC21	0.581484	0.775178
cg25077276_BC21	0.824995	0.560257
cg19640374_TC21	0.693092	0.378106	cg19640374
cg03040432_BC21	0.639241	0.39577	cg03040432
cg25168944_TC21	0.616908	0.393962
cg25168946_BC21	0.648583	0.40449
cg25168947_BC21	0.647848	0.391792
cg25169544_TC21	0.343662	0.546308
cg25185406_TC21	0.526823	0.742505
cg23159950_BC21	0.189593	0.579248	cg23159950
cg18600110_BC21	0.510718	0.844262	cg18600110
cg00531156_TC21	0.614785	0.867745	cg00531156
cg25091827_BC21	0.559877	0.827071	cg25091827
cg07651624_BC21	0.367479	0.671926	cg07651624
cg20645911_TC11	0.356245	0.774979	cg20645911
cg10469120_BC21	0.492811	0.730229	cg10469120
cg08272562_BC21	0.49567	0.776603	cg08272562
cg25191789_BC21	0.50674	0.697839
cg06244927_BC21	0.494807	0.696523	cg06244927	cg06244927
cg25195468_TC21	0.402585	0.55785
cg22876375_BC21	0.563413	0.345361	cg22876375
cg25308590_BC21	0.474591	0.695942
cg00957466_BC21	0.47222	0.301895	cg00957466
cg17361591_BC21	0.234508	0.505752	cg17361591
cg16199289_BC21	0.713792	0.42685	cg16199289
cg01684824_BC21	0.745905	0.451209	cg01684824	cg01684824
cg10628683_BC21	0.588393	0.290737	cg10628683
cg00479207_BC21	0.58625	0.373765	cg00479207
cg17038577_BC21	0.641354	0.329317	cg17038577	cg17038577
cg27390775_BC21	0.686142	0.389687	cg27390775
cg15791478_TC21	0.206513	0.614758	cg15791478
cg25396714_BC21	0.22345	0.472545
cg00626515_TC21	0.404145	0.672471	cg00626515	cg00626515
cg02468966_TC21	0.39546	0.681135	cg02468966	cg02468966
cg25731419_TC21	0.319617	0.470263	cg17478810
cg25740110_TC21	0.495698	0.797209
cg23381738_BC21	0.434186	0.74587	cg23381738
cg02654693_BC21	0.386676	0.735372	cg02654693
cg25826780_TC21	0.610422	0.450717
cg02234375_BC21	0.613386	0.828349	cg02234375
cg12720088_BC21	0.47387	0.679116	cg12720088
cg23725461_BC21	0.150129	0.316047	cg23725461
cg06426689_TC11	0.692621	0.463583	cg06426689
cg00783213_BC21	0.435204	0.727759	cg00783213
cg05566966_BC21	0.432717	0.642275	cg05566966
cg26202989_BC21	0.759133	0.554892
cg03017508_BC21	0.743431	0.507967	cg03017508
cg26235494_BC21	0.623065	0.354773
cg26322512_BO11	0.474272	0.278588
cg11158587_BC21	0.468126	0.696398	cg11158587
cg26406037_BC21	0.281625	0.470753
cg09803711_BC21	0.773928	0.561513	cg09803711
cg00090674_BC21	0.516381	0.760392	cg00090674	cg00090674

## Sheet: fibre-type-reference-matrix-sum
	GeneName	logFC	AveExp	t	p.value	adj.p.val	B	logFC_beta	t_beta	AveExpr_beta	Chromosome	ChromStat	CGI	EPICv1Loci	Methyl450KLoci	Methyl27KLoci	rank
cg14600987_BC21	TNNT3	2.28809	-0.6847	23.8668	2.19587e-36	4.60423e-31	71.4202	0.352837	23.8667	0.394553	chr11	Quies	Shelf	cg14600987	cg14600987		1.62454e-31
cg22495058_BC21	GREB1	1.75953	-0.587376	23.4957	6.10048e-36	8.13504e-31	70.461	0.28034	23.9062	0.405626	chr2	Quies	Shore	cg22495058	cg22495058		2.28057e-31
cg19642007_BC21	TNNT3	2.07164	0.787862	23.457	6.78966e-36	8.13504e-31	70.3604	0.322026	24.1497	0.622796	chr11	Quies	Shelf	cg19642007	cg19642007	cg19642007	2.61969e-31
cg25691442_TC21	TPM1	2.39824	-1.01234	23.0534	2.09502e-35	1.59737e-30	69.3002	0.345012	21.808	0.347223	chr15	EnhA1	OpenSea	cg25691442	cg25691442		5.5111e-31
cg20491601_BC21	TPM1	2.58143	-0.943539	22.974	2.6193e-35	1.83069e-30	69.0898	0.374643	22.5329	0.360693	chr15	EnhA1	Shelf				6.85853e-31
cg12038298_TC21	TNNT3	2.17372	1.05069	22.7688	4.67802e-35	2.4719e-30	68.5431	0.321916	22.4173	0.661202	chr11	Quies	Shore	cg12038298	cg12038298		7.95745e-31
cg18378755_TC21	MICAL1;ZBTB24	2.12624	0.623804	22.7918	4.38321e-35	2.4719e-30	68.6045	0.338435	23.9266	0.597946	chr6	Tx	OpenSea	cg18378755			8.36578e-31
cg21221455_BC21	TPM1;TPM1-AS	2.0129	0.735107	22.2832	1.87548e-34	8.73875e-30	67.2318	0.315357	22.484	0.615784	chr15	TssFlnkU	Shore	cg21221455	cg21221455		2.75582e-30
cg18176835_BC21	ENSG00000259370;TLN2	1.6345	-0.0153116	21.8629	6.35411e-34	2.22051e-29	66.0768	0.274707	22.7315	0.497196	chr15	TxWk	OpenSea	cg18176835			6.0999e-30
cg04344361_TC21	XXYLT1	2.28219	0.458455	21.7702	8.33647e-34	2.79674e-29	65.8195	0.364762	22.5527	0.569785	chr3	Quies	OpenSea	cg04344361			1.02014e-29
cg04578549_BC21	ENSG00000259727	1.93421	0.520235	21.5999	1.37568e-33	4.12067e-29	65.3445	0.311343	21.6527	0.582859	chr15	Quies	OpenSea	cg04578549			1.28294e-29
cg19387862_TC21	SPIB	1.79699	0.0145052	21.4928	1.88754e-33	5.45892e-29	65.0444	0.300069	21.8123	0.502708	chr19	ReprPC	Shore	cg19387862	cg19387862		1.63805e-29
cg20273012_BC21	BMF	1.89245	-0.350879	21.4157	2.37267e-33	6.21867e-29	64.8272	0.309286	21.9368	0.443419	chr15	EnhA1	OpenSea				1.92334e-29
cg20488341_TC21	NA	2.12862	0.16109	21.2951	3.39588e-33	8.13755e-29	64.4867	0.349616	22.0471	0.524617	chr1	Quies	OpenSea	cg20488341	cg20488341		2.84502e-29
cg12542203_TC21	NA	2.55032	0.948218	21.2631	3.73653e-33	8.46986e-29	64.3959	0.37447	21.6262	0.640922	chr5	Quies	OpenSea	cg12542203			3.17171e-29
cg06455375_BC21	TNNT3	2.39339	0.486649	21.2744	3.61183e-33	8.4146e-29	64.4281	0.377992	21.827	0.573746	chr11	Quies	Island	cg06455375	cg06455375		3.18065e-29
cg21108554_BC21	REPIN1-AS1	2.316	0.210288	21.2355	4.05724e-33	8.95335e-29	64.3176	0.378614	21.6997	0.531798	chr7	Quies	Shelf	cg21108554	cg21108554		3.38986e-29
cg01671575_BC21	PGBD5	2.05162	0.241	21.1573	5.12591e-33	1.04857e-28	64.0954	0.337783	21.3824	0.538715	chr1	Quies	OpenSea	cg01671575	cg01671575	cg01671575	3.54188e-29
cg05258834_BC21	TNNI2	2.32676	0.832119	21.0699	6.66135e-33	1.29928e-28	63.8463	0.350245	21.7971	0.625913	chr11	TxWk	OpenSea	cg05258834	cg05258834		4.55067e-29
cg02763146_BC21	EIF4G1;SNORD66	1.81129	0.0333159	20.6364	2.47316e-32	4.06715e-28	62.5975	0.302727	21.0285	0.505466	chr3	Tx	Shelf	cg02763146	cg02763146		1.23124e-28
cg01712812_BC21	LYRM4	2.30484	-1.10022	20.6124	2.66127e-32	4.0686e-28	62.5277	0.320366	21.6918	0.33528	chr6	EnhA1	Shore	cg01712812			1.30344e-28
cg01821149_TC21	TNNT3	1.65437	0.320717	20.504	3.70621e-32	5.1807e-28	62.2119	0.274709	21.1497	0.55223	chr11	Quies	Island	cg01821149	cg01821149		1.42318e-28
cg13133304_BC11	TNNI2	3.0399	1.0578	20.5401	3.31906e-32	4.79951e-28	62.3171	0.413294	23.6462	0.645751	chr11	TxWk	OpenSea	cg13133304	cg13133304		1.98361e-28
cg01808320_BC21	CNIH3	2.32431	0.869388	20.3763	5.48469e-32	7.30165e-28	61.8381	0.34915	21.5257	0.629875	chr1	Quies	OpenSea	cg01808320	cg01808320		2.54937e-28
cg04052013_TC21	TNNT3	1.63633	0.732192	20.2003	9.44056e-32	1.0997e-27	61.3198	0.261124	20.5986	0.618257	chr11	Quies	Island	cg04052013	cg04052013		2.87158e-28
cg27651665_BC21	XXYLT1	2.2692	0.49097	20.3213	6.49714e-32	8.1331e-28	61.6765	0.363217	20.679	0.576504	chr3	Quies	OpenSea				2.95408e-28
cg09993645_BC21	NIBAN1	2.24391	0.21664	20.3243	6.43627e-32	8.1331e-28	61.6855	0.364306	20.2381	0.533575	chr1	Quies	OpenSea	cg09993645			2.96294e-28
cg02556649_BC11	TNNT3	3.06612	0.905011	20.2967	7.00866e-32	8.51913e-28	61.6041	0.43519	20.9139	0.621846	chr11	TxWk	Shore	cg02556649	cg02556649		3.70744e-28
cg18877271_TC11	TNNT3	2.54125	0.689481	20.2388	8.38015e-32	1.00407e-27	61.4336	0.397181	20.1386	0.605058	chr11	Quies	Shore	cg18877271	cg18877271		3.98796e-28
cg21704222_BC21	ATXN1L	1.6896	-0.0128962	20.0971	1.29981e-31	1.43893e-27	61.0144	0.282971	20.7591	0.498416	chr16	EnhA2	OpenSea				4.07176e-28
cg19501518_TC21	MICAL1;ZBTB24	1.43276	0.302802	19.9709	1.92569e-31	1.99394e-27	60.6388	0.240196	20.8872	0.550137	chr6	Tx	OpenSea	cg19501518			4.78935e-28
cg10628683_BC21	TNNC2	1.81115	-0.320813	20.0346	1.57866e-31	1.69747e-27	60.8287	0.297656	20.2216	0.448305	chr20	EnhBiv	Shore	cg10628683			5.05264e-28
cg03937290_TC21	ENSG00000237429	1.28372	-0.106646	19.8686	2.65033e-31	2.64624e-27	60.3335	0.217443	21.0179	0.482301	chr1	TssFlnkU	Shore	cg03937290	cg03937290		5.75406e-28
cg10423149_BC21	PTPRG	2.11579	0.340502	19.8112	3.17313e-31	2.99025e-27	60.1613	0.344486	20.2566	0.552997	chr3	Quies	OpenSea	cg10423149			1.0301e-27
cg09419354_BC21	LYRM4	2.07743	-1.37435	19.7188	4.24151e-31	3.86671e-27	59.8837	0.269178	20.1059	0.294227	chr6	EnhA1	Shore	cg09419354			1.04084e-27
cg25406657_TC21	TPM1;TPM1-AS	2.00758	0.00519582	19.653	5.2184e-31	4.60705e-27	59.6854	0.332301	19.8271	0.501418	chr15	TssFlnkU	Shore	cg25406657	cg25406657		1.53093e-27
cg18258887_BC21	ENSG00000251314;MIR583HG	2.16222	-1.26299	19.5633	6.92944e-31	5.75422e-27	59.4139	0.293291	18.8502	0.308628	chr5	Quies	OpenSea	cg18258887			1.68766e-27
cg26371931_TC21	SLC16A5	2.00376	0.894296	19.5638	6.91829e-31	5.75422e-27	59.4154	0.302774	19.1851	0.638708	chr17	TxWk	OpenSea	cg26371931			1.74223e-27
cg25171685_BC21	TPM1	1.7567	-2.09834	19.3358	1.4271e-30	1.01433e-26	58.7219	0.184392	17.5419	0.201801	chr15	TssBiv	Island		cg25171685		1.87035e-27
cg04563870_BC21	TNNT3	2.25187	0.229626	19.6087	6.00301e-31	5.22384e-27	59.5513	0.365183	20.2313	0.534535	chr11	Quies	OpenSea	cg04563870			1.90766e-27
cg06441714_BC21	CX3CR1	1.74257	-0.00320179	19.5039	8.36202e-31	6.61629e-27	59.234	0.291298	19.8463	0.499843	chr3	Quies	OpenSea	cg06441714			1.92731e-27
cg20491284_BC21	TPM1	1.67822	-0.300067	19.4747	9.1757e-31	7.06028e-27	59.145	0.27895	19.5118	0.450832	chr15	TssBiv	Shore				1.96947e-27
cg09578829_TC21	TBC1D1	1.44888	-0.180287	19.4234	1.07994e-30	8.08708e-27	58.9889	0.244073	20.1027	0.469914	chr4	Quies	OpenSea	cg09578829	cg09578829		1.97384e-27
cg27412039_TC11	TNNT3	3.43292	1.84371	19.5777	6.62067e-31	5.66611e-27	59.4575	0.361224	22.0688	0.735202	chr11	Quies	Island	cg27412039	cg27412039		2.04674e-27
cg13107144_TC21	TPM1	1.27422	-0.783943	19.313	1.5349e-30	1.06391e-26	58.6521	0.201527	20.0862	0.371496	chr15	Tx	OpenSea	cg13107144	cg13107144		2.14406e-27
cg17313218_BC21	LSP1	2.56857	0.3678	19.5452	7.33642e-31	5.97388e-27	59.3593	0.407322	20.2391	0.553728	chr11	Quies	OpenSea	cg17313218			2.43329e-27
cg16205293_BC21	NA	1.83751	0.197544	19.3395	1.41062e-30	1.01119e-26	58.733	0.303637	19.603	0.531458	chr11	Quies	OpenSea				3.07036e-27
cg03418649_TC21	TNNT3	1.99951	1.08119	19.2745	1.73599e-30	1.1833e-26	58.5341	0.291479	18.4191	0.667208	chr11	Quies	Shore	cg03418649			3.44907e-27
cg01667636_TC21	WBP1L	1.79495	0.161726	19.2718	1.75052e-30	1.1833e-26	58.5261	0.299265	19.6098	0.526586	chr10	Tx	OpenSea	cg01667636			3.5412e-27
cg00557924_TC21	DRAIC	2.00934	1.0422	19.2641	1.79437e-30	1.1944e-26	58.5024	0.298694	18.066	0.660887	chr15	Quies	OpenSea	cg00557924			3.5676e-27
cg21026396_TC21	TPM1;TPM1-AS	1.98795	-1.90285	19.1584	2.51766e-30	1.61189e-26	58.1776	0.223203	17.8021	0.226764	chr15	TssFlnkU	Shore	cg21026396			3.59777e-27
cg05388410_BC21	TPM1	2.28923	-0.54463	19.3402	1.40741e-30	1.01119e-26	58.7352	0.361747	19.3404	0.415184	chr15	EnhBiv	Shore	cg05388410			3.65797e-27
cg10200360_BC21	UTRN	2.0341	1.14703	19.1149	2.89496e-30	1.82558e-26	58.0437	0.289982	18.6329	0.676047	chr6	Quies	OpenSea				5.29386e-27
cg24612059_BC11	MAPT	2.3561	1.02384	19.1208	2.84035e-30	1.80471e-26	58.0619	0.338836	17.8837	0.653367	chr17	TxWk	OpenSea	cg24612059	cg24612059		6.11501e-27
cg22658846_TC11	MYOM2	2.42231	1.25796	19.0705	3.33937e-30	2.04434e-26	57.9067	0.32554	17.8105	0.684773	chr8	Quies	OpenSea	cg22658846	cg22658846		6.65515e-27
cg26802119_BC21	NA	1.59886	0.100284	18.9635	4.71525e-30	2.82479e-26	57.5756	0.268387	19.4428	0.516344	chr7	Quies	OpenSea	cg26802119	cg26802119		7.58136e-27
cg18011536_BC21	NA	1.05385	0.0670255	18.8066	7.84016e-30	4.41314e-26	57.0873	0.180183	20.321	0.51147	chr12	Quies	OpenSea				7.95172e-27
cg09163921_TC21	CCDC57	1.41368	0.178971	18.9026	5.74163e-30	3.36751e-26	57.3865	0.23872	19.4529	0.529717	chr17	TxWk	OpenSea	cg09163921	cg09163921		8.03892e-27
cg06580598_BC21	MICAL1;ZBTB24	1.27234	0.26079	18.8166	7.58841e-30	4.3003e-26	57.1187	0.214793	19.6355	0.543743	chr6	Tx	OpenSea	cg06580598			9.23674e-27
cg06753398_TC11	TNNI2	2.87196	2.39384	18.7973	8.08069e-30	4.45876e-26	57.0583	0.254085	15.343	0.809455	chr11	TxWk	OpenSea	cg06753398	cg06753398		1.1329e-26
cg06067377_TC21	NA	2.47211	1.15435	18.9183	5.45778e-30	3.24643e-26	57.4352	0.350503	17.8927	0.670266	chr5	Quies	OpenSea	cg06067377			1.13789e-26
cg06787422_BC21	NA	1.90679	0.713315	18.8329	7.1984e-30	4.13516e-26	57.1694	0.299892	18.5782	0.612801	chr15	Quies	Shelf	cg06787422	cg06787422		1.2401e-26
cg26675212_TC21	KLHL29	1.44432	0.685028	18.7245	1.02391e-29	5.40101e-26	56.8309	0.231656	18.4304	0.611063	chr2	Quies	OpenSea	cg26675212			1.25118e-26
cg08550799_TC21	JADE2	1.67555	-0.0125704	18.7986	8.04507e-30	4.45876e-26	57.0626	0.28122	19.131	0.497757	chr5	EnhWk	OpenSea				1.25389e-26
cg17565283_TC21	ASB8	1.7949	1.01238	18.7753	8.67996e-30	4.69673e-26	56.9896	0.269188	19.0863	0.659108	chr12	Quies	OpenSea				1.2643e-26
cg25423573_BC21	ENSG00000235426;ZCCHC24	1.54135	-1.91355	18.5568	1.77128e-29	8.44081e-26	56.3041	0.171507	18.7688	0.218764	chr10	EnhA1	OpenSea	cg25423573	cg25423573		1.44766e-26
cg19352438_BC21	ENSG00000272736;MYH1;MYHAS	2.44765	0.566249	18.8626	6.53611e-30	3.7806e-26	57.2621	0.385167	19.8609	0.586105	chr17	Quies	OpenSea	cg19352438			1.45616e-26
cg06535121_TC21	LINC02357	2.18555	-1.44428	18.7265	1.01723e-29	5.39974e-26	56.8372	0.283071	18.2083	0.286517	chr4	Quies	OpenSea	cg06535121			1.52851e-26
cg15849872_TC21	TNNT3	1.52022	-1.67227	18.557	1.76988e-29	8.44081e-26	56.3049	0.187857	17.7265	0.24803	chr11	Quies	OpenSea	cg15849872	cg15849872		1.58567e-26
cg17710952_BC21	ATP2A1	1.40715	0.340778	18.6462	1.32214e-29	6.82348e-26	56.5852	0.236191	19.2729	0.556751	chr16	TxWk	Shelf	cg17710952			1.61165e-26
cg02821464_TC21	TNNT3	2.27652	0.652905	18.7835	8.44968e-30	4.60181e-26	57.0154	0.355091	19.7749	0.600249	chr11	Quies	Shore	cg02821464	cg02821464		1.63406e-26
cg27353529_BC21	ENSG00000249894;ENSG00000250421	1.5407	1.198	18.5748	1.66961e-29	8.15753e-26	56.361	0.221867	17.897	0.687634	chr5	Quies	OpenSea	cg27353529			1.80989e-26
cg04252965_TC21	TNNI2	2.19322	1.13174	18.6913	1.14094e-29	5.94355e-26	56.7269	0.311574	18.8486	0.671266	chr11	TxWk	OpenSea	cg04252965	cg04252965		1.85186e-26
cg02122276_BC21	NA	1.79223	0.527098	18.6452	1.32612e-29	6.82348e-26	56.5824	0.290918	18.581	0.584572	chr1	Quies	OpenSea				1.98507e-26
cg04008056_BC21	NA	1.44595	-0.125822	18.5725	1.68266e-29	8.15753e-26	56.3535	0.243644	19.1152	0.479187	chr3	EnhWk	Shore		cg04008056		1.98753e-26
cg02095032_TC21	GALNT2	1.75309	0.735246	18.603	1.52233e-29	7.59991e-26	56.4497	0.279723	18.7045	0.617954	chr1	TxWk	OpenSea				2.12587e-26
cg23108386_BC21	CCDC57	1.34729	-0.442653	18.507	2.08539e-29	9.7168e-26	56.1471	0.222041	19.0355	0.426642	chr17	EnhA1	OpenSea				2.15753e-26
cg23551285_BC21	MAPK4	1.71166	0.226272	18.5806	1.63853e-29	8.13164e-26	56.379	0.285259	18.6636	0.536712	chr18	Quies	OpenSea				2.31962e-26
cg16255631_BC11	MYBPC2	1.6788	0.817495	18.5318	1.92271e-29	9.11048e-26	56.2252	0.260567	18.9114	0.630398	chr19	ReprPCWk	Shelf	cg16255631	cg16255631		2.37389e-26
cg14195115_TC21	ENSG00000255872;SHB	2.03199	0.766213	18.6057	1.50909e-29	7.57895e-26	56.4581	0.316703	18.0511	0.620073	chr9	EnhWk	OpenSea	cg14195115	cg14195115		2.40028e-26
cg08198488_BC11	TPM1	2.28365	-0.746104	18.6344	1.37401e-29	7.02677e-26	56.5483	0.355835	17.9605	0.384539	chr15	ReprPC	Shore	cg08198488	cg08198488		2.50037e-26
cg19083458_BC21	AFAP1L1	2.17391	0.133965	18.6207	1.43679e-29	7.25929e-26	56.5053	0.357341	19.1337	0.520954	chr5	Quies	OpenSea	cg19083458			2.59404e-26
cg24483493_TC21	TPM1	2.11156	-0.746871	18.5615	1.74414e-29	8.40702e-26	56.319	0.322192	17.9965	0.383359	chr15	EnhBiv	Shore	cg24483493	cg24483493		2.70867e-26
cg06932760_BC21	SSH1	1.82326	0.232346	18.5215	1.98846e-29	9.31692e-26	56.1929	0.303038	19.2341	0.537052	chr12	Tx	OpenSea	cg06932760			2.82338e-26
cg20491287_TC21	TPM1	1.3358	-0.651272	18.3799	3.16831e-29	1.43637e-25	55.7448	0.214994	18.7218	0.392788	chr15	TssBiv	Shore				3.08809e-26
cg25658588_BC21	KLHL29	1.92607	0.0616424	18.4955	2.16556e-29	9.9795e-26	56.1109	0.31849	19.0105	0.508851	chr2	Quies	OpenSea	cg25658588			3.17837e-26
cg22633143_BC21	OSBPL7	1.51061	0.0445381	18.3765	3.20425e-29	1.44485e-25	55.734	0.25512	18.6397	0.507445	chr17	TxWk	OpenSea				3.68609e-26
cg00899541_TC21	NA	1.77509	-0.0714117	18.4036	2.93025e-29	1.33566e-25	55.82	0.295849	18.5599	0.488899	chr1	Quies	OpenSea				3.95155e-26
cg07439373_TC21	ENSG00000235426;ZCCHC24	2.13641	-1.46801	18.371	3.26257e-29	1.46328e-25	55.7166	0.271538	19.0141	0.282936	chr10	EnhA1	OpenSea	cg07439373			3.97336e-26
cg15690475_BC11	MAPT	2.38992	1.00299	18.3692	3.28283e-29	1.46454e-25	55.7107	0.348147	16.9417	0.650386	chr17	TxWk	OpenSea	cg15690475	cg15690475		5.09874e-26
cg21410048_BC21	KLHL29	2.02129	-1.31725	18.246	4.93249e-29	2.11066e-25	55.3188	0.272799	16.264	0.303869	chr2	Quies	OpenSea	cg21410048			5.75787e-26
cg00246695_BC21	VPS13D	1.75361	0.258304	18.2609	4.69582e-29	2.04063e-25	55.3662	0.290461	18.6311	0.54147	chr1	EnhA1	OpenSea				5.92723e-26
cg23927335_TC21	NA	1.63033	0.407687	18.2173	5.42589e-29	2.28679e-25	55.227	0.268333	18.3552	0.566333	chr11	Quies	OpenSea	cg23927335			6.13622e-26
cg09579592_BC21	EFHC1;TRAM2	2.08669	0.245795	18.2522	4.8322e-29	2.08113e-25	55.3386	0.341459	18.4244	0.538616	chr6	Tx	OpenSea				7.10621e-26
cg16139604_BC21	LGR4	1.83849	0.94459	18.0823	8.49827e-29	3.36205e-25	54.795	0.278195	18.4994	0.647069	chr11	Quies	OpenSea				9.35306e-26
cg20100124_TC21	ENSG00000284895;HIVEP3	1.69633	-0.77659	18.0157	1.06133e-28	4.04611e-25	54.5808	0.262396	18.0606	0.375656	chr1	Quies	OpenSea	cg20100124			1.06168e-25
cg07520919_TC21	NA	1.24227	-0.324019	17.9231	1.44717e-28	5.3469e-25	54.282	0.209212	18.5548	0.445797	chr6	Quies	OpenSea	cg07520919	cg07520919		1.11864e-25
cg00520135_TC21	TPM1	1.74821	0.329635	18.0081	1.08858e-28	4.13123e-25	54.5564	0.289323	18.4058	0.553235	chr15	TssBiv	Shore	cg00520135	cg00520135	cg00520135	1.19526e-25
cg26214528_TC21	NA	1.82788	0.474764	17.9838	1.18081e-28	4.44103e-25	54.4781	0.292704	19.8388	0.574165	chr11	TxWk	OpenSea	cg26214528			1.2999e-25
cg25623459_TC21	TNNI2	1.26106	0.155459	17.8781	1.68255e-28	6.13551e-25	54.1367	0.213679	18.5805	0.52594	chr11	TxWk	OpenSea	cg25623459	cg25623459	cg25623459	1.31103e-25
cg09340403_TC21	NA	1.8424	0.0740732	17.9861	1.17161e-28	4.42628e-25	54.4856	0.307102	18.2191	0.512177	chr6	Quies	OpenSea	cg09340403	cg09340403		1.35932e-25
cg03455637_BC21	NA	1.92296	0.393651	17.9505	1.32024e-28	4.9213e-25	54.3705	0.315453	17.7325	0.563802	chr14	Quies	OpenSea	cg03455637			1.55244e-25
cg06247621_BC21	PMP22	1.53813	-0.224882	17.8431	1.89262e-28	6.78737e-25	54.0233	0.2569	17.957	0.463313	chr17	EnhWk	Shelf	cg06247621			1.74367e-25
cg01908782_TC21	ENSG00000259370;TLN2	1.33132	0.218714	17.7608	2.4971e-28	8.65425e-25	53.756	0.224858	18.3229	0.536533	chr15	TxWk	OpenSea	cg01908782			1.94597e-25
cg05717606_BC21	CACUL1	2.36755	0.430284	17.9159	1.48227e-28	5.42875e-25	54.2589	0.37728	19.0126	0.564066	chr10	TxWk	OpenSea				2.04816e-25
cg05385654_BC21	ENSG00000233478;MAN1C1	1.72397	0.445973	17.8186	2.05507e-28	7.30338e-25	53.9439	0.281995	18.3531	0.572103	chr1	Quies	OpenSea	cg05385654			2.05951e-25
cg13126638_TC21	LTBR;SCNN1A	1.86624	0.465058	17.8154	2.07735e-28	7.34258e-25	53.9335	0.303723	17.9529	0.574335	chr12	EnhA1	OpenSea	cg13126638	cg13126638		2.23011e-25
cg24486784_TC21	AFAP1L1	1.47055	-0.470381	17.7348	2.72588e-28	9.33146e-25	53.6715	0.241792	18.0469	0.422811	chr5	Quies	OpenSea	cg24486784			2.25627e-25
cg19494761_TC21	MAP3K14	1.57629	-0.687678	17.6791	3.28954e-28	1.11698e-24	53.4902	0.250912	17.6932	0.388443	chr17	TxWk	OpenSea	cg19494761			2.80265e-25
cg16849268_BC22	MTSS1	1.77291	-1.98747	17.5183	5.67513e-28	1.8167e-24	52.9639	0.191061	16.1435	0.214007	chr8	Quies	OpenSea	cg16849268	cg16849268		3.47101e-25
cg04666911_TC21	LSP1	1.18598	0.31288	17.5305	5.44307e-28	1.76025e-24	53.0042	0.199979	18.1152	0.552449	chr11	Quies	OpenSea		cg04666911		3.52013e-25
cg05399718_TC21	PITPNM2	1.18151	-0.184527	17.5253	5.54024e-28	1.78032e-24	52.9871	0.200123	18.2527	0.46906	chr12	EnhWk	OpenSea	cg05399718	cg05399718		3.56282e-25
cg24325991_BC21	NIBAN1	1.91353	-2.18412	17.4904	6.23823e-28	1.98183e-24	52.8726	0.185847	17.2221	0.194769	chr1	TssBiv	Shore	cg24325991	cg24325991		3.68317e-25
cg25763374_TC21	PPP1R14C	1.7039	0.397371	17.6038	4.24517e-28	1.40175e-24	53.2441	0.279474	18.0699	0.563949	chr6	Quies	OpenSea	cg25763374	cg25763374		3.91753e-25
cg04919400_BC21	NA	1.51662	0.786567	17.4863	6.32757e-28	1.9951e-24	52.8588	0.236974	17.2497	0.627022	chr3	EnhWk	OpenSea				4.72787e-25
cg12646386_TC21	NA	1.38465	0.0404796	17.4789	6.4879e-28	2.03799e-24	52.8347	0.234491	18.0296	0.506911	chr1	EnhA1	OpenSea	cg12646386	cg12646386		4.7789e-25
cg24014111_BC21	RANBP3	1.66566	1.10049	17.4866	6.32114e-28	1.9951e-24	52.8598	0.247258	17.5638	0.672713	chr19	EnhA1	OpenSea				4.93305e-25
cg20885220_BC21	NA	1.67028	-1.64874	17.4088	8.23977e-28	2.53141e-24	52.6038	0.20353	16.5141	0.252597	chr15	EnhWk	OpenSea				5.15217e-25
cg21033078_BC21	CREBBP	2.00832	0.407892	17.5298	5.45682e-28	1.76025e-24	53.0018	0.325647	18.0342	0.564671	chr16	Tx	OpenSea				5.73221e-25
cg23908305_BC11	TNNT3	1.41462	1.2083	17.3668	9.50974e-28	2.85873e-24	52.4654	0.205179	17.8794	0.69113	chr11	Quies	Shore	cg23908305	cg23908305		5.86552e-25
cg04511619_BC21	ZNF423	1.14491	0.0902049	17.3381	1.04925e-27	3.10957e-24	52.3704	0.195012	18.2978	0.515089	chr16	EnhA1	Shelf	cg04511619	cg04511619		6.06402e-25
cg16533531_BC21	LRP5	1.06505	-1.13432	17.2456	1.44037e-27	4.13714e-24	52.0643	0.15638	17.9153	0.316713	chr11	EnhA1	OpenSea				6.46966e-25
cg01479396_TC21	SAT2;SHBG	1.7943	0.804965	17.394	8.66766e-28	2.63392e-24	52.555	0.279814	17.4685	0.627937	chr17	Quies	Shore	cg01479396	cg01479396		7.37008e-25
cg09156538_BC21	IL31RA	1.9152	0.310285	17.4193	7.95055e-28	2.45153e-24	52.6384	0.314032	17.9386	0.549301	chr5	Quies	OpenSea	cg09156538			7.69859e-25
cg03812546_BC21	TAOK3	1.63758	-0.0290822	17.3655	9.55391e-28	2.86175e-24	52.4609	0.273951	17.6441	0.495394	chr12	Quies	OpenSea	cg03812546	cg03812546		7.8398e-25
cg16999836_TC21	SORL1	1.75808	0.37138	17.367	9.50295e-28	2.85873e-24	52.4661	0.291063	17.7896	0.559433	chr11	Quies	OpenSea				8.32072e-25
cg16361640_BC21	TNKS1BP1	1.60776	1.04768	17.297	1.20767e-27	3.51694e-24	52.2346	0.239097	16.9088	0.665464	chr11	Tx	OpenSea				8.40889e-25
cg11180237_TC21	ENSG00000285802	1.48289	-0.778417	17.2682	1.33282e-27	3.84139e-24	52.1393	0.228192	16.6742	0.37434	chr1	EnhA1	OpenSea	cg11180237			8.76577e-25
cg16860739_TC21	GRTP1	1.20275	-0.115349	17.2123	1.61532e-27	4.59247e-24	51.9535	0.203348	17.8788	0.480728	chr13	Quies	OpenSea	cg16860739			9.33868e-25
cg13836318_TC21	TPM1	1.91389	-0.0372958	17.3555	9.8846e-28	2.95027e-24	52.4281	0.316576	17.6647	0.493879	chr15	Tx	OpenSea	cg13836318	cg13836318		9.33986e-25
cg16048100_BC21	ENSG00000250244;FSTL4	1.70212	0.0815307	17.2995	1.19757e-27	3.49969e-24	52.2427	0.285187	17.967	0.512903	chr5	Quies	OpenSea	cg16048100			9.98067e-25
cg04963048_BC21	NA	2.31263	0.677112	17.3472	1.01695e-27	3.02453e-24	52.4006	0.360091	17.7774	0.602174	chr15	Quies	OpenSea	cg04963048			1.08911e-24
cg13057359_BC21	NA	2.38792	0.765465	17.3345	1.06233e-27	3.13726e-24	52.3584	0.368408	17.1932	0.615979	chr3	Quies	OpenSea	cg13057359			1.15579e-24
cg12401644_TC11	MYOM2	1.63415	0.259746	17.2309	1.51489e-27	4.33635e-24	52.0156	0.271409	17.4759	0.541487	chr8	Quies	Shelf	cg12401644			1.17692e-24
cg15917595_BC21	TNNT3	1.73316	-1.40967	17.147	2.02186e-27	5.5965e-24	51.7365	0.22467	16.6199	0.284015	chr11	Quies	Shelf				1.25737e-24
cg14797716_BC21	MYHAS	1.68094	-0.574297	17.2061	1.64962e-27	4.65841e-24	51.9332	0.270614	17.0789	0.407427	chr17	Quies	OpenSea	cg14797716			1.26063e-24
cg04194650_TC21	ATP2A1	1.78456	0.953013	17.1435	2.04642e-27	5.64587e-24	51.7249	0.271429	17.7366	0.650067	chr16	Quies	OpenSea	cg04194650			1.53245e-24
cg19287349_BC21	TPM1	2.05088	0.288597	17.1939	1.72061e-27	4.84256e-24	51.8925	0.333696	16.8223	0.546338	chr15	Tx	OpenSea	cg19287349	cg19287349		1.61594e-24
cg01171213_BC21	ATP2A1	1.70516	-0.105933	17.1399	2.07226e-27	5.69334e-24	51.7127	0.284401	17.4031	0.482877	chr16	Quies	Shore	cg01171213			1.61919e-24
cg14393161_BC21	TPM1;TPM1-AS	1.42959	0.527817	17.0712	2.62638e-27	7.08282e-24	51.4836	0.234621	17.3765	0.58666	chr15	TssFlnkU	Shore	cg14393161			1.66178e-24
cg24396496_BC21	TNNT3	1.69448	-2.44653	16.8979	4.78652e-27	1.20128e-23	50.9031	0.142605	16.0972	0.165188	chr11	Quies	OpenSea	cg24396496			1.71309e-24
cg19490125_BC21	FRMD6-AS2	1.83727	-1.40921	17.0491	2.8344e-27	7.57079e-24	51.4099	0.237102	17.4781	0.287089	chr14	EnhA1	OpenSea				1.79505e-24
cg07094805_BC21	NA	1.67616	-1.43865	17.0174	3.16349e-27	8.42296e-24	51.3037	0.21583	16.6752	0.280515	chr9	Quies	OpenSea	cg07094805			1.81792e-24
cg06453117_BC21	CD82	1.2682	-0.0544331	17.0085	3.26178e-27	8.60273e-24	51.2741	0.214585	17.5045	0.490866	chr11	TxWk	OpenSea	cg06453117			1.84601e-24
cg05799343_TC21	TRIM62	1.83609	0.3828	17.0829	2.52202e-27	6.8454e-24	51.5228	0.298439	16.9443	0.561049	chr1	Quies	OpenSea	cg05799343	cg05799343		2.04293e-24
cg22887741_BC21	ATP2A1	1.70426	1.26279	17.0097	3.24892e-27	8.59586e-24	51.2779	0.23916	17.0965	0.696106	chr16	Quies	OpenSea	cg22887741			2.05579e-24
cg12825528_BC21	TNNT3	1.37187	-0.584553	16.9663	3.77514e-27	9.86363e-24	51.1327	0.222703	17.4925	0.403945	chr11	Quies	OpenSea	cg12825528			2.19666e-24
cg17593208_TC21	COX14;ENSG00000272368	1.50534	-0.319558	16.9966	3.39946e-27	8.93775e-24	51.2341	0.249854	17.102	0.447284	chr12	TxWk	OpenSea				2.23313e-24
cg17162899_BC21	DAGLA	1.32889	-0.611987	16.9191	4.44796e-27	1.1339e-23	50.9741	0.214408	17.9984	0.399464	chr11	EnhA1	OpenSea	cg17162899			2.43116e-24
cg06124793_TC21	TNNT3	1.68481	-0.25603	16.9854	3.53314e-27	9.2602e-24	51.1968	0.279616	17.031	0.457877	chr11	Quies	OpenSea	cg06124793	cg06124793		2.5893e-24
cg08621540_BC21	SOBP	1.93419	-1.27662	16.9599	3.8601e-27	9.99225e-24	51.1112	0.259391	16.8861	0.305894	chr6	EnhWk	OpenSea	cg08621540			2.5919e-24
cg13592305_TC21	ENSG00000279489	1.863	0.239445	17.0118	3.22528e-27	8.56032e-24	51.285	0.308026	17.6191	0.538025	chr9	Quies	OpenSea				2.6368e-24
cg24818118_BC21	CKAP4;RNU7-94P	1.46806	-0.641523	16.9092	4.60272e-27	1.16476e-23	50.941	0.23366	16.7878	0.395676	chr12	Quies	OpenSea	cg24818118			2.72157e-24
cg25077276_BC21	NAPB	1.90806	1.26448	16.9472	4.03455e-27	1.03798e-23	51.0684	0.264738	17.3093	0.692957	chr20	Tx	OpenSea				2.74791e-24
cg20169296_BC21	DPCD	1.57666	1.13277	16.885	5.00666e-27	1.24973e-23	50.8596	0.23191	17.3175	0.678509	chr10	TxWk	OpenSea	cg20169296	cg20169296		2.89826e-24
cg19640374_TC21	NA	1.90888	0.226785	16.9603	3.85529e-27	9.99225e-24	51.1124	0.314985	16.9234	0.536596	chr20	TxWk	OpenSea	cg19640374			3.14741e-24
cg15645008_BC21	CACUL1	1.95666	0.138525	16.9606	3.85117e-27	9.99225e-24	51.1134	0.322826	17.6183	0.521258	chr10	TxWk	OpenSea				3.22575e-24
cg12523497_BC21	TNNT3	1.99159	0.645475	16.9509	3.98252e-27	1.02774e-23	51.081	0.313941	17.7578	0.600748	chr11	Quies	OpenSea	cg12523497			3.22651e-24
cg18386828_BC21	TNNI2	1.92693	0.467072	16.9347	4.21222e-27	1.08037e-23	51.0268	0.308866	17.8101	0.573423	chr11	TxWk	OpenSea	cg18386828	cg18386828		3.3369e-24
cg04481195_TC21	NA	1.54011	0.205432	16.8718	5.24249e-27	1.30086e-23	50.8151	0.258024	17.1265	0.533548	chr3	Quies	OpenSea				3.35652e-24
cg13155924_TC21	ENSG00000289156	1.75127	0.472099	16.9005	4.74354e-27	1.19472e-23	50.9118	0.28544	16.9089	0.576492	chr2	Quies	OpenSea	cg13155924			3.41021e-24
cg19839805_BC21	TTC7B	1.32813	0.222493	16.8102	6.49577e-27	1.57914e-23	50.6076	0.224543	17.3087	0.537051	chr14	Quies	Shore				3.54584e-24
cg16000842_TC21	KLHL29	2.09919	0.911682	16.9108	4.57776e-27	1.16345e-23	50.9462	0.315066	16.6606	0.640094	chr2	Quies	OpenSea				3.66564e-24
cg16080287_BC21	TSG101	1.66721	0.413202	16.8484	5.68721e-27	1.40291e-23	50.7363	0.275443	17.5422	0.567165	chr11	TxWk	OpenSea				3.86422e-24
cg04154708_BC21	NA	1.86476	0.481778	16.856	5.53738e-27	1.36998e-23	50.7621	0.303179	16.6813	0.577264	chr2	ReprPC	OpenSea				4.15349e-24
cg19490112_BC21	FRMD6-AS2	1.73958	-1.68016	16.7273	8.67723e-27	2.03855e-23	50.3273	0.204749	15.5653	0.251097	chr14	EnhA1	OpenSea				4.17392e-24
cg10884320_TC21	EEPD1	1.67861	-1.45877	16.7489	8.04669e-27	1.92274e-23	50.4004	0.21715	15.9333	0.277919	chr7	Quies	OpenSea				4.17522e-24
cg12450872_BC21	ENSG00000259672	1.9461	0.244631	16.8473	5.70821e-27	1.40396e-23	50.7327	0.320326	17.1338	0.538798	chr15	Quies	OpenSea	cg12450872	cg12450872		4.49724e-24
cg13630799_BC21	NA	1.07039	-0.148789	16.6578	1.10673e-26	2.54308e-23	50.0918	0.181949	17.6053	0.475011	chr9	Quies	OpenSea				4.62711e-24
cg21873589_TC21	GSE1	1.83261	-2.08526	16.6703	1.05912e-26	2.45384e-23	50.1343	0.191593	15.1101	0.203597	chr16	TssFlnkU	Shore				4.70138e-24
cg25168947_BC21	CDK5RAP1	1.52485	0.175674	16.7569	7.82338e-27	1.88126e-23	50.4276	0.256056	17.1028	0.52934	chr20	Tx	OpenSea				4.81709e-24
cg19627475_BC21	NA	0.890173	-0.365691	16.5561	1.58171e-26	3.49102e-23	49.7459	0.149945	18.0147	0.437963	chr14	Quies	OpenSea				5.23462e-24
cg26656452_BC21	HABP2	1.63964	0.450861	16.733	8.50405e-27	2.00912e-23	50.3468	0.268693	16.9248	0.573119	chr10	Quies	OpenSea	cg26656452	cg26656452	cg26656452	5.39837e-24
cg10322481_BC21	ZDHHC14	1.64324	-0.246483	16.7155	9.04224e-27	2.11247e-23	50.2874	0.272494	16.7089	0.459784	chr6	Quies	OpenSea				5.75635e-24
cg01889186_BC21	PLXNA2	1.90836	0.537735	16.7567	7.82827e-27	1.88126e-23	50.427	0.30636	18.4999	0.583615	chr1	Quies	OpenSea				5.76343e-24
cg02126909_TC11	MYLPF;ZNF48	1.03692	-0.737927	16.5526	1.60115e-26	3.50625e-23	49.7341	0.164415	17.4696	0.377494	chr16	TssFlnkU	Shore	cg02126909			5.7648e-24
cg24161740_BC21	SCAMP2	1.75732	-0.363428	16.7184	8.95188e-27	2.0972e-23	50.2972	0.28775	17.1902	0.441508	chr15	EnhA1	Shelf	cg24161740			6.0347e-24
cg20616883_TC21	TMEM117	1.89413	0.085709	16.7423	8.23207e-27	1.96144e-23	50.3783	0.313626	17.0717	0.513624	chr12	Quies	OpenSea	cg20616883			6.1516e-24
cg05531689_BC21	OTOF	1.33703	-0.60343	16.6159	1.28196e-26	2.91379e-23	49.9494	0.216068	17.0862	0.400971	chr2	ReprPCWk	Shelf	cg05531689	cg05531689		6.29577e-24
cg12301584_TC21	FAM234B	1.26751	0.17003	16.597	1.36975e-26	3.07993e-23	49.8853	0.214305	17.1196	0.528527	chr12	Quies	OpenSea	cg12301584			6.60046e-24
cg00770863_TC21	LINC00958	1.22405	0.468309	16.5589	1.5663e-26	3.46613e-23	49.7554	0.203931	17.1203	0.578071	chr11	Quies	OpenSea	cg00770863			7.06851e-24
cg17038577_BC21	TNNC2	1.88206	-0.0436546	16.6562	1.11287e-26	2.5502e-23	50.0864	0.312036	17.1441	0.492495	chr20	TxWk	Shelf	cg17038577	cg17038577		7.95755e-24
cg23015434_TC21	TRIM62	1.4717	-0.586213	16.5675	1.51964e-26	3.38071e-23	49.7847	0.236127	16.7922	0.404715	chr1	Quies	OpenSea	cg23015434			7.98277e-24
cg22777668_BC21	LAG3	0.926723	-0.388946	16.4029	2.71498e-26	5.76472e-23	49.2224	0.156119	17.693	0.434306	chr12	EnhBiv	Shore	cg22777668	cg22777668		8.99982e-24
cg11343465_TC21	TNNT3	1.9772	0.653131	16.6047	1.33318e-26	3.01387e-23	49.9115	0.3106	18.1331	0.601658	chr11	Quies	OpenSea	cg11343465			9.36109e-24
cg26468833_TC11	TNNT3	2.28509	2.45641	16.4891	2.00218e-26	4.35035e-23	49.5175	0.217677	14.0907	0.826856	chr11	Quies	Island	cg26468833	cg26468833		9.46972e-24
cg11402875_BC21	NA	1.77039	1.05453	16.5413	1.66609e-26	3.63896e-23	49.6955	0.265354	16.3662	0.665435	chr10	Quies	OpenSea	cg11402875			9.65612e-24
cg01593509_BC21	ENSG00000280394;MLLT1	1.96104	1.09165	16.5534	1.5964e-26	3.50625e-23	49.7369	0.289314	16.6622	0.668932	chr19	TxWk	OpenSea	cg01593509			1.01441e-23
cg15771108_TC21	APOBEC2;OARD1	1.38218	0.344219	16.4561	2.24992e-26	4.85094e-23	49.4045	0.229727	16.42	0.556472	chr6	Quies	OpenSea				1.1144e-23
cg22181565_BC21	MYH2;MYHAS	1.62868	-0.288013	16.4982	1.93893e-26	4.22388e-23	49.5486	0.269783	16.6254	0.452419	chr17	Quies	OpenSea				1.13953e-23
cg16162922_TC21	ENSG00000288700	2.3444	0.637061	16.5791	1.45852e-26	3.25336e-23	49.8244	0.368216	17.484	0.596626	chr3	Quies	OpenSea	cg16162922			1.19794e-23
cg27509867_BC21	PVT1	1.06536	0.0390175	16.3489	3.28702e-26	6.90195e-23	49.037	0.181985	17.0978	0.506671	chr8	Quies	OpenSea	cg27509867	cg27509867		1.25605e-23
cg14992108_TC21	ENSG00000272502;SNTB1	1.43934	0.660037	16.4203	2.55276e-26	5.43405e-23	49.2821	0.232461	16.5438	0.607862	chr8	ReprPC	Shore	cg14992108	cg14992108	cg14992108	1.26321e-23
cg21945155_BC21	ENSG00000257754;NT5DC3	1.60869	0.516954	16.448	2.31502e-26	4.97851e-23	49.3768	0.261093	17.0341	0.584278	chr12	Quies	OpenSea	cg21945155			1.29985e-23
cg16199289_BC21	NA	1.75506	0.537225	16.4568	2.24393e-26	4.85051e-23	49.4071	0.286942	16.9161	0.586416	chr20	ReprPCWk	OpenSea	cg16199289			1.39181e-23
cg24155515_BC21	JARID2	1.56959	0.310197	16.4228	2.53038e-26	5.40011e-23	49.2906	0.261958	16.885	0.550202	chr6	EnhWk	OpenSea	cg24155515			1.4146e-23
cg02016094_TC11	CAMK2B	1.16798	0.946741	16.2958	3.96743e-26	8.15565e-23	48.8546	0.179575	17.2489	0.654356	chr7	ReprPCWk	Shelf	cg02016094	cg02016094		1.46455e-23
cg09803711_BC21	BRD1	1.4182	1.03469	16.342	3.36807e-26	7.04442e-23	49.0134	0.212416	16.0493	0.665388	chr22	TxWk	Shore	cg09803711			1.49635e-23
cg16532790_BC21	LRP5	1.10352	-0.765679	16.2347	4.93068e-26	9.89326e-23	48.6439	0.174371	16.6196	0.373333	chr11	EnhA1	OpenSea				1.72509e-23
cg13630798_BC21	NA	1.50525	0.277517	16.3485	3.29172e-26	6.90195e-23	49.0357	0.251241	16.7045	0.545415	chr9	Quies	Shelf				1.73405e-23
cg01315465_TC21	CFAP97D1;DUSP3	1.46277	0.867081	16.3078	3.80214e-26	7.84373e-23	48.8959	0.229414	15.8941	0.640233	chr17	ReprPC	Shore	cg01315465			1.79946e-23
cg13880884_BC21	PPARD	1.59429	0.819008	16.3249	3.57883e-26	7.4481e-23	48.9546	0.249055	16.5136	0.631345	chr6	TxWk	Shelf	cg13880884			1.85499e-23
cg15915433_BC21	NA	1.8474	0.195002	16.3789	2.95559e-26	6.25978e-23	49.1401	0.3027	17.7352	0.529367	chr11	TxWk	OpenSea				1.89484e-23
cg17223748_TC11	NA	1.25911	-0.465609	16.2435	4.77875e-26	9.61143e-23	48.6742	0.206471	16.6109	0.422539	chr11	Quies	Shore	cg17223748	cg17223748		1.98448e-23
cg09287591_BC21	OTOF	1.25839	-0.190355	16.2528	4.62199e-26	9.38617e-23	48.7066	0.212558	16.7292	0.468305	chr2	ReprPCWk	Shelf	cg09287591			1.99511e-23
cg03017508_BC21	NA	1.50406	0.843845	16.2614	4.48414e-26	9.12832e-23	48.7359	0.235464	16.371	0.63529	chr22	TxWk	OpenSea	cg03017508			2.14939e-23
cg16487285_BC21	COL27A1	1.40007	-0.3803	16.2495	4.67685e-26	9.46794e-23	48.6951	0.231447	16.3474	0.436961	chr9	Quies	OpenSea	cg16487285			2.19132e-23
cg11534421_TC21	NA	1.11231	-0.217921	16.1818	5.95124e-26	1.1772e-22	48.4614	0.18829	16.8518	0.463249	chr7	TxWk	OpenSea				2.21655e-23
cg12799945_BC21	MICAL1;ZBTB24	0.888667	-0.264444	16.076	8.68307e-26	1.66268e-22	48.0949	0.150958	17.3142	0.454965	chr6	Tx	OpenSea	cg12799945			2.50995e-23
cg02199018_BC21	TNNT3	1.87993	0.512411	16.2843	4.13257e-26	8.45367e-23	48.8151	0.301676	17.6891	0.580328	chr11	Quies	OpenSea	cg02199018			2.55027e-23
cg25435377_TC21	ENSG00000233845;TTC7A	1.4693	-0.185868	16.2123	5.33943e-26	1.06371e-22	48.5666	0.244842	16.4301	0.469397	chr2	EnhA1	OpenSea	cg25435377			2.6044e-23
cg15013410_BC21	NA	1.06429	-0.173414	16.1152	7.54877e-26	1.46217e-22	48.2308	0.179496	16.8876	0.471002	chr2	Quies	OpenSea	cg15013410			2.62453e-23
cg13767076_BC21	ENSG00000286834	1.79811	0.806452	16.2459	4.73714e-26	9.55064e-23	48.6827	0.28005	16.7394	0.627711	chr9	Quies	OpenSea	cg13767076			2.67466e-23
cg16260165_BC21	EXT2	1.55372	0.632108	16.2066	5.44899e-26	1.08296e-22	48.5469	0.25066	15.9149	0.602025	chr11	Quies	OpenSea				2.71455e-23
cg09813400_TC21	TNIP1	1.07264	-0.344047	16.0988	8.00289e-26	1.53946e-22	48.1741	0.180478	16.7254	0.442041	chr5	TxWk	OpenSea	cg09813400	cg09813400		2.7784e-23
cg03040432_BC21	ABHD12	1.44609	0.156055	16.1875	5.83311e-26	1.15656e-22	48.4809	0.243471	16.4076	0.526075	chr20	Quies	OpenSea	cg03040432			2.8159e-23
cg12174576_BC21	ALDH1L1;ALDH1L1-AS1	1.45713	0.203035	16.1774	6.04495e-26	1.19292e-22	48.4463	0.244502	16.5973	0.53341	chr3	Quies	OpenSea	cg12174576			2.91673e-23
cg26744641_BC21	TEAD1	1.59443	0.239884	16.157	6.50231e-26	1.27717e-22	48.3755	0.266323	16.7625	0.538683	chr11	Quies	OpenSea	cg26744641			3.4014e-23
cg04360434_BC21	LYRM4	1.62697	-1.76605	16.0307	1.0213e-25	1.92056e-22	47.9375	0.189011	15.6668	0.238134	chr6	EnhA1	Shore	cg04360434			3.63006e-23
cg18549952_TC21	JADE1	1.37362	0.985127	16.0412	9.83723e-26	1.85405e-22	47.9738	0.209991	15.944	0.658626	chr4	TxWk	OpenSea	cg18549952			3.89334e-23
cg00661126_BC21	RABEP2	1.58171	0.146515	16.1105	7.67767e-26	1.48371e-22	48.2143	0.26505	16.3891	0.524286	chr16	TxWk	OpenSea	cg00661126			3.93257e-23
cg22265038_BC21	RAI1	1.51132	0.975947	16.0599	9.19916e-26	1.74162e-22	48.0389	0.234517	16.4674	0.655885	chr17	EnhBiv	Shore				4.0844e-23
cg24642066_BC21	ZC3H4	1.41155	0.738412	16.028	1.03121e-25	1.93485e-22	47.9281	0.224328	16.1238	0.620105	chr19	Tx	OpenSea				4.34042e-23
cg02981163_BC21	ZNF423	1.03643	0.0615758	15.9493	1.36782e-25	2.52132e-22	47.6539	0.176921	16.8641	0.510457	chr16	ReprPC	Shore	cg02981163	cg02981163		4.46075e-23
cg22851683_TC11	TNNT3	2.4835	1.34965	16.134	7.05944e-26	1.38014e-22	48.2958	0.330662	21.3437	0.692125	chr11	Quies	OpenSea	cg22851683	cg22851683		4.56359e-23
cg24897320_BC21	CYB561D1	1.3482	-0.228535	16.015	1.08055e-25	2.01841e-22	47.8827	0.226725	16.5134	0.462482	chr1	TxWk	OpenSea	cg24897320	cg24897320		4.57625e-23
cg14457853_TC21	NACC2	1.08294	0.569183	15.8998	1.63406e-25	2.96643e-22	47.4813	0.177611	16.2536	0.595069	chr9	Quies	Shore				5.26869e-23
cg16407543_BC21	DAGLA	1.21639	-0.494011	15.9287	1.47302e-25	2.69744e-22	47.582	0.199953	16.6507	0.417984	chr11	Quies	OpenSea				5.39361e-23
cg07299518_TC21	TMEM94	1.54082	0.251245	16.0016	1.13346e-25	2.10785e-22	47.8363	0.256813	16.4744	0.540878	chr17	TxWk	OpenSea	cg07299518			5.41324e-23
cg16864411_BC21	UBAC2	1.3212	-0.400929	15.9276	1.47881e-25	2.70214e-22	47.5782	0.218909	16.1871	0.4334	chr13	EnhA1	OpenSea	cg16864411			5.91524e-23
cg20686089_TC21	RASSF9	1.51808	0.47039	15.9338	1.44627e-25	2.66008e-22	47.5998	0.249332	17.1899	0.57662	chr12	Quies	OpenSea				6.63243e-23
cg12677757_BC21	ENSG00000286834	1.96045	1.32177	15.9575	1.3279e-25	2.45854e-22	47.6827	0.274445	15.6365	0.701462	chr9	Quies	OpenSea	cg12677757			6.74734e-23
cg02096726_TC21	PGBD5	1.34129	0.0697408	15.8865	1.71435e-25	3.09878e-22	47.4347	0.224982	16.2158	0.511359	chr1	Quies	OpenSea				6.9717e-23
cg08979555_BC21	EHD3	1.42723	-0.136176	15.8677	1.83445e-25	3.29456e-22	47.3689	0.240019	16.0117	0.477384	chr2	Quies	OpenSea	cg08979555			7.90756e-23
cg16529034_BC21	NDRG2;RNASE8	1.01372	0.440519	15.7614	2.69279e-25	4.64703e-22	46.9962	0.170165	16.7253	0.574251	chr14	Quies	OpenSea	cg16529034	cg16529034		7.90759e-23
cg03074946_BC21	PXN	1.37239	-1.51232	15.7748	2.56542e-25	4.46396e-22	47.0433	0.179217	15.9249	0.267129	chr12	EnhA1	OpenSea	cg03074946	cg03074946		8.00018e-23
cg03270777_BC21	HPDL	1.57797	1.16057	15.8304	2.09866e-25	3.72915e-22	47.2383	0.228122	15.1733	0.681563	chr1	TxWk	Shore	cg03270777			8.50701e-23
cg25150929_BC21	C10orf82	1.57139	0.219553	15.8737	1.79533e-25	3.23123e-22	47.3899	0.263757	16.0724	0.535923	chr10	Quies	Shelf	cg25150929	cg25150929		8.52258e-23
cg01514272_BC21	ACTN3	1.27869	0.567882	15.7959	2.37724e-25	4.17777e-22	47.1172	0.20796	15.7265	0.593389	chr11	ReprPC	Shore	cg01514272	cg01514272		8.68812e-23
cg11654118_TC21	TNNT3	1.95407	0.457764	15.9068	1.59346e-25	2.89902e-22	47.5057	0.317281	16.2188	0.57248	chr11	Quies	Shore	cg11654118	cg11654118		9.19803e-23
cg19982046_BC21	PPP2R5C	1.35598	0.597812	15.7826	2.49443e-25	4.36745e-22	47.0705	0.221133	16.1873	0.598297	chr14	EnhA2	OpenSea				9.65787e-23
cg00543460_TC21	TPM1	2.03393	0.768395	15.881	1.74849e-25	3.15369e-22	47.4155	0.321918	15.8926	0.621034	chr15	TssA	Shore	cg00543460	cg00543460		1.01523e-22
cg18621366_TC21	DIRC3-AS1	1.65457	0.63993	15.8109	2.25133e-25	3.98354e-22	47.1701	0.262918	16.5231	0.602526	chr2	Quies	OpenSea	cg18621366			1.04735e-22
cg10879341_TC21	LINC03013	1.11201	0.361817	15.6974	3.39448e-25	5.75146e-22	46.7712	0.187584	16.4568	0.560712	chr7	Quies	OpenSea				1.07888e-22
cg01684824_BC21	NA	1.86125	0.667501	15.8325	2.08284e-25	3.70889e-22	47.2456	0.294696	16.7684	0.605294	chr20	ReprPCWk	Shore	cg01684824	cg01684824		1.093e-22
cg04440724_BC21	UBN1	1.76729	1.26025	15.7742	2.57095e-25	4.46433e-22	47.0412	0.245472	15.7591	0.693375	chr16	Tx	OpenSea	cg04440724	cg04440724		1.09587e-22
cg07970248_TC21	ENSG00000286373	1.55203	-1.9979	15.6588	3.90542e-25	6.56412e-22	46.635	0.170904	15.2247	0.208534	chr10	TssFlnkU	Island	cg07970248	cg07970248		1.12184e-22
cg21409661_TC21	ATP2A1	1.29453	1.15187	15.6795	3.62333e-25	6.12682e-22	46.7079	0.191569	15.9858	0.684112	chr16	Quies	OpenSea	cg21409661			1.17371e-22
cg04357245_BC21	LRRFIP1	1.70401	-0.820601	15.7668	2.64097e-25	4.57643e-22	47.0151	0.260625	15.5993	0.368997	chr2	EnhWk	OpenSea				1.19273e-22
cg10016752_TC21	ENSG00000264116;SMIM21	1.94896	0.734689	15.7954	2.38102e-25	4.17777e-22	47.1157	0.305252	16.2971	0.61539	chr18	Quies	OpenSea	cg10016752			1.27528e-22
cg01637468_BC21	MAMDC2;MAMDC2-AS1	1.82577	0.281544	15.7796	2.52169e-25	4.39699e-22	47.06	0.301362	15.9006	0.54536	chr9	Quies	OpenSea				1.32509e-22
cg22391718_BC11	NA	1.48608	0.221312	15.7097	3.24695e-25	5.52381e-22	46.8144	0.250093	16.1725	0.536584	chr1	EnhA1	OpenSea	cg22391718	cg22391718		1.38146e-22
cg01603353_TC21	ENSG00000272736;MYH1;MYHAS	1.67502	-0.28848	15.7275	3.04437e-25	5.20026e-22	46.877	0.277275	15.8931	0.452811	chr17	Quies	OpenSea	cg01603353			1.4419e-22
cg24365121_BC21	TNNI2	2.01562	0.106183	15.7447	2.86083e-25	4.90674e-22	46.9374	0.329334	16.3464	0.515601	chr11	TxWk	OpenSea	cg24365121	cg24365121		1.61596e-22
cg01436315_TC21	ATP2A1	1.47404	0.301214	15.656	3.94569e-25	6.61854e-22	46.625	0.245197	16.4715	0.549099	chr16	Quies	Shelf	cg01436315	cg01436315		1.62285e-22
cg08115101_BC21	NA	1.1464	0.139112	15.5855	5.09679e-25	8.34904e-22	46.3763	0.194658	16.1004	0.523337	chr5	Quies	OpenSea				1.6252e-22
cg20413675_BC21	ENSG00000233845;TTC7A	1.33015	0.0876471	15.6183	4.52501e-25	7.47076e-22	46.4919	0.224819	16.0159	0.514629	chr2	EnhA1	OpenSea	cg20413675			1.67957e-22
cg04624689_TC11	GSE1	1.66904	1.24475	15.6201	4.49419e-25	7.43452e-22	46.4986	0.232954	16.3589	0.691911	chr16	Tx	OpenSea	cg04624689	cg04624689		1.7319e-22
cg10129948_BC21	TNKS1BP1	1.08569	-1.90908	15.3941	1.02553e-24	1.55818e-21	45.6966	0.119153	14.9767	0.215534	chr11	EnhG1	OpenSea	cg10129948			1.85661e-22
cg21222180_BC21	NA	1.06083	-0.992995	15.4662	7.87556e-25	1.23463e-21	45.9533	0.159608	15.7558	0.338358	chr1	Quies	OpenSea	cg21222180			1.97057e-22
cg25463705_BC21	RTTN	1.65943	1.33609	15.5552	5.69304e-25	9.23556e-22	46.2688	0.229593	16.2852	0.705839	chr18	Quies	OpenSea	cg25463705			2.12042e-22
cg01181681_TC21	ENSG00000236846;TLR5	1.34504	-0.161223	15.536	6.10494e-25	9.82772e-22	46.2009	0.226284	15.7508	0.473231	chr1	EnhA1	Shore	cg01181681	cg01181681		2.22385e-22
cg03549334_BC21	NA	1.26206	-0.635474	15.4993	6.97936e-25	1.1171e-21	46.0708	0.203265	15.5944	0.395291	chr1	Quies	OpenSea	cg03549334			2.27068e-22
cg22330638_BC21	NA	1.48042	0.108891	15.5581	5.63165e-25	9.18929e-22	46.2793	0.249535	15.894	0.517879	chr11	ReprPC	OpenSea	cg22330638	cg22330638		2.29305e-22
cg15662902_TC21	TNNI2	1.28776	0.657051	15.4938	7.12036e-25	1.13104e-21	46.0513	0.208217	15.2701	0.608296	chr11	EnhA1	OpenSea	cg15662902	cg15662902		2.35502e-22
cg10266763_BC21	ATPAF2;DRC3	2.08315	1.04927	15.5916	4.98536e-25	8.18248e-22	46.3978	0.302271	15.412	0.660494	chr17	Quies	OpenSea	cg10266763			2.47332e-22
cg02384859_BC21	ARID3B	1.3316	0.283104	15.4951	7.08724e-25	1.12791e-21	46.0558	0.223953	15.9153	0.547026	chr15	TxWk	OpenSea	cg02384859	cg02384859		2.52599e-22
cg00957466_BC21	NA	1.05392	-0.630981	15.4045	9.87196e-25	1.50539e-21	45.7336	0.170325	15.714	0.394956	chr20	Quies	OpenSea	cg00957466			2.56406e-22
cg01707753_BC21	NIBAN1	1.85212	-0.334301	15.58	5.20137e-25	8.50374e-22	46.3566	0.301754	15.4094	0.446672	chr1	TssBiv	Shore				2.56604e-22
cg09052355_TC21	ENSG00000264304;FLOT2	1.74329	0.65905	15.5573	5.64948e-25	9.20048e-22	46.2762	0.281152	15.5663	0.60596	chr17	TxWk	OpenSea	cg09052355			2.58673e-22
cg02280693_BC21	FILNC1	1.25978	0.182666	15.4716	7.72277e-25	1.21522e-21	45.9724	0.213119	15.7285	0.530561	chr6	Quies	OpenSea	cg02280693			2.58987e-22
cg02758803_TC21	LINC01121	1.44139	-0.589334	15.4866	7.30998e-25	1.1546e-21	46.0258	0.229975	15.3903	0.40399	chr2	Quies	OpenSea				2.65528e-22
cg19639490_BC21	SCAMP2	1.20157	0.0383361	15.4402	8.66101e-25	1.33462e-21	45.8609	0.20446	15.8752	0.506437	chr15	TxWk	OpenSea	cg19639490	cg19639490		2.72877e-22
cg11939913_BC21	LHFPL2	1.30654	0.118582	15.4622	7.99256e-25	1.24735e-21	45.939	0.221851	15.7425	0.519808	chr5	TxWk	OpenSea	cg11939913			2.76726e-22
cg18181654_BC21	CX3CR1	1.53686	0.692946	15.496	7.06384e-25	1.12633e-21	46.0591	0.246927	16.0326	0.612096	chr3	Quies	OpenSea	cg18181654			2.78121e-22
cg10497300_BC21	SLC20A2	1.62345	-0.746373	15.4901	7.21751e-25	1.14214e-21	46.0381	0.253565	15.0451	0.380131	chr8	TxWk	OpenSea	cg10497300			2.89607e-22
cg19313495_BC21	TNNT3	1.55351	1.18757	15.4398	8.67251e-25	1.33462e-21	45.8596	0.226758	14.853	0.687783	chr11	Quies	Shelf	cg19313495	cg19313495		3.02636e-22
cg19840161_TC21	ENSG00000259163;TTC7B	1.39599	0.458754	15.4383	8.72273e-25	1.33989e-21	45.854	0.22955	15.7296	0.575158	chr14	EnhWk	OpenSea				3.07572e-22
cg13588403_BC11	DPF3	1.68593	-1.025	15.4589	8.08814e-25	1.25855e-21	45.9274	0.245393	15.4556	0.337843	chr14	Quies	OpenSea	cg13588403	cg13588403		3.08838e-22
cg05192951_BC21	PACS2	1.05205	-0.411051	15.3578	1.17124e-24	1.75729e-21	45.5674	0.175766	15.832	0.430892	chr14	Quies	Shore	cg05192951			3.08871e-22
cg15999887_BC21	TAGAP-AS1	1.53071	1.57833	15.3838	1.06477e-24	1.61196e-21	45.6601	0.198312	14.5377	0.73917	chr6	Quies	Shelf	cg15999887	cg15999887		3.1967e-22
cg08936645_TC13	TBC1D1	2.05131	0.160145	15.5387	6.04379e-25	9.74799e-22	46.2107	0.33532	15.6537	0.525337	chr4	Quies	OpenSea	cg08936645	cg08936645		3.2687e-22
cg22985382_TC21	NA	1.10045	0.00743276	15.3548	1.18439e-24	1.76754e-21	45.5565	0.187528	16.041	0.501264	chr5	Quies	OpenSea	cg22985382			3.31463e-22
cg00586179_BC21	NA	1.55827	-0.0427405	15.443	8.57389e-25	1.32675e-21	45.8707	0.260735	15.6574	0.492845	chr1	EnhA1	OpenSea				3.4593e-22
cg12077559_TC21	MIR7160;MYOM2	1.98714	-1.99406	15.3377	1.26095e-24	1.87844e-21	45.4956	0.204486	13.4468	0.217432	chr8	Quies	OpenSea	cg21816685	cg21816685		3.84115e-22
cg04085571_TC11	LSP1	1.66846	0.415307	15.42	9.32455e-25	1.42451e-21	45.7891	0.270348	15.1965	0.567111	chr11	Quies	OpenSea	cg04085571	cg04085571		3.85113e-22
cg02379708_TC21	RNF144A	1.05443	-1.314	15.2213	1.93479e-24	2.79779e-21	45.0791	0.147155	15.169	0.290743	chr2	Quies	OpenSea				4.1171e-22
cg25436986_TC21	DPF3	1.63071	-0.781226	15.3593	1.16506e-24	1.75262e-21	45.5725	0.25448	15.5334	0.374493	chr14	Quies	OpenSea	cg25436986			4.46007e-22
cg14826031_TC21	MAP6	1.78591	0.994889	15.3771	1.09122e-24	1.64903e-21	45.6362	0.27334	15.5469	0.655201	chr11	ReprPC	Shelf	cg14826031	cg14826031		4.50747e-22
cg14478752_TC21	C5orf64	1.54637	0.262222	15.356	1.17913e-24	1.76597e-21	45.5609	0.255737	15.6755	0.542674	chr5	Quies	Shelf	cg14478752			4.51624e-22
cg27240020_BC21	FARP1	1.91551	-1.74173	15.3107	1.39254e-24	2.06713e-21	45.3991	0.220206	15.1639	0.24512	chr13	TssFlnkU	Shore	cg27240020	cg27240020		4.55196e-22
cg14659935_BC21	CELF2	1.17508	1.03249	15.2402	1.80472e-24	2.62783e-21	45.1468	0.176318	15.261	0.667299	chr10	Quies	OpenSea				4.63333e-22
cg04842880_BC11	CASZ1	1.09908	0.528444	15.2481	1.75295e-24	2.56134e-21	45.1752	0.182414	16.0114	0.588027	chr1	ReprPC	OpenSea	cg04842880	cg04842880		4.67225e-22
cg13373315_TC21	AHDC1	1.22366	0.500584	15.2568	1.69733e-24	2.4931e-21	45.2065	0.202309	15.6666	0.582936	chr1	EnhA1	Shelf	cg13373315	cg13373315		5.04377e-22
cg23129463_BC21	AFAP1L1	1.22559	0.350744	15.2423	1.79099e-24	2.61237e-21	45.1543	0.206902	15.7106	0.558531	chr5	Quies	OpenSea	cg23129463	cg23129463		5.40504e-22
cg16422498_TC21	EML3;ROM1	1.56831	-1.96953	15.1684	2.35175e-24	3.36017e-21	44.8892	0.170723	14.9617	0.213669	chr11	TssFlnkU	Shore				5.73658e-22
cg01342729_BC21	EGFR	1.3015	-0.12362	15.2251	1.90783e-24	2.76985e-21	45.0928	0.219314	15.603	0.479422	chr7	ReprPC	Shore	cg01342729			6.07466e-22
cg23297210_BC21	ENSG00000259370;TLN2	1.17439	-0.539883	15.179	2.2617e-24	3.24812e-21	44.9272	0.192314	15.5003	0.410065	chr15	TxWk	OpenSea	cg23297210			6.2466e-22
cg14913839_BC21	NA	2.17223	1.34585	15.2982	1.45762e-24	2.1561e-21	45.3546	0.293372	13.8244	0.697334	chr2	Quies	OpenSea	cg14913839			6.3254e-22
cg16797751_TC21	ATXN7L1	1.31458	0.772307	15.1604	2.42194e-24	3.43125e-21	44.8606	0.208023	15.4674	0.625863	chr7	EnhWk	OpenSea	cg16797751	cg16797751		7.13777e-22
cg16532798_BC21	LRP5	0.72856	-0.0377269	15.0053	4.30251e-24	5.76443e-21	44.3013	0.125115	16.8553	0.493577	chr11	EnhA1	OpenSea				7.21218e-22
cg08556091_TC21	TOM1L2	1.12932	0.311918	15.1264	2.74688e-24	3.83331e-21	44.7381	0.18988	15.5685	0.55217	chr17	TxWk	OpenSea	cg08556091			7.2787e-22
cg01687369_TC21	OR1K1;PDCL	1.30809	0.760043	15.1533	2.48645e-24	3.51076e-21	44.835	0.20759	15.1608	0.624438	chr9	Quies	OpenSea	cg01687369	cg01687369		7.28799e-22
cg21308365_TC21	CEP85L	1.61218	0.374563	15.2136	1.99022e-24	2.86806e-21	45.0517	0.266957	15.1185	0.56154	chr6	TssFlnkU	OpenSea	cg21308365	cg21308365		7.65647e-22
cg12314945_BC21	GARIN5A	1.16259	0.70372	15.106	2.96217e-24	4.0929e-21	44.6647	0.187364	15.2507	0.616237	chr19	Quies	OpenSea	cg12314945			7.66864e-22
cg22934246_BC21	NA	1.60362	0.754126	15.1624	2.40433e-24	3.41206e-21	44.8677	0.251285	14.7255	0.621111	chr1	Quies	OpenSea	cg22934246			8.57398e-22
cg20451636_BC21	DMWD	1.00154	-0.0476943	15.0412	3.76575e-24	5.10235e-21	44.431	0.171111	15.7316	0.491833	chr19	Tx	Shore	cg20451636	cg20451636		8.73067e-22
cg12114930_BC21	ABCF1	1.43038	1.43954	15.0731	3.34547e-24	4.5698e-21	44.5462	0.192045	14.2177	0.72191	chr6	Tx	OpenSea	cg12114930			8.77609e-22
cg12004945_BC21	PALM2AKAP2	1.13685	-0.490507	15.0569	3.55192e-24	4.83606e-21	44.4879	0.186678	15.3055	0.418313	chr9	EnhA1	OpenSea	cg12004945			9.02785e-22
cg16402811_TC21	ENSG00000256591	1.22395	-0.231608	15.0831	3.22331e-24	4.42456e-21	44.5824	0.204989	15.5352	0.461705	chr11	TxWk	OpenSea				9.06986e-22
cg16443197_BC21	MACROD1	1.27203	-0.039826	15.0954	3.08014e-24	4.24889e-21	44.6267	0.215717	15.4193	0.493501	chr11	ReprPC	Shelf				9.16558e-22
cg02527751_TC21	KCTD5	0.80493	0.428032	14.9568	5.1515e-24	6.78271e-21	44.126	0.135594	16.3298	0.572607	chr16	TxWk	Shelf	cg02527751	cg02527751		9.19695e-22
cg24509919_BC21	NA	1.79636	-0.597526	15.1647	2.38445e-24	3.39087e-21	44.8758	0.279699	15.2476	0.405815	chr1	Quies	OpenSea	cg24509919	cg24509919		9.48422e-22
cg12344893_TC21	JDP2	0.883095	0.424092	14.9701	4.90224e-24	6.46984e-21	44.1742	0.149165	16.0246	0.57171	chr14	EnhA1	OpenSea	cg12344893			9.65077e-22
cg02182504_TC21	KANSL1;Y_RNA	1.04536	0.457926	15.0123	4.19193e-24	5.63428e-21	44.3266	0.174336	15.7563	0.576927	chr17	Quies	OpenSea	cg02182504			9.82258e-22
cg27390775_BC21	TNNC2	1.80414	0.325783	15.155	2.47108e-24	3.49495e-21	44.8411	0.296455	15.9759	0.551572	chr20	TxWk	Shelf	cg27390775			1.0361e-21
cg08132603_BC21	NA	0.919201	1.24475	14.9096	6.14044e-24	7.96503e-21	43.9549	0.132889	15.86	0.700204	chr8	Quies	OpenSea	cg08132603			1.05846e-21
cg13761284_BC21	FAM102A	0.976859	-0.0387515	14.9758	4.79955e-24	6.35926e-21	44.1949	0.167138	15.7181	0.493458	chr9	TxWk	Shore	cg13761284	cg13761284		1.06287e-21
cg12204149_BC21	DCAKD;NMT1	1.49985	-0.169938	15.0895	3.14805e-24	4.32834e-21	44.6054	0.250318	15.1608	0.471914	chr17	Quies	OpenSea	cg12204149			1.08346e-21
cg15045671_BC21	SGMS1	1.57944	-0.269644	15.0906	3.13541e-24	4.31803e-21	44.6093	0.260895	15.2062	0.456684	chr10	TxWk	OpenSea				1.12655e-21
cg20806182_BC21	CELF2	0.971249	-0.408556	14.9465	5.35356e-24	7.03771e-21	44.0885	0.162506	15.7077	0.431179	chr10	ReprPCWk	Shelf	cg20806182			1.14367e-21
cg14919455_BC21	RREB1	1.15371	-0.0516109	14.9939	4.48725e-24	6.00236e-21	44.2604	0.196126	15.3675	0.491339	chr6	TxWk	OpenSea	cg14919455	cg14919455		1.17722e-21
cg07646765_BC21	PKNOX2	0.963131	1.02298	14.8987	6.39527e-24	8.26463e-21	43.9153	0.146194	15.5597	0.667373	chr11	Quies	OpenSea	cg07646765			1.20824e-21
cg09833701_BC21	TNNT3	1.46691	1.15865	14.9874	4.59793e-24	6.12112e-21	44.2366	0.214121	14.3324	0.683444	chr11	Quies	Island	cg09833701	cg09833701		1.31066e-21
cg20115418_BC21	PLCL1	1.52627	-1.08701	14.9875	4.59502e-24	6.12112e-21	44.2373	0.222443	15.5388	0.328051	chr2	Quies	OpenSea	cg20115418			1.3616e-21
cg05038156_BC21	LINC01907	1.28812	0.965463	14.9347	5.59231e-24	7.32859e-21	44.046	0.196085	15.2874	0.655772	chr2	Quies	OpenSea	cg05038156			1.43703e-21
cg24306340_BC21	CACHD1	1.59225	-1.17432	14.9699	4.90616e-24	6.46984e-21	44.1735	0.2259	16.5334	0.31596	chr1	TssA	Shore	cg24306340	cg24306340		1.46154e-21
cg03838680_TC21	MYL3	1.83555	-0.872671	15.0129	4.18189e-24	5.62982e-21	44.329	0.271731	17.1052	0.363342	chr3	TssFlnkU	Shore	cg03838680	cg03838680		1.52979e-21
cg18032502_BC11	TNNT3	1.73012	0.560617	15.0165	4.12696e-24	5.5648e-21	44.3419	0.27704	16.0088	0.590228	chr11	Quies	Island	cg18032502	cg18032502		1.54167e-21
cg16955263_BC21	TMPRSS4	1.48191	0.0735246	14.9411	5.46219e-24	7.16928e-21	44.0689	0.246563	14.8278	0.512183	chr11	Quies	OpenSea				1.76768e-21
cg17268233_TC11	TNNT3	1.46424	0.491229	14.9239	5.82242e-24	7.59454e-21	44.0067	0.241127	15.5453	0.580085	chr11	Quies	OpenSea		cg17268233		1.83125e-21
cg09680149_BC21	LTBR;SCNN1A	1.40187	-0.367034	14.9094	6.14444e-24	7.96503e-21	43.9543	0.232329	15.1435	0.43928	chr12	EnhA1	OpenSea	cg09680149	cg09680149		1.85051e-21
cg00134787_BC21	ENSG00000272736;MYH1;MYHAS	2.09948	0.380805	15.017	4.11938e-24	5.56352e-21	44.3436	0.337158	15.3153	0.559349	chr17	Quies	OpenSea	cg00134787	cg00134787	cg00134787	1.87579e-21
cg27532676_TC21	CELF2	0.964375	0.58748	14.7822	9.88149e-24	1.23696e-20	43.4915	0.157446	15.7965	0.59823	chr10	Quies	OpenSea	cg27532676	cg27532676		1.94755e-21
cg25704769_TC21	ENSG00000259370	1.62833	1.77151	14.8379	8.02485e-24	1.02913e-20	43.6943	0.197299	14.4094	0.762462	chr15	EnhWk	OpenSea	cg25704769			2.03045e-21
cg05599982_BC21	HADH	1.02641	0.000156373	14.7889	9.6375e-24	1.20918e-20	43.5159	0.175466	15.4147	0.49993	chr4	TxWk	OpenSea				2.1217e-21
cg02970757_BC21	ATP2A1	1.37026	1.40319	14.8049	9.07676e-24	1.14822e-20	43.5743	0.187619	14.5114	0.718299	chr16	Quies	OpenSea	cg02970757			2.15428e-21
cg08323784_TC21	JADE1	1.10734	0.488048	14.7981	9.31151e-24	1.17438e-20	43.5494	0.184044	15.2783	0.581643	chr4	TxWk	OpenSea	cg08323784			2.16137e-21
cg19868355_TC21	EPHB2	1.21099	-0.5187	14.8151	8.73691e-24	1.11194e-20	43.6115	0.19865	15.432	0.414297	chr1	Quies	OpenSea	cg19868355			2.20886e-21
cg17093719_TC21	NA	1.35671	-0.446849	14.8476	7.73802e-24	9.93861e-21	43.7297	0.223565	14.9643	0.426309	chr11	Quies	OpenSea				2.22193e-21
cg16911576_TC21	TNNT3	1.51971	1.42842	14.8123	8.82866e-24	1.12022e-20	43.6013	0.204424	13.9832	0.720374	chr11	Quies	Shore	cg16911576	cg16911576		2.28999e-21
cg15426225_BC21	NCOR2	1.23332	0.201353	14.8058	9.04556e-24	1.14601e-20	43.5776	0.207944	14.9643	0.533792	chr12	TxWk	OpenSea	cg15426225			2.38305e-21
cg25010149_TC21	EGFLAM	1.43629	0.973261	14.8009	9.21202e-24	1.16358e-20	43.5599	0.217375	14.5352	0.655644	chr5	Quies	OpenSea	cg25010149			2.52934e-21
cg09936033_BC21	SEC13	0.96483	0.0955447	14.7184	1.25467e-23	1.53621e-20	43.2589	0.164861	15.3762	0.516344	chr3	Tx	OpenSea	cg09936033			2.53261e-21
cg06047137_BC11	NA	1.15498	0.947066	14.7279	1.2107e-23	1.49108e-20	43.2936	0.180406	14.7641	0.654418	chr11	Quies	OpenSea	cg06047137			2.69e-21
cg27618318_BC21	TPM1	1.28416	1.14133	14.7411	1.15236e-23	1.4255e-20	43.3417	0.190539	14.7353	0.682433	chr15	Tx	OpenSea	cg27618318	cg27618318		2.71614e-21
cg10180478_BC21	ENSG00000273682	1.69703	0.878631	14.8296	8.27635e-24	1.05653e-20	43.6642	0.259141	14.7137	0.638174	chr3	Tx	OpenSea	cg10180478			2.73791e-21
cg22607665_TO21	LINC02210-CRHR1	1.38762	0.806227	14.7746	1.01662e-23	1.26882e-20	43.4639	0.216359	14.6678	0.630673	chr17	ReprPCWk	OpenSea				2.74521e-21
cg22159253_BC21	CACHD1	1.3463	-0.0287888	14.7887	9.64513e-24	1.20918e-20	43.5151	0.22786	15.0365	0.495003	chr1	Quies	OpenSea	cg22159253			2.75524e-21
cg19897409_TC21	ARID1B	1.00625	0.187675	14.6992	1.34868e-23	1.63697e-20	43.1885	0.171728	15.448	0.531668	chr6	EnhWk	OpenSea	cg19897409			2.81115e-21
cg25003674_TC21	AIMP2;SNORA80D	1.347	-0.267423	14.7583	1.08037e-23	1.34239e-20	43.4046	0.225336	14.8314	0.455391	chr7	Tx	OpenSea	cg25003674			3.02488e-21
cg00311165_TC21	NA	1.55011	1.85464	14.6941	1.37474e-23	1.65661e-20	43.1698	0.184414	13.0156	0.77358	chr15	ReprPCWk	Shelf	cg00311165			3.05503e-21
cg12574576_TC21	LINC00840	1.25351	-0.704019	14.7145	1.27315e-23	1.55655e-20	43.2446	0.198337	14.7111	0.384296	chr10	Quies	OpenSea	cg12574576	cg12574576		3.08721e-21
cg25168944_TC21	CDK5RAP1	1.31619	0.0704203	14.7461	1.13119e-23	1.40346e-20	43.3598	0.222946	15.0158	0.511906	chr20	Tx	OpenSea				3.12895e-21
cg08029189_TC11	TNNT3	1.51209	0.105204	14.7709	1.03088e-23	1.2847e-20	43.4503	0.253895	15.1595	0.51687	chr11	Quies	OpenSea	cg08029189	cg08029189		3.2618e-21
cg18820268_BC21	LRFN2	1.34308	0.528634	14.728	1.21051e-23	1.49108e-20	43.2938	0.222139	14.899	0.587856	chr6	Quies	OpenSea	cg18820268			3.31226e-21
cg04402575_TC21	LINC02004	1.31561	-0.320659	14.7121	1.28472e-23	1.56842e-20	43.2358	0.217637	15.0142	0.446949	chr3	EnhA1	OpenSea	cg04402575	cg04402575		3.41346e-21
cg14960328_BC21	ENSG00000283573	1.146	-1.27472	14.6239	1.78967e-23	2.1321e-20	42.9128	0.160177	15.0273	0.298057	chr6	Quies	OpenSea	cg14960328			3.41514e-21
cg26928858_TC21	CCDC57	1.49741	-1.11586	14.7013	1.33793e-23	1.62627e-20	43.1963	0.214676	14.6832	0.32335	chr17	TssFlnkU	OpenSea	cg26928858	cg26928858		3.49121e-21
cg14310401_TC21	ENSG00000235007;PTPA	1.10909	-2.0498	14.5101	2.74778e-23	3.13122e-20	42.4948	0.115212	14.6041	0.199729	chr9	EnhG2	OpenSea				3.60754e-21
cg12079896_BC21	ENSG00000214773;SMARCC1	1.53495	1.5167	14.6602	1.56112e-23	1.87851e-20	43.0459	0.204907	13.5945	0.731384	chr3	TxWk	OpenSea				3.8492e-21
cg08880437_BC21	NA	1.53782	-1.58599	14.6348	1.71758e-23	2.05792e-20	42.9528	0.192416	14.0927	0.25939	chr14	Quies	OpenSea	cg08880437			3.95978e-21
cg25168946_BC21	CDK5RAP1	1.44923	0.193294	14.6967	1.36109e-23	1.64489e-20	43.1795	0.244093	14.8786	0.532313	chr20	Tx	OpenSea				4.01506e-21
cg01995635_BC21	TSEN2	1.16531	-0.470012	14.6269	1.76912e-23	2.11062e-20	42.924	0.19139	14.8972	0.421777	chr3	EnhA1	OpenSea	cg01995635			4.03953e-21
cg19057001_BC21	ANXA6;ENSG00000254298	1.26724	-0.34979	14.6364	1.70748e-23	2.04874e-20	42.9586	0.209168	15.1753	0.442182	chr5	TssFlnkU	Shore	cg19057001	cg19057001		4.2853e-21
cg05050055_BC21	LRIG1	1.27021	0.0914878	14.6207	1.8111e-23	2.15153e-20	42.9011	0.215488	14.9146	0.515238	chr3	Quies	OpenSea				4.63628e-21
cg01071380_BC21	DIPK1A	1.24456	0.457317	14.6062	1.91241e-23	2.26227e-20	42.8481	0.206757	15.2185	0.575944	chr1	Quies	OpenSea				4.67741e-21
cg17922296_TC21	CD82	1.10711	1.18133	14.5345	2.50608e-23	2.90312e-20	42.5845	0.161415	14.7654	0.689634	chr11	TxWk	OpenSea	cg17922296			4.68608e-21
cg05363574_TC21	NA	1.77098	0.231594	14.6985	1.35203e-23	1.63866e-20	43.186	0.291768	15.4933	0.536167	chr2	Quies	OpenSea	cg05363574	cg05363574		4.78108e-21
cg18004617_BC21	ARHGAP26	1.10908	0.515153	14.5604	2.27277e-23	2.64381e-20	42.6798	0.181969	14.8356	0.585342	chr5	Quies	OpenSea	cg18004617			4.8109e-21
cg15436494_BC21	ENSG00000233060;PCBP1-AS1	1.03892	-0.828338	14.5252	2.59547e-23	2.9893e-20	42.5504	0.163409	15.3819	0.363653	chr2	EnhA2	OpenSea	cg15436494			4.88478e-21
cg02890309_BC21	SIPA1L3	1.33601	-0.30116	14.6079	1.90074e-23	2.25164e-20	42.8541	0.223043	14.8959	0.449827	chr19	Quies	OpenSea				5.02213e-21
cg02314019_BC21	PTPRM	1.24589	0.255627	14.5772	2.13349e-23	2.50826e-20	42.7415	0.210973	15.0495	0.542577	chr18	Quies	OpenSea	cg02314019			5.29177e-21
cg05548186_BC21	ENSG00000260633	1.10514	1.57457	14.4508	3.43836e-23	3.86784e-20	42.2762	0.14318	13.1289	0.742942	chr3	Quies	OpenSea				5.53796e-21
cg04870918_TC21	NIBAN1;RNU7-13P	1.4025	0.670907	14.5731	2.16678e-23	2.53458e-20	42.7264	0.225202	13.9124	0.60843	chr1	Quies	OpenSea	cg04870918	cg04870918		5.70792e-21
cg04102510_BC21	ITPKB;ITPKB-IT1	1.6508	-1.4363	14.5612	2.26622e-23	2.63985e-20	42.6826	0.223089	15.153	0.280687	chr1	EnhA1	OpenSea	cg04102510	cg04102510		5.88922e-21
cg25153852_BC21	AHDC1	0.966411	-0.312068	14.4539	3.39809e-23	3.83064e-20	42.2877	0.163161	15.0832	0.447132	chr1	EnhA1	OpenSea	cg25153852			6.25011e-21
cg00479207_BC21	TNNC2	1.25291	-0.0752313	14.5244	2.60361e-23	2.9893e-20	42.5473	0.212485	14.7675	0.487232	chr20	TxWk	Shelf	cg00479207			6.3518e-21
cg14095283_TC21	PGBD5	1.33611	0.879431	14.5129	2.7192e-23	3.10287e-20	42.505	0.206394	14.6947	0.642369	chr1	Quies	OpenSea	cg14095283	cg14095283		6.40412e-21
cg02052797_TC21	NA	1.36018	1.15667	14.4934	2.92617e-23	3.32546e-20	42.4335	0.199295	14.0503	0.68363	chr16	TxWk	OpenSea	cg02052797	cg02052797		6.62747e-21
cg16407914_BC21	DAGLA	1.5321	1.00228	14.5327	2.52344e-23	2.91921e-20	42.5778	0.230582	13.5073	0.65902	chr11	Quies	OpenSea				6.73117e-21
cg21650018_TC21	PSKH1	1.2377	0.615355	14.4871	2.99726e-23	3.39246e-20	42.41	0.201332	14.7245	0.601261	chr16	TxWk	OpenSea				6.8301e-21
cg03345805_TC21	HIBCH;INPP1	1.28102	-2.7494	14.2761	6.67266e-23	7.01303e-20	41.6295	0.0978487	12.7985	0.135583	chr2	TssFlnkU	Shore	cg03345805	cg03345805		6.86215e-21
cg06796381_TC21	GJA5	2.05714	0.57611	14.623	1.79521e-23	2.13567e-20	42.9097	0.326932	14.9031	0.589333	chr1	Quies	OpenSea	cg06796381	cg06796381		6.98221e-21
cg18255141_TC21	LTBR;SCNN1A	1.86155	1.01223	14.5629	2.25171e-23	2.6266e-20	42.6889	0.280119	14.0751	0.657281	chr12	EnhA1	OpenSea	cg18255141			7.3576e-21
cg04842197_BC21	CCDC12	0.773588	-0.156316	14.3398	5.23664e-23	5.63076e-20	41.8659	0.132392	15.674	0.473324	chr3	EnhA1	OpenSea				7.45469e-21
cg15175432_BC21	HKDC1	1.68477	1.08022	14.5178	2.66901e-23	3.05807e-20	42.5231	0.246759	13.9872	0.668689	chr10	Quies	OpenSea				7.54605e-21
cg01579208_BC21	ENSG00000228697	0.865195	-0.135461	14.3685	4.69618e-23	5.12869e-20	41.9721	0.147677	15.2377	0.477081	chr1	Quies	OpenSea				7.5739e-21
cg15095338_BC21	ATP2B4	1.1008	0.463838	14.4287	3.73887e-23	4.16442e-20	42.1945	0.183609	15.067	0.57762	chr1	EnhA1	OpenSea	cg15095338			7.64627e-21
cg26748598_TC21	ENSG00000289688	1.79587	1.21197	14.5274	2.57419e-23	2.97381e-20	42.5584	0.257601	13.7153	0.686736	chr13	Quies	OpenSea	cg26748598	cg26748598		7.66057e-21
cg02142900_TC21	NA	1.09484	-0.170611	14.4312	3.70268e-23	4.14613e-20	42.2039	0.186317	14.9101	0.471325	chr16	TxWk	OpenSea	cg02142900	cg02142900		7.72494e-21
cg18432105_TC21	MYH2;MYHAS	1.89938	0.256399	14.5732	2.16579e-23	2.53458e-20	42.7268	0.312638	14.6222	0.542227	chr17	Quies	OpenSea	cg18432105	cg18432105	cg18432105	7.92404e-21
cg23791626_TC21	PITPNC1	1.50265	-1.82893	14.39	4.3279e-23	4.75109e-20	42.0518	0.169426	14.6661	0.229289	chr17	Quies	OpenSea	cg23791626	cg23791626		8.04958e-21
cg12673439_BC21	NA	1.14141	0.09219	14.4307	3.70988e-23	4.14866e-20	42.2021	0.194434	14.7687	0.515604	chr5	EnhA1	Shelf	cg12673439			8.0664e-21
cg02128191_BC21	DIP2C	1.10827	0.553733	14.409	4.02783e-23	4.47439e-20	42.1219	0.182041	14.6958	0.592337	chr10	TxWk	Island	cg02128191	cg02128191		8.14522e-21
cg04701668_TC21	TGFBR2	1.88956	0.522629	14.5464	2.39602e-23	2.78331e-20	42.6283	0.304318	14.2772	0.583145	chr3	EnhA1	OpenSea				8.47011e-21
cg12299399_BC21	PEBP4	1.09064	1.62826	14.3156	5.74056e-23	6.1022e-20	41.7763	0.140392	14.0278	0.75132	chr8	ReprPC	Shore				8.567e-21
cg00631074_TC21	NA	1.12054	0.10453	14.3975	4.20784e-23	4.63749e-20	42.0792	0.1898	14.8018	0.517442	chr1	ReprPCWk	OpenSea				8.80198e-21
cg17066056_BC21	NA	1.26534	0.189449	14.4299	3.72114e-23	4.1504e-20	42.1991	0.213522	14.5713	0.531826	chr2	Quies	OpenSea	cg17066056			8.86199e-21
cg15283789_BC21	ZMIZ1	1.19032	-0.553234	14.3933	4.27509e-23	4.70543e-20	42.0638	0.194519	14.5516	0.408007	chr10	EnhA1	OpenSea				9.15293e-21
cg14419147_BC21	ENSG00000288208;TESK2	1.06819	0.412768	14.3432	5.16907e-23	5.57239e-20	41.8785	0.178568	15.0729	0.569201	chr1	TxWk	OpenSea	cg14419147			9.95052e-21
cg26816720_BC21	MTSS1	1.0987	0.130566	14.3557	4.92985e-23	5.34217e-20	41.9248	0.18652	14.8482	0.521896	chr8	Quies	OpenSea	cg26816720			9.96422e-21
cg15096505_TC21	IL10;IL19	1.83786	1.15741	14.4453	3.51095e-23	3.9367e-20	42.2558	0.264869	14.6237	0.677676	chr1	Quies	OpenSea	cg15096505	cg15096505		1.04271e-20
cg07043247_TC21	CELF2	1.36359	1.40624	14.3371	5.29016e-23	5.68103e-20	41.856	0.185122	14.1497	0.719018	chr10	Quies	OpenSea	cg07043247	cg07043247		1.05168e-20
cg08838149_BC21	ANKH	0.967086	1.1984	14.2479	7.42725e-23	7.68098e-20	41.5249	0.14018	14.6839	0.693193	chr5	Quies	OpenSea	cg08838149			1.07672e-20
cg22031745_BC21	RTN4RL1	1.20111	0.170368	14.3521	4.99734e-23	5.40812e-20	41.9115	0.203173	14.6281	0.528671	chr17	Quies	OpenSea				1.09879e-20
cg05284887_TC21	GJA5	1.3323	-0.185689	14.3782	4.526e-23	4.96207e-20	42.0081	0.22274	14.5015	0.469637	chr1	Quies	OpenSea	cg05284887			1.10525e-20
cg21529778_BC21	JDP2	1.61135	1.04477	14.405	4.0901e-23	4.53059e-20	42.1069	0.244205	14.4736	0.66453	chr14	TxWk	Shelf	cg21529778	cg21529778		1.10639e-20
cg01432692_BC21	SIPA1L2	1.21276	1.09938	14.3047	5.98365e-23	6.32852e-20	41.7358	0.181353	15.097	0.676426	chr1	Quies	OpenSea	cg01432692	cg01432692		1.14769e-20
cg15871435_BC21	KLHL29	1.64552	1.35664	14.3621	4.81157e-23	5.2409e-20	41.9484	0.223391	13.542	0.70809	chr2	EnhWk	OpenSea	cg15871435			1.17077e-20
cg02219206_TC21	NA	1.08953	-1.3328	14.2335	7.8471e-23	8.04572e-20	41.4713	0.147818	13.5932	0.288728	chr2	Quies	OpenSea	cg02219206			1.1893e-20
cg17373573_TC21	QDPR	0.955948	-0.85225	14.229	7.98361e-23	8.16572e-20	41.4545	0.147563	14.3943	0.359764	chr4	TxWk	OpenSea	cg17373573			1.20496e-20
cg11123644_BC21	TTLL4	1.30849	0.713114	14.332	5.39409e-23	5.78523e-20	41.837	0.209564	13.8791	0.61768	chr2	TxWk	OpenSea	cg11123644	cg11123644		1.21238e-20
cg00095326_BC21	NA	1.37387	-1.55986	14.266	6.9334e-23	7.20579e-20	41.5921	0.169215	14.066	0.26539	chr1	Quies	OpenSea	cg00095326	cg00095326		1.21933e-20
cg27606341_TC21	FYB1	1.40249	0.0343523	14.3657	4.74708e-23	5.17737e-20	41.9616	0.236768	14.4565	0.505748	chr5	Quies	OpenSea	cg27606341	cg27606341	cg27606341	1.22584e-20
cg02134763_BC21	SLC35F3	1.22188	1.04762	14.2904	6.31975e-23	6.66717e-20	41.6825	0.183873	14.5276	0.668373	chr1	Quies	OpenSea				1.22591e-20
cg22261619_TC21	PEMT	1.18772	1.12856	14.2819	6.52609e-23	6.86759e-20	41.6511	0.178508	14.2829	0.681554	chr17	Quies	OpenSea				1.22592e-20
cg01860706_BC21	NA	1.37577	0.269524	14.3557	4.93003e-23	5.34217e-20	41.9247	0.230179	14.3476	0.544918	chr15	Quies	OpenSea		cg01860706		1.22965e-20
cg21096228_BC21	NA	1.32406	0.000548303	14.3258	5.52311e-23	5.89346e-20	41.8139	0.223351	14.4087	0.50001	chr15	Quies	OpenSea	cg21096228			1.31631e-20
cg23200506_TC21	APOA4	1.0904	-0.8118	14.2425	7.58355e-23	7.80412e-20	41.5046	0.17003	14.5209	0.36665	chr11	Quies	Shore	cg23200506	cg23200506		1.32693e-20
cg16763316_TC21	ATP2A1	1.17674	0.668086	14.2742	6.71994e-23	7.04506e-20	41.6226	0.19169	14.6749	0.610794	chr16	Quies	Island	cg16763316	cg16763316		1.35047e-20
cg17172547_BC21	LINC00940	1.20787	0.774837	14.2726	6.76111e-23	7.07055e-20	41.6166	0.192579	14.3983	0.627232	chr12	Quies	OpenSea				1.36164e-20
cg14533188_TC21	PPP3CA	1.45884	1.17572	14.2905	6.31758e-23	6.66717e-20	41.6828	0.21057	13.5395	0.685115	chr4	Quies	OpenSea				1.40391e-20
cg25963925_BC11	LINC02240	1.64035	1.93152	14.2489	7.40029e-23	7.66255e-20	41.5285	0.185714	14.1242	0.78138	chr5	Quies	OpenSea	cg25963925			1.42304e-20
cg26322512_BO11	PLA2G6	1.23216	-0.756867	14.2588	7.12773e-23	7.39859e-20	41.5651	0.195684	14.1339	0.3754	chr22	TxWk	OpenSea				1.44779e-20
cg06579738_BC21	COLCA1	1.44822	-0.0972651	14.321	5.62451e-23	5.98643e-20	41.7962	0.243659	14.4284	0.48399	chr11	Quies	Shelf	cg06579738	cg06579738		1.45865e-20
cg15492535_BC21	ARMH3	0.946168	0.214767	14.1895	9.28089e-23	9.38954e-20	41.3075	0.161287	14.8347	0.536406	chr10	TxWk	OpenSea				1.51441e-20
cg10572362_BC21	SLC41A3	0.941559	0.238366	14.1806	9.60312e-23	9.6573e-20	41.2742	0.160322	14.866	0.540427	chr3	TxWk	OpenSea	cg10572362			1.54828e-20
cg09474227_BC21	LRFN2	1.28425	-0.0320277	14.2681	6.8779e-23	7.17479e-20	41.5999	0.217308	14.6449	0.494302	chr6	Quies	OpenSea				1.55914e-20
cg17128892_BC21	IRF2	1.38132	-2.40256	14.1001	1.3061e-22	1.27376e-19	40.9741	0.128417	13.5184	0.166691	chr4	EnhWk	Shelf	cg17128892	cg17128892		1.63572e-20
cg06426689_TC11	CABIN1	1.39641	0.464697	14.2669	6.91045e-23	7.19979e-20	41.5953	0.229038	14.5587	0.575714	chr22	Tx	OpenSea	cg06426689			1.64903e-20
cg02888745_TC21	LBX1-AS1;LINC02681	1.1805	-1.05417	14.1844	9.46241e-23	9.55015e-20	41.2886	0.174468	14.4415	0.329673	chr10	ReprPCWk	OpenSea	cg02888745	cg02888745		1.6662e-20
cg22876375_BC21	PABPC1L	1.3009	-0.223006	14.2421	7.59375e-23	7.80504e-20	41.5033	0.218052	14.423	0.463263	chr20	Tx	OpenSea	cg22876375			1.70191e-20
cg08161685_TC21	SMIM2;SMIM2-AS1;SMIM2-IT1	1.47127	-0.251113	14.2662	6.92919e-23	7.20579e-20	41.5927	0.244345	14.3674	0.458597	chr13	Quies	OpenSea	cg08161685			1.7607e-20
cg23863199_BC21	SLCO5A1	2.10987	0.660006	14.3478	5.07953e-23	5.48292e-20	41.8956	0.32943	15.0728	0.601964	chr8	Quies	OpenSea	cg23863199			1.80624e-20
cg05756685_TC21	VPS13D	1.02046	-0.377457	14.1469	1.09214e-22	1.08528e-19	41.1487	0.170884	14.4752	0.436388	chr1	Quies	OpenSea		cg05756685		1.85458e-20
cg06522511_BC21	ZCCHC24	0.909567	-0.643818	14.1032	1.29069e-22	1.26314e-19	40.9857	0.147606	14.7544	0.392203	chr10	EnhA1	OpenSea	cg06522511			1.86447e-20
cg25826780_TC21	CBR1-AS1	0.938025	0.218282	14.1263	1.18189e-22	1.17031e-19	41.0716	0.159705	14.75	0.537129	chr21	Quies	OpenSea				1.86905e-20
cg03757471_BC21	ASB8;ENSG00000258051	0.99696	0.0943067	14.14	1.12149e-22	1.11314e-19	41.1228	0.170305	14.6936	0.515877	chr12	Quies	Shelf	cg03757471			1.89572e-20
cg15030958_TC21	LNCRNA-IUR	1.5216	1.59803	14.1773	9.72422e-23	9.75569e-20	41.262	0.194405	12.9964	0.741998	chr11	Quies	OpenSea	cg15030958			1.89656e-20
cg10037548_TC21	NA	1.35768	1.54849	14.1512	1.07439e-22	1.07019e-19	41.1647	0.179436	13.8411	0.737557	chr2	Quies	OpenSea	cg10037548			1.9203e-20
cg20684614_TC21	NA	0.770608	-0.688039	14.0431	1.62517e-22	1.55419e-19	40.7607	0.124893	15.2313	0.384445	chr15	Quies	OpenSea				1.94107e-20
cg02577963_TC11	KDM4B	1.1023	-0.0471197	14.1585	1.04471e-22	1.04186e-19	41.192	0.187518	14.4703	0.492029	chr19	Tx	Shore	cg02577963	cg02577963		1.95367e-20
cg25197469_TC21	SYTL2	1.30471	-0.11011	14.202	8.84935e-23	8.98546e-20	41.354	0.22009	14.4061	0.481377	chr11	Quies	OpenSea	cg25197469			1.97761e-20
cg07367777_BC21	ENSG00000285155	1.45467	0.738252	14.2163	8.3808e-23	8.56153e-20	41.4071	0.231323	14.2953	0.619625	chr2	EnhA1	OpenSea	cg07367777			1.98048e-20
cg10505779_TC21	NA	1.75041	0.624748	14.2734	6.74121e-23	7.05853e-20	41.6195	0.281541	14.4366	0.598838	chr7	ZNF/Rpts	Shelf				1.98726e-20
cg00533825_TC21	CD82	1.07407	0.951474	14.1108	1.25381e-22	1.23313e-19	41.014	0.162357	14.3336	0.654962	chr11	TxWk	OpenSea	cg00533825			2.00209e-20
cg07995615_TC21	DLEU1;DLEU7	0.792477	-0.41181	14.0497	1.58468e-22	1.51721e-19	40.7853	0.133209	15.0661	0.429976	chr13	Quies	OpenSea	cg07995615			2.02106e-20
cg19590267_BC21	NA	1.00321	-0.887771	14.0711	1.45969e-22	1.41043e-19	40.8655	0.153329	14.4849	0.353796	chr17	Quies	OpenSea	cg19590267			2.16259e-20
cg07847788_TC21	CTC1;LINC00324	1.23199	0.0484513	14.1595	1.04084e-22	1.03924e-19	41.1956	0.20911	14.4043	0.508097	chr17	TxWk	Shelf	cg07847788	cg07847788		2.17315e-20
cg04387597_BC21	GPRC5C	1.31771	-0.542433	14.1604	1.03713e-22	1.03676e-19	41.1991	0.216827	14.4396	0.410519	chr17	EnhA2	Island	cg04387597	cg04387597		2.24799e-20
cg13381498_BC21	ABHD15-AS1;TP53I13	0.94739	0.143517	14.0728	1.45033e-22	1.40462e-19	40.8718	0.161862	14.6903	0.52436	chr17	EnhWk	Shore	cg13381498			2.27354e-20
cg16214693_BC21	LHPP	0.787477	0.753244	13.9934	1.96722e-22	1.83121e-19	40.5742	0.12647	15.0366	0.625866	chr10	EnhA1	Island	cg16214693	cg16214693		2.31593e-20
cg24597457_TC21	AHCYL2	1.39848	1.47242	14.1054	1.28012e-22	1.25426e-19	40.9937	0.191502	14.037	0.727825	chr7	Quies	OpenSea	cg24597457			2.40193e-20
cg02954562_TC21	IFFO1	1.47824	-2.61244	13.9664	2.18223e-22	2.01569e-19	40.473	0.121815	13.2969	0.148519	chr12	EnhA1	Island	cg02954562	cg02954562		2.45542e-20
cg21184781_BC21	RNU6-1305P;SKP2	0.871865	0.791657	14.0034	1.89276e-22	1.77055e-19	40.6119	0.139193	14.8964	0.632137	chr5	EnhWk	Shore	cg21184781			2.46449e-20
cg10401626_TC21	NA	0.870657	0.731641	14.0049	1.88187e-22	1.7635e-19	40.6175	0.139868	14.4469	0.622121	chr7	Quies	OpenSea	cg10401626			2.46658e-20
cg17565164_TC21	SENP5	1.934	0.515501	14.2348	7.8095e-23	8.01697e-20	41.476	0.310827	14.0003	0.581646	chr3	Tx	OpenSea	cg17565164			2.49189e-20
cg01233141_BC21	MYOM2	1.72543	0.617167	14.2046	8.7626e-23	8.91897e-20	41.3636	0.279677	14.0781	0.599512	chr8	Quies	Shelf	cg01233141	cg01233141		2.49443e-20
cg24058805_BC11	PDE4B	1.22939	0.00652364	14.118	1.21962e-22	1.20483e-19	41.0409	0.208774	14.5676	0.500714	chr1	Quies	OpenSea	cg24058805	cg24058805		2.51538e-20
cg07511317_TC21	ENSG00000269940;KLC1	1.78421	0.993421	14.1817	9.56218e-23	9.62767e-20	41.2784	0.262629	13.0015	0.654389	chr14	Tx	OpenSea	cg07511317	cg07511317		2.52851e-20
cg03410998_TC21	GLI2	0.828838	-1.24644	13.9442	2.37669e-22	2.17377e-19	40.3896	0.116763	14.681	0.299243	chr2	Quies	OpenSea				2.53815e-20
cg08115876_BC21	ENSG00000244757;PAPPA	1.25715	0.456544	14.1107	1.25415e-22	1.23313e-19	41.0137	0.209771	14.0839	0.575865	chr9	Quies	OpenSea				2.58676e-20
cg19560210_TC21	PGBD5	1.37362	0.963027	14.1014	1.29968e-22	1.26897e-19	40.9789	0.208424	14.2902	0.654689	chr1	Quies	OpenSea	cg19560210	cg19560210	cg19560210	2.64485e-20
cg26440629_BC21	PPP1R15B;PPP1R15B-AS1	1.14381	-1.05842	14.0415	1.63546e-22	1.56048e-19	40.7546	0.171012	13.8835	0.329396	chr1	TssFlnkD	OpenSea				2.66861e-20
cg04467638_TC21	NA	1.52072	1.78068	14.063	1.50604e-22	1.44853e-19	40.835	0.18572	13.54	0.765618	chr8	Quies	OpenSea	cg04467638			2.69021e-20
cg12414782_TC21	TNNI3	0.935466	1.31052	13.9624	2.21602e-22	2.04258e-19	40.458	0.132176	14.567	0.709429	chr19	ReprPCWk	Shore	cg12414782			2.6998e-20
cg08600854_BC21	CAMTA1	0.934479	-0.0454118	14.0138	1.81835e-22	1.71548e-19	40.6511	0.159592	14.6347	0.492221	chr1	Quies	OpenSea	cg08600854			2.73776e-20
cg06471536_BC21	PREP	1.05188	0.491194	14.039	1.65092e-22	1.57345e-19	40.7454	0.174416	14.4708	0.582227	chr6	Quies	OpenSea	cg06471536	cg06471536		2.74435e-20
cg14694038_TC21	KDM4B	0.850365	-0.903729	13.9535	2.29344e-22	2.10451e-19	40.4244	0.132368	14.5781	0.350533	chr19	TxWk	Island	cg14694038	cg14694038		2.78568e-20
cg04147479_TC21	NA	1.47747	0.855677	14.1112	1.25191e-22	1.23313e-19	41.0154	0.231835	13.8549	0.638139	chr1	Quies	OpenSea		cg04147479		2.85884e-20
cg19782521_TC21	NA	1.35437	0.270117	14.1028	1.29306e-22	1.26398e-19	40.9839	0.22721	14.1755	0.544802	chr17	Quies	OpenSea	cg19782521			2.8719e-20
cg03459415_TC21	ENSG00000234810;LINC01755	1.27049	0.10011	14.0843	1.38804e-22	1.34844e-19	40.9147	0.215368	14.2572	0.516844	chr1	Quies	OpenSea	cg03459415	cg03459415		2.9041e-20
cg10100417_BC21	EXTL3	1.48917	0.378367	14.11	1.25779e-22	1.23526e-19	41.0109	0.246092	14.1963	0.56189	chr8	Tx	Shore	cg10100417			3.03988e-20
cg27049263_BC21	RERE;RERE-AS1	1.54115	1.15608	14.072	1.45503e-22	1.40754e-19	40.8687	0.222587	13.8789	0.681722	chr1	Quies	Shelf	cg27049263			3.13301e-20
cg26235494_BC21	DEPDC5;ENSG00000227813;ENSG00000285404	1.60014	-0.0332248	14.1252	1.18677e-22	1.17377e-19	41.0676	0.268293	14.4387	0.494029	chr22	TxWk	OpenSea				3.14913e-20
cg01946313_BC21	PTPN14	1.15665	1.91954	13.9214	2.59412e-22	2.34948e-19	40.3041	0.135091	13.0356	0.784835	chr1	Quies	OpenSea				3.17394e-20
cg26202989_BC21	NF2	1.33938	0.99053	14.0428	1.627e-22	1.55419e-19	40.7596	0.204241	13.8169	0.659043	chr22	TxWk	OpenSea				3.17429e-20
cg13081670_TC21	TMED3	1.16546	-0.0964084	14.0313	1.70079e-22	1.61364e-19	40.7163	0.197719	14.3838	0.483672	chr15	Tx	Shelf	cg13081670			3.19047e-20
cg16263129_BC21	XXYLT1	1.18837	-0.0146718	14.0358	1.67146e-22	1.58941e-19	40.7333	0.201667	14.338	0.497541	chr3	Quies	OpenSea	cg16263129			3.20532e-20
cg14551458_BC21	NA	1.9509	0.39221	14.167	1.01141e-22	1.01226e-19	41.2236	0.316781	14.692	0.561655	chr5	TxWk	OpenSea	cg14551458			3.20664e-20
cg13664635_TC11	AOPEP	1.60073	1.2503	14.0659	1.48924e-22	1.43567e-19	40.846	0.226417	13.5636	0.693126	chr9	Quies	OpenSea	cg13664635	cg13664635		3.2506e-20
cg15061436_BC21	CNIH3	1.89865	1.86575	14.0577	1.5365e-22	1.47614e-19	40.8155	0.221453	13.3513	0.768137	chr1	Quies	OpenSea	cg15061436			3.26895e-20
cg20689661_BC21	ENSG00000286192;MAD1L1	1.47754	1.04842	14.0542	1.55773e-22	1.49482e-19	40.8021	0.222137	13.9348	0.666519	chr7	EnhA1	OpenSea	cg20689661	cg20689661		3.32055e-20
cg13992976_BC21	MTSS1	1.09048	-0.00963463	13.9892	1.99875e-22	1.85644e-19	40.5587	0.185487	14.4709	0.498287	chr8	Quies	OpenSea	cg13992976			3.44345e-20
cg13870953_BC21	NA	1.19488	0.441412	14.0099	1.8464e-22	1.73803e-19	40.6361	0.198901	14.3323	0.573525	chr9	Quies	OpenSea				3.45696e-20
cg11801086_TC21	KIF6	1.68221	1.75419	14.0082	1.85803e-22	1.74469e-19	40.63	0.201979	12.5642	0.758668	chr6	Quies	OpenSea	cg11801086			3.52391e-20
cg03531810_BC21	ENSG00000253715;LY6D	1.07566	-0.225257	13.9729	2.12842e-22	1.97033e-19	40.4973	0.182222	14.5068	0.462254	chr8	Quies	OpenSea		cg03531810		3.59037e-20
cg18196304_BC21	SNTB1	1.6703	0.473394	14.0905	1.35505e-22	1.31843e-19	40.9382	0.274785	14.5905	0.576559	chr8	ReprPC	Shore	cg18196304			3.62285e-20
cg19624425_BC11	PRKCH	1.70164	0.674188	14.0764	1.43031e-22	1.38683e-19	40.8854	0.266464	13.8029	0.606523	chr14	Quies	OpenSea	cg19624425	cg19624425		3.6954e-20
cg20491459_BC21	TPM1	1.36783	-0.631069	14.0158	1.80484e-22	1.70465e-19	40.6583	0.218982	13.8248	0.396655	chr15	TssFlnkU	Shore				3.73288e-20
cg03634089_TC21	C12orf60	1.42403	-1.9003	13.928	2.52968e-22	2.30615e-19	40.3287	0.162689	13.515	0.220483	chr12	Quies	OpenSea	cg03634089			3.75185e-20
cg09089913_BC21	NA	0.930849	-0.455557	13.8832	3.00577e-22	2.70489e-19	40.1603	0.154679	14.2994	0.423236	chr3	Quies	OpenSea	cg09089913	cg09089913		4.1839e-20
cg08893414_BC21	NEURL1B	1.23515	-0.244579	13.9598	2.23798e-22	2.06038e-19	40.4483	0.206929	14.1089	0.459309	chr5	TxWk	Shore				4.26351e-20
cg04088634_BC21	SCN7A	1.43624	0.25518	14.002	1.90297e-22	1.77732e-19	40.6067	0.240153	14.2603	0.542399	chr2	Quies	OpenSea	cg04088634			4.26827e-20
cg20980993_TC21	BLVRA	1.81078	1.22465	14.0205	1.77237e-22	1.67665e-19	40.6761	0.259379	13.5973	0.68838	chr7	TxWk	OpenSea	cg20980993			4.34889e-20
cg04766434_TC21	BBS9	1.57482	0.633977	14.008	1.85972e-22	1.74469e-19	40.6291	0.252726	14.0573	0.602164	chr7	Quies	OpenSea	cg04766434			4.4093e-20
cg15036164_TC21	ENSG00000231964	0.793038	-0.346552	13.8258	3.7519e-22	3.30887e-19	39.9437	0.133973	14.7993	0.441073	chr10	Quies	OpenSea	cg15036164			4.433e-20
cg20480740_BC21	OR10G8	1.19138	0.496812	13.9265	2.54401e-22	2.31418e-19	40.3232	0.197752	14.1396	0.58258	chr11	Quies	OpenSea	cg20480740	cg20480740		4.57634e-20
cg18204017_TC21	PPARD	1.49105	0.93309	13.958	2.25329e-22	2.06993e-19	40.4417	0.230511	14.2171	0.649724	chr6	EnhA2	Shore	cg18204017	cg18204017		4.77142e-20
cg08799394_TC21	PDLIM1	-2.37569	-0.492349	-25.9702	8.40429e-39	7.04872e-33	76.6107	-0.380705	-25.5924	0.423518	chr10	TssFlnkU	Shore	cg08799394	cg08799394		-2.68348e-33
cg01718380_BC21	KALRN	-2.69108	-0.697708	-24.825	1.66158e-37	6.96789e-32	73.8351	-0.408838	-23.3519	0.395704	chr3	Quies	Shelf	cg01718380			-2.84873e-32
cg20562104_BC21	ENSG00000227048;TNNI1	-2.33266	0.761326	-24.5122	3.82592e-37	1.06961e-31	73.0562	-0.350335	-25.8896	0.615379	chr1	Quies	OpenSea	cg20562104			-3.7472e-32
cg25091827_BC21	MYH7B	-1.92337	1.16222	-23.2337	1.2642e-35	1.1781e-30	69.7758	-0.267194	-24.108	0.678613	chr20	Quies	Island	cg25091827			-3.14782e-31
cg15791478_TC21	NA	-2.63096	-0.614885	-23.5372	5.43736e-36	8.13504e-31	70.5691	-0.408246	-23.3693	0.4073	chr20	EnhA1	OpenSea	cg15791478			-3.32109e-31
cg23159950_BC21	MYH7B	-2.57193	-0.758475	-23.3754	8.51791e-36	8.93002e-31	70.1472	-0.389655	-22.1538	0.385988	chr20	Quies	Shelf	cg23159950			-3.47963e-31
cg02304314_BC21	FLJ12825	-2.25359	0.207355	-23.1758	1.48617e-35	1.24646e-30	69.6235	-0.368088	-23.2479	0.532295	chr12	ReprPC	Shelf	cg02304314			-4.58806e-31
cg23708673_BC21	ATP2A2	-2.08708	0.905888	-22.8078	4.18903e-35	2.4719e-30	68.6472	-0.307344	-23.9467	0.640136	chr12	Tx	OpenSea	cg23708673			-7.59726e-31
cg07648215_BC21	MYLK3	-1.9131	0.905081	-22.6294	6.95378e-35	3.43069e-30	68.1691	-0.286035	-21.9932	0.642129	chr16	Quies	OpenSea	cg07648215	cg07648215		-9.81298e-31
cg13048191_BC21	TNNI1	-2.83532	1.00696	-22.766	4.71566e-35	2.4719e-30	68.5355	-0.398443	-24.1036	0.645376	chr1	Quies	OpenSea	cg13048191			-9.84912e-31
cg19755714_TC21	MAML3	-2.20585	0.48319	-22.0991	3.19408e-34	1.33944e-29	66.7281	-0.350952	-22.5669	0.57613	chr4	EnhA1	OpenSea	cg19755714	cg19755714		-4.70081e-30
cg07209719_BC21	PDLIM1	-2.50278	-0.499211	-22.1356	2.87337e-34	1.26837e-29	66.8282	-0.396127	-21.4406	0.422448	chr10	TssFlnk	Shore	cg07209719			-5.02437e-30
cg18447962_TC21	ATP2A2;ENSG00000289311	-2.78645	0.265728	-22.0651	3.52537e-34	1.40797e-29	66.6347	-0.437874	-23.1988	0.537123	chr12	EnhWk	Shore	cg18447962			-6.16515e-30
cg03315837_BC21	MYLK3	-2.26439	1.07888	-21.9429	5.03112e-34	1.91801e-29	66.298	-0.322548	-23.3566	0.664909	chr16	Quies	OpenSea	cg03315837			-6.18651e-30
cg06570416_BC21	ATP2A2;ENSG00000289311	-2.72238	0.744112	-21.881	6.02729e-34	2.19788e-29	66.1269	-0.404161	-23.6652	0.609992	chr12	Quies	Shore	cg06570416			-8.88297e-30
cg00783213_BC21	TPST2	-1.80523	0.537689	-21.6339	1.24453e-33	3.86589e-29	65.4396	-0.292555	-22.3776	0.586814	chr22	TxWk	OpenSea	cg00783213			-1.13098e-29
cg03406283_TC21	NA	-2.47676	0.737987	-21.719	9.68701e-34	3.12482e-29	65.6772	-0.371599	-21.3868	0.610485	chr2	ReprPCWk	OpenSea				-1.16118e-29
cg08901951_BC21	MYL2	-2.01518	0.0563366	-21.4379	2.22111e-33	6.02225e-29	64.8899	-0.333483	-21.8933	0.508452	chr12	Quies	OpenSea	cg08901951			-2.00832e-29
cg13435855_BC21	TNNI1	-2.27669	0.439137	-21.4372	2.22593e-33	6.02225e-29	64.8878	-0.362277	-22.2055	0.56842	chr1	Quies	OpenSea	cg13435855	cg13435855		-2.18172e-29
cg15415313_BC21	PDLIM1	-2.18726	1.12346	-21.3535	2.85384e-33	7.25312e-29	64.6519	-0.31187	-21.3692	0.671987	chr10	Quies	OpenSea				-2.26203e-29
cg00313533_TC21	MYL3	-1.97245	0.927797	-21.195	4.57944e-33	9.60201e-29	64.2026	-0.292146	-21.6789	0.643842	chr3	Quies	OpenSea	cg00313533			-2.80519e-29
cg13131270_BC21	RPA1	-2.37934	0.748482	-21.3016	3.3305e-33	8.13755e-29	64.5052	-0.36244	-22.4249	0.61469	chr17	Tx	OpenSea	cg13131270			-2.94937e-29
cg17799456_BC21	EEPD1	-2.46214	-0.915046	-21.2268	4.16333e-33	8.95335e-29	64.2931	-0.369541	-20.6354	0.360442	chr7	EnhA1	OpenSea	cg17799456			-3.30863e-29
cg11418783_BC21	ENSG00000282221;LAD1	-1.83797	0.631573	-21.0324	7.45623e-33	1.42127e-28	63.7391	-0.289697	-21.808	0.600734	chr1	ReprPC	Shore	cg11418783	cg11418783		-4.11736e-29
cg16514487_BC21	ATP2A2;ENSG00000289311	-2.38795	1.14692	-21.0751	6.55817e-33	1.29928e-28	63.8611	-0.339758	-21.4302	0.671679	chr12	Quies	Shore	cg16514487			-4.4144e-29
cg08240074_TC21	MYH7	-2.2562	0.815157	-20.9814	8.69456e-33	1.62048e-28	63.5929	-0.337264	-22.8662	0.625613	chr14	Quies	OpenSea	cg08240074	cg08240074		-5.46531e-29
cg16289421_TC21	TPM3	-1.68105	-0.201856	-20.8861	1.1589e-32	2.06804e-28	63.3194	-0.280977	-21.4392	0.466997	chr1	EnhA1	Shelf	cg16289421	cg16289421		-5.8107e-29
cg15155209_TC21	SLC6A6	-1.93359	-1.29118	-20.8585	1.25997e-32	2.15661e-28	63.2399	-0.271151	-19.9397	0.301825	chr3	EnhA1	OpenSea	cg15155209	cg15155209		-5.84768e-29
cg19926753_BC21	VSIG10	-2.16006	0.575852	-20.9486	9.59678e-33	1.74975e-28	63.499	-0.342631	-21.6377	0.590454	chr12	Quies	Shelf	cg19926753			-5.9952e-29
cg19509829_BC11	ATP2A2	-2.59428	1.85138	-20.8645	1.23709e-32	2.15661e-28	63.2573	-0.289485	-20.1496	0.760133	chr12	Tx	OpenSea	cg19509829	cg19509829		-6.24307e-29
cg03978573_BC21	NA	-1.66003	0.412008	-20.6723	2.21709e-32	3.71896e-28	62.7017	-0.273474	-21.5894	0.567265	chr12	EnhA1	OpenSea	cg03978573			-1.01704e-28
cg15412604_TC21	ATP2A2	-1.68501	0.842792	-20.5945	2.81059e-32	4.13554e-28	62.4756	-0.259725	-20.907	0.634915	chr12	Tx	OpenSea	cg15412604			-1.0741e-28
cg23807570_TC21	ATP2A2	-1.93482	0.919363	-20.6104	2.67696e-32	4.0686e-28	62.5221	-0.292413	-21.2283	0.643999	chr12	Tx	OpenSea	cg23807570	cg23807570		-1.18971e-28
cg00100361_TC21	ATP2A2	-2.12891	0.938884	-20.6219	2.58493e-32	4.0686e-28	62.5554	-0.316342	-20.0653	0.645702	chr12	TxWk	OpenSea	cg00100361			-1.28707e-28
cg15957369_BC21	PDLIM1	-1.95724	0.226185	-20.6056	2.71659e-32	4.0686e-28	62.5081	-0.3233	-20.9258	0.537002	chr10	Quies	OpenSea				-1.31538e-28
cg14529469_BC21	MYL3	-2.5297	0.62332	-20.6138	2.65011e-32	4.0686e-28	62.5317	-0.388401	-21.5721	0.59363	chr3	Quies	OpenSea	cg14529469			-1.58025e-28
cg18076458_BC21	NA	-2.34473	0.428875	-20.5048	3.69712e-32	5.1807e-28	62.2143	-0.37082	-21.2595	0.56595	chr12	EnhA1	OpenSea				-1.92111e-28
cg06455211_TC21	TBC1D1	-2.22649	-0.192523	-20.4873	3.90079e-32	5.3633e-28	62.1631	-0.363783	-20.6143	0.469031	chr4	Quies	OpenSea				-1.95108e-28
cg06099173_TC21	MYH7	-1.77282	0.551587	-20.3219	6.48436e-32	8.1331e-28	61.6784	-0.284013	-21.2808	0.588754	chr14	EnhA1	OpenSea	cg06099173			-2.30991e-28
cg13081262_BC21	MYH7	-1.99307	1.02789	-20.3102	6.72239e-32	8.29132e-28	61.6439	-0.288285	-21.4143	0.659425	chr14	Quies	OpenSea	cg13081262			-2.39026e-28
cg18600110_BC21	MYH7B	-2.38864	1.14652	-20.3472	5.99826e-32	7.86058e-28	61.7527	-0.333544	-19.6412	0.670317	chr20	Quies	Shore	cg18600110			-2.62185e-28
cg13314400_TC11	ATP2A2	-2.83313	1.06972	-20.3935	5.20305e-32	7.03842e-28	61.8884	-0.39242	-21.6289	0.653988	chr12	TssFlnk	Shelf	cg13314400	cg13314400		-2.76202e-28
cg14659008_TC21	NA	-2.17929	1.22489	-20.2318	8.56273e-32	1.01149e-27	61.413	-0.302996	-19.3941	0.685357	chr8	Quies	Shelf	cg14659008	cg14659008		-3.06479e-28
cg00533834_BC21	ENSG00000258444;MYH7	-2.0774	0.267252	-20.1861	9.86592e-32	1.13351e-27	61.2777	-0.336284	-20.8708	0.54155	chr14	Quies	OpenSea	cg00533834			-3.8118e-28
cg10239861_BC21	GARNL3	-2.28087	-0.104698	-20.1402	1.13734e-31	1.28905e-27	61.1419	-0.369759	-20.8271	0.481638	chr9	Quies	OpenSea				-4.76638e-28
cg10557930_BC21	MYH7	-2.05236	-0.0942652	-20.0961	1.3039e-31	1.43893e-27	61.0114	-0.338918	-20.5	0.484425	chr14	Quies	OpenSea	cg10557930			-4.87679e-28
cg15439078_BC21	MYL3	-2.11249	0.770596	-20.0607	1.45558e-31	1.58545e-27	60.9063	-0.319933	-21.4113	0.619603	chr3	Quies	OpenSea	cg15439078	cg15439078	cg15439078	-5.07239e-28
cg26270038_BC21	MYH6	-1.74202	0.739505	-19.9791	1.87665e-31	1.96777e-27	60.6635	-0.273654	-20.4184	0.618317	chr14	Quies	OpenSea	cg26270038	cg26270038		-5.38488e-28
cg22460923_BC21	ALPL	-1.9259	-1.36164	-19.9518	2.04374e-31	2.09036e-27	60.582	-0.266605	-20.0555	0.293119	chr1	EnhWk	OpenSea	cg22460923			-5.57301e-28
cg10123201_TC21	MYL3	-1.89716	0.423518	-19.9791	1.87696e-31	1.96777e-27	60.6633	-0.309112	-20.7659	0.567308	chr3	Quies	OpenSea	cg10123201	cg10123201		-6.0826e-28
cg10731281_TC21	MYH7	-1.69918	-0.122493	-19.8578	2.74179e-31	2.70536e-27	60.3011	-0.284562	-20.3045	0.479516	chr14	Quies	OpenSea	cg10731281	cg10731281		-7.69841e-28
cg12114524_TC21	TNNI1	-2.21423	0.398633	-19.9175	2.27464e-31	2.2985e-27	60.4796	-0.353659	-20.7106	0.561381	chr1	Quies	OpenSea	cg12114524	cg12114524	cg12114524	-8.12883e-28
cg08717877_BC21	NA	-2.40316	1.56788	-19.8478	2.82904e-31	2.75899e-27	60.2711	-0.299861	-19.7403	0.727959	chr12	TxWk	OpenSea	cg08717877			-8.27315e-28
cg07866059_BC21	MYL3	-2.1241	1.44821	-19.8148	3.13734e-31	2.99012e-27	60.1722	-0.279566	-18.0245	0.716312	chr3	Quies	OpenSea	cg07866059			-8.35935e-28
cg07743451_BC21	TPM3	-1.96424	-0.0226677	-19.7876	3.41748e-31	3.18473e-27	60.0904	-0.325262	-20.3147	0.496099	chr1	EnhA1	Shelf	cg07743451			-1.03587e-27
cg02763799_BC21	HMGXB3	-2.38143	-0.94511	-19.8238	3.04986e-31	2.94016e-27	60.1992	-0.353965	-18.7571	0.355815	chr5	Tx	OpenSea	cg02763799			-1.04071e-27
cg03132518_TC21	TECRL	-2.17033	0.613328	-19.7783	3.51782e-31	3.24221e-27	60.0627	-0.33716	-20.9569	0.595727	chr4	Quies	OpenSea	cg03132518	cg03132518		-1.09314e-27
cg11688469_TC21	TNNI1	-2.18882	0.656154	-19.7005	4.4933e-31	4.05221e-27	59.8285	-0.340672	-20.0611	0.601182	chr1	Quies	OpenSea	cg11688469	cg11688469	cg11688469	-1.38048e-27
cg04822368_BC21	CLEC3B;EXOSC7	-1.72608	0.971291	-19.5331	7.6242e-31	6.14852e-27	59.3224	-0.253569	-20.2867	0.652951	chr3	Tx	OpenSea				-1.55907e-27
cg11231401_TC21	NA	-2.36074	0.8329	-19.6555	5.17873e-31	4.60705e-27	59.6927	-0.349181	-18.7457	0.626312	chr1	ReprPC	Shelf	cg11231401	cg11231401		-1.6087e-27
cg05919650_BC21	ENSG00000258740	-1.73131	-0.210109	-19.5652	6.88708e-31	5.75422e-27	59.4198	-0.288823	-19.7947	0.465465	chr14	EnhA2	OpenSea	cg05919650			-1.66195e-27
cg25740110_TC21	NA	-2.01735	0.956602	-19.5564	7.08223e-31	5.82343e-27	59.393	-0.301511	-20.2312	0.649616	chr21	Quies	OpenSea				-1.75583e-27
cg13568227_TC21	NA	-1.82103	-0.672238	-19.4933	8.64827e-31	6.77883e-27	59.2017	-0.290872	-18.7902	0.391714	chr9	Quies	OpenSea				-1.97177e-27
cg07007691_BC21	IL17D	-2.45205	0.211112	-19.6066	6.0416e-31	5.22384e-27	59.5452	-0.395852	-20.2815	0.531237	chr13	ReprPCWk	OpenSea	cg07007691			-2.06787e-27
cg10210094_TC21	TNNI1	-1.87633	0.694478	-19.4246	1.07584e-30	8.08708e-27	58.9926	-0.291726	-20.3613	0.609322	chr1	ReprPCWk	OpenSea	cg10210094	cg10210094		-2.35921e-27
cg05476493_BC21	LAMA4	-2.41675	0.235351	-19.5237	7.85486e-31	6.2742e-27	59.2939	-0.386827	-20.1087	0.536358	chr6	Quies	OpenSea	cg05476493			-2.42703e-27
cg20472603_BC21	RORA	-1.96854	0.595223	-19.4354	1.03925e-30	7.92388e-27	59.0257	-0.312269	-20.2623	0.594409	chr15	Quies	OpenSea				-2.47438e-27
cg08925046_TC21	PDLIM1	-1.23507	-0.0085946	-19.2695	1.76358e-30	1.1833e-26	58.5189	-0.210101	-20.3845	0.498354	chr10	Quies	OpenSea	cg08925046	cg08925046		-2.48613e-27
cg05813616_BC21	MYLK3	-1.76038	1.33267	-19.3173	1.51415e-30	1.05827e-26	58.6651	-0.238942	-18.7106	0.705931	chr16	Quies	OpenSea	cg05813616	cg05813616		-2.52865e-27
cg16610908_TC21	ENSG00000260401;P2RY2	-1.12796	-0.172106	-19.2168	2.08731e-30	1.37846e-26	58.3574	-0.191579	-20.5074	0.47094	chr11	Quies	OpenSea				-2.64083e-27
cg12501575_BC21	COG1;ENSG00000277728	-1.86726	-1.10272	-19.3241	1.48146e-30	1.04412e-26	58.686	-0.277341	-19.3399	0.327644	chr17	Tx	OpenSea	cg12501575			-2.89578e-27
cg05744229_BC21	MYH7	-1.95616	0.675508	-19.3565	1.33603e-30	9.82928e-27	58.7851	-0.308831	-19.749	0.606883	chr14	Quies	OpenSea	cg05744229	cg05744229	cg05744229	-3.03559e-27
cg01813433_BC21	TNNI1	-2.6375	0.656172	-19.3958	1.17888e-30	8.74982e-27	58.905	-0.400153	-20.3684	0.596022	chr1	Quies	OpenSea				-3.50127e-27
cg01341486_TC21	LPP	-2.07769	-0.48098	-19.3093	1.55318e-30	1.06776e-26	58.6407	-0.335165	-19.1631	0.424233	chr3	Quies	OpenSea	cg01341486			-3.57875e-27
cg13791558_TC21	NA	-2.46863	0.25296	-19.3523	1.3541e-30	9.87557e-27	58.7722	-0.396474	-19.6449	0.540236	chr3	Quies	OpenSea	cg13791558			-3.91541e-27
cg21531873_TC21	ATP2A2	-1.94003	1.29625	-19.1724	2.40646e-30	1.55255e-26	58.2209	-0.261713	-19.4416	0.69847	chr12	Tx	OpenSea	cg21531873	cg21531873		-4.06322e-27
cg25657823_BC21	MYL3	-2.1693	0.952648	-19.1727	2.40427e-30	1.55255e-26	58.2218	-0.316453	-19.9814	0.64577	chr3	Quies	OpenSea	cg25657823			-4.91309e-27
cg16064932_BC21	MYLK3	-1.61425	0.771271	-19.084	3.19715e-30	1.97167e-26	57.9484	-0.249901	-19.492	0.623628	chr16	Quies	OpenSea	cg16064932			-4.92721e-27
cg02681763_BC21	MYL2	-2.13718	-0.213754	-19.1969	2.22533e-30	1.45812e-26	58.296	-0.349419	-19.3619	0.465783	chr12	Quies	OpenSea	cg02681763			-5.09495e-27
cg24490338_BC21	TPM3	-1.77494	0.406062	-19.0897	3.13962e-30	1.95053e-26	57.9658	-0.289224	-19.737	0.565509	chr1	ReprPCWk	OpenSea	cg24490338	cg24490338	cg24490338	-5.6414e-27
cg15321231_TC21	TPM3	-1.40175	0.142326	-18.9671	4.66082e-30	2.81227e-26	57.5867	-0.236847	-19.6168	0.523778	chr1	EnhA1	Shelf	cg15321231			-6.66077e-27
cg05046117_BC21	SLC1A3	-2.39623	0.747847	-19.1007	3.02974e-30	1.89631e-26	58	-0.361285	-19.4293	0.613071	chr5	Quies	OpenSea	cg05046117			-6.85109e-27
cg14230490_BC21	NEK6	-1.63268	-0.699373	-18.9108	5.59124e-30	3.30239e-26	57.412	-0.259756	-18.7536	0.387069	chr9	EnhA1	OpenSea				-8.57818e-27
cg22302511_TC21	ENSG00000263494;SPECC1	-2.20809	0.723781	-18.9777	4.50392e-30	2.73729e-26	57.6196	-0.336985	-19.7084	0.612064	chr17	TxWk	OpenSea				-9.22427e-27
cg07488987_BC21	NGDN	-1.76156	0.931218	-18.885	6.07892e-30	3.54057e-26	57.3317	-0.265138	-18.627	0.647859	chr14	TssA	OpenSea	cg07488987	cg07488987		-9.3874e-27
cg25965526_BC21	NMNAT2	-1.89912	-1.00645	-18.8247	7.39269e-30	4.21788e-26	57.1438	-0.282814	-17.6367	0.342499	chr1	Quies	OpenSea	cg25965526			-1.19288e-26
cg21558545_TC21	LGR5;TSPAN8	-1.9246	-1.2459	-18.8031	7.93003e-30	4.43397e-26	57.0764	-0.272603	-20.1191	0.310664	chr12	TssBiv	Shore	cg21558545	cg21558545		-1.20871e-26
cg13254269_TC21	ATP2A2;ENSG00000289311	-2.0982	0.790894	-18.788	8.32681e-30	4.56454e-26	57.0295	-0.322402	-20.0943	0.623613	chr12	EnhWk	Shore	cg13254269			-1.47161e-26
cg20041007_TC21	DUSP16	-1.8607	0.303729	-18.7439	9.61186e-30	5.13473e-26	56.8916	-0.306428	-19.4123	0.549198	chr12	Quies	OpenSea	cg20041007			-1.57342e-26
cg14132050_TC21	RGS3	-1.92739	-0.103865	-18.7534	9.31858e-30	5.00996e-26	56.9214	-0.319621	-19.1051	0.484043	chr9	EnhA1	OpenSea				-1.60129e-26
cg23088816_TC21	NA	-1.8716	0.549172	-18.7193	1.04159e-29	5.45994e-26	56.8144	-0.301636	-18.4932	0.588035	chr2	Quies	OpenSea	cg23088816			-1.64692e-26
cg23474173_BC21	MIR208B;MYH7	-1.3236	0.745512	-18.5781	1.65187e-29	8.1496e-26	56.3712	-0.210274	-18.9532	0.622504	chr14	Quies	Shore		cg23474173		-1.71365e-26
cg07579123_TC21	ROR1	-1.44846	0.371831	-18.6235	1.42377e-29	7.23713e-26	56.5141	-0.240648	-18.961	0.561671	chr1	Quies	OpenSea	cg07579123	cg07579123		-1.7416e-26
cg19769131_BC21	STON2	-1.89106	0.709975	-18.5301	1.93354e-29	9.11048e-26	56.2198	-0.295619	-18.58	0.612792	chr14	Quies	OpenSea				-2.69323e-26
cg10556764_TC21	MYL3	-2.01598	0.105713	-18.5731	1.679e-29	8.15753e-26	56.3556	-0.331532	-19.4635	0.515808	chr3	Quies	OpenSea	cg10556764			-2.70448e-26
cg06290910_BC21	ATP2A2	-2.06654	1.07012	-18.5032	2.11193e-29	9.78613e-26	56.135	-0.298454	-18.6264	0.665745	chr12	Tx	OpenSea	cg06290910			-2.92071e-26
cg00950004_BC21	TPM3	-1.31761	0.0540583	-18.3608	3.37519e-29	1.48989e-25	55.684	-0.223187	-19.0885	0.509012	chr1	ReprPCWk	OpenSea	cg00950004	cg00950004		-3.32524e-26
cg14267587_BC21	ZBTB34	-1.50996	-0.494968	-18.3628	3.3531e-29	1.48797e-25	55.6903	-0.248296	-18.2558	0.418595	chr9	Quies	OpenSea				-3.69457e-26
cg07650862_BC21	MYH7	-1.94888	0.52443	-18.4365	2.62973e-29	1.20523e-25	55.9241	-0.310889	-19.2761	0.582964	chr14	Quies	OpenSea	cg07650862			-3.74692e-26
cg13247990_TC21	MYLK3	-1.42345	0.454867	-18.2683	4.58237e-29	2.01218e-25	55.3897	-0.233604	-19.1889	0.574719	chr16	Quies	OpenSea	cg13247990	cg13247990	cg13247990	-4.70052e-26
cg10991910_BC21	DUSP16	-1.2319	1.00715	-18.1213	7.46309e-29	3.02115e-25	54.9201	-0.187876	-18.2585	0.663669	chr12	Quies	OpenSea	cg10991910			-5.67601e-26
cg23938470_TC21	NA	-1.73884	0.695575	-18.2518	4.83866e-29	2.08113e-25	55.3373	-0.276087	-18.7488	0.612174	chr1	Quies	OpenSea	cg23938470			-5.74574e-26
cg00531156_TC21	MYH7B	-2.04334	1.54556	-18.2204	5.36909e-29	2.28472e-25	55.2372	-0.25296	-16.8705	0.72925	chr20	Quies	Island	cg00531156			-5.77943e-26
cg08843047_TC21	ZNF827	-1.56187	0.975341	-18.1534	6.70841e-29	2.75803e-25	55.0227	-0.235179	-18.474	0.65547	chr4	TxWk	OpenSea	cg08843047			-6.48629e-26
cg01211685_BC21	SPOPL	-1.96172	1.22102	-18.1996	5.75321e-29	2.40062e-25	55.1707	-0.276647	-19.2308	0.687413	chr2	Quies	OpenSea	cg01211685			-6.64125e-26
cg20505728_TC21	NA	-2.07729	-0.317062	-18.2656	4.62268e-29	2.01931e-25	55.3813	-0.339015	-18.1338	0.448825	chr3	Quies	OpenSea	cg20505728	cg20505728		-6.84575e-26
cg18389639_BC21	PDLIM1	-1.72091	-1.72634	-18.0919	8.23131e-29	3.27187e-25	54.8257	-0.213224	-17.5696	0.243509	chr10	TssBiv	Shore	cg18389639	cg18389639		-6.97639e-26
cg14170161_BC21	ENSG00000248636;RN7SKP197;TMEM233	-2.23629	1.29311	-18.2018	5.7123e-29	2.39547e-25	55.1775	-0.293606	-16.4043	0.692574	chr12	Quies	OpenSea	cg14170161			-7.03323e-26
cg25308590_BC21	SDC4	-1.35167	0.512282	-18.1017	7.96708e-29	3.18192e-25	54.8571	-0.221351	-19.2875	0.584587	chr20	EnhA1	OpenSea				-7.0432e-26
cg03830929_BC21	TPM3	-1.89416	0.214602	-18.2191	5.39372e-29	2.28472e-25	55.2328	-0.314288	-18.9613	0.534367	chr1	ReprPCWk	OpenSea	cg03830929	cg03830929		-7.18058e-26
cg01940753_TC21	NA	-1.82588	-1.35559	-18.136	7.10693e-29	2.8935e-25	54.9672	-0.250182	-16.8226	0.292415	chr15	ReprPCWk	Shore	cg01940753	cg01940753		-7.23904e-26
cg07206531_TC21	RAB20	-1.64429	0.0970755	-18.1373	7.07598e-29	2.8935e-25	54.9714	-0.27541	-18.4012	0.516155	chr13	Quies	OpenSea	cg07206531			-7.96901e-26
cg17685318_BC21	ENSG00000275830	-1.83155	0.229913	-18.1668	6.41643e-29	2.65098e-25	55.0656	-0.302498	-18.7002	0.536833	chr13	Quies	OpenSea	cg17685318			-8.01918e-26
cg15820673_BC21	MYL3	-1.71001	0.561184	-18.1197	7.5025e-29	3.02115e-25	54.915	-0.275671	-18.4102	0.590769	chr3	Quies	OpenSea	cg15820673			-8.32843e-26
cg13218739_BC11	PPP1R1C	-1.95876	0.295753	-18.1686	6.37778e-29	2.64806e-25	55.0714	-0.318438	-19.1023	0.546776	chr2	Quies	OpenSea	cg13218739	cg13218739		-8.4324e-26
cg20865082_TC21	ENSG00000251471	-1.94793	1.08315	-18.1187	7.52851e-29	3.02115e-25	54.9117	-0.28423	-17.204	0.668526	chr3	Quies	OpenSea	cg20865082	cg20865082		-8.587e-26
cg12633525_BC21	SMYD2	-1.8729	0.813916	-18.0681	8.91179e-29	3.50909e-25	54.7492	-0.289158	-17.9241	0.629453	chr1	TxWk	OpenSea	cg12633525			-1.01468e-25
cg02021544_TC21	MYLK3	-1.34017	0.116468	-17.9736	1.2218e-28	4.57468e-25	54.4452	-0.226437	-18.739	0.519351	chr16	Quies	OpenSea	cg02021544	cg02021544		-1.03587e-25
cg02468966_TC21	NKILA;PMEPA1	-1.71955	0.222086	-18.0531	9.3669e-29	3.65398e-25	54.7012	-0.285675	-18.461	0.53573	chr20	TxWk	Shore	cg02468966	cg02468966		-1.04385e-25
cg11964859_BC21	DUSP26	-1.93796	0.803178	-18.056	9.27771e-29	3.6361e-25	54.7104	-0.2992	-18.1359	0.626459	chr8	Quies	Shelf	cg11964859			-1.08792e-25
cg21352991_BC21	JAZF1	-2.0525	1.20075	-18.0343	9.97448e-29	3.85514e-25	54.6407	-0.288946	-18.0813	0.683536	chr7	Quies	OpenSea	cg21352991			-1.11393e-25
cg26738080_TC21	NISCH;TNNC1	-1.84728	0.525515	-18.0204	1.04496e-28	4.00188e-25	54.5958	-0.294719	-18.5461	0.583441	chr3	TxWk	Shore	cg26738080	cg26738080	cg26738080	-1.17943e-25
cg20404622_BC21	TRIM80P	-2.14122	0.830827	-18.0426	9.70082e-29	3.76672e-25	54.6675	-0.318361	-17.5489	0.628811	chr17	TxWk	Shelf	cg20404622			-1.19918e-25
cg18466611_BC21	NA	-1.62216	1.13796	-17.9168	1.47803e-28	5.42875e-25	54.2617	-0.233744	-16.5903	0.679294	chr13	ReprPCWk	Shore				-1.26894e-25
cg02654693_BC21	ENSG00000272657;MRPS6	-2.18397	0.304689	-18.0261	1.02523e-28	3.94433e-25	54.6142	-0.348696	-19.6433	0.546451	chr21	TxWk	OpenSea	cg02654693			-1.37537e-25
cg00626515_TC21	NKILA;PMEPA1	-1.60993	0.219958	-17.8748	1.70159e-28	6.17805e-25	54.1259	-0.268326	-18.4636	0.536003	chr20	TxWk	Shore	cg00626515	cg00626515		-1.65773e-25
cg18081586_BC21	PPTC7	-1.72166	1.09973	-17.8429	1.89369e-28	6.78737e-25	54.0228	-0.252981	-18.6762	0.672644	chr12	EnhWk	OpenSea				-1.71708e-25
cg13586791_BC21	TPM3	-1.42092	-0.498517	-17.8103	2.11302e-28	7.41505e-25	53.9171	-0.234113	-18.0807	0.417407	chr1	EnhWk	OpenSea	cg13586791			-1.73596e-25
cg18078102_BC21	NA	-1.79624	0.678506	-17.8719	1.71829e-28	6.21181e-25	54.1165	-0.28125	-18.8947	0.608244	chr12	TxWk	OpenSea				-1.74707e-25
cg02514895_TC21	ENSG00000289258;LDB3;OPN4	-1.63396	0.487583	-17.8373	1.92987e-28	6.88763e-25	54.0045	-0.265756	-18.1301	0.579408	chr10	Quies	OpenSea	cg02514895			-1.83043e-25
cg00501105_TC21	CDKN2B-AS1	-2.54277	1.09153	-17.9348	1.39111e-28	5.16252e-25	54.3201	-0.362246	-19.3642	0.661251	chr9	Quies	OpenSea	cg00501105			-1.8701e-25
cg11303536_BC21	PTPN21	-1.31693	-0.185319	-17.7552	2.54446e-28	8.78211e-25	53.7379	-0.221922	-18.211	0.469013	chr14	Quies	OpenSea	cg11303536			-1.94894e-25
cg26670875_BC21	MYH7	-1.3827	0.360723	-17.7625	2.48282e-28	8.65425e-25	53.7616	-0.230901	-18.5402	0.55977	chr14	EnhA1	OpenSea		cg26670875		-1.99828e-25
cg18684863_TC21	CCDC110	-1.50996	0.217131	-17.7609	2.49607e-28	8.65425e-25	53.7564	-0.252785	-18.3334	0.53585	chr4	Quies	OpenSea	cg18684863			-2.18766e-25
cg01813246_TC21	TNNI1	-2.11332	0.962831	-17.8145	2.08361e-28	7.34258e-25	53.9306	-0.310509	-17.8927	0.648293	chr1	Quies	OpenSea				-2.27993e-25
cg18460466_BC21	TPM3	-0.98947	-0.0161338	-17.6009	4.28657e-28	1.40987e-24	53.2347	-0.169386	-19.0201	0.497155	chr1	ReprPCWk	OpenSea	cg18460466			-2.38812e-25
cg18766359_BC21	NA	-1.19784	0.272711	-17.6573	3.54162e-28	1.19292e-24	53.4189	-0.201555	-18.9009	0.545534	chr14	Quies	OpenSea	cg18766359			-2.40439e-25
cg21545248_TC21	HMGXB3;RPS20P4	-1.60562	-0.134706	-17.7302	2.76827e-28	9.43804e-25	53.6566	-0.2692	-17.9779	0.477494	chr5	TxWk	OpenSea	cg21545248	cg21545248		-2.54072e-25
cg06244927_BC21	MYH7B	-1.23452	0.566828	-17.6218	3.99334e-28	1.32381e-24	53.3031	-0.201716	-18.5007	0.594188	chr20	Tx	OpenSea	cg06244927	cg06244927		-2.67033e-25
cg26282731_BC21	ARHGAP10	-1.56534	-0.59813	-17.6778	3.3044e-28	1.11751e-24	53.4858	-0.253693	-17.5806	0.40246	chr4	Quies	OpenSea	cg26282731	cg26282731		-2.83504e-25
cg15927566_BC21	ATP8A1	-2.01467	-0.512527	-17.7423	2.65784e-28	9.13583e-25	53.6959	-0.323537	-17.5273	0.41877	chr4	Quies	OpenSea	cg15927566			-2.95578e-25
cg15735129_TC21	PPP1R1C	-1.59092	0.785898	-17.5864	4.50293e-28	1.47525e-24	53.1872	-0.250098	-17.1136	0.627814	chr2	Quies	OpenSea		cg15735129		-3.68956e-25
cg04282125_TC21	NA	-1.82489	0.455492	-17.6388	3.77063e-28	1.25994e-24	53.3585	-0.293326	-18.9671	0.57267	chr14	Quies	OpenSea	cg04282125	cg04282125		-3.69573e-25
cg07651624_BC21	MYH7B	-1.83309	0.0794143	-17.6248	3.95312e-28	1.31567e-24	53.3129	-0.304448	-17.9273	0.512766	chr20	Quies	Island	cg07651624			-4.00554e-25
cg20190405_BC21	NA	-1.66093	-0.137535	-17.5836	4.54581e-28	1.4835e-24	53.1781	-0.278101	-17.9895	0.477069	chr12	EnhA1	OpenSea	cg20190405			-4.12563e-25
cg01813455_TC21	TNNI1	-2.2489	0.594263	-17.6502	3.62797e-28	1.21712e-24	53.3957	-0.351145	-18.5064	0.591096	chr1	Quies	OpenSea				-4.27384e-25
cg14232694_TC21	KCNMA1;KCNMA1-AS3	-2.20959	1.51532	-17.5561	4.99038e-28	1.62227e-24	53.088	-0.277356	-16.124	0.723371	chr10	Quies	OpenSea	cg14232694			-4.49947e-25
cg26406037_BC21	ARFGAP3	-1.18363	-0.776237	-17.4246	7.8081e-28	2.41649e-24	52.6558	-0.189128	-17.8226	0.371692	chr22	Tx	OpenSea				-4.57027e-25
cg07876771_TC21	SLC1A3	-1.68514	0.840586	-17.5037	5.9633e-28	1.90169e-24	52.9161	-0.258351	-18.3159	0.634521	chr5	Quies	OpenSea				-4.91303e-25
cg05566966_BC21	KREMEN1	-1.2576	0.203588	-17.4322	7.60679e-28	2.36291e-24	52.681	-0.209558	-18.5433	0.533376	chr22	Quies	OpenSea	cg05566966			-4.95167e-25
cg13572060_BC21	AQP7;ENSG00000286322	-1.09041	-0.593896	-17.3723	9.33393e-28	2.82614e-24	52.4834	-0.179553	-17.9071	0.400822	chr9	Quies	OpenSea				-5.07441e-25
cg10024505_BC21	ESRRB	-1.24368	0.60214	-17.406	8.31929e-28	2.54651e-24	52.5946	-0.201752	-17.9935	0.599587	chr14	ReprPCWk	Shore	cg10024505	cg10024505		-5.13763e-25
cg26371345_BC21	MRPL14	-1.6863	0.0441097	-17.455	7.03899e-28	2.20285e-24	52.7559	-0.281247	-17.5998	0.5069	chr6	EnhWk	Shelf	cg26371345	cg26371345		-6.19544e-25
cg07112556_TC21	ENSG00000289744;STN1	-1.90248	0.936114	-17.4519	7.11314e-28	2.21778e-24	52.7458	-0.28816	-18.6282	0.646584	chr10	Tx	OpenSea		cg07112556		-6.39075e-25
cg08272562_BC21	MYH7B	-1.84638	0.747613	-17.3985	8.53515e-28	2.60308e-24	52.5698	-0.280933	-18.3683	0.61807	chr20	ReprPCWk	Shelf	cg08272562			-7.31291e-25
cg03214600_BC21	NA	-1.65143	1.01286	-17.3215	1.11033e-27	3.26749e-24	52.3158	-0.242239	-18.556	0.659938	chr6	Quies	OpenSea	cg03214600			-7.91514e-25
cg04538585_TC21	LGR5;TSPAN8	-1.43142	0.839437	-17.2792	1.28362e-27	3.71235e-24	52.1756	-0.22382	-17.0591	0.636238	chr12	ReprPC	Shore	cg04538585	cg04538585		-8.30897e-25
cg00090674_BC21	IL17REL	-1.58005	0.820683	-17.3011	1.19075e-27	3.49192e-24	52.2482	-0.244011	-17.4459	0.631704	chr22	ReprPCWk	Shore	cg00090674	cg00090674		-8.52067e-25
cg27626480_TC21	RGS3	-1.7381	0.743273	-17.2808	1.27668e-27	3.70504e-24	52.1809	-0.271203	-18.1387	0.618281	chr9	TxWk	OpenSea	cg27626480			-1.00482e-24
cg17760412_TC21	MYL2	-1.29612	-0.975026	-17.1623	1.91835e-27	5.34528e-24	51.7873	-0.197334	-17.1567	0.34162	chr12	Quies	OpenSea	cg17760412	cg17760412		-1.05481e-24
cg19486241_TC21	PYGL	-1.66316	0.977934	-17.2259	1.54128e-27	4.39686e-24	51.9989	-0.245228	-16.3037	0.655181	chr14	TxWk	OpenSea				-1.07823e-24
cg19124242_TC21	C12orf75	-1.41796	-0.109782	-17.2079	1.63944e-27	4.64529e-24	51.9392	-0.239211	-17.5519	0.481925	chr12	Quies	OpenSea	cg19124242	cg19124242		-1.1112e-24
cg27071127_BC21	MIGA1	-1.61139	0.688799	-17.1516	1.98984e-27	5.52611e-24	51.752	-0.257808	-17.2558	0.611205	chr1	TxWk	Shelf	cg27071127			-1.42468e-24
cg04788534_BC21	CYB5R1	-1.94798	0.861605	-17.185	1.77431e-27	4.977e-24	51.8628	-0.294042	-18.0771	0.634686	chr1	TxWk	Shore	cg04788534			-1.46345e-24
cg01813195_BC21	NA	-1.75809	1.35106	-17.0796	2.55078e-27	6.90113e-24	51.5119	-0.239078	-15.9983	0.707203	chr1	ReprPC	Shelf				-1.64991e-24
cg20444702_TC21	MYL2	-1.58477	0.139279	-17.1016	2.36471e-27	6.46023e-24	51.5851	-0.265295	-17.6612	0.522226	chr12	Quies	OpenSea	cg20444702			-1.71387e-24
cg07053697_TC21	LINC01405	-1.78204	-1.37549	-17.0492	2.83377e-27	7.57079e-24	51.4101	-0.241769	-16.8837	0.289534	chr12	ReprPC	OpenSea	cg07053697	cg07053697		-1.83038e-24
cg10067792_TC21	BICC1	-1.76968	0.572941	-17.0948	2.42034e-27	6.59076e-24	51.5626	-0.282529	-18.1403	0.591881	chr10	TssA	Shore	cg10067792			-1.86208e-24
cg22567444_BC21	UNC5B	-2.04837	-0.44366	-17.1392	2.0772e-27	5.69334e-24	51.7104	-0.332029	-17.2484	0.429791	chr10	TxWk	OpenSea	cg22567444			-1.89035e-24
cg23514374_BC21	ETS1	-1.55853	-0.182131	-17.0603	2.7273e-27	7.3314e-24	51.4472	-0.260574	-17.8052	0.47026	chr11	EnhA1	OpenSea	cg23514374	cg23514374		-1.91037e-24
cg20645911_TC11	MYH7B	-2.70998	0.466345	-17.1798	1.80607e-27	5.0492e-24	51.8456	-0.418733	-17.4237	0.569553	chr20	Quies	Island	cg20645911			-2.11427e-24
cg00634929_TC21	NA	-1.26751	1.04806	-16.8129	6.43486e-27	1.56888e-23	50.6167	-0.188825	-16.7565	0.669243	chr1	Quies	OpenSea				-2.96244e-24
cg14495236_BC21	CCDC63	-1.66781	-0.700483	-16.9245	4.36438e-27	1.11598e-23	50.9924	-0.267338	-16.9531	0.386772	chr12	Quies	OpenSea	cg14495236			-2.98345e-24
cg06824332_BC21	NA	-1.53249	-0.101166	-16.8816	5.06696e-27	1.26103e-23	50.848	-0.256534	-17.4015	0.483559	chr3	Quies	OpenSea	cg06824332			-3.23498e-24
cg19802929_TC21	ENSG00000257472	-1.21803	-1.20473	-16.7489	8.04589e-27	1.92274e-23	50.4005	-0.175898	-16.5433	0.307796	chr14	EnhA1	OpenSea	cg19802929	cg19802929		-3.38205e-24
cg01005608_BC21	SLC2A9;SLC2A9-AS1	-2.0451	-2.33835	-16.7661	7.5756e-27	1.83104e-23	50.4588	-0.191542	-14.333	0.180612	chr4	EnhA1	OpenSea	cg01005608			-3.5072e-24
cg08770961_TC11	RRAD	-1.55045	0.641245	-16.8189	6.30322e-27	1.54127e-23	50.6367	-0.242544	-17.1409	0.603701	chr16	ReprPC	Island	cg08770961	cg08770961		-3.73825e-24
cg01813205_TC21	TNNI1	-2.21826	-0.940838	-16.8972	4.79821e-27	1.20128e-23	50.9007	-0.332146	-16.4686	0.355257	chr1	ReprPCWk	OpenSea				-3.98999e-24
cg13544813_BC21	YES1	-1.27414	0.344851	-16.7341	8.47398e-27	2.00768e-23	50.3503	-0.212427	-17.1261	0.557696	chr18	Quies	Shelf	cg13544813			-4.26484e-24
cg11603923_BC21	CAPZA2	-1.98377	0.67557	-16.8431	5.79178e-27	1.42035e-23	50.7186	-0.311682	-16.753	0.60705	chr7	Quies	OpenSea				-4.42697e-24
cg01455178_TC21	SLC45A3	-1.5758	1.09537	-16.735	8.44543e-27	2.00658e-23	50.3535	-0.231514	-16.4454	0.673286	chr1	TssFlnkU	Shore	cg01455178	cg01455178		-4.64551e-24
cg06154058_TC21	ATP2A2	-1.42679	-0.150557	-16.7297	8.60514e-27	2.0273e-23	50.3354	-0.24106	-17.242	0.474948	chr12	Tx	OpenSea	cg06154058			-4.887e-24
cg11966136_BC21	PLXNC1	-1.53888	-1.50237	-16.6744	1.04426e-26	2.42611e-23	50.148	-0.204248	-16.2226	0.26876	chr12	Quies	OpenSea	cg11966136			-4.95528e-24
cg02556564_TC21	ENSG00000234147;ENSG00000288714	-1.70439	0.429495	-16.7736	7.38111e-27	1.78918e-23	50.4839	-0.278328	-17.385	0.569511	chr6	Quies	OpenSea	cg02556564			-4.97981e-24
cg08936706_BC21	MYL3	-1.3305	0.295499	-16.6913	9.84002e-27	2.29246e-23	50.2056	-0.223341	-17.2509	0.549259	chr3	Quies	OpenSea	cg08936706	cg08936706		-5.12001e-24
cg25191789_BC21	MYH7B	-1.17317	0.558582	-16.6289	1.22455e-26	2.79085e-23	49.9938	-0.1911	-17.1966	0.592923	chr20	Tx	Shore				-5.33331e-24
cg15109151_BC21	ACTN2	-1.43378	1.05051	-16.6591	1.10156e-26	2.53814e-23	50.0963	-0.212575	-16.3251	0.668326	chr1	ReprPCWk	Shore	cg15109151	cg15109151		-5.39546e-24
cg08209104_TC21	ENSG00000258444;MYH7	-1.07439	0.340924	-16.5532	1.59786e-26	3.50625e-23	49.7361	-0.180253	-17.467	0.557481	chr14	Quies	OpenSea	cg08209104	cg08209104		-6.32011e-24
cg08227659_TC21	ATP13A3	-1.74389	1.25273	-16.5907	1.40037e-26	3.13199e-23	49.8638	-0.243354	-16.0967	0.694688	chr3	Tx	OpenSea	cg08227659			-7.62182e-24
cg00690392_TC21	ENAH	-1.99536	1.01825	-16.6386	1.18387e-26	2.70549e-23	50.0265	-0.291956	-17.0773	0.657377	chr1	EnhA1	OpenSea	cg00690392	cg00690392		-7.89884e-24
cg16366639_TC21	ENSG00000227496	-2.31773	1.06789	-16.6626	1.08829e-26	2.51448e-23	50.108	-0.334023	-16.127	0.661494	chr1	Quies	OpenSea	cg16366639	cg16366639		-8.39895e-24
cg11332209_TC21	ENSG00000254306	-2.01828	1.21089	-16.5992	1.35915e-26	3.06432e-23	49.8928	-0.283382	-16.6704	0.684378	chr8	Quies	OpenSea	cg11332209			-8.68372e-24
cg23381738_BC21	ENSG00000272657;MRPS6	-1.98624	0.454445	-16.5909	1.39953e-26	3.13199e-23	49.8644	-0.311684	-18.3062	0.57055	chr21	TxWk	OpenSea	cg23381738			-9.76192e-24
cg07578427_BC11	NA	-2.05093	-0.47527	-16.6083	1.31663e-26	2.98449e-23	49.9236	-0.331848	-16.6493	0.42407	chr7	TxWk	Shelf				-9.90398e-24
cg03428047_TC21	MAML3	-1.42746	-0.877608	-16.4808	2.06209e-26	4.46896e-23	49.4889	-0.223566	-16.7403	0.357563	chr4	EnhA1	OpenSea	cg03428047	cg03428047		-9.99109e-24
cg09191216_TC21	ENSG00000286277	-1.51872	-1.34686	-16.4239	2.52053e-26	5.39282e-23	49.2944	-0.208256	-15.771	0.289743	chr6	Quies	OpenSea				-1.12308e-23
cg01860702_TC21	TMCC2	-2.25132	0.248062	-16.5616	1.55124e-26	3.44189e-23	49.7647	-0.359794	-16.9427	0.536826	chr1	Quies	Shore				-1.23837e-23
cg21072040_TC21	NA	-1.56583	-0.303177	-16.4326	2.44469e-26	5.24392e-23	49.324	-0.261281	-16.3948	0.449908	chr6	Quies	OpenSea	cg21072040			-1.37014e-23
cg13659378_TC21	NA	-2.03979	-1.90341	-16.3683	3.06851e-26	6.48255e-23	49.1037	-0.235284	-15.0475	0.225932	chr19	TxWk	OpenSea	cg13659378			-1.52524e-23
cg11708898_BC21	LINC-PINT;LINC00513	-0.917703	0.619395	-16.2137	5.313e-26	1.06096e-22	48.5715	-0.149059	-17.6128	0.60393	chr7	Quies	OpenSea				-1.58146e-23
cg01133705_TC21	CYTH1	-1.56514	1.53173	-16.3075	3.80634e-26	7.84373e-23	48.8948	-0.205076	-15.3224	0.734623	chr17	EnhA1	OpenSea	cg01133705			-1.60856e-23
cg10799492_BC21	CHRNB3	-1.65606	1.48619	-16.3079	3.80165e-26	7.84373e-23	48.896	-0.218795	-16.7398	0.727541	chr8	Quies	OpenSea	cg10799492	cg10799492		-1.71617e-23
cg05408799_BC21	FSTL1;LRRC58-DT	-1.30246	-0.591366	-16.294	3.99262e-26	8.18736e-23	48.8485	-0.213428	-16.6277	0.402272	chr3	EnhWk	OpenSea				-1.74741e-23
cg18038207_TC21	OTOGL	-2.05065	-1.45531	-16.359	3.1712e-26	6.68266e-23	49.0718	-0.268711	-14.8568	0.282493	chr12	EnhA1	OpenSea	cg18038207	cg18038207		-1.7957e-23
cg18466587_BC21	IL17D	-1.94375	1.55155	-16.3194	3.64946e-26	7.57629e-23	48.9356	-0.243484	-14.3323	0.732724	chr13	ReprPC	Shore				-1.8447e-23
cg04246138_BC21	MYLK3	-1.43866	-2.14228	-16.1508	6.64679e-26	1.3025e-22	48.3542	-0.149047	-15.0148	0.192241	chr16	Quies	OpenSea	cg04246138	cg04246138		-1.94134e-23
cg04453829_BC21	IHO1	-1.66335	-0.378795	-16.3266	3.55731e-26	7.42172e-23	48.9604	-0.27513	-16.4811	0.437883	chr3	EnhA2	OpenSea	cg04453829			-2.04194e-23
cg16853770_BC21	ENSG00000280138;VPS37B	-1.77917	-1.22903	-16.2806	4.18832e-26	8.54688e-23	48.8021	-0.253641	-15.0353	0.308407	chr12	EnhA1	Shelf	cg16853770	cg16853770		-2.16784e-23
cg20465646_BC21	ANXA2	-1.59063	-0.701365	-16.249	4.68483e-26	9.46794e-23	48.6935	-0.255845	-15.7999	0.386185	chr15	EnhG2	OpenSea				-2.42233e-23
cg14114835_BC21	ENSG00000225656	-1.48541	-0.398749	-16.2159	5.27089e-26	1.05506e-22	48.5792	-0.245467	-16.1353	0.434295	chr1	EnhA1	OpenSea	cg14114835			-2.58983e-23
cg10977845_TC21	ATP2A2	-1.41153	1.52437	-16.1089	7.72071e-26	1.4886e-22	48.2089	-0.181894	-15.4474	0.734896	chr12	Tx	OpenSea	cg10977845			-2.70767e-23
cg02550008_BC21	ENSG00000225656	-1.30866	0.113812	-16.1277	7.21922e-26	1.40483e-22	48.2741	-0.221306	-16.5021	0.518824	chr1	EnhA1	OpenSea	cg02550008			-3.10897e-23
cg04689058_TC21	CDH16	-1.09294	-0.13036	-16.0486	9.57841e-26	1.80934e-22	47.9997	-0.186185	-16.7666	0.477884	chr16	ReprPC	Shelf	cg04689058	cg04689058		-3.36871e-23
cg12303623_TC21	USP54	-1.82893	0.152872	-16.1682	6.2472e-26	1.22994e-22	48.4144	-0.302576	-16.4626	0.524034	chr10	Quies	OpenSea	cg12303623	cg12303623		-3.72151e-23
cg26151999_BC21	TNNT1	-1.4064	-0.553812	-16.081	8.5314e-26	1.63737e-22	48.112	-0.22983	-16.3947	0.409319	chr19	ReprPCWk	OpenSea	cg26151999	cg26151999		-3.76318e-23
cg24953048_TC21	CREM	-1.65893	-0.0817278	-16.1166	7.51019e-26	1.45806e-22	48.2357	-0.277776	-16.1822	0.486562	chr10	Quies	OpenSea				-4.05015e-23
cg21500970_BC21	ENSG00000283602	-1.60569	-1.57157	-16.0157	1.07775e-25	2.01766e-22	47.8852	-0.209113	-14.6857	0.261287	chr5	Quies	OpenSea	cg21500970			-4.2192e-23
cg06234053_TC21	ACOX3	-1.48046	0.193031	-16.0662	8.99486e-26	1.71067e-22	48.0607	-0.247995	-16.1468	0.531843	chr4	EnhA1	OpenSea				-4.24237e-23
cg17869259_TC21	ENSG00000214942	-1.90854	-0.708899	-16.1283	7.20311e-26	1.40483e-22	48.2762	-0.303531	-15.9323	0.386415	chr5	Quies	OpenSea	cg17869259	cg17869259		-4.26409e-23
cg09365759_TC21	BABAM2;MRPL33	-1.84939	-1.45384	-16.0609	9.16748e-26	1.73955e-22	48.0423	-0.248006	-14.8344	0.279028	chr2	EnhA1	OpenSea	cg09365759			-4.31419e-23
cg27266530_BC21	NA	-1.75362	0.0600545	-16.0705	8.85794e-26	1.68845e-22	48.0756	-0.292876	-16.1507	0.509746	chr12	Quies	OpenSea	cg27266530			-4.94508e-23
cg23612415_BC21	ALPK2	-2.05802	0.729091	-16.0734	8.76621e-26	1.67478e-22	48.0857	-0.313718	-16.5199	0.612922	chr18	Quies	OpenSea				-5.25407e-23
cg27313201_BC21	TPM3	-1.02038	0.402316	-15.8896	1.69512e-25	3.07064e-22	47.4456	-0.171144	-16.6588	0.567888	chr1	ReprPCWk	OpenSea	cg27313201	cg27313201		-5.2552e-23
cg27192826_TC21	TNNI1	-1.59587	-1.03574	-15.9848	1.20414e-25	2.23434e-22	47.7776	-0.240947	-15.2934	0.334647	chr1	Quies	OpenSea	cg27192826			-5.38356e-23
cg19083133_TC21	LINC01405	-1.63268	-0.0306635	-16.0104	1.09845e-25	2.04728e-22	47.8668	-0.273385	-16.1819	0.495036	chr12	ReprPCWk	OpenSea		cg19083133		-5.59697e-23
cg03385138_TC21	LINC01956	-1.49304	0.647085	-15.9093	1.57957e-25	2.87999e-22	47.5142	-0.238012	-16.2129	0.604896	chr2	ReprPCWk	OpenSea				-6.85473e-23
cg24017881_BC21	TPM3	-2.33591	1.77927	-15.9314	1.45841e-25	2.67653e-22	47.5917	-0.27005	-15.065	0.754898	chr1	Tx	OpenSea	cg24017881			-7.22797e-23
cg22912423_BC21	NA	-1.40115	-1.52243	-15.8102	2.25732e-25	3.98573e-22	47.1675	-0.18138	-15.2597	0.266332	chr17	EnhA1	OpenSea				-7.22931e-23
cg19990458_BC21	MOK	-1.27206	-0.224896	-15.8542	1.92613e-25	3.45183e-22	47.3216	-0.214715	-16.1258	0.462179	chr14	Quies	OpenSea				-7.41162e-23
cg02314515_TC21	PDLIM1	-1.81086	0.228521	-15.9527	1.35113e-25	2.49604e-22	47.6658	-0.299251	-16.0932	0.537946	chr10	EnhA2	OpenSea	cg02314515			-7.46942e-23
cg20407067_TC21	MYL3	-1.37401	1.61276	-15.782	2.49954e-25	4.36745e-22	47.0685	-0.173688	-15.3504	0.746208	chr3	TxWk	OpenSea	cg20407067			-7.58575e-23
cg04524940_BC21	NA	-1.04905	1.03882	-15.7447	2.86025e-25	4.90674e-22	46.9376	-0.157885	-15.9218	0.668914	chr3	TxWk	Shelf				-7.74699e-23
cg20896204_TC21	CPED1	-1.43732	0.439382	-15.8533	1.93244e-25	3.45575e-22	47.3184	-0.236252	-16.5558	0.572061	chr7	Quies	OpenSea	cg20896204			-8.16428e-23
cg03037067_TC21	NA	-1.27666	1.17299	-15.7538	2.76813e-25	4.76723e-22	46.9694	-0.185229	-15.9649	0.687197	chr1	Quies	OpenSea	cg03037067			-8.83031e-23
cg06578068_BC21	ENSG00000282278;PDGFRA	-1.17623	0.0536723	-15.7615	2.6922e-25	4.64703e-22	46.9964	-0.200059	-16.3636	0.508935	chr4	Quies	OpenSea				-9.29681e-23
cg17908377_TC21	TMCO4	-1.9461	1.08504	-15.8471	1.97588e-25	3.52592e-22	47.2968	-0.284351	-14.9123	0.668327	chr1	Quies	OpenSea	cg17908377			-1.0026e-22
cg07612244_TC21	NA	-1.19582	0.209911	-15.7331	2.9834e-25	5.10651e-22	46.8966	-0.202257	-16.1413	0.535281	chr1	Quies	OpenSea	cg07612244			-1.03283e-22
cg20196437_BC21	MTMR10	-1.20035	0.114099	-15.7172	3.16003e-25	5.38685e-22	46.8408	-0.204109	-16.107	0.519288	chr15	Tx	OpenSea				-1.0995e-22
cg18871165_TC21	ZNF385B	-1.67788	0.593732	-15.7999	2.34306e-25	4.12844e-22	47.1313	-0.267158	-16.555	0.595768	chr2	Quies	OpenSea	cg18871165			-1.10295e-22
cg17107493_BC21	MYLK3	-0.98145	0.172908	-15.6455	4.09905e-25	6.86206e-22	46.588	-0.167471	-16.434	0.529339	chr16	Quies	OpenSea	cg17107493			-1.14919e-22
cg23019567_BC21	CYTH1	-0.990705	-0.486898	-15.6273	4.37912e-25	7.28728e-22	46.5238	-0.16517	-16.1246	0.417943	chr17	Quies	OpenSea				-1.20364e-22
cg00576433_TC21	ENSG00000224376	-1.43321	0.827248	-15.7065	3.28485e-25	5.57697e-22	46.8031	-0.224158	-16.2309	0.633565	chr2	ReprPCWk	Shelf	cg00576433			-1.25012e-22
cg03714609_BC21	C2CD3;ENSG00000256098	-1.97959	0.550594	-15.8142	2.22519e-25	3.94562e-22	47.1814	-0.317265	-16.3776	0.587543	chr11	Quies	OpenSea	cg03714609			-1.25181e-22
cg19571431_BC21	SLC38A6	-1.5177	-1.26599	-15.678	3.64285e-25	6.14743e-22	46.7026	-0.210458	-14.4481	0.301784	chr14	Quies	OpenSea				-1.29377e-22
cg24543434_TC21	NA	-1.19828	-0.308006	-15.6661	3.80313e-25	6.40503e-22	46.6608	-0.202044	-16.0154	0.448127	chr14	Quies	OpenSea	cg24543434			-1.2941e-22
cg00008795_TC21	ENSG00000260249;SNX20	-1.47279	1.35959	-15.6361	4.24158e-25	7.08652e-22	46.5548	-0.201439	-14.9956	0.712331	chr16	Quies	OpenSea	cg00008795			-1.4275e-22
cg18076473_BC21	NA	-1.77197	1.86087	-15.6253	4.40999e-25	7.32413e-22	46.517	-0.203916	-13.8067	0.771418	chr12	EnhA1	OpenSea				-1.49351e-22
cg04664887_TC21	RARB	-1.08108	-0.240119	-15.5511	5.77776e-25	9.33687e-22	46.2544	-0.18361	-16.1633	0.459283	chr3	Quies	OpenSea				-1.71434e-22
cg13078359_BC21	ENSG00000214803	-1.45801	0.822776	-15.6075	4.70539e-25	7.75331e-22	46.4539	-0.226254	-15.4802	0.633409	chr8	Quies	OpenSea				-1.75422e-22
cg00959175_TC21	KIDINS220	-1.73479	1.2622	-15.6307	4.32454e-25	7.21076e-22	46.536	-0.245161	-15.2504	0.695921	chr2	TxWk	OpenSea				-1.7678e-22
cg15915141_BC21	RAB20	-1.55645	-0.710221	-15.6049	4.74955e-25	7.81073e-22	46.4449	-0.247326	-15.3832	0.384908	chr13	Quies	OpenSea	cg15915141			-1.9318e-22
cg14355374_BC21	NA	-1.34999	-1.1014	-15.5209	6.45112e-25	1.03651e-21	46.1473	-0.200834	-15.215	0.324342	chr10	EnhA1	OpenSea	cg14355374	cg14355374		-2.08166e-22
cg15627721_BC21	NA	-1.78347	0.47471	-15.624	4.43144e-25	7.3452e-22	46.5122	-0.287783	-15.5937	0.576053	chr2	TxWk	OpenSea	cg15627721			-2.11383e-22
cg00921350_TC21	ENSG00000260249;SNX20	-1.44276	0.720771	-15.5521	5.75679e-25	9.32095e-22	46.2579	-0.229368	-15.9097	0.617502	chr16	TxWk	OpenSea	cg00921350	cg00921350		-2.13792e-22
cg00832367_BC21	LINC00211	-1.48413	1.47694	-15.4826	7.4172e-25	1.16933e-21	46.0116	-0.19408	-14.5762	0.72715	chr2	Quies	OpenSea	cg00832367			-2.26944e-22
cg25396714_BC21	NA	-1.65057	-0.991435	-15.5558	5.67937e-25	9.23124e-22	46.2711	-0.249095	-14.7524	0.343228	chr20	Quies	OpenSea				-2.29945e-22
cg18709470_BC21	NA	-1.32235	-1.38797	-15.4407	8.64484e-25	1.33462e-21	45.8627	-0.183121	-15.0466	0.283237	chr5	Quies	OpenSea				-2.44397e-22
cg01106056_BC21	PTPRJ	-1.3983	-0.383372	-15.501	6.93491e-25	1.11211e-21	46.077	-0.231894	-15.4685	0.436307	chr11	EnhA1	OpenSea	cg01106056			-2.57893e-22
cg23966736_BC21	ENSG00000287762;LIMCH1	-1.64711	-1.47291	-15.4703	7.75768e-25	1.21843e-21	45.968	-0.213995	-14.4657	0.275105	chr4	EnhA1	OpenSea	cg23966736			-2.60738e-22
cg17981364_TC21	PPP1R1C	-1.16752	0.12008	-15.4431	8.57108e-25	1.32675e-21	45.871	-0.198331	-15.9791	0.520206	chr2	Quies	OpenSea	cg17981364			-2.63135e-22
cg00250156_BC21	NA	-1.32836	0.52483	-15.4619	8.0013e-25	1.24735e-21	45.9379	-0.217901	-15.7418	0.586803	chr1	Quies	OpenSea				-2.71799e-22
cg01546140_BC21	PBX1	-1.51495	0.385288	-15.4925	7.15355e-25	1.13416e-21	46.0468	-0.252491	-15.976	0.563431	chr1	EnhA1	OpenSea				-2.86365e-22
cg24647971_BC21	PPP1R1C	-1.33858	0.185554	-15.4471	8.44504e-25	1.31165e-21	45.8854	-0.225518	-15.7898	0.531041	chr2	Quies	OpenSea	cg24647971	cg24647971		-2.95799e-22
cg01946790_TC21	LINC00426	-1.29498	0.050535	-15.4279	9.05836e-25	1.38637e-21	45.8173	-0.21957	-15.6744	0.508577	chr13	Quies	OpenSea	cg01946790			-3.04405e-22
cg25539074_TC21	ENSG00000282278	-1.72291	0.308429	-15.4979	7.01536e-25	1.12073e-21	46.0658	-0.282362	-16.0196	0.549465	chr4	Quies	OpenSea	cg25539074	cg25539074		-3.16451e-22
cg19131585_TC21	PLA2G2C	-1.68909	0.27423	-15.4642	7.93426e-25	1.24151e-21	45.9461	-0.278503	-15.9649	0.544342	chr1	Quies	OpenSea	cg19131585			-3.45764e-22
cg10232893_BC21	ENSG00000225656	-1.50765	-0.0462689	-15.4297	9.00057e-25	1.38004e-21	45.8235	-0.253541	-15.7948	0.49228	chr1	EnhA1	OpenSea		cg10232893		-3.49897e-22
cg01384111_BC21	GREB1	-1.30586	0.552417	-15.359	1.16604e-24	1.75262e-21	45.5717	-0.213797	-15.845	0.591031	chr2	ReprPC	OpenSea	cg01384111	cg01384111		-3.74705e-22
cg05130518_BC21	IL17D	-1.50758	0.316342	-15.3958	1.01908e-24	1.55119e-21	45.7027	-0.249922	-15.333	0.552303	chr13	ReprPC	Shore	cg05130518	cg05130518		-3.87676e-22
cg17638055_BC21	ENSG00000265907;LPIN2	-1.38083	0.109169	-15.3663	1.13548e-24	1.71282e-21	45.5976	-0.233217	-15.6563	0.51818	chr18	TxWk	OpenSea	cg17638055			-3.99459e-22
cg17494034_TC21	VPS13D	-1.19047	-0.471418	-15.312	1.38568e-24	2.0606e-21	45.4039	-0.19784	-15.7594	0.421447	chr1	EnhA1	OpenSea	cg17494034	cg17494034		-4.07669e-22
cg07144755_BC21	RGS3	-1.38608	-1.29583	-15.2961	1.46908e-24	2.16923e-21	45.347	-0.191018	-15.1741	0.297054	chr9	EnhA1	OpenSea	cg07144755			-4.14362e-22
cg26196671_BC21	TNNI1	-1.62097	0.497655	-15.3853	1.05879e-24	1.6058e-21	45.6656	-0.260781	-15.4999	0.58069	chr1	Quies	OpenSea	cg26196671			-4.18762e-22
cg05635699_BC21	NFIA	-1.529	0.551225	-15.3554	1.18165e-24	1.76659e-21	45.5588	-0.248635	-15.0884	0.590935	chr1	EnhA1	OpenSea	cg05635699			-4.39236e-22
cg05289593_BC21	NA	-1.20891	-0.789136	-15.2774	1.57396e-24	2.31594e-21	45.2799	-0.190083	-15.2765	0.370056	chr3	Quies	OpenSea				-4.40221e-22
cg15214878_TC21	ALDH1A2	-1.30712	0.718484	-15.302	1.43786e-24	2.13064e-21	45.3679	-0.21032	-15.7147	0.61821	chr15	Quies	OpenSea	cg15214878			-4.48117e-22
cg12749588_BC21	GLCE	-1.19029	0.147205	-15.2786	1.56665e-24	2.30923e-21	45.2845	-0.20184	-15.599	0.524993	chr15	Quies	OpenSea	cg12749588			-4.66095e-22
cg02234375_BC21	ENSG00000223901;LSS	-1.60919	1.43173	-15.25	1.74069e-24	2.54786e-21	45.182	-0.214964	-15.6022	0.71927	chr21	Tx	OpenSea	cg02234375			-5.47698e-22
cg20689043_BC11	NA	-0.907412	0.0299109	-15.135	2.6609e-24	3.74447e-21	44.7691	-0.155158	-16.1756	0.505153	chr11	Quies	OpenSea	cg20689043			-5.80986e-22
cg04822366_BC21	CLEC3B;EXOSC7	-1.69849	1.18207	-15.2547	1.71088e-24	2.50861e-21	45.1988	-0.24034	-15.2556	0.683045	chr3	Tx	OpenSea				-6.02919e-22
cg08240689_BC21	ENSG00000234147;ENSG00000288714	-1.14502	1.17645	-15.1324	2.68604e-24	3.76093e-21	44.7599	-0.166087	-14.9794	0.688505	chr6	Quies	OpenSea	cg08240689			-6.24644e-22
cg13725041_BC21	NA	-1.7419	1.42523	-15.2144	1.98494e-24	2.86537e-21	45.0542	-0.227889	-13.8377	0.716006	chr3	Quies	OpenSea	cg13725041			-6.52988e-22
cg07930757_BC21	NA	-1.29945	-0.906853	-15.1652	2.38006e-24	3.39087e-21	44.8776	-0.200851	-14.812	0.352412	chr6	TxWk	OpenSea	cg07930757			-6.8106e-22
cg11877325_TC21	KIAA1217	-1.68788	2.14196	-15.1145	2.87044e-24	3.97926e-21	44.6953	-0.17498	-14.5374	0.803945	chr10	Quies	OpenSea	cg11877325			-6.9629e-22
cg18078098_BC21	NA	-1.26071	-0.582433	-15.1645	2.38536e-24	3.39087e-21	44.8754	-0.207162	-15.1738	0.403213	chr12	TxWk	OpenSea				-7.0246e-22
cg22607220_TC21	NA	-1.30011	0.00905256	-15.181	2.24456e-24	3.22903e-21	44.9346	-0.21813	-15.5483	0.501272	chr19	ReprPCWk	Shelf	cg22607220	cg22607220		-7.04349e-22
cg27244082_BC11	ENSG00000289282;PRRC2A	-1.64115	0.675561	-15.225	1.90886e-24	2.76985e-21	45.0923	-0.25795	-15.5652	0.608367	chr6	Tx	Shelf	cg27244082	cg27244082		-7.14483e-22
cg02726274_BC21	DAB1	-1.3833	1.37883	-15.1341	2.66988e-24	3.75083e-21	44.7658	-0.191914	-14.9087	0.715323	chr1	Quies	OpenSea	cg02726274			-7.19836e-22
cg08924619_BC11	COL4A2;COL4A2-AS1	-2.61928	1.83498	-15.2226	1.92577e-24	2.78955e-21	45.0837	-0.280485	-14.6051	0.752053	chr13	EnhA1	Shelf	cg08924619	cg08924619		-7.82428e-22
cg08842268_BC21	AP2B1	-1.52122	-1.44587	-15.1237	2.77384e-24	3.8645e-21	44.7286	-0.203182	-14.3751	0.277667	chr17	EnhA1	OpenSea	cg08842268			-7.85197e-22
cg14209730_BC21	LGALSL-DT	-1.22397	0.129845	-15.1289	2.72102e-24	3.80355e-21	44.7473	-0.207396	-15.3814	0.521989	chr2	EnhA1	OpenSea	cg14209730	cg14209730		-7.88842e-22
cg09794742_BC21	NA	-1.27606	0.0561281	-15.1325	2.68524e-24	3.76093e-21	44.7602	-0.215963	-15.5034	0.509247	chr10	Quies	OpenSea	cg09794742			-8.1222e-22
cg04840931_TC21	MYL3	-1.6634	-2.19078	-15.0648	3.44986e-24	4.70474e-21	44.5163	-0.174863	-12.9966	0.190196	chr3	Quies	OpenSea				-8.22684e-22
cg13447038_BC21	IQCJ-SCHIP1;SCHIP1	-1.5219	-0.332165	-15.1717	2.32305e-24	3.32484e-21	44.9012	-0.252618	-15.3607	0.445222	chr3	TssA	OpenSea	cg13447038			-8.39914e-22
cg01689405_BC21	SLC30A2	-1.33416	1.40123	-15.0419	3.75511e-24	5.09616e-21	44.4338	-0.180962	-14.1539	0.718177	chr1	ReprPC	Shore	cg01689405	cg01689405		-9.2221e-22
cg10469120_BC21	MYH7B	-1.48378	0.726534	-15.1187	2.82563e-24	3.93013e-21	44.7106	-0.237418	-15.2436	0.617375	chr20	Quies	Shore	cg10469120			-9.33085e-22
cg10614007_BC21	NA	-1.7904	0.543504	-15.1755	2.29062e-24	3.28402e-21	44.9149	-0.287498	-16.043	0.586647	chr6	Quies	OpenSea	cg10614007			-9.44149e-22
cg03818379_BC21	MYL2	-1.37538	1.26964	-15.0478	3.67456e-24	4.99493e-21	44.4549	-0.191919	-14.6249	0.699633	chr12	Quies	OpenSea	cg03818379			-9.58625e-22
cg01510349_TC21	KIAA1217	-1.45341	1.02779	-15.08	3.26116e-24	4.46462e-21	44.5711	-0.214729	-15.397	0.664305	chr10	Quies	OpenSea	cg01510349			-9.58684e-22
cg06714652_BC21	G3BP2	-1.53343	0.81269	-15.1061	2.96098e-24	4.0929e-21	44.6651	-0.2391	-16.0302	0.629647	chr4	Quies	OpenSea				-9.78611e-22
cg11167922_BC21	ENSG00000287237;PLXNC1	-2.05313	1.19595	-15.1503	2.51405e-24	3.54377e-21	44.8243	-0.294855	-15.1674	0.681629	chr12	Quies	OpenSea	cg11167922			-1.0449e-21
cg01558241_TC21	ZNF782	-1.38868	-1.80236	-14.9767	4.78461e-24	6.34948e-21	44.1979	-0.171163	-14.5165	0.230893	chr9	TssBiv	Shore	cg01558241	cg01558241		-1.0868e-21
cg05683292_BC21	NA	-1.86879	0.778293	-15.1173	2.84068e-24	3.94452e-21	44.7054	-0.287146	-15.7322	0.622791	chr5	Quies	OpenSea	cg05683292	cg05683292		-1.13265e-21
cg10097727_BC21	AKAP7;ENSG00000290067	-1.22988	-0.219809	-15.0095	4.23507e-24	5.68316e-21	44.3167	-0.207073	-15.3934	0.463032	chr6	Quies	OpenSea				-1.17683e-21
cg17361591_BC21	PIGT	-1.75464	-0.808288	-15.0798	3.26314e-24	4.46462e-21	44.5705	-0.271244	-14.7156	0.37021	chr20	Tx	Shelf	cg17361591			-1.211e-21
cg10689859_BC21	NEK10	-1.25263	1.29274	-14.9222	5.86031e-24	7.6321e-21	44.0004	-0.174367	-15.0857	0.70449	chr3	Quies	OpenSea	cg10689859			-1.33078e-21
cg17543253_BC21	NA	-1.67708	-1.07416	-15.0277	3.95912e-24	5.35569e-21	44.3823	-0.248834	-13.7055	0.330795	chr12	Quies	OpenSea	cg17543253			-1.33268e-21
cg14364460_TC21	NA	-1.37627	-1.37973	-14.9287	5.72006e-24	7.48431e-21	44.024	-0.189649	-14.0779	0.284312	chr3	Quies	OpenSea	cg14364460			-1.41939e-21
cg26026753_BC21	NA	-1.67948	0.440828	-14.9825	4.68235e-24	6.22363e-21	44.2189	-0.273597	-15.3118	0.571615	chr2	Quies	OpenSea	cg26026753			-1.70276e-21
cg02988811_TC21	TMCC2	-1.66864	-1.43228	-14.9217	5.87126e-24	7.63451e-21	43.9986	-0.223377	-13.669	0.281101	chr1	EnhA1	OpenSea	cg02988811			-1.70537e-21
cg09575997_TC21	PTK2	-1.95253	-1.35848	-14.9716	4.8756e-24	6.44982e-21	44.1796	-0.267167	-13.5831	0.294638	chr8	TxWk	OpenSea	cg09575997			-1.72318e-21
cg06885857_TC21	CFLAR	-1.82015	-0.648727	-14.9877	4.59314e-24	6.12112e-21	44.2377	-0.286867	-14.8009	0.396496	chr2	EnhA1	OpenSea	cg06885857			-1.75595e-21
cg11534713_TC21	SYPL1	-1.17678	0.943399	-14.8506	7.65155e-24	9.84263e-21	43.7407	-0.179016	-15.0165	0.653817	chr7	TxWk	OpenSea				-1.76199e-21
cg02891072_BC21	MIR3936HG	-1.66052	1.00662	-14.9245	5.80835e-24	7.58799e-21	44.0091	-0.24758	-14.8259	0.659503	chr5	Quies	OpenSea	cg02891072			-1.87864e-21
cg02232863_TC21	PFKFB2	-1.56812	0.741011	-14.9035	6.28306e-24	8.13215e-21	43.9326	-0.244939	-15.1414	0.618869	chr1	TxWk	OpenSea	cg02232863			-1.99188e-21
cg20365170_TC21	MYH7	-1.11784	-0.544374	-14.7935	9.47139e-24	1.19275e-20	43.5328	-0.184435	-15.0928	0.409	chr14	EnhA1	OpenSea	cg20365170			-2.19985e-21
cg09412478_TC21	ANKS1A;ENSG00000286550	-1.52285	-1.86017	-14.7766	1.00886e-23	1.26101e-20	43.4713	-0.177878	-13.6365	0.226097	chr6	EnhA1	OpenSea				-2.24306e-21
cg27660099_BC21	EEPD1	-1.25046	1.31973	-14.7611	1.06914e-23	1.33041e-20	43.4148	-0.170992	-14.5	0.708163	chr7	Quies	OpenSea	cg27660099	cg27660099		-2.27489e-21
cg04620566_BC21	BABAM2;MRPL33	-1.74334	-0.941597	-14.8719	7.06671e-24	9.11829e-21	43.8181	-0.263929	-14.598	0.351241	chr2	EnhA1	OpenSea	cg04620566			-2.40658e-21
cg13821602_TC21	PRSS42P	-1.91742	1.26048	-14.8659	7.22805e-24	9.31213e-21	43.7961	-0.262598	-14.7671	0.692298	chr3	Quies	Island	cg13821602	cg13821602		-2.44534e-21
cg15156457_BC21	DNAJC12	-1.33487	0.353716	-14.8125	8.82082e-24	1.12022e-20	43.6021	-0.222226	-15.0648	0.558805	chr10	Quies	OpenSea				-2.48941e-21
cg12411964_TC21	PDE4B	-1.47332	-0.681601	-14.8261	8.38593e-24	1.06889e-20	43.6514	-0.238054	-14.7921	0.388843	chr1	EnhWk	OpenSea	cg12411964	cg12411964		-2.54455e-21
cg12136256_BC21	COLGALT2	-1.37112	-0.166942	-14.7921	9.52215e-24	1.19734e-20	43.5276	-0.230231	-15.0603	0.472297	chr1	Quies	OpenSea	cg12136256	cg12136256		-2.75665e-21
cg13603533_BC21	NA	-1.67279	0.321509	-14.8298	8.27154e-24	1.05653e-20	43.6648	-0.27482	-14.7644	0.552398	chr4	Quies	OpenSea		cg13603533		-2.90356e-21
cg10794770_BC21	XPO4	-1.20312	-0.712083	-14.7239	1.22908e-23	1.50888e-20	43.2789	-0.193748	-14.8129	0.382454	chr13	TxWk	OpenSea	cg10794770			-2.92342e-21
cg04599279_BC21	BTD	-1.52963	1.34132	-14.7299	1.20168e-23	1.48433e-20	43.3009	-0.208856	-14.3886	0.707453	chr3	Quies	OpenSea				-3.1001e-21
cg12076803_BC21	PLXNC1	-1.38807	0.0115821	-14.7414	1.15124e-23	1.4255e-20	43.3427	-0.234464	-14.8753	0.501881	chr12	Quies	OpenSea	cg12076803			-3.3423e-21
cg03147449_BC21	MYLK3	-1.21333	-0.0580285	-14.7017	1.33602e-23	1.62627e-20	43.1976	-0.205845	-14.94	0.490062	chr16	Quies	OpenSea	cg03147449			-3.34759e-21
cg09549505_TC21	ZNF618	-1.75323	1.44104	-14.7262	1.21853e-23	1.49852e-20	43.2873	-0.229364	-13.5578	0.718744	chr9	Quies	OpenSea	cg09549505			-3.43706e-21
cg25013568_TC21	NA	-1.36478	-0.769699	-14.7029	1.32984e-23	1.62113e-20	43.2022	-0.215683	-14.3318	0.374325	chr3	Quies	OpenSea	cg25013568			-3.49651e-21
cg23702448_BC21	NA	-1.57923	-0.863593	-14.7236	1.23056e-23	1.50888e-20	43.2778	-0.243954	-14.2448	0.360886	chr18	Quies	OpenSea				-3.68097e-21
cg01997150_BC21	NA	-1.37734	1.16355	-14.6588	1.56965e-23	1.88606e-20	43.0406	-0.200267	-15.1114	0.684988	chr1	Quies	OpenSea				-3.77716e-21
cg17708055_BC21	NA	-1.66471	-1.87552	-14.6309	1.74269e-23	2.08503e-20	42.9387	-0.192883	-13.5817	0.224615	chr12	EnhA1	OpenSea	cg17708055			-4.02167e-21
cg15153976_BC21	PFKFB2	-1.77057	1.26626	-14.696	1.36498e-23	1.64722e-20	43.1768	-0.24846	-14.0515	0.694251	chr1	TxWk	Shelf		cg15153976		-4.09268e-21
cg16809457_BC21	MDN1	-1.6387	0.805966	-14.6969	1.35995e-23	1.64489e-20	43.1803	-0.256284	-14.5986	0.629447	chr6	TxWk	OpenSea	cg16809457	cg16809457		-4.21558e-21
cg05889541_TC21	NA	-1.48072	-1.91906	-14.577	2.13532e-23	2.50826e-20	42.7406	-0.170935	-13.531	0.217694	chr13	TssFlnkU	Shelf	cg05889541	cg05889541		-4.2875e-21
cg09539483_TC21	ENSG00000231769	-1.28745	-0.392959	-14.6161	1.84283e-23	2.18612e-20	42.8842	-0.214852	-14.6783	0.434266	chr6	Quies	OpenSea				-4.69693e-21
cg08805081_BC21	LEMD1	-1.42401	1.98488	-14.5258	2.58941e-23	2.98728e-20	42.5527	-0.161577	-13.7304	0.790561	chr1	Quies	OpenSea	cg08805081			-4.82674e-21
cg18466582_BC21	IL17D	-1.68917	1.19898	-14.6274	1.76575e-23	2.1096e-20	42.9259	-0.239741	-14.5221	0.687074	chr13	ReprPC	Shore				-5.05758e-21
cg22809163_TC21	CD79B;ENSG00000285947	-1.17724	1.15488	-14.5133	2.71486e-23	3.10213e-20	42.5065	-0.17081	-14.9036	0.684879	chr17	Quies	OpenSea				-5.29874e-21
cg20919265_BC21	COL4A2;COL4A2-AS1	-1.41262	0.646063	-14.5974	1.97741e-23	2.33258e-20	42.8155	-0.227183	-14.7717	0.605614	chr13	Tx	OpenSea	cg20919265			-5.29922e-21
cg09582482_TC21	TNNI1	-1.25887	0.0431832	-14.5794	2.11575e-23	2.49226e-20	42.7496	-0.213247	-14.9401	0.506811	chr1	Quies	OpenSea	cg09582482	cg09582482		-5.31467e-21
cg17348388_BC21	CCDC63	-1.46238	-0.759286	-14.6004	1.95496e-23	2.30934e-20	42.8266	-0.233888	-14.3616	0.376556	chr12	Quies	OpenSea	cg17348388	cg17348388		-5.40126e-21
cg13730735_BC21	ZCCHC2	-1.26282	1.37523	-14.514	2.70772e-23	3.0982e-20	42.5091	-0.175789	-14.8205	0.715586	chr18	Tx	OpenSea	cg13730735			-5.4463e-21
cg00820740_TC21	BICC1	-1.67068	1.39764	-14.5629	2.25115e-23	2.6266e-20	42.6891	-0.226354	-14.6298	0.714364	chr10	TssFlnk	Shore	cg00820740	cg00820740		-5.94539e-21
cg13262594_TC21	NA	-1.16302	-0.201982	-14.5076	2.77437e-23	3.15723e-20	42.4854	-0.197213	-14.7188	0.465777	chr7	ReprPCWk	OpenSea	cg13262594			-6.22646e-21
cg25898520_TC21	RNF150	-1.54813	1.20731	-14.544	2.41792e-23	2.80487e-20	42.6195	-0.223237	-14.3335	0.689453	chr4	Quies	OpenSea	cg25898520	cg25898520		-6.26151e-21
cg24982486_BC21	BMERB1	-1.28926	1.07917	-14.4905	2.9591e-23	3.3538e-20	42.4225	-0.190785	-14.6956	0.673275	chr16	Quies	OpenSea	cg24982486			-6.39854e-21
cg00103236_TC21	NA	-1.59051	-0.238368	-14.5741	2.1585e-23	2.53195e-20	42.7301	-0.26621	-14.6374	0.460492	chr12	Quies	OpenSea	cg00103236			-6.7403e-21
cg12280244_BC21	NA	-1.36338	0.160844	-14.5242	2.60542e-23	2.9893e-20	42.5466	-0.228884	-14.9396	0.526398	chr16	Quies	OpenSea	cg12280244			-6.84204e-21
cg20923877_BC21	IRF2	-1.4345	0.39311	-14.5244	2.60371e-23	2.9893e-20	42.5473	-0.231863	-15.4999	0.563772	chr4	TxWk	OpenSea	cg20923877			-6.93108e-21
cg06371478_TC21	CDH16	-1.19141	0.997376	-14.4078	4.04548e-23	4.48805e-20	42.1176	-0.17898	-14.4727	0.661764	chr16	ReprPCWk	Shore	cg06371478			-8.0327e-21
cg13254518_TC21	ZNF385B	-1.56906	0.736503	-14.4908	2.95583e-23	3.3538e-20	42.4236	-0.248	-14.4861	0.618435	chr2	Quies	OpenSea	cg13254518	cg13254518		-8.31744e-21
cg04869532_BC21	WSCD1	-1.12077	0.624412	-14.3999	4.16874e-23	4.60045e-20	42.0883	-0.18384	-14.8045	0.604014	chr17	Quies	OpenSea	cg04869532	cg04869532		-8.45748e-21
cg27333099_TC21	BTNL8	-1.45865	0.28441	-14.4741	3.14762e-23	3.55306e-20	42.3623	-0.241826	-14.6772	0.546907	chr5	Quies	OpenSea	cg27333099	cg27333099		-8.59222e-21
cg11449409_BC21	MYLK3	-1.08144	1.01468	-14.357	4.90531e-23	5.32915e-20	41.9296	-0.163106	-14.3155	0.665383	chr16	Quies	OpenSea	cg11449409			-8.69217e-21
cg03993960_TC21	MYH7	-1.15242	-0.637004	-14.3907	4.31745e-23	4.74583e-20	42.0541	-0.187455	-14.339	0.393815	chr14	EnhA1	OpenSea	cg03993960			-8.89629e-21
cg21794683_TC21	SSH2	-1.44782	-0.804359	-14.4505	3.44245e-23	3.86784e-20	42.275	-0.230254	-14.2388	0.369082	chr17	Quies	OpenSea	cg21794683			-8.90587e-21
cg15582582_BC21	ATP2A2	-1.60341	0.879195	-14.4503	3.44492e-23	3.86784e-20	42.2743	-0.240418	-14.2265	0.640666	chr12	Tx	OpenSea	cg15582582			-9.29899e-21
cg02640484_BC21	DCLRE1A;ENSG00000288933	-2.02831	1.36463	-14.4768	3.11627e-23	3.52241e-20	42.3721	-0.270536	-13.5315	0.703764	chr10	Quies	OpenSea	cg02640484			-9.52939e-21
cg03741723_TC21	MYH7	-1.26862	-1.0995	-14.36	4.85108e-23	5.27708e-20	41.9405	-0.188986	-13.9946	0.323195	chr14	Quies	OpenSea	cg03741723			-9.97293e-21
cg14824002_TC21	BMERB1	-1.45681	0.571582	-14.4141	3.95121e-23	4.39509e-20	42.1406	-0.232642	-14.7878	0.592737	chr16	Quies	OpenSea	cg14824002			-1.02248e-20
cg03386446_BC21	NA	-1.58078	-1.80592	-14.3493	5.05226e-23	5.46051e-20	41.9008	-0.189472	-13.4575	0.233259	chr1	EnhA1	OpenSea	cg03386446			-1.03461e-20
cg17919518_BC21	ENSG00000257322;ENSG00000257746	-1.40619	0.199466	-14.4047	4.09464e-23	4.53059e-20	42.1058	-0.235005	-14.6607	0.532577	chr12	Quies	OpenSea				-1.06471e-20
cg16496490_TC21	DPP3	-0.973776	-0.638469	-14.2748	6.70507e-23	7.03827e-20	41.6247	-0.158524	-14.5288	0.393513	chr11	TxWk	OpenSea				-1.11574e-20
cg14222318_TC21	NA	-1.36721	0.360889	-14.3685	4.69633e-23	5.12869e-20	41.9721	-0.226893	-14.9954	0.559357	chr1	Quies	OpenSea	cg14222318			-1.16366e-20
cg03852157_BC21	ENSG00000258444;MYH7	-1.37958	1.42871	-14.3054	5.96767e-23	6.32372e-20	41.7384	-0.184765	-14.1443	0.721923	chr14	Quies	OpenSea	cg03852157			-1.1684e-20
cg19505458_TC21	KIAA1217	-1.73301	-0.533353	-14.4299	3.72133e-23	4.1504e-20	42.199	-0.282091	-14.397	0.414022	chr10	Quies	OpenSea	cg19505458	cg19505458		-1.17079e-20
cg04419315_BC21	PROX1	-1.10926	-0.897058	-14.2841	6.47283e-23	6.8201e-20	41.6591	-0.171986	-14.3685	0.352795	chr1	ReprPCWk	OpenSea	cg04419315			-1.17296e-20
cg12138301_BC21	NA	-1.42417	0.956272	-14.3286	5.46424e-23	5.85298e-20	41.8244	-0.214827	-14.4923	0.653982	chr10	Quies	OpenSea	cg12138301			-1.25738e-20
cg12720088_BC21	ENSG00000223901;LSS	-1.24539	0.424339	-14.3053	5.97157e-23	6.32372e-20	41.7378	-0.205245	-15.1174	0.570188	chr21	Tx	OpenSea	cg12720088			-1.29792e-20
cg21403762_TC21	COL4A2;COL4A2-AS1	-1.53943	0.275857	-14.3422	5.18963e-23	5.58738e-20	41.8747	-0.254724	-14.195	0.544891	chr13	EnhA2	Shelf	cg21403762			-1.42324e-20
cg19145042_BC21	LINC00370	-2.02117	1.02999	-14.3739	4.60155e-23	5.0383e-20	41.992	-0.287965	-13.8544	0.6586	chr13	Quies	OpenSea				-1.45086e-20
cg04784535_BC21	ENSG00000230730;PLB1	-1.57403	1.07296	-14.3096	5.87326e-23	6.23536e-20	41.754	-0.23496	-14.398	0.66953	chr2	Quies	OpenSea	cg04784535	cg04784535		-1.46506e-20
cg10967789_BC21	ENSG00000269901;FBXO31	-1.57012	0.642608	-14.3267	5.50481e-23	5.88142e-20	41.8172	-0.250841	-14.3032	0.604499	chr16	TxWk	OpenSea	cg10967789			-1.4753e-20
cg04507642_TC21	SLC4A8	-1.0122	-0.819796	-14.1969	9.02338e-23	9.15109e-20	41.335	-0.161231	-14.7055	0.364294	chr12	Quies	OpenSea	cg04507642			-1.47544e-20
cg20646491_TC21	SLC1A3	-1.55593	0.586939	-14.3278	5.4809e-23	5.86334e-20	41.8214	-0.252129	-14.4369	0.595544	chr5	Quies	OpenSea	cg20646491	cg20646491		-1.47832e-20
cg19215448_BC21	DCUN1D2	-1.32679	1.20029	-14.2449	7.51489e-23	7.76204e-20	41.5135	-0.192377	-14.3259	0.690889	chr13	EnhWk	Shore				-1.49324e-20
cg22758046_TC21	ATP2A2	-1.03084	0.367305	-14.2039	8.7865e-23	8.93246e-20	41.361	-0.173529	-14.9272	0.561684	chr12	Tx	OpenSea	cg22758046			-1.55004e-20
cg04584908_BC21	SLC6A6	-0.964417	0.173138	-14.1792	9.65268e-23	9.69551e-20	41.2692	-0.16444	-14.7354	0.529329	chr3	TxWk	Shelf				-1.59433e-20
cg14024937_BC21	ENSG00000286277	-1.45198	-0.83498	-14.2582	7.14395e-23	7.40626e-20	41.5629	-0.224652	-14.5907	0.364697	chr6	Quies	OpenSea		cg14024937		-1.66383e-20
cg17194666_TC21	CDH16	-1.11986	-0.322608	-14.2077	8.65951e-23	8.83549e-20	41.3752	-0.188693	-14.4736	0.445621	chr16	ReprPC	Shore	cg17194666			-1.6672e-20
cg27081177_TC21	PMP22	-1.41534	0.295012	-14.2715	6.79025e-23	7.09218e-20	41.6124	-0.236394	-14.4719	0.548403	chr17	Quies	OpenSea	cg27081177			-1.67655e-20
cg06680065_BC21	LGR5;TSPAN8	-1.2119	0.993541	-14.1869	9.37312e-23	9.47143e-20	41.2979	-0.182979	-13.9425	0.660799	chr12	ReprPC	Shore	cg06680065	cg06680065		-1.73307e-20
cg06368617_TC21	DGLUCY;SNORA11B	-1.46265	0.955605	-14.2433	7.55852e-23	7.78792e-20	41.5078	-0.22272	-13.9107	0.653199	chr14	TxWk	OpenSea	cg06368617			-1.73453e-20
cg25185406_TC21	DYNLRB1;ENSG00000289720	-1.37521	0.819791	-14.2309	7.92681e-23	8.11753e-20	41.4614	-0.215682	-14.2872	0.632913	chr20	EnhA1	OpenSea				-1.7508e-20
cg19753607_BC21	ELL2	-1.79288	-0.0736412	-14.3242	5.55738e-23	5.92249e-20	41.8079	-0.298823	-14.4499	0.487757	chr5	TxWk	OpenSea		cg19753607		-1.76978e-20
cg24332126_BC21	ENSG00000286619	-1.38662	0.184093	-14.2437	7.54839e-23	7.78705e-20	41.5092	-0.232398	-14.4355	0.530485	chr1	Quies	OpenSea	cg24332126			-1.80969e-20
cg09058170_TC21	ACYP2;RNU7-172P	-1.15276	-0.292013	-14.1824	9.53673e-23	9.61358e-20	41.281	-0.193538	-14.4436	0.451018	chr2	Quies	OpenSea	cg09058170			-1.86059e-20
cg08110015_BC21	LINC01119	-1.31293	0.896068	-14.1684	1.00612e-22	1.00816e-19	41.2288	-0.201485	-13.4149	0.645661	chr2	Quies	OpenSea	cg08110015			-2.0313e-20
cg08040035_TC21	LRRC41	-0.990158	0.560687	-14.1093	1.26116e-22	1.23712e-19	41.0083	-0.165026	-14.5846	0.594112	chr1	TxWk	Shore	cg08040035	cg08040035		-2.04157e-20
cg21886807_BC21	ENSG00000287303;PDGFRL	-1.36713	-1.6487	-14.1131	1.24272e-22	1.2262e-19	41.0226	-0.170662	-13.0452	0.249789	chr8	EnhA1	OpenSea	cg21886807			-2.09266e-20
cg00612217_BC21	TPM3	-1.34997	1.74012	-14.0841	1.38911e-22	1.34844e-19	40.9139	-0.167653	-13.6431	0.762417	chr1	Quies	Shore	cg00612217			-2.2607e-20
cg24763949_TC21	ENSG00000289993;TMC1	-0.72714	0.262894	-13.9869	2.01682e-22	1.87115e-19	40.5499	-0.123445	-15.3652	0.544904	chr9	EnhA1	OpenSea	cg24763949			-2.30983e-20
cg14872583_BC21	DCAF8;ENSG00000258465	-1.70645	0.821638	-14.206	8.71583e-23	8.88215e-20	41.3688	-0.261458	-14.8696	0.630643	chr1	Tx	OpenSea	cg14872583			-2.32231e-20
cg18572866_TC21	ENSG00000251034;PPP3CC	-1.60977	0.771409	-14.1932	9.15272e-23	9.27105e-20	41.3211	-0.251666	-14.4258	0.624053	chr8	Quies	OpenSea	cg18572866			-2.33321e-20
cg24475436_TC21	DNAAF3;DNAAF3-AS1;ENSG00000267110;TNNI3	-1.0406	0.669601	-14.07	1.466e-22	1.41489e-19	40.8613	-0.168633	-14.643	0.611492	chr19	ReprPC	Shore	cg24475436			-2.38598e-20
cg16785524_BC21	ANKRD11;ENSG00000288715	-1.31194	-0.538791	-14.1335	1.1496e-22	1.13969e-19	41.0986	-0.21463	-14.4124	0.411081	chr16	EnhA1	OpenSea	cg16785524			-2.44612e-20
cg07221561_BC21	SH3D19	-0.959718	-0.650283	-14.0386	1.65369e-22	1.5743e-19	40.7437	-0.156651	-14.5878	0.391167	chr4	Quies	OpenSea				-2.46615e-20
cg12408511_TC21	NA	-1.41996	-0.329055	-14.1488	1.08434e-22	1.07882e-19	41.1557	-0.236461	-14.3349	0.445846	chr6	Quies	OpenSea	cg12408511			-2.55098e-20
cg10586087_BC21	SH3TC2	-1.49379	1.6707	-14.0632	1.50484e-22	1.44853e-19	40.8358	-0.187266	-13.6028	0.751575	chr5	Quies	OpenSea	cg10586087	cg10586087		-2.7126e-20
cg24353217_BC21	MYL2	-1.30361	0.348688	-14.0923	1.34577e-22	1.31092e-19	40.9449	-0.217039	-14.2369	0.55783	chr12	Quies	OpenSea	cg24353217	cg24353217	cg24353217	-2.8452e-20
cg04132644_BC21	SVIL	-1.1416	0.769445	-14.0339	1.68372e-22	1.59925e-19	40.7262	-0.183381	-14.0268	0.627004	chr10	Quies	OpenSea	cg04132644			-2.93273e-20
cg07527324_BC21	DGLUCY;SNORA11B	-1.44815	1.16508	-14.0526	1.5672e-22	1.50219e-19	40.7962	-0.209453	-14.16	0.684089	chr14	TxWk	OpenSea	cg07527324	cg07527324		-3.14638e-20
cg06771669_BC21	NA	-1.20839	1.29986	-13.9777	2.08929e-22	1.93624e-19	40.5155	-0.169153	-13.6924	0.706241	chr1	Quies	OpenSea	cg06771669			-3.2752e-20
cg25169544_TC21	SNTA1	-1.20743	-0.296431	-14.0255	1.7386e-22	1.64765e-19	40.6948	-0.202646	-14.1143	0.450195	chr20	Quies	OpenSea				-3.33891e-20
cg00903764_TC21	NA	-1.33827	1.10312	-14.0121	1.83057e-22	1.72507e-19	40.6445	-0.193693	-14.4417	0.676402	chr20	Quies	OpenSea				-3.34134e-20
cg23612391_TC21	ALPK2	-0.998955	-0.062933	-13.9668	2.17886e-22	2.01479e-19	40.4745	-0.169156	-14.3869	0.489384	chr18	Quies	OpenSea				-3.40815e-20
cg16609354_BC21	HERPUD2;HERPUD2-AS1	-1.35269	1.10496	-13.9972	1.93877e-22	1.80673e-19	40.5885	-0.199877	-13.849	0.676661	chr7	Quies	Shelf	cg16609354			-3.61125e-20
cg14331316_BC21	SLC35D2	-0.825509	0.370534	-13.8623	3.25836e-22	2.91034e-19	40.0815	-0.139639	-14.8002	0.563	chr9	Quies	OpenSea		cg14331316		-4.06398e-20
cg12927509_BC21	NA	-1.46743	-0.755677	-14.0081	1.85892e-22	1.74469e-19	40.6295	-0.235049	-13.8049	0.37683	chr8	Quies	OpenSea				-4.10088e-20
cg04760771_BC21	TPM3	-0.848481	-0.331992	-13.8629	3.25158e-22	2.90737e-19	40.0835	-0.144027	-14.7542	0.443661	chr1	EnhWk	OpenSea	cg04760771			-4.18741e-20
cg12225501_BC21	NA	-1.49966	1.75067	-13.9259	2.54956e-22	2.31672e-19	40.321	-0.18239	-13.4604	0.762296	chr6	Quies	OpenSea	cg12225501			-4.22545e-20
cg15702277_BC21	RERE	-0.929925	-0.521832	-13.8783	3.06286e-22	2.75036e-19	40.1419	-0.154049	-14.4288	0.412393	chr1	EnhG1	OpenSea	cg15702277	cg15702277		-4.23691e-20
cg18077860_TC21	ATP2A2	-1.44403	-0.03396	-14.0004	1.91492e-22	1.78649e-19	40.6005	-0.243365	-14.0548	0.494101	chr12	Tx	OpenSea				-4.34769e-20
cg09346738_BC21	CLIC5	-1.58961	-0.674555	-14.0033	1.89361e-22	1.77055e-19	40.6115	-0.253686	-13.5835	0.391123	chr6	Quies	OpenSea	cg09346738			-4.49164e-20
cg13399638_BC11	AQP7	-1.41068	0.987621	-13.9359	2.45372e-22	2.24178e-19	40.3585	-0.209437	-13.668	0.658849	chr9	Quies	OpenSea		cg13399638		-4.6951e-20
cg04393397_TC21	LINC02763	-1.37077	-2.04088	-13.8428	3.51296e-22	3.11123e-19	40.008	-0.152259	-13.3755	0.203016	chr11	Quies	OpenSea	cg04393397			-4.73713e-20
cg19243409_TC21	RBM28	-1.47332	1.15202	-13.9212	2.59682e-22	2.34948e-19	40.3031	-0.214104	-14.6619	0.681521	chr7	Tx	OpenSea	cg19243409	cg19243409		-5.03034e-20
cg25526988_TC21	ENSG00000225656	-1.31715	-0.515634	-13.925	2.55926e-22	2.32302e-19	40.3173	-0.217603	-13.7741	0.414168	chr1	EnhA1	OpenSea	cg25526988			-5.05495e-20
cg27308414_BC21	ENSG00000286416	-1.09458	0.0710283	-13.8616	3.26687e-22	2.91483e-19	40.0789	-0.186193	-14.2402	0.511975	chr13	Quies	OpenSea	cg27308414			-5.42721e-20
cg13833040_TC21	ATP2A2	-1.26631	1.62012	-13.789	4.32563e-22	3.76732e-19	39.8047	-0.155966	-12.7301	0.747564	chr12	Tx	OpenSea	cg13833040	cg13833040		-5.87574e-20
cg11642652_TC21	SLCO5A1	-1.18319	0.888717	-13.8296	3.69629e-22	3.2667e-19	39.9583	-0.182586	-14.1624	0.645121	chr8	Quies	OpenSea	cg11642652	cg11642652		-5.96455e-20
cg04923880_BC21	NA	-1.14942	-3.01089	-13.5993	9.03135e-22	7.4001e-19	39.0854	-0.0817239	-12.6598	0.114852	chr3	Quies	Shelf				-6.04765e-20
cg03917982_TC21	LAMB3	-0.975498	0.224389	-13.798	4.1768e-22	3.64906e-19	39.8389	-0.166158	-14.3217	0.538025	chr1	EnhWk	OpenSea	cg03917982			-6.0632e-20
cg24171239_BC21	DDX10	-1.11475	0.620884	-13.8115	3.96519e-22	3.48472e-19	39.8897	-0.182669	-14.3404	0.603399	chr11	Quies	OpenSea	cg24171239	cg24171239		-6.36549e-20
cg05093305_TC21	NA	-1.05378	1.19506	-13.7463	5.10311e-22	4.38076e-19	39.6432	-0.1545	-13.4574	0.691644	chr12	Quies	OpenSea	cg05093305			-6.76826e-20
cg21270687_TC21	NA	-1.13197	-0.746258	-13.7843	4.40452e-22	3.82808e-19	39.7871	-0.179437	-14.2602	0.37683	chr16	Quies	OpenSea				-6.86897e-20
cg02700447_TC21	ENSG00000289282;PRRC2A	-0.841788	0.07191	-13.7145	5.77151e-22	4.89443e-19	39.523	-0.14444	-14.5341	0.512317	chr6	Tx	Shelf	cg02700447	cg02700447		-7.06949e-20
cg24738346_TC21	SLC9A1	-1.67401	-1.28003	-13.8541	3.36293e-22	2.99417e-19	40.0506	-0.236237	-13.0458	0.302343	chr1	TssFlnkU	Shelf	cg24738346	cg24738346		-7.07335e-20
cg10097726_BC21	AKAP7;ENSG00000290067	-1.05948	-0.197773	-13.7658	4.73197e-22	4.08726e-19	39.717	-0.179523	-14.2504	0.466574	chr6	Quies	OpenSea				-7.33759e-20
cg21413409_BC21	ENSG00000223542;EYA4	-1.28075	0.507842	-13.7925	4.26786e-22	3.72474e-19	39.8179	-0.21037	-13.8648	0.584403	chr6	Quies	OpenSea				-7.83574e-20
cg14066207_TC11	ENSG00000258871;RGS6	-1.32751	0.349596	-13.7981	4.17596e-22	3.64906e-19	39.8391	-0.220553	-14.2311	0.557521	chr14	Quies	OpenSea	cg14066207	cg14066207		-8.04813e-20
cg05938007_TC21	MRPL33	-0.949414	-0.474202	-13.6908	6.32716e-22	5.31484e-19	39.4332	-0.158038	-14.0438	0.420101	chr2	TssFlnkU	Shore	cg05938007	cg05938007		-8.39945e-20
cg04440686_BC21	TBC1D20	-1.26444	-0.643851	-13.7382	5.26502e-22	4.50132e-19	39.6127	-0.203477	-13.5846	0.393942	chr20	Quies	Shelf	cg04440686			-9.15918e-20
cg17517841_TC21	NA	-1.60056	0.664136	-13.7912	4.28816e-22	3.73856e-19	39.8132	-0.252317	-13.3876	0.607652	chr10	EnhBiv	Shore	cg17517841			-9.43304e-20
cg09319612_BC21	ZNF148	-0.995836	0.539521	-13.6552	7.26689e-22	6.01063e-19	39.2979	-0.165093	-13.9697	0.590505	chr3	TxWk	OpenSea	cg09319612			-9.92314e-20
cg15224503_BC21	P4HA1	-1.47371	1.53803	-13.6964	6.1923e-22	5.21437e-19	39.4542	-0.191582	-14.2142	0.734845	chr10	Quies	OpenSea				-9.98981e-20
cg07617039_BC21	ENSG00000286215;RSPO3	-1.71982	0.433706	-13.8016	4.11875e-22	3.60843e-19	39.8526	-0.278377	-13.9013	0.569659	chr6	ReprPC	Shore	cg07617039			-1.0045e-19
cg03104936_TC21	GRB10	-1.24285	-0.395291	-13.7132	5.80019e-22	4.91378e-19	39.5181	-0.206802	-13.967	0.43396	chr7	ReprPC	Shore	cg03104936	cg03104936	cg03104936	-1.01618e-19
cg07937417_BC21	CAMK1D	-1.2463	0.461269	-13.7084	5.9102e-22	5.00193e-19	39.4998	-0.20556	-14.1508	0.576231	chr10	Quies	OpenSea	cg07937417			-1.0282e-19
cg25684142_BC21	ENSG00000230807;SLC4A7	-1.22909	0.680223	-13.6733	6.77257e-22	5.6407e-19	39.3667	-0.197708	-13.8442	0.612084	chr3	Quies	Shore	cg25684142			-1.11521e-19
cg08371706_BC21	IL17D	-1.84908	0.388504	-13.7823	4.43892e-22	3.85398e-19	39.7795	-0.294832	-15.0216	0.560342	chr13	ReprPCWk	Shelf	cg08371706	cg08371706		-1.13628e-19
cg27187848_TC21	PCDHGA1;PCDHGA10;PCDHGA11;PCDHGA12;PCDHGA2;PCDHGA3;PCDHGA4;PCDHGA5;PCDHGA6;PCDHGA7;PCDHGA8;PCDHGA9;PCDHGB1;PCDHGB2;PCDHGB3;PCDHGB4;PCDHGB5;PCDHGB6;PCDHGB7;PCDHGC3;PCDHGC4;PCDHGC5	-1.52029	-1.29101	-13.6723	6.79777e-22	5.65608e-19	39.3631	-0.212069	-12.9925	0.29962	chr5	TssFlnkU	Shelf	cg27187848			-1.19948e-19
cg22300619_TC11	ENSG00000266929;HSD17B1P1	-0.941208	0.796317	-13.5639	1.03653e-21	8.34301e-19	38.9508	-0.149534	-14.3322	0.632029	chr17	TxWk	Shore	cg22300619	cg22300619		-1.24757e-19
cg27104413_TC21	SENP7	-1.40491	0.709074	-13.6657	6.97479e-22	5.79575e-19	39.338	-0.225739	-13.6429	0.615819	chr3	Quies	OpenSea	cg27104413	cg27104413		-1.30832e-19
cg05269603_TC21	DERA	-0.996812	0.516936	-13.5753	9.91409e-22	8.02606e-19	38.9943	-0.164114	-13.6793	0.586648	chr12	TxWk	OpenSea	cg05269603			-1.31719e-19
cg03192386_BC21	TMEM131	-0.932459	-0.158019	-13.5652	1.03113e-21	8.31555e-19	38.9559	-0.159674	-14.0659	0.473066	chr2	TxWk	OpenSea				-1.32778e-19
cg18077861_TC21	ATP2A2	-1.63565	0.774218	-13.6794	6.61455e-22	5.53106e-19	39.3898	-0.256248	-14.3821	0.624065	chr12	Tx	OpenSea				-1.41732e-19
cg01860705_BC21	TMCC2	-1.165	-0.346321	-13.5992	9.035e-22	7.4001e-19	39.085	-0.19602	-13.7311	0.44153	chr1	Quies	Shore				-1.45057e-19
cg09753067_TC21	NA	-1.16294	-0.619548	-13.5784	9.79424e-22	7.94437e-19	39.0062	-0.187833	-13.5528	0.396937	chr6	Quies	OpenSea				-1.49221e-19
cg14133014_TC21	IL17D	-1.14815	0.452855	-13.583	9.62027e-22	7.84118e-19	39.0237	-0.190511	-14.1096	0.575668	chr13	ReprPCWk	Shelf	cg14133014	cg14133014		-1.49383e-19
cg07345374_BC21	CYTH1	-1.33943	1.15848	-13.5644	1.03449e-21	8.33464e-19	38.9527	-0.196486	-13.2771	0.68447	chr17	TxWk	OpenSea	cg07345374			-1.63764e-19
cg11824191_BC21	NMNAT2	-1.06642	-1.28166	-13.4861	1.40402e-21	1.10091e-18	38.6541	-0.150592	-12.9527	0.296016	chr1	Quies	OpenSea		cg11824191		-1.65788e-19
cg01254707_TC21	IL18R1;IL1RL1	-1.29242	-0.08725	-13.5853	9.53684e-22	7.7959e-19	39.0322	-0.217133	-13.9333	0.48572	chr2	Quies	OpenSea	cg01254707	cg01254707		-1.69274e-19
cg00791292_BC21	SSBP3	-1.10063	-0.887726	-13.5118	1.27015e-21	1.00498e-18	38.7521	-0.170096	-13.2799	0.354939	chr1	Quies	OpenSea				-1.70943e-19
cg07473040_BC21	LINC02362	-1.29824	-2.65271	-13.3742	2.17509e-21	1.64348e-18	38.2262	-0.108633	-12.0769	0.142944	chr4	EnhWk	OpenSea				-1.78537e-19
cg27090964_TC21	NA	-1.53714	-0.449437	-13.6114	8.61377e-22	7.06889e-19	39.1317	-0.25304	-13.5583	0.425716	chr18	Quies	OpenSea	cg27090964			-1.78871e-19
cg21048735_BC21	NA	-1.17886	0.629742	-13.5248	1.20705e-21	9.59583e-19	38.8019	-0.191206	-13.5696	0.604537	chr4	Quies	OpenSea	cg21048735			-1.83478e-19
cg06489665_BC21	APBB2	-1.16539	1.43193	-13.4663	1.51713e-21	1.17926e-18	38.5784	-0.159179	-13.1305	0.723678	chr4	Quies	OpenSea				-1.87714e-19
cg05250932_BC11	TNNT1	-1.18472	-0.561057	-13.5203	1.22862e-21	9.74879e-19	38.7846	-0.193224	-13.6842	0.407	chr19	ReprPCWk	OpenSea	cg05250932	cg05250932		-1.8837e-19
cg17808323_BC21	EPB41L5	-1.13486	-0.275039	-13.5167	1.246e-21	9.86803e-19	38.7709	-0.191568	-13.8666	0.453861	chr2	Quies	OpenSea	cg17808323			-1.8904e-19
cg06456840_TC21	COLGALT2	-1.17875	0.143893	-13.5245	1.20854e-21	9.59856e-19	38.8007	-0.199895	-13.8216	0.524101	chr1	Quies	OpenSea	cg06456840			-1.9187e-19
cg12521469_TC21	ENSG00000253330;SPIDR	-0.735235	0.119395	-13.3839	2.09436e-21	1.58964e-18	38.2631	-0.126155	-14.5762	0.520339	chr8	EnhA2	OpenSea				-2.00541e-19
cg12779727_BC21	NA	-1.5868	-2.17977	-13.4599	1.5556e-21	1.20581e-18	38.5539	-0.168371	-11.9934	0.192692	chr5	EnhA1	OpenSea	cg12779727			-2.03024e-19
cg25195468_TC21	ENSG00000279253;MMP24;MMP24OS	-0.909367	-0.100192	-13.4236	1.79258e-21	1.37301e-18	38.4153	-0.155265	-13.976	0.482926	chr20	EnhA1	OpenSea				-2.1318e-19
cg13412025_BC21	ENSG00000232555	-1.67988	0.354332	-13.5834	9.60802e-22	7.84118e-19	39.0249	-0.27326	-13.64	0.556665	chr2	Quies	OpenSea	cg13412025			-2.14268e-19
cg02379668_BC21	IFT43;TTLL5	-1.25945	0.314976	-13.4918	1.37322e-21	1.08042e-18	38.6758	-0.20982	-13.9219	0.552333	chr14	Quies	OpenSea	cg02379668			-2.26693e-19
cg01258120_BC21	NA	-0.76184	-0.0277175	-13.3537	2.35762e-21	1.775e-18	38.1474	-0.130864	-14.384	0.495194	chr1	Quies	OpenSea				-2.32284e-19
cg08469270_BC21	ZNF608	-1.28883	0.505689	-13.4764	1.45846e-21	1.13999e-18	38.617	-0.211423	-13.6551	0.583655	chr5	EnhA1	OpenSea				-2.41021e-19
cg04658797_TC21	ENSG00000289130;THRB	-1.29571	0.0803241	-13.4711	1.4888e-21	1.15939e-18	38.5968	-0.218553	-13.6604	0.51362	chr3	Quies	OpenSea				-2.53388e-19
cg14373277_BC21	EPB41	-0.998104	-0.239664	-13.3947	2.00738e-21	1.52638e-18	38.3046	-0.16904	-13.6835	0.459375	chr1	Quies	OpenSea	cg14373277			-2.58019e-19
cg25731419_TC21	APP	-0.920921	-0.644199	-13.3147	2.74735e-21	2.03913e-18	37.9977	-0.150646	-13.7512	0.392013	chr21	Quies	OpenSea	cg17478810			-3.07186e-19
cg00916255_TC11	PRRX1	-1.7693	-0.594429	-13.486	1.40451e-21	1.10091e-18	38.6538	-0.281367	-13.2638	0.406016	chr1	TssBiv	Shore		cg00916255		-3.09759e-19
cg11158587_BC21	NA	-1.40327	0.4824	-13.4232	1.7957e-21	1.37301e-18	38.4136	-0.228272	-13.8775	0.578775	chr22	ReprPCWk	Shelf	cg11158587			-3.13421e-19
cg07061337_BC21	INTU	-1.18291	-0.38637	-13.3747	2.17118e-21	1.642e-18	38.2279	-0.193204	-13.7344	0.436654	chr4	Quies	OpenSea				-3.17242e-19
cg10266121_TC21	PDLIM1	-1.12347	-0.305804	-13.3624	2.27813e-21	1.71978e-18	38.1809	-0.188634	-13.5359	0.448628	chr10	EnhA1	OpenSea	cg10266121	cg10266121		-3.2441e-19
cg10801405_TC21	DENND2A	-1.50935	0.929831	-13.4142	1.85989e-21	1.42068e-18	38.3792	-0.229222	-14.4231	0.649009	chr7	Quies	OpenSea	cg10801405			-3.25651e-19
cg03112946_TC21	CYTOR;ENSG00000284879	-0.787535	-0.942451	-13.2367	3.7348e-21	2.70968e-18	37.6974	-0.121382	-13.899	0.344169	chr2	Quies	OpenSea				-3.28907e-19
cg23725461_BC21	NA	-1.38874	-1.77586	-13.3194	2.69705e-21	2.0089e-18	38.0158	-0.165918	-12.1912	0.234594	chr22	EnhA1	Shore	cg23725461			-3.33313e-19
cg22590902_BC21	AGBL1	-1.48048	-1.97075	-13.3201	2.68982e-21	2.0053e-18	38.0184	-0.168038	-11.8828	0.212928	chr15	Quies	OpenSea	cg22590902	cg22590902		-3.36968e-19
cg18077979_TC21	ATP2A2	-0.828253	-0.909675	-13.2444	3.6232e-21	2.63785e-18	37.7271	-0.128992	-13.685	0.349238	chr12	Tx	OpenSea				-3.4026e-19
cg00545487_TC21	LINC02455	-1.14576	1.06695	-13.3216	2.67411e-21	1.99536e-18	38.0242	-0.17145	-13.0469	0.672637	chr12	Quies	OpenSea	cg00545487			-3.42105e-19
cg11785240_BC21	HDAC4	-0.891709	0.209618	-13.2822	3.12181e-21	2.29673e-18	37.8728	-0.151787	-13.8697	0.535574	chr2	TxWk	Shelf	cg11785240	cg11785240		-3.48615e-19
cg01469514_BC21	LMNA	-0.995721	0.0963252	-13.303	2.87722e-21	2.12611e-18	37.9526	-0.169646	-13.7147	0.516314	chr1	EnhWk	OpenSea				-3.60687e-19
cg19800100_BC21	AUTS2	-1.58448	0.953833	-13.3988	1.97586e-21	1.50378e-18	38.3201	-0.242767	-14.0453	0.651546	chr7	Quies	OpenSea	cg19800100			-3.65068e-19
cg23166223_TC21	ENSG00000265907;LPIN2	-1.11689	0.0598397	-13.3148	2.74613e-21	2.03913e-18	37.9982	-0.1894	-13.7591	0.509787	chr18	TxWk	OpenSea				-3.86212e-19
cg20465647_BC21	ANXA2	-1.47721	0.961666	-13.3466	2.42451e-21	1.82045e-18	38.12	-0.220578	-12.37	0.653976	chr15	EnhA1	OpenSea				-4.01552e-19
cg06578070_TC21	ENSG00000282278;PDGFRA	-1.00526	0.209233	-13.2705	3.26888e-21	2.39554e-18	37.8277	-0.170757	-13.6414	0.535504	chr4	Quies	OpenSea				-4.09054e-19
cg24703420_TC21	LINC01405	-1.25612	0.00966889	-13.3273	2.61465e-21	1.95447e-18	38.0462	-0.212588	-13.449	0.501749	chr12	ReprPCWk	OpenSea	cg24703420	cg24703420		-4.15498e-19
cg02961592_BC21	PCBP1-AS1	-0.832466	0.111492	-13.2119	4.11706e-21	2.95633e-18	37.6021	-0.142607	-13.9673	0.51898	chr2	Quies	OpenSea				-4.21594e-19
cg18074868_BC21	NA	-1.38382	0.131681	-13.3388	2.49988e-21	1.87211e-18	38.0901	-0.232149	-13.8131	0.521226	chr12	Quies	OpenSea				-4.34609e-19
cg14178364_BC21	ENSG00000256966;FBXO10	-1.01588	-0.0295725	-13.2522	3.51357e-21	2.56471e-18	37.7571	-0.172984	-13.6137	0.49473	chr9	TxWk	OpenSea		cg14178364		-4.43653e-19
cg11651274_BC21	NR5A2	-1.42814	-0.521719	-13.3132	2.76351e-21	2.04931e-18	37.992	-0.234654	-13.6447	0.414981	chr1	Quies	OpenSea	cg11651274			-4.80878e-19
cg00549805_TC21	PTK2	-1.35693	-1.80085	-13.2041	4.2461e-21	3.04118e-18	37.5719	-0.162176	-12.4735	0.230946	chr8	EnhWk	OpenSea	cg00549805			-4.93207e-19
cg01221746_TC21	TNRC18	-1.26364	1.39886	-13.2175	4.02782e-21	2.90469e-18	37.6235	-0.169889	-13.1896	0.717736	chr7	Tx	Shore	cg01221746	cg01221746		-4.93474e-19
cg15582576_BC21	TECTB	-1.30388	0.941121	-13.2523	3.5116e-21	2.56471e-18	37.7577	-0.198694	-13.5546	0.652212	chr10	Quies	OpenSea				-5.09591e-19
cg00033706_BC21	NA	-1.07034	-1.15184	-13.1721	4.81595e-21	3.41723e-18	37.4487	-0.15861	-12.9971	0.314001	chr12	Quies	OpenSea	cg00033706			-5.42006e-19
cg21964551_TC11	ENSG00000282221;LAD1	-1.17022	-0.557642	-13.2139	4.08543e-21	2.93927e-18	37.6096	-0.191634	-13.2661	0.407658	chr1	TssBiv	Island	cg21964551	cg21964551		-5.63264e-19
cg27620052_BC21	ATP6V0E1	-1.20286	-0.949646	-13.1947	4.40552e-21	3.14463e-18	37.5358	-0.18551	-12.757	0.345163	chr5	Quies	OpenSea	cg27620052	cg27620052		-5.83358e-19
