# Supplementary material for: Integrated fibre-specific methylome and proteome profiling of human skeletal muscle across males and females with fibre-type deconvolution
Source: Skelet Muscle. 2025 Oct 10;15:28. doi: 10.1186/s13395-025-00396-0 (PMC12512927; doi:10.1186/s13395-025-00396-0)
Supplement: Supplementary file 11 — Additional file 11. Sex differences analysis results. [file 13395_2025_396_MOESM11_ESM.xlsx]

## Sheet: T1FvsT1M-DMPs
	GeneName	logFC	AveExp	t	p.value	adj.p.val	B	logFC_beta	t_beta	AveExpr_beta	Seqname	Start	End	ChromStat	CGI	EPICv1Loci	Methyl450KLoci	Methyl27KLoci
cg01627597_TC21	KCNK3	1.57603	-0.882091	16.0522	5.95655e-25	3.5937e-19	39.0416	0.251914	18.3564	0.359266	chr2	26704567	26704569	ReprPCWk	OpenSea	cg01627597	cg01627597
cg02380025_BC21	AHCYL2	2.24658	0.653358	15.9385	8.76982e-25	3.5937e-19	38.7677	0.342634	16.4028	0.591367	chr7	129405014	129405016	Quies	OpenSea	cg02380025
cg00167275_BC11	GLUD1;SHLD2	2.54735	-3.27608	15.3368	6.97042e-24	1.90423e-18	37.2846	0.177095	12.6519	0.12248	chr10	87094830	87094832	TssA	Island	cg00167275	cg00167275
cg06003696_TC21	NA	1.99901	-1.20798	13.8373	1.49263e-21	3.05824e-16	33.3298	0.292302	16.0809	0.32339	chr3	193863996	193863998	Quies	OpenSea
cg15689969_TC21	TRIO	1.72081	0.713222	13.349	9.11473e-21	1.49401e-15	31.9606	0.274762	14.505	0.606171	chr5	14374287	14374289	Tx	OpenSea	cg15689969	cg15689969
cg16159258_BC21	NA	2.23156	0.218371	13.2282	1.43273e-20	1.95701e-15	31.6157	0.343843	13.3355	0.531293	chr1	117847246	117847248	Quies	OpenSea	cg16159258
cg21265339_BC21	NA	1.65304	0.225586	13.1323	2.05414e-20	2.40499e-15	31.3402	0.269516	13.8748	0.53408	chr8	101396796	101396798	Quies	OpenSea	cg21265339
cg16253491_BC21	TTC17	2.12449	1.13268	12.6747	1.1653e-19	1.19379e-14	30.0034	0.302675	11.6875	0.659733	chr11	43489844	43489846	TxWk	OpenSea
cg24694743_BC21	HCRTR1	1.06948	-0.456751	12.4365	2.90612e-19	2.64638e-14	29.2935	0.178562	13.7221	0.423942	chr1	31622411	31622413	Quies	OpenSea	cg24694743	cg24694743
cg16253497_BC21	TTC17	1.56703	0.746593	12.1143	1.01146e-18	8.28953e-14	28.318	0.252051	12.7296	0.615299	chr11	43490568	43490570	Tx	OpenSea
cg03326552_BC21	MAML3	1.86693	-0.118796	11.5694	8.57671e-18	6.39012e-13	26.6288	0.31142	12.976	0.479278	chr4	140096639	140096641	EnhA1	OpenSea	cg03326552
cg09462709_BC21	PLA2G6	1.51213	-0.270423	11.5147	1.06475e-17	7.27186e-13	26.4567	0.254509	12.1381	0.455349	chr22	38113982	38113984	TxWk	OpenSea	cg09462709
cg26897524_BC21	NA	1.5747	0.705662	11.2221	3.40893e-17	2.14909e-12	25.5272	0.25391	11.8267	0.611416	chr1	209527594	209527596	Quies	OpenSea	cg26897524
cg11620189_BC21	NA	1.32732	1.57241	11.1505	4.53969e-17	2.59861e-12	25.2974	0.154047	9.61396	0.735297	chr20	40631273	40631275	Quies	OpenSea	cg11620189
cg04588356_BC11	TRAPPC12	1.70713	0.432188	11.1388	4.7561e-17	2.59861e-12	25.26	0.268478	12.113	0.565471	chr2	3470080	3470082	TxWk	OpenSea	cg04588356	cg04588356
cg09533926_BC21	ATP13A4;ATP13A4-AS1	1.68499	0.300929	10.671	3.12941e-16	1.60296e-11	23.7396	0.272035	10.6613	0.545261	chr3	193553198	193553200	Quies	OpenSea	cg09533926
cg12440969_BC21	NSD3	1.29309	0.419105	10.6393	3.55795e-16	1.63208e-11	23.6354	0.207929	10.8416	0.566261	chr8	38314628	38314630	Tx	OpenSea
cg02047668_BC21	NA	1.43234	-0.0408672	10.6375	3.58455e-16	1.63208e-11	23.6294	0.241553	11.5171	0.492337	chr1	226522549	226522551	Quies	OpenSea
cg06932519_BC21	CLPSL2	1.2392	0.243621	10.5825	4.48096e-16	1.93285e-11	23.4481	0.202141	10.9956	0.538855	chr6	35778602	35778604	ReprPCWk	Shore	cg06932519
cg26472557_BC21	NA	1.25488	0.762245	10.5576	4.95855e-16	2.03191e-11	23.3658	0.185611	10.3686	0.621779	chr10	112907053	112907055	Quies	OpenSea	cg26472557
cg03016445_BC21	EGF	1.54133	0.340076	10.4863	6.62601e-16	2.58591e-11	23.13	0.25659	10.6	0.555478	chr4	109994547	109994549	Quies	OpenSea	cg03016445
cg26330063_TC21	OTULINL	1.46075	0.452408	10.4167	8.79727e-16	3.27722e-11	22.899	0.235715	10.3818	0.570488	chr5	14614625	14614627	Quies	OpenSea	cg26330063	cg26330063
cg21449567_TC21	NA	1.40595	0.611627	10.3502	1.15354e-15	4.11041e-11	22.6779	0.226103	10.2179	0.60093	chr3	155304570	155304572	Quies	OpenSea	cg21449567
cg07619197_BC21	ENSG00000284762	1.4804	0.363492	10.3049	1.38793e-15	4.73956e-11	22.5268	0.235557	10.2237	0.557253	chr5	77182270	77182272	ReprPC	Shore	cg07619197
cg01188353_TC21	CSF1	1.25302	-0.953974	10.2612	1.65958e-15	5.44049e-11	22.3807	0.197556	11.5397	0.346578	chr1	109928237	109928239	EnhA1	OpenSea
cg11530703_BC21	ATXN7L1	2.15468	1.4411	10.2284	1.89813e-15	5.9832e-11	22.2708	0.291726	9.15007	0.715732	chr7	105705556	105705558	Quies	OpenSea
cg17010309_BC21	SPIDR	1.52177	-0.163046	10.1789	2.32451e-15	7.05585e-11	22.1048	0.254156	10.5851	0.473517	chr8	47353285	47353287	EnhA1	OpenSea	cg17010309
cg21520291_BC21	NA	1.22315	0.609736	10.157	2.54311e-15	7.44368e-11	22.0312	0.189443	9.88502	0.595116	chr16	54447628	54447630	Quies	OpenSea
cg12755949_TC21	KCNMA1	1.138	-1.73553	10.0931	3.30569e-15	9.34212e-11	21.8161	0.143055	10.9104	0.240201	chr10	77507546	77507548	Quies	OpenSea	cg12755949
cg11627664_BC21	EML6	1.90885	1.46238	9.76543	1.27462e-14	3.4821e-10	20.7048	0.233431	8.67853	0.705364	chr2	54948133	54948135	Quies	OpenSea	cg11627664
cg16633653_BC21	HPCAL1	1.3226	0.156383	9.66306	1.94648e-14	5.05825e-10	20.3548	0.221024	9.70334	0.525994	chr2	10342427	10342429	Quies	OpenSea	cg16633653
cg25258803_BC21	NA	1.13638	1.0175	9.65955	1.97501e-14	5.05825e-10	20.3427	0.160007	8.96678	0.660802	chr20	40631328	40631330	Quies	OpenSea
cg15570635_BC21	AKAP13;ENSG00000259375	1.23473	-0.323194	9.57156	2.84376e-14	7.06251e-10	20.0407	0.19924	9.78379	0.447143	chr15	85581586	85581588	EnhG2	OpenSea	cg15570635
cg14199827_TC21	FIZ1	1.29485	0.99422	9.53978	3.24442e-14	7.82057e-10	19.9314	0.188431	9.40261	0.653431	chr19	55595774	55595776	Tx	Shelf	cg14199827	cg14199827
cg07460417_TC21	ENSG00000286215;RSPO3	1.01826	0.0715982	9.4922	3.95267e-14	9.25558e-10	19.7676	0.173622	9.88553	0.511926	chr6	127173729	127173731	Quies	OpenSea	cg07460417
cg18903912_TC21	NA	1.21932	1.91857	9.46905	4.35152e-14	9.90648e-10	19.6877	0.13631	8.29035	0.781536	chr2	44063181	44063183	Quies	OpenSea
cg19510565_TC21	LAPTM5	1.1479	0.599346	9.42789	5.16321e-14	1.14367e-09	19.5456	0.184476	9.46919	0.597186	chr1	30744392	30744394	Quies	OpenSea	cg19510565	cg19510565
cg23677911_TC11	GALNT2	1.72046	1.33525	9.36807	6.62128e-14	1.42804e-09	19.3387	0.220553	7.49291	0.69567	chr1	230120646	230120648	Quies	OpenSea	cg23677911	cg23677911
cg01685012_BC21	NA	1.14238	0.716656	9.2582	1.04617e-13	2.19845e-09	18.9577	0.176689	9.00449	0.614492	chr2	128636818	128636820	Quies	OpenSea	cg01685012
cg26446832_TC11	DKK3	2.03177	1.94618	9.25044	1.08056e-13	2.21395e-09	18.9307	0.22367	7.36783	0.773051	chr11	11994147	11994149	Quies	OpenSea	cg26446832	cg26446832
cg12057692_BC21	SMOC1	1.22355	1.0509	9.17053	1.50781e-13	3.014e-09	18.6527	0.176368	9.13689	0.663108	chr14	69977343	69977345	Quies	OpenSea	cg12057692
cg09144098_TC21	BBS2;ENSG00000288725	1.7276	1.05299	9.15102	1.63568e-13	3.19176e-09	18.5847	0.249114	8.60486	0.656358	chr16	56484668	56484670	TxWk	OpenSea	cg09144098	cg09144098
cg17375197_BC21	ENSG00000272732;MIOS-DT	1.55287	0.955326	9.09789	2.0418e-13	3.89158e-09	18.3993	0.210545	7.97079	0.648655	chr7	7553725	7553727	Quies	OpenSea	cg17375197
cg21330896_TC11	ZNF395	1.53234	-1.23521	9.08193	2.18257e-13	4.02241e-09	18.3436	0.241784	10.2292	0.310031	chr8	28348187	28348189	TssFlnkU	OpenSea	cg21330896	cg21330896
cg26333468_BC21	GTPBP1	-0.723551	1.34235	-9.07909	2.20861e-13	4.02241e-09	18.3337	-0.103702	-10.5793	0.71429	chr22	38731772	38731774	Tx	OpenSea
cg14820257_BC21	RORA;RORA-AS2	1.0491	1.53686	9.04127	2.58666e-13	4.60853e-09	18.2014	0.126592	8.08917	0.732804	chr15	60681591	60681593	Quies	OpenSea	cg14820257
cg02901916_BC21	GTDC1	1.54223	0.593312	9.00991	2.94892e-13	5.14217e-09	18.0917	0.242521	8.84419	0.591093	chr2	144237567	144237569	Quies	OpenSea	cg02901916
cg15588052_BC21	PIWIL4-AS1	1.266	-0.466268	8.9931	3.16361e-13	5.4016e-09	18.0328	0.194927	8.8424	0.425212	chr11	94658611	94658613	Quies	OpenSea	cg15588052
cg21198911_BC21	ABCC1	1.20899	0.73111	8.97366	3.4314e-13	5.73927e-09	17.9648	0.170153	8.25772	0.615005	chr16	16041416	16041418	TxWk	OpenSea
cg22635120_TC21	CCDC17	1.00562	0.00887253	8.96634	3.5382e-13	5.79953e-09	17.9391	0.168241	9.26061	0.501279	chr1	45624434	45624436	TxWk	Shore	cg22635120
cg11713098_BC21	MKLN1	1.38448	0.573924	8.95196	3.75742e-13	6.03811e-09	17.8887	0.214458	8.75513	0.589435	chr7	131223339	131223341	Quies	OpenSea
cg18156963_TC21	EPHB2	1.09077	-0.509988	8.9242	4.22028e-13	6.65149e-09	17.7913	0.183207	9.64928	0.416644	chr1	22826814	22826816	EnhA1	OpenSea	cg18156963	cg18156963
cg21979032_BC21	ACKR2;CYP8B1;ENSG00000273291;ENSG00000273328;KRBOX1	1.06447	-0.338353	8.90687	4.53757e-13	6.98611e-09	17.7305	0.181341	9.46863	0.443689	chr3	42876024	42876026	Quies	OpenSea	cg21979032	cg21979032	cg21979032
cg21520281_BC21	NA	1.70241	-0.0722022	8.90345	4.60308e-13	6.98611e-09	17.7185	0.278437	9.22399	0.488832	chr16	54447034	54447036	Quies	OpenSea
cg25913833_BC21	NA	1.43783	-1.46987	8.89416	4.78549e-13	7.1309e-09	17.6858	0.222273	10.339	0.279217	chr1	53390467	53390469	Quies	OpenSea	cg25913833
cg09829303_TC21	TUBB3P2	0.839514	1.42299	8.88367	5.00031e-13	7.31796e-09	17.649	0.109322	9.52839	0.723739	chr7	134735022	134735024	Quies	OpenSea	cg09829303
cg05787537_TC21	ZNF488	0.966296	0.604688	8.87103	5.27196e-13	7.47148e-09	17.6046	0.156512	9.17169	0.600994	chr10	47381656	47381658	ReprPCWk	Shelf	cg05787537
cg15900998_BC21	ARHGEF16	0.766853	0.494695	8.86871	5.32343e-13	7.47148e-09	17.5964	0.126635	9.72065	0.583078	chr1	3462927	3462929	Quies	OpenSea	cg15900998	cg15900998
cg24776194_TC21	LIMCH1	1.38363	0.699291	8.86625	5.37871e-13	7.47148e-09	17.5878	0.203747	8.1954	0.611379	chr4	41575592	41575594	Quies	OpenSea	cg24776194
cg20181928_BC21	IGHMBP2	1.21181	1.16299	8.79715	7.18396e-13	9.81281e-09	17.3447	0.163376	7.76155	0.680363	chr11	68934822	68934824	Tx	OpenSea	cg20181928	cg20181928
cg20329303_TC21	NA	0.951183	0.303655	8.78558	7.54065e-13	1.01312e-08	17.3039	0.154692	9.23688	0.550105	chr1	10635960	10635962	EnhA2	Shelf	cg20329303	cg20329303
cg19551115_BC21	MAGI1	1.38196	-0.0983178	8.77417	7.90985e-13	1.04558e-08	17.2637	0.232504	9.33836	0.483607	chr3	65714094	65714096	Quies	OpenSea	cg19551115
cg01955895_BC21	TMCC1;U6	1.23938	1.20855	8.76765	8.12914e-13	1.05751e-08	17.2407	0.183619	9.17391	0.691703	chr3	129819707	129819709	Quies	OpenSea	cg01955895
cg16550413_BC21	ENSG00000287771	1.45054	-1.6029	8.73817	9.19801e-13	1.17786e-08	17.1368	0.191748	9.02836	0.258004	chr2	102048669	102048671	TxWk	OpenSea	cg16550413
cg05166801_BC21	CAV2	1.58407	-0.748056	8.73447	9.34211e-13	1.17791e-08	17.1238	0.255225	9.84901	0.385607	chr7	116503404	116503406	TxWk	Shelf	cg05166801	cg05166801
cg25226447_TC21	MANBAL	0.891082	0.646109	8.65971	1.27815e-12	1.58716e-08	16.8598	0.141128	8.59644	0.60644	chr20	37315704	37315706	EnhA1	OpenSea
cg20902758_TC21	FLOT1	1.12627	-0.355687	8.59345	1.68778e-12	2.06453e-08	16.6255	0.191835	9.08179	0.441358	chr6	30728184	30728186	Tx	OpenSea	cg20902758	cg20902758
cg14305581_BC21	PHYHD1	0.819141	-0.78193	8.56131	1.93152e-12	2.32793e-08	16.5117	0.134689	9.53066	0.37108	chr9	128920856	128920858	EnhA1	OpenSea
cg01531398_BC21	NBN	1.32981	1.46352	8.50699	2.42625e-12	2.84963e-08	16.3192	0.162956	7.60242	0.719106	chr8	89961528	89961530	TxWk	OpenSea	cg01531398
cg16045681_BC21	NA	1.21374	-0.966803	8.50624	2.43391e-12	2.84963e-08	16.3166	0.183199	8.92402	0.34876	chr1	31102722	31102724	Quies	OpenSea	cg16045681
cg14292676_BC21	BTBD9	1.29595	-1.54075	8.4518	3.05918e-12	3.53124e-08	16.1234	0.17636	8.44517	0.263326	chr6	38358427	38358429	Quies	OpenSea	cg14292676
cg24931346_TC21	C1QB	0.961813	0.0518995	8.41723	3.53735e-12	4.02648e-08	16.0006	0.160149	8.57253	0.508621	chr1	22653052	22653054	ReprPCWk	OpenSea	cg24931346	cg24931346
cg14436231_BC21	CTNS	0.956269	-0.486523	8.3718	4.28127e-12	4.80652e-08	15.8391	0.163032	8.97147	0.419122	chr17	3660346	3660348	EnhA1	OpenSea	cg14436231	cg14436231
cg16393295_BC21	NA	0.895803	0.732616	8.34017	4.88978e-12	5.4155e-08	15.7266	0.141583	8.45711	0.620983	chr11	60881088	60881090	TxWk	OpenSea
cg00112211_TC21	NA	1.22616	0.766741	8.32538	5.20329e-12	5.68588e-08	15.674	0.175397	7.63247	0.618768	chr10	112907263	112907265	Quies	OpenSea	cg00112211
cg04684026_BC21	NPTN	1.5627	0.0274201	8.30661	5.63047e-12	6.07172e-08	15.6072	0.254358	8.60063	0.502562	chr15	73575581	73575583	TxWk	OpenSea	cg04684026
cg13108750_TC21	CASC11;MYC	0.876642	-2.8735	8.30093	5.7664e-12	6.13755e-08	15.587	0.0667619	8.07466	0.125585	chr8	127738392	127738394	TssA	Island
cg08021452_TC21	ENSG00000264545;MTAP	1.44337	1.78343	8.27948	6.31051e-12	6.63057e-08	15.5106	0.181593	7.85423	0.764023	chr9	21840692	21840694	Tx	OpenSea	cg08021452
cg03812149_BC21	MANBAL	1.06805	-0.735419	8.2229	8.00504e-12	8.30457e-08	15.3089	0.175767	8.63926	0.379911	chr20	37315357	37315359	EnhA1	OpenSea	cg03812149
cg26418331_TC21	RPS6KA2	1.15351	0.477863	8.2197	8.11339e-12	8.31176e-08	15.2975	0.190356	8.36707	0.575102	chr6	166693451	166693453	Quies	OpenSea	cg26418331	cg26418331
cg13139684_BC21	CLNK;ENSG00000287154	0.914277	0.756439	8.20921	8.47919e-12	8.57926e-08	15.2601	0.143069	8.33573	0.624819	chr4	10497920	10497922	Quies	OpenSea	cg13139684
cg24602577_TC21	CFAP57;EBNA1BP2	1.12185	-1.80562	8.18608	9.34528e-12	9.34027e-08	15.1775	0.14256	8.13213	0.231849	chr1	43241560	43241562	Quies	OpenSea	cg24602577
cg06390648_TC21	AUTS2	1.0301	1.60856	8.18123	9.53752e-12	9.41755e-08	15.1603	0.132833	7.75188	0.745739	chr7	69603707	69603709	ReprPC	Shelf	cg06390648
cg02286622_TC21	PTPRM	1.28618	-1.48713	8.13925	1.13788e-11	1.103e-07	15.0104	0.182627	8.11039	0.271206	chr18	8141324	8141326	Quies	OpenSea	cg02286622
cg20719229_BC21	BTBD1;ENSG00000259805;ENSG00000260351;ENSG00000260608	1.30332	0.552587	8.13798	1.14396e-11	1.103e-07	15.0059	0.202587	7.73385	0.588238	chr15	83053948	83053950	TxWk	OpenSea
cg05908144_TC21	ACYP2	1.16211	1.26035	8.13102	1.17797e-11	1.12258e-07	14.981	0.15655	7.47465	0.696477	chr2	54041248	54041250	Quies	OpenSea	cg05908144
cg10426046_BC21	RPS6KA2	0.860678	0.419161	8.08023	1.45836e-11	1.37381e-07	14.7996	0.143874	8.2545	0.570216	chr6	166615140	166615142	Quies	Shelf
cg06562172_BC21	KCNK3	1.50195	0.57076	8.07248	1.5067e-11	1.40322e-07	14.7718	0.233889	7.72614	0.586841	chr2	26704268	26704270	ReprPCWk	OpenSea	cg06562172
cg11379956_BC21	ANKIB1	1.07369	0.114239	8.06128	1.57937e-11	1.45437e-07	14.7318	0.18176	8.39397	0.518503	chr7	92252741	92252743	Quies	OpenSea
cg10334703_BC21	MATN3	1.47029	-1.79079	8.04285	1.70657e-11	1.55404e-07	14.6659	0.19197	7.66106	0.238549	chr2	20013348	20013350	Quies	Shore	cg10334703	cg10334703
cg25733040_TC21	APP;ENSG00000224541	0.878183	1.16083	8.03783	1.74297e-11	1.56975e-07	14.648	0.124849	7.75573	0.686347	chr21	26158896	26158898	Quies	OpenSea
cg10650269_TC21	PCBP1-AS1	1.13476	0.969811	8.01406	1.92622e-11	1.71592e-07	14.5629	0.158613	7.11206	0.651607	chr2	69976762	69976764	Quies	OpenSea	cg10650269
cg25595834_BC21	ENSG00000259353;RNF111;ZNF444P1	0.749035	0.8462	8.00508	2.0003e-11	1.76275e-07	14.5308	0.12053	8.69774	0.64009	chr15	58864678	58864680	Quies	Shore	cg25595834	cg25595834
cg24990400_TC21	NA	1.01639	0.925221	7.99611	2.07716e-11	1.80785e-07	14.4987	0.166716	8.22782	0.651507	chr8	100994609	100994611	Quies	OpenSea	cg24990400	cg24990400
cg14527423_TC21	GNB1	0.966247	-1.41806	7.99401	2.09559e-11	1.80785e-07	14.4912	0.13891	8.62542	0.28	chr1	1857403	1857405	EnhWk	OpenSea	cg14527423
cg20183425_TC21	TJP1	0.788375	-0.75125	7.95646	2.45407e-11	2.09506e-07	14.3568	0.131796	8.64119	0.376103	chr15	29749706	29749708	TxWk	OpenSea
cg27386413_BC21	TRAPPC12	1.65574	-0.633372	7.94117	2.61699e-11	2.21112e-07	14.302	0.274283	8.23417	0.398055	chr2	3470175	3470177	TxWk	OpenSea	cg27386413
cg08974017_BC21	LINC01505	1.21338	0.197173	7.91389	2.93502e-11	2.45451e-07	14.2043	0.199767	7.97421	0.531568	chr9	106025636	106025638	Quies	OpenSea	cg08974017
cg05503954_BC21	ENSG00000286866	1.18612	-1.63037	7.8801	3.38291e-11	2.80051e-07	14.0833	0.148312	7.95433	0.253456	chr12	4857555	4857557	ReprPC	OpenSea	cg05503954
cg11665263_TC21	CTNNBIP1;ENSG00000285701	1.2393	-0.631542	7.87334	3.48039e-11	2.85239e-07	14.0591	0.208466	8.43813	0.398609	chr1	9900473	9900475	Quies	OpenSea	cg11665263
cg08270713_TC21	PTPRM	1.00712	-1.96543	7.87016	3.52737e-11	2.86227e-07	14.0476	0.123551	8.43163	0.20924	chr18	8140310	8140312	Quies	OpenSea	cg08270713
cg07655795_BC21	ACKR2;CYP8B1;ENSG00000273291;ENSG00000273328;KRBOX1	0.938736	-0.245395	7.8656	3.59552e-11	2.88896e-07	14.0313	0.160531	8.32911	0.459039	chr3	42875938	42875940	Quies	OpenSea	cg07655795
cg20269428_TC21	OTULIN	1.55069	1.26577	7.84912	3.85349e-11	3.06618e-07	13.9722	0.223404	7.20296	0.696284	chr5	14681429	14681431	Tx	OpenSea
cg04995108_TC21	ATXN1	1.20332	-1.0072	7.82564	4.25319e-11	3.35167e-07	13.8881	0.190555	8.41407	0.342377	chr6	16582909	16582911	Quies	OpenSea	cg04995108
cg02538426_BC21	KLHL29	1.01505	-0.471824	7.82191	4.32035e-11	3.37218e-07	13.8747	0.173125	8.48102	0.424624	chr2	23594357	23594359	Quies	OpenSea
cg19905351_TC21	ADK	0.892236	0.687608	7.81452	4.45666e-11	3.44575e-07	13.8482	0.152221	8.43483	0.610334	chr10	74384912	74384914	Quies	OpenSea	cg19905351
cg19862502_TC21	ENSG00000237372	1.04124	-0.662111	7.78704	5.00222e-11	3.83142e-07	13.7496	0.172968	8.44097	0.392609	chr9	89665029	89665031	Quies	OpenSea	cg19862502
cg17446124_TC21	SLC14A2	1.35001	0.200227	7.75608	5.69709e-11	4.30679e-07	13.6386	0.215747	7.58632	0.531658	chr18	45638278	45638280	Quies	OpenSea	cg17446124
cg07339138_BC21	ENSG00000280571	0.95126	0.405306	7.75284	5.77517e-11	4.30679e-07	13.627	0.15629	7.83383	0.566903	chr3	42778781	42778783	TxWk	OpenSea	cg07339138	cg07339138	cg07339138
cg20435125_BC21	CTNS	0.85854	0.332033	7.75263	5.7805e-11	4.30679e-07	13.6262	0.140502	7.90791	0.554842	chr17	3660483	3660485	EnhA1	OpenSea	cg20435125	cg20435125
cg10747858_TC21	ADAMTS2	0.939478	-0.0308022	7.74807	5.89211e-11	4.35039e-07	13.6098	0.159067	8.08116	0.494709	chr5	179293513	179293515	Quies	OpenSea	cg10747858
cg16650249_BC21	ENSG00000254975;GUCY2EP	1.17452	0.738034	7.71996	6.63076e-11	4.85206e-07	13.5089	0.184739	7.74564	0.618796	chr11	76701949	76701951	Quies	OpenSea
cg01786705_TC21	COBL	1.06712	0.175006	7.71083	6.89011e-11	4.99722e-07	13.4762	0.180098	8.09579	0.528016	chr7	51264138	51264140	Quies	OpenSea	cg01786705
cg07935902_BC11	SLC2A9	1.5508	2.55588	7.69139	7.47622e-11	5.37475e-07	13.4064	0.148983	7.31175	0.837558	chr4	10022739	10022741	Quies	Shelf	cg07935902	cg07935902
cg12058875_TC21	TEX41	1.55845	0.049438	7.67609	7.97264e-11	5.68179e-07	13.3514	0.259289	7.88458	0.507704	chr2	145012470	145012472	Quies	OpenSea	cg12058875	cg12058875
cg12312784_BC21	CLASP1	1.09254	-0.205274	7.66407	8.38543e-11	5.87809e-07	13.3083	0.185905	8.29072	0.466854	chr2	121627137	121627139	Quies	OpenSea	cg12312784
cg16907642_TC21	NCSTN	0.890627	1.04947	7.66389	8.39154e-11	5.87809e-07	13.3077	0.139563	8.07333	0.670094	chr1	160349582	160349584	Tx	OpenSea	cg16907642
cg04519620_BC21	MTMR14	1.31034	1.20672	7.65696	8.6395e-11	6.0005e-07	13.2828	0.187078	7.05804	0.686902	chr3	9653626	9653628	Tx	OpenSea
cg23715213_BC21	MKLN1	1.27237	1.49078	7.63946	9.29841e-11	6.40387e-07	13.2199	0.174512	7.69156	0.729781	chr7	131443714	131443716	TxWk	OpenSea	cg23715213
cg25838816_BC21	EXOC4	0.831239	0.131881	7.62148	1.00275e-10	6.84847e-07	13.1553	0.137579	7.91003	0.522315	chr7	133481771	133481773	Quies	OpenSea	cg25838816
cg24171613_TC21	LRRC1	0.957786	1.92131	7.61344	1.03715e-10	7.02482e-07	13.1265	0.104406	7.15331	0.784216	chr6	53911126	53911128	Quies	OpenSea	cg24171613
cg23675587_TC21	RAD51B	1.27148	-0.653888	7.59502	1.12053e-10	7.49817e-07	13.0603	0.194077	7.78769	0.394035	chr14	68459184	68459186	EnhA1	OpenSea	cg23675587	cg23675587
cg10426048_BC21	RPS6KA2	0.938505	-1.4728	7.594	1.12533e-10	7.49817e-07	13.0567	0.128333	7.84747	0.270619	chr6	166615268	166615270	Quies	Shelf
cg25055867_BC21	RAF1	1.28823	0.667156	7.58683	1.15973e-10	7.66508e-07	13.0309	0.208277	7.84358	0.602676	chr3	12612182	12612184	TxWk	OpenSea	cg25055867
cg20293132_TC21	ENSG00000285920;NUSAP1	1.27582	0.693387	7.5716	1.2363e-10	8.10579e-07	12.9762	0.176438	6.7566	0.607757	chr15	41337640	41337642	TxWk	OpenSea
cg23625431_BC21	GNAI2	0.742485	-0.272859	7.55982	1.29894e-10	8.44886e-07	12.9339	0.127546	8.31993	0.454145	chr3	50230826	50230828	TxWk	Shelf	cg23625431
cg10226074_TC21	NA	1.19558	1.95485	7.51909	1.54102e-10	9.94455e-07	12.7875	0.128995	6.80402	0.785572	chr6	148187080	148187082	Quies	OpenSea
cg18673163_BC11	TBCD	2.19932	2.71256	7.51481	1.56895e-10	1.00457e-06	12.7721	0.23942	6.75571	0.834054	chr17	82913461	82913463	TxWk	OpenSea	cg18673163	cg18673163
cg03897127_TC21	ENSG00000259052	0.984532	1.65582	7.51006	1.60053e-10	1.01684e-06	12.7551	0.119654	7.33607	0.75322	chr14	100289062	100289064	TxWk	Shelf	cg03897127
cg19495409_BC21	RTRAF	0.762607	-0.874028	7.49731	1.68839e-10	1.06441e-06	12.7093	0.124937	8.44803	0.358294	chr14	52003503	52003505	Tx	OpenSea
cg03492136_TC21	HVCN1	0.918443	-1.07773	7.4819	1.80118e-10	1.12685e-06	12.6538	0.138752	7.80302	0.325387	chr12	110699248	110699250	Quies	OpenSea	cg03492136	cg03492136
cg23467628_TC21	SLC2A9	1.12711	1.40064	7.45686	2.00057e-10	1.24211e-06	12.5639	0.153868	7.30839	0.715815	chr4	10022697	10022699	Quies	Shelf	cg23467628
cg03833499_TC21	B3GALT4;WDR46	0.720715	-0.354689	7.44672	2.0874e-10	1.28628e-06	12.5274	0.123696	8.0774	0.440083	chr6	33279306	33279308	Tx	Shore	cg03833499	cg03833499
cg05132077_TC11	ENSG00000286381	-1.22671	-0.163171	-7.44066	2.14113e-10	1.30954e-06	12.5056	-0.205503	-7.65522	0.473867	chr22	49052507	49052509	TssFlnk	Shore	cg05132077	cg05132077
cg09626576_BC21	KCNK9	0.680507	-0.556872	7.42116	2.32348e-10	1.41054e-06	12.4355	0.114784	8.18564	0.405904	chr8	139627665	139627667	ReprPCWk	OpenSea	cg09626576
cg21232540_TC21	NA	0.728692	-0.516994	7.41171	2.41739e-10	1.45676e-06	12.4016	0.122781	8.25098	0.413728	chr4	6633391	6633393	Quies	OpenSea	cg21232540
cg18650022_BC21	LINC00598	0.75434	-0.036928	7.39838	2.55624e-10	1.52919e-06	12.3537	0.129376	7.81522	0.493686	chr13	40352676	40352678	Quies	OpenSea
cg07061337_BC21	INTU	1.00186	-0.386328	7.39444	2.59874e-10	1.54335e-06	12.3395	0.155897	7.0849	0.436661	chr4	127709280	127709282	Quies	OpenSea
cg18575933_TC21	GRTP1;GRTP1-AS1	0.999251	-1.51701	7.39162	2.62965e-10	1.55047e-06	12.3294	0.140126	8.19212	0.264786	chr13	113351532	113351534	Quies	OpenSea	cg18575933
cg20330850_TC21	SLC2A9	1.0817	0.550629	7.3725	2.84897e-10	1.65843e-06	12.2606	0.181764	7.79079	0.587941	chr4	10022783	10022785	Quies	Shelf	cg20330850
cg06420074_BC21	CCNY	0.972573	0.0376393	7.37123	2.86414e-10	1.65843e-06	12.2561	0.162662	7.51235	0.506276	chr10	35424765	35424767	Quies	OpenSea	cg06420074
cg09516963_TC11	DYRK2	1.14568	-1.04626	7.36881	2.89339e-10	1.65843e-06	12.2474	0.175372	7.70758	0.333584	chr12	67648664	67648666	TssA	Island	cg09516963
cg18746725_TC21	RYR1	0.765212	0.20593	7.36878	2.8937e-10	1.65843e-06	12.2473	0.129042	7.79852	0.534306	chr19	38572137	38572139	Quies	OpenSea	cg18746725
cg07047589_BC21	PHGR1	0.704444	-0.142289	7.3621	2.97582e-10	1.69366e-06	12.2232	0.120864	7.90139	0.475839	chr15	40350796	40350798	Quies	OpenSea	cg07047589	cg07047589
cg02142995_TC21	NA	0.994802	0.778097	7.36018	2.99985e-10	1.69555e-06	12.2163	0.140126	6.70995	0.625457	chr8	9133493	9133495	Quies	OpenSea	cg02142995	cg02142995
cg03501447_TC21	GNAO1	0.846694	0.621812	7.35487	3.06728e-10	1.72179e-06	12.1973	0.134804	7.3753	0.602875	chr16	56351263	56351265	Quies	OpenSea	cg03501447
cg14254480_TC21	KCNK3	1.30341	0.922181	7.35013	3.12884e-10	1.74441e-06	12.1802	0.18754	6.51604	0.641282	chr2	26704824	26704826	ReprPCWk	OpenSea	cg14254480	cg14254480
cg12354990_BC21	FBXO16;ZNF395	1.22938	1.90146	7.33717	3.30334e-10	1.81617e-06	12.1336	0.137037	6.60545	0.780207	chr8	28373489	28373491	TxWk	OpenSea
cg11769224_BC21	DNAH17	0.6065	1.06236	7.33715	3.30352e-10	1.81617e-06	12.1336	0.0856481	7.49923	0.674305	chr17	78535262	78535264	Quies	OpenSea	cg11769224
cg09218334_BC21	NA	1.04271	-0.122513	7.33567	3.32405e-10	1.81617e-06	12.1282	0.176372	7.50566	0.479349	chr11	1514815	1514817	EnhWk	Shore	cg09218334
cg19761684_TC21	DIO2;DIO2-AS1	0.897127	0.3966	7.30821	3.72912e-10	2.024e-06	12.0295	0.151281	7.48632	0.566662	chr14	80385615	80385617	Quies	OpenSea
cg14305582_BC21	PHYHD1	0.727515	-0.89755	7.29846	3.88433e-10	2.09437e-06	11.9945	0.118035	8.06849	0.352781	chr9	128920885	128920887	EnhA1	OpenSea
cg09139085_TC21	GNAO1	1.06835	0.509458	7.28699	4.07534e-10	2.183e-06	11.9532	0.177739	7.29178	0.583362	chr16	56336655	56336657	Quies	OpenSea	cg09139085
cg26697055_BC21	PLA2G6	1.0579	0.444287	7.28424	4.12254e-10	2.19394e-06	11.9434	0.161442	6.86448	0.572068	chr22	38113845	38113847	TxWk	OpenSea
cg03147531_BC21	CACNA1I	0.864613	0.831845	7.27201	4.33902e-10	2.29425e-06	11.8994	0.131408	7.09097	0.637255	chr22	39657451	39657453	ReprPC	OpenSea	cg03147531
cg09128612_BC21	RBM18	1.07426	-0.96929	7.25678	4.62444e-10	2.42949e-06	11.8446	0.181044	8.52139	0.345473	chr9	122248623	122248625	Tx	OpenSea	cg09128612
cg18490963_BC21	ZFAT	0.800201	1.59322	7.25427	4.67314e-10	2.43944e-06	11.8356	0.0998921	7.38327	0.745859	chr8	134513992	134513994	Quies	OpenSea	cg18490963
cg25294185_BC11	RNASEH2C	-0.857651	-3.13913	-7.25043	4.74885e-10	2.46327e-06	11.8218	-0.0504644	-5.71368	0.10592	chr11	65720342	65720344	TssA	Island	cg25294185	cg25294185
cg07555102_TC21	NA	0.907879	0.358832	7.2477	4.80348e-10	2.47594e-06	11.812	0.148399	7.57134	0.558801	chr1	10636008	10636010	EnhA2	Shelf	cg07555102	cg07555102
cg20064002_BC21	USP38-DT	1.35019	-1.62862	7.23676	5.02819e-10	2.57556e-06	11.7727	0.152498	6.96317	0.255692	chr4	142962064	142962066	Quies	OpenSea	cg20064002
cg10699397_BC21	ENSG00000285842	1.00888	0.544369	7.22461	5.29021e-10	2.69295e-06	11.729	0.158428	7.06839	0.588264	chr11	95641597	95641599	Quies	OpenSea	cg10699397
cg14725563_BC21	NA	1.11592	-3.01283	7.18306	6.29373e-10	3.14413e-06	11.5797	0.0786582	7.01405	0.115897	chr2	218407376	218407378	TssFlnkU	Shore	cg14725563
cg18275440_BC21	NA	0.924577	0.670749	7.18269	6.30329e-10	3.14413e-06	11.5784	0.141387	6.85718	0.609921	chr3	31225930	31225932	Quies	OpenSea	cg18275440
cg15762892_BC21	CERS6	1.65454	-1.57806	7.18185	6.32543e-10	3.14413e-06	11.5753	0.232538	7.29311	0.265584	chr2	168632924	168632926	Quies	OpenSea	cg15762892
cg11940318_TC21	CDCP1	1.02983	-0.568844	7.18161	6.33191e-10	3.14413e-06	11.5745	0.174647	7.84214	0.408516	chr3	45139653	45139655	EnhA1	OpenSea	cg11940318
cg25207419_TC21	CALCOCO2	0.99892	-1.53122	7.18015	6.37064e-10	3.14413e-06	11.5692	0.135345	7.77707	0.262088	chr17	48841505	48841507	TssA	OpenSea	cg25207419
cg16677112_TC21	EFNA1	0.836009	-0.706148	7.1788	6.40672e-10	3.14413e-06	11.5644	0.141563	7.97417	0.383495	chr1	155131428	155131430	TxWk	Shelf	cg16677112	cg16677112
cg03613410_BC21	FBXO16;ZNF395	1.0051	2.20617	7.17266	6.57306e-10	3.20656e-06	11.5423	0.101484	6.58541	0.814338	chr8	28373443	28373445	TxWk	OpenSea	cg03613410
cg13615555_TC21	GRTP1;GRTP1-AS1	0.989652	-0.614462	7.16528	6.77892e-10	3.28233e-06	11.5158	0.165783	7.44318	0.39793	chr13	113351711	113351713	Quies	OpenSea	cg13615555
cg07080443_BC21	TPRG1	-1.15351	1.17234	-7.16424	6.80849e-10	3.28233e-06	11.512	-0.172043	-7.38654	0.687422	chr3	189126037	189126039	Quies	OpenSea	cg07080443
cg09027861_BC21	CCNY	0.997728	0.328507	7.14614	7.34323e-10	3.51942e-06	11.447	0.159707	7.00225	0.553838	chr10	35424830	35424832	Quies	OpenSea	cg09027861
cg14153069_BC21	PHYHD1	0.657074	-0.357895	7.09842	8.96161e-10	4.2701e-06	11.2756	0.112562	7.81562	0.439674	chr9	128920977	128920979	EnhA1	OpenSea	cg14153069	cg14153069
cg21387428_BC21	MOGAT2	0.691431	0.42615	7.08866	9.33441e-10	4.42203e-06	11.2405	0.112913	7.3194	0.571195	chr11	75719322	75719324	Quies	OpenSea	cg21387428
cg04744514_BC11	INPP5A	1.31573	2.1709	7.06263	1.04047e-09	4.90074e-06	11.147	0.116859	5.56538	0.80324	chr10	132727874	132727876	Quies	OpenSea	cg04744514	cg04744514
cg23273465_BC21	CRIM1	1.16407	0.851907	7.05015	1.09604e-09	5.13297e-06	11.1022	0.184168	7.01306	0.633613	chr2	36361789	36361791	EnhWk	Shelf	cg23273465	cg23273465
cg13451651_BC21	ENSG00000237372	0.769973	0.982377	7.04679	1.11151e-09	5.17586e-06	11.0901	0.110978	6.70528	0.658221	chr9	89686899	89686901	Quies	OpenSea	cg13451651	cg13451651
cg10339798_BC21	SYTL3	1.04059	-0.979089	7.0315	1.18465e-09	5.48528e-06	11.0352	0.174377	7.94607	0.346525	chr6	158706675	158706677	EnhA1	OpenSea
cg15175661_BC21	HK1	0.852623	0.305041	7.02809	1.20162e-09	5.53256e-06	11.023	0.141646	7.16903	0.550699	chr10	69282127	69282129	Quies	OpenSea
cg10655499_BC21	ENSG00000272305	0.76704	1.04671	7.02532	1.21559e-09	5.56565e-06	11.013	0.108909	6.69931	0.670306	chr3	53050192	53050194	Quies	Shelf	cg10655499	cg10655499
cg09606421_TC21	HIVEP2	1.09335	1.00934	7.01627	1.26228e-09	5.74732e-06	10.9805	0.160184	6.59431	0.65672	chr6	142832969	142832971	Quies	OpenSea	cg09606421	cg09606421
cg22089250_BC21	NA	0.789729	-0.856676	7.00663	1.31402e-09	5.94983e-06	10.9459	0.128956	7.5385	0.359336	chr16	54422235	54422237	ReprPCWk	OpenSea	cg22089250
cg26838360_TC21	ENSG00000234810	0.889068	-0.0237183	7.00406	1.32817e-09	5.98084e-06	10.9367	0.15176	7.2255	0.495794	chr1	55421653	55421655	Het	OpenSea	cg26838360
cg08744929_TC21	KIF4B	-0.725879	1.23063	-7.00136	1.34322e-09	6.01558e-06	10.927	-0.108253	-7.85936	0.698134	chr5	155016778	155016780	Quies	OpenSea
cg13687023_BC21	ITGA11	1.00788	-0.892966	6.99983	1.35177e-09	6.02096e-06	10.9215	0.162196	7.89711	0.356219	chr15	68342362	68342364	Quies	OpenSea	cg13687023
cg23663234_BC21	NA	0.785044	0.503271	6.99675	1.36926e-09	6.06589e-06	10.9104	0.126521	7.06656	0.583367	chr10	128373683	128373685	Quies	OpenSea	cg23663234
cg21567591_BC21	LINC02137	1.47135	0.695057	6.96964	1.53289e-09	6.75429e-06	10.8131	0.204887	6.32784	0.603445	chr16	58432154	58432156	Quies	OpenSea
cg08705382_TC21	GALNT2	1.16102	-0.0466393	6.96656	1.55264e-09	6.80472e-06	10.8021	0.196075	7.28769	0.491317	chr1	230186277	230186279	EnhWk	OpenSea	cg08705382	cg08705382
cg13451886_TC21	ENSG00000266947;ENSG00000289211;SLFN5	0.990304	-0.127566	6.95955	1.59864e-09	6.96906e-06	10.7769	0.165755	7.08791	0.478484	chr17	35241771	35241773	Quies	Shore	cg13451886	cg13451886
cg11356589_BC21	GTDC1	1.54157	1.24499	6.95242	1.64677e-09	7.14089e-06	10.7513	0.192145	6.13089	0.685453	chr2	144237504	144237506	Quies	OpenSea	cg11356589	cg11356589
cg26524892_BC21	NA	0.992334	-0.624331	6.9479	1.67805e-09	7.21386e-06	10.7351	0.163052	7.05825	0.396613	chr22	49046602	49046604	Quies	OpenSea
cg23790296_BC21	CDH23	0.794516	-0.201603	6.94745	1.6812e-09	7.21386e-06	10.7335	0.135658	7.40003	0.466175	chr10	71474096	71474098	Quies	OpenSea	cg23790296
cg09000199_TC21	CDCP1	1.10326	0.108389	6.94145	1.72368e-09	7.3576e-06	10.7119	0.179888	6.86233	0.517707	chr3	45139601	45139603	EnhA1	OpenSea	cg09000199	cg09000199
cg22965600_TC21	SVIL	1.01925	-0.0753195	6.93899	1.7414e-09	7.37468e-06	10.7031	0.172019	7.11528	0.48709	chr10	29535453	29535455	EnhA1	OpenSea	cg22965600	cg22965600
cg12521566_BC21	NA	1.36471	1.412	6.93782	1.74993e-09	7.37468e-06	10.6989	0.177324	6.13217	0.713077	chr1	8184554	8184556	Quies	OpenSea	cg12521566
cg23640289_BC21	NA	0.8633	-2.32655	6.93717	1.75468e-09	7.37468e-06	10.6966	0.0873276	6.77328	0.172738	chr9	114113226	114113228	ReprPCWk	OpenSea	cg23640289
cg09468514_BC21	DAAM2	1.23155	-1.5111	6.93399	1.77806e-09	7.43483e-06	10.6852	0.195355	7.79222	0.275054	chr6	39823447	39823449	Quies	OpenSea
cg13613439_BC21	PHYHD1	0.818555	-0.0191538	6.92115	1.87558e-09	7.80278e-06	10.6391	0.139736	7.27424	0.496834	chr9	128921032	128921034	EnhA1	OpenSea	cg13613439	cg13613439
cg04724290_TC21	CDH23	0.716811	0.336553	6.91168	1.9509e-09	8.07513e-06	10.6051	0.119725	7.27257	0.556114	chr10	71472388	71472390	Quies	OpenSea	cg04724290
cg21867387_TC21	LPP	1.63713	1.51611	6.90315	2.02134e-09	8.32469e-06	10.5745	0.210579	6.09429	0.721777	chr3	188230873	188230875	Quies	OpenSea	cg21867387
cg23649290_BC21	RAD51B	1.11196	-0.743863	6.89289	2.10941e-09	8.64395e-06	10.5377	0.184876	7.81372	0.380833	chr14	68146625	68146627	Quies	OpenSea	cg23649290
cg15086543_TC21	NA	0.757929	-1.04467	6.89019	2.13326e-09	8.69816e-06	10.528	0.113383	7.2551	0.329368	chr1	195894568	195894570	Quies	OpenSea	cg15086543
cg17953816_BC21	CTNNBIP1;ENSG00000285701	0.986296	-0.883886	6.87391	2.28251e-09	9.26066e-06	10.4697	0.162201	7.42819	0.356789	chr1	9900594	9900596	Quies	OpenSea	cg17953816	cg17953816
cg24938761_BC21	MOB3A	0.861371	-0.856627	6.86435	2.37507e-09	9.58874e-06	10.4354	0.142842	7.50853	0.359837	chr19	2091406	2091408	TxWk	Shelf	cg24938761	cg24938761
cg15192736_BC11	ENSG00000286381	-1.23409	0.452927	-6.85384	2.48104e-09	9.96746e-06	10.3977	-0.203982	-7.25175	0.573556	chr22	49052310	49052312	TssFlnk	Island	cg15192736	cg15192736
cg03416209_BC21	NA	1.31572	0.655533	6.83586	2.67334e-09	1.06876e-05	10.3333	0.209971	6.78219	0.606747	chr2	121187448	121187450	Quies	OpenSea
cg22571455_TC21	LINC02594	0.695699	-0.569627	6.79036	3.22884e-09	1.28458e-05	10.1702	0.116073	7.39524	0.405206	chr17	43699067	43699069	Quies	OpenSea
cg20569283_BC21	DRAIC	1.08247	-0.777186	6.78574	3.29124e-09	1.30308e-05	10.1537	0.179553	7.29428	0.37786	chr15	69588289	69588291	Quies	OpenSea
cg22871559_TC21	RASSF5	0.954727	-1.25546	6.77765	3.40352e-09	1.34105e-05	10.1247	0.140156	7.46347	0.301883	chr1	206556925	206556927	TssBiv	Shore	cg22871559	cg22871559
cg07556347_BC21	MCC	0.96356	1.70362	6.77306	3.46894e-09	1.36029e-05	10.1083	0.104928	5.73646	0.760301	chr5	113161974	113161976	Quies	OpenSea	cg07556347
cg21320605_BC21	KATNIP	0.874213	-0.866036	6.76765	3.54765e-09	1.37855e-05	10.0889	0.128199	6.68647	0.359757	chr16	27560893	27560895	Quies	OpenSea
cg02596581_BC21	NA	0.888877	-0.632064	6.76755	3.54914e-09	1.37855e-05	10.0885	0.146735	6.95439	0.395178	chr11	119806697	119806699	Quies	OpenSea	cg02596581
cg00828666_BC21	NA	0.63389	0.458185	6.76524	3.58315e-09	1.38519e-05	10.0803	0.106314	7.23764	0.577447	chr1	58704228	58704230	Quies	OpenSea
cg10080808_BC21	ENSG00000253181	-0.802588	1.07398	-6.75158	3.79187e-09	1.45555e-05	10.0314	-0.128993	-7.33623	0.674863	chr8	37717468	37717470	Quies	OpenSea	cg10080808
cg19405222_BC21	NA	0.905669	-0.54497	6.75102	3.80066e-09	1.45555e-05	10.0294	0.152719	7.18961	0.409934	chr20	47383950	47383952	EnhA1	OpenSea	cg19405222
cg18025793_TC21	CPAMD8	1.00633	0.494973	6.74988	3.81865e-09	1.45563e-05	10.0253	0.163915	6.74414	0.582021	chr19	16986310	16986312	Quies	OpenSea	cg18025793
cg11018942_BC21	COBL	1.12894	0.0171921	6.73763	4.01745e-09	1.52432e-05	9.98144	0.185933	6.97643	0.503019	chr7	51140710	51140712	Quies	OpenSea
cg23340628_BC21	CABLES1;TMEM241	0.762698	-0.974816	6.73638	4.03834e-09	1.52519e-05	9.97695	0.121966	7.34763	0.339931	chr18	23238387	23238389	EnhA1	OpenSea
cg21142419_TC21	NA	1.38686	1.5097	6.73342	4.08815e-09	1.53692e-05	9.96636	0.166089	5.30946	0.724748	chr3	193932288	193932290	Quies	OpenSea	cg21142419
cg04329112_BC21	TBXAS1	1.15507	-0.478593	6.72627	4.21096e-09	1.57586e-05	9.94078	0.182265	6.6162	0.422126	chr7	139853489	139853491	Quies	OpenSea	cg04329112
cg04257767_BC21	ENSG00000283629	1.38836	0.774944	6.72427	4.24596e-09	1.57689e-05	9.93363	0.208298	6.40662	0.618724	chr14	76140083	76140085	ReprPC	Shore	cg04257767
cg01993645_BC21	SERINC2	0.662567	1.53014	6.72392	4.2522e-09	1.57689e-05	9.93236	0.0815155	6.19931	0.738428	chr1	31408125	31408127	Quies	OpenSea	cg01993645
cg07008943_BC21	GNAO1	0.894027	-1.16229	6.70298	4.63724e-09	1.71193e-05	9.85743	0.135537	7.06362	0.314817	chr16	56246536	56246538	Quies	OpenSea	cg07008943
cg21415677_BC21	B3GALT1;B3GALT1-AS1	1.31977	1.37607	6.69634	4.76635e-09	1.75171e-05	9.83369	0.150338	5.35011	0.701872	chr2	167827652	167827654	Quies	OpenSea	cg21415677
cg01049995_BC21	LPP	1.10385	0.899106	6.67782	5.14587e-09	1.88274e-05	9.76745	0.163019	6.24527	0.643309	chr3	188635389	188635391	Quies	OpenSea	cg01049995
cg13259284_TC21	LINC01165	0.831958	0.568854	6.67076	5.29837e-09	1.9249e-05	9.7422	0.13241	6.53929	0.594058	chr10	132522879	132522881	ReprPCWk	OpenSea	cg13259284
cg10665616_TC21	AUTS2	1.015	1.28474	6.67032	5.30807e-09	1.9249e-05	9.74061	0.137033	6.28677	0.700345	chr7	69861374	69861376	Quies	OpenSea		cg10665616
cg16393294_BC21	NA	0.565259	-0.201013	6.66414	5.44542e-09	1.95785e-05	9.71852	0.09733	7.31641	0.465564	chr11	60881066	60881068	TxWk	OpenSea
cg12850819_BC21	PPM1F;PPM1F-AS1	1.24532	-1.3312	6.66408	5.4467e-09	1.95785e-05	9.71832	0.193663	8.51827	0.301793	chr22	21943003	21943005	EnhA1	OpenSea	cg12850819
cg21520279_BC21	NA	0.800788	-0.692359	6.65486	5.65832e-09	2.02504e-05	9.68535	0.132651	7.44453	0.385881	chr16	54446983	54446985	Quies	OpenSea
cg17199018_TC21	FBXO16;ZNF395	1.03362	-1.32713	6.65062	5.75824e-09	2.05184e-05	9.67022	0.161948	8.45526	0.295084	chr8	28348760	28348762	EnhG2	OpenSea	cg17199018	cg17199018
cg15479438_BC21	ENSG00000250357;ENSG00000287292	0.927702	0.10345	6.6406	6.00185e-09	2.12938e-05	9.63438	0.155867	6.66939	0.517152	chr4	148692520	148692522	Quies	OpenSea	cg15479438
cg05024021_BC21	URB1	1.04191	0.916086	6.63906	6.04018e-09	2.13374e-05	9.62887	0.154776	6.59422	0.644726	chr21	32345442	32345444	ZNF/Rpts	OpenSea	cg05024021
cg02616341_BC21	ACTN1;HMGN1P3	0.800653	-0.0950707	6.63497	6.14288e-09	2.16071e-05	9.61429	0.137192	6.89515	0.483796	chr14	68888340	68888342	Tx	OpenSea	cg02616341
cg06116549_TC21	ZMYND8	0.961157	-1.66977	6.61261	6.7373e-09	2.35967e-05	9.53438	0.12723	7.15602	0.24554	chr20	47334298	47334300	EnhA1	OpenSea	cg06116549
cg09463453_TC21	DLG5	0.755319	-1.25057	6.60514	6.94815e-09	2.42316e-05	9.50772	0.111857	6.9136	0.29992	chr10	77873703	77873705	EnhA1	OpenSea	cg09463453
cg03140410_BC21	RHBDL3	0.821787	-0.483132	6.60307	7.00771e-09	2.43358e-05	9.50033	0.138125	6.74845	0.418726	chr17	32267791	32267793	EnhBiv	Shore	cg03140410
cg14834987_BC21	SLC14A2	0.853676	0.06066	6.59883	7.1316e-09	2.45885e-05	9.48517	0.142782	6.73536	0.510613	chr18	45638813	45638815	Quies	OpenSea	cg14834987
cg04230468_BC21	CCNY	1.0314	0.792022	6.59853	7.14049e-09	2.45885e-05	9.48409	0.144269	5.84597	0.625566	chr10	35424739	35424741	Quies	OpenSea
cg06415153_BC21	PITPNM2	0.921661	-0.324407	6.59265	7.31562e-09	2.50862e-05	9.46312	0.156772	6.83748	0.445946	chr12	123034928	123034930	Quies	OpenSea	cg06415153	cg06415153	cg06415153
cg14968618_TC21	ENSG00000237626	1.2676	1.14984	6.57366	7.91196e-09	2.7018e-05	9.39531	0.170919	5.77289	0.674163	chr9	89985412	89985414	Quies	OpenSea	cg14968618
cg14626857_BC21	SEPTIN11	0.987563	-0.1259	6.56741	8.11853e-09	2.76084e-05	9.373	0.167659	6.73437	0.479403	chr4	76983161	76983163	EnhWk	OpenSea	cg14626857
cg03657038_BC21	GRIA2	1.12881	-0.169425	6.56027	8.36088e-09	2.83151e-05	9.34754	0.190655	6.63865	0.471999	chr4	157249167	157249169	Quies	OpenSea	cg03657038
cg23123731_BC21	ENSG00000282863;LINC00595	0.909922	-0.52772	6.55292	8.61824e-09	2.90665e-05	9.3213	0.153185	6.91685	0.413446	chr10	78401853	78401855	Quies	OpenSea	cg23123731	cg23123731
cg01010014_BC21	PPFIA4	0.731036	0.520765	6.5512	8.67933e-09	2.91526e-05	9.31518	0.117445	6.54118	0.586259	chr1	203049054	203049056	Quies	OpenSea	cg01010014
cg13441806_BC21	RNA5SP103	0.805716	0.561257	6.53893	9.12948e-09	3.05394e-05	9.27141	0.126953	6.39444	0.592474	chr2	128445834	128445836	Quies	OpenSea	cg13441806
cg24998347_BC21	ASTN2;ASTN2-AS1	0.921325	0.106564	6.53219	9.3867e-09	3.12722e-05	9.24735	0.157175	6.69944	0.517968	chr9	116549323	116549325	Quies	OpenSea	cg24998347
cg00626460_BC21	MACF1	0.676915	0.503188	6.52905	9.50884e-09	3.15509e-05	9.23616	0.111501	6.75825	0.584331	chr1	39385604	39385606	Tx	OpenSea
cg13739586_BC21	MIR3681HG	0.981397	1.32681	6.52656	9.60671e-09	3.17471e-05	9.22729	0.133151	6.04385	0.708056	chr2	12617400	12617402	Quies	OpenSea	cg13739586
cg13373994_BC21	GRTP1;GRTP1-AS1	0.863182	-0.719619	6.51571	1.00456e-08	3.30643e-05	9.18861	0.140034	6.59998	0.380634	chr13	113351672	113351674	Quies	OpenSea	cg13373994
cg04982211_TC21	FLNB	0.855248	-1.49779	6.51281	1.01662e-08	3.33274e-05	9.17827	0.124721	7.39574	0.267976	chr3	58120611	58120613	Tx	Shelf
cg12307200_TC21	TPRG1;TPRG1-AS1	-0.794471	0.783322	-6.50674	1.04234e-08	3.40342e-05	9.15664	-0.126438	-6.58376	0.630164	chr3	188946842	188946844	EnhA1	Shore	cg12307200	cg12307200
cg11505296_BC21	SPIRE1	1.17189	1.03231	6.50121	1.06634e-08	3.46797e-05	9.13693	0.155768	6.14038	0.659782	chr18	12549149	12549151	Quies	OpenSea	cg11505296
cg25335051_TC21	NA	0.773775	-0.238016	6.49667	1.08644e-08	3.51937e-05	9.12076	0.132749	6.88339	0.460201	chr20	47383985	47383987	EnhA1	OpenSea
cg16289376_BC21	NA	0.752742	1.90861	6.48737	1.12881e-08	3.64224e-05	9.08762	0.07373	5.08859	0.785498	chr2	127231606	127231608	Quies	OpenSea	cg16289376
cg19628619_BC21	EFNA1	0.845859	0.147703	6.48242	1.15205e-08	3.70265e-05	9.06997	0.13698	6.32854	0.524908	chr1	155131573	155131575	TxWk	Shelf	cg19628619	cg19628619
cg05616242_BC21	ENSG00000258086;ENSG00000258137;ZNF385A	0.64059	0.392498	6.46951	1.21485e-08	3.88923e-05	9.02399	0.105491	6.90615	0.565536	chr12	54389631	54389633	TxWk	OpenSea	cg05616242
cg26085805_TC11	PHYHD1	0.761943	-0.381662	6.46822	1.22135e-08	3.89481e-05	9.01937	0.130416	6.96458	0.436087	chr9	128920852	128920854	EnhA1	OpenSea	cg26085805
cg03356783_BC21	HPCAL1	0.916318	1.16743	6.44709	1.33209e-08	4.2315e-05	8.94417	0.122509	6.19654	0.686799	chr2	10343141	10343143	Quies	OpenSea	cg03356783
cg16241599_BC21	RASSF5	1.18782	0.970507	6.43973	1.37298e-08	4.34455e-05	8.91798	0.171985	6.14329	0.650185	chr1	206554501	206554503	Quies	Shelf	cg16241599
cg16759100_BC21	ENSG00000258473;LINC02288	0.860449	0.427935	6.43568	1.39604e-08	4.40054e-05	8.90354	0.141036	6.30376	0.572304	chr14	77052398	77052400	TxWk	OpenSea	cg16759100	cg16759100
cg06438311_TC21	PSMD11	0.949592	0.655442	6.4243	1.46283e-08	4.59339e-05	8.86305	0.145211	6.1878	0.606021	chr17	32451190	32451192	Tx	OpenSea	cg06438311
cg02833261_TC21	SPTBN1	0.97804	0.663876	6.41654	1.51017e-08	4.72394e-05	8.83545	0.153603	6.34163	0.607761	chr2	54550454	54550456	Quies	OpenSea
cg00960745_TC21	NA	0.906348	-0.624581	6.41369	1.5279e-08	4.76123e-05	8.82533	0.152276	6.60033	0.396138	chr10	128140833	128140835	Quies	OpenSea	cg00960745
cg08864240_TC21	MOCS1	1.09319	0.0157585	6.41163	1.54089e-08	4.78353e-05	8.81799	0.179283	6.41327	0.502993	chr6	39927977	39927979	TxWk	OpenSea	cg08864240	cg08864240
cg17089444_BC21	ENSG00000233536;LINC02700;PIWIL4-AS1	0.637421	-0.0579306	6.40591	1.57749e-08	4.86264e-05	8.79765	0.109544	6.83411	0.489992	chr11	94637894	94637896	Quies	OpenSea	cg17089444
cg17513264_BC21	FAM181A;FAM181A-AS1	0.764646	0.586071	6.40579	1.57824e-08	4.86264e-05	8.79724	0.118827	6.22377	0.596643	chr14	93918787	93918789	Quies	OpenSea	cg17513264
cg20813862_TC21	NA	1.25473	1.46782	6.40484	1.58442e-08	4.86339e-05	8.79385	0.155889	5.30463	0.717307	chr8	97266332	97266334	Quies	OpenSea	cg20813862
cg15817705_BC21	ENSG00000232537;TFDP1P1	-0.761913	1.31199	-6.38771	1.69975e-08	5.1542e-05	8.73294	-0.111324	-7.05241	0.709271	chr1	209232717	209232719	Quies	Shore	cg15817705	cg15817705
cg12042927_TC21	ENSG00000248482;ENSG00000248753;PITX1-AS1	0.980363	-0.244208	6.38758	1.70063e-08	5.1542e-05	8.7325	0.166685	6.70595	0.460478	chr5	135132681	135132683	Quies	OpenSea	cg12042927
cg03184174_BC21	FAM178B	0.93696	1.92383	6.38741	1.70185e-08	5.1542e-05	8.73187	0.0926923	5.50901	0.783307	chr2	96902453	96902455	Quies	OpenSea
cg01870706_TC21	RHEX	1.13849	0.86205	6.38662	1.70734e-08	5.1542e-05	8.72908	0.179092	6.12782	0.636684	chr1	206068191	206068193	Quies	OpenSea
cg22467671_TC21	MLLT3	0.695343	-0.291474	6.38616	1.7106e-08	5.1542e-05	8.72743	0.118891	6.6952	0.450378	chr9	20512811	20512813	Quies	OpenSea	cg22467671
cg04772228_TC21	RGS3	1.13398	-1.59858	6.35826	1.91778e-08	5.75727e-05	8.62832	0.146785	6.35967	0.262046	chr9	113455186	113455188	EnhA1	OpenSea	cg04772228
cg07939845_BC21	ENSG00000278419;PITRM1;PITRM1-AS1	1.10207	-1.80716	6.35623	1.93385e-08	5.78433e-05	8.62108	0.142064	6.74533	0.229776	chr10	3140430	3140432	Tx	Shelf	cg07939845
cg12760869_TC11	C1QL4	0.933848	-0.678378	6.34872	1.99422e-08	5.94323e-05	8.59442	0.153628	6.59263	0.387599	chr12	49333326	49333328	ReprPC	Island	cg12760869	cg12760869
cg10844275_BC21	ADGRF4	1.03574	1.58481	6.3438	2.0348e-08	6.02524e-05	8.57696	0.136119	5.70183	0.744071	chr6	47698189	47698191	Quies	OpenSea	cg10844275	cg10844275
cg08788913_BC21	CCNJL	0.874394	0.854775	6.3436	2.03645e-08	6.02524e-05	8.57626	0.125217	5.99419	0.637455	chr5	160342811	160342813	Quies	OpenSea
cg14142836_TC21	UPF1	0.979474	0.919569	6.33933	2.07235e-08	6.10942e-05	8.5611	0.146933	6.18658	0.647494	chr19	18856466	18856468	Tx	Shore	cg14142836	cg14142836
cg08839936_TC21	LBHD1;UQCC3	0.910781	1.17928	6.33806	2.08321e-08	6.1194e-05	8.55657	0.11801	5.55197	0.683146	chr11	62673254	62673256	EnhWk	Shore
cg25978327_TC21	ENSG00000284747;ERRFI1	0.950664	-2.67778	6.33389	2.11907e-08	6.20251e-05	8.54177	0.0885838	7.29931	0.139879	chr1	8004978	8004980	EnhA1	OpenSea	cg25978327	cg25978327
cg20365867_BC21	ACKR2;CYP8B1;ENSG00000273291;ENSG00000273328;KRBOX1	1.20469	1.47661	6.33079	2.14608e-08	6.25923e-05	8.53078	0.150314	5.36255	0.721999	chr3	42875847	42875849	Quies	OpenSea	cg20365867	cg20365867
cg16013779_BC21	IRAG1;IRAG1-AS1;LYVE1	0.852354	-1.11894	6.32775	2.17295e-08	6.31513e-05	8.51999	0.129056	6.90299	0.320543	chr11	10586999	10587001	Quies	OpenSea
cg13567405_TC21	ENSG00000233536;LINC02700;PIWIL4-AS1	0.694297	0.76946	6.32658	2.18343e-08	6.32314e-05	8.51582	0.113972	6.63691	0.628454	chr11	94638850	94638852	Quies	OpenSea	cg13567405	cg13567405
cg13344378_TC21	SMARCA2	0.88833	-1.5809	6.31284	2.3096e-08	6.66498e-05	8.4671	0.115028	6.25795	0.255719	chr9	2025421	2025423	EnhWk	OpenSea
cg26996178_BC21	ATP2A3	0.629902	1.55079	6.30623	2.37292e-08	6.80065e-05	8.44364	0.0802617	6.25977	0.742176	chr17	3950581	3950583	Quies	Shelf	cg26996178
cg05897169_TC21	ENSG00000266947;ENSG00000289211;SLFN5	0.856136	-0.0102274	6.3062	2.37321e-08	6.80065e-05	8.44353	0.144238	6.43218	0.498019	chr17	35241578	35241580	Quies	Shore	cg05897169	cg05897169
cg17122870_BC21	NA	0.914635	0.219272	6.29955	2.43856e-08	6.96358e-05	8.41997	0.149721	6.37564	0.535526	chr16	58418140	58418142	Quies	OpenSea	cg17122870
cg09975397_TC21	NA	-0.934163	0.687259	-6.29569	2.47741e-08	7.04994e-05	8.40626	-0.151681	-6.22692	0.613886	chr11	74673476	74673478	EnhA1	OpenSea	cg09975397	cg09975397
cg01578016_BC21	RUNX1T1	0.983634	1.49386	6.29414	2.49316e-08	7.07021e-05	8.40076	0.127721	5.69406	0.730115	chr8	92073222	92073224	Quies	OpenSea	cg01578016
cg10487839_BC21	PPP1R12B	-0.534018	-0.596509	-6.28919	2.54404e-08	7.18962e-05	8.38324	-0.0876836	-6.79909	0.398724	chr1	202500162	202500164	Quies	OpenSea
cg13579036_TC21	ENSG00000259675	1.01881	0.635611	6.28692	2.56781e-08	7.23186e-05	8.37517	0.167149	6.226	0.604354	chr15	61655040	61655042	Quies	OpenSea	cg13579036
cg19517774_TC21	ABR;ABR-AS1	0.623536	0.7129	6.26998	2.75178e-08	7.72344e-05	8.31514	0.0982138	6.46065	0.619859	chr17	1181728	1181730	ReprPC	Shore	cg19517774
cg23296684_BC21	ENSG00000289228	1.36966	1.1835	6.25148	2.96766e-08	8.30093e-05	8.2496	0.214923	6.48148	0.67615	chr10	91349129	91349131	Quies	OpenSea	cg23296684	cg23296684
cg02722691_TC21	NA	0.944759	1.17126	6.24993	2.98651e-08	8.32525e-05	8.24411	0.140408	6.11734	0.681645	chr3	177973454	177973456	Quies	OpenSea	cg02722691
cg07155258_BC21	NA	0.762111	0.822089	6.24621	3.03209e-08	8.41157e-05	8.23096	0.116203	6.28186	0.634381	chr3	42226877	42226879	TxWk	OpenSea	cg07155258
cg23544007_TC21	EIF2AK3	1.07456	1.61911	6.24574	3.038e-08	8.41157e-05	8.22927	0.134306	5.46129	0.742784	chr2	88614217	88614219	Quies	OpenSea	cg23544007	cg23544007
cg03960680_TC21	ENSG00000250357;ENSG00000287292	1.21739	0.699182	6.24088	3.09883e-08	8.55111e-05	8.21207	0.178855	5.56789	0.611074	chr4	148692475	148692477	Quies	OpenSea	cg03960680
cg10312195_BC21	ENSG00000254321	0.818108	-1.70695	6.23953	3.11584e-08	8.56919e-05	8.20732	0.0918001	5.57424	0.239678	chr8	38701714	38701716	Quies	OpenSea	cg10312195
cg09253679_BC21	WASF3	0.718253	-0.0249105	6.23479	3.17676e-08	8.7075e-05	8.19052	0.122145	6.435	0.495812	chr13	26561561	26561563	Quies	Shelf	cg09253679	cg09253679
cg06393122_BC21	EEFSEC	0.942951	-0.206223	6.2337	3.19089e-08	8.71707e-05	8.18666	0.160387	6.51198	0.46659	chr3	128297558	128297560	Quies	OpenSea	cg06393122
cg26073082_BC21	ENSG00000225790	0.596497	1.41526	6.22744	3.27332e-08	8.91255e-05	8.16453	0.079331	6.1256	0.724847	chr3	177929448	177929450	Quies	OpenSea	cg26073082
cg03512076_TC21	AZIN1;MAILR	0.610316	-0.33722	6.22259	3.33876e-08	9.06065e-05	8.14735	0.104255	6.69379	0.442816	chr8	102894848	102894850	Quies	OpenSea	cg03512076	cg03512076
cg01162378_BC21	CDH11	1.01108	0.727954	6.22168	3.35117e-08	9.06431e-05	8.14413	0.145657	5.82797	0.618792	chr16	65029899	65029901	Quies	OpenSea	cg01162378	cg01162378
cg09848700_BC21	ENSG00000282863;LINC00595	1.16258	0.0614895	6.21801	3.40164e-08	9.17056e-05	8.13115	0.192269	6.1691	0.50912	chr10	78195935	78195937	Quies	OpenSea	cg09848700
cg25998278_BC21	MEGF11	1.03483	0.637232	6.20898	3.52924e-08	9.48335e-05	8.09919	0.16233	5.9115	0.60405	chr15	66098236	66098238	Quies	OpenSea	cg25998278
cg04237918_TC21	POLR2F	0.783942	-0.877127	6.20795	3.54397e-08	9.49181e-05	8.09557	0.126446	6.56458	0.355861	chr22	38039251	38039253	Quies	Shore	cg04237918	cg04237918
cg11073846_BC21	PIWIL4-AS1	1.06127	1.37177	6.20522	3.58368e-08	9.5669e-05	8.0859	0.164926	6.33672	0.712798	chr11	94658603	94658605	Quies	OpenSea	cg11073846
cg17916980_TC21	CPPED1	0.761464	0.10273	6.19919	3.67269e-08	9.7727e-05	8.0646	0.129404	6.37828	0.517126	chr16	12771423	12771425	Quies	OpenSea	cg17916980
cg19241927_BC21	ENSG00000234810;LINC01755	1.09718	0.36984	6.19224	3.77825e-08	0.00010021	8.04001	0.171779	5.95616	0.559735	chr1	55867820	55867822	Quies	OpenSea	cg19241927	cg19241927
cg25258804_TC21	NA	0.65291	-0.0246978	6.18842	3.83748e-08	0.000101453	8.0265	0.112185	6.59229	0.495825	chr20	40631342	40631344	Quies	OpenSea
cg12196352_BC21	NA	0.709331	1.12115	6.18618	3.87256e-08	0.000102051	8.0186	0.106194	6.08104	0.680471	chr8	130743723	130743725	Quies	OpenSea	cg12196352
cg09362240_TC21	ENSG00000223598	0.832692	1.74094	6.18535	3.88569e-08	0.000102069	8.01566	0.0961561	5.64949	0.763726	chr6	151147241	151147243	Quies	OpenSea	cg09362240
cg11691515_BC21	CD19;RABEP2	0.483035	0.362384	6.18372	3.91151e-08	0.000102419	8.00991	0.0814191	6.81963	0.561879	chr16	28934828	28934830	Quies	Shore	cg11691515
cg17898610_BC21	IL12RB2	0.925318	-0.298901	6.17955	3.97854e-08	0.000103842	7.99516	0.158025	6.39347	0.45059	chr1	67382089	67382091	Quies	OpenSea	cg17898610
cg26014905_TC21	C3orf18	0.819843	2.21136	6.17697	4.02049e-08	0.000104604	7.98606	0.0895591	6.35056	0.819199	chr3	50563831	50563833	Quies	Shelf		cg26014905
cg10611692_BC21	FIGN	0.845834	-1.82446	6.17455	4.06019e-08	0.000105303	7.97752	0.100017	6.10126	0.225181	chr2	163667774	163667776	Quies	OpenSea	cg10611692
cg18786772_BC21	TRPM1	0.737501	0.15211	6.16982	4.13915e-08	0.000107012	7.9608	0.12367	6.32072	0.525589	chr15	31069814	31069816	Quies	OpenSea	cg18786772
cg07863193_TC21	FAM178B	0.999665	1.74783	6.16661	4.19356e-08	0.000108078	7.94946	0.108515	5.45833	0.760196	chr2	96902479	96902481	Quies	OpenSea	cg07863193
cg11704068_TC21	ENSG00000232121	0.779837	-0.949612	6.16311	4.25376e-08	0.000109286	7.93709	0.12262	6.55241	0.345304	chr20	62636790	62636792	ReprPC	OpenSea	cg11704068
cg09701955_BC21	NA	0.856555	2.2853	6.16052	4.29864e-08	0.000110094	7.92797	0.0735268	5.15166	0.824331	chr2	235315851	235315853	Quies	OpenSea	cg09701955
cg20529274_BC21	MEGF11	0.619334	-0.927947	6.15083	4.47145e-08	0.000114163	7.89375	0.10048	6.84404	0.346561	chr15	66097611	66097613	Quies	OpenSea
cg14053461_TC21	NA	0.953723	0.0860489	6.14153	4.64364e-08	0.000118191	7.86094	0.161555	6.26774	0.51434	chr8	125464210	125464212	Quies	OpenSea	cg14053461
cg03210579_BC21	NA	0.694536	-1.04208	6.12853	4.89558e-08	0.000124217	7.81505	0.108352	6.57394	0.330344	chr1	23984739	23984741	Quies	OpenSea	cg03210579
cg09146232_BC21	ENSG00000229330;PRKCA	0.877392	-0.285187	6.12556	4.95487e-08	0.000125334	7.8046	0.149952	6.36127	0.452047	chr17	66676010	66676012	Quies	OpenSea	cg09146232	cg09146232
cg01871498_BC21	GLYR1	0.88822	-0.117013	6.12201	5.02695e-08	0.000126631	7.79205	0.151185	6.23287	0.479973	chr16	4805521	4805523	Tx	Shelf	cg01871498	cg01871498
cg18800143_TC21	FAM131C	0.69202	0.118166	6.12151	5.03706e-08	0.000126631	7.79031	0.117342	6.26651	0.520137	chr1	16067295	16067297	ReprPCWk	OpenSea	cg18800143	cg18800143
cg04701653_BC21	TGFBR2	0.756795	1.1949	6.11483	5.17559e-08	0.000129716	7.76674	0.099359	5.46807	0.690533	chr3	30629840	30629842	EnhA1	OpenSea
cg15592017_TC21	NA	0.666775	0.806335	6.11054	5.2666e-08	0.000131594	7.7516	0.103947	6.22153	0.634045	chr14	100696847	100696849	Quies	OpenSea	cg15592017
cg24984735_BC21	SLC12A8	0.873173	0.0147166	6.10628	5.35833e-08	0.000133479	7.7366	0.149004	6.23606	0.502329	chr3	125140502	125140504	Quies	Shore	cg24984735	cg24984735
cg13682064_BC21	NA	0.983888	0.89133	6.10152	5.46277e-08	0.000135669	7.71984	0.14553	5.72972	0.640963	chr3	13531409	13531411	Quies	OpenSea	cg13682064
cg04894027_TC21	ARHGEF10L	0.542374	-0.317864	6.09541	5.60003e-08	0.000138657	7.69828	0.0931037	6.6699	0.44573	chr1	17624688	17624690	TxWk	Shore	cg04894027	cg04894027
cg05108886_BC21	CORO2B	0.859257	2.08008	6.08202	5.91227e-08	0.000145948	7.65114	0.0922157	5.37098	0.801602	chr15	68592742	68592744	Quies	OpenSea	cg05108886
cg05941521_BC21	NINJ2;NINJ2-AS1	1.19283	0.562121	6.07332	6.1245e-08	0.000150733	7.6205	0.170886	5.41356	0.589505	chr12	637808	637810	Quies	OpenSea	cg05941521
cg14337655_TC11	ENSG00000273734;PEAK3	1.07889	-0.168601	6.07142	6.17187e-08	0.000151444	7.61381	0.181995	6.07659	0.471863	chr19	2282207	2282209	TssBiv	Shelf	cg14337655	cg14337655
cg19852329_TC21	PC	1.03255	1.13794	6.06435	6.35137e-08	0.000155383	7.5889	0.151688	6.38182	0.675994	chr11	66890007	66890009	Quies	OpenSea
cg12354603_BC21	FBXO16;ZNF395	0.981272	-1.40958	6.06305	6.38486e-08	0.000155737	7.58433	0.151562	7.17372	0.286376	chr8	28348609	28348611	TssFlnkU	OpenSea
cg07754940_BC21	NA	1.32752	-1.99811	6.05685	6.54717e-08	0.000159223	7.56252	0.166271	6.46829	0.215228	chr10	88152971	88152973	Quies	OpenSea	cg07754940	cg07754940
cg27289543_BC21	PCSK6	0.901702	0.604377	6.05512	6.59306e-08	0.000159864	7.55645	0.148229	6.01485	0.599328	chr15	101483595	101483597	ReprPCWk	OpenSea	cg27289543
cg20555517_TC21	ITGA11	0.807819	0.685779	6.04966	6.74057e-08	0.000162959	7.53723	0.129949	5.978	0.612838	chr15	68340996	68340998	Quies	OpenSea
cg06803614_BC21	NT5C1A	-0.581649	0.24934	-6.03893	7.0397e-08	0.00016969	7.4995	-0.100173	-6.43704	0.542769	chr1	39667908	39667910	ReprPC	Shelf	cg06803614	cg06803614
cg07894657_TC21	LIFR-AS1	0.925158	0.207452	6.03362	7.19258e-08	0.000172867	7.48082	0.15755	6.3544	0.5317	chr5	38653465	38653467	Quies	OpenSea
cg15314382_TC21	COL14A1	1.54868	1.4689	6.01853	7.6452e-08	0.000183208	7.42779	0.194042	4.84865	0.713248	chr8	120070342	120070344	Quies	OpenSea	cg15314382	cg15314382
cg24003508_BC21	KLF6	-1.28388	-2.52279	-6.01631	7.71424e-08	0.000184323	7.41998	-0.132946	-6.4695	0.158924	chr10	3782194	3782196	EnhG2	Shore	cg24003508	cg24003508
cg20183426_BC21	TJP1	0.489477	-0.630509	6.01219	7.84363e-08	0.00018687	7.40552	0.0821856	6.73083	0.393541	chr15	29749724	29749726	TxWk	OpenSea
cg01587968_TC21	NA	0.654467	0.0393224	6.00519	8.06873e-08	0.000191676	7.38093	0.111929	6.21216	0.506659	chr2	121191363	121191365	Quies	OpenSea	cg01587968
cg03555751_BC21	NA	0.806118	0.425152	6.00165	8.18503e-08	0.000193876	7.36849	0.132243	5.9825	0.571049	chr6	4299726	4299728	Quies	OpenSea	cg03555751
cg21486146_BC21	NKD1	0.514929	-0.671072	5.9964	8.36051e-08	0.000197462	7.35005	0.0867572	6.86026	0.387347	chr16	50603819	50603821	EnhA1	OpenSea
cg05408966_BC21	CTNNBIP1;ENSG00000285701	0.702003	-0.0146357	5.98002	8.93198e-08	0.000209204	7.29258	0.118521	6.30614	0.498171	chr1	9901701	9901703	Quies	OpenSea	cg05408966
cg04630209_BC21	NA	0.748914	-0.565718	5.97975	8.94177e-08	0.000209204	7.29162	0.127847	6.50083	0.406105	chr3	20023696	20023698	Quies	OpenSea
cg11659896_TC21	NA	0.835936	0.0859179	5.97929	8.95823e-08	0.000209204	7.29003	0.141878	6.05196	0.514939	chr11	57277284	57277286	Quies	OpenSea	cg11659896
cg00712311_BC21	NA	0.947156	-2.25419	5.97925	8.95974e-08	0.000209204	7.28988	0.0916609	6.42771	0.182501	chr3	41998241	41998243	Quies	OpenSea	cg00712311
cg01645179_BC21	ARNT2	0.797248	0.313262	5.97626	9.06837e-08	0.000211138	7.2794	0.133624	6.03289	0.552544	chr15	80597032	80597034	Quies	OpenSea	cg01645179
cg02867250_BC21	POLR2LP1;PSORS1C1;PSORS1C2	0.709107	0.934091	5.97347	9.17116e-08	0.000212927	7.2696	0.104031	5.75066	0.652272	chr6	31140057	31140059	TxWk	OpenSea	cg02867250	cg02867250
cg10961317_BC21	NA	0.969875	2.49286	5.97221	9.21778e-08	0.000213378	7.2652	0.0876207	5.83698	0.843167	chr5	14120149	14120151	Quies	OpenSea	cg10961317
cg12177922_TC11	HAX1	0.605261	-1.9685	5.97154	9.24267e-08	0.000213378	7.26285	0.0691904	6.59624	0.20664	chr1	154272755	154272757	TssA	Island		cg12177922
cg23777946_TC21	ENSG00000277534;KCTD1	0.95009	1.76727	5.96187	9.61032e-08	0.000221242	7.22894	0.109323	6.17229	0.766974	chr18	26545444	26545446	TssFlnkD	Shore	cg23777946	cg23777946
cg14310240_BC21	KCNMA1	0.829083	1.25038	5.95941	9.70617e-08	0.000222115	7.22031	0.116508	5.71304	0.698275	chr10	77532325	77532327	Quies	OpenSea	cg14310240
cg26273085_BC21	NA	0.908296	-0.595984	5.95921	9.714e-08	0.000222115	7.21961	0.15268	6.16458	0.400223	chr22	35364458	35364460	Quies	OpenSea
cg20932150_BC21	FSCN2	0.560201	-0.867614	5.95882	9.72951e-08	0.000222115	7.21822	0.0912381	6.57772	0.355943	chr17	81528241	81528243	ReprPC	Island	cg20932150	cg20932150
cg08687374_BC21	NA	0.590667	-0.124849	5.95789	9.76609e-08	0.000222331	7.21496	0.101622	6.39682	0.479025	chr5	148806685	148806687	Quies	OpenSea
cg08891357_BC21	NA	0.850573	0.604912	5.95493	9.88306e-08	0.00022437	7.20461	0.130769	5.5759	0.599917	chr5	172565785	172565787	Quies	OpenSea
cg25657222_BC21	C17orf100;MED31	0.76399	0.0579199	5.95356	9.93793e-08	0.000224992	7.1998	0.129663	6.09078	0.509863	chr17	6652950	6652952	ReprPCWk	Shore	cg25657222	cg25657222
cg06248699_TC21	NA	0.754024	0.0040132	5.95183	1.00075e-07	0.000225944	7.19373	0.128617	6.04701	0.500763	chr1	43636622	43636624	Quies	OpenSea	cg06248699
cg09428349_TC21	C2CD2	0.766821	-1.62229	5.95091	1.00445e-07	0.000226157	7.19052	0.104808	6.34546	0.248917	chr21	41926748	41926750	TssA	OpenSea	cg09428349	cg09428349
cg09997339_BC21	ENSG00000225555;KCNE2	1.04404	0.241517	5.94789	1.01676e-07	0.000228301	7.17993	0.171297	5.84003	0.539721	chr21	34370706	34370708	Quies	OpenSea	cg09997339	cg09997339
cg05388790_BC21	NA	0.64072	-0.184088	5.94624	1.02353e-07	0.000228912	7.17416	0.109384	6.19226	0.468578	chr3	117610329	117610331	Quies	OpenSea
cg26996626_BC21	MAPK4	0.718776	0.708308	5.94556	1.02634e-07	0.000228912	7.17178	0.115074	6.07131	0.618698	chr18	50664965	50664967	Quies	Shore	cg26996626	cg26996626
cg05598936_TC21	GMDS	0.936934	-0.856615	5.9452	1.02786e-07	0.000228912	7.17049	0.152471	6.52277	0.362772	chr6	1832855	1832857	Quies	OpenSea	cg05598936
cg13290433_BC21	PUF60	0.582062	-0.420258	5.93069	1.08972e-07	0.00024203	7.11968	0.100143	6.4847	0.428716	chr8	143821964	143821966	Tx	OpenSea
cg25799073_BC21	PHLDB2;PLCXD2	0.981547	-1.90768	5.92737	1.10437e-07	0.000244621	7.10806	0.117603	6.24688	0.215587	chr3	111738052	111738054	EnhA1	OpenSea	cg25799073	cg25799073
cg20573568_TC21	NA	-0.648635	1.19728	-5.92636	1.10887e-07	0.000244918	7.10453	-0.09207	-5.9017	0.69452	chr15	70029382	70029384	ReprPCWk	OpenSea
cg03220447_BC21	NAV2	0.547533	-0.696894	5.92573	1.11169e-07	0.000244918	7.10232	0.0920279	6.55755	0.383417	chr11	19723746	19723748	EnhA1	OpenSea	cg03220447	cg03220447
cg13509756_TC21	NA	0.999683	1.74297	5.92501	1.11493e-07	0.000244974	7.09979	0.136742	6.0952	0.763013	chr9	86513490	86513492	Quies	OpenSea	cg13509756	cg13509756
cg01031983_TC21	KLF15	0.758298	-0.89857	5.91677	1.15252e-07	0.000252557	7.07095	0.123128	6.66381	0.353253	chr3	126347603	126347605	Quies	Shelf	cg01031983	cg01031983
cg11594137_TC21	S1PR3	0.697822	-1.79128	5.91311	1.16961e-07	0.000255617	7.05816	0.0885086	6.32571	0.226336	chr9	88991065	88991067	TssFlnkU	Island	cg11594137		cg11594137
cg22587082_BC21	ZDHHC21	1.06367	0.0313786	5.91232	1.17334e-07	0.000255752	7.05538	0.177176	5.90763	0.504563	chr9	14662251	14662253	Quies	OpenSea	cg22587082
cg27467674_TC21	ERI1;RNU7-55P	1.03048	1.4253	5.91122	1.17854e-07	0.000256203	7.05154	0.157283	6.4879	0.718598	chr8	9073274	9073276	Quies	OpenSea	cg27467674
cg09064486_TC21	NA	1.23888	-0.326563	5.90994	1.18461e-07	0.000256842	7.04707	0.204921	6.0093	0.446588	chr1	13619958	13619960	Quies	OpenSea	cg09064486	cg09064486
cg23212759_BC21	PTPRM	1.09211	1.7241	5.9064	1.20164e-07	0.000259846	7.03466	0.149921	6.17351	0.759542	chr18	7871377	7871379	Quies	OpenSea
cg16225287_TC21	CLMAT3;SPARC	1.03479	-1.85592	5.90293	1.2185e-07	0.000262799	7.02254	0.142424	6.81812	0.225343	chr5	151676151	151676153	EnhA1	OpenSea
cg26500696_TC21	NA	1.14884	-0.136412	5.9019	1.22359e-07	0.000263203	7.01892	0.191463	6.17613	0.479264	chr5	107372857	107372859	Quies	OpenSea	cg26500696
cg21816849_BC21	NA	0.793871	1.12504	5.89696	1.24813e-07	0.00026778	7.00165	0.105219	5.33272	0.676902	chr8	30575944	30575946	TxWk	OpenSea	cg21816849	cg21816849
cg08399771_BC21	NA	0.728159	1.90774	5.88647	1.30187e-07	0.000278579	6.96499	0.0758722	5.28736	0.78437	chr6	47200633	47200635	Quies	OpenSea	cg08399771
cg10565285_BC21	CHST12	0.988525	1.01684	5.88435	1.31303e-07	0.000280236	6.95756	0.135507	5.30862	0.66262	chr7	2438745	2438747	TxWk	OpenSea
cg22860978_BC21	PHLDB2;PLCXD2	0.790692	-2.81011	5.87356	1.37116e-07	0.000291884	6.91988	0.0675953	6.33997	0.127592	chr3	111737865	111737867	EnhA1	OpenSea	cg22860978
cg05949667_TC11	ACAD8	0.747944	1.34927	5.87071	1.38696e-07	0.000294482	6.90992	0.101578	5.42665	0.713508	chr11	134256609	134256611	TxWk	Shelf	cg05949667	cg05949667
cg27330542_TC21	NA	0.981178	0.401926	5.86941	1.39423e-07	0.000295259	6.90537	0.165672	5.92446	0.567474	chr7	25073672	25073674	Quies	OpenSea	cg27330542
cg17843318_BC21	LAMA3	0.873096	-0.304339	5.86743	1.40536e-07	0.000296563	6.89845	0.148941	6.18283	0.44993	chr18	23872301	23872303	Quies	OpenSea	cg17843318
cg26949715_BC21	PARN	0.806566	-0.0372029	5.86703	1.40762e-07	0.000296563	6.89706	0.137791	5.97323	0.493678	chr16	14510057	14510059	Quies	OpenSea	cg26949715	cg26949715
cg18650021_BC21	LINC00598	0.54242	-0.608769	5.86586	1.41421e-07	0.000297186	6.893	0.0914944	6.60497	0.397303	chr13	40352587	40352589	Quies	OpenSea
cg22994081_BC21	SEPTIN9	0.966038	-1.30476	5.86364	1.42687e-07	0.000299081	6.88524	0.140215	6.07343	0.294218	chr17	77452380	77452382	TssFlnkU	Shore
cg18491851_BC21	INAVA	0.721335	0.0437531	5.84208	1.55581e-07	0.000325276	6.80998	0.12256	6.0213	0.507537	chr1	200910929	200910931	Quies	Shore	cg18491851
cg25413273_BC21	NA	0.766353	1.82318	5.84044	1.56605e-07	0.000326273	6.80428	0.0999695	5.86392	0.77591	chr2	121187852	121187854	Quies	OpenSea	cg25413273
cg13735318_TC21	SMC5-DT	-0.841578	-0.0747606	-5.8396	1.57139e-07	0.000326273	6.80132	-0.14402	-5.89271	0.487275	chr9	70229280	70229282	Quies	OpenSea
cg22794803_BC21	TPCN1	0.644656	-0.440842	5.83907	1.57471e-07	0.000326273	6.79948	0.110654	6.29873	0.425931	chr12	113273182	113273184	TxWk	OpenSea	cg22794803
cg26114875_BC21	GNAZ;RSPH14	0.50651	-1.39702	5.83878	1.5765e-07	0.000326273	6.79849	0.0710668	6.38629	0.27695	chr22	23118313	23118315	Quies	OpenSea
cg23316773_TC21	ROCK1	-0.558017	-0.744483	-5.82817	1.64501e-07	0.000339594	6.76148	-0.0876716	-6.02117	0.374836	chr18	21063202	21063204	Quies	OpenSea
cg16483709_BC21	ENSG00000287545	0.527504	0.75323	5.82498	1.66621e-07	0.000342541	6.75035	0.0837417	6.22189	0.62651	chr11	119865651	119865653	ReprPCWk	OpenSea	cg16483709
cg26478547_TC21	OSBPL9	1.22578	1.07876	5.82476	1.66765e-07	0.000342541	6.74959	0.162007	5.07448	0.663265	chr1	51669185	51669187	Quies	OpenSea	cg26478547
cg12593223_TC21	NA	0.96327	-1.58817	5.8203	1.69774e-07	0.00034785	6.73403	0.127765	5.90932	0.256456	chr17	82297633	82297635	TssFlnkU	OpenSea	cg12593223	cg12593223
cg17018786_TC21	DISP2	0.407835	-0.225165	5.81967	1.70199e-07	0.000347851	6.73186	0.0704019	6.87354	0.461429	chr15	40367614	40367616	TssFlnkU	Shore	cg17018786	cg17018786
cg09110560_BC21	BACH1	0.852143	0.750288	5.8127	1.75022e-07	0.000356819	6.70755	0.12946	5.69695	0.621283	chr21	29341989	29341991	TxWk	OpenSea	cg09110560
cg11777521_TC21	MAML3	0.826489	-0.812264	5.81202	1.75495e-07	0.000356894	6.7052	0.137045	6.22887	0.367178	chr4	140078568	140078570	Quies	OpenSea	cg11777521
cg12452909_BC21	ACVR2B	-0.725637	1.50554	-5.81075	1.76391e-07	0.00035783	6.70077	-0.104746	-6.31269	0.736566	chr3	38473366	38473368	Quies	OpenSea	cg12452909	cg12452909
cg12208899_BC21	CRY2	0.841612	1.00892	5.80503	1.80474e-07	0.000364061	6.68086	0.133312	5.94654	0.665322	chr11	45876495	45876497	TxWk	OpenSea	cg12208899	cg12208899
cg02501155_BC11	ENSG00000261722	1.02373	1.22386	5.80488	1.80587e-07	0.000364061	6.68031	0.131583	5.51375	0.692328	chr16	79229575	79229577	Quies	OpenSea	cg02501155	cg02501155
cg23540654_BC21	SPTBN4	0.783645	-0.846796	5.80459	1.80796e-07	0.000364061	6.67931	0.12778	6.15202	0.359863	chr19	40523555	40523557	ReprPCWk	Shelf	cg23540654
cg05239482_TC21	NA	0.970179	0.903229	5.80094	1.83454e-07	0.000368509	6.66661	0.128635	4.76706	0.637935	chr16	54326692	54326694	Quies	OpenSea	cg05239482
cg04296790_TC21	ENSG00000283877;LRRC2;TDGF1	1.01791	0.804312	5.7992	1.84735e-07	0.000370174	6.66055	0.141489	5.30731	0.623064	chr3	46580101	46580103	ReprPC	Shelf	cg04296790
cg13304609_TC21	IFI44L	0.581242	-1.46844	5.79615	1.87001e-07	0.000373802	6.64994	0.0771028	6.144	0.269066	chr1	78619476	78619478	Quies	OpenSea	cg13304609	cg13304609
cg01424506_BC21	LINC02137	1.00304	0.385831	5.78138	1.98385e-07	0.000395592	6.59852	0.159169	5.5888	0.562039	chr16	58449048	58449050	Quies	OpenSea	cg01424506
cg01865916_BC21	STEAP3;STEAP3-AS1	0.562812	1.18108	5.7697	2.07867e-07	0.000413493	6.5579	0.0765052	5.75084	0.689808	chr2	119249947	119249949	Quies	Shore	cg01865916
cg22001208_TC11	KLHL26	1.24473	1.19675	5.76653	2.10514e-07	0.000417745	6.54688	0.147024	4.90344	0.678974	chr19	18671563	18671565	TxWk	Shelf	cg22001208	cg22001208
cg24047926_BC21	SOX13	0.629722	-0.756191	5.76249	2.13938e-07	0.00042329	6.53284	0.0990454	5.93561	0.374115	chr1	204126458	204126460	TxWk	OpenSea	cg24047926	cg24047926
cg07216376_BC21	LRBA	0.869813	-1.89882	5.76198	2.14372e-07	0.00042329	6.53108	0.103918	5.47733	0.217895	chr4	150723074	150723076	Quies	OpenSea
cg23410787_TC21	ENSG00000275465;ERCC6L2	0.606422	0.477505	5.76142	2.14858e-07	0.00042329	6.52911	0.101618	6.14231	0.580301	chr9	96113137	96113139	Quies	OpenSea	cg23410787
cg11972721_BC21	MED9	0.685136	0.881255	5.75883	2.17085e-07	0.000426653	6.52013	0.102817	5.59154	0.644511	chr17	17491417	17491419	Tx	Shelf	cg11972721	cg11972721
cg24692595_TC21	ENSG00000288700	0.932014	0.360004	5.75669	2.18954e-07	0.000429297	6.51267	0.149985	5.63087	0.559415	chr3	134685825	134685827	Quies	OpenSea	cg24692595	cg24692595
cg27229520_TC21	MAPK6	0.765876	-0.77186	5.7516	2.23444e-07	0.000437055	6.49501	0.128573	6.19803	0.372311	chr15	51995503	51995505	Quies	OpenSea	cg27229520
cg21123050_BC21	NA	0.667128	-0.520223	5.74758	2.2706e-07	0.00044307	6.48103	0.111647	6.06575	0.412766	chr10	47183838	47183840	Quies	OpenSea	cg21123050
cg18447174_BC21	FSCN2	0.617085	-0.601987	5.74314	2.31118e-07	0.000449916	6.46562	0.104633	6.14824	0.39938	chr17	81527871	81527873	ReprPC	Shore	cg18447174
cg01142219_BC21	KIAA0232	0.760719	0.603985	5.74206	2.32116e-07	0.00045028	6.46187	0.122714	5.70769	0.600211	chr4	6781295	6781297	TxWk	Shore	cg01142219
cg20642256_TC21	ENSG00000249738	0.653083	0.0865864	5.74101	2.33094e-07	0.00045028	6.45821	0.110829	5.89092	0.514761	chr5	159470194	159470196	Quies	OpenSea	cg20642256
cg03116459_BC21	CERS6	1.5362	2.12278	5.74086	2.33234e-07	0.00045028	6.45769	0.172598	5.43249	0.798398	chr2	168546015	168546017	Quies	OpenSea	cg03116459
cg05906244_TC21	ENSG00000225156	0.660491	0.543592	5.74057	2.33502e-07	0.00045028	6.45668	0.104247	5.65654	0.590897	chr2	44960078	44960080	ReprPCWk	OpenSea	cg05906244
cg18845797_BC21	ADCY2	0.658256	-0.0240812	5.73091	2.42669e-07	0.000466859	6.42317	0.112726	5.92204	0.495755	chr5	7794161	7794163	Quies	OpenSea	cg18845797	cg18845797
cg07894309_BC21	DCST1	0.820854	0.70889	5.72808	2.4543e-07	0.000471064	6.41332	0.131631	5.55897	0.616505	chr1	155038917	155038919	Quies	OpenSea	cg07894309
cg12229001_BC21	PEMT	0.686524	1.50453	5.71915	2.54315e-07	0.000486977	6.38237	0.073926	4.66989	0.726015	chr17	17563783	17563785	Quies	Shore	cg12229001
cg00666360_TC21	DNAH11	0.784186	0.362252	5.71853	2.54947e-07	0.00048705	6.38021	0.127777	5.67227	0.559786	chr7	21749772	21749774	Quies	OpenSea	cg00666360
cg18083564_BC21	HVCN1	0.629127	-1.34479	5.71457	2.59005e-07	0.000493652	6.36646	0.087824	5.98483	0.284662	chr12	110698690	110698692	EnhWk	OpenSea
cg08954476_TC21	DOCK10	0.764296	1.82738	5.71298	2.6065e-07	0.000495635	6.36095	0.0913687	5.4963	0.777313	chr2	224997805	224997807	Quies	OpenSea	cg08954476	cg08954476
cg17619411_BC11	NA	0.681673	-0.679858	5.71036	2.63377e-07	0.00049966	6.35189	0.115457	6.45359	0.388658	chr12	52126675	52126677	Quies	OpenSea
cg27128761_BC21	CLMAT3;SPARC	0.949378	-1.98321	5.70814	2.65721e-07	0.000502943	6.34418	0.125359	6.54596	0.21111	chr5	151676088	151676090	EnhA1	OpenSea	cg27128761	cg27128761
cg00880783_BC21	JAK1	0.817866	-2.22396	5.70664	2.67312e-07	0.000504788	6.33899	0.0828155	5.75215	0.180631	chr1	64955281	64955283	Quies	OpenSea
cg13577676_BC21	NA	0.971277	-1.16037	5.70241	2.71852e-07	0.000511805	6.32432	0.140584	5.77199	0.319302	chr2	85708877	85708879	TxWk	OpenSea	cg13577676
cg14457019_BC21	NACC2	0.662795	1.82442	5.70132	2.73035e-07	0.000511805	6.32054	0.0757411	5.4479	0.775796	chr9	136021663	136021665	Quies	OpenSea
cg11426467_TC21	CTCFL	0.901145	-0.0279292	5.70102	2.73365e-07	0.000511805	6.31949	0.151372	5.78996	0.494983	chr20	57519515	57519517	Quies	OpenSea	cg11426467
cg13900833_BC21	ENSG00000237372	0.728223	-1.32886	5.70087	2.73526e-07	0.000511805	6.31898	0.101815	5.46512	0.29126	chr9	89686389	89686391	Quies	OpenSea
cg17300275_TC21	ZNF488	0.786857	-0.043513	5.69972	2.74776e-07	0.000512973	6.31501	0.133602	5.99352	0.491305	chr10	47382026	47382028	ReprPCWk	Shelf	cg17300275
cg24612021_BC21	BSN;BSN-AS1	0.870709	0.205507	5.69712	2.77634e-07	0.000517131	6.306	0.134503	5.35439	0.533736	chr3	49642979	49642981	Quies	OpenSea	cg24612021
cg02404995_TC21	F2	0.85667	0.121383	5.68668	2.89415e-07	0.000536787	6.26983	0.146344	5.78737	0.519888	chr11	46731717	46731719	Quies	OpenSea	cg02404995
cg04224262_TC21	NA	0.840168	0.709961	5.68661	2.89496e-07	0.000536787	6.26958	0.125052	5.29396	0.614131	chr2	226677196	226677198	Quies	OpenSea
cg03822263_BC21	NA	0.618776	1.68609	5.68571	2.90534e-07	0.000537494	6.26647	0.0723003	5.65301	0.758367	chr16	10832346	10832348	Quies	OpenSea	cg03822263
cg02007927_BC21	IL1RAP	-0.724497	0.867476	-5.68385	2.92696e-07	0.000540274	6.26001	-0.120066	-6.03767	0.644158	chr3	190534597	190534599	Quies	OpenSea	cg02007927
cg21348214_TC21	NA	1.08556	1.36992	5.67509	3.03064e-07	0.000558155	6.22971	0.12979	4.92875	0.708911	chr1	234586917	234586919	Quies	OpenSea
cg14511269_BC21	NA	0.708407	1.77063	5.67326	3.05279e-07	0.000560975	6.22337	0.0762053	5.28038	0.767803	chr16	10832409	10832411	Quies	OpenSea	cg14511269
cg14362073_BC21	TBC1D9B	0.676123	0.377372	5.66978	3.09538e-07	0.000567527	6.21131	0.108282	5.63557	0.563328	chr5	179906850	179906852	TssFlnkD	Shore	cg14362073
cg24073215_TC21	HYAL4	0.893429	1.15718	5.66609	3.14108e-07	0.000574621	6.19855	0.141168	5.88238	0.68532	chr7	123847016	123847018	Quies	OpenSea	cg24073215
cg25862392_BC21	TTC7A	0.923307	1.02992	5.66212	3.19098e-07	0.00058245	6.18483	0.1428	5.57196	0.666085	chr2	46970904	46970906	TxWk	OpenSea	cg25862392
cg19915618_BC21	NA	-1.88455	-1.72902	-5.65981	3.22043e-07	0.000586519	6.17683	-0.198728	-5.52386	0.260515	chr1	18575734	18575736	ReprPCWk	OpenSea	cg19915618
cg01006802_TC11	PRSS30P	-1.05009	-1.13415	-5.65859	3.23609e-07	0.000588065	6.1726	-0.145286	-5.13519	0.319172	chr16	2842764	2842766	TssFlnkU	Island	cg01006802	cg01006802
cg16843162_BC21	NA	0.676728	-0.34107	5.64642	3.39626e-07	0.000615806	6.13054	0.116275	5.95859	0.442535	chr11	17063752	17063754	Quies	OpenSea	cg16843162
cg18647570_TC21	DHX8	0.793972	0.845737	5.64405	3.42829e-07	0.000619561	6.12237	0.120329	5.44032	0.638599	chr17	43517247	43517249	Tx	OpenSea	cg18647570	cg18647570
cg17379666_BC21	CDC42EP4	1.0172	-0.88932	5.64377	3.43209e-07	0.000619561	6.12141	0.149985	5.64514	0.355496	chr17	73308644	73308646	TssFlnkU	Shelf	cg17379666	cg17379666
cg26215727_TC21	LTBR;SCNN1A	0.819158	-0.512521	5.64121	3.46715e-07	0.000624514	6.11256	0.140178	5.99293	0.414651	chr12	6376370	6376372	EnhA1	OpenSea	cg26215727	cg26215727	cg26215727
cg09959147_BC21	MAPK4	0.776298	0.760508	5.64049	3.47713e-07	0.000624938	6.11006	0.121259	5.74072	0.624135	chr18	50664259	50664261	Quies	Island	cg09959147
cg06113381_BC21	NA	0.704103	-0.486457	5.63532	3.54916e-07	0.000635353	6.0922	0.11947	5.9819	0.418222	chr12	124582037	124582039	Quies	OpenSea	cg06113381
cg00809021_TC21	NA	-0.469788	0.829588	-5.63522	3.55058e-07	0.000635353	6.09186	-0.0738421	-6.08712	0.638965	chr3	50604091	50604093	TxWk	OpenSea	cg00809021	cg00809021
cg08355502_BC21	EFNA5	-0.554665	0.556964	-5.62616	3.68042e-07	0.000657152	6.06058	-0.0940877	-6.03443	0.594596	chr5	107532223	107532225	Quies	OpenSea
cg13440637_TC21	RTN1	0.663108	-0.400898	5.62225	3.73804e-07	0.000665989	6.04706	0.112915	5.94911	0.432411	chr14	59695389	59695391	Quies	OpenSea	cg13440637
cg18542804_BC21	C12orf75	0.61742	-0.0246314	5.61678	3.81985e-07	0.000679088	6.02821	0.106208	5.89994	0.495741	chr12	105278461	105278463	Quies	OpenSea	cg18542804
cg05768661_BC21	SIL1	0.687683	0.82163	5.61522	3.84354e-07	0.000681821	6.02282	0.106134	5.43388	0.634132	chr5	139117681	139117683	TxWk	OpenSea
cg25240561_BC21	LINC02137;NDRG4	1.07368	0.0979138	5.60586	3.9888e-07	0.00070606	5.99052	0.174607	5.60373	0.516971	chr16	58462199	58462201	ReprPC	Shore	cg25240561
cg26125585_TC21	ZNF70	0.858858	0.280336	5.60462	4.00835e-07	0.000707992	5.98626	0.141578	5.54761	0.546576	chr22	23752189	23752191	Quies	Shore
cg03809660_BC21	NA	0.723148	0.399265	5.60358	4.02499e-07	0.000709402	5.98265	0.11927	5.65956	0.566762	chr22	35569129	35569131	Quies	OpenSea	cg03809660
cg23719534_TC11	ENSG00000259540;PRKXP1	0.787977	2.6253	5.60062	4.07245e-07	0.000716227	5.97245	0.0609884	5.12646	0.858087	chr15	100559078	100559080	Quies	Island	cg23719534	cg23719534
cg16004875_BC21	NA	-1.46266	-0.424346	-5.59305	4.19623e-07	0.000736415	5.94637	-0.23302	-5.4794	0.433545	chr1	18575591	18575593	ReprPC	OpenSea	cg16004875
cg04536365_BC21	ZEB2	0.778556	1.51754	5.59087	4.23261e-07	0.000741214	5.93885	0.0963024	5.16694	0.736451	chr2	144374981	144374983	Quies	OpenSea	cg04536365
cg11922886_BC21	NA	1.119	2.47417	5.5881	4.27922e-07	0.000747778	5.92932	0.0941096	4.14019	0.83577	chr1	117847515	117847517	Quies	OpenSea	cg11922886
cg25496417_TC21	GPIHBP1	0.647886	-0.00227502	5.58582	4.31798e-07	0.000751774	5.92146	0.111307	5.75001	0.499621	chr8	143213208	143213210	Quies	Shore	cg25496417	cg25496417
cg07334204_BC21	ENSG00000266955;IMPA2	0.735569	-1.75075	5.58568	4.32044e-07	0.000751774	5.92097	0.0990413	6.04738	0.233328	chr18	11995816	11995818	EnhA1	OpenSea	cg07334204
cg27623937_TC21	MEGF11	0.62342	0.0640001	5.58304	4.3658e-07	0.000758059	5.91187	0.106885	5.77415	0.511018	chr15	66096325	66096327	Quies	OpenSea	cg27623937
cg16388639_TC21	NA	0.577244	-0.0963642	5.58121	4.39748e-07	0.000761945	5.90558	0.0991842	5.93025	0.483739	chr9	96668198	96668200	Quies	OpenSea	cg16388639
cg12344009_BC21	PTK2B	0.470979	-0.0270288	5.57722	4.46746e-07	0.000771199	5.89183	0.0810597	6.17448	0.495392	chr8	27375903	27375905	Quies	OpenSea
cg23006552_TC21	ATP10D	-0.60231	1.54982	-5.57709	4.46971e-07	0.000771199	5.89139	-0.0810997	-5.97175	0.743989	chr4	47493399	47493401	Quies	OpenSea	cg23006552
cg11887270_BC21	NISCH	0.643273	-0.0579678	5.57577	4.49317e-07	0.000773618	5.88683	0.109932	5.82661	0.48968	chr3	52469215	52469217	TxWk	OpenSea	cg11887270
cg19483382_TC21	LPP	1.68198	0.552554	5.57351	4.53338e-07	0.000778905	5.87907	0.244506	5.35056	0.582475	chr3	188231323	188231325	Quies	OpenSea	cg19483382
cg14030069_TC21	ENSG00000283529;KCNB1	0.988876	-0.676727	5.57062	4.58551e-07	0.000786214	5.86911	0.155945	5.56571	0.390802	chr20	49420997	49420999	ReprPCWk	OpenSea	cg14030069
cg13704793_BC21	CLPB	0.607336	0.646382	5.56669	4.65734e-07	0.000796861	5.85558	0.0962141	5.65278	0.607363	chr11	72433196	72433198	EnhWk	Shore	cg13704793
cg04165814_BC21	POLR3A	1.02893	0.138223	5.56245	4.73594e-07	0.000808623	5.841	0.166359	5.58967	0.521765	chr10	78004549	78004551	Tx	OpenSea	cg04165814
cg16248878_BC21	THADA	0.771808	-0.473231	5.55932	4.79486e-07	0.000816981	5.83023	0.132126	5.82984	0.421146	chr2	43269461	43269463	EnhA1	OpenSea	cg16248878
cg05997779_BC21	ZBTB17	0.831747	-0.828728	5.55096	4.95586e-07	0.000842661	5.80147	0.132482	5.52748	0.36248	chr1	15965551	15965553	Quies	OpenSea	cg05997779
cg19084893_TC21	NKAIN1	0.845074	-1.9249	5.54854	5.00335e-07	0.000847528	5.79316	0.0992995	6.11572	0.2162	chr1	31216111	31216113	Quies	OpenSea		cg19084893
cg06679446_BC21	FRRS1	0.849342	-0.833204	5.54845	5.00517e-07	0.000847528	5.79285	0.120476	4.99526	0.365234	chr1	99728741	99728743	Quies	OpenSea
cg17163032_BC21	ERC1	0.794903	0.660013	5.54262	5.12166e-07	0.000865465	5.77281	0.12234	5.43025	0.608238	chr12	1306193	1306195	Quies	OpenSea
cg06787544_BC21	TTLL11	1.10446	1.82291	5.53883	5.19881e-07	0.000876695	5.75979	0.126587	4.608	0.768341	chr9	121825413	121825415	Quies	OpenSea	cg06787544
cg05870170_BC21	ADAMTS9	0.699631	-0.608406	5.53736	5.22901e-07	0.000879978	5.75474	0.117133	5.78827	0.398062	chr3	64595738	64595740	Quies	OpenSea	cg05870170
cg08045488_TC11	COPS9	1.03177	2.0159	5.53575	5.26225e-07	0.000883756	5.74922	0.102199	5.03536	0.793747	chr2	240137108	240137110	TssFlnkD	Shore	cg08045488	cg08045488
cg24909309_BC21	C8orf86	0.818716	1.53204	5.53468	5.28465e-07	0.000885704	5.74552	0.0899845	4.7697	0.733631	chr8	38529772	38529774	Quies	OpenSea	cg24909309	cg24909309
cg16267257_BC21	TSPAN18	0.499098	-0.140093	5.53237	5.33296e-07	0.000891976	5.7376	0.0859503	5.95697	0.475883	chr11	44754431	44754433	Quies	OpenSea
cg23605841_TC21	NA	0.53133	0.1121	5.52525	5.48477e-07	0.000915498	5.71315	0.0911695	5.8461	0.51922	chr20	48296446	48296448	EnhA1	OpenSea	cg23605841
cg12949930_TC21	ZFPM2	0.591959	1.21892	5.52333	5.52636e-07	0.000920566	5.70657	0.0807392	5.25326	0.698013	chr8	104865962	104865964	Quies	OpenSea
cg09142628_BC21	NA	0.699472	-1.41454	5.52271	5.53986e-07	0.000920942	5.70444	0.0956769	5.64732	0.275218	chr20	7031325	7031327	Quies	OpenSea	cg09142628
cg16001165_TC21	ENSG00000289243	0.724652	-0.99362	5.51866	5.62905e-07	0.000933875	5.69053	0.118361	6.30235	0.33995	chr4	128660710	128660712	Quies	OpenSea	cg16001165	cg16001165
cg25772530_TC21	XPNPEP1	0.755204	0.242969	5.51438	5.72481e-07	0.000947843	5.67584	0.126629	5.60066	0.540679	chr10	109906021	109906023	Tx	OpenSea	cg25772530
cg13084158_BC21	RTF1	0.970837	2.18247	5.51107	5.79987e-07	0.000958334	5.66449	0.0943551	4.62823	0.809915	chr15	41477277	41477279	Tx	OpenSea	cg13084158	cg13084158
cg05292137_TC21	NA	0.686595	-0.994194	5.50997	5.82495e-07	0.000960543	5.66073	0.103846	5.74443	0.337328	chr3	102529607	102529609	Quies	OpenSea
cg04914660_TC21	ENSG00000273118	0.889847	0.283146	5.50663	5.90221e-07	0.000971329	5.64926	0.150678	5.60706	0.547035	chr2	212958835	212958837	Quies	OpenSea	cg04914660
cg00217584_TC21	ENSG00000259755;ENSG00000287892;LRRK1	-0.747795	2.1	-5.50117	6.03034e-07	0.000990426	5.63055	-0.0869126	-5.9338	0.806408	chr15	101063879	101063881	Quies	OpenSea	cg00217584
cg21286525_BC21	PDE11A	0.800964	-0.365035	5.49415	6.19922e-07	0.00101613	5.60649	0.134103	5.5419	0.438261	chr2	177740955	177740957	Quies	OpenSea	cg21286525
cg17032881_BC21	ROBO4	0.450026	-0.274409	5.49111	6.27398e-07	0.00102617	5.59605	0.0769648	6.05579	0.452889	chr11	124893114	124893116	Quies	OpenSea
cg21446772_BC21	LLPHP3	1.25397	-0.130534	5.49064	6.28556e-07	0.00102617	5.59444	0.207269	5.49526	0.477646	chr2	221943076	221943078	Quies	OpenSea	cg21446772	cg21446772
cg00213424_BC21	NA	0.457737	-0.795801	5.48467	6.43482e-07	0.00104845	5.574	0.0752883	6.18154	0.366776	chr1	10636325	10636327	EnhA2	Shore
cg18259293_TC21	SYN2	0.714136	-1.17438	5.47925	6.5733e-07	0.00106889	5.55545	0.105109	5.6419	0.310122	chr3	12148366	12148368	Quies	OpenSea	cg18259293
cg22663791_TC21	RBMS1	0.96674	-1.0933	5.47457	6.69531e-07	0.00108658	5.53943	0.15721	6.52965	0.332719	chr2	160482897	160482899	Quies	OpenSea	cg22663791
cg03030292_TC21	CSGALNACT1	0.843613	0.703458	5.47069	6.79835e-07	0.00109872	5.52613	0.132024	5.16683	0.616403	chr8	19540724	19540726	Quies	OpenSea	cg03030292
cg01641136_BC21	CISH	-1.06686	2.32876	-5.47047	6.80405e-07	0.00109872	5.5254	-0.10524	-5.24649	0.824123	chr3	50607810	50607812	EnhG2	Shelf	cg01641136	cg01641136
cg18342982_BC21	SUN1	-0.50811	2.49823	-5.47024	6.81035e-07	0.00109872	5.52459	-0.0465569	-5.8118	0.848792	chr7	823052	823054	TxWk	Island	cg18342982	cg18342982
cg11565911_BC21	TBC1D15	0.588584	-1.17821	5.46886	6.8474e-07	0.00110253	5.51986	0.0854358	5.57613	0.308171	chr12	71839468	71839470	TssFlnkU	Shore	cg11565911	cg11565911
cg13927493_TC21	ENSG00000236717;LINC00475	0.503198	-0.572956	5.46695	6.89879e-07	0.00110862	5.51335	0.0845104	5.89062	0.402573	chr9	92152221	92152223	Quies	OpenSea
cg14478752_TC21	C5orf64	0.839253	0.25981	5.46249	7.02089e-07	0.00112604	5.49807	0.127557	5.11036	0.542302	chr5	61623480	61623482	Quies	Shelf	cg14478752
cg09732335_BC21	MAP3K5;MAP3K5-AS1	0.803539	-0.259099	5.45722	7.1676e-07	0.00114732	5.48005	0.136129	5.49077	0.456239	chr6	136647400	136647402	Quies	OpenSea	cg09732335	cg09732335
cg21151701_BC21	THRAP3	0.688404	0.691731	5.45608	7.19972e-07	0.00114877	5.47616	0.10751	5.44621	0.6143	chr1	36273068	36273070	TxWk	OpenSea	cg21151701
cg22111970_TC21	ITGA11	0.487037	-1.10965	5.45551	7.21582e-07	0.00114877	5.47421	0.0755938	6.35584	0.318705	chr15	68342589	68342591	Quies	OpenSea	cg22111970
cg02570237_BC21	NA	0.629372	0.0568752	5.45541	7.21869e-07	0.00114877	5.47386	0.107223	5.67146	0.509801	chr20	40255356	40255358	Quies	OpenSea	cg02570237
cg24226335_BC21	IQANK1	0.568345	-1.17504	5.45475	7.23732e-07	0.0011495	5.47162	0.0841814	5.7768	0.308343	chr8	143740971	143740973	ReprPC	Shore	cg24226335
cg04601180_TC11	ANKRD28;ENSG00000287042	0.518055	-0.374357	5.44578	7.49676e-07	0.0011884	5.44093	0.0880873	5.78861	0.435962	chr3	15859445	15859447	TssA	Island
cg26269756_BC21	DENND1A	0.581875	1.41094	5.4407	7.64754e-07	0.00120996	5.42359	0.0731197	5.09987	0.723503	chr9	123562887	123562889	Quies	OpenSea
cg22791543_BC21	SLC12A2-DT	0.735163	0.537371	5.43967	7.67846e-07	0.00121136	5.42007	0.112925	5.18004	0.588456	chr5	128080839	128080841	Quies	Shelf	cg22791543	cg22791543
cg18026072_TC21	PARD3	0.727719	0.17359	5.43942	7.68591e-07	0.00121136	5.41923	0.124413	5.58765	0.528987	chr10	34727275	34727277	Quies	OpenSea	cg18026072
cg10042864_TC21	PARP8	0.92142	0.734823	5.43576	7.79703e-07	0.00122651	5.40672	0.139948	5.19858	0.62251	chr5	50749405	50749407	Quies	OpenSea	cg10042864
cg03272170_TC21	NA	0.577244	-0.150382	5.43385	7.85554e-07	0.00123335	5.40021	0.0968614	5.60124	0.474537	chr13	44884572	44884574	Quies	OpenSea	cg03272170	cg03272170
cg12089169_TC21	ENSG00000275778;PRH1;PRR4	0.742807	2.42252	5.43108	7.94134e-07	0.00124444	5.39074	0.0657288	5.05458	0.839291	chr12	10848996	10848998	Quies	OpenSea	cg12089169	cg12089169	cg12089169
cg20809181_BC21	ENSG00000224400	0.689934	-1.05571	5.42964	7.98625e-07	0.00124909	5.38583	0.106463	5.67242	0.32762	chr2	16394429	16394431	Quies	OpenSea	cg20809181
cg19201596_TC21	NA	0.493525	-0.62926	5.42321	8.1901e-07	0.00127853	5.36387	0.0800483	5.70555	0.393452	chr5	147964131	147964133	Quies	OpenSea	cg19201596
cg00215182_TC21	C1QB	0.627985	-0.131206	5.42082	8.26714e-07	0.0012881	5.35571	0.107664	5.60836	0.477639	chr1	22653001	22653003	ReprPCWk	OpenSea	cg00215182	cg00215182
cg26634523_TC21	EPHA4	-0.75416	0.861452	-5.41718	8.38598e-07	0.00130319	5.34328	-0.123666	-5.76158	0.642015	chr2	221501517	221501519	Quies	OpenSea
cg04108180_BC21	NA	0.536775	1.20445	5.41688	8.39581e-07	0.00130319	5.34226	0.0727965	5.37036	0.695508	chr20	62637268	62637270	ReprPC	OpenSea	cg04108180
cg05235884_BC11	TRIM15	-0.555952	2.14545	-5.41391	8.49399e-07	0.00131594	5.33213	-0.0615422	-6.05011	0.814225	chr6	30164028	30164030	ReprPCWk	OpenSea	cg05235884	cg05235884
cg10818566_TC21	TTC7A	0.641386	0.406907	5.41106	8.58918e-07	0.001326	5.32242	0.106214	5.42476	0.568931	chr2	46970658	46970660	EnhA1	OpenSea	cg10818566	cg10818566
cg09381063_TC21	NA	-0.97787	2.86912	-5.411	8.59126e-07	0.001326	5.32221	-0.0826448	-5.46018	0.875545	chr12	725187	725189	Quies	OpenSea	cg09381063
cg11462002_TC21	AGFG2	0.67199	0.006547	5.40941	8.64486e-07	0.00133176	5.31679	0.115175	5.53618	0.501097	chr7	100546151	100546153	EnhA1	OpenSea
cg23131067_TC21	TBCD	1.13013	1.36847	5.40665	8.73852e-07	0.00134199	5.3074	0.171159	5.65197	0.71182	chr17	82913922	82913924	TxWk	OpenSea
cg04470659_BC21	TRPM3	0.491221	-0.46114	5.40649	8.74399e-07	0.00134199	5.30686	0.0830675	5.82416	0.421353	chr9	70873606	70873608	Quies	OpenSea	cg04470659
cg15244936_BC21	NA	1.04464	0.158276	5.40481	8.80186e-07	0.00134835	5.30111	0.166126	5.21448	0.526738	chr10	75034092	75034094	Quies	OpenSea
cg25360385_TC21	GALNT6;SLC4A8	0.767166	1.27525	5.40295	8.86608e-07	0.00135565	5.29478	0.103477	5.06252	0.705461	chr12	51392762	51392764	TssBiv	Shore	cg25360385	cg25360385
cg06124668_BC21	SOX13	0.567749	0.51704	5.40194	8.90137e-07	0.00135851	5.29132	0.0949742	5.61263	0.587809	chr1	204126899	204126901	TxWk	OpenSea	cg06124668
cg22676849_BC21	ABCC3	0.497477	1.7764	5.40127	8.9247e-07	0.00135954	5.28903	0.0557315	5.31602	0.772188	chr17	50641377	50641379	EnhA1	OpenSea
cg03310641_BC21	NA	0.803697	-0.548383	5.3996	8.98306e-07	0.00136589	5.28336	0.136284	5.62591	0.408739	chr5	95642003	95642005	Quies	OpenSea	cg03310641
cg11664048_BC21	INPP4B	0.816426	0.121859	5.39445	9.16581e-07	0.0013911	5.26581	0.139091	5.42398	0.520552	chr4	142089019	142089021	Quies	OpenSea	cg11664048
cg26073987_TC21	KIAA0232	0.670439	0.454896	5.39362	9.19565e-07	0.00139305	5.26298	0.112041	5.50325	0.575718	chr4	6781328	6781330	TxWk	Shore	cg26073987
cg25194707_BC21	MMP24OS;PROCR	0.74086	-2.79111	5.39061	9.30446e-07	0.00140693	5.25273	0.0546414	4.42334	0.129289	chr20	35208314	35208316	EnhA2	OpenSea
cg24881014_BC21	TNIP1	0.772299	-0.276469	5.38882	9.36986e-07	0.00141421	5.24663	0.131847	5.57953	0.454148	chr5	151059194	151059196	Tx	OpenSea	cg24881014
cg07364962_BC21	PCSK6	0.670944	-0.68905	5.38598	9.47418e-07	0.00142733	5.23698	0.10821	5.50825	0.384507	chr15	101446099	101446101	Quies	OpenSea	cg07364962
cg20554838_BC21	ECE1	0.556025	-0.672038	5.38428	9.53754e-07	0.00143424	5.23117	0.0933909	5.90429	0.386995	chr1	21262956	21262958	EnhA1	OpenSea	cg20554838
cg08669716_BC21	NA	0.726693	1.1775	5.38068	9.67241e-07	0.00145185	5.21894	0.0984768	4.84737	0.689279	chr2	64771765	64771767	Quies	Shelf	cg08669716
cg08536263_TC21	CYS1	0.569584	0.234206	5.37722	9.804e-07	0.00146892	5.20716	0.0973867	5.6225	0.540062	chr2	10075556	10075558	ReprPC	Shelf	cg08536263
cg22205549_TC21	ARHGAP44	0.797994	-0.795757	5.37389	9.93229e-07	0.00148542	5.19583	0.13042	5.62244	0.368421	chr17	12821766	12821768	Quies	OpenSea
cg26319650_BC21	POLR2F	0.622175	-0.688481	5.37171	1.00175e-06	0.00149511	5.18839	0.10355	5.60817	0.384661	chr22	38039399	38039401	Quies	Shore
cg05183712_BC21	NA	0.692061	-1.40169	5.3713	1.00335e-06	0.00149511	5.187	0.0967144	5.51847	0.27783	chr7	46603891	46603893	Quies	OpenSea	cg05183712
cg12652780_TC11	ENSG00000254604;PPFIA1	0.992873	1.25903	5.37074	1.00555e-06	0.00149566	5.18509	0.138581	5.06562	0.698231	chr11	70332059	70332061	Tx	OpenSea	cg12652780	cg12652780
cg01095157_TC21	GORASP2	0.691407	0.87092	5.36564	1.02575e-06	0.00152294	5.16776	0.106178	5.37956	0.64487	chr2	170928163	170928165	Quies	Shore	cg01095157	cg01095157
cg22883879_BC21	MIR607	0.746792	0.372101	5.36517	1.02765e-06	0.00152301	5.16615	0.125574	5.37811	0.562406	chr10	96829576	96829578	Quies	Shelf	cg22883879
cg06387582_TC21	ABR;ABR-AS1	0.497631	-0.0460851	5.36264	1.03784e-06	0.00153533	5.15755	0.0856294	5.72744	0.492059	chr17	1181358	1181360	ReprPC	Shore	cg06387582
cg10949187_BC21	IGF1R	0.900763	1.43552	5.36054	1.04637e-06	0.00154515	5.15042	0.107649	4.46315	0.716211	chr15	98771758	98771760	Quies	OpenSea	cg10949187
cg14003265_BC21	TRAF2	0.672582	-1.21121	5.35651	1.06293e-06	0.00156679	5.13674	0.107086	6.03348	0.305499	chr9	136902046	136902048	EnhA1	OpenSea		cg14003265
cg06998031_TC21	ENSG00000279410;XYLT1	0.67489	0.321215	5.35603	1.06494e-06	0.00156693	5.1351	0.114653	5.56694	0.554102	chr16	17194068	17194070	Quies	OpenSea	cg06998031
cg02920176_BC21	KIAA0895	0.738444	0.136973	5.35198	1.08191e-06	0.00158905	5.12132	0.124097	5.3847	0.523132	chr7	36364779	36364781	Quies	Shore	cg02920176	cg02920176
cg05416180_TC21	TPRG1	0.680448	-0.621174	5.35135	1.08455e-06	0.00159008	5.1192	0.114352	5.50437	0.395516	chr3	189202829	189202831	Quies	OpenSea	cg05416180	cg05416180
cg04597697_BC21	ENSG00000232594	0.630732	0.367686	5.34918	1.09375e-06	0.00160071	5.11183	0.105252	5.43412	0.562394	chr2	94961058	94961060	ReprPCWk	OpenSea	cg04597697
cg10859945_TC21	NA	0.622345	0.793404	5.34639	1.10571e-06	0.00161366	5.10236	0.0900758	4.96395	0.630983	chr3	193897928	193897930	Quies	OpenSea	cg10859945
cg09907473_TC21	LINC01620	0.478468	0.492248	5.3462	1.10654e-06	0.00161366	5.1017	0.0769653	5.59375	0.583507	chr20	44465254	44465256	Quies	OpenSea	cg09907473
cg23427549_TC21	AFDN	0.689313	-0.677173	5.34397	1.11621e-06	0.00162284	5.09412	0.105703	5.18527	0.387629	chr6	167907201	167907203	TxWk	OpenSea	cg23427549
cg26421072_BC21	CDCP1	1.04269	1.0776	5.34384	1.11679e-06	0.00162284	5.09367	0.141022	4.67992	0.668008	chr3	45139881	45139883	EnhA1	OpenSea	cg26421072
cg03653215_BC21	METTL9	0.990872	-2.21772	5.34235	1.12327e-06	0.00162684	5.08863	0.101854	5.42499	0.184377	chr16	21598686	21598688	TssFlnkU	Shore	cg03653215
cg16438384_BC21	PRKG1	0.792427	-0.333297	5.34199	1.12487e-06	0.00162684	5.08739	0.133836	5.46751	0.443967	chr10	51405849	51405851	Quies	OpenSea	cg16438384
cg19369993_TC21	NA	0.683269	-1.27013	5.34171	1.1261e-06	0.00162684	5.08643	0.108102	6.08478	0.297312	chr17	76244314	76244316	ReprPCWk	Shelf	cg19369993
cg13602484_TC11	GIPR;MIR642A	0.510115	2.61997	5.34139	1.12749e-06	0.00162684	5.08536	0.0407442	5.16173	0.858844	chr19	45674094	45674096	ReprPCWk	Shelf	cg13602484	cg13602484
cg19717298_BC21	TTLL5	0.618986	-0.467551	5.33326	1.16377e-06	0.00167623	5.05777	0.105162	5.67801	0.421555	chr14	75717956	75717958	TxWk	OpenSea
cg07539645_BC21	NA	0.733174	1.66937	5.33208	1.16912e-06	0.00168025	5.05377	0.082633	4.35726	0.753075	chr2	201981096	201981098	Quies	OpenSea	cg07539645
cg20745523_BC21	CERS6	0.893644	0.601937	5.33174	1.17066e-06	0.00168025	5.05262	0.137888	5.05102	0.599086	chr2	168697984	168697986	Quies	OpenSea	cg20745523
cg06316211_BC21	ZBTB38	-0.514886	1.34658	-5.32955	1.1807e-06	0.0016917	5.04518	-0.0755277	-5.72686	0.716467	chr3	141427098	141427100	EnhA1	OpenSea	cg06316211
cg27549079_BC21	CSNK1G1;ENSG00000259316	0.622949	1.11201	5.32364	1.20816e-06	0.00172534	5.02515	0.0894874	5.08899	0.680739	chr15	64274742	64274744	Quies	OpenSea	cg27549079
cg05037024_BC21	SGCD	0.925872	1.74651	5.32359	1.20839e-06	0.00172534	5.02498	0.0933835	4.2867	0.757964	chr5	156421909	156421911	Quies	OpenSea	cg05037024	cg05037024
cg15429011_BC21	CLIC5;RNU6-754P	0.772324	2.00673	5.31965	1.22706e-06	0.00174896	5.01162	0.0889733	5.44598	0.795637	chr6	46018110	46018112	ReprPC	Shelf
cg22866402_BC21	NA	0.627392	1.58528	5.31736	1.23807e-06	0.00176159	5.00383	0.0717777	5.10024	0.746543	chr1	167620382	167620384	Quies	OpenSea	cg22866402
cg02329076_BC21	ENSG00000288736	0.938691	2.23396	5.31556	1.24673e-06	0.00177083	4.99776	0.083964	4.84392	0.819069	chr1	94552576	94552578	Quies	OpenSea	cg02329076
cg07306737_BC21	B3GALT4;WDR46	0.580763	-1.30882	5.31246	1.26186e-06	0.00178923	4.98725	0.0858881	5.67325	0.289673	chr6	33279363	33279365	Tx	Shore	cg07306737	cg07306737
cg02280951_BC21	AHCYL2	0.873466	-0.0286115	5.30846	1.28165e-06	0.00181414	4.97369	0.148036	5.44	0.494825	chr7	129405193	129405195	Quies	OpenSea	cg02280951
cg05722994_TC21	ASAP1	-0.674427	1.39706	-5.30723	1.28779e-06	0.00181969	4.96953	-0.0957676	-5.64629	0.72224	chr8	130294032	130294034	EnhWk	OpenSea	cg05722994
cg10365509_TC21	ACOXL;MIR4435-2HG	0.916053	-2.84959	5.29666	1.34181e-06	0.00189254	4.93372	0.0801809	6.01064	0.128071	chr2	111071923	111071925	Quies	OpenSea	cg10365509
cg05335953_TC21	IGSF21	0.735214	0.585619	5.29591	1.34574e-06	0.00189254	4.93117	0.116441	5.08523	0.597109	chr1	18349708	18349710	ReprPCWk	OpenSea	cg05335953	cg05335953
cg00007909_BC21	LINC02593	0.504319	0.510139	5.29539	1.34843e-06	0.00189254	4.92943	0.0817126	5.55273	0.586822	chr1	918300	918302	ReprPC	Shore
cg08317963_BC21	GBF1	0.692065	1.0083	5.29536	1.34858e-06	0.00189254	4.92933	0.104517	5.13654	0.662115	chr10	102302871	102302873	Quies	OpenSea	cg08317963
cg02143055_BC21	ENSG00000286263	0.829701	0.108569	5.2939	1.35625e-06	0.00190004	4.92439	0.140434	5.32501	0.517926	chr1	234863639	234863641	EnhA1	OpenSea
cg00247535_TC21	MRPS22	-0.454966	1.40037	-5.28565	1.40038e-06	0.00195853	4.89649	-0.0653128	-5.83471	0.724619	chr3	139018710	139018712	Quies	Shore	cg00247535	cg00247535
cg10777220_BC21	KCND3	1.31373	1.49826	5.27776	1.44397e-06	0.00201369	4.86978	0.182335	5.1108	0.72354	chr1	111885237	111885239	ReprPCWk	OpenSea	cg10777220
cg05159292_BC21	NA	0.810306	-0.585902	5.27749	1.44548e-06	0.00201369	4.86887	0.136468	5.45339	0.401947	chr10	88111029	88111031	Quies	OpenSea	cg05159292
cg07666031_TC21	RASGEF1B	1.18983	1.14824	5.27718	1.4472e-06	0.00201369	4.86783	0.14731	4.24908	0.675494	chr4	81608171	81608173	Quies	OpenSea	cg07666031
cg04354785_BC21	RAB17	0.571727	0.606026	5.27609	1.45331e-06	0.00201877	4.86416	0.09635	5.5904	0.602097	chr2	237582747	237582749	Quies	OpenSea
cg15385778_TC21	MTF2	0.834493	1.95002	5.2755	1.45667e-06	0.00202001	4.86215	0.0963644	5.01286	0.790487	chr1	93110278	93110280	TxWk	OpenSea	cg15385778
cg07151330_BC21	RNF150	-0.719943	1.29674	-5.27384	1.46606e-06	0.0020296	4.85655	-0.0980231	-5.1373	0.707966	chr4	140915078	140915080	Quies	OpenSea
cg01876434_BC21	MAPKAPK2	0.662486	-0.388396	5.27175	1.47802e-06	0.0020427	4.84947	0.107573	5.26618	0.434836	chr1	206699857	206699859	EnhWk	OpenSea
cg11239381_TC21	NA	0.680174	-1.64163	5.27112	1.48161e-06	0.00204368	4.84735	0.089221	5.74285	0.245581	chr7	74023314	74023316	EnhWk	OpenSea
cg27396197_TC21	NA	0.470852	-0.22936	5.27045	1.48546e-06	0.00204368	4.84509	0.0806205	5.71511	0.460731	chr13	39914165	39914167	Quies	OpenSea	cg27396197
cg07931392_BC21	NNT	0.826207	1.02042	5.27032	1.48621e-06	0.00204368	4.84465	0.132659	5.57886	0.6654	chr5	43627091	43627093	TxWk	OpenSea
cg18083563_BC21	HVCN1	0.670631	-2.00485	5.26745	1.50287e-06	0.00206314	4.83494	0.0764384	5.47583	0.201799	chr12	110698648	110698650	EnhWk	OpenSea
cg16711650_BC21	LINC01748	0.841232	-0.0227064	5.2635	1.52602e-06	0.00209142	4.82162	0.143558	5.40892	0.496474	chr1	60573866	60573868	Quies	OpenSea	cg16711650	cg16711650
cg02705377_TC21	MAP4K3-DT	0.697709	-0.785857	5.26296	1.52922e-06	0.0020923	4.81979	0.102315	4.93141	0.370659	chr2	39546335	39546337	Quies	OpenSea
cg09535692_BC21	ENSG00000234810	0.95185	2.10683	5.26101	1.54081e-06	0.00210245	4.81321	0.0865019	4.91122	0.8059	chr1	55580697	55580699	Quies	OpenSea	cg09535692
cg13083271_BC21	MTSS1	0.97791	2.02413	5.26068	1.54279e-06	0.00210245	4.81209	0.0995241	4.52272	0.794589	chr8	124649872	124649874	Quies	OpenSea
cg08754149_BC21	LRMDA	0.645787	0.495468	5.26043	1.54433e-06	0.00210245	4.81122	0.109652	5.42378	0.583983	chr10	76444400	76444402	Quies	OpenSea	cg08754149	cg08754149
cg15724399_BC21	CTBP2	0.863512	0.576113	5.25995	1.54719e-06	0.00210284	4.80961	0.134009	5.01437	0.595676	chr10	124992473	124992475	Tx	OpenSea
cg10300814_TC21	FKBP5	0.824697	2.17696	5.25853	1.55572e-06	0.00211094	4.80482	0.089301	5.14954	0.814073	chr6	35597338	35597340	EnhA1	OpenSea	cg10300814	cg10300814
cg02633363_BC21	NDST1	0.48613	0.267685	5.25719	1.5638e-06	0.00211839	4.80031	0.0820891	5.57566	0.54557	chr5	150526616	150526618	TxWk	Shore	cg02633363	cg02633363
cg05140881_BC21	ABR	-0.881786	1.45482	-5.25306	1.58902e-06	0.002149	4.78636	-0.13275	-5.97072	0.726581	chr17	1107244	1107246	TxWk	Shore	cg05140881
cg00991520_TC21	MIR607	0.755406	2.30747	5.25055	1.60458e-06	0.00216647	4.77788	0.0693892	4.63971	0.827715	chr10	96829591	96829593	Quies	Shelf	cg00991520
cg11285496_TC21	NA	0.69769	0.517794	5.24861	1.61662e-06	0.00217914	4.77136	0.112966	5.18799	0.586177	chr5	82586303	82586305	Quies	OpenSea	cg11285496	cg11285496
cg13379195_BC21	CAMKK1	0.485479	0.557568	5.24645	1.63022e-06	0.00219387	4.76406	0.0768009	5.3492	0.594207	chr17	3890916	3890918	EnhWk	Shore	cg13379195	cg13379195
cg27209741_TC11	NA	-0.701487	-0.201495	-5.24579	1.6344e-06	0.00219588	4.76183	-0.117337	-5.26458	0.465818	chr7	98034563	98034565	Quies	OpenSea	cg27209741	cg27209741
cg01518970_BC21	TOB1-AS1	0.720631	1.34745	5.24496	1.63964e-06	0.00219932	4.75904	0.113577	5.88877	0.709962	chr17	50909167	50909169	EnhA1	OpenSea	cg01518970
cg07604902_TC21	PBX1	1.13947	0.234091	5.24243	1.65581e-06	0.0022141	4.75048	0.189996	5.33041	0.537465	chr1	164700161	164700163	Quies	OpenSea	cg07604902
cg03382501_BC21	TXNDC11	0.585352	0.315431	5.24239	1.65607e-06	0.0022141	4.75035	0.0965586	5.31043	0.553268	chr16	11700784	11700786	TxWk	OpenSea	cg03382501	cg03382501
cg22951195_TC21	SMIM2;SMIM2-AS1;SMIM2-IT1	0.590243	-1.48145	5.24165	1.66077e-06	0.00221678	4.74788	0.0871189	6.16918	0.267442	chr13	44159081	44159083	Quies	OpenSea	cg22951195
cg00347500_TC21	PMS1	0.709236	-0.811425	5.2402	1.67014e-06	0.00222566	4.74297	0.118723	5.82554	0.366827	chr2	189834332	189834334	Quies	OpenSea	cg00347500
cg08444115_BC21	NA	0.724574	0.821422	5.23547	1.70097e-06	0.00226306	4.72704	0.0987299	4.59744	0.630009	chr4	152981980	152981982	Quies	OpenSea	cg08444115
cg03161912_BC21	NA	0.526983	-0.121954	5.2347	1.70603e-06	0.00226612	4.72445	0.0899084	5.50828	0.479251	chr5	133894209	133894211	Quies	OpenSea	cg03161912
cg00095326_BC21	NA	0.75975	-1.55999	5.23381	1.71193e-06	0.00227027	4.72144	0.118264	6.1214	0.265375	chr1	228805201	228805203	Quies	OpenSea	cg00095326	cg00095326
cg19955873_TC21	DDI2	0.747021	0.228763	5.23037	1.73486e-06	0.00229696	4.70985	0.121678	5.12493	0.538503	chr1	15630383	15630385	Tx	OpenSea	cg19955873
cg08650931_TC21	BID	0.684883	2.07012	5.22176	1.79359e-06	0.0023709	4.68083	0.0676846	4.67111	0.80015	chr22	17738044	17738046	Tx	OpenSea	cg08650931
cg00045008_TC21	ADORA1	0.791357	-0.313863	5.2181	1.81916e-06	0.00240082	4.6685	0.134228	5.3189	0.447032	chr1	203100258	203100260	Quies	OpenSea	cg00045008
cg13165225_TC21	ENSG00000289405	0.518184	1.89517	5.21556	1.83709e-06	0.00242059	4.65995	0.0567746	5.10872	0.784018	chr8	134740548	134740550	Quies	OpenSea
cg08731516_BC21	MBNL2	0.703398	-1.47472	5.21489	1.84179e-06	0.00242289	4.65772	0.0997884	5.53082	0.269105	chr13	97328403	97328405	EnhA1	OpenSea	cg08731516
cg17108519_TC21	FRMD4A	0.557309	-0.280187	5.21122	1.8681e-06	0.00245356	4.64536	0.0954692	5.43895	0.452048	chr10	13792175	13792177	TxWk	OpenSea	cg17108519
cg24809214_BC21	NA	0.817656	-0.0934874	5.20971	1.87908e-06	0.00246402	4.64026	0.137488	5.21145	0.484291	chr19	55521175	55521177	Quies	Shelf
cg05482149_BC21	MGLL	0.747242	1.16403	5.20785	1.89255e-06	0.00247773	4.63403	0.095794	4.4596	0.687688	chr3	127722577	127722579	Quies	OpenSea
cg25149326_BC21	NA	0.934503	0.171509	5.20289	1.92915e-06	0.00252161	4.61734	0.151587	5.01979	0.528505	chr1	221775781	221775783	Quies	OpenSea	cg25149326
cg04800503_TC11	HOXB-AS3;HOXB3	-0.754743	0.482678	-5.1911	2.01894e-06	0.00263478	4.57769	-0.125945	-5.2451	0.581298	chr17	48571170	48571172	TssBiv	OpenSea	cg04800503	cg04800503
cg12351803_TC21	NA	0.897576	-0.0557376	5.18867	2.03792e-06	0.00265532	4.56954	0.152802	5.26306	0.490646	chr21	39104761	39104763	Quies	OpenSea	cg12351803
cg23984906_BC21	SSBP3	0.488702	0.198174	5.18693	2.05169e-06	0.00266902	4.56367	0.0832666	5.52737	0.533922	chr1	54304672	54304674	Quies	OpenSea	cg23984906
cg10992198_BC21	WDR62	0.723084	1.20046	5.18564	2.06184e-06	0.00267569	4.55937	0.0972918	4.49529	0.687758	chr19	36061135	36061137	TxWk	OpenSea	cg10992198
cg24085786_TC21	ZIC1	0.554494	1.23139	5.18545	2.06335e-06	0.00267569	4.55873	0.0776727	5.21786	0.699546	chr3	147507812	147507814	Quies	OpenSea	cg24085786
cg17909190_BC21	ENSG00000289605	0.802703	1.24601	5.1843	2.07259e-06	0.00268342	4.55484	0.108883	4.902	0.699585	chr12	91613742	91613744	Quies	OpenSea
cg02753187_BC21	CALCOCO2	0.696139	-1.81002	5.1822	2.08936e-06	0.00270087	4.54781	0.088042	5.24504	0.226728	chr17	48841817	48841819	TssFlnkU	OpenSea	cg02753187	cg02753187
cg15030090_TC21	ERI1;RNU7-55P	0.854049	1.31817	5.18127	2.09689e-06	0.00270634	4.54468	0.133739	5.58637	0.706214	chr8	9073198	9073200	Quies	OpenSea	cg15030090
cg09331274_TC21	DAAM2	0.763748	-0.63729	5.18029	2.10483e-06	0.00271232	4.54138	0.129902	5.62422	0.396409	chr6	39791849	39791851	TssFlnkU	Shore	cg09331274
cg21553700_TC11	TNK2	-1.25981	1.47051	-5.17948	2.11144e-06	0.00271656	4.53865	-0.137802	-4.40174	0.720438	chr3	195873538	195873540	TxWk	Shore	cg21553700	cg21553700
cg03340451_TC21	DOCK10	0.542819	-0.340978	5.17488	2.14915e-06	0.00276075	4.52322	0.0926908	5.42579	0.441617	chr2	224997944	224997946	Quies	OpenSea	cg03340451
cg23548886_BC21	ENSG00000287692	0.793239	-0.948896	5.17182	2.17461e-06	0.00278908	4.51296	0.121898	5.51528	0.34553	chr4	122700594	122700596	Quies	OpenSea	cg23548886
cg05566966_BC21	KREMEN1	0.586186	0.20355	5.1704	2.18656e-06	0.00280002	4.50819	0.0992814	5.49077	0.533371	chr22	29097103	29097105	Quies	OpenSea	cg05566966
cg22872857_TC21	XPO7	0.701105	-0.397348	5.16869	2.20103e-06	0.00281416	4.50244	0.118832	5.27125	0.432977	chr8	21937473	21937475	Quies	OpenSea	cg22872857	cg22872857
cg08649436_BC21	NCMAP	-0.600286	-0.333572	-5.16781	2.20844e-06	0.00281924	4.49951	-0.101027	-5.26231	0.443133	chr1	24570613	24570615	Quies	OpenSea	cg08649436
cg26764362_TC21	RUNX2	0.598903	1.66507	5.16708	2.21467e-06	0.00282279	4.49705	0.0800275	5.32671	0.757656	chr6	45483847	45483849	Quies	OpenSea	cg26764362	cg26764362
cg07747324_BC21	ENSG00000258926;ENSG00000258989;PRKCH	0.777606	1.94447	5.16504	2.23217e-06	0.00284068	4.4902	0.0852671	4.72544	0.788654	chr14	61542859	61542861	TxWk	OpenSea	cg07747324
cg21713522_TC21	JAZF1	-0.725604	1.9439	-5.16045	2.2719e-06	0.00288288	4.47482	-0.0968185	-6.13303	0.789114	chr7	27917688	27917690	Quies	OpenSea	cg21713522	cg21713522
cg15985712_TC21	ENSG00000237073;RGS3	0.62056	-0.680518	5.1604	2.27237e-06	0.00288288	4.47464	0.0984122	5.18797	0.386518	chr9	113591310	113591312	TxWk	OpenSea	cg15985712
cg22400782_BC21	NA	-0.719721	2.00514	-5.15827	2.29102e-06	0.00290205	4.46752	-0.087631	-5.73619	0.79669	chr9	122334226	122334228	Quies	OpenSea	cg22400782
cg00457450_BC21	ENSG00000289750;MRPS25	0.836736	2.2709	5.15665	2.30535e-06	0.00291569	4.46209	0.0815311	5.07181	0.825145	chr3	15065759	15065761	TssFlnk	Shore	cg00457450
cg25387658_BC21	ADNP	0.616186	0.0118333	5.15602	2.31093e-06	0.00291825	4.45998	0.103663	5.2371	0.502137	chr20	50917193	50917195	EnhWk	OpenSea
cg04074001_BC21	ARHGAP10	0.754741	-0.329328	5.14937	2.3708e-06	0.00298925	4.43769	0.129188	5.43438	0.445252	chr4	147940257	147940259	Quies	OpenSea	cg04074001	cg04074001
cg23428228_BC21	NA	0.774521	-0.123786	5.14572	2.40435e-06	0.00302689	4.42544	0.132757	5.23588	0.479164	chr12	115440646	115440648	Quies	OpenSea	cg23428228
cg08439752_BC21	ENSG00000234810	0.759068	-0.299039	5.14441	2.4164e-06	0.00303741	4.42108	0.127416	5.18009	0.449818	chr1	55338180	55338182	Quies	OpenSea	cg08439752
cg18302920_TC21	NA	-0.366712	-0.211234	-5.14347	2.42519e-06	0.00304379	4.41792	-0.0629004	-5.94328	0.463602	chr18	26104035	26104037	Quies	OpenSea
cg11883238_TC21	RHOBTB1	-0.750714	1.21904	-5.13503	2.50514e-06	0.00313931	4.38966	-0.103228	-4.87556	0.695276	chr10	60916659	60916661	Quies	OpenSea	cg11883238	cg11883238
cg04188248_BC21	NA	0.737029	1.70188	5.13299	2.52477e-06	0.00315861	4.38285	0.0953532	5.01756	0.7609	chr2	3524192	3524194	Quies	OpenSea	cg04188248
cg22571456_BC21	LINC02594	0.515564	0.201663	5.13234	2.53111e-06	0.00315861	4.38067	0.0882845	5.406	0.534314	chr17	43699069	43699071	Quies	OpenSea
cg08747692_BC21	EIF1B-AS1;MYRIP	0.71347	-0.252441	5.13212	2.53323e-06	0.00315861	4.37994	0.122214	5.31602	0.457475	chr3	40188031	40188033	Quies	OpenSea	cg08747692
cg22969959_TC21	NA	-0.739197	-0.61151	-5.13184	2.53595e-06	0.00315861	4.379	-0.123404	-5.30575	0.397754	chr17	76272479	76272481	TssFlnkU	OpenSea
cg05961051_BC21	LPP	0.677238	-1.6198	5.13017	2.55229e-06	0.00317413	4.37341	0.092027	5.29231	0.248652	chr3	188267088	188267090	EnhA1	OpenSea
cg00294860_BC21	FAM131C	0.505872	-0.373284	5.12811	2.57255e-06	0.00319448	4.36652	0.0865534	5.48312	0.436366	chr1	16067318	16067320	ReprPCWk	OpenSea
cg08068038_BC21	BMERB1;ENSG00000261130	0.818633	-3.44131	5.1264	2.58943e-06	0.00321044	4.36082	0.0525234	5.72199	0.0874339	chr16	15507500	15507502	Quies	OpenSea	cg08068038
cg21920239_BC21	PECAM1	0.469269	0.244329	5.12602	2.59324e-06	0.00321044	4.35954	0.0798112	5.48807	0.541641	chr17	64327666	64327668	EnhA2	OpenSea	cg21920239
cg16014060_BC21	RAD51B	0.761676	-0.959978	5.12368	2.61664e-06	0.00323453	4.35171	0.124949	5.54323	0.345473	chr14	68553496	68553498	TxWk	OpenSea	cg16014060	cg16014060
cg22400605_TC21	NA	0.7275	-0.526075	5.122	2.63355e-06	0.00325053	4.34609	0.118474	5.06949	0.411335	chr2	162118940	162118942	Quies	OpenSea	cg22400605
cg13570500_BC21	CHMP5	-0.749247	2.55141	-5.1213	2.64067e-06	0.00325442	4.34374	-0.0668619	-5.24026	0.851561	chr9	33276518	33276520	Tx	OpenSea
cg11935708_BC21	NA	0.581327	0.643986	5.12058	2.648e-06	0.00325855	4.34133	0.0888753	5.0168	0.606581	chr5	998862	998864	ReprPCWk	OpenSea	cg11935708	cg11935708
cg15350194_BC21	TMEM255B	0.640629	-2.59996	5.11803	2.67396e-06	0.00328556	4.33282	0.0562857	5.12392	0.144363	chr13	113758767	113758769	TssBiv	Shore
cg13628106_BC11	ATP1A3;ENSG00000285505	-0.714793	2.53987	-5.11662	2.68843e-06	0.00329585	4.32812	-0.066693	-5.70293	0.850331	chr19	41978366	41978368	Quies	OpenSea	cg13628106
cg25233672_BC21	NEURL1B	0.719773	-2.05057	5.11644	2.69037e-06	0.00329585	4.32749	0.0889316	5.81781	0.198544	chr5	172660051	172660053	EnhA1	OpenSea	cg25233672	cg25233672
cg05962723_TC21	DPYS	0.88138	1.3864	5.11341	2.72183e-06	0.0033294	4.31736	0.121328	5.0616	0.718936	chr8	104400920	104400922	Quies	OpenSea	cg05962723
cg17722087_BC21	COL27A1	0.858258	-0.593437	5.11289	2.72719e-06	0.00333099	4.31565	0.143763	5.20988	0.401174	chr9	114175088	114175090	EnhA1	OpenSea	cg17722087
cg06838754_TC21	CDC42;CDC42-IT1;ENSG00000289694	-0.531205	2.0266	-5.11139	2.74292e-06	0.00334522	4.31063	-0.063299	-5.66231	0.801756	chr1	22058045	22058047	TxWk	OpenSea	cg06838754
cg03144189_BC21	NA	0.702511	0.468117	5.11026	2.75487e-06	0.0033548	4.30685	0.114849	5.04363	0.578662	chr1	227546365	227546367	Quies	Shelf	cg03144189
cg23010328_TC21	ENSG00000267737	0.664598	-0.200867	5.10403	2.82143e-06	0.00343076	4.28604	0.113563	5.23979	0.465904	chr17	78325595	78325597	EnhA1	OpenSea
cg03283042_BC21	LINC00578	0.716089	1.21747	5.10215	2.84177e-06	0.00345037	4.27978	0.103612	5.09118	0.695273	chr3	177592961	177592963	TxWk	OpenSea	cg03283042
cg14361001_BC21	NA	0.627446	1.28513	5.09807	2.8866e-06	0.00349962	4.26614	0.0767811	4.24652	0.701438	chr9	81374282	81374284	Quies	OpenSea	cg14361001	cg14361001
cg07889827_TC21	NA	0.737805	0.215607	5.09689	2.89966e-06	0.00350514	4.26221	0.124043	5.05239	0.536607	chr10	91683655	91683657	Quies	OpenSea	cg07889827	cg07889827
cg13669166_BC21	DPYSL3	0.58003	2.0758	5.09688	2.89971e-06	0.00350514	4.26219	0.0600159	4.83821	0.806122	chr5	147511303	147511305	ReprPC	Shore	cg13669166
cg10506682_BC21	COX5AP1	0.77209	1.35291	5.09632	2.906e-06	0.00350757	4.2603	0.0963291	4.77305	0.714089	chr14	55242015	55242017	ReprPC	OpenSea	cg10506682
cg12968224_BC21	EEFSEC	0.638228	-0.471439	5.09576	2.91221e-06	0.0035099	4.25844	0.108851	5.36365	0.420867	chr3	128180296	128180298	Quies	OpenSea	cg12968224	cg12968224
cg10364945_TC21	EIF4E2	0.829999	1.09804	5.09537	2.91653e-06	0.00350994	4.25715	0.112498	4.43578	0.670543	chr2	232569061	232569063	Tx	OpenSea	cg10364945	cg10364945
cg19540466_BC21	SERPINF2	0.64702	-0.921284	5.09312	2.94173e-06	0.00353508	4.24965	0.103965	5.54822	0.347946	chr17	1747301	1747303	Quies	OpenSea	cg19540466
cg19628543_TC21	TMEM229B	0.50687	0.0825749	5.09244	2.94944e-06	0.00353916	4.24737	0.0863169	5.31441	0.51416	chr14	67522444	67522446	ReprPCWk	OpenSea
cg20858054_BC21	NA	0.634082	-1.68326	5.09181	2.95657e-06	0.00354252	4.24527	0.08751	5.79727	0.242073	chr5	58061200	58061202	Quies	OpenSea	cg20858054
cg26442890_TC21	KCNMA1	0.595727	1.12148	5.09047	2.97175e-06	0.00355552	4.24081	0.0919348	5.3835	0.683108	chr10	77529786	77529788	Quies	OpenSea	cg26442890	cg26442890
cg06109515_TC21	TRPM1	0.883844	0.558547	5.08962	2.98144e-06	0.00356191	4.23797	0.1349	4.7188	0.590278	chr15	31070050	31070052	Quies	OpenSea	cg06109515
cg19721535_BC21	ENSG00000283629	0.781661	0.149219	5.08853	2.99388e-06	0.00357157	4.23434	0.133117	5.33027	0.523475	chr14	76139860	76139862	ReprPC	Shore
cg21832767_BC21	APBB2	0.904605	0.771373	5.08624	3.02023e-06	0.00359776	4.2267	0.146091	5.13459	0.62656	chr4	41061044	41061046	Quies	OpenSea	cg21832767
cg20293134_TC21	ENSG00000285920;NUSAP1	0.559315	0.141565	5.0852	3.03233e-06	0.00360694	4.22322	0.0931154	5.20466	0.524059	chr15	41337889	41337891	TxWk	OpenSea
cg22385325_BC21	NA	0.489916	0.10218	5.08481	3.03684e-06	0.00360706	4.22193	0.0843178	5.39434	0.517552	chr11	66326605	66326607	EnhA1	OpenSea	cg22385325
cg19483159_BC21	DYNLT1	-1.00384	-2.76353	-5.08204	3.06918e-06	0.0036402	4.21269	-0.0650921	-4.28058	0.131424	chr6	158645149	158645151	TssA	Shore	cg19483159	cg19483159	cg19483159
cg07221128_BC21	SH3D19	-0.556077	-0.182483	-5.0782	3.11453e-06	0.00368865	4.19991	-0.0954986	-5.28494	0.468844	chr4	151202593	151202595	Quies	OpenSea
cg12424907_BC21	ENSG00000275778;PRH1;TAS2R14;TAS2R20	0.843974	0.666042	5.07766	3.12101e-06	0.00369098	4.1981	0.136397	5.30227	0.606539	chr12	10998922	10998924	Quies	OpenSea	cg12424907	cg12424907	cg12424907
cg16460933_BC21	CDC42BPG	0.564986	1.17479	5.07438	3.16044e-06	0.00373224	4.18716	0.0799452	4.99036	0.691553	chr11	64826880	64826882	Quies	Shore
cg25072057_BC21	NA	0.52929	0.805056	5.07236	3.18484e-06	0.00375421	4.18046	0.0830734	5.17543	0.634314	chr20	22942960	22942962	Quies	OpenSea
cg09119495_BC21	ADGRV1	0.91855	-0.24226	5.07209	3.18821e-06	0.00375421	4.17954	0.157355	5.58508	0.461477	chr5	90956647	90956649	Quies	OpenSea	cg09119495
cg02744457_BC21	ENSG00000285842	0.608008	-1.04486	5.07061	3.20622e-06	0.00376894	4.17463	0.0970155	5.56489	0.329905	chr11	95641701	95641703	Quies	OpenSea	cg02744457
cg18831134_TC21	ABR;ABR-AS1	0.719897	1.28304	5.07025	3.2107e-06	0.00376894	4.17341	0.0941344	4.71157	0.705576	chr17	1181761	1181763	ReprPC	Shore	cg18831134	cg18831134
cg20384907_TC21	NA	0.672161	-3.10993	5.06994	3.21452e-06	0.00376894	4.17238	0.046506	5.21001	0.106493	chr9	108150956	108150958	Quies	OpenSea	cg20384907
cg14380440_BC21	NA	0.660653	1.66663	5.06934	3.22185e-06	0.00377215	4.17039	0.076948	4.83677	0.757456	chr11	68977677	68977679	Quies	OpenSea	cg14380440
cg11343375_TC21	ENSG00000232121	0.571845	0.430137	5.06721	3.24823e-06	0.00379543	4.16328	0.0921837	5.13147	0.572706	chr20	62636989	62636991	ReprPC	OpenSea	cg11343375
cg09773591_BC21	ENSG00000249624;IL10RB	0.680396	1.50152	5.06698	3.25101e-06	0.00379543	4.16254	0.0945529	5.22287	0.733639	chr21	33286194	33286196	TxWk	OpenSea	cg09773591
cg06706210_BC21	AREG	1.11316	1.35594	5.06647	3.25738e-06	0.00379747	4.16083	0.169431	5.18745	0.709078	chr4	74451171	74451173	Quies	OpenSea
cg16092960_BC21	NAV2	0.550955	-0.441245	5.06525	3.27262e-06	0.00380981	4.15677	0.0942634	5.40924	0.425143	chr11	19879576	19879578	Quies	OpenSea
cg13105980_TC21	RAB11FIP3	0.853122	0.158895	5.06296	3.30136e-06	0.00383782	4.14915	0.138433	4.95338	0.526337	chr16	502710	502712	TxWk	OpenSea	cg13105980
cg13821770_BC21	CERS6	0.812432	0.179513	5.05906	3.35089e-06	0.00388988	4.13617	0.137915	5.01926	0.530453	chr2	168594750	168594752	Quies	OpenSea	cg13821770
cg10787688_BC21	SORCS2	0.42275	0.164061	5.0546	3.40844e-06	0.00395109	4.12133	0.0722929	5.52494	0.52814	chr4	7609599	7609601	Quies	OpenSea	cg10787688
cg11417701_BC21	IRF4	0.495258	-0.0365313	5.05382	3.41853e-06	0.00395512	4.11876	0.0852444	5.40104	0.493777	chr6	401310	401312	ReprPCWk	OpenSea	cg11417701	cg11417701
cg25538809_TC21	MAP2K3	0.567607	0.310534	5.05359	3.42157e-06	0.00395512	4.11798	0.0920509	5.07374	0.552201	chr17	21283476	21283478	ReprPC	Shore	cg25538809	cg25538809
cg12776892_BC21	NA	-0.641881	0.26638	-5.04914	3.48017e-06	0.00401719	4.10318	-0.109815	-5.15527	0.545571	chr9	112002540	112002542	Quies	OpenSea	cg12776892
cg19792194_TC21	FEZ1	-1.07498	0.962633	-5.04834	3.49082e-06	0.00402382	4.10052	-0.175041	-5.0465	0.656091	chr11	125483874	125483876	Quies	OpenSea	cg19792194	cg19792194
cg05330360_TC21	ZPBP2	0.695304	-0.738158	5.04619	3.51956e-06	0.00405125	4.09338	0.113429	5.06936	0.376062	chr17	39867739	39867741	ReprPC	Shore	cg05330360	cg05330360	cg05330360
cg21084702_TC21	POLR2LP1;PSORS1C1;PSORS1C2	0.416938	-0.913238	5.04261	3.56791e-06	0.00410115	4.08148	0.0647679	5.54879	0.347678	chr6	31139885	31139887	TxWk	OpenSea	cg21084702	cg21084702
cg26506007_TC11	CD300LG	0.528634	0.140555	5.04214	3.57441e-06	0.00410286	4.0799	0.08987	5.2602	0.523926	chr17	43862080	43862082	ReprPCWk	OpenSea	cg26506007	cg26506007
cg20562705_TC21	PDSS2	0.852143	1.17667	5.038	3.63118e-06	0.0041622	4.06617	0.120462	4.94189	0.689066	chr6	107242063	107242065	Quies	OpenSea	cg20562705
cg21846965_BC21	USP31	0.792458	0.123714	5.03483	3.67535e-06	0.00420694	4.05563	0.133058	5.04786	0.520891	chr16	23142470	23142472	Quies	OpenSea	cg21846965
cg25757926_BC21	NA	0.804026	1.424	5.02996	3.74421e-06	0.00427979	4.03946	0.109107	5.01336	0.723905	chr1	104987528	104987530	Quies	OpenSea	cg25757926
cg23103589_TC21	SLC2A9	0.555646	-0.0913461	5.02934	3.75297e-06	0.00428382	4.03742	0.0951914	5.19938	0.484266	chr4	10055004	10055006	Quies	OpenSea	cg23103589
cg17401144_BC21	DPYSL3	0.678683	2.7501	5.02809	3.77101e-06	0.00429792	4.03324	0.0541791	4.80537	0.868377	chr5	147511235	147511237	ReprPC	Shore	cg17401144
cg26879335_TC21	HEMK1	-0.609644	-0.905377	-5.02775	3.77581e-06	0.00429792	4.03213	-0.0983159	-5.41919	0.351772	chr3	50592633	50592635	Quies	OpenSea	cg26879335
cg02277012_BC21	DOCK10	0.620032	0.987893	5.02699	3.78673e-06	0.00430437	4.02962	0.0951739	5.06232	0.663095	chr2	224997817	224997819	Quies	OpenSea	cg02277012
cg16200077_BC21	HIVEP3	0.643041	0.263005	5.0262	3.79821e-06	0.00431144	4.02698	0.110309	5.20873	0.543924	chr1	42002440	42002442	Quies	OpenSea	cg16200077
cg09030187_TC21	NA	0.751197	-1.285	5.02166	3.86442e-06	0.00438053	4.01192	0.115549	5.61047	0.297954	chr1	205294609	205294611	EnhA1	OpenSea	cg09030187	cg09030187
cg16107339_BC21	MICAL2	0.671986	-1.40383	5.02073	3.87815e-06	0.00439002	4.00883	0.0929723	5.07827	0.277165	chr11	12248487	12248489	EnhA1	OpenSea	cg16107339
cg24688257_TC21	PPFIA3	-0.793754	1.00624	-5.01854	3.91053e-06	0.00442057	4.00159	-0.125646	-5.24759	0.663848	chr19	49129644	49129646	TxWk	Shore
cg24620622_BC21	KLF13	0.750808	0.164102	5.01804	3.91797e-06	0.00442279	3.99993	0.124522	5.02228	0.52805	chr15	31398178	31398180	EnhA1	Shore	cg24620622
cg15035421_BC21	ATP11B	0.727581	-0.665817	5.01769	3.92332e-06	0.00442279	3.99874	0.123654	5.32961	0.388711	chr3	182914060	182914062	TxWk	OpenSea	cg15035421	cg15035421
cg08098868_TC21	ANKFN1	-0.689991	-1.58814	-5.01733	3.92868e-06	0.00442279	3.99755	-0.0900589	-5.01224	0.252653	chr17	56175882	56175884	Quies	OpenSea	cg08098868	cg08098868
cg09770579_BC21	XYLT1	0.509435	-1.09967	5.01464	3.969e-06	0.00446205	3.98865	0.0800886	5.5209	0.320317	chr16	17313571	17313573	EnhA1	OpenSea	cg09770579	cg09770579
cg20578532_TC21	SFT2D2	0.697948	-0.274204	5.01413	3.97681e-06	0.0044647	3.98694	0.118236	5.10243	0.453336	chr1	168236019	168236021	TxWk	OpenSea	cg20578532
cg14846286_TC21	DIRC3-AS1;RN7SKP43	1.08692	0.278978	5.01281	3.99675e-06	0.00448095	3.98258	0.170974	4.93357	0.543654	chr2	217250218	217250220	Quies	OpenSea	cg14846286
cg11184985_BC21	NDUFA10	0.66123	2.61959	5.01245	4.00228e-06	0.00448103	3.98138	0.0483541	4.26372	0.858095	chr2	239937292	239937294	Quies	Shore	cg11184985
cg04456892_BC21	ENSG00000283415;OR10A4	-0.496068	1.39163	-5.00942	4.04857e-06	0.00452666	3.97136	-0.0698904	-5.38538	0.723058	chr11	6877013	6877015	Quies	OpenSea	cg04456892	cg04456892
cg23808165_TC21	ENSG00000279548;KIAA1671	0.60092	-1.59791	5.00876	4.05881e-06	0.00453193	3.96916	0.0755382	4.99985	0.252032	chr22	25025745	25025747	Quies	Shelf	cg23808165	cg23808165
cg22230483_BC21	ENSG00000266667	0.671773	-1.40549	5.00839	4.06449e-06	0.0045321	3.96794	0.0927511	5.18752	0.278052	chr17	15399400	15399402	Quies	OpenSea
cg12211153_BC21	MREG	-0.561629	-0.244022	-5.00439	4.12677e-06	0.00459016	3.95469	-0.0967548	-5.2012	0.458308	chr2	215969520	215969522	Quies	OpenSea
cg05526455_BC21	TBCEL;TBCEL-TECTA	0.850409	1.04312	5.00433	4.12776e-06	0.00459016	3.95448	0.109846	4.28173	0.667539	chr11	121067652	121067654	TxWk	OpenSea	cg05526455
cg26555453_TC21	LINC02469	0.604908	1.79164	5.00389	4.13473e-06	0.00459168	3.95301	0.0780866	5.32992	0.773738	chr4	79663336	79663338	Quies	OpenSea	cg26555453
cg20469560_TC21	NIBAN1;RNU7-13P	0.608989	0.980106	5.00321	4.14539e-06	0.00459729	3.95076	0.0929853	4.93413	0.660203	chr1	184822080	184822082	Quies	OpenSea	cg20469560
cg02733369_TC21	NA	0.850852	0.00756133	5	4.19633e-06	0.00464258	3.94012	0.14357	4.98582	0.501277	chr2	42923090	42923092	EnhA1	OpenSea
cg11821697_BC21	ENSG00000259868	0.665497	-0.827077	4.99992	4.19756e-06	0.00464258	3.93987	0.109536	5.32657	0.364028	chr14	55913738	55913740	Quies	OpenSea	cg11821697
cg09148948_TC21	DIRC3-AS1;RN7SKP43	0.694738	-0.422445	4.99902	4.21187e-06	0.0046519	3.9369	0.118274	5.18133	0.429925	chr2	217250282	217250284	Quies	OpenSea	cg09148948
cg18004617_BC21	ARHGAP26	-0.600478	0.515043	-4.99868	4.21734e-06	0.0046519	3.93577	-0.0916816	-4.72628	0.585328	chr5	143134982	143134984	Quies	OpenSea	cg18004617
cg26498172_TC21	NA	-0.626006	1.10644	-4.99551	4.26846e-06	0.00470197	3.92527	-0.0999932	-5.40844	0.680246	chr7	106367100	106367102	Quies	OpenSea	cg26498172
cg27046148_TC21	KLHL2;TMEM192	0.42538	0.765178	4.99305	4.30857e-06	0.00473977	3.91712	0.0664198	5.22132	0.628645	chr4	165209959	165209961	Quies	Shore	cg27046148
cg13230474_BC21	SLC45A4	0.474289	-0.219404	4.99265	4.31502e-06	0.00474051	3.91582	0.0817394	5.35809	0.462461	chr8	141244419	141244421	Quies	OpenSea
cg02273512_TC21	NA	-0.848765	1.21316	-4.99167	4.33118e-06	0.00475189	3.91256	-0.137082	-5.50969	0.693758	chr3	156628594	156628596	Quies	OpenSea	cg02273512
cg17409731_TC21	NA	0.526264	-0.690404	4.99078	4.3459e-06	0.00476166	3.90961	0.0866038	5.32787	0.383892	chr2	239594133	239594135	Quies	OpenSea	cg17409731
cg13044169_TC21	DEPTOR	0.658061	-1.32858	4.99012	4.35671e-06	0.00476714	3.90744	0.0985756	5.64285	0.289157	chr8	120041514	120041516	Quies	OpenSea
cg20931932_TC21	R3HDM1	-0.768445	0.820608	-4.98933	4.36988e-06	0.00477108	3.90481	-0.127247	-5.2134	0.636744	chr2	135637928	135637930	TxWk	OpenSea	cg20931932
cg16071476_BC21	NA	0.553218	-0.974091	4.9892	4.37196e-06	0.00477108	3.9044	0.0832874	5.05742	0.338821	chr1	24730923	24730925	EnhWk	OpenSea	cg16071476
cg24303210_TC21	ENSG00000261072;RFX7	0.662138	0.423314	4.98541	4.43529e-06	0.00483376	3.89186	0.110581	5.08139	0.570389	chr15	56192498	56192500	Quies	OpenSea	cg24303210
cg04413674_BC21	CCDC33;STRA6	0.941536	1.82632	4.98406	4.45811e-06	0.00485218	3.88739	0.108844	4.83512	0.775392	chr15	74201899	74201901	EnhA1	OpenSea	cg04413674
cg09924785_BC21	ENSG00000254553	0.762939	2.03352	4.98234	4.48739e-06	0.00487757	3.88169	0.077952	4.58741	0.799333	chr1	32501629	32501631	Quies	Shore	cg09924785
cg27285123_BC21	NA	-0.811519	0.681862	-4.9813	4.50502e-06	0.00489025	3.87827	-0.125548	-4.78128	0.612147	chr8	135709768	135709770	Quies	OpenSea	cg27285123
cg11093760_TC21	CILP	0.49778	-1.1586	4.97764	4.56806e-06	0.00495211	3.86616	0.0790698	5.69405	0.312231	chr15	65211468	65211470	Quies	OpenSea	cg11093760	cg11093760
cg24260768_TC21	IQCN	-0.627755	1.32223	-4.97607	4.5954e-06	0.00497517	3.86097	-0.0865115	-5.01257	0.711265	chr19	18264699	18264701	TxWk	OpenSea

## Sheet: T2FvsT2M-DMPs
	GeneName	logFC	AveExp	t	p.value	adj.p.val	B	logFC_beta	t_beta	AveExpr_beta	Seqname	Start	End	ChromStat	CGI	EPICv1Loci	Methyl450KLoci	Methyl27KLoci
cg02380025_BC21	AHCYL2	2.76316	0.653358	19.6034	7.34325e-30	6.01824e-24	52.4553	0.413472	19.794	0.591367	chr7	129405014	129405016	Quies	OpenSea	cg02380025
cg21520291_BC21	NA	2.27787	0.609736	18.9154	5.86361e-29	2.40279e-23	50.7992	0.364225	19.005	0.595116	chr16	54447628	54447630	Quies	OpenSea
cg03326552_BC21	MAML3	2.89497	-0.118796	17.9401	1.21958e-27	3.33174e-22	48.3434	0.460876	19.2034	0.479278	chr4	140096639	140096641	EnhA1	OpenSea	cg03326552
cg15689969_TC21	TRIO	2.29025	0.713222	17.7664	2.1185e-27	4.3406e-22	47.8921	0.326984	17.2619	0.606171	chr5	14374287	14374289	Tx	OpenSea	cg15689969	cg15689969
cg06003696_TC21	NA	2.52819	-1.20798	17.5003	4.96752e-27	8.14236e-22	47.1928	0.364299	20.0418	0.32339	chr3	193863996	193863998	Quies	OpenSea
cg25838816_BC21	EXOC4	1.86892	0.131881	17.1358	1.61867e-26	2.21099e-21	46.2184	0.312263	17.9534	0.522315	chr7	133481771	133481773	Quies	OpenSea	cg25838816
cg21265339_BC21	NA	2.06093	0.225586	16.3727	2.02018e-25	2.36522e-20	44.1165	0.339425	17.4738	0.53408	chr8	101396796	101396798	Quies	OpenSea	cg21265339
cg12440969_BC21	NSD3	1.97965	0.419105	16.2882	2.6835e-25	2.74912e-20	43.8784	0.326486	17.0233	0.566261	chr8	38314628	38314630	Tx	OpenSea
cg16253491_BC21	TTC17	2.72053	1.13268	16.2307	3.25696e-25	2.96586e-20	43.7158	0.365387	14.1091	0.659733	chr11	43489844	43489846	TxWk	OpenSea
cg26330063_TC21	OTULINL	2.24599	0.452408	16.0163	6.72889e-25	5.51473e-20	43.1054	0.360291	15.8686	0.570488	chr5	14614625	14614627	Quies	OpenSea	cg26330063	cg26330063
cg05239482_TC21	NA	2.58498	0.903229	15.4563	4.60266e-24	3.42923e-19	41.4778	0.399191	14.7935	0.637935	chr16	54326692	54326694	Quies	OpenSea	cg05239482
cg01627597_TC21	KCNK3	1.51127	-0.882091	15.3926	5.74129e-24	3.92111e-19	41.2898	0.234769	17.1071	0.359266	chr2	26704567	26704569	ReprPCWk	OpenSea	cg01627597	cg01627597
cg02047668_BC21	NA	2.06175	-0.0408672	15.312	7.60126e-24	4.79207e-19	41.0508	0.340144	16.2179	0.492337	chr1	226522549	226522551	Quies	OpenSea
cg11620189_BC21	NA	1.80701	1.57241	15.1802	1.20474e-23	6.68339e-19	40.658	0.23816	14.8634	0.735297	chr20	40631273	40631275	Quies	OpenSea	cg11620189
cg24694743_BC21	HCRTR1	1.30505	-0.456751	15.1759	1.22323e-23	6.68339e-19	40.645	0.219745	16.887	0.423942	chr1	31622411	31622413	Quies	OpenSea	cg24694743	cg24694743
cg16159258_BC21	NA	2.55463	0.218371	15.1433	1.37125e-23	7.0239e-19	40.5474	0.41048	15.92	0.531293	chr1	117847246	117847248	Quies	OpenSea	cg16159258
cg00167275_BC11	GLUD1;SHLD2	2.50576	-3.27608	15.0865	1.67384e-23	8.06947e-19	40.377	0.164044	11.7195	0.12248	chr10	87094830	87094832	TssA	Island	cg00167275	cg00167275
cg12229001_BC21	PEMT	1.80691	1.50453	15.0526	1.88571e-23	8.20011e-19	40.2751	0.262275	16.5679	0.726015	chr17	17563783	17563785	Quies	Shore	cg12229001
cg16253497_BC21	TTC17	1.94681	0.746593	15.0503	1.90105e-23	8.20011e-19	40.2682	0.292113	14.7529	0.615299	chr11	43490568	43490570	Tx	OpenSea
cg14199827_TC21	FIZ1	1.99979	0.99422	14.7335	5.83551e-23	2.29442e-18	39.3065	0.29742	14.8411	0.653431	chr19	55595774	55595776	Tx	Shelf	cg14199827	cg14199827
cg02538426_BC21	KLHL29	1.91169	-0.471824	14.7314	5.8791e-23	2.29442e-18	39.3001	0.301676	14.7784	0.424624	chr2	23594357	23594359	Quies	OpenSea
cg09533926_BC21	ATP13A4;ATP13A4-AS1	2.32207	0.300929	14.7056	6.44422e-23	2.40065e-18	39.2212	0.374958	14.6949	0.545261	chr3	193553198	193553200	Quies	OpenSea	cg09533926
cg04938762_BC21	NA	1.61734	-0.174818	14.5768	1.02072e-22	3.63714e-18	38.8254	0.271266	15.4996	0.470054	chr16	23385064	23385066	Quies	OpenSea	cg04938762
cg14820257_BC21	RORA;RORA-AS2	1.67454	1.53686	14.4314	1.72019e-22	5.86243e-18	38.3753	0.222321	14.2062	0.732804	chr15	60681591	60681593	Quies	OpenSea	cg14820257
cg00112211_TC21	NA	2.12386	0.766741	14.4206	1.78829e-22	5.86243e-18	38.3417	0.339627	14.779	0.618768	chr10	112907263	112907265	Quies	OpenSea	cg00112211
cg17300275_TC21	ZNF488	1.95107	-0.043513	14.1329	5.06496e-22	1.59655e-17	37.441	0.319955	14.3535	0.491305	chr10	47382026	47382028	ReprPCWk	Shelf	cg17300275
cg26418331_TC21	RPS6KA2	1.97944	0.477863	14.1051	5.60513e-22	1.70138e-17	37.3531	0.320829	14.102	0.575102	chr6	166693451	166693453	Quies	OpenSea	cg26418331	cg26418331
cg16045681_BC21	NA	1.97888	-0.966803	13.8686	1.33023e-21	3.89358e-17	36.6022	0.306008	14.9063	0.34876	chr1	31102722	31102724	Quies	OpenSea	cg16045681
cg24098086_BC21	NA	2.50769	1.04466	13.7741	1.88312e-21	5.32182e-17	36.2996	0.392155	13.9867	0.656685	chr2	231721214	231721216	Quies	OpenSea	cg24098086
cg01685012_BC21	NA	1.68485	0.716656	13.6546	2.92686e-21	7.9958e-17	35.915	0.266606	13.5869	0.614492	chr2	128636818	128636820	Quies	OpenSea	cg01685012
cg04296790_TC21	ENSG00000283877;LRRC2;TDGF1	2.38543	0.804312	13.5901	3.71555e-21	9.82296e-17	35.7066	0.3791	14.2202	0.623064	chr3	46580101	46580103	ReprPC	Shelf	cg04296790
cg06562172_BC21	KCNK3	2.5171	0.57076	13.5285	4.66958e-21	1.19594e-16	35.5069	0.401756	13.2713	0.586841	chr2	26704268	26704270	ReprPCWk	OpenSea	cg06562172
cg05408966_BC21	CTNNBIP1;ENSG00000285701	1.58298	-0.0146357	13.4846	5.49721e-21	1.33806e-16	35.3642	0.264809	14.0897	0.498171	chr1	9901701	9901703	Quies	OpenSea	cg05408966
cg11627664_BC21	EML6	2.63533	1.46238	13.482	5.55103e-21	1.33806e-16	35.3557	0.352614	13.1096	0.705364	chr2	54948133	54948135	Quies	OpenSea	cg11627664
cg26472557_BC21	NA	1.59762	0.762245	13.4411	6.46397e-21	1.5136e-16	35.2224	0.25566	14.2816	0.621779	chr10	112907053	112907055	Quies	OpenSea	cg26472557
cg19495409_BC21	RTRAF	1.36633	-0.874028	13.4326	6.6723e-21	1.51899e-16	35.1946	0.209997	14.1997	0.358294	chr14	52003503	52003505	Tx	OpenSea
cg16894226_TC21	NA	1.44646	1.43196	13.3653	8.57682e-21	1.89979e-16	34.9747	0.203797	13.3833	0.723173	chr3	150728028	150728030	Quies	OpenSea	cg16894226
cg21567591_BC21	LINC02137	2.80735	0.695057	13.2981	1.10241e-20	2.3776e-16	34.7547	0.442653	13.6711	0.603445	chr16	58432154	58432156	Quies	OpenSea
cg03810325_BC21	RAPGEF4	2.41342	0.907583	13.2477	1.33161e-20	2.7983e-16	34.5889	0.383162	13.4304	0.640433	chr2	172964425	172964427	Quies	OpenSea
cg18156963_TC21	EPHB2	1.61114	-0.509988	13.1817	1.70637e-20	3.49618e-16	34.3712	0.25994	13.6908	0.416644	chr1	22826814	22826816	EnhA1	OpenSea	cg18156963	cg18156963
cg10650269_TC21	PCBP1-AS1	1.86546	0.969811	13.1745	1.75295e-20	3.50403e-16	34.3476	0.286947	12.8664	0.651607	chr2	69976762	69976764	Quies	OpenSea	cg10650269
cg11713098_BC21	MKLN1	2.03376	0.573924	13.1502	1.92072e-20	3.74797e-16	34.2672	0.325519	13.2891	0.589435	chr7	131223339	131223341	Quies	OpenSea
cg08444115_BC21	NA	1.81193	0.821422	13.0922	2.38911e-20	4.55352e-16	34.0754	0.296852	13.8232	0.630009	chr4	152981980	152981982	Quies	OpenSea	cg08444115
cg25055867_BC21	RAF1	2.21123	0.667156	13.0227	3.10547e-20	5.78436e-16	33.8447	0.332187	12.5099	0.602676	chr3	12612182	12612184	TxWk	OpenSea	cg25055867
cg25258803_BC21	NA	1.53096	1.0175	13.0137	3.21388e-20	5.85325e-16	33.8145	0.232807	13.0465	0.660802	chr20	40631328	40631330	Quies	OpenSea
cg23790296_BC21	CDH23	1.48032	-0.201603	12.9443	4.17788e-20	7.44353e-16	33.5834	0.249416	13.6055	0.466175	chr10	71474096	71474098	Quies	OpenSea	cg23790296
cg09310065_BC21	WDR20	1.73049	1.07012	12.8815	5.3027e-20	9.24656e-16	33.3733	0.277075	13.9269	0.667375	chr14	102197047	102197049	TxWk	OpenSea	cg09310065	cg09310065
cg05166801_BC21	CAV2	2.33339	-0.748056	12.8662	5.61876e-20	9.59357e-16	33.3222	0.362613	13.9931	0.385607	chr7	116503404	116503406	TxWk	Shelf	cg05166801	cg05166801
cg06932519_BC21	CLPSL2	1.49276	0.243621	12.7479	8.81454e-20	1.4523e-15	32.9247	0.251824	13.6981	0.538855	chr6	35778602	35778604	ReprPCWk	Shore	cg06932519
cg13451651_BC21	ENSG00000237372	1.39276	0.982377	12.7465	8.86021e-20	1.4523e-15	32.9202	0.216825	13.1006	0.658221	chr9	89686899	89686901	Quies	OpenSea	cg13451651	cg13451651
cg14254480_TC21	KCNK3	2.25568	0.922181	12.7201	9.80086e-20	1.57498e-15	32.831	0.343743	11.9433	0.641282	chr2	26704824	26704826	ReprPCWk	OpenSea	cg14254480	cg14254480
cg12057692_BC21	SMOC1	1.68916	1.0509	12.6603	1.23146e-19	1.94088e-15	32.6292	0.256482	13.2873	0.663108	chr14	69977343	69977345	Quies	OpenSea	cg12057692
cg21816849_BC21	NA	1.68825	1.12504	12.5405	1.9484e-19	3.01289e-15	32.2231	0.258136	13.0829	0.676902	chr8	30575944	30575946	TxWk	OpenSea	cg21816849	cg21816849
cg07894657_TC21	LIFR-AS1	1.91478	0.207452	12.4876	2.38739e-19	3.61707e-15	32.0431	0.298707	12.0476	0.5317	chr5	38653465	38653467	Quies	OpenSea
cg07619197_BC21	ENSG00000284762	1.79334	0.363492	12.4833	2.42738e-19	3.61707e-15	32.0284	0.296652	12.8753	0.557253	chr5	77182270	77182272	ReprPC	Shore	cg07619197
cg09606421_TC21	HIVEP2	1.94272	1.00934	12.4669	2.58585e-19	3.7844e-15	31.9723	0.291116	11.9844	0.65672	chr6	142832969	142832971	Quies	OpenSea	cg09606421	cg09606421
cg01531398_BC21	NBN	1.94106	1.46352	12.4173	3.12957e-19	4.49977e-15	31.8031	0.265927	12.4064	0.719106	chr8	89961528	89961530	TxWk	OpenSea	cg01531398
cg21387428_BC21	MOGAT2	1.20547	0.42615	12.3587	3.92352e-19	5.54407e-15	31.6025	0.203197	13.1719	0.571195	chr11	75719322	75719324	Quies	OpenSea	cg21387428
cg08839936_TC21	LBHD1;UQCC3	1.77344	1.17928	12.3412	4.19761e-19	5.83084e-15	31.5425	0.273227	12.8544	0.683146	chr11	62673254	62673256	EnhWk	Shore
cg14305581_BC21	PHYHD1	1.17508	-0.78193	12.2814	5.28931e-19	7.22484e-15	31.3372	0.181576	12.8484	0.37108	chr9	128920856	128920858	EnhA1	OpenSea
cg08705382_TC21	GALNT2	2.04552	-0.0466393	12.2739	5.44527e-19	7.31594e-15	31.3114	0.334423	12.4298	0.491317	chr1	230186277	230186279	EnhWk	OpenSea	cg08705382	cg08705382
cg10699397_BC21	ENSG00000285842	1.6981	0.544369	12.1601	8.46447e-19	1.11889e-14	30.9191	0.27727	12.3706	0.588264	chr11	95641597	95641599	Quies	OpenSea	cg10699397
cg08931850_BC21	ENSG00000254553	1.728	-0.733973	12.1218	9.82495e-19	1.27812e-14	30.7864	0.284118	13.1439	0.38089	chr1	32501969	32501971	Quies	Shore	cg08931850
cg09144098_TC21	BBS2;ENSG00000288725	2.28615	1.05299	12.1097	1.02998e-18	1.31895e-14	30.7444	0.309498	10.6907	0.656358	chr16	56484668	56484670	TxWk	OpenSea	cg09144098	cg09144098
cg20181928_BC21	IGHMBP2	1.65582	1.16299	12.0204	1.45832e-18	1.83874e-14	30.4346	0.246844	11.7268	0.680363	chr11	68934822	68934824	Tx	OpenSea	cg20181928	cg20181928
cg23677911_TC11	GALNT2	2.19025	1.33525	11.9261	2.1081e-18	2.60127e-14	30.106	0.299707	10.182	0.69567	chr1	230120646	230120648	Quies	OpenSea	cg23677911	cg23677911
cg12755949_TC21	KCNMA1	1.34443	-1.73553	11.9239	2.12657e-18	2.60127e-14	30.0982	0.175739	13.4031	0.240201	chr10	77507546	77507548	Quies	OpenSea	cg12755949
cg12863924_TC21	NA	1.95767	0.446552	11.8363	2.99661e-18	3.61162e-14	29.792	0.324325	12.221	0.572609	chr16	58409577	58409579	Quies	OpenSea	cg12863924
cg23273465_BC21	CRIM1	1.95145	0.851907	11.8189	3.209e-18	3.81155e-14	29.7308	0.28385	10.8089	0.633613	chr2	36361789	36361791	EnhWk	Shelf	cg23273465	cg23273465
cg20330850_TC21	SLC2A9	1.73233	0.550629	11.8069	3.36337e-18	3.93783e-14	29.6888	0.273088	11.7051	0.587941	chr4	10022783	10022785	Quies	Shelf	cg20330850
cg21060817_TC21	PLB1	2.01672	0.993928	11.7598	4.04778e-18	4.67239e-14	29.5232	0.320373	12.2576	0.652788	chr2	28569163	28569165	Quies	Shelf	cg21060817	cg21060817
cg12303134_BC21	PARN	2.48235	1.70909	11.731	4.53366e-18	5.16056e-14	29.4219	0.330595	11.2659	0.746435	chr16	14519586	14519588	Quies	OpenSea	cg12303134
cg21520281_BC21	NA	2.23489	-0.0722022	11.6883	5.36401e-18	6.02209e-14	29.2714	0.363201	12.0321	0.488832	chr16	54447034	54447036	Quies	OpenSea
cg04588356_BC11	TRAPPC12	1.78736	0.432188	11.6623	5.94125e-18	6.58001e-14	29.1799	0.291265	13.1412	0.565471	chr2	3470080	3470082	TxWk	OpenSea	cg04588356	cg04588356
cg10992198_BC21	WDR62	1.62383	1.20046	11.6454	6.35223e-18	6.94138e-14	29.1201	0.245609	11.3482	0.687758	chr19	36061135	36061137	TxWk	OpenSea	cg10992198
cg21415677_BC21	B3GALT1;B3GALT1-AS1	2.2887	1.37607	11.6126	7.2298e-18	7.79639e-14	29.0042	0.326683	11.6257	0.701872	chr2	167827652	167827654	Quies	OpenSea	cg21415677
cg10669481_TC21	BMPR1B	1.85785	1.5963	11.5531	9.14571e-18	9.73436e-14	28.7936	0.253802	12.0789	0.739247	chr4	95045637	95045639	Quies	OpenSea	cg10669481
cg04724290_TC21	CDH23	1.19771	0.336553	11.5486	9.31102e-18	9.78325e-14	28.7775	0.201251	12.2248	0.556114	chr10	71472388	71472390	Quies	OpenSea	cg04724290
cg20329303_TC21	NA	1.24899	0.303655	11.5363	9.77594e-18	1.01417e-13	28.7339	0.210088	12.5446	0.550105	chr1	10635960	10635962	EnhA2	Shelf	cg20329303	cg20329303
cg14834987_BC21	SLC14A2	1.492	0.06066	11.533	9.90277e-18	1.01449e-13	28.7223	0.251452	11.8616	0.510613	chr18	45638813	45638815	Quies	OpenSea	cg14834987
cg07339138_BC21	ENSG00000280571	1.41459	0.405306	11.529	1.00607e-17	1.01795e-13	28.7081	0.236155	11.837	0.566903	chr3	42778781	42778783	TxWk	OpenSea	cg07339138	cg07339138	cg07339138
cg10712827_BC21	KLHL29	1.27633	0.478912	11.5106	1.08219e-17	1.07951e-13	28.6427	0.212852	12.0836	0.580169	chr2	23449132	23449134	Quies	OpenSea	cg10712827
cg22571455_TC21	LINC02594	1.17905	-0.569627	11.508	1.09326e-17	1.07951e-13	28.6336	0.194274	12.3776	0.405206	chr17	43699067	43699069	Quies	OpenSea
cg05616242_BC21	ENSG00000258086;ENSG00000258137;ZNF385A	1.13667	0.392498	11.4796	1.2238e-17	1.19402e-13	28.5324	0.190798	12.4909	0.565536	chr12	54389631	54389633	TxWk	OpenSea	cg05616242
cg22313616_BC21	DHRS7B	1.63526	0.764203	11.4762	1.24037e-17	1.19595e-13	28.5204	0.257425	10.9955	0.623967	chr17	21186703	21186705	TxWk	OpenSea
cg19905351_TC21	ADK	1.30594	0.687608	11.4379	1.44374e-17	1.37585e-13	28.3842	0.187788	10.4057	0.610334	chr10	74384912	74384914	Quies	OpenSea	cg19905351
cg21198911_BC21	ABCC1	1.53928	0.73111	11.4252	1.51866e-17	1.43061e-13	28.3388	0.255398	12.3947	0.615005	chr16	16041416	16041418	TxWk	OpenSea
cg26570611_TC21	FHDC1	2.6422	1.05672	11.4003	1.67641e-17	1.56127e-13	28.25	0.404259	11.0438	0.658322	chr4	152968884	152968886	Quies	OpenSea	cg26570611
cg02722691_TC21	NA	1.7215	1.17126	11.3883	1.75814e-17	1.61899e-13	28.2073	0.240637	10.4841	0.681645	chr3	177973454	177973456	Quies	OpenSea	cg02722691
cg00848471_BC21	EEFSEC	1.87014	1.79403	11.3532	2.02132e-17	1.84066e-13	28.082	0.231313	10.2209	0.76584	chr3	128277112	128277114	Quies	OpenSea	cg00848471
cg13055905_TC21	ENSG00000237212;ENSG00000275465;ERCC6L2	1.85439	0.901225	11.3298	2.21885e-17	1.99833e-13	27.9983	0.301124	11.6977	0.642642	chr9	96080799	96080801	Quies	OpenSea
cg26230538_BC21	SFI1	2.30391	2.09941	11.3182	2.3243e-17	2.07054e-13	27.9565	0.27953	10.6156	0.792785	chr22	31586529	31586531	TxWk	OpenSea
cg05024021_BC21	URB1	1.77306	0.916086	11.2979	2.51942e-17	2.22023e-13	27.8841	0.260952	11.1178	0.644726	chr21	32345442	32345444	ZNF/Rpts	OpenSea	cg05024021
cg25240561_BC21	LINC02137;NDRG4	2.1623	0.0979138	11.2897	2.60343e-17	2.26986e-13	27.8546	0.354008	11.3613	0.516971	chr16	58462199	58462201	ReprPC	Shore	cg25240561
cg17122870_BC21	NA	1.63855	0.219272	11.2855	2.6474e-17	2.2839e-13	27.8396	0.275498	11.7317	0.535526	chr16	58418140	58418142	Quies	OpenSea	cg17122870
cg21232540_TC21	NA	1.10378	-0.516994	11.2268	3.34605e-17	2.84251e-13	27.629	0.182052	12.234	0.413728	chr4	6633391	6633393	Quies	OpenSea	cg21232540
cg14527423_TC21	GNB1	1.35683	-1.41806	11.2254	3.36429e-17	2.84251e-13	27.6241	0.183187	11.3747	0.28	chr1	1857403	1857405	EnhWk	OpenSea	cg14527423
cg01010014_BC21	PPFIA4	1.25185	0.520765	11.2185	3.45889e-17	2.89262e-13	27.5991	0.207498	11.5568	0.586259	chr1	203049054	203049056	Quies	OpenSea	cg01010014
cg04995108_TC21	ATXN1	1.72455	-1.0072	11.2154	3.50212e-17	2.89919e-13	27.588	0.251622	11.1105	0.342377	chr6	16582909	16582911	Quies	OpenSea	cg04995108
cg26500696_TC21	NA	2.17585	-0.136412	11.1779	4.06792e-17	3.33391e-13	27.4532	0.355013	11.4518	0.479264	chr5	107372857	107372859	Quies	OpenSea	cg26500696
cg12354603_BC21	FBXO16;ZNF395	1.80238	-1.40958	11.1365	4.80071e-17	3.89551e-13	27.3041	0.213397	10.1004	0.286376	chr8	28348609	28348611	TssFlnkU	OpenSea
cg04772228_TC21	RGS3	1.98379	-1.59858	11.1232	5.06346e-17	4.06844e-13	27.2561	0.258533	11.2013	0.262046	chr9	113455186	113455188	EnhA1	OpenSea	cg04772228
cg25226447_TC21	MANBAL	1.14138	0.646109	11.0922	5.73329e-17	4.49902e-13	27.1442	0.188035	11.4537	0.60644	chr20	37315704	37315706	EnhA1	OpenSea
cg12312784_BC21	CLASP1	1.58107	-0.205274	11.0911	5.75827e-17	4.49902e-13	27.1403	0.2612	11.6486	0.466854	chr2	121627137	121627139	Quies	OpenSea	cg12312784
cg15005208_TC21	LINC02727	1.15507	-0.546535	11.0908	5.76403e-17	4.49902e-13	27.1394	0.194819	11.9638	0.408741	chr11	123314826	123314828	Quies	OpenSea	cg15005208
cg05382021_TC21	SLC7A8	1.31482	1.04888	11.077	6.09312e-17	4.71101e-13	27.0894	0.212943	12.12	0.666414	chr14	23171786	23171788	TxWk	OpenSea	cg05382021
cg15525196_BC21	ITPRIP	0.932822	-0.365069	11.038	7.12542e-17	5.45767e-13	26.9483	0.152254	11.6815	0.438636	chr10	104319540	104319542	EnhWk	Shelf
cg20569283_BC21	DRAIC	1.75745	-0.777186	11.0171	7.74922e-17	5.88051e-13	26.8727	0.262155	10.6499	0.37786	chr15	69588289	69588291	Quies	OpenSea
cg10031651_TC21	ENSG00000283877;LRRC2;TDGF1	2.0875	0.820543	11.0067	8.07761e-17	6.07348e-13	26.8353	0.34014	11.8079	0.627833	chr3	46580195	46580197	ReprPC	Shelf	cg10031651	cg10031651	cg10031651
cg23663234_BC21	NA	1.23434	0.503271	11.0011	8.26162e-17	6.15536e-13	26.815	0.206747	11.5474	0.583367	chr10	128373683	128373685	Quies	OpenSea	cg23663234
cg10949187_BC21	IGF1R	1.83901	1.43552	10.9441	1.0388e-16	7.66993e-13	26.6084	0.262694	10.8913	0.716211	chr15	98771758	98771760	Quies	OpenSea	cg10949187
cg08974017_BC21	LINC01505	1.67677	0.197173	10.9363	1.07233e-16	7.7837e-13	26.5797	0.278957	11.1353	0.531568	chr9	106025636	106025638	Quies	OpenSea	cg08974017
cg17070775_BC21	NUP98	1.99208	1.6771	10.9361	1.07321e-16	7.7837e-13	26.579	0.275984	10.1983	0.745483	chr11	3739019	3739021	TxWk	OpenSea	cg17070775
cg08788913_BC21	CCNJL	1.50148	0.854775	10.893	1.27636e-16	9.17594e-13	26.4225	0.243104	11.6375	0.637455	chr5	160342811	160342813	Quies	OpenSea
cg20293134_TC21	ENSG00000285920;NUSAP1	1.19631	0.141565	10.8767	1.36301e-16	9.5746e-13	26.3632	0.203303	11.3636	0.524059	chr15	41337889	41337891	TxWk	OpenSea
cg02901916_BC21	GTDC1	1.86171	0.593312	10.8764	1.36488e-16	9.5746e-13	26.362	0.299729	10.9304	0.591093	chr2	144237567	144237569	Quies	OpenSea	cg02901916
cg07539645_BC21	NA	1.49547	1.66937	10.876	1.36687e-16	9.5746e-13	26.3607	0.197248	10.4009	0.753075	chr2	201981096	201981098	Quies	OpenSea	cg07539645
cg16241599_BC21	RASSF5	2.00024	0.970507	10.8443	1.55338e-16	1.07889e-12	26.2452	0.300387	10.7298	0.650185	chr1	206554501	206554503	Quies	Shelf	cg16241599
cg20435125_BC21	CTNS	1.20028	0.332033	10.8385	1.58964e-16	1.0948e-12	26.2243	0.203642	11.4616	0.554842	chr17	3660483	3660485	EnhA1	OpenSea	cg20435125	cg20435125
cg10236631_TC21	ENSG00000283098	1.22009	0.0905472	10.8152	1.74674e-16	1.19297e-12	26.1392	0.206924	11.2538	0.51556	chr14	36430742	36430744	Quies	OpenSea	cg10236631	cg10236631
cg17619411_BC11	NA	1.29043	-0.679858	10.8099	1.78429e-16	1.20854e-12	26.12	0.200134	11.1868	0.388658	chr12	52126675	52126677	Quies	OpenSea
cg12850819_BC21	PPM1F;PPM1F-AS1	2.00684	-1.3312	10.7392	2.37461e-16	1.5952e-12	25.8616	0.257913	11.3443	0.301793	chr22	21943003	21943005	EnhA1	OpenSea	cg12850819
cg27148800_BC21	ENSG00000277559	1.27963	1.12668	10.7071	2.70408e-16	1.79499e-12	25.7441	0.192589	10.7231	0.682503	chr16	54292016	54292018	ReprPC	Shore	cg27148800	cg27148800
cg05768661_BC21	SIL1	1.31114	0.82163	10.706	2.71583e-16	1.79499e-12	25.7402	0.207281	10.6124	0.634132	chr5	139117681	139117683	TxWk	OpenSea
cg25733040_TC21	APP;ENSG00000224541	1.16863	1.16083	10.6963	2.82497e-16	1.85219e-12	25.7046	0.167687	10.4169	0.686347	chr21	26158896	26158898	Quies	OpenSea
cg01891124_BC21	ENSG00000237212;ENSG00000275465;ERCC6L2	1.44729	-0.470286	10.6782	3.03899e-16	1.97669e-12	25.6385	0.227728	10.5794	0.4238	chr9	96073803	96073805	Quies	OpenSea	cg01891124
cg19862502_TC21	ENSG00000237372	1.42493	-0.662111	10.6565	3.31941e-16	2.14209e-12	25.5587	0.228857	11.1684	0.392609	chr9	89665029	89665031	Quies	OpenSea	cg19862502
cg02734692_TC21	ENSG00000237073;RGS3	1.24741	0.651159	10.6346	3.62652e-16	2.322e-12	25.4786	0.194553	10.4787	0.607258	chr9	113591364	113591366	TxWk	OpenSea	cg02734692
cg06393122_BC21	EEFSEC	1.60739	-0.206223	10.6262	3.75273e-16	2.38417e-12	25.4476	0.264097	10.7228	0.46659	chr3	128297558	128297560	Quies	OpenSea	cg06393122
cg18420087_TC21	ITPK1	1.81986	1.8086	10.6138	3.9467e-16	2.47842e-12	25.402	0.238227	9.72439	0.763669	chr14	93043738	93043740	EnhA1	OpenSea	cg18420087
cg13649415_BC21	ENSG00000283877;LRRC2;TDGF1	1.50523	0.132811	10.6129	3.96155e-16	2.47842e-12	25.3986	0.250133	10.9197	0.522939	chr3	46580246	46580248	ReprPC	Shelf	cg13649415
cg05598936_TC21	GMDS	1.66566	-0.856615	10.5692	4.7292e-16	2.93626e-12	25.2382	0.261218	11.175	0.362772	chr6	1832855	1832857	Quies	OpenSea	cg05598936
cg13441806_BC21	RNA5SP103	1.30149	0.561257	10.5625	4.85965e-16	2.99456e-12	25.2135	0.217026	10.9312	0.592474	chr2	128445834	128445836	Quies	OpenSea	cg13441806
cg19656615_TC21	NDRG4	1.51893	0.914099	10.5532	5.04723e-16	3.08694e-12	25.1792	0.249284	11.5346	0.645117	chr16	58471669	58471671	Quies	OpenSea	cg19656615
cg11356589_BC21	GTDC1	2.33837	1.24499	10.5459	5.19804e-16	3.15564e-12	25.1526	0.337157	10.7579	0.685453	chr2	144237504	144237506	Quies	OpenSea	cg11356589	cg11356589
cg04982210_BC21	FLNB	1.38733	0.137596	10.5375	5.38011e-16	3.24215e-12	25.1214	0.234339	10.7991	0.523556	chr3	58120579	58120581	Tx	Shelf
cg13304609_TC21	IFI44L	1.05527	-1.46844	10.5232	5.70219e-16	3.41116e-12	25.0687	0.14716	11.7265	0.269066	chr1	78619476	78619478	Quies	OpenSea	cg13304609	cg13304609
cg09110560_BC21	BACH1	1.54165	0.750288	10.516	5.87044e-16	3.48636e-12	25.0423	0.249383	10.9742	0.621283	chr21	29341989	29341991	TxWk	OpenSea	cg09110560
cg20228862_BC21	COQ8B;ITPKC	1.02423	-0.131917	10.5035	6.1781e-16	3.64268e-12	24.996	0.173458	11.1781	0.477791	chr19	40720654	40720656	TssFlnkU	Shelf	cg20228862
cg00851827_BC21	ATP6V0D1	1.64928	1.05514	10.4863	6.62554e-16	3.87859e-12	24.9327	0.266335	11.1105	0.663443	chr16	67461773	67461775	TxWk	OpenSea	cg00851827
cg10426046_BC21	RPS6KA2	1.11672	0.419161	10.484	6.68734e-16	3.887e-12	24.9242	0.182381	10.4638	0.570216	chr6	166615140	166615142	Quies	Shelf
cg01246740_BC21	NA	1.96831	1.29096	10.4638	7.26114e-16	4.1908e-12	24.8496	0.302903	11.2892	0.694855	chr1	116329732	116329734	Quies	OpenSea
cg19949396_BC21	EML1	1.70468	1.14432	10.4609	7.34546e-16	4.20982e-12	24.8391	0.270091	10.9861	0.677173	chr14	99827432	99827434	Quies	OpenSea
cg16253492_BC21	TTC17	1.54395	-0.445083	10.4541	7.55393e-16	4.29924e-12	24.8138	0.257516	10.941	0.426034	chr11	43489900	43489902	TxWk	OpenSea
cg13682064_BC21	NA	1.68252	0.89133	10.4341	8.19558e-16	4.62417e-12	24.7398	0.26549	10.4527	0.640963	chr3	13531409	13531411	Quies	OpenSea	cg13682064
cg15525193_BC21	ITPRIP	0.939976	0.39715	10.4328	8.2377e-16	4.62417e-12	24.7352	0.157691	11.0939	0.56761	chr10	104319277	104319279	EnhA1	Shelf
cg17799040_BC21	NA	0.939033	-0.493385	10.411	9.00109e-16	5.01832e-12	24.6548	0.156852	11.2872	0.416716	chr2	234369058	234369060	Quies	OpenSea	cg17799040
cg19852329_TC21	PC	1.77131	1.13794	10.4033	9.29044e-16	5.14464e-12	24.6261	0.253656	10.6718	0.675994	chr11	66890007	66890009	Quies	OpenSea
cg10700384_BC21	SSBP3	1.27476	-0.261025	10.4006	9.39283e-16	5.16644e-12	24.6161	0.215139	10.8769	0.456329	chr1	54370946	54370948	TxWk	OpenSea	cg10700384
cg18746725_TC21	RYR1	1.07918	0.20593	10.3922	9.72106e-16	5.31133e-12	24.585	0.183489	11.089	0.534306	chr19	38572137	38572139	Quies	OpenSea	cg18746725
cg24769426_BC21	NA	2.5684	2.10007	10.3861	9.96391e-16	5.40796e-12	24.5626	0.312826	9.92898	0.787778	chr18	58461466	58461468	Quies	OpenSea	cg24769426
cg18275440_BC21	NA	1.33596	0.670749	10.3786	1.02748e-15	5.53999e-12	24.5347	0.217868	10.5665	0.609921	chr3	31225930	31225932	Quies	OpenSea	cg18275440
cg14968618_TC21	ENSG00000237626	2.00075	1.14984	10.3757	1.0396e-15	5.56872e-12	24.5241	0.295135	9.96835	0.674163	chr9	89985412	89985414	Quies	OpenSea	cg14968618
cg08650931_TC21	BID	1.36027	2.07012	10.3711	1.05925e-15	5.63715e-12	24.5071	0.151585	10.4613	0.80015	chr22	17738044	17738046	Tx	OpenSea	cg08650931
cg17513264_BC21	FAM181A;FAM181A-AS1	1.23438	0.586071	10.3409	1.1982e-15	6.33545e-12	24.3952	0.205799	10.7791	0.596643	chr14	93918787	93918789	Quies	OpenSea	cg17513264
cg19873719_BC21	B3GALT4;WDR46	1.29413	1.34246	10.3382	1.21185e-15	6.36656e-12	24.3849	0.190243	10.2646	0.71058	chr6	33279329	33279331	Tx	Shore	cg19873719	cg19873719
cg18903912_TC21	NA	1.33064	1.91857	10.3335	1.23501e-15	6.44693e-12	24.3677	0.14968	9.10351	0.781536	chr2	44063181	44063183	Quies	OpenSea
cg08687374_BC21	NA	1.02423	-0.124849	10.3311	1.24741e-15	6.47042e-12	24.3587	0.174276	10.9702	0.479025	chr5	148806685	148806687	Quies	OpenSea
cg13900833_BC21	ENSG00000237372	1.31814	-1.32886	10.319	1.31038e-15	6.75432e-12	24.3139	0.195971	10.5191	0.29126	chr9	89686389	89686391	Quies	OpenSea
cg01786705_TC21	COBL	1.4266	0.175006	10.3084	1.36872e-15	7.01092e-12	24.2744	0.239393	10.7612	0.528016	chr7	51264138	51264140	Quies	OpenSea	cg01786705
cg02833261_TC21	SPTBN1	1.56708	0.663876	10.281	1.53076e-15	7.79225e-12	24.1728	0.249065	10.2829	0.607761	chr2	54550454	54550456	Quies	OpenSea
cg17089556_TC21	NA	0.877504	1.46232	10.2788	1.54481e-15	7.8152e-12	24.1645	0.116956	10.4771	0.731438	chr11	130217835	130217837	Quies	OpenSea
cg11886031_TC21	ANK3	1.41587	-0.437953	10.2698	1.60215e-15	8.05555e-12	24.1314	0.225625	10.5268	0.428244	chr10	60512088	60512090	Quies	OpenSea	cg11886031
cg16381315_TC21	ZBTB20;ZBTB20-AS1	1.30328	0.500493	10.2583	1.67952e-15	8.3931e-12	24.0885	0.217484	10.3402	0.583814	chr3	114366183	114366185	Quies	OpenSea	cg16381315
cg04230468_BC21	CCNY	1.60151	0.792022	10.2459	1.76699e-15	8.77667e-12	24.0424	0.264059	10.7	0.625566	chr10	35424739	35424741	Quies	OpenSea
cg19510565_TC21	LAPTM5	1.24561	0.599346	10.2304	1.88289e-15	9.29605e-12	23.9847	0.202615	10.4003	0.597186	chr1	30744392	30744394	Quies	OpenSea	cg19510565	cg19510565
cg17786966_TC21	SMAP2	1.62579	0.316072	10.2178	1.98272e-15	9.73028e-12	23.9377	0.272955	10.5608	0.551708	chr1	40392249	40392251	EnhA1	OpenSea	cg17786966
cg18377381_BC21	PPM1F;PPM1F-AS1	1.5936	-1.06579	10.214	2.0136e-15	9.823e-12	23.9237	0.22074	10.5396	0.332943	chr22	21943132	21943134	EnhA1	OpenSea	cg18377381
cg05037024_BC21	SGCD	1.77556	1.74651	10.2091	2.05401e-15	9.90255e-12	23.9056	0.224707	10.315	0.757964	chr5	156421909	156421911	Quies	OpenSea	cg05037024	cg05037024
cg01049995_BC21	LPP	1.68758	0.899106	10.2091	2.05407e-15	9.90255e-12	23.9056	0.26284	10.0694	0.643309	chr3	188635389	188635391	Quies	OpenSea	cg01049995
cg22663791_TC21	RBMS1	1.80019	-1.0933	10.1944	2.18203e-15	1.04579e-11	23.8506	0.238835	9.91993	0.332719	chr2	160482897	160482899	Quies	OpenSea	cg22663791
cg11505296_BC21	SPIRE1	1.83593	1.03231	10.1851	2.26689e-15	1.08015e-11	23.816	0.282667	11.1427	0.659782	chr18	12549149	12549151	Quies	OpenSea	cg11505296
cg07222243_BC21	CIDEC	0.966629	0.0206838	10.1758	2.35486e-15	1.11558e-11	23.7813	0.164519	11.0386	0.503844	chr3	9878930	9878932	Quies	OpenSea	cg07222243	cg07222243
cg00547727_BC11	WDR90	1.74635	0.827041	10.1722	2.38999e-15	1.1198e-11	23.7679	0.278198	10.2478	0.631569	chr16	664967	664969	TxWk	Shore	cg00547727	cg00547727
cg26073987_TC21	KIAA0232	1.26441	0.454896	10.172	2.39111e-15	1.1198e-11	23.7674	0.209515	10.291	0.575718	chr4	6781328	6781330	TxWk	Shore	cg26073987
cg10364945_TC21	EIF4E2	1.65469	1.09804	10.1581	2.53129e-15	1.17872e-11	23.7156	0.25711	10.1378	0.670543	chr2	232569061	232569063	Tx	OpenSea	cg10364945	cg10364945
cg01865916_BC21	STEAP3;STEAP3-AS1	0.990012	1.18108	10.1492	2.62626e-15	1.21603e-11	23.6821	0.153108	11.5091	0.689808	chr2	119249947	119249949	Quies	Shore	cg01865916
cg05409886_TC21	NA	1.41665	0.605977	10.1434	2.68919e-15	1.23818e-11	23.6606	0.212546	9.44482	0.598392	chr3	120556283	120556285	Quies	OpenSea
cg11940318_TC21	CDCP1	1.45146	-0.568844	10.1219	2.93646e-15	1.34447e-11	23.5806	0.221384	9.94073	0.408516	chr3	45139653	45139655	EnhA1	OpenSea	cg11940318
cg03442220_BC21	ENSG00000282863;LINC00595	1.3951	1.6528	10.1149	3.02247e-15	1.37617e-11	23.5543	0.191174	10.1134	0.751058	chr10	78443537	78443539	Quies	OpenSea	cg03442220
cg26478547_TC21	OSBPL9	2.12046	1.07876	10.0761	3.54378e-15	1.60461e-11	23.4095	0.331194	10.3739	0.663265	chr1	51669185	51669187	Quies	OpenSea	cg26478547
cg14305582_BC21	PHYHD1	1.00323	-0.89755	10.0645	3.7175e-15	1.67402e-11	23.366	0.152461	10.4217	0.352781	chr9	128920885	128920887	EnhA1	OpenSea
cg14203526_BC21	TTLL11	-1.49597	1.67656	-10.0622	3.75202e-15	1.68033e-11	23.3576	-0.206406	-10.7589	0.753098	chr9	121998747	121998749	Quies	OpenSea
cg17010309_BC21	SPIDR	1.5041	-0.163046	10.0607	3.77515e-15	1.6815e-11	23.352	0.25144	10.472	0.473517	chr8	47353285	47353287	EnhA1	OpenSea	cg17010309
cg08862567_BC21	GGT7	2.54738	1.89017	10.0518	3.91598e-15	1.7348e-11	23.3186	0.325365	9.26551	0.761384	chr20	34859431	34859433	TxWk	Island	cg08862567
cg14276288_BC21	ENSG00000278419;PITRM1;PITRM1-AS1	1.76712	1.34195	10.0399	4.11298e-15	1.8064e-11	23.274	0.25737	9.85513	0.707273	chr10	3140279	3140281	Tx	Shore	cg14276288
cg25005357_BC21	TCF12	1.66423	2.33527	10.0394	4.12169e-15	1.8064e-11	23.272	0.162927	9.07832	0.82531	chr15	57134432	57134434	Quies	OpenSea	cg25005357	cg25005357
cg20903959_BC21	ALDH1A3;ALDH1A3-AS1	1.73403	1.74537	10.0317	4.25409e-15	1.85451e-11	23.2432	0.225351	9.20896	0.759045	chr15	100894063	100894065	ReprPCWk	OpenSea
cg25258804_TC21	NA	1.05755	-0.0246978	10.0236	4.39678e-15	1.90657e-11	23.2132	0.180424	10.6022	0.495825	chr20	40631342	40631344	Quies	OpenSea
cg11887270_BC21	NISCH	1.15497	-0.0579678	10.011	4.63125e-15	1.98742e-11	23.1659	0.1958	10.3778	0.48968	chr3	52469215	52469217	TxWk	OpenSea	cg11887270
cg07961172_TC21	PLAT	0.997568	0.652052	10.011	4.63173e-15	1.98742e-11	23.1658	0.163825	10.5839	0.608806	chr8	42188007	42188009	Quies	OpenSea	cg07961172
cg10339798_BC21	SYTL3	1.48068	-0.979089	10.0052	4.74251e-15	2.02436e-11	23.1443	0.202458	9.22567	0.346525	chr6	158706675	158706677	EnhA1	OpenSea
cg21979032_BC21	ACKR2;CYP8B1;ENSG00000273291;ENSG00000273328;KRBOX1	1.19449	-0.338353	9.9948	4.95056e-15	2.10222e-11	23.1052	0.199737	10.4292	0.443689	chr3	42876024	42876026	Quies	OpenSea	cg21979032	cg21979032	cg21979032
cg14153069_BC21	PHYHD1	0.923092	-0.357895	9.97224	5.4322e-15	2.29485e-11	23.0206	0.153514	10.659	0.439674	chr9	128920977	128920979	EnhA1	OpenSea	cg14153069	cg14153069
cg11992662_BC21	NA	1.62108	0.318369	9.96989	5.48505e-15	2.30342e-11	23.0118	0.264542	9.84473	0.552039	chr8	128581708	128581710	Quies	OpenSea	cg11992662
cg20813862_TC21	NA	1.95293	1.46782	9.96884	5.50869e-15	2.30342e-11	23.0079	0.268637	9.14124	0.717307	chr8	97266332	97266334	Quies	OpenSea	cg20813862
cg14285529_TC21	NA	-0.843733	1.42799	-9.96149	5.67803e-15	2.36217e-11	22.9803	-0.125037	-11.636	0.72683	chr9	127983190	127983192	TxWk	Shore
cg02280951_BC21	AHCYL2	1.63738	-0.0286115	9.95114	5.92523e-15	2.45257e-11	22.9415	0.273247	10.0413	0.494825	chr7	129405193	129405195	Quies	OpenSea	cg02280951
cg18026410_TC21	NA	1.75904	0.81452	9.94203	6.15168e-15	2.5335e-11	22.9073	0.267592	9.14165	0.631117	chr12	105676691	105676693	Quies	OpenSea
cg09027861_BC21	CCNY	1.38616	0.328507	9.92828	6.51011e-15	2.66771e-11	22.8557	0.233417	10.234	0.553838	chr10	35424830	35424832	Quies	OpenSea	cg09027861
cg22401939_BC21	RASSF5	1.29453	-0.622883	9.91543	6.86399e-15	2.79873e-11	22.8074	0.205774	9.81308	0.397323	chr1	206557837	206557839	TssBiv	Shore	cg22401939	cg22401939
cg02655262_BC21	NA	1.36556	1.9412	9.91211	6.95856e-15	2.82325e-11	22.795	0.172837	9.50741	0.784369	chr20	38191552	38191554	Quies	OpenSea	cg02655262
cg19768360_TC21	ENSG00000284989;ST3GAL3	1.17355	1.60338	9.90782	7.08257e-15	2.8594e-11	22.7789	0.163743	10.1885	0.745687	chr1	43839119	43839121	Quies	OpenSea	cg19768360
cg09331274_TC21	DAAM2	1.4557	-0.63729	9.8736	8.15561e-15	3.2529e-11	22.6502	0.225068	9.74454	0.396409	chr6	39791849	39791851	TssFlnkU	Shore	cg09331274
cg09468648_TC21	DAAM2	1.21209	0.573568	9.87307	8.17347e-15	3.2529e-11	22.6482	0.20545	10.4732	0.595596	chr6	39836222	39836224	Quies	OpenSea
cg04744514_BC11	INPP5A	1.83928	2.1709	9.87298	8.1763e-15	3.2529e-11	22.6479	0.197424	9.40231	0.80324	chr10	132727874	132727876	Quies	OpenSea	cg04744514	cg04744514
cg13708055_TC21	AKAP13;ENSG00000259375	1.15956	-0.625024	9.86434	8.47317e-15	3.35472e-11	22.6154	0.194547	10.59	0.395735	chr15	85580467	85580469	EnhA2	OpenSea	cg13708055
cg04004956_TC21	FAM126B	1.3282	1.43631	9.85986	8.63123e-15	3.40087e-11	22.5986	0.193257	10.2147	0.722719	chr2	201041416	201041418	Quies	OpenSea
cg12344009_BC21	PTK2B	0.832303	-0.0270288	9.85592	8.77247e-15	3.43998e-11	22.5838	0.142561	10.8592	0.495392	chr8	27375903	27375905	Quies	OpenSea
cg13704793_BC21	CLPB	1.0736	0.646382	9.84035	9.35463e-15	3.6508e-11	22.5252	0.177036	10.4013	0.607363	chr11	72433196	72433198	EnhWk	Shore	cg13704793
cg11426467_TC21	CTCFL	1.5552	-0.0279292	9.83886	9.4121e-15	3.65582e-11	22.5196	0.25568	9.77973	0.494983	chr20	57519515	57519517	Quies	OpenSea	cg11426467
cg13165225_TC21	ENSG00000289405	0.976382	1.89517	9.82735	9.87019e-15	3.81567e-11	22.4762	0.118042	10.6217	0.784018	chr8	134740548	134740550	Quies	OpenSea
cg00712311_BC21	NA	1.55602	-2.25419	9.8229	1.00529e-14	3.86805e-11	22.4595	0.156714	10.9895	0.182501	chr3	41998241	41998243	Quies	OpenSea	cg00712311
cg23625431_BC21	GNAI2	0.963624	-0.272859	9.81141	1.05415e-14	4.03708e-11	22.4162	0.160949	10.4989	0.454145	chr3	50230826	50230828	TxWk	Shelf	cg23625431
cg00666360_TC21	DNAH11	1.34128	0.362252	9.78103	1.19506e-14	4.55547e-11	22.3017	0.225368	10.0046	0.559786	chr7	21749772	21749774	Quies	OpenSea	cg00666360
cg03422350_BC21	MOCS1	1.14379	1.08004	9.77548	1.22276e-14	4.63945e-11	22.2808	0.176266	9.96006	0.674951	chr6	39927931	39927933	TxWk	OpenSea	cg03422350	cg03422350	cg03422350
cg23222278_TC21	ENSG00000224884;LMCD1-AS1	1.42785	1.82228	9.74989	1.35914e-14	5.13317e-11	22.1843	0.179935	8.96142	0.77169	chr3	8582180	8582182	Quies	OpenSea	cg23222278	cg23222278
cg09829303_TC21	TUBB3P2	0.918976	1.42299	9.72454	1.50932e-14	5.67421e-11	22.0886	0.121408	10.5818	0.723739	chr7	134735022	134735024	Quies	OpenSea	cg09829303
cg06438311_TC21	PSMD11	1.43569	0.655442	9.71288	1.58391e-14	5.92743e-11	22.0446	0.236775	10.0896	0.606021	chr17	32451190	32451192	Tx	OpenSea	cg06438311
cg26714425_BC21	NA	0.917434	-0.802503	9.70978	1.60434e-14	5.9766e-11	22.0329	0.140343	10.0585	0.366958	chr5	10330732	10330734	EnhA1	Shelf	cg26714425	cg26714425
cg26897524_BC21	NA	1.36158	0.705662	9.70332	1.64777e-14	6.10356e-11	22.0085	0.207283	9.65485	0.611416	chr1	209527594	209527596	Quies	OpenSea	cg26897524
cg10334703_BC21	MATN3	1.77359	-1.79079	9.70202	1.65664e-14	6.10356e-11	22.0036	0.225441	8.99683	0.238549	chr2	20013348	20013350	Quies	Shore	cg10334703	cg10334703
cg09645374_BC21	ENSG00000258942;FRMD6-AS2	2.03434	1.96146	9.70142	1.66076e-14	6.10356e-11	22.0013	0.27454	9.63773	0.772375	chr14	51382752	51382754	Quies	OpenSea	cg09645374
cg20684329_TC21	NA	1.66219	1.76549	9.6817	1.80198e-14	6.59298e-11	21.9268	0.204975	9.64356	0.763509	chr15	79778531	79778533	Quies	OpenSea
cg12058875_TC21	TEX41	1.96498	0.049438	9.67843	1.82652e-14	6.64007e-11	21.9144	0.320322	9.74051	0.507704	chr2	145012470	145012472	Quies	OpenSea	cg12058875	cg12058875
cg05908144_TC21	ACYP2	1.38308	1.26035	9.67715	1.83626e-14	6.64007e-11	21.9096	0.196978	9.40494	0.696477	chr2	54041248	54041250	Quies	OpenSea	cg05908144
cg04684026_BC21	NPTN	1.82046	0.0274201	9.67677	1.83915e-14	6.64007e-11	21.9081	0.297356	10.0545	0.502562	chr15	73575581	73575583	TxWk	OpenSea	cg04684026
cg17843318_BC21	LAMA3	1.4386	-0.304339	9.66773	1.90923e-14	6.86286e-11	21.874	0.235727	9.78553	0.44993	chr18	23872301	23872303	Quies	OpenSea	cg17843318
cg19551115_BC21	MAGI1	1.5206	-0.0983178	9.65445	2.01713e-14	7.21905e-11	21.8237	0.253056	10.1638	0.483607	chr3	65714094	65714096	Quies	OpenSea	cg19551115
cg13139684_BC21	CLNK;ENSG00000287154	1.07486	0.756439	9.65105	2.04574e-14	7.28958e-11	21.8109	0.166347	9.69198	0.624819	chr4	10497920	10497922	Quies	OpenSea	cg13139684
cg04224262_TC21	NA	1.42308	0.709961	9.63199	2.2138e-14	7.8543e-11	21.7387	0.236181	9.99853	0.614131	chr2	226677196	226677198	Quies	OpenSea
cg27257466_TC21	CTCFL	1.46576	-0.0827953	9.63094	2.2234e-14	7.85434e-11	21.7348	0.246684	9.80141	0.485848	chr20	57519468	57519470	Quies	OpenSea	cg27257466
cg04440597_BC11	EXTL3	2.38605	2.38929	9.62631	2.26645e-14	7.97206e-11	21.7173	0.294029	10.9503	0.803363	chr8	28716100	28716102	Tx	Island		cg04440597
cg22760710_BC21	MAP3K13	1.52593	1.98664	9.62513	2.27754e-14	7.97684e-11	21.7128	0.184312	8.91162	0.789874	chr3	185365501	185365503	ReprPC	OpenSea	cg22760710
cg01424506_BC21	LINC02137	1.66961	0.385831	9.6234	2.29397e-14	8.00018e-11	21.7062	0.277009	9.7264	0.562039	chr16	58449048	58449050	Quies	OpenSea	cg01424506
cg13022686_BC21	SLC30A8	1.28068	0.0637333	9.61993	2.32712e-14	8.08143e-11	21.6931	0.216731	9.80253	0.51126	chr8	117033019	117033021	Quies	OpenSea
cg11810303_BC21	ENSG00000289465;RDX	1.57277	1.31948	9.60459	2.47988e-14	8.55825e-11	21.635	0.240647	9.96945	0.704421	chr11	110085417	110085419	Quies	OpenSea	cg11810303
cg02537629_BC21	KLHL29	1.44099	1.21935	9.60406	2.48531e-14	8.55825e-11	21.633	0.21706	9.38066	0.693267	chr2	23554520	23554522	Quies	OpenSea
cg01188353_TC21	CSF1	1.17247	-0.953974	9.60163	2.51046e-14	8.60866e-11	21.6238	0.179673	10.4951	0.346578	chr1	109928237	109928239	EnhA1	OpenSea
cg19897061_TC21	CLMN	0.839652	0.212121	9.60023	2.52511e-14	8.62283e-11	21.6185	0.143942	10.4623	0.536255	chr14	95259925	95259927	TxWk	OpenSea
cg12424907_BC21	ENSG00000275778;PRH1;TAS2R14;TAS2R20	1.59301	0.666042	9.58414	2.6992e-14	9.17909e-11	21.5576	0.244872	9.51907	0.606539	chr12	10998922	10998924	Quies	OpenSea	cg12424907	cg12424907	cg12424907
cg24171613_TC21	LRRC1	1.20485	1.92131	9.57735	2.7763e-14	9.39192e-11	21.5318	0.130314	8.92841	0.784216	chr6	53911126	53911128	Quies	OpenSea	cg24171613
cg03083189_TC21	MACROD2	1.31437	0.285206	9.57662	2.78471e-14	9.39192e-11	21.529	0.22007	9.54305	0.547935	chr20	14765027	14765029	Quies	OpenSea	cg03083189
cg23105207_TC21	NA	1.40673	0.284194	9.5722	2.83625e-14	9.52654e-11	21.5123	0.236239	9.68576	0.547363	chr5	115426842	115426844	Quies	OpenSea	cg23105207
cg20183425_TC21	TJP1	0.947734	-0.75125	9.56474	2.92534e-14	9.78568e-11	21.484	0.145912	9.56674	0.376103	chr15	29749706	29749708	TxWk	OpenSea
cg25538809_TC21	MAP2K3	1.07379	0.310534	9.56031	2.97955e-14	9.92651e-11	21.4672	0.182989	10.0862	0.552201	chr17	21283476	21283478	ReprPC	Shore	cg25538809	cg25538809
cg07555102_TC21	NA	1.19694	0.358832	9.55526	3.04266e-14	1.00957e-10	21.448	0.199805	10.1941	0.558801	chr1	10636008	10636010	EnhA2	Shelf	cg07555102	cg07555102
cg19897058_BC21	CLMN	0.965168	0.343372	9.54885	3.12464e-14	1.03259e-10	21.4237	0.163103	9.98085	0.558386	chr14	95259830	95259832	EnhWk	OpenSea
cg09000199_TC21	CDCP1	1.51654	0.108389	9.54173	3.21823e-14	1.05925e-10	21.3967	0.253322	9.66363	0.517707	chr3	45139601	45139603	EnhA1	OpenSea	cg09000199	cg09000199
cg22871559_TC21	RASSF5	1.34317	-1.25546	9.53524	3.30617e-14	1.08384e-10	21.3721	0.196352	10.456	0.301883	chr1	206556925	206556927	TssBiv	Shore	cg22871559	cg22871559
cg15175661_BC21	HK1	1.15663	0.305041	9.53396	3.32374e-14	1.08526e-10	21.3672	0.193006	9.7685	0.550699	chr10	69282127	69282129	Quies	OpenSea
cg24162377_TC21	FAM181A;FAM181A-AS1	0.859672	1.84405	9.52862	3.39817e-14	1.10516e-10	21.347	0.107811	9.9445	0.779151	chr14	93918889	93918891	Quies	OpenSea	cg24162377	cg24162377
cg02261844_BC21	GRAMD2A	1.71923	0.378576	9.52091	3.50867e-14	1.13659e-10	21.3177	0.286002	9.56151	0.562454	chr15	72163975	72163977	Quies	OpenSea	cg02261844
cg03812149_BC21	MANBAL	1.2353	-0.735419	9.51059	3.66223e-14	1.18166e-10	21.2785	0.195791	9.62349	0.379911	chr20	37315357	37315359	EnhA1	OpenSea	cg03812149
cg23251296_TC21	CD79B	1.17643	1.13735	9.50942	3.68009e-14	1.18277e-10	21.2741	0.179196	9.67872	0.682299	chr17	63933653	63933655	Quies	OpenSea	cg23251296	cg23251296
cg14250988_TC21	CTIF;ENSG00000267762	1.49192	0.688987	9.49088	3.9745e-14	1.27142e-10	21.2037	0.248028	9.64762	0.611855	chr18	48687960	48687962	Quies	OpenSea	cg14250988
cg11379956_BC21	ANKIB1	1.26388	0.114239	9.48923	4.00175e-14	1.27142e-10	21.1974	0.214737	9.91692	0.518503	chr7	92252741	92252743	Quies	OpenSea
cg07201481_TC21	TTC33	1.39424	2.08735	9.48919	4.00246e-14	1.27142e-10	21.1973	0.159876	8.95526	0.800911	chr5	40605572	40605574	Quies	OpenSea	cg07201481
cg12601933_BC21	TNFRSF1B	1.09181	-0.0852606	9.47694	4.2113e-14	1.33047e-10	21.1507	0.184869	9.83933	0.485958	chr1	12188837	12188839	Quies	Shelf	cg12601933	cg12601933
cg03224201_BC21	NA	1.37886	1.13201	9.4764	4.22084e-14	1.33047e-10	21.1487	0.211305	9.65476	0.679599	chr2	100787197	100787199	Quies	OpenSea
cg19628619_BC21	EFNA1	1.23601	0.147703	9.47241	4.29136e-14	1.34752e-10	21.1335	0.208727	9.64333	0.524908	chr1	155131573	155131575	TxWk	Shelf	cg19628619	cg19628619
cg19816400_TC21	FBLN1	1.75996	1.1191	9.4643	4.43823e-14	1.38832e-10	21.1027	0.272519	9.37968	0.674315	chr22	45597549	45597551	Quies	OpenSea	cg19816400
cg23410787_TC21	ENSG00000275465;ERCC6L2	0.995542	0.477505	9.45831	4.55015e-14	1.41013e-10	21.0799	0.164782	9.96024	0.580301	chr9	96113137	96113139	Quies	OpenSea	cg23410787
cg17199018_TC21	FBXO16;ZNF395	1.46997	-1.32713	9.45825	4.55117e-14	1.41013e-10	21.0797	0.189392	9.88809	0.295084	chr8	28348760	28348762	EnhG2	OpenSea	cg17199018	cg17199018
cg01065821_TC21	KLHL29	1.73746	2.63396	9.45781	4.55957e-14	1.41013e-10	21.078	0.14905	8.40037	0.852554	chr2	23502170	23502172	Quies	OpenSea	cg01065821
cg03833499_TC21	B3GALT4;WDR46	0.91442	-0.354689	9.44815	4.7462e-14	1.46233e-10	21.0413	0.152499	9.95824	0.440083	chr6	33279306	33279308	Tx	Shore	cg03833499	cg03833499
cg04214078_TC21	DOCK10	1.15604	-2.62578	9.44622	4.78454e-14	1.46862e-10	21.034	0.108973	9.93868	0.143161	chr2	225002168	225002170	Quies	OpenSea
cg00088987_TC21	RASSF5	1.45476	0.396333	9.44516	4.8057e-14	1.46961e-10	21.0299	0.245342	9.679	0.565559	chr1	206551524	206551526	Quies	OpenSea	cg00088987
cg04257767_BC21	ENSG00000283629	1.94321	0.774944	9.41158	5.52541e-14	1.68342e-10	20.9022	0.308461	9.48731	0.618724	chr14	76140083	76140085	ReprPC	Shore	cg04257767
cg24602577_TC21	CFAP57;EBNA1BP2	1.28916	-1.80562	9.40694	5.63308e-14	1.70987e-10	20.8845	0.148461	8.46876	0.231849	chr1	43241560	43241562	Quies	OpenSea	cg24602577
cg09462709_BC21	PLA2G6	1.23471	-0.270423	9.40223	5.74431e-14	1.7372e-10	20.8666	0.202376	9.65176	0.455349	chr22	38113982	38113984	TxWk	OpenSea	cg09462709
cg01898564_TC21	DCUN1D3;ERI2	1.13373	1.33468	9.39421	5.93924e-14	1.78955e-10	20.8361	0.163114	9.60361	0.711488	chr16	20870479	20870481	TxWk	OpenSea	cg01898564
cg13108750_TC21	CASC11;MYC	0.989506	-2.8735	9.36965	6.57801e-14	1.97475e-10	20.7425	0.0826344	9.99439	0.125585	chr8	127738392	127738394	TssA	Island
cg17164249_BC21	ENSG00000229425	1.38967	1.92388	9.35404	7.01921e-14	2.09951e-10	20.6831	0.17325	9.9151	0.782298	chr21	15433126	15433128	Quies	OpenSea	cg17164249
cg11344729_TC21	PRKAG2	1.73798	-0.408496	9.3531	7.04677e-14	2.10009e-10	20.6795	0.287591	9.37329	0.433515	chr7	151638103	151638105	Quies	OpenSea	cg11344729	cg11344729
cg26919953_TC21	NA	1.20559	1.16511	9.34765	7.20831e-14	2.14045e-10	20.6587	0.185169	9.64017	0.686708	chr11	68705473	68705475	ReprPC	OpenSea	cg26919953	cg26919953
cg07655795_BC21	ACKR2;CYP8B1;ENSG00000273291;ENSG00000273328;KRBOX1	1.11494	-0.245395	9.342	7.38009e-14	2.18355e-10	20.6371	0.188161	9.76269	0.459039	chr3	42875938	42875940	Quies	OpenSea	cg07655795
cg12042927_TC21	ENSG00000248482;ENSG00000248753;PITX1-AS1	1.43334	-0.244208	9.339	7.4728e-14	2.20303e-10	20.6257	0.236854	9.52893	0.460478	chr5	135132681	135132683	Quies	OpenSea	cg12042927
cg01879322_TC21	NA	1.24238	1.02424	9.33457	7.61164e-14	2.23591e-10	20.6088	0.19537	9.31378	0.665631	chr1	207004939	207004941	Quies	OpenSea
cg08134818_TC21	NA	1.01533	-0.240131	9.3333	7.6521e-14	2.23977e-10	20.604	0.1725	9.74812	0.459054	chr15	69940426	69940428	Quies	OpenSea		cg08134818
cg11713712_BC21	MKLN1	1.17257	-0.873808	9.32922	7.78324e-14	2.27005e-10	20.5884	0.187173	9.86948	0.356352	chr7	131284913	131284915	Quies	OpenSea
cg06415153_BC21	PITPNM2	1.30405	-0.324407	9.3279	7.82589e-14	2.27439e-10	20.5834	0.216945	9.46187	0.445946	chr12	123034928	123034930	Quies	OpenSea	cg06415153	cg06415153	cg06415153
cg03599477_BC21	NA	1.1042	0.27449	9.32509	7.91819e-14	2.29309e-10	20.5727	0.186942	9.67419	0.54619	chr3	125077741	125077743	Quies	OpenSea	cg03599477
cg21520279_BC21	NA	1.12163	-0.692359	9.3212	8.04721e-14	2.31588e-10	20.5579	0.178413	10.0128	0.385881	chr16	54446983	54446985	Quies	OpenSea
cg12196352_BC21	NA	1.06871	1.12115	9.32039	8.0746e-14	2.31588e-10	20.5548	0.158165	9.05711	0.680471	chr8	130743723	130743725	Quies	OpenSea	cg12196352
cg08473851_BC21	LINC02240	1.15321	1.49822	9.32018	8.08166e-14	2.31588e-10	20.554	0.169773	10.0132	0.731856	chr5	125202141	125202143	Quies	OpenSea
cg10665616_TC21	AUTS2	1.41745	1.28474	9.31507	8.25552e-14	2.35745e-10	20.5345	0.206982	9.49585	0.700345	chr7	69861374	69861376	Quies	OpenSea		cg10665616
cg11691515_BC21	CD19;RABEP2	0.727465	0.362384	9.31286	8.33156e-14	2.37091e-10	20.5261	0.123193	10.3186	0.561879	chr16	28934828	28934830	Quies	Shore	cg11691515
cg05104867_TC21	ENSG00000251171;SH3RF1	1.33123	0.02871	9.30936	8.4541e-14	2.39745e-10	20.5127	0.222095	9.48074	0.505698	chr4	169203120	169203122	Quies	OpenSea	cg05104867
cg11665263_TC21	CTNNBIP1;ENSG00000285701	1.46456	-0.631542	9.30443	8.62926e-14	2.43869e-10	20.4939	0.229984	9.30914	0.398609	chr1	9900473	9900475	Quies	OpenSea	cg11665263
cg17018786_TC21	DISP2	0.650818	-0.225165	9.28696	9.28034e-14	2.61367e-10	20.4272	0.110929	10.8303	0.461429	chr15	40367614	40367616	TssFlnkU	Shore	cg17018786	cg17018786
cg03540589_TC21	CSRNP1;ENSG00000284669	1.29808	-1.10407	9.27422	9.78617e-14	2.74368e-10	20.3786	0.181325	9.47855	0.323629	chr3	39150872	39150874	TssFlnkU	Shelf	cg03540589	cg03540589
cg10507415_TC21	ENSG00000234261	1.65426	0.736314	9.27367	9.80891e-14	2.74368e-10	20.3765	0.252521	9.1762	0.618244	chr6	14880078	14880080	Quies	OpenSea
cg17078471_BC21	NA	1.49013	0.0152375	9.27049	9.93977e-14	2.77083e-10	20.3643	0.247148	9.29011	0.503287	chr21	36689597	36689599	ReprPC	Shelf	cg17078471
cg00626460_BC21	MACF1	0.96045	0.503188	9.26383	1.02193e-13	2.83911e-10	20.3389	0.160005	9.69817	0.584331	chr1	39385604	39385606	Tx	OpenSea
cg26506007_TC11	CD300LG	0.971091	0.140555	9.26231	1.02842e-13	2.84749e-10	20.3331	0.166466	9.74349	0.523926	chr17	43862080	43862082	ReprPCWk	OpenSea	cg26506007	cg26506007
cg24909309_BC21	C8orf86	1.36944	1.53204	9.25769	1.04839e-13	2.88984e-10	20.3155	0.191059	10.1272	0.733631	chr8	38529772	38529774	Quies	OpenSea	cg24909309	cg24909309
cg23544007_TC21	EIF2AK3	1.59266	1.61911	9.25715	1.05077e-13	2.88984e-10	20.3134	0.206819	8.40989	0.742784	chr2	88614217	88614219	Quies	OpenSea	cg23544007	cg23544007
cg19031085_TC21	IL9	1.36634	0.825987	9.25125	1.07691e-13	2.9497e-10	20.2909	0.223193	9.62819	0.633233	chr5	135892598	135892600	ReprPCWk	OpenSea	cg19031085	cg19031085
cg12297546_TC21	LPP	1.57895	-0.157394	9.25062	1.07974e-13	2.9497e-10	20.2885	0.260361	9.20771	0.473001	chr3	188220530	188220532	EnhA2	OpenSea	cg12297546	cg12297546
cg01031983_TC21	KLF15	1.18278	-0.89857	9.22891	1.18201e-13	3.21835e-10	20.2055	0.17888	9.68114	0.353253	chr3	126347603	126347605	Quies	Shelf	cg01031983	cg01031983
cg08864240_TC21	MOCS1	1.571	0.0157585	9.21405	1.25755e-13	3.41271e-10	20.1487	0.259547	9.28446	0.502993	chr6	39927977	39927979	TxWk	OpenSea	cg08864240	cg08864240
cg25938647_TC21	FAM181A;FAM181A-AS1	1.13063	1.09209	9.20446	1.30883e-13	3.53557e-10	20.112	0.176904	9.66518	0.675797	chr14	93918902	93918904	Quies	OpenSea	cg25938647	cg25938647
cg18447174_BC21	FSCN2	0.988944	-0.601987	9.20398	1.31145e-13	3.53557e-10	20.1102	0.160019	9.40274	0.39938	chr17	81527871	81527873	ReprPC	Shore	cg18447174
cg16404364_TC21	COX19	1.13669	1.63344	9.19926	1.33752e-13	3.59404e-10	20.0922	0.159826	9.81739	0.749957	chr7	967109	967111	Tx	Shore	cg16404364	cg16404364
cg02015582_TC21	ENSG00000248993;HLA-DMA	1.07379	1.48019	9.19462	1.36368e-13	3.65236e-10	20.0744	0.153055	9.52226	0.731633	chr6	32950701	32950703	Quies	OpenSea	cg02015582	cg02015582
cg05466939_BC21	SLC14A2	1.11661	-0.645911	9.18275	1.43286e-13	3.81772e-10	20.029	0.18615	9.72313	0.392034	chr18	45221756	45221758	Quies	OpenSea	cg05466939
cg03417812_BC21	TFCP2L1	1.06605	1.19636	9.18244	1.43474e-13	3.81772e-10	20.0278	0.161755	10.064	0.690946	chr2	121282811	121282813	ReprPC	Shore
cg23467628_TC21	SLC2A9	1.38762	1.40064	9.18039	1.44706e-13	3.83803e-10	20.02	0.179173	8.51028	0.715815	chr4	10022697	10022699	Quies	Shelf	cg23467628
cg20902758_TC21	FLOT1	1.20304	-0.355687	9.17917	1.45446e-13	3.84523e-10	20.0153	0.196744	9.31419	0.441358	chr6	30728184	30728186	Tx	OpenSea	cg20902758	cg20902758
cg11471401_TC21	KRT6A	1.09074	-0.0543927	9.17447	1.48327e-13	3.90876e-10	19.9973	0.183691	9.41612	0.49126	chr12	52494695	52494697	Quies	OpenSea	cg11471401	cg11471401	cg11471401
cg09762730_BC21	ADORA2A-AS1	1.35642	1.52349	9.17104	1.50461e-13	3.95231e-10	19.9842	0.196576	9.20093	0.734476	chr22	24466601	24466603	EnhWk	OpenSea	cg09762730
cg14065881_TC21	CNOT4	1.79499	1.83165	9.16964	1.51344e-13	3.9628e-10	19.9788	0.236046	10.2309	0.767685	chr7	135370586	135370588	Quies	OpenSea	cg14065881	cg14065881
cg15900998_BC21	ARHGEF16	0.792644	0.494695	9.16699	1.53026e-13	3.99407e-10	19.9687	0.132857	10.1982	0.583078	chr1	3462927	3462929	Quies	OpenSea	cg15900998	cg15900998
cg03382501_BC21	TXNDC11	1.023	0.315431	9.16196	1.56269e-13	4.06578e-10	19.9495	0.174673	9.60649	0.553268	chr16	11700784	11700786	TxWk	OpenSea	cg03382501	cg03382501
cg04165814_BC21	POLR3A	1.69286	0.138223	9.15172	1.63093e-13	4.2299e-10	19.9102	0.282315	9.48582	0.521765	chr10	78004549	78004551	Tx	OpenSea	cg04165814
cg05906244_TC21	ENSG00000225156	1.05287	0.543592	9.15087	1.63669e-13	4.23144e-10	19.907	0.175421	9.5185	0.590897	chr2	44960078	44960080	ReprPCWk	OpenSea	cg05906244
cg07863193_TC21	FAM178B	1.48194	1.74783	9.14162	1.70112e-13	4.38419e-10	19.8716	0.189085	9.51101	0.760196	chr2	96902479	96902481	Quies	OpenSea	cg07863193
cg17446124_TC21	SLC14A2	1.58979	0.200227	9.13363	1.75885e-13	4.51875e-10	19.841	0.265129	9.32275	0.531658	chr18	45638278	45638280	Quies	OpenSea	cg17446124
cg26697055_BC21	PLA2G6	1.32511	0.444287	9.12414	1.82992e-13	4.68665e-10	19.8046	0.223831	9.51727	0.572068	chr22	38113845	38113847	TxWk	OpenSea
cg11021927_BC21	ARHGAP18	1.80269	0.758568	9.10388	1.99142e-13	5.07647e-10	19.727	0.276905	8.69164	0.620021	chr6	129662224	129662226	Quies	OpenSea	cg11021927
cg21151701_BC21	THRAP3	1.14861	0.691731	9.10351	1.99451e-13	5.07647e-10	19.7256	0.187839	9.51547	0.6143	chr1	36273068	36273070	TxWk	OpenSea	cg21151701
cg07894983_BC11	WDR90	1.81207	1.34618	9.09933	2.02962e-13	5.13539e-10	19.7096	0.270477	9.61	0.702065	chr16	664969	664971	TxWk	Shore	cg07894983	cg07894983
cg04616145_TC11	GGT7	1.63482	1.3125	9.09926	2.03019e-13	5.13539e-10	19.7093	0.246922	9.77726	0.69982	chr20	34859547	34859549	TxWk	Island	cg04616145	cg04616145
cg10926420_BC21	AAK1	1.34392	0.770958	9.09762	2.04413e-13	5.15051e-10	19.703	0.207586	8.65457	0.625475	chr2	69625156	69625158	Quies	OpenSea	cg10926420
cg14908307_BC21	NA	1.02478	1.08452	9.09708	2.04874e-13	5.15051e-10	19.701	0.16068	9.56093	0.675501	chr12	105675702	105675704	Quies	OpenSea	cg14908307	cg14908307
cg10499126_BC11	MCFD2	1.20301	0.16764	9.09	2.11025e-13	5.28892e-10	19.6738	0.202627	9.25856	0.527893	chr2	46910002	46910004	Tx	OpenSea	cg10499126
cg04630209_BC21	NA	1.13807	-0.565718	9.08695	2.13726e-13	5.34028e-10	19.6621	0.183842	9.34809	0.406105	chr3	20023696	20023698	Quies	OpenSea
cg26085805_TC11	PHYHD1	1.06839	-0.381662	9.06968	2.29716e-13	5.71012e-10	19.5959	0.175138	9.35287	0.436087	chr9	128920852	128920854	EnhA1	OpenSea	cg26085805
cg01993645_BC21	SERINC2	0.893695	1.53014	9.06946	2.29921e-13	5.71012e-10	19.5951	0.122781	9.33755	0.738428	chr1	31408125	31408127	Quies	OpenSea	cg01993645
cg23123731_BC21	ENSG00000282863;LINC00595	1.25832	-0.52772	9.06195	2.37257e-13	5.87452e-10	19.5663	0.203277	9.17868	0.413446	chr10	78401853	78401855	Quies	OpenSea	cg23123731	cg23123731
cg22571456_BC21	LINC02594	0.910007	0.201663	9.05894	2.40255e-13	5.93082e-10	19.5547	0.15517	9.50164	0.534314	chr17	43699069	43699071	Quies	OpenSea
cg25149831_BO11	HCK	1.17706	0.0442212	9.04667	2.52891e-13	6.224e-10	19.5077	0.197699	9.22556	0.508105	chr20	32074695	32074697	Quies	OpenSea
cg21171831_BC21	LMTK2	0.971838	1.08327	9.03571	2.64745e-13	6.49625e-10	19.4656	0.148331	9.40418	0.676027	chr7	98174924	98174926	TxWk	Shelf	cg21171831
cg24931346_TC21	C1QB	1.03237	0.0518995	9.03468	2.65885e-13	6.50473e-10	19.4617	0.175564	9.39771	0.508621	chr1	22653052	22653054	ReprPCWk	OpenSea	cg24931346	cg24931346
cg01433297_BC21	SMOX	1.72086	1.46033	9.02226	2.80051e-13	6.82823e-10	19.414	0.255619	9.1368	0.72226	chr20	4171168	4171170	EnhA1	Shore	cg01433297	cg01433297
cg16393295_BC21	NA	0.968998	0.732616	9.02164	2.80774e-13	6.82823e-10	19.4116	0.155572	9.2927	0.620983	chr11	60881088	60881090	TxWk	OpenSea
cg15314382_TC21	COL14A1	2.32103	1.4689	9.02004	2.82661e-13	6.85376e-10	19.4055	0.312875	7.81799	0.713248	chr8	120070342	120070344	Quies	OpenSea	cg15314382	cg15314382
cg06080459_BC21	NA	1.01336	1.55801	9.01671	2.86628e-13	6.92947e-10	19.3927	0.137701	9.13623	0.742675	chr10	132206270	132206272	Quies	Island	cg06080459	cg06080459
cg07718431_BC21	NA	1.31567	1.75843	9.00324	3.03227e-13	7.30921e-10	19.341	0.175264	8.94578	0.764393	chr3	188036583	188036585	Quies	OpenSea	cg07718431
cg13936733_TC21	FGD3	0.854532	0.680662	8.97314	3.43893e-13	8.26514e-10	19.2254	0.141637	9.86196	0.613821	chr9	92950502	92950504	ReprPCWk	OpenSea
cg07935902_BC11	SLC2A9	1.80803	2.55588	8.96717	3.52585e-13	8.44927e-10	19.2025	0.13537	6.64369	0.837558	chr4	10022739	10022741	Quies	Shelf	cg07935902	cg07935902
cg06420074_BC21	CCNY	1.18137	0.0376393	8.95374	3.72957e-13	8.9114e-10	19.1508	0.199948	9.23441	0.506276	chr10	35424765	35424767	Quies	OpenSea	cg06420074
cg20365867_BC21	ACKR2;CYP8B1;ENSG00000273291;ENSG00000273328;KRBOX1	1.70273	1.47661	8.94803	3.81977e-13	9.10038e-10	19.1289	0.228871	8.16513	0.721999	chr3	42875847	42875849	Quies	OpenSea	cg20365867	cg20365867
cg13577676_BC21	NA	1.52271	-1.16037	8.93992	3.95158e-13	9.38711e-10	19.0977	0.230092	9.44695	0.319302	chr2	85708877	85708879	TxWk	OpenSea	cg13577676
cg06369569_BC21	SLC30A8	1.44088	1.11829	8.9373	3.99505e-13	9.46296e-10	19.0877	0.221935	8.89393	0.679092	chr8	117019673	117019675	Quies	OpenSea	cg06369569
cg27466104_TC21	SEC14L1	1.2119	-0.640171	8.93481	4.03701e-13	9.5348e-10	19.0781	0.204189	9.35007	0.39287	chr17	77121252	77121254	Quies	OpenSea	cg27466104	cg27466104
cg13259284_TC21	LINC01165	1.11324	0.568854	8.92614	4.1861e-13	9.8585e-10	19.0447	0.185037	9.13835	0.594058	chr10	132522879	132522881	ReprPCWk	OpenSea	cg13259284
cg04441687_BC21	NA	1.16561	1.06448	8.91419	4.40076e-13	1.03343e-09	18.9988	0.184988	9.06037	0.671607	chr11	86158279	86158281	Quies	OpenSea	cg04441687
cg02867250_BC21	POLR2LP1;PSORS1C1;PSORS1C2	1.05771	0.934091	8.91011	4.47649e-13	1.04822e-09	18.9831	0.169693	9.38033	0.652272	chr6	31140057	31140059	TxWk	OpenSea	cg02867250	cg02867250
cg11935708_BC21	NA	1.01133	0.643986	8.90818	4.51286e-13	1.05372e-09	18.9757	0.169695	9.57889	0.606581	chr5	998862	998864	ReprPCWk	OpenSea	cg11935708	cg11935708
cg05587394_TC11	KLHL29	1.73214	1.71289	8.90655	4.54377e-13	1.05792e-09	18.9694	0.24453	9.35624	0.752795	chr2	23554375	23554377	Quies	OpenSea	cg05587394	cg05587394
cg15144116_TC21	LTBR;SCNN1A	1.25029	0.609374	8.8892	4.8859e-13	1.13436e-09	18.9027	0.2091	9.14791	0.600095	chr12	6376431	6376433	EnhA1	OpenSea	cg15144116
cg06629548_BC21	ADORA2A-AS1	1.06849	-0.315032	8.88503	4.9719e-13	1.15107e-09	18.8866	0.177638	9.31731	0.447195	chr22	24467003	24467005	EnhA1	OpenSea	cg06629548
cg03613410_BC21	FBXO16;ZNF395	1.24445	2.20617	8.88073	5.06232e-13	1.1687e-09	18.87	0.132434	8.59375	0.814338	chr8	28373443	28373445	TxWk	OpenSea	cg03613410
cg15695690_BC21	ENSG00000238280	1.1541	-0.592621	8.87812	5.11777e-13	1.17658e-09	18.86	0.194479	9.32434	0.400688	chr10	62763302	62763304	Quies	OpenSea	cg15695690
cg11285496_TC21	NA	1.18011	0.517794	8.87778	5.12518e-13	1.17658e-09	18.8587	0.1954	8.9738	0.586177	chr5	82586303	82586305	Quies	OpenSea	cg11285496	cg11285496
cg25440131_BC21	ATP11A	1.38055	1.88018	8.87677	5.14687e-13	1.17826e-09	18.8548	0.173541	8.10526	0.778312	chr13	112730267	112730269	Quies	Shore	cg25440131	cg25440131
cg19795788_BC21	SOGA1	1.33787	0.810127	8.8707	5.27925e-13	1.2052e-09	18.8315	0.214451	9.1686	0.630959	chr20	36817901	36817903	Tx	Shore	cg19795788	cg19795788
cg14883069_BC21	NA	0.876253	-0.165061	8.85576	5.62016e-13	1.27946e-09	18.7739	0.148838	9.30392	0.471905	chr5	176676504	176676506	ReprPCWk	Shelf	cg14883069
cg07008943_BC21	GNAO1	1.17972	-1.16229	8.84495	5.88027e-13	1.33497e-09	18.7323	0.165363	8.61808	0.314817	chr16	56246536	56246538	Quies	OpenSea	cg07008943
cg26083045_BC21	LMCD1;LMCD1-AS1	1.27051	0.758539	8.84082	5.98296e-13	1.35453e-09	18.7164	0.209392	9.30195	0.624101	chr3	8518481	8518483	Quies	OpenSea	cg26083045	cg26083045
cg22079028_TC21	LINC02539;LINC03004	1.26259	0.268802	8.83785	6.05774e-13	1.36768e-09	18.705	0.202043	8.8695	0.544168	chr6	137752302	137752304	Quies	OpenSea	cg22079028
cg27417606_TC21	NDRG2;RNASE13;TPPP2	1.56478	1.53886	8.83199	6.20843e-13	1.39785e-09	18.6824	0.227073	8.93714	0.731893	chr14	21034984	21034986	Quies	OpenSea	cg27417606	cg27417606
cg00206678_TC21	PPP6R3	0.949415	-0.100378	8.82837	6.30308e-13	1.41527e-09	18.6685	0.162213	9.25341	0.482971	chr11	68499521	68499523	EnhWk	OpenSea	cg00206678
cg07208891_TC21	KLHDC4	0.884428	1.08155	8.82341	6.4356e-13	1.44108e-09	18.6494	0.135111	9.02111	0.676409	chr16	87762700	87762702	TxWk	Shelf	cg07208891	cg07208891
cg18786772_BC21	TRPM1	1.05401	0.15211	8.81769	6.59151e-13	1.47197e-09	18.6273	0.180006	9.20005	0.525589	chr15	31069814	31069816	Quies	OpenSea	cg18786772
cg13613439_BC21	PHYHD1	1.04221	-0.0191538	8.81219	6.74508e-13	1.50217e-09	18.6062	0.176136	9.16913	0.496834	chr9	128921032	128921034	EnhA1	OpenSea	cg13613439	cg13613439
cg16013779_BC21	IRAG1;IRAG1-AS1;LYVE1	1.18645	-1.11894	8.808	6.86455e-13	1.52464e-09	18.59	0.176112	9.41994	0.320543	chr11	10586999	10587001	Quies	OpenSea
cg17433998_TC21	CPA1	0.722292	-0.172338	8.8028	7.0158e-13	1.55402e-09	18.57	0.123594	9.76151	0.470549	chr7	130385636	130385638	Quies	Shelf		cg17433998
cg06903031_TC21	LINC01397	1.83427	0.928517	8.79773	7.16632e-13	1.58308e-09	18.5504	0.286128	8.39709	0.647505	chr1	110102326	110102328	ReprPCWk	OpenSea	cg06903031	cg06903031
cg07155258_BC21	NA	1.07267	0.822089	8.79154	7.35486e-13	1.62036e-09	18.5265	0.172808	9.34185	0.634381	chr3	42226877	42226879	TxWk	OpenSea	cg07155258
cg08031790_TC21	ABHD15-AS1;SSH2	1.33141	-0.157951	8.79015	7.39754e-13	1.62254e-09	18.5212	0.222336	8.98747	0.473207	chr17	29705739	29705741	Quies	OpenSea	cg08031790
cg02404995_TC21	F2	1.32416	0.121383	8.78993	7.40435e-13	1.62254e-09	18.5204	0.222555	8.80125	0.519888	chr11	46731717	46731719	Quies	OpenSea	cg02404995
cg11359094_TC21	OPRD1	1.98864	1.01955	8.78409	7.58805e-13	1.65836e-09	18.4978	0.313271	9.02791	0.654317	chr1	28846065	28846067	Quies	OpenSea	cg11359094
cg05487538_TC21	EEFSEC	1.3414	1.66223	8.77732	7.8064e-13	1.70155e-09	18.4717	0.180526	9.4232	0.751064	chr3	128175480	128175482	EnhWk	OpenSea
cg25335051_TC21	NA	1.04451	-0.238016	8.76981	8.05593e-13	1.75128e-09	18.4428	0.175471	9.09861	0.460201	chr20	47383985	47383987	EnhA1	OpenSea
cg01809895_BC21	NA	1.25756	0.146468	8.76592	8.18811e-13	1.7753e-09	18.4278	0.213302	8.90042	0.52524	chr2	222074504	222074506	Quies	OpenSea	cg01809895	cg01809895
cg01308002_TC21	SMAP2	1.98512	0.706256	8.75062	8.73039e-13	1.88378e-09	18.3688	0.323906	9.16701	0.611413	chr1	40392270	40392272	EnhA1	OpenSea	cg01308002
cg19721535_BC21	ENSG00000283629	1.34419	0.149219	8.75051	8.73441e-13	1.88378e-09	18.3684	0.224467	8.98816	0.523475	chr14	76139860	76139862	ReprPC	Shore
cg14268200_TC21	DHRS7B	1.36142	0.196865	8.74888	8.7944e-13	1.89174e-09	18.3621	0.230495	8.8566	0.533007	chr17	21191465	21191467	TxWk	OpenSea	cg14268200	cg14268200
cg16650249_BC21	ENSG00000254975;GUCY2EP	1.33085	0.738034	8.74754	8.84403e-13	1.89744e-09	18.3569	0.207586	8.70354	0.618796	chr11	76701949	76701951	Quies	OpenSea
cg22001208_TC11	KLHL26	1.88802	1.19675	8.74673	8.87399e-13	1.8989e-09	18.3538	0.28491	9.50214	0.678974	chr19	18671563	18671565	TxWk	Shelf	cg22001208	cg22001208
cg26136758_BC21	ADORA2A-AS1	1.36867	0.230452	8.74445	8.95936e-13	1.90945e-09	18.345	0.22922	8.90527	0.53965	chr22	24471812	24471814	Quies	OpenSea
cg08317963_BC21	GBF1	1.1428	1.0083	8.74416	8.96992e-13	1.90945e-09	18.3439	0.174558	8.57871	0.662115	chr10	102302871	102302873	Quies	OpenSea	cg08317963
cg25657222_BC21	C17orf100;MED31	1.12116	0.0579199	8.73686	9.24895e-13	1.96375e-09	18.3157	0.190571	8.95187	0.509863	chr17	6652950	6652952	ReprPCWk	Shore	cg25657222	cg25657222
cg09119495_BC21	ADGRV1	1.58159	-0.24226	8.73328	9.38854e-13	1.98564e-09	18.3019	0.26174	9.29005	0.461477	chr5	90956647	90956649	Quies	OpenSea	cg09119495
cg03184174_BC21	FAM178B	1.28103	1.92383	8.73298	9.40052e-13	1.98564e-09	18.3008	0.154527	9.18404	0.783307	chr2	96902453	96902455	Quies	OpenSea
cg27018944_TC21	NA	1.26235	0.0851752	8.72814	9.59322e-13	2.0176e-09	18.2821	0.211928	8.89462	0.51469	chr3	188036907	188036909	Quies	OpenSea	cg27018944	cg27018944
cg04701653_BC21	TGFBR2	1.0802	1.1949	8.72794	9.60103e-13	2.0176e-09	18.2813	0.165397	9.10237	0.690533	chr3	30629840	30629842	EnhA1	OpenSea
cg14142836_TC21	UPF1	1.34781	0.919569	8.72326	9.79161e-13	2.05238e-09	18.2632	0.210418	8.85964	0.647494	chr19	18856466	18856468	Tx	Shore	cg14142836	cg14142836
cg20293132_TC21	ENSG00000285920;NUSAP1	1.46949	0.693387	8.72093	9.88756e-13	2.06416e-09	18.2543	0.246088	9.42382	0.607757	chr15	41337640	41337642	TxWk	OpenSea
cg22082181_BC21	SMTNL2	0.890822	0.12445	8.72067	9.8982e-13	2.06416e-09	18.2533	0.152451	9.2299	0.521261	chr17	4605949	4605951	TxWk	Shore
cg02142995_TC21	NA	1.17836	0.778097	8.71822	1.00004e-12	2.08018e-09	18.2438	0.196045	9.38767	0.625457	chr8	9133493	9133495	Quies	OpenSea	cg02142995	cg02142995
cg06815206_BC21	RNA5SP103	1.20659	1.31599	8.71051	1.03289e-12	2.14308e-09	18.2141	0.176332	8.43282	0.707935	chr2	128445665	128445667	Quies	OpenSea	cg06815206
cg10467535_BC21	LINC01615	0.895016	1.93304	8.68784	1.13592e-12	2.35089e-09	18.1266	0.106053	9.16289	0.789359	chr6	169158945	169158947	Quies	OpenSea
cg14626857_BC21	SEPTIN11	1.30516	-0.1259	8.67948	1.17646e-12	2.42866e-09	18.0943	0.217981	8.75565	0.479403	chr4	76983161	76983163	EnhWk	OpenSea	cg14626857
cg09538685_BC21	PLPP1	1.35297	0.701644	8.67316	1.20802e-12	2.48756e-09	18.0699	0.219049	8.67425	0.61507	chr5	55428330	55428332	Tx	OpenSea	cg09538685
cg21625658_TC21	ENSG00000260851	1.38152	-0.574137	8.66891	1.22979e-12	2.52603e-09	18.0535	0.220472	8.63842	0.405711	chr16	66502356	66502358	Quies	OpenSea
cg22172300_TC21	GLP2R	1.30386	-0.446418	8.66579	1.24599e-12	2.55291e-09	18.0414	0.212239	8.84283	0.426155	chr17	9843243	9843245	Quies	OpenSea
cg21330896_TC11	ZNF395	1.46125	-1.23521	8.66062	1.2733e-12	2.60237e-09	18.0214	0.193546	8.18838	0.310031	chr8	28348187	28348189	TssFlnkU	OpenSea	cg21330896	cg21330896
cg09139085_TC21	GNAO1	1.26949	0.509458	8.65894	1.28231e-12	2.60799e-09	18.015	0.206345	8.46531	0.583362	chr16	56336655	56336657	Quies	OpenSea	cg09139085
cg02920176_BC21	KIAA0895	1.19472	0.136973	8.65892	1.28242e-12	2.60799e-09	18.0149	0.202882	8.80325	0.523132	chr7	36364779	36364781	Quies	Shore	cg02920176	cg02920176
cg11174251_BC21	FHDC1	1.19409	-0.153705	8.64815	1.34166e-12	2.72171e-09	17.9733	0.19553	8.64928	0.475235	chr4	152970526	152970528	Quies	OpenSea	cg11174251
cg01981545_BC21	RPL35AP3	1.2972	2.22287	8.64724	1.34682e-12	2.72543e-09	17.9698	0.14239	8.66181	0.816759	chr6	136975507	136975509	Quies	OpenSea	cg01981545
cg16907488_TC21	CCDC17	1.51529	1.33667	8.64619	1.35273e-12	2.73065e-09	17.9657	0.227343	8.97628	0.705893	chr1	45624496	45624498	TxWk	Shore	cg16907488	cg16907488	cg16907488
cg02975463_BC21	NA	0.84057	0.0875106	8.64529	1.35789e-12	2.73432e-09	17.9622	0.144225	9.20326	0.514982	chr2	44951813	44951815	ReprPC	Shore		cg02975463
cg23296684_BC21	ENSG00000289228	1.89317	1.1835	8.64092	1.38299e-12	2.77804e-09	17.9454	0.236058	7.11884	0.67615	chr10	91349129	91349131	Quies	OpenSea	cg23296684	cg23296684
cg22796013_TC21	ZNF473	1.98576	2.16338	8.63757	1.40254e-12	2.81043e-09	17.9324	0.218625	8.94298	0.802984	chr19	50040306	50040308	Tx	OpenSea	cg22796013
cg05108886_BC21	CORO2B	1.22011	2.08008	8.63624	1.41038e-12	2.81924e-09	17.9273	0.12635	7.35906	0.801602	chr15	68592742	68592744	Quies	OpenSea	cg05108886
cg22290830_TC11	MFAP4	1.18714	2.01126	8.63371	1.42545e-12	2.84244e-09	17.9175	0.145631	8.22537	0.795208	chr17	19386309	19386311	TssFlnkU	OpenSea
cg03960680_TC21	ENSG00000250357;ENSG00000287292	1.68351	0.699182	8.63039	1.44546e-12	2.87533e-09	17.9047	0.27192	8.4651	0.611074	chr4	148692475	148692477	Quies	OpenSea	cg03960680
cg07880727_TC21	PKD1L1;PKD1L1-AS1	1.05142	1.38204	8.62812	1.45929e-12	2.89582e-09	17.8959	0.155843	8.90474	0.717348	chr7	47806825	47806827	Quies	OpenSea	cg07880727	cg07880727
cg19359439_TC21	NA	1.84757	1.32055	8.61682	1.53015e-12	3.0291e-09	17.8522	0.28377	9.4015	0.697871	chr6	134163035	134163037	Quies	OpenSea	cg19359439
cg05821000_BC21	NFIA	1.64012	1.99035	8.61436	1.546e-12	3.0531e-09	17.8427	0.192507	7.93986	0.786761	chr1	61424514	61424516	Quies	OpenSea	cg05821000
cg01142219_BC21	KIAA0232	1.14117	0.603985	8.61377	1.54982e-12	3.05329e-09	17.8405	0.183964	8.55654	0.600211	chr4	6781295	6781297	TxWk	Shore	cg01142219
cg06580480_TC21	NA	0.972551	-0.388287	8.61077	1.56947e-12	3.0846e-09	17.8289	0.16577	8.9844	0.434183	chr4	54592485	54592487	Quies	OpenSea
cg26996178_BC21	ATP2A3	0.859508	1.55079	8.60492	1.60847e-12	3.15368e-09	17.8063	0.110841	8.6447	0.742176	chr17	3950581	3950583	Quies	Shelf	cg26996178
cg24938761_BC21	MOB3A	1.07958	-0.856627	8.60327	1.61967e-12	3.16807e-09	17.7999	0.16175	8.50247	0.359837	chr19	2091406	2091408	TxWk	Shelf	cg24938761	cg24938761
cg21123050_BC21	NA	0.997878	-0.520223	8.59713	1.66196e-12	3.24304e-09	17.7761	0.164361	8.92969	0.412766	chr10	47183838	47183840	Quies	OpenSea	cg21123050
cg01870706_TC21	RHEX	1.53237	0.86205	8.59616	1.66871e-12	3.24847e-09	17.7724	0.23582	8.0688	0.636684	chr1	206068191	206068193	Quies	OpenSea
cg25894668_BC21	SLC3A2	1.26541	1.32009	8.5934	1.68816e-12	3.27855e-09	17.7617	0.188705	8.7001	0.706529	chr11	62879398	62879400	EnhA1	Shore	cg25894668
cg13093934_BC21	CCN5;KCNK15-AS1	0.744686	1.4756	8.58929	1.71749e-12	3.32763e-09	17.7458	0.103001	9.41384	0.733349	chr20	44727483	44727485	ReprPCWk	OpenSea	cg13093934	cg13093934
cg21136569_TC21	GPHN	1.18758	1.33602	8.58552	1.74491e-12	3.37277e-09	17.7313	0.160646	8.29392	0.711726	chr14	66822877	66822879	Quies	OpenSea	cg21136569
cg03501447_TC21	GNAO1	0.987424	0.621812	8.57734	1.80586e-12	3.47461e-09	17.6996	0.164281	8.98798	0.602875	chr16	56351263	56351265	Quies	OpenSea	cg03501447
cg22907189_TC21	ATP6V0E1	0.747868	0.0414727	8.5768	1.80992e-12	3.47461e-09	17.6976	0.128392	9.31569	0.507161	chr5	173003559	173003561	Quies	OpenSea	cg22907189	cg22907189
cg18490963_BC21	ZFAT	0.94608	1.59322	8.57675	1.81031e-12	3.47461e-09	17.6974	0.123125	9.10051	0.745859	chr8	134513992	134513994	Quies	OpenSea	cg18490963
cg21347347_BC21	NA	1.25002	0.944889	8.57029	1.86007e-12	3.56178e-09	17.6724	0.196552	8.71339	0.653517	chr8	122434028	122434030	Quies	OpenSea	cg21347347	cg21347347
cg17009685_BC21	KLHL29	0.993934	1.88308	8.56813	1.87703e-12	3.58588e-09	17.664	0.132189	9.18339	0.781901	chr2	23631110	23631112	Quies	Shore	cg17009685
cg26333468_BC21	GTPBP1	-0.682444	1.34235	-8.56328	1.91561e-12	3.65106e-09	17.6453	-0.0965715	-9.85186	0.71429	chr22	38731772	38731774	Tx	OpenSea
cg00095326_BC21	NA	1.24159	-1.55999	8.55312	1.99908e-12	3.80131e-09	17.606	0.128177	6.63453	0.265375	chr1	228805201	228805203	Quies	OpenSea	cg00095326	cg00095326
cg17089444_BC21	ENSG00000233536;LINC02700;PIWIL4-AS1	0.849662	-0.0579306	8.53888	2.12226e-12	4.02621e-09	17.5509	0.145689	9.08908	0.489992	chr11	94637894	94637896	Quies	OpenSea	cg17089444
cg25964529_TC21	COL18A1;COL18A1-AS1	0.984157	0.281173	8.53259	2.17907e-12	4.12444e-09	17.5265	0.167524	8.90422	0.547615	chr21	45421770	45421772	Quies	Shelf
cg08730380_BC21	ENSG00000237212;ENSG00000275465;ERCC6L2	1.81786	1.15247	8.53074	2.19603e-12	4.14695e-09	17.5194	0.289572	9.23548	0.674827	chr9	96080360	96080362	Quies	OpenSea	cg08730380
cg04586202_TC21	ENSG00000224865	1.33286	-0.0693706	8.52446	2.25465e-12	4.24787e-09	17.4951	0.21726	8.38085	0.48974	chr7	131934094	131934096	Quies	OpenSea	cg04586202
cg10407055_TC21	ENSG00000229779	1.23202	1.4792	8.51823	2.31446e-12	4.35054e-09	17.471	0.173117	8.67469	0.730161	chr2	175906144	175906146	Quies	OpenSea	cg10407055
cg15487748_TC21	CACNA1C	1.03878	1.39268	8.50735	2.42265e-12	4.54349e-09	17.4289	0.144919	8.45394	0.720838	chr12	2290819	2290821	Quies	OpenSea	cg15487748
cg02633363_BC21	NDST1	0.786522	0.267685	8.50574	2.43909e-12	4.56388e-09	17.4226	0.134937	9.16522	0.54557	chr5	150526616	150526618	TxWk	Shore	cg02633363	cg02633363
cg09554077_BC21	NA	1.21994	-1.80556	8.49521	2.5493e-12	4.75923e-09	17.3819	0.139844	8.73377	0.22848	chr10	44253929	44253931	Quies	OpenSea	cg09554077	cg09554077
cg26125585_TC21	ZNF70	1.30135	0.280336	8.49218	2.58201e-12	4.80138e-09	17.3702	0.219351	8.59506	0.546576	chr22	23752189	23752191	Quies	Shore
cg01791398_TC21	CHN2;ENSG00000285162	1.77654	-0.0206088	8.49203	2.58359e-12	4.80138e-09	17.3696	0.292988	8.39577	0.496278	chr7	29413895	29413897	Quies	OpenSea	cg01791398
cg00932483_BC21	NA	1.30793	2.75677	8.4886	2.62105e-12	4.85996e-09	17.3563	0.117709	8.40824	0.864564	chr3	193865686	193865688	Quies	Shelf	cg00932483
cg00473916_TC21	NCKAP1	0.910194	1.12823	8.47936	2.72475e-12	5.04085e-09	17.3205	0.13995	8.95297	0.683237	chr2	183013802	183013804	Quies	OpenSea	cg00473916	cg00473916
cg21702969_TC21	ENSG00000228352	1.32106	0.526869	8.47652	2.75749e-12	5.08993e-09	17.3095	0.213026	8.42731	0.587201	chr9	34084237	34084239	TxWk	OpenSea	cg21702969
cg14436231_BC21	CTNS	0.96799	-0.486523	8.47441	2.78205e-12	5.12372e-09	17.3014	0.159559	8.78032	0.419122	chr17	3660346	3660348	EnhA1	OpenSea	cg14436231	cg14436231
cg21562208_TC21	CIDEC	1.12007	0.733671	8.4645	2.90023e-12	5.3294e-09	17.263	0.184917	8.59586	0.621631	chr3	9879013	9879015	Quies	OpenSea	cg21562208	cg21562208
cg10747858_TC21	ADAMTS2	1.02608	-0.0308022	8.46227	2.92756e-12	5.36759e-09	17.2544	0.173417	8.81017	0.494709	chr5	179293513	179293515	Quies	OpenSea	cg10747858
cg22373689_TC21	SUPT6H	0.738459	0.200245	8.45103	3.06904e-12	5.61443e-09	17.2108	0.127048	9.22347	0.534268	chr17	28684975	28684977	Tx	OpenSea
cg04148163_BC21	ENSG00000228566	1.29926	-0.511647	8.44209	3.18657e-12	5.81636e-09	17.1762	0.198856	8.38032	0.416998	chr10	63682528	63682530	Quies	OpenSea	cg04148163	cg04148163
cg17898610_BC21	IL12RB2	1.26403	-0.298901	8.44156	3.19362e-12	5.81636e-09	17.1742	0.207867	8.40999	0.45059	chr1	67382089	67382091	Quies	OpenSea	cg17898610
cg20025680_BC21	TDRD9	1.53692	0.912798	8.44089	3.20265e-12	5.81987e-09	17.1716	0.244742	8.26432	0.645668	chr14	104037949	104037951	Quies	OpenSea
cg20469560_TC21	NIBAN1;RNU7-13P	1.02724	0.980106	8.43937	3.22315e-12	5.84416e-09	17.1657	0.155614	8.25747	0.660203	chr1	184822080	184822082	Quies	OpenSea	cg20469560
cg24615702_TC21	MEIOSIN	1.12793	0.655005	8.43236	3.31941e-12	5.99984e-09	17.1385	0.187941	8.56748	0.609166	chr19	45743259	45743261	Quies	OpenSea
cg21399717_BC21	NA	1.24279	-1.47777	8.43206	3.32364e-12	5.99984e-09	17.1374	0.155147	9.06021	0.272023	chr8	101250928	101250930	Quies	OpenSea	cg21399717	cg21399717
cg07079663_TC21	GFRA2	1.2405	0.489887	8.43151	3.3313e-12	6.00045e-09	17.1352	0.19871	8.41368	0.58095	chr8	21724397	21724399	Quies	OpenSea	cg07079663	cg07079663
cg06390648_TC21	AUTS2	1.06128	1.60856	8.42889	3.36818e-12	6.04051e-09	17.1251	0.126895	7.40537	0.745739	chr7	69603707	69603709	ReprPC	Shelf	cg06390648
cg09959147_BC21	MAPK4	1.16006	0.760508	8.42888	3.36829e-12	6.04051e-09	17.1251	0.18306	8.66656	0.624135	chr18	50664259	50664261	Quies	Island	cg09959147
cg14906130_TC21	MIR3163;PC	1.3552	1.9976	8.42616	3.40705e-12	6.09669e-09	17.1145	0.165895	7.7152	0.790532	chr11	66935267	66935269	Quies	OpenSea	cg14906130
cg14046414_BC21	RGS3	1.09096	1.1096	8.41061	3.6371e-12	6.49417e-09	17.0542	0.14917	7.62649	0.679317	chr9	113568290	113568292	TxWk	OpenSea	cg14046414	cg14046414
cg13084158_BC21	RTF1	1.48083	2.18247	8.40613	3.70622e-12	6.60319e-09	17.0369	0.151122	7.41269	0.809915	chr15	41477277	41477279	Tx	OpenSea	cg13084158	cg13084158
cg21642632_TC21	TBC1D8	0.969777	-0.397526	8.40539	3.71773e-12	6.60933e-09	17.034	0.161968	8.66676	0.432841	chr2	101112572	101112574	EnhA1	OpenSea	cg21642632	cg21642632
cg09617449_BC21	CACNG4;ENSG00000264491	0.918431	1.13604	8.39992	3.80411e-12	6.74826e-09	17.0128	0.135746	8.52116	0.68415	chr17	67021734	67021736	Quies	OpenSea	cg09617449
cg04770887_BC21	TTC21A	0.915503	1.24517	8.39925	3.81485e-12	6.7527e-09	17.0102	0.137509	8.63573	0.700351	chr3	39130645	39130647	Quies	OpenSea
cg18803843_TC21	VAMP5	0.934487	-0.626	8.39543	3.87662e-12	6.84725e-09	16.9954	0.146544	8.42448	0.396057	chr2	85590832	85590834	EnhA1	OpenSea	cg18803843
cg16218715_BC21	WDPCP	1.58802	-0.657767	8.39261	3.92272e-12	6.90654e-09	16.9845	0.234169	8.32639	0.395573	chr2	63699118	63699120	Quies	OpenSea	cg16218715	cg16218715
cg26764799_TC21	CPEB3	1.45622	0.371704	8.39235	3.92704e-12	6.90654e-09	16.9835	0.23961	8.16032	0.561641	chr10	92284543	92284545	Quies	OpenSea	cg26764799
cg13687023_BC21	ITGA11	1.20782	-0.892966	8.38846	3.99177e-12	7.00534e-09	16.9684	0.184209	8.96892	0.356219	chr15	68342362	68342364	Quies	OpenSea	cg13687023
cg05535946_BC21	NA	1.40878	2.24459	8.38178	4.10543e-12	7.18941e-09	16.9425	0.15877	8.0169	0.814766	chr3	132973619	132973621	Quies	OpenSea
cg03147531_BC21	CACNA1I	0.996307	0.831845	8.37965	4.14237e-12	7.23863e-09	16.9343	0.15516	8.37266	0.637255	chr22	39657451	39657453	ReprPC	OpenSea	cg03147531
cg24776194_TC21	LIMCH1	1.30695	0.699291	8.37492	4.22551e-12	7.36821e-09	16.9159	0.218312	8.78129	0.611379	chr4	41575592	41575594	Quies	OpenSea	cg24776194
cg14864022_TC11	RREB1	1.97188	2.85859	8.37071	4.30082e-12	7.4836e-09	16.8996	0.164084	6.98572	0.864543	chr6	7142376	7142378	EnhA2	Shore	cg14864022	cg14864022
cg12396641_BC21	MAML3	1.19605	0.363388	8.36956	4.32168e-12	7.50397e-09	16.8952	0.197283	8.21782	0.560991	chr4	140096161	140096163	EnhA1	OpenSea	cg12396641
cg16187661_BC21	NA	1.73673	0.36546	8.34758	4.73987e-12	8.21271e-09	16.81	0.287179	8.39941	0.55931	chr11	33896136	33896138	Quies	OpenSea
cg21142419_TC21	NA	1.71848	1.5097	8.34347	4.82242e-12	8.3381e-09	16.794	0.238668	7.62962	0.724748	chr3	193932288	193932290	Quies	OpenSea	cg21142419
cg22635120_TC21	CCDC17	0.935087	0.00887253	8.33747	4.9456e-12	8.53308e-09	16.7708	0.158413	8.71962	0.501279	chr1	45624434	45624436	TxWk	Shore	cg22635120
cg26421072_BC21	CDCP1	1.62627	1.0776	8.33469	5.00366e-12	8.61513e-09	16.76	0.245508	8.14733	0.668008	chr3	45139881	45139883	EnhA1	OpenSea	cg26421072
cg09065409_BC21	NA	1.0742	0.803945	8.3334	5.03089e-12	8.63186e-09	16.755	0.173153	8.50873	0.632146	chr15	69919001	69919003	Quies	OpenSea	cg09065409
cg20881689_TC21	ENSG00000261722	1.03176	0.982561	8.33323	5.03444e-12	8.63186e-09	16.7543	0.159499	8.69519	0.660217	chr16	79229480	79229482	Quies	OpenSea	cg20881689
cg19179189_TC21	ZNF618	0.899424	-0.455005	8.32512	5.20911e-12	8.9127e-09	16.7228	0.150102	8.80052	0.423429	chr9	113966562	113966564	Quies	OpenSea	cg19179189
cg20719229_BC21	BTBD1;ENSG00000259805;ENSG00000260351;ENSG00000260608	1.33188	0.552587	8.31633	5.405e-12	9.22859e-09	16.6888	0.223347	8.52638	0.588238	chr15	83053948	83053950	TxWk	OpenSea
cg01708932_BC21	NA	1.07025	-0.288934	8.31224	5.49892e-12	9.36943e-09	16.6729	0.178962	8.44081	0.451427	chr9	124220969	124220971	EnhA1	OpenSea	cg01708932
cg15750250_BC21	BDH1	0.899968	1.60183	8.30583	5.64906e-12	9.60528e-09	16.648	0.112958	8.21708	0.749543	chr3	197522249	197522251	EnhA2	OpenSea
cg02744457_BC21	ENSG00000285842	0.994864	-1.04486	8.29688	5.86551e-12	9.93977e-09	16.6133	0.148953	8.54409	0.329905	chr11	95641701	95641703	Quies	OpenSea	cg02744457
cg03809660_BC21	NA	1.0707	0.399265	8.2967	5.87004e-12	9.93977e-09	16.6126	0.180206	8.55105	0.566762	chr22	35569129	35569131	Quies	OpenSea	cg03809660
cg11018942_BC21	COBL	1.38994	0.0171921	8.29526	5.90548e-12	9.97917e-09	16.6071	0.229995	8.62966	0.503019	chr7	51140710	51140712	Quies	OpenSea
cg17975423_BC21	NA	1.53443	-0.424878	8.29083	6.01665e-12	1.01461e-08	16.5898	0.246477	8.19571	0.430485	chr4	56728817	56728819	Quies	OpenSea	cg17975423
cg14361001_BC21	NA	1.01921	1.28513	8.28123	6.26442e-12	1.05422e-08	16.5526	0.16205	8.96247	0.701438	chr9	81374282	81374284	Quies	OpenSea	cg14361001	cg14361001
cg07748584_BC21	NA	1.00524	-0.424317	8.27709	6.37416e-12	1.07049e-08	16.5366	0.163462	8.34969	0.429229	chr2	201907751	201907753	Quies	OpenSea	cg07748584
cg06510816_BC21	TEAD1	1.10414	1.48485	8.2649	6.70941e-12	1.12449e-08	16.4892	0.154102	8.08213	0.731811	chr11	12854085	12854087	EnhA2	OpenSea	cg06510816
cg15509461_TC21	NTRK2	1.03088	-0.685842	8.26299	6.76344e-12	1.13123e-08	16.4818	0.166556	8.40776	0.385487	chr9	84946246	84946248	Quies	OpenSea	cg15509461
cg24496237_TC21	MPP3	1.00715	1.01808	8.2526	7.06558e-12	1.17936e-08	16.4415	0.160509	8.93694	0.664759	chr17	43831742	43831744	TxWk	Shore	cg24496237
cg23649290_BC21	RAD51B	1.33025	-0.743863	8.24609	7.26144e-12	1.20959e-08	16.4163	0.19952	8.43265	0.380833	chr14	68146625	68146627	Quies	OpenSea	cg23649290
cg27203719_BC21	MCFD2	1.18231	0.795757	8.2444	7.31318e-12	1.21574e-08	16.4097	0.198916	9.01076	0.628519	chr2	46909229	46909231	Tx	OpenSea	cg27203719
cg17052756_BC11	JAZF1	1.54245	0.72882	8.23984	7.45486e-12	1.23678e-08	16.392	0.239516	7.797	0.617838	chr7	28104056	28104058	Quies	OpenSea	cg17052756	cg17052756
cg19671318_TC21	NA	0.939327	-0.261622	8.23699	7.54466e-12	1.24915e-08	16.3809	0.157306	8.45282	0.455846	chr17	67063192	67063194	Quies	OpenSea	cg19671318
cg03822263_BC21	NA	0.895928	1.68609	8.23237	7.69273e-12	1.2711e-08	16.363	0.11499	8.99086	0.758367	chr16	10832346	10832348	Quies	OpenSea	cg03822263
cg27136130_BC21	GNPTAB;RNA5SP368	0.92744	1.98194	8.22855	7.81723e-12	1.28907e-08	16.3482	0.104524	8.24505	0.794692	chr12	101779379	101779381	Quies	OpenSea	cg27136130
cg10692313_BC21	RTF1	1.47882	1.37906	8.22446	7.95268e-12	1.30878e-08	16.3323	0.204128	7.68571	0.713688	chr15	41477137	41477139	Tx	OpenSea	cg10692313
cg02467825_BC21	MYOSLID	0.891144	-0.844382	8.2215	8.05212e-12	1.32248e-08	16.3208	0.131992	8.45332	0.360652	chr2	207239433	207239435	Quies	OpenSea	cg02467825
cg15244936_BC21	NA	1.58895	0.158276	8.22098	8.06982e-12	1.32274e-08	16.3188	0.263028	8.25611	0.526738	chr10	75034092	75034094	Quies	OpenSea
cg07073234_BC21	ENSG00000289946;TXNRD2	0.811583	-0.494566	8.20777	8.53074e-12	1.3955e-08	16.2675	0.13315	8.71334	0.416567	chr22	19932550	19932552	Quies	OpenSea	cg07073234
cg08858239_TC21	ST3GAL1	1.31788	0.990926	8.19987	8.81893e-12	1.43977e-08	16.2368	0.185527	7.43563	0.659043	chr8	133557519	133557521	Quies	OpenSea	cg08858239
cg15639556_BC21	EPHB2	0.931975	0.666845	8.19906	8.84889e-12	1.44179e-08	16.2337	0.152986	8.33077	0.611527	chr1	22754453	22754455	Quies	OpenSea	cg15639556	cg15639556
cg26723459_BC21	ANKRD11	0.938164	0.870179	8.19817	8.88193e-12	1.4443e-08	16.2303	0.151941	8.39231	0.643545	chr16	89312276	89312278	Tx	OpenSea	cg26723459
cg20153537_TC21	NA	1.13245	0.567843	8.19688	8.93023e-12	1.44928e-08	16.2252	0.180735	8.20644	0.593725	chr3	194199380	194199382	Quies	OpenSea	cg20153537
cg19638572_TC21	RASSF5	1.45135	0.566752	8.19577	8.9723e-12	1.45323e-08	16.2209	0.237524	8.11044	0.593136	chr1	206559810	206559812	TssFlnkU	Shelf	cg19638572	cg19638572
cg10315303_BC21	NA	1.04012	0.980078	8.19496	9.00261e-12	1.45526e-08	16.2178	0.161706	7.98929	0.660546	chr3	177015320	177015322	Quies	OpenSea	cg10315303
cg10655499_BC21	ENSG00000272305	0.894582	1.04671	8.19347	9.05922e-12	1.46153e-08	16.212	0.138318	8.50838	0.670306	chr3	53050192	53050194	Quies	Shelf	cg10655499	cg10655499
cg00960745_TC21	NA	1.1574	-0.624581	8.19028	9.18177e-12	1.47839e-08	16.1996	0.188159	8.15567	0.396138	chr10	128140833	128140835	Quies	OpenSea	cg00960745
cg07460417_TC21	ENSG00000286215;RSPO3	0.878478	0.0715982	8.18913	9.22623e-12	1.48264e-08	16.1951	0.150332	8.55946	0.511926	chr6	127173729	127173731	Quies	OpenSea	cg07460417
cg14990842_TC21	CRADD	1.25123	2.14751	8.18096	9.54853e-12	1.52955e-08	16.1634	0.145292	8.95541	0.807894	chr12	93809963	93809965	Quies	OpenSea	cg14990842
cg13451886_TC21	ENSG00000266947;ENSG00000289211;SLFN5	1.16408	-0.127566	8.18079	9.5555e-12	1.52955e-08	16.1627	0.195336	8.35282	0.478484	chr17	35241771	35241773	Quies	Shore	cg13451886	cg13451886
cg02078311_BC21	NA	1.27771	-1.67297	8.17985	9.59318e-12	1.53259e-08	16.1591	0.137732	7.02314	0.249202	chr1	228805314	228805316	Quies	OpenSea
cg06845669_BC21	RNU2-52P	1.15178	1.03796	8.17536	9.77589e-12	1.55874e-08	16.1417	0.184471	8.32278	0.667343	chr20	41023114	41023116	Quies	OpenSea	cg06845669
cg00121339_TC21	CLEC16A	0.868461	0.355089	8.15743	1.05415e-11	1.67756e-08	16.072	0.147687	8.64327	0.559852	chr16	11033179	11033181	TxWk	OpenSea	cg00121339	cg00121339
cg05579791_BC21	ARMC8;NME9	1.58742	1.95404	8.15421	1.06851e-11	1.6971e-08	16.0595	0.214064	8.19019	0.77799	chr3	138283224	138283226	TxWk	OpenSea
cg13706730_BC21	RGS12;RPL7AP29	1.1752	1.45402	8.13984	1.13506e-11	1.79932e-08	16.0037	0.170647	8.28278	0.726348	chr4	3324480	3324482	Quies	OpenSea	cg13706730
cg08013100_BC21	RIPOR3	1.11536	0.320157	8.13661	1.15057e-11	1.82038e-08	15.9912	0.182063	8.0941	0.553011	chr20	50663189	50663191	EnhA2	OpenSea	cg08013100
cg02501155_BC11	ENSG00000261722	1.43453	1.22386	8.13419	1.16237e-11	1.83551e-08	15.9818	0.20962	8.78372	0.692328	chr16	79229575	79229577	Quies	OpenSea	cg02501155	cg02501155
cg08075974_TC21	UBASH3B	1.23653	0.978996	8.13367	1.16489e-11	1.83595e-08	15.9798	0.197195	8.19345	0.65772	chr11	122749011	122749013	EnhWk	OpenSea	cg08075974
cg08001389_TC21	ADAMTSL5;PLK5	-1.15054	0.864812	-8.13066	1.17971e-11	1.85574e-08	15.9681	-0.174936	-8.2123	0.640783	chr19	1514425	1514427	ReprPC	Shore	cg08001389	cg08001389
cg05651591_BC21	PLXNA4	1.08262	1.58555	8.12717	1.19717e-11	1.8796e-08	15.9545	0.142951	8.23787	0.745509	chr7	132204830	132204832	Quies	OpenSea	cg05651591
cg18025793_TC21	CPAMD8	1.21154	0.494973	8.12635	1.20133e-11	1.88252e-08	15.9513	0.196688	8.09255	0.582021	chr19	16986310	16986312	Quies	OpenSea	cg18025793
cg12100048_TC21	ENSG00000230782	1.06398	2.35604	8.12113	1.22795e-11	1.92057e-08	15.9311	0.106091	8.08418	0.832201	chr9	107102966	107102968	Quies	OpenSea	cg12100048
cg25261453_BC21	NA	1.06303	-0.352169	8.11959	1.23595e-11	1.92941e-08	15.9251	0.181303	8.45953	0.440715	chr20	40892756	40892758	Quies	OpenSea
cg11704068_TC21	ENSG00000232121	1.02711	-0.949612	8.11734	1.24769e-11	1.94313e-08	15.9163	0.157222	8.40142	0.345304	chr20	62636790	62636792	ReprPC	OpenSea	cg11704068
cg12344005_BC21	PTK2B	1.2591	1.52731	8.117	1.24949e-11	1.94313e-08	15.915	0.168512	7.45662	0.734775	chr8	27375748	27375750	Quies	OpenSea
cg21772548_BC21	NA	0.855854	0.865796	8.11139	1.27931e-11	1.98574e-08	15.8932	0.140398	8.67156	0.642823	chr15	62113541	62113543	Quies	OpenSea	cg21772548
cg03224927_BC21	NA	1.17626	1.01352	8.10967	1.28859e-11	1.99636e-08	15.8865	0.195434	8.97934	0.660971	chr12	6747791	6747793	Tx	Shore	cg03224927
cg01741344_BC21	KDM3A	-1.2427	0.709851	-8.10459	1.31637e-11	2.03389e-08	15.8668	-0.204653	-8.24418	0.617647	chr2	86490967	86490969	Tx	OpenSea	cg01741344
cg09463453_TC21	DLG5	0.926757	-1.25057	8.10434	1.31777e-11	2.03389e-08	15.8658	0.134345	8.30356	0.29992	chr10	77873703	77873705	EnhA1	OpenSea	cg09463453
cg09567173_BC21	NA	1.47421	0.526281	8.10317	1.32428e-11	2.04009e-08	15.8613	0.246845	8.26667	0.586655	chr16	54320727	54320729	Quies	OpenSea	cg09567173	cg09567173
cg04951437_TC21	NA	1.46577	-0.125236	8.10048	1.33935e-11	2.05943e-08	15.8508	0.241613	8.1204	0.480042	chr14	65117944	65117946	Quies	OpenSea	cg04951437
cg23473756_BC21	RBPJ	1.06541	-0.604567	8.09698	1.35917e-11	2.086e-08	15.8372	0.172449	8.21192	0.399071	chr4	26204457	26204459	Quies	OpenSea	cg23473756
cg27031716_TC21	NA	0.994251	-0.0544202	8.09651	1.3619e-11	2.08628e-08	15.8354	0.169613	8.3109	0.490778	chr12	94073492	94073494	Quies	OpenSea	cg27031716
cg14030069_TC21	ENSG00000283529;KCNB1	1.43649	-0.676727	8.09218	1.38693e-11	2.12066e-08	15.8186	0.234717	8.37709	0.390802	chr20	49420997	49420999	ReprPCWk	OpenSea	cg14030069
cg24497582_BC21	B3GALT1;B3GALT1-AS1	1.11743	-0.658669	8.08528	1.42773e-11	2.17898e-08	15.7918	0.171961	7.77854	0.391958	chr2	167832946	167832948	Quies	OpenSea	cg24497582
cg26446832_TC11	DKK3	1.77572	1.94618	8.08468	1.43134e-11	2.18042e-08	15.7894	0.183565	6.04676	0.773051	chr11	11994147	11994149	Quies	OpenSea	cg26446832	cg26446832
cg07392068_TC21	LTBP1	-1.01652	0.550014	-8.08142	1.4511e-11	2.20643e-08	15.7768	-0.166847	-8.23928	0.592001	chr2	33070519	33070521	Quies	OpenSea	cg07392068
cg06109515_TC21	TRPM1	1.40267	0.558547	8.07727	1.47666e-11	2.24114e-08	15.7606	0.23461	8.20663	0.590278	chr15	31070050	31070052	Quies	OpenSea	cg06109515
cg00545705_BC21	PLXNA2	1.0239	1.66868	8.07099	1.51614e-11	2.29679e-08	15.7362	0.139187	8.40967	0.755437	chr1	208208840	208208842	TxWk	OpenSea	cg00545705	cg00545705
cg25211759_BC21	ATP6V0D1	0.818501	0.394374	8.06938	1.52648e-11	2.30819e-08	15.73	0.139385	8.52618	0.566883	chr16	67459895	67459897	EnhA1	OpenSea	cg25211759
cg11922886_BC21	NA	1.61532	2.47417	8.06663	1.5442e-11	2.33069e-08	15.7193	0.14824	6.52154	0.83577	chr1	117847515	117847517	Quies	OpenSea	cg11922886
cg03766745_BC21	FOXP2	1.08224	1.94012	8.06491	1.55539e-11	2.34327e-08	15.7126	0.133729	8.08471	0.788444	chr7	114312826	114312828	Quies	OpenSea	cg03766745
cg20514290_BC21	FHOD3	0.917003	0.99061	8.06241	1.57188e-11	2.36376e-08	15.7029	0.145253	8.32037	0.662149	chr18	36302188	36302190	ReprPCWk	Shelf	cg20514290	cg20514290
cg24303210_TC21	ENSG00000261072;RFX7	1.07064	0.423314	8.06111	1.58049e-11	2.37145e-08	15.6978	0.179311	8.2397	0.570389	chr15	56192498	56192500	Quies	OpenSea	cg24303210
cg19971997_TC21	ENSG00000236556;FAM13C	1.45497	0.141133	8.06076	1.58278e-11	2.37145e-08	15.6965	0.239751	8.03428	0.52323	chr10	59280730	59280732	Quies	OpenSea	cg19971997
cg05634376_TC21	PC	1.52194	0.604533	8.05839	1.59862e-11	2.39081e-08	15.6873	0.24264	8.21737	0.597812	chr11	66892521	66892523	Quies	OpenSea	cg05634376	cg05634376
cg03810327_BC21	RAPGEF4	1.81306	1.03503	8.05379	1.62985e-11	2.43307e-08	15.6694	0.299505	8.89245	0.656699	chr2	172964515	172964517	Quies	OpenSea
cg09468514_BC21	DAAM2	1.43016	-1.5111	8.05226	1.64037e-11	2.44432e-08	15.6635	0.151357	6.03722	0.275054	chr6	39823447	39823449	Quies	OpenSea
cg13021774_BC21	NA	1.34483	1.04958	8.04967	1.65833e-11	2.4666e-08	15.6534	0.205882	7.9785	0.666874	chr8	116924998	116925000	Quies	OpenSea
cg02789814_BC21	ENSG00000230773	0.919474	1.08115	8.04205	1.71231e-11	2.53903e-08	15.6238	0.141801	8.28396	0.675818	chr2	48197269	48197271	Quies	OpenSea
cg20555517_TC21	ITGA11	1.07385	0.685779	8.04193	1.71322e-11	2.53903e-08	15.6233	0.17438	8.02192	0.612838	chr15	68340996	68340998	Quies	OpenSea
cg07427381_BC21	ENSG00000283529;KCNB1	1.49	1.29618	8.04148	1.71646e-11	2.53925e-08	15.6215	0.209753	7.9645	0.701048	chr20	49367921	49367923	Quies	OpenSea	cg07427381
cg01894366_TC21	NA	0.804366	-0.592684	8.02717	1.82292e-11	2.69188e-08	15.5659	0.133018	8.60184	0.399812	chr3	107981768	107981770	Quies	OpenSea	cg01894366	cg01894366
cg24998347_BC21	ASTN2;ASTN2-AS1	1.13097	0.106564	8.01855	1.89016e-11	2.78614e-08	15.5324	0.191381	8.15743	0.517968	chr9	116549323	116549325	Quies	OpenSea	cg24998347
cg06201902_TC21	KIAA0232	1.06579	0.191905	8.01777	1.89636e-11	2.79027e-08	15.5294	0.18053	8.08162	0.532485	chr4	6781237	6781239	TxWk	Shore
cg01426303_BC11	SNAP47	1.09627	0.746504	8.01687	1.9036e-11	2.7959e-08	15.5259	0.179938	8.41775	0.623022	chr1	227775021	227775023	TxWk	OpenSea	cg01426303	cg01426303
cg23640289_BC21	NA	0.997031	-2.32655	8.01178	1.94472e-11	2.85118e-08	15.5061	0.0954957	7.40681	0.172738	chr9	114113226	114113228	ReprPCWk	OpenSea	cg23640289
cg26081286_TC21	MED15	1.06954	0.560145	8.00954	1.96317e-11	2.86881e-08	15.4974	0.180836	8.46797	0.593331	chr22	20532358	20532360	EnhA1	OpenSea
cg24010210_BC21	LINC03007	1.16011	-0.376275	8.00947	1.96374e-11	2.86881e-08	15.4971	0.197167	8.21518	0.436541	chr7	25663464	25663466	Quies	OpenSea	cg24010210
cg09148948_TC21	DIRC3-AS1;RN7SKP43	1.11177	-0.422445	7.99977	2.04552e-11	2.98296e-08	15.4594	0.181378	7.9458	0.429925	chr2	217250282	217250284	Quies	OpenSea	cg09148948
cg03653601_TC21	ABCC1	1.22048	0.278765	7.99401	2.09561e-11	3.05058e-08	15.437	0.205047	8.09015	0.54646	chr16	16062181	16062183	TxWk	OpenSea		cg03653601
cg09866303_BC11	RREB1	1.88386	2.39865	7.99074	2.12459e-11	3.08729e-08	15.4243	0.194645	7.19679	0.825221	chr6	7142404	7142406	EnhA2	Shore	cg09866303	cg09866303
cg16200077_BC21	HIVEP3	1.02051	0.263005	7.97661	2.25471e-11	3.27056e-08	15.3694	0.168405	7.95197	0.543924	chr1	42002440	42002442	Quies	OpenSea	cg16200077
cg09030187_TC21	NA	1.19029	-1.285	7.95696	2.44886e-11	3.54591e-08	15.293	0.160348	7.78572	0.297954	chr1	205294609	205294611	EnhA1	OpenSea	cg09030187	cg09030187
cg09993853_BC21	LIPA	1.37154	1.36464	7.95133	2.50751e-11	3.62443e-08	15.2711	0.213177	8.51307	0.710557	chr10	89253104	89253106	Quies	Shore	cg09993853	cg09993853
cg19990386_TC21	NA	0.953543	-0.632835	7.94554	2.56936e-11	3.70729e-08	15.2486	0.156771	8.29983	0.394175	chr1	100860771	100860773	Quies	OpenSea	cg19990386
cg19104979_TC21	KLHL29	1.07045	1.30764	7.94427	2.58307e-11	3.72052e-08	15.2437	0.167532	8.62357	0.703557	chr2	23624843	23624845	Het	OpenSea	cg19104979
cg12382976_TC21	NA	1.03698	-1.84232	7.93843	2.64725e-11	3.80628e-08	15.221	0.131126	8.21499	0.222045	chr2	121189852	121189854	Quies	OpenSea	cg12382976
cg09926845_BC21	CYP4A22-AS1;LINC00853	1.05915	0.0694171	7.937	2.66322e-11	3.82253e-08	15.2154	0.179001	8.08811	0.512031	chr1	47178421	47178423	Quies	OpenSea	cg09926845
cg11972721_BC21	MED9	0.944099	0.881255	7.93552	2.67988e-11	3.83972e-08	15.2096	0.151923	8.26211	0.644511	chr17	17491417	17491419	Tx	Shelf	cg11972721	cg11972721
cg01697026_TC21	AFAP1	1.25074	-0.813574	7.93307	2.7076e-11	3.87267e-08	15.2001	0.181322	8.37163	0.368803	chr4	7828691	7828693	EnhA1	OpenSea	cg01697026
cg25595834_BC21	ENSG00000259353;RNF111;ZNF444P1	0.742189	0.8462	7.93192	2.72073e-11	3.88467e-08	15.1956	0.113053	8.15818	0.64009	chr15	58864678	58864680	Quies	Shore	cg25595834	cg25595834
cg05335953_TC21	IGSF21	1.10069	0.585619	7.92848	2.76032e-11	3.93434e-08	15.1823	0.183761	8.02523	0.597109	chr1	18349708	18349710	ReprPCWk	OpenSea	cg05335953	cg05335953
cg13845065_TC21	NA	1.27706	1.03779	7.92205	2.83604e-11	4.03526e-08	15.1572	0.206893	8.22804	0.664967	chr9	84258516	84258518	Quies	OpenSea
cg14632729_TC21	NA	1.05363	-0.0963094	7.91575	2.91206e-11	4.13624e-08	15.1328	0.17908	8.1053	0.483962	chr7	106114994	106114996	Quies	Shelf	cg14632729	cg14632729
cg19431495_BC21	EXOC3	1.00868	-0.282269	7.8952	3.17495e-11	4.50183e-08	15.0528	0.170918	8.13411	0.452347	chr5	454340	454342	Tx	OpenSea	cg19431495	cg19431495
cg10150265_BC21	ABCC1	1.04262	1.06025	7.89237	3.21285e-11	4.5477e-08	15.0419	0.163146	8.05067	0.67197	chr16	16015428	16015430	TxWk	OpenSea	cg10150265
cg20396559_TC11	MAGI1	1.68334	2.36636	7.89173	3.22159e-11	4.55222e-08	15.0393	0.182576	6.91759	0.824401	chr3	65713961	65713963	Quies	OpenSea	cg20396559	cg20396559
cg04060873_TC21	DAAM2	0.794597	0.514317	7.88872	3.26263e-11	4.60227e-08	15.0276	0.132145	8.11255	0.58743	chr6	39840788	39840790	Quies	OpenSea	cg04060873
cg21191774_TC21	BMERB1;MARF1	0.911819	0.936879	7.88137	3.36501e-11	4.73853e-08	14.999	0.144347	8.26182	0.653927	chr16	15597895	15597897	Tx	OpenSea
cg19380295_BC21	ENSG00000242136	1.13474	0.880457	7.87898	3.39891e-11	4.77806e-08	14.9898	0.185554	8.26981	0.643581	chr2	9103011	9103013	Quies	OpenSea	cg19380295	cg19380295
cg17163032_BC21	ERC1	1.12972	0.660013	7.87719	3.42463e-11	4.80598e-08	14.9828	0.186835	8.29295	0.608238	chr12	1306193	1306195	Quies	OpenSea
cg05829961_TC21	RXRA	-0.824686	-0.0860496	-7.87035	3.52454e-11	4.93773e-08	14.9562	-0.141087	-8.19651	0.485305	chr9	134371797	134371799	TxWk	OpenSea	cg05829961
cg07164667_BC21	CIT	0.852691	1.00202	7.86791	3.56075e-11	4.97994e-08	14.9467	0.136154	8.25761	0.664791	chr12	119752231	119752233	Quies	OpenSea	cg07164667
cg18026072_TC21	PARD3	1.05235	0.17359	7.86596	3.59016e-11	5.01253e-08	14.9391	0.178651	8.02361	0.528987	chr10	34727275	34727277	Quies	OpenSea	cg18026072
cg07666031_TC21	RASGEF1B	1.77273	1.14824	7.86249	3.64285e-11	5.07744e-08	14.9256	0.278457	8.03195	0.675494	chr4	81608171	81608173	Quies	OpenSea	cg07666031
cg13382389_BC21	SHANK2	0.929032	2.09782	7.86154	3.65746e-11	5.08915e-08	14.9219	0.10295	8.54031	0.806605	chr11	70500362	70500364	Quies	OpenSea	cg13382389
cg14362073_BC21	TBC1D9B	0.935869	0.377372	7.84794	3.87265e-11	5.37944e-08	14.869	0.159319	8.29186	0.563328	chr5	179906850	179906852	TssFlnkD	Shore	cg14362073
cg16711650_BC21	LINC01748	1.25417	-0.0227064	7.84721	3.88456e-11	5.38685e-08	14.8662	0.21103	7.95112	0.496474	chr1	60573866	60573868	Quies	OpenSea	cg16711650	cg16711650
cg10110907_BC21	LMTK2	1.2254	1.33692	7.84608	3.90294e-11	5.4032e-08	14.8618	0.18257	8.1187	0.708678	chr7	98175014	98175016	TxWk	Shelf	cg10110907
cg02999294_BC21	MCM3AP;MCM3AP-AS1	0.929437	-0.142594	7.84536	3.91485e-11	5.41055e-08	14.859	0.158249	8.10173	0.475631	chr21	46249844	46249846	Tx	OpenSea	cg02999294
cg03897127_TC21	ENSG00000259052	1.02837	1.65582	7.84447	3.92956e-11	5.41355e-08	14.8555	0.127451	7.81413	0.75322	chr14	100289062	100289064	TxWk	Shelf	cg03897127
cg08891357_BC21	NA	1.12046	0.604912	7.84443	3.93024e-11	5.41355e-08	14.8554	0.187065	7.97629	0.599917	chr5	172565785	172565787	Quies	OpenSea
cg03210579_BC21	NA	0.888785	-1.04208	7.84256	3.96114e-11	5.44697e-08	14.8481	0.128667	7.80645	0.330344	chr1	23984739	23984741	Quies	OpenSea	cg03210579
cg23371436_BC21	NAV2	1.21625	0.975098	7.84127	3.98276e-11	5.46753e-08	14.8431	0.199822	8.1971	0.656779	chr11	20089987	20089989	TxWk	OpenSea	cg23371436	cg23371436
cg10190035_TC21	ENSG00000259621;IGF1R	1.5032	1.85257	7.83089	4.16039e-11	5.70182e-08	14.8027	0.181732	7.46283	0.772945	chr15	98894630	98894632	TxWk	Shelf	cg10190035	cg10190035
cg03329307_TC21	MERTK	0.74367	-0.0899921	7.82254	4.30891e-11	5.89551e-08	14.7703	0.127542	8.32315	0.484649	chr2	111905013	111905015	TxWk	OpenSea
cg25294185_BC11	RNASEH2C	-0.924	-3.13913	-7.81134	4.51661e-11	6.16939e-08	14.7267	-0.0602948	-6.82669	0.10592	chr11	65720342	65720344	TssA	Island	cg25294185	cg25294185
cg09362240_TC21	ENSG00000223598	1.05116	1.74094	7.80819	4.57688e-11	6.24131e-08	14.7144	0.125274	7.36029	0.763726	chr6	151147241	151147243	Quies	OpenSea	cg09362240
cg12255873_TC21	ENSG00000253557	1.23549	1.31289	7.80605	4.61812e-11	6.28708e-08	14.7061	0.172003	7.11936	0.70658	chr8	19199065	19199067	Quies	OpenSea
cg05949667_TC11	ACAD8	0.994407	1.34927	7.80523	4.63413e-11	6.29842e-08	14.7029	0.140122	7.4858	0.713508	chr11	134256609	134256611	TxWk	Shelf	cg05949667	cg05949667
cg16091709_BC21	NAV2	1.11023	1.14557	7.80002	4.73665e-11	6.4271e-08	14.6827	0.169563	8.08392	0.683479	chr11	19726041	19726043	Quies	OpenSea
cg03492136_TC21	HVCN1	0.95657	-1.07773	7.7925	4.88885e-11	6.62265e-08	14.6534	0.143749	8.08404	0.325387	chr12	110699248	110699250	Quies	OpenSea	cg03492136	cg03492136
cg18311413_TC21	LINC02242;LINC02997	1.24566	1.71503	7.79132	4.91297e-11	6.64434e-08	14.6488	0.164751	7.86039	0.760926	chr5	67646854	67646856	Quies	OpenSea	cg18311413
cg18491851_BC21	INAVA	0.961753	0.0437531	7.78922	4.95663e-11	6.69234e-08	14.6407	0.163331	8.02436	0.507537	chr1	200910929	200910931	Quies	Shore	cg18491851
cg15423696_BC21	NA	1.35633	0.657376	7.78745	4.99354e-11	6.7311e-08	14.6338	0.216652	7.65809	0.60741	chr14	49898230	49898232	Quies	OpenSea	cg15423696
cg17375197_BC21	ENSG00000272732;MIOS-DT	1.32832	0.955326	7.78233	5.10215e-11	6.8662e-08	14.6139	0.21606	8.1796	0.648655	chr7	7553725	7553727	Quies	OpenSea	cg17375197
cg24146218_BC21	NA	1.28199	1.87992	7.78096	5.1316e-11	6.89451e-08	14.6085	0.16224	7.86874	0.779254	chr3	30356640	30356642	Quies	OpenSea	cg24146218
cg05503954_BC21	ENSG00000286866	1.17062	-1.63037	7.77714	5.21472e-11	6.99472e-08	14.5937	0.164696	8.83307	0.253456	chr12	4857555	4857557	ReprPC	OpenSea	cg05503954
cg18597315_TC21	BUB1B-PAK6;PAK6	1.31021	2.20309	7.75089	5.8228e-11	7.7976e-08	14.4916	0.152985	7.81774	0.811968	chr15	40256989	40256991	ReprPCWk	Shelf	cg18597315	cg18597315
cg01965027_TC21	RRAS2	1.02671	1.3248	7.74842	5.88349e-11	7.86603e-08	14.482	0.146827	7.75064	0.709482	chr11	14312835	14312837	Quies	OpenSea	cg01965027
cg22965600_TC21	SVIL	1.13808	-0.0753195	7.74799	5.89427e-11	7.86761e-08	14.4803	0.193992	8.02417	0.48709	chr10	29535453	29535455	EnhA1	OpenSea	cg22965600	cg22965600
cg27549079_BC21	CSNK1G1;ENSG00000259316	0.90628	1.11201	7.74496	5.96965e-11	7.95527e-08	14.4685	0.138077	7.85218	0.680739	chr15	64274742	64274744	Quies	OpenSea	cg27549079
cg16025410_BC21	C8orf86	0.741489	2.15821	7.74076	6.07597e-11	8.0838e-08	14.4522	0.0811935	8.34465	0.814694	chr8	38529530	38529532	EnhA1	OpenSea	cg16025410
cg08399771_BC21	NA	0.95721	1.90774	7.73813	6.14345e-11	8.16034e-08	14.4419	0.113166	7.88629	0.78437	chr6	47200633	47200635	Quies	OpenSea	cg08399771
cg22908872_BC21	IFT43;TTLL5	1.22744	-1.11399	7.73069	6.33867e-11	8.40602e-08	14.413	0.192121	7.98418	0.320169	chr14	75935266	75935268	Quies	OpenSea	cg22908872
cg13925776_TC21	NR1I2	0.543262	0.232558	7.7292	6.37837e-11	8.445e-08	14.4072	0.0934248	9.04383	0.53998	chr3	119812711	119812713	Quies	Shelf	cg13925776
cg21320605_BC21	KATNIP	0.997555	-0.866036	7.72249	6.56061e-11	8.67228e-08	14.3811	0.167214	8.7214	0.359757	chr16	27560893	27560895	Quies	OpenSea
cg12935715_BC21	CTNNBIP1;ENSG00000285701	1.08591	0.955127	7.71836	6.67541e-11	8.80982e-08	14.3651	0.168849	7.62187	0.656723	chr1	9900407	9900409	Quies	OpenSea	cg12935715
cg18593374_TC21	LHPP	0.810378	0.384514	7.71258	6.83948e-11	9.01184e-08	14.3426	0.135511	7.91691	0.565477	chr10	124613976	124613978	TxWk	Shore	cg18593374	cg18593374
cg18215705_BC21	GGT7	1.53979	1.13325	7.71056	6.89793e-11	9.07427e-08	14.3347	0.248973	8.13675	0.676316	chr20	34861225	34861227	TxWk	Shore	cg18215705	cg18215705
cg13062308_TC21	LINC01151	1.06719	-1.39786	7.70599	7.03166e-11	9.23537e-08	14.3169	0.137764	7.35289	0.280467	chr8	122680759	122680761	Quies	OpenSea
cg18406255_BC21	GTDC1	1.70251	1.9691	7.70335	7.11004e-11	9.32337e-08	14.3067	0.196483	7.12106	0.783836	chr2	144237499	144237501	Quies	OpenSea	cg18406255	cg18406255
cg15231494_BC21	NA	1.18683	0.434361	7.69995	7.21222e-11	9.44224e-08	14.2934	0.198717	7.74917	0.573287	chr18	7414727	7414729	Quies	OpenSea	cg15231494
cg03657038_BC21	GRIA2	1.32467	-0.169425	7.69855	7.25487e-11	9.473e-08	14.288	0.218419	7.6054	0.471999	chr4	157249167	157249169	Quies	OpenSea	cg03657038
cg12886814_TC21	KLF12	1.07201	0.614128	7.69842	7.25883e-11	9.473e-08	14.2875	0.157527	7.16015	0.60048	chr13	73940225	73940227	Quies	OpenSea	cg12886814
cg10197332_BC21	ENSG00000287559	1.1407	0.314471	7.69727	7.29404e-11	9.50382e-08	14.283	0.188458	7.62596	0.552093	chr6	17268397	17268399	Quies	OpenSea	cg10197332
cg19405222_BC21	NA	1.03254	-0.54497	7.69676	7.30943e-11	9.50876e-08	14.281	0.166304	7.82916	0.409934	chr20	47383950	47383952	EnhA1	OpenSea	cg19405222
cg15775568_BC21	NA	0.759812	0.129062	7.69298	7.42662e-11	9.6459e-08	14.2663	0.130337	8.1323	0.522221	chr2	54416146	54416148	Quies	OpenSea	cg15775568
cg01112954_BC21	NA	1.02721	1.47508	7.68721	7.60856e-11	9.86657e-08	14.2439	0.15153	7.72396	0.73034	chr3	187810543	187810545	Quies	OpenSea	cg01112954
cg09473441_BC21	LRFN2	0.963284	-0.317472	7.68376	7.71962e-11	9.99478e-08	14.2305	0.157919	7.84643	0.446903	chr6	40485698	40485700	Quies	OpenSea
cg17649857_BC21	COL23A1	1.30521	-0.202835	7.68199	7.77744e-11	1.00538e-07	14.2236	0.206572	7.79933	0.468204	chr5	178529159	178529161	Quies	Shelf	cg17649857
cg16716223_BC21	NA	1.01748	0.442544	7.68103	7.80887e-11	1.00642e-07	14.2198	0.173497	7.96479	0.573914	chr1	38025671	38025673	Tx	OpenSea	cg16716223
cg03016445_BC21	EGF	1.12899	0.340076	7.68099	7.81008e-11	1.00642e-07	14.2197	0.183489	7.58012	0.555478	chr4	109994547	109994549	Quies	OpenSea	cg03016445
cg17916980_TC21	CPPED1	0.943207	0.10273	7.67879	7.88268e-11	1.01418e-07	14.2111	0.160629	7.91734	0.517126	chr16	12771423	12771425	Quies	OpenSea	cg17916980
cg16505141_BC21	MIR3163;PC	1.11394	1.77579	7.67595	7.9773e-11	1.02475e-07	14.2001	0.151945	7.58751	0.767505	chr11	66935219	66935221	Quies	OpenSea
cg04519620_BC21	MTMR14	1.31318	1.20672	7.67354	8.05826e-11	1.03353e-07	14.1907	0.190136	7.17341	0.686902	chr3	9653626	9653628	Tx	OpenSea
cg05409888_TC21	NA	1.45666	1.07672	7.67133	8.13344e-11	1.04154e-07	14.1821	0.171284	5.92842	0.666633	chr3	120556454	120556456	Quies	OpenSea
cg08838953_BC21	CPB2-AS1;LCP1	1.18633	0.889505	7.67088	8.14896e-11	1.0419e-07	14.1804	0.193648	7.82197	0.644154	chr13	46149646	46149648	Quies	OpenSea	cg08838953
cg02570237_BC21	NA	0.884279	0.0568752	7.66495	8.35421e-11	1.06648e-07	14.1573	0.150826	7.97782	0.509801	chr20	40255356	40255358	Quies	OpenSea	cg02570237
cg03207917_TC21	ENSG00000235047	1.23419	1.09177	7.66449	8.37038e-11	1.06688e-07	14.1555	0.184921	7.60449	0.67595	chr2	175897244	175897246	Quies	OpenSea	cg03207917
cg17453433_BC21	B3GALT4;WDR46	0.964775	1.64094	7.65481	8.71762e-11	1.10941e-07	14.1179	0.130064	7.74993	0.752113	chr6	33279279	33279281	Tx	Shore	cg17453433	cg17453433
cg10130868_BC21	KCNQ5	0.981141	0.0634986	7.65079	8.8661e-11	1.12656e-07	14.1022	0.16644	7.81627	0.510924	chr6	72953156	72953158	Quies	OpenSea	cg10130868
cg20988476_BC21	CPVL	1.0436	0.624788	7.64878	8.9412e-11	1.13347e-07	14.0944	0.173716	7.89277	0.603855	chr7	29109659	29109661	Quies	OpenSea	cg20988476
cg15607978_TC21	ABLIM1	1.16138	0.371384	7.6486	8.94814e-11	1.13347e-07	14.0937	0.196247	7.94176	0.561807	chr10	114697539	114697541	Quies	OpenSea
cg16059778_BC21	SOX6	1.38824	1.99488	7.64401	9.12218e-11	1.15373e-07	14.0759	0.182204	7.39538	0.788029	chr11	16528058	16528060	Quies	OpenSea
cg14647287_BC21	TBC1D14	0.845661	1.01052	7.63266	9.56756e-11	1.20567e-07	14.0317	0.132318	7.99043	0.665173	chr4	6925455	6925457	TxWk	Shore	cg14647287	cg14647287
cg16025492_TC21	NA	1.37984	1.1484	7.63244	9.57648e-11	1.20567e-07	14.0309	0.227171	8.78821	0.675502	chr5	115429050	115429052	Quies	OpenSea	cg16025492	cg16025492
cg16218074_TC21	RCAN2	1.3114	1.48078	7.63242	9.57701e-11	1.20567e-07	14.0308	0.166539	7.41789	0.730389	chr6	46370759	46370761	Quies	OpenSea	cg16218074
cg14492276_BC21	SMARCA2	1.04198	0.916925	7.63011	9.67065e-11	1.2156e-07	14.0218	0.170601	7.87867	0.64987	chr9	2050898	2050900	TxWk	Shelf	cg14492276	cg14492276
cg17072482_BC21	TENM4	1.09393	0.724181	7.62552	9.85878e-11	1.23735e-07	14.0039	0.178321	7.56096	0.620645	chr11	79156070	79156072	Quies	OpenSea	cg17072482
cg08672225_BC21	LINC01615	0.838611	1.73395	7.62336	9.94849e-11	1.24669e-07	13.9955	0.10442	8.00917	0.765009	chr6	169158965	169158967	Quies	OpenSea		cg08672225
cg01578016_BC21	RUNX1T1	1.19056	1.49386	7.6182	1.01663e-10	1.27204e-07	13.9755	0.155097	6.91455	0.730115	chr8	92073222	92073224	Quies	OpenSea	cg01578016
cg21920239_BC21	PECAM1	0.697023	0.244329	7.61388	1.03524e-10	1.29336e-07	13.9587	0.117171	8.05702	0.541641	chr17	64327666	64327668	EnhA2	OpenSea	cg21920239
cg04918708_BC21	SOX13	1.19113	0.668732	7.61016	1.05155e-10	1.31173e-07	13.9442	0.194807	7.48077	0.610486	chr1	204088771	204088773	EnhA1	OpenSea	cg04918708	cg04918708
cg11324623_BC21	NSMCE2	0.999795	2.54442	7.60867	1.05814e-10	1.31795e-07	13.9384	0.0962353	7.72064	0.849199	chr8	125126522	125126524	TxWk	OpenSea	cg11324623
cg01357124_TC21	SHISAL2A	0.939392	1.52689	7.60652	1.06772e-10	1.32728e-07	13.9301	0.129203	7.79029	0.738342	chr1	52665916	52665918	Quies	OpenSea	cg01357124
cg00240880_TC21	CCN5;KCNK15-AS1	0.753159	-0.466201	7.60627	1.06887e-10	1.32728e-07	13.9291	0.123827	7.99149	0.421103	chr20	44714591	44714593	EnhA1	OpenSea	cg00240880	cg00240880	cg00240880
cg17681258_TC21	GCLC	1.07063	-0.490197	7.59987	1.09794e-10	1.36131e-07	13.9042	0.174365	7.6445	0.418287	chr6	53524548	53524550	TxWk	OpenSea	cg17681258
cg12354990_BC21	FBXO16;ZNF395	1.27306	1.90146	7.59785	1.10729e-10	1.37083e-07	13.8964	0.148304	7.14854	0.780207	chr8	28373489	28373491	TxWk	OpenSea
cg09632790_TC21	NA	1.40637	1.20929	7.59424	1.12422e-10	1.38969e-07	13.8823	0.221298	7.49692	0.688495	chr20	4713328	4713330	Quies	OpenSea	cg09632790
cg03690528_BC21	ADAMTS9-AS2	1.2746	1.48265	7.58998	1.1445e-10	1.41263e-07	13.8657	0.172965	7.678	0.728122	chr3	64720442	64720444	Quies	OpenSea	cg03690528
cg16843162_BC21	NA	0.909549	-0.34107	7.58901	1.14918e-10	1.41488e-07	13.862	0.152254	7.80233	0.442535	chr11	17063752	17063754	Quies	OpenSea	cg16843162
cg04982211_TC21	FLNB	0.996555	-1.49779	7.58888	1.14978e-10	1.41488e-07	13.8615	0.123156	7.30296	0.267976	chr3	58120611	58120613	Tx	Shelf
cg04914660_TC21	ENSG00000273118	1.22568	0.283146	7.58488	1.16924e-10	1.43667e-07	13.8459	0.198817	7.3984	0.547035	chr2	212958835	212958837	Quies	OpenSea	cg04914660
cg07576338_TC21	BHLHE40-AS1	1.06267	0.097904	7.58347	1.17618e-10	1.44304e-07	13.8404	0.180735	7.71269	0.516611	chr3	4899835	4899837	Quies	OpenSea	cg07576338
cg02437089_BC21	ZFAT	1.10642	1.51105	7.5814	1.18649e-10	1.45351e-07	13.8324	0.15793	8.46724	0.733747	chr8	134643909	134643911	Quies	OpenSea	cg02437089
cg17416565_BC21	NA	0.722431	0.671183	7.58089	1.18899e-10	1.45397e-07	13.8304	0.119363	8.03445	0.613018	chr1	30323822	30323824	Quies	OpenSea	cg17416565
cg07894309_BC21	DCST1	1.08633	0.70889	7.58061	1.19041e-10	1.45397e-07	13.8293	0.173941	7.34578	0.616505	chr1	155038917	155038919	Quies	OpenSea	cg07894309
cg00749681_BC21	NA	1.15538	0.955523	7.57908	1.19806e-10	1.46114e-07	13.8234	0.178714	8.01563	0.65436	chr2	100786525	100786527	Quies	OpenSea
cg07243502_BC21	ENSG00000250771;ENSG00000287216	0.753996	0.215394	7.57709	1.20811e-10	1.4712e-07	13.8156	0.129242	8.02788	0.536827	chr4	153652470	153652472	Quies	OpenSea
cg13450610_BC21	C9orf92	1.02604	-0.411388	7.57665	1.21035e-10	1.47174e-07	13.8139	0.171909	7.62366	0.430673	chr9	16268075	16268077	Quies	OpenSea
cg16204225_BC21	NA	1.28811	-0.509801	7.5758	1.21468e-10	1.47481e-07	13.8106	0.216544	7.82092	0.415613	chr12	105485557	105485559	Quies	OpenSea	cg16204225	cg16204225
cg19476662_TC21	LINC01588	1.26511	-2.58983	7.57385	1.22465e-10	1.48473e-07	13.803	0.122947	7.9857	0.148593	chr14	49999341	49999343	EnhA1	Shelf
cg14909611_TC21	CCNY	1.1553	0.50268	7.56764	1.25703e-10	1.52172e-07	13.7788	0.194906	7.76798	0.583961	chr10	35272023	35272025	Quies	OpenSea
cg19737457_BC21	NA	0.925033	-0.679676	7.56636	1.26375e-10	1.52761e-07	13.7739	0.148953	7.74821	0.386442	chr22	35465488	35465490	Quies	OpenSea	cg19737457
cg27378216_TC21	SETBP1	1.08131	0.0136228	7.56568	1.26738e-10	1.52974e-07	13.7712	0.183815	7.69315	0.502249	chr18	44701205	44701207	EnhA1	OpenSea	cg27378216	cg27378216	cg27378216
cg18748135_BC21	DHRS12;ENSG00000285444	1.06023	0.866287	7.56209	1.2866e-10	1.55065e-07	13.7573	0.176083	8.06242	0.641902	chr13	51769909	51769911	EnhA2	OpenSea
cg25740457_BC21	CCKBR	1.60352	0.994575	7.55991	1.29843e-10	1.56262e-07	13.7488	0.242666	7.09285	0.656989	chr11	6271665	6271667	ReprPCWk	Shore	cg25740457	cg25740457
cg14128623_BC21	NA	1.23485	1.63772	7.55835	1.307e-10	1.57062e-07	13.7427	0.159232	7.02003	0.749255	chr11	34825779	34825781	Quies	OpenSea	cg14128623
cg12774916_BC21	ZNF704	0.851752	0.0685683	7.54954	1.35622e-10	1.62738e-07	13.7085	0.145862	7.85618	0.511757	chr8	80808001	80808003	Quies	OpenSea
cg11647452_BC21	NA	1.31372	0.818691	7.54903	1.35911e-10	1.62847e-07	13.7065	0.211069	7.89608	0.632943	chr13	23448873	23448875	Quies	OpenSea		cg11647452
cg21641237_BC21	ATP6V0D1	0.95391	1.09383	7.54789	1.3656e-10	1.63386e-07	13.7021	0.149359	7.61782	0.677265	chr16	67462325	67462327	TxWk	OpenSea
cg19038246_BC21	GRAMD1B	1.02211	0.803633	7.5471	1.37016e-10	1.63693e-07	13.699	0.144515	6.67684	0.631424	chr11	123475069	123475071	Quies	OpenSea	cg19038246	cg19038246
cg04870918_TC21	NIBAN1;RNU7-13P	1.00828	0.670774	7.54065	1.40777e-10	1.6794e-07	13.6739	0.17185	8.1381	0.608413	chr1	184822776	184822778	Quies	OpenSea	cg04870918	cg04870918
cg07435052_BC21	LINC03004	1.01816	1.21085	7.53478	1.44283e-10	1.71628e-07	13.6511	0.143308	7.09978	0.694725	chr6	137723211	137723213	Quies	OpenSea	cg07435052
cg12534371_BC21	CDH13	1	0.00793055	7.53478	1.44287e-10	1.71628e-07	13.6511	0.169692	7.60601	0.501557	chr16	83349169	83349171	Quies	OpenSea	cg12534371
cg05132077_TC11	ENSG00000286381	-1.24178	-0.163171	-7.53206	1.45937e-10	1.7334e-07	13.6405	-0.208738	-7.7757	0.473867	chr22	49052507	49052509	TssFlnk	Shore	cg05132077	cg05132077
cg10999189_BC21	GGT7	1.2282	1.73252	7.52831	1.48257e-10	1.7584e-07	13.6259	0.166895	7.50009	0.760592	chr20	34852452	34852454	TxWk	OpenSea	cg10999189
cg10186961_BC21	NA	0.875523	0.430433	7.52788	1.48521e-10	1.75898e-07	13.6243	0.146345	7.71683	0.572618	chr2	236319257	236319259	Quies	OpenSea	cg10186961
cg15116677_TC11	MAPK4	1.94486	2.70658	7.52736	1.48844e-10	1.76027e-07	13.6223	0.141005	6.83867	0.852269	chr18	50664142	50664144	Quies	Island	cg15116677	cg15116677
cg05901884_BC21	GALNT2	1.34088	-0.246789	7.52403	1.5094e-10	1.78248e-07	13.6093	0.223911	7.56508	0.458505	chr1	230120315	230120317	TxWk	OpenSea	cg05901884
cg18647570_TC21	DHX8	1.05645	0.845737	7.50991	1.6015e-10	1.88852e-07	13.5544	0.171404	7.74953	0.638599	chr17	43517247	43517249	Tx	OpenSea	cg18647570	cg18647570
cg09216092_BC21	ATXN1	1.27667	0.504899	7.50827	1.61258e-10	1.89735e-07	13.548	0.210708	7.41828	0.58415	chr6	16583669	16583671	Quies	OpenSea
cg11417701_BC21	IRF4	0.735771	-0.0365313	7.50811	1.61361e-10	1.89735e-07	13.5474	0.126221	7.9973	0.493777	chr6	401310	401312	ReprPCWk	OpenSea	cg11417701	cg11417701
cg09701955_BC21	NA	1.04371	2.2853	7.50656	1.62415e-10	1.90701e-07	13.5414	0.108103	7.57421	0.824331	chr2	235315851	235315853	Quies	OpenSea	cg09701955
cg05897169_TC21	ENSG00000266947;ENSG00000289211;SLFN5	1.01866	-0.0102274	7.5033	1.6465e-10	1.92871e-07	13.5287	0.173248	7.72588	0.498019	chr17	35241578	35241580	Quies	Shore	cg05897169	cg05897169
cg14053461_TC21	NA	1.16515	0.0860489	7.50305	1.64829e-10	1.92871e-07	13.5277	0.197404	7.65853	0.51434	chr8	125464210	125464212	Quies	OpenSea	cg14053461
cg19790020_BC21	NA	1.00592	0.552511	7.50259	1.65141e-10	1.92871e-07	13.526	0.170147	7.68927	0.591758	chr6	14305401	14305403	Quies	OpenSea	cg19790020
cg24616450_BC21	MICOS10;MICOS10-NBL1;NBL1	1.30856	2.16898	7.5025	1.65205e-10	1.92871e-07	13.5256	0.141255	7.46034	0.812247	chr1	19613645	19613647	TxWk	OpenSea	cg24616450
cg18593031_BC21	N4BP2L2	0.87273	0.324534	7.50095	1.66284e-10	1.93855e-07	13.5196	0.148469	7.72876	0.555353	chr13	32472141	32472143	Quies	OpenSea
cg11953913_TC21	CYSTM1	0.65808	0.247019	7.50028	1.66753e-10	1.94125e-07	13.517	0.112664	8.11007	0.54229	chr5	140183287	140183289	EnhA1	OpenSea		cg11953913
cg22396498_TC21	CRTC3	0.992115	0.936847	7.49842	1.68058e-10	1.95367e-07	13.5097	0.151151	7.19478	0.654335	chr15	90598306	90598308	EnhA1	OpenSea	cg22396498	cg22396498
cg18956935_BC21	CFAP298-TCP10L;EVA1C	0.782762	0.50876	7.49485	1.70597e-10	1.98037e-07	13.4958	0.13072	7.71714	0.586115	chr21	32456599	32456601	EnhA2	OpenSea	cg18956935
cg26247144_BC21	SYN3;TIMP3	1.03303	0.651971	7.49218	1.72517e-10	1.99983e-07	13.4855	0.174523	7.88625	0.607084	chr22	32826757	32826759	Quies	OpenSea
cg15953515_BC21	PGAP2	0.828026	0.311785	7.49173	1.72841e-10	2.00076e-07	13.4837	0.141484	7.83473	0.55314	chr11	3815613	3815615	Quies	OpenSea
cg21526420_TC21	AOPEP	1.62355	1.5811	7.49085	1.73481e-10	2.00533e-07	13.4803	0.245799	8.09381	0.732836	chr9	94946116	94946118	EnhA1	OpenSea	cg21526420
cg23885809_BC11	RP1L1	1.39707	2.05838	7.48486	1.77896e-10	2.05347e-07	13.457	0.168265	7.28965	0.796599	chr8	10611859	10611861	Quies	Shore	cg23885809	cg23885809
cg25333855_BC21	ZMYND8	1.01507	0.580581	7.4783	1.82852e-10	2.10771e-07	13.4315	0.155176	7.04504	0.596078	chr20	47313086	47313088	TxWk	OpenSea
cg03512076_TC21	AZIN1;MAILR	0.733429	-0.33722	7.47782	1.83227e-10	2.10906e-07	13.4296	0.123882	7.95393	0.442816	chr8	102894848	102894850	Quies	OpenSea	cg03512076	cg03512076
cg22074824_BC21	ANKFY1	0.960647	0.710227	7.47597	1.84647e-10	2.12243e-07	13.4225	0.153392	7.43422	0.618573	chr17	4234233	4234235	Tx	OpenSea
cg20345674_TC21	CACNA1D	1.16899	0.441056	7.47344	1.86617e-10	2.14207e-07	13.4127	0.197872	7.67763	0.573742	chr3	53650510	53650512	Quies	OpenSea	cg20345674
cg05954228_BC21	NA	1.17123	0.768537	7.47106	1.88493e-10	2.16058e-07	13.4034	0.185751	7.42345	0.626197	chr17	74512985	74512987	Quies	OpenSea	cg05954228
cg00832661_TC21	NA	0.918715	0.836281	7.46943	1.89787e-10	2.17238e-07	13.397	0.148887	7.67557	0.638241	chr2	230665575	230665577	Quies	OpenSea	cg00832661
cg09390327_TC21	NA	1.13865	0.180892	7.46645	1.92169e-10	2.19657e-07	13.3855	0.192825	7.62237	0.530236	chr6	33599630	33599632	Quies	OpenSea
cg19084893_TC21	NKAIN1	1.137	-1.9249	7.46526	1.93135e-10	2.20454e-07	13.3808	0.129814	7.99505	0.2162	chr1	31216111	31216113	Quies	OpenSea		cg19084893
cg13803690_BC21	NA	1.2069	1.2808	7.46477	1.93532e-10	2.20599e-07	13.3789	0.182584	7.61445	0.702852	chr9	78808743	78808745	Quies	OpenSea
cg26073082_BC21	ENSG00000225790	0.714668	1.41526	7.46115	1.96489e-10	2.23659e-07	13.3649	0.0980992	7.5748	0.724847	chr3	177929448	177929450	Quies	OpenSea	cg26073082
cg09745236_TC21	SH3BGRL2	1.10568	0.109154	7.4604	1.97105e-10	2.23895e-07	13.362	0.18696	7.56624	0.518844	chr6	79671698	79671700	EnhA1	OpenSea
cg26788852_TC21	MAPKBP1	1.25567	1.49699	7.46024	1.97243e-10	2.23895e-07	13.3613	0.180631	7.71349	0.730706	chr15	41805725	41805727	TxWk	OpenSea	cg26788852	cg26788852
cg24058010_BC21	ZFHX3	1.00528	1.20189	7.45795	1.9914e-10	2.25736e-07	13.3524	0.130013	6.84276	0.691654	chr16	72890010	72890012	TxWk	OpenSea	cg24058010
cg19717298_BC21	TTLL5	0.864416	-0.467551	7.44791	2.07707e-10	2.35122e-07	13.3134	0.142359	7.68641	0.421555	chr14	75717956	75717958	TxWk	OpenSea
cg23485591_TC21	NA	1.00658	1.38183	7.44573	2.09613e-10	2.36733e-07	13.3049	0.150661	7.74916	0.71697	chr7	25562152	25562154	Quies	OpenSea	cg23485591	cg23485591
cg03778809_BC21	CLN8;KBTBD11-OT1	1.06802	0.530781	7.44562	2.09708e-10	2.36733e-07	13.3045	0.179884	7.66716	0.587984	chr8	1773070	1773072	Tx	OpenSea	cg03778809
cg18724104_TC21	FNDC3A	0.69257	1.71535	7.44301	2.1201e-10	2.39003e-07	13.2944	0.0836095	7.36485	0.764036	chr13	49132732	49132734	Tx	OpenSea
cg07767776_TC21	ENSG00000226883;FGGY	1.39966	1.68805	7.44162	2.13254e-10	2.40075e-07	13.289	0.201633	7.54447	0.7503	chr1	59768946	59768948	Quies	OpenSea	cg07767776
cg24437007_TC21	NA	0.921545	1.89655	7.43882	2.15771e-10	2.42504e-07	13.2781	0.105885	7.06522	0.785049	chr15	73720461	73720463	Quies	OpenSea	cg24437007
cg01162378_BC21	CDH11	1.20883	0.727954	7.43856	2.16004e-10	2.42504e-07	13.2771	0.19967	7.98913	0.618792	chr16	65029899	65029901	Quies	OpenSea	cg01162378	cg01162378
cg20932150_BC21	FSCN2	0.699249	-0.867614	7.43787	2.16635e-10	2.4288e-07	13.2744	0.107317	7.73693	0.355943	chr17	81528241	81528243	ReprPC	Island	cg20932150	cg20932150
cg05483096_BC21	MGLL	0.950242	0.58355	7.43585	2.18478e-10	2.44281e-07	13.2665	0.16084	7.73932	0.597457	chr3	127788683	127788685	TxWk	OpenSea
cg22872857_TC21	XPO7	1.00859	-0.397348	7.43556	2.18736e-10	2.44281e-07	13.2654	0.169844	7.53406	0.432977	chr8	21937473	21937475	Quies	OpenSea	cg22872857	cg22872857
cg12521566_BC21	NA	1.46261	1.412	7.43552	2.18779e-10	2.44281e-07	13.2653	0.196572	6.79782	0.713077	chr1	8184554	8184556	Quies	OpenSea	cg12521566
cg21797793_BC21	TBC1D1	1.14618	-0.595138	7.43294	2.21154e-10	2.46597e-07	13.2552	0.178155	7.29289	0.402288	chr4	37895918	37895920	Quies	OpenSea	cg21797793
cg03110120_TC21	GNAQ	0.761549	1.50969	7.43072	2.23221e-10	2.48564e-07	13.2466	0.100961	7.4006	0.73785	chr9	77751916	77751918	Quies	OpenSea	cg03110120
cg19949453_BC21	EML1	1.10436	2.28429	7.42398	2.29622e-10	2.55163e-07	13.2204	0.118709	6.94273	0.824333	chr14	99832184	99832186	Quies	OpenSea
cg16995750_BC21	FLNB;FLNB-AS1	1.32567	1.26003	7.42382	2.2977e-10	2.55163e-07	13.2198	0.203557	7.46076	0.69692	chr3	58165367	58165369	EnhA1	OpenSea	cg16995750
cg10565285_BC21	CHST12	1.2469	1.01684	7.42237	2.31171e-10	2.56372e-07	13.2142	0.192992	7.56069	0.66262	chr7	2438745	2438747	TxWk	OpenSea
cg23211468_TC21	NA	0.618371	0.0259497	7.41047	2.42994e-10	2.6912e-07	13.1679	0.106603	8.14893	0.504444	chr10	69716241	69716243	Quies	OpenSea	cg23211468	cg23211468
cg21867387_TC21	LPP	1.75657	1.51611	7.40678	2.46779e-10	2.72943e-07	13.1536	0.223123	6.4573	0.721777	chr3	188230873	188230875	Quies	OpenSea	cg21867387
cg22218042_TC21	CDH22	0.984824	2.386	7.40569	2.47913e-10	2.73827e-07	13.1493	0.0894122	6.55528	0.83636	chr20	46269395	46269397	ReprPC	OpenSea	cg22218042
cg20490305_TC21	ENSG00000259394	1.27696	1.33825	7.40454	2.49112e-10	2.7478e-07	13.1449	0.204294	8.38673	0.70698	chr15	62951792	62951794	Quies	Shore
cg14310240_BC21	KCNMA1	1.02973	1.25038	7.40168	2.52113e-10	2.77718e-07	13.1338	0.149252	7.31867	0.698275	chr10	77532325	77532327	Quies	OpenSea	cg14310240
cg23053513_TC21	DNAJC1	1.3799	1.80983	7.38891	2.65968e-10	2.92586e-07	13.0842	0.176429	6.87198	0.769301	chr10	22005200	22005202	Quies	Shore	cg23053513
cg13900224_TC21	ENSG00000237372	1.13651	2.12138	7.38345	2.72128e-10	2.98961e-07	13.0629	0.137364	7.20707	0.80515	chr9	89647820	89647822	Quies	OpenSea
cg13484644_BC21	MLLT3	0.897827	1.19438	7.37714	2.79415e-10	3.06556e-07	13.0384	0.133188	7.61541	0.69254	chr9	20353426	20353428	Quies	OpenSea
cg02378393_BC21	NA	1.05439	0.294891	7.37551	2.81324e-10	3.08187e-07	13.0321	0.174778	7.24884	0.549763	chr6	167762453	167762455	Quies	OpenSea	cg02378393
cg00213424_BC21	NA	0.615518	-0.795801	7.37523	2.81653e-10	3.08187e-07	13.031	0.0984064	8.07965	0.366776	chr1	10636325	10636327	EnhA2	Shore
cg19699519_BC21	NA	1.02902	-0.728218	7.37452	2.82495e-10	3.08633e-07	13.0283	0.15544	7.34757	0.379614	chr1	174040732	174040734	Quies	OpenSea	cg19699519
cg07766942_BC21	UBE2E2	1.88246	0.784149	7.37425	2.82815e-10	3.08633e-07	13.0272	0.29776	7.97489	0.621376	chr3	23256786	23256788	Quies	OpenSea	cg07766942
cg19717300_TC21	TTLL5	1.03148	1.48494	7.37379	2.83355e-10	3.08812e-07	13.0254	0.140339	6.83953	0.731574	chr14	75718154	75718156	TxWk	OpenSea
cg25208073_BC21	MIR646HG	1.14987	1.28053	7.37043	2.87375e-10	3.12777e-07	13.0124	0.168691	7.85649	0.701639	chr20	60086245	60086247	ReprPC	Shore	cg25208073
cg06471194_BC21	CHD6	0.702004	0.935043	7.36826	2.89995e-10	3.1521e-07	13.004	0.109645	7.87403	0.654571	chr20	41604139	41604141	Quies	OpenSea	cg06471194
cg02621087_TC21	ASB15	0.867575	-0.269807	7.36485	2.94173e-10	3.19328e-07	12.9907	0.147745	7.61228	0.454095	chr7	123637546	123637548	Quies	OpenSea		cg02621087
cg15479438_BC21	ENSG00000250357;ENSG00000287292	1.02792	0.10345	7.35797	3.02768e-10	3.28222e-07	12.964	0.174529	7.46793	0.517152	chr4	148692520	148692522	Quies	OpenSea	cg15479438
cg17953816_BC21	CTNNBIP1;ENSG00000285701	1.05535	-0.883886	7.35521	3.06298e-10	3.31611e-07	12.9532	0.160887	7.36801	0.356789	chr1	9900594	9900596	Quies	OpenSea	cg17953816	cg17953816
cg16149138_TC21	NA	0.986647	0.978426	7.35211	3.1029e-10	3.3549e-07	12.9412	0.155431	7.2944	0.66056	chr7	46603339	46603341	Quies	OpenSea	cg16149138	cg16149138
cg21785649_TC21	ENSG00000261722	0.983946	0.723874	7.34947	3.13747e-10	3.38183e-07	12.931	0.156875	7.41016	0.620158	chr16	79229472	79229474	Quies	OpenSea
cg26241725_TC21	NUDCD3	1.22949	0.348176	7.34943	3.13799e-10	3.38183e-07	12.9308	0.19327	6.99514	0.55695	chr7	44403966	44403968	Tx	OpenSea	cg26241725
cg09218334_BC21	NA	1.04464	-0.122513	7.34926	3.14019e-10	3.38183e-07	12.9302	0.174812	7.43926	0.479349	chr11	1514815	1514817	EnhWk	Shore	cg09218334
cg02753187_BC21	CALCOCO2	0.986682	-1.81002	7.34507	3.19583e-10	3.43724e-07	12.9139	0.119653	7.12826	0.226728	chr17	48841817	48841819	TssFlnkU	OpenSea	cg02753187	cg02753187
cg17116738_TC21	SIDT1	1.32415	0.834498	7.34258	3.22927e-10	3.46866e-07	12.9042	0.210294	7.19811	0.634399	chr3	113616116	113616118	Quies	OpenSea	cg17116738
cg03140410_BC21	RHBDL3	0.912985	-0.483132	7.33586	3.32151e-10	3.56306e-07	12.8781	0.154425	7.54482	0.418726	chr17	32267791	32267793	EnhBiv	Shore	cg03140410
cg04008854_BC21	NA	1.12654	1.45935	7.32743	3.44081e-10	3.68621e-07	12.8454	0.155517	7.23823	0.728065	chr8	128308658	128308660	Quies	OpenSea	cg04008854
cg09152853_TC21	TIGD6	1.00774	1.50514	7.31562	3.61521e-10	3.86799e-07	12.7995	0.143568	7.85259	0.735425	chr5	149993767	149993769	TxWk	OpenSea	cg09152853	cg09152853
cg22089250_BC21	NA	0.824474	-0.856676	7.3149	3.62612e-10	3.87461e-07	12.7967	0.125122	7.3144	0.359336	chr16	54422235	54422237	ReprPCWk	OpenSea	cg22089250
cg26838360_TC21	ENSG00000234810	0.928262	-0.0237183	7.31283	3.65767e-10	3.90322e-07	12.7887	0.158639	7.55303	0.495794	chr1	55421653	55421655	Het	OpenSea	cg26838360
cg13228922_TC21	SOGA1	0.864763	0.570355	7.3112	3.68274e-10	3.92487e-07	12.7823	0.147673	7.76918	0.5948	chr20	36822350	36822352	TxWk	OpenSea	cg13228922
cg23428228_BC21	NA	1.09984	-0.123786	7.30706	3.74701e-10	3.98818e-07	12.7663	0.186671	7.36223	0.479164	chr12	115440646	115440648	Quies	OpenSea	cg23428228
cg07624040_BC21	LDLRAD4	0.886912	2.36551	7.30197	3.82775e-10	4.06884e-07	12.7465	0.0917609	7.96726	0.833346	chr18	13261138	13261140	EnhA1	Shore	cg07624040
cg02229517_TC21	SDCCAG8	0.834374	1.62535	7.30146	3.83597e-10	4.07229e-07	12.7445	0.115976	7.71626	0.751123	chr1	243462360	243462362	Quies	OpenSea
cg10088828_BC21	EEFSEC	0.940726	1.1735	7.30069	3.84821e-10	4.08e-07	12.7416	0.151087	8.30973	0.68652	chr3	128317483	128317485	Quies	OpenSea	cg10088828
cg10434977_BC21	NA	0.784256	-0.295439	7.29892	3.87688e-10	4.10508e-07	12.7347	0.128653	7.41575	0.450202	chr8	66560257	66560259	Quies	OpenSea	cg10434977	cg10434977
cg06818532_BC21	BBX	0.935219	-1.22855	7.29617	3.9217e-10	4.14718e-07	12.724	0.132007	7.34602	0.302718	chr3	107599184	107599186	TssFlnkU	OpenSea	cg06818532	cg06818532
cg11562536_BC21	ENSG00000254847	1.67711	2.20746	7.2951	3.93935e-10	4.16048e-07	12.7199	0.196154	6.4842	0.808503	chr11	12539667	12539669	Quies	OpenSea	cg11562536
cg00209623_BC21	NA	0.848456	1.51906	7.29431	3.95239e-10	4.16888e-07	12.7168	0.114988	7.51058	0.738482	chr3	194133316	194133318	EnhBiv	Shore	cg00209623	cg00209623
cg08022364_BC21	ANKRD13A;C12orf76	0.90701	1.07797	7.29246	3.98311e-10	4.19588e-07	12.7096	0.136617	7.4247	0.675143	chr12	110039500	110039502	EnhA1	OpenSea	cg08022364
cg13119036_TC21	BABAM2	1.24657	-0.0545408	7.28924	4.0372e-10	4.2474e-07	12.6971	0.207957	7.24064	0.491458	chr2	28269548	28269550	Quies	OpenSea	cg13119036
cg14191688_BC21	CTTN	1.10768	1.60717	7.2889	4.04296e-10	4.24801e-07	12.6958	0.156804	7.26534	0.74453	chr11	70410928	70410930	Tx	Shore	cg14191688	cg14191688
cg16363413_TC21	NA	0.98937	1.36987	7.28806	4.0571e-10	4.25741e-07	12.6925	0.145089	7.13116	0.716294	chr15	68019560	68019562	Quies	OpenSea	cg16363413
cg06089824_TC21	ST3GAL1	1.67539	1.63076	7.28335	4.13797e-10	4.33672e-07	12.6742	0.221668	6.49279	0.745074	chr8	133508570	133508572	Quies	OpenSea	cg06089824
cg03220447_BC21	NAV2	0.67251	-0.696894	7.27831	4.22616e-10	4.42349e-07	12.6547	0.107011	7.62519	0.383417	chr11	19723746	19723748	EnhA1	OpenSea	cg03220447	cg03220447
cg14055887_BC21	SURF4	0.87136	0.826941	7.274	4.303e-10	4.49709e-07	12.638	0.140968	7.47097	0.637267	chr9	133369788	133369790	TxWk	OpenSea	cg14055887	cg14055887
cg01126481_TC21	RUNX2	1.16763	1.92581	7.27375	4.30745e-10	4.49709e-07	12.637	0.124212	6.15337	0.786084	chr6	45540684	45540686	Quies	OpenSea	cg01126481
cg14137238_BC21	ZNF618	0.775622	-0.0823269	7.2733	4.31568e-10	4.49994e-07	12.6352	0.131182	7.53809	0.486362	chr9	113989512	113989514	Quies	OpenSea
cg11524174_TC21	ANK3	0.913814	0.844219	7.26953	4.38419e-10	4.56558e-07	12.6206	0.146252	7.21962	0.64032	chr10	60201118	60201120	Quies	OpenSea	cg11524174
cg08669716_BC21	NA	0.981345	1.1775	7.26621	4.44548e-10	4.62353e-07	12.6077	0.148741	7.32156	0.689279	chr2	64771765	64771767	Quies	Shelf	cg08669716
cg27110206_BC21	ENSG00000258086;ENSG00000258137	1.30462	2.20125	7.2656	4.45684e-10	4.62947e-07	12.6054	0.15854	7.32592	0.811048	chr12	54356491	54356493	TxWk	OpenSea	cg27110206	cg27110206
cg07201989_TC21	DOCK9	1.39976	1.36542	7.26139	4.53607e-10	4.7058e-07	12.589	0.217755	8.27341	0.707298	chr13	98853679	98853681	Quies	OpenSea	cg07201989
cg14852613_TC21	SVIL	0.970736	0.960866	7.25981	4.56614e-10	4.731e-07	12.5829	0.15174	7.34323	0.656781	chr10	29539658	29539660	Quies	OpenSea
cg14982329_BC21	ENSG00000263798;PRR15L	1.66552	2.60854	7.25564	4.64642e-10	4.80811e-07	12.5667	0.171209	6.57288	0.845559	chr17	47956047	47956049	EnhA2	OpenSea	cg14982329
cg01534540_BC21	DDR2	0.642343	-0.376169	7.25217	4.71438e-10	4.87228e-07	12.5533	0.109004	7.85327	0.435798	chr1	162716227	162716229	Quies	OpenSea
cg07754940_BC21	NA	1.58902	-1.99811	7.24994	4.7586e-10	4.91179e-07	12.5446	0.178993	6.96321	0.215228	chr10	88152971	88152973	Quies	OpenSea	cg07754940	cg07754940
cg24250374_TC11	C1orf21;ENSG00000285847	1.15188	0.860067	7.24937	4.77006e-10	4.91742e-07	12.5424	0.184219	7.41763	0.641321	chr1	184621946	184621948	EnhA1	OpenSea	cg24250374	cg24250374
cg03200376_BC21	MAN1C1	0.854406	2.66791	7.24396	4.87905e-10	5.02346e-07	12.5214	0.0827892	8.17301	0.860617	chr1	25785896	25785898	Quies	OpenSea	cg03200376
cg18898492_BC21	COBL	0.760353	1.90109	7.24335	4.89153e-10	5.02999e-07	12.519	0.0918886	7.61721	0.786871	chr7	51023809	51023811	Quies	OpenSea	cg18898492
cg24903668_TC21	ENSG00000251205	1.16675	0.184658	7.2386	4.98979e-10	5.1246e-07	12.5006	0.181882	7.09871	0.52877	chr5	143561478	143561480	Quies	OpenSea	cg24903668	cg24903668
cg13615555_TC21	GRTP1;GRTP1-AS1	0.999681	-0.614462	7.2379	5.00442e-10	5.13319e-07	12.4979	0.162512	7.29632	0.39793	chr13	113351711	113351713	Quies	OpenSea	cg13615555
cg16483709_BC21	ENSG00000287545	0.655294	0.75323	7.23611	5.04195e-10	5.16523e-07	12.4909	0.104503	7.76443	0.62651	chr11	119865651	119865653	ReprPCWk	OpenSea	cg16483709
cg22508142_BC21	SAMHD1	1.2179	1.60515	7.23242	5.12026e-10	5.2389e-07	12.4766	0.175673	7.35593	0.74464	chr20	36930803	36930805	Quies	OpenSea
cg24123824_TC21	ARHGAP26	0.84622	0.292107	7.22706	5.23632e-10	5.35097e-07	12.4558	0.145108	7.52282	0.549444	chr5	143031084	143031086	Quies	OpenSea	cg24123824	cg24123824
cg16904245_BC21	NA	1.55497	1.7179	7.22647	5.24941e-10	5.35766e-07	12.4535	0.215998	6.82456	0.751656	chr20	57730170	57730172	Quies	OpenSea	cg16904245
cg02678221_TC21	PVT1	1.20935	-0.142123	7.2234	5.31718e-10	5.42009e-07	12.4416	0.196609	7.09305	0.477619	chr8	127809847	127809849	EnhA1	OpenSea	cg02678221
cg14457019_BC21	NACC2	0.83896	1.82442	7.21668	5.4686e-10	5.56751e-07	12.4156	0.0994708	7.15473	0.775796	chr9	136021663	136021665	Quies	OpenSea
cg18881111_BC21	LINC00393	2.02285	0.668403	7.21559	5.49361e-10	5.58541e-07	12.4113	0.269209	5.86356	0.601702	chr13	73482417	73482419	Quies	OpenSea
cg23972078_BC21	SEC24D	1.05277	1.36244	7.21532	5.49981e-10	5.58541e-07	12.4103	0.158357	7.36812	0.714024	chr4	118767343	118767345	Tx	OpenSea	cg23972078
cg22467671_TC21	MLLT3	0.785516	-0.291474	7.21433	5.52266e-10	5.60167e-07	12.4064	0.132845	7.48102	0.450378	chr9	20512811	20512813	Quies	OpenSea	cg22467671
cg23097499_TC21	MIR7846;TNFRSF1B	1.34376	2.17273	7.20869	5.65446e-10	5.72827e-07	12.3846	0.155534	6.1903	0.811023	chr1	12165511	12165513	ReprPCWk	Shore	cg23097499	cg23097499
cg11997153_TC21	AOX1	1.28507	1.2732	7.20771	5.67759e-10	5.7446e-07	12.3808	0.179451	6.72045	0.699498	chr2	200662887	200662889	Quies	OpenSea	cg11997153
cg02616341_BC21	ACTN1;HMGN1P3	0.869436	-0.0950707	7.20498	5.74277e-10	5.80338e-07	12.3702	0.148816	7.47933	0.483796	chr14	68888340	68888342	Tx	OpenSea	cg02616341
cg09086104_BC21	ENSG00000286732	0.84633	1.12388	7.20428	5.7596e-10	5.81323e-07	12.3675	0.125317	7.36194	0.682836	chr17	57253476	57253478	Quies	Shelf	cg09086104
cg23986882_TC21	ARRDC5	0.84695	0.814363	7.19664	5.94634e-10	5.99432e-07	12.3379	0.134695	7.33043	0.635319	chr19	4896771	4896773	Quies	OpenSea
cg26091124_TC21	NA	1.13069	1.72861	7.19512	5.98435e-10	6.02523e-07	12.3319	0.143469	7.18534	0.762075	chr6	37128142	37128144	EnhA2	OpenSea	cg26091124
cg02438816_BC21	ENSG00000264853;ENSG00000265987;GRB2	0.927149	0.64845	7.19229	6.05566e-10	6.08955e-07	12.321	0.155915	7.65226	0.607695	chr17	75372107	75372109	Quies	OpenSea	cg02438816
cg22794803_BC21	TPCN1	0.793853	-0.440842	7.19044	6.10259e-10	6.12922e-07	12.3138	0.129211	7.35504	0.425931	chr12	113273182	113273184	TxWk	OpenSea	cg22794803
cg13042319_TC21	PTPRG;RNU2-10P	0.785482	1.89919	7.18475	6.24926e-10	6.26884e-07	12.2918	0.0965022	7.71387	0.78568	chr3	62118936	62118938	Quies	OpenSea	cg13042319
cg11638496_TC21	AK8	1.27521	0.915577	7.18228	6.31432e-10	6.32637e-07	12.2821	0.195493	6.68213	0.64857	chr9	132798583	132798585	ReprPCWk	OpenSea	cg11638496
cg16550413_BC21	ENSG00000287771	1.19137	-1.6029	7.17691	6.45757e-10	6.46198e-07	12.2613	0.158398	7.45806	0.258004	chr2	102048669	102048671	TxWk	OpenSea	cg16550413
cg14688167_TC21	C2CD2	1.00804	-0.0869738	7.17422	6.53037e-10	6.52196e-07	12.2509	0.171671	7.25116	0.485144	chr21	41901386	41901388	TxWk	OpenSea	cg14688167
cg12303015_BC21	ZFAT	1.26684	1.62052	7.17411	6.53342e-10	6.52196e-07	12.2505	0.172615	7.7088	0.744236	chr8	134510319	134510321	Quies	OpenSea	cg12303015
cg00487299_BC21	VANGL1	0.688246	1.71748	7.17294	6.56534e-10	6.54585e-07	12.246	0.0846628	7.25661	0.764733	chr1	115665605	115665607	Tx	OpenSea	cg00487299
cg16492515_BC21	CSGALNACT1	1.47772	1.19205	7.17063	6.62916e-10	6.59833e-07	12.237	0.216486	6.72148	0.687027	chr8	19661405	19661407	Quies	OpenSea	cg16492515
cg06139749_BC21	ENSG00000224746	1.01976	1.54114	7.17045	6.63408e-10	6.59833e-07	12.2363	0.131042	6.90693	0.739305	chr7	135795767	135795769	Quies	OpenSea	cg06139749	cg06139749
cg11821697_BC21	ENSG00000259868	0.95412	-0.827077	7.16836	6.69224e-10	6.64811e-07	12.2282	0.14424	7.0142	0.364028	chr14	55913738	55913740	Quies	OpenSea	cg11821697
cg10950615_BC21	CLASP1	1.09818	1.18062	7.16644	6.74608e-10	6.69349e-07	12.2208	0.172754	7.4699	0.687727	chr2	121562217	121562219	Quies	OpenSea	cg10950615	cg10950615
cg07312943_TC21	ENSG00000259580;FSIP1	0.97347	0.474038	7.16456	6.79945e-10	6.73828e-07	12.2135	0.157976	6.99414	0.579739	chr15	39777670	39777672	Quies	OpenSea	cg07312943
cg25261454_TC21	NA	0.786554	-1.1803	7.16351	6.82918e-10	6.75956e-07	12.2094	0.120987	7.7568	0.309015	chr20	40892773	40892775	Quies	OpenSea
cg15570635_BC21	AKAP13;ENSG00000259375	0.923914	-0.323194	7.16214	6.8685e-10	6.79029e-07	12.2041	0.157531	7.73568	0.447143	chr15	85581586	85581588	EnhG2	OpenSea	cg15570635
cg21749436_BC21	MIR29B2CHG	1.16383	-1.09953	7.15328	7.12749e-10	7.03784e-07	12.1697	0.177672	7.57605	0.322488	chr1	207849426	207849428	Quies	OpenSea	cg21749436
cg17541774_BC21	ANO6	0.904885	1.26103	7.15191	7.16817e-10	7.06342e-07	12.1644	0.130213	6.92985	0.703362	chr12	45242489	45242491	Quies	OpenSea
cg09317107_TC21	FYB2	0.877057	-0.648955	7.15183	7.17063e-10	7.06342e-07	12.1641	0.135519	7.15514	0.392033	chr1	56788784	56788786	Quies	OpenSea	cg09317107
cg10859945_TC21	NA	0.831926	0.793404	7.14685	7.3213e-10	7.20318e-07	12.1448	0.137558	7.58063	0.630983	chr3	193897928	193897930	Quies	OpenSea	cg10859945
cg15648220_BC21	ENSG00000229272	0.992857	2.37765	7.14414	7.40482e-10	7.27662e-07	12.1343	0.0993353	6.65507	0.835204	chr10	118960089	118960091	Quies	OpenSea
cg07413492_BC21	VMP1	1.03181	0.304173	7.14302	7.43954e-10	7.30198e-07	12.13	0.174696	7.25972	0.550885	chr17	59814843	59814845	Quies	OpenSea	cg07413492
cg00195689_BC21	NA	0.778726	-0.695153	7.13846	7.58242e-10	7.43331e-07	12.1123	0.122378	7.456	0.383778	chr3	114212650	114212652	Quies	OpenSea	cg00195689
cg19305938_BC21	FZD3;MIR4288	0.761443	1.85472	7.13785	7.60191e-10	7.44352e-07	12.1099	0.0896177	7.19164	0.780954	chr8	28506249	28506251	Quies	OpenSea	cg19305938	cg19305938
cg18359596_BC21	ENSG00000258380;FOXN3	1.07075	0.404801	7.13699	7.62915e-10	7.46127e-07	12.1066	0.177823	7.16042	0.567686	chr14	89409126	89409128	TxWk	OpenSea	cg18359596	cg18359596
cg14140871_TC21	COL27A1	1.01508	0.826427	7.13089	7.82601e-10	7.64468e-07	12.083	0.140682	6.51094	0.634828	chr9	114248533	114248535	Quies	OpenSea
cg15436426_TC21	ENSG00000288208;TESK2	0.682207	0.518876	7.1263	7.97725e-10	7.78314e-07	12.0652	0.115437	7.60785	0.587958	chr1	45375586	45375588	Quies	OpenSea	cg15436426
cg16677112_TC21	EFNA1	0.829795	-0.706148	7.12544	8.00608e-10	7.80198e-07	12.0618	0.128152	7.21872	0.383495	chr1	155131428	155131430	TxWk	Shelf	cg16677112	cg16677112
cg02984737_BC21	NA	1.58874	2.29117	7.12447	8.03865e-10	7.82442e-07	12.0581	0.176167	6.21396	0.819375	chr1	200864995	200864997	TxWk	OpenSea	cg02984737
cg12791554_TC21	ENSG00000275778;PRH1;TAS2R14;TAS2R20	1.48333	0.192638	7.12361	8.06737e-10	7.83578e-07	12.0548	0.233555	6.88655	0.53008	chr12	10999022	10999024	Quies	OpenSea	cg12791554	cg12791554	cg12791554
cg03030292_TC21	CSGALNACT1	1.09849	0.703458	7.12355	8.06945e-10	7.83578e-07	12.0545	0.179571	7.02762	0.616403	chr8	19540724	19540726	Quies	OpenSea	cg03030292
cg10290728_BC21	ENSG00000260951	0.657233	-0.254732	7.12288	8.09191e-10	7.84829e-07	12.0519	0.111862	7.60565	0.456459	chr7	25429961	25429963	Quies	OpenSea	cg10290728	cg10290728
cg06475653_TC21	ENDOU;RPAP3-DT	0.738529	0.251159	7.12145	8.14058e-10	7.88617e-07	12.0464	0.125464	7.44149	0.542956	chr12	47718574	47718576	Quies	OpenSea	cg06475653
cg27243969_TC21	DYTN	0.961469	0.417428	7.1211	8.15227e-10	7.88661e-07	12.045	0.16232	7.20552	0.570707	chr2	206670967	206670969	Quies	OpenSea	cg27243969
cg19917254_BC21	LINC02543	1.25399	1.77232	7.12066	8.16729e-10	7.88661e-07	12.0433	0.168229	6.86942	0.766395	chr6	15998677	15998679	Quies	OpenSea	cg19917254	cg19917254
cg07166321_BC21	GAB1	0.747601	0.485592	7.12059	8.16991e-10	7.88661e-07	12.043	0.125177	7.41296	0.582448	chr4	143376853	143376855	Quies	OpenSea
cg09524774_BC21	ENSG00000272442;TCTE1;TMEM151B	0.730174	-0.970015	7.1173	8.28276e-10	7.97682e-07	12.0303	0.100821	6.72979	0.341998	chr6	44295237	44295239	ReprPC	Shore
cg09253679_BC21	WASF3	0.819919	-0.0249105	7.1173	8.28283e-10	7.97682e-07	12.0303	0.139518	7.35024	0.495812	chr13	26561561	26561563	Quies	Shelf	cg09253679	cg09253679
cg01107626_BC21	MPRIP	0.85613	1.45732	7.11653	8.30949e-10	7.9931e-07	12.0273	0.120006	7.6307	0.729708	chr17	17190296	17190298	TxWk	OpenSea	cg01107626
cg10505343_BC21	NA	0.943894	-0.361516	7.11621	8.32051e-10	7.99432e-07	12.0261	0.151951	6.96792	0.43983	chr7	460478	460480	Quies	Shelf
cg20950834_BC21	STK3	1.30769	-0.0104409	7.10894	8.57689e-10	8.23101e-07	11.9979	0.221068	7.13695	0.498334	chr8	98726673	98726675	Quies	OpenSea	cg20950834
cg23039316_TC21	TNFRSF1A	1.46977	2.00055	7.10732	8.6349e-10	8.27698e-07	11.9917	0.19018	7.39638	0.78954	chr12	6342884	6342886	EnhA1	OpenSea	cg23039316
cg05302774_TC21	ENSG00000287124	1.03463	0.294329	7.10591	8.68604e-10	8.31627e-07	11.9862	0.174475	7.1282	0.549629	chr10	23461554	23461556	Quies	OpenSea	cg05302774
cg04415610_BC21	DCLK1	0.725578	0.775304	7.10027	8.89293e-10	8.50442e-07	11.9643	0.119791	7.62936	0.629756	chr13	35857944	35857946	Quies	OpenSea	cg04415610	cg04415610
cg05702739_BC21	COBL	0.71331	1.45754	7.09835	8.96428e-10	8.56266e-07	11.9569	0.101119	7.79991	0.730315	chr7	51023863	51023865	Quies	OpenSea	cg05702739
cg02143055_BC21	ENSG00000286263	1.1121	0.108569	7.09575	9.06227e-10	8.64619e-07	11.9468	0.187518	7.11038	0.517926	chr1	234863639	234863641	EnhA1	OpenSea
cg27289543_BC21	PCSK6	1.05641	0.604377	7.09399	9.12882e-10	8.69956e-07	11.94	0.171583	6.9625	0.599328	chr15	101483595	101483597	ReprPCWk	OpenSea	cg27289543
cg22791543_BC21	SLC12A2-DT	0.958701	0.537371	7.09368	9.14065e-10	8.70071e-07	11.9388	0.163042	7.47895	0.588456	chr5	128080839	128080841	Quies	Shelf	cg22791543	cg22791543
cg16001165_TC21	ENSG00000289243	0.930836	-0.99362	7.08888	9.32575e-10	8.8666e-07	11.9202	0.12723	6.7746	0.33995	chr4	128660710	128660712	Quies	OpenSea	cg16001165	cg16001165
cg08286564_BC21	NA	1.11937	1.00274	7.08822	9.3513e-10	8.8806e-07	11.9177	0.178111	7.24947	0.660821	chr5	95883543	95883545	Quies	OpenSea
cg03353824_BC21	KRTAP29-1	1.13068	0.0582462	7.08434	9.5042e-10	9.01535e-07	11.9026	0.191802	7.1177	0.510191	chr17	41303305	41303307	Quies	OpenSea	cg03353824
cg02504696_BC21	NA	0.664002	0.565719	7.084	9.51738e-10	9.01741e-07	11.9013	0.112111	7.62591	0.595518	chr2	19752643	19752645	Quies	OpenSea
cg13739586_BC21	MIR3681HG	1.06482	1.32681	7.08135	9.62345e-10	9.10738e-07	11.8911	0.150881	6.84864	0.708056	chr2	12617400	12617402	Quies	OpenSea	cg13739586
cg07004010_BC21	SEC24D	1.13038	-1.7557	7.07683	9.80648e-10	9.26989e-07	11.8736	0.143846	7.00288	0.235186	chr4	118746282	118746284	TxWk	OpenSea
cg19004267_BC21	ENSG00000286684	0.856726	0.0899792	7.07127	1.00365e-09	9.47644e-07	11.852	0.146656	7.35832	0.515067	chr9	1043669	1043671	ReprPC	Shore	cg19004267
cg00242849_BC21	TNFRSF1B	0.840565	-0.826286	7.07027	1.00783e-09	9.50495e-07	11.8482	0.136657	7.39344	0.363007	chr1	12170463	12170465	ReprPCWk	Shelf
cg07866556_BC21	SCUBE2	0.774685	-0.795563	7.06003	1.05184e-09	9.9086e-07	11.8085	0.119244	7.2292	0.367547	chr11	9121055	9121057	Quies	OpenSea	cg07866556
cg16906765_BC21	NA	0.701635	-0.537343	7.05874	1.05748e-09	9.95024e-07	11.8035	0.113681	7.38359	0.409543	chr15	75182696	75182698	EnhWk	Shelf	cg16906765	cg16906765
cg06961147_BC21	TANC1	1.14164	-0.625161	7.05169	1.08905e-09	1.02356e-06	11.7762	0.180361	6.92969	0.396896	chr2	158967750	158967752	TssFlnkU	Shore	cg06961147	cg06961147
cg02627824_BC21	NA	0.858669	2.48767	7.05002	1.09666e-09	1.02953e-06	11.7698	0.083314	7.07947	0.846079	chr11	66988635	66988637	Quies	OpenSea	cg02627824
cg13579036_TC21	ENSG00000259675	1.14231	0.635611	7.04905	1.10109e-09	1.0325e-06	11.766	0.18002	6.7054	0.604354	chr15	61655040	61655042	Quies	OpenSea	cg13579036
cg03999340_BC21	ENSG00000287299;SPATS2L	1.24656	1.99946	7.04785	1.10663e-09	1.03651e-06	11.7614	0.159963	7.72161	0.790523	chr2	200451546	200451548	Quies	OpenSea
cg20213108_BC21	ARHGAP11A-SCG5;SCG5;SCG5-AS1	0.960448	2.08525	7.04622	1.11416e-09	1.04238e-06	11.7551	0.109664	7.03301	0.804854	chr15	32657684	32657686	Quies	OpenSea
cg10927846_BC21	DAAM2	0.725304	0.942876	7.04427	1.12328e-09	1.04971e-06	11.7475	0.116872	7.33788	0.65623	chr6	39855877	39855879	Quies	OpenSea	cg10927846
cg21296104_TC21	LCMT1	0.759722	0.219907	7.04173	1.13523e-09	1.05967e-06	11.7377	0.129103	7.27997	0.537543	chr16	25119887	25119889	TxWk	OpenSea
cg09907473_TC21	LINC01620	0.63017	0.492248	7.04126	1.13746e-09	1.06055e-06	11.7359	0.107367	7.80333	0.583507	chr20	44465254	44465256	Quies	OpenSea	cg09907473
cg20018618_TC21	ZDHHC14	-0.909077	1.08599	-7.038	1.153e-09	1.07381e-06	11.7233	-0.139112	-7.38373	0.677156	chr6	157398463	157398465	Quies	OpenSea	cg20018618
cg05508389_BC21	IFT122	0.909495	-0.363573	7.03607	1.16229e-09	1.08124e-06	11.7158	0.154276	7.19216	0.438274	chr3	129514280	129514282	TxWk	OpenSea
cg19906192_BC21	RILPL1	0.7742	-0.0955014	7.03498	1.16762e-09	1.08496e-06	11.7116	0.132319	7.27811	0.483689	chr12	123485684	123485686	Quies	OpenSea	cg19906192
cg21168558_BC21	NA	0.564374	-0.461772	7.03053	1.18947e-09	1.10401e-06	11.6943	0.0929433	7.64207	0.421458	chr16	13885906	13885908	Quies	OpenSea
cg08439752_BC21	ENSG00000234810	1.03714	-0.299039	7.02897	1.19723e-09	1.10996e-06	11.6883	0.175883	7.15055	0.449818	chr1	55338180	55338182	Quies	OpenSea	cg08439752
cg21348214_TC21	NA	1.34413	1.36992	7.02681	1.20808e-09	1.11875e-06	11.6799	0.199719	7.58433	0.708911	chr1	234586917	234586919	Quies	OpenSea
cg16987229_BC21	CSGALNACT1	1.17773	-0.731941	7.02002	1.24274e-09	1.14955e-06	11.6537	0.186619	6.96189	0.379557	chr8	19694629	19694631	Quies	OpenSea	cg16987229
cg20488123_TC21	CDKAL1	0.722647	0.439967	7.01565	1.26555e-09	1.16933e-06	11.6368	0.123445	7.43909	0.574508	chr6	20688829	20688831	Quies	OpenSea	cg20488123	cg20488123
cg11254527_TC21	KIAA0319L;ZMYM4	1.4417	1.83995	7.01396	1.27452e-09	1.17629e-06	11.6302	0.191823	7.49654	0.771004	chr1	35408093	35408095	Tx	OpenSea	cg11254527	cg11254527
cg13928756_BC21	ERGIC1	1.19371	-0.365175	7.01228	1.28348e-09	1.18322e-06	11.6237	0.200479	7.11979	0.438791	chr5	172876126	172876128	TxWk	OpenSea	cg13928756
cg13076468_TC21	AREL1	1.03226	1.33228	7.01092	1.29076e-09	1.1886e-06	11.6185	0.152452	6.88054	0.711024	chr14	74662003	74662005	Tx	OpenSea	cg13076468	cg13076468
cg17919747_TC21	ENSG00000257322	-0.778106	-0.379388	-7.00938	1.29906e-09	1.1949e-06	11.6125	-0.132458	-7.26008	0.435241	chr12	93128500	93128502	Quies	OpenSea
cg01236376_BC21	PCCA	0.998882	0.343216	7.00695	1.31226e-09	1.20569e-06	11.6031	0.170503	7.20329	0.556952	chr13	100131195	100131197	Quies	OpenSea	cg01236376
cg07778534_BC11	SPG7	1.32994	1.17604	7.00636	1.31551e-09	1.20733e-06	11.6008	0.203536	7.29023	0.683407	chr16	89535425	89535427	Tx	Shore		cg07778534
cg11400761_BC21	B3GALT4;WDR46	0.803602	0.600432	7.00523	1.32172e-09	1.21167e-06	11.5965	0.133267	7.237	0.60082	chr6	33280470	33280472	Tx	Shelf	cg11400761	cg11400761
cg02564299_TC21	ZBTB20	0.883222	-0.439374	7.00462	1.3251e-09	1.21328e-06	11.5941	0.143501	6.94709	0.426312	chr3	114411981	114411983	Quies	OpenSea	cg02564299	cg02564299
cg03418150_BC21	ENSG00000256199;RASSF3	0.975984	0.041824	7.00437	1.32645e-09	1.21328e-06	11.5932	0.165535	7.10066	0.50715	chr12	64527088	64527090	Quies	OpenSea	cg03418150
cg21446772_BC21	LLPHP3	1.59962	-0.130534	7.00407	1.32813e-09	1.21347e-06	11.592	0.265067	7.02764	0.477646	chr2	221943076	221943078	Quies	OpenSea	cg21446772	cg21446772
cg20719230_BC21	BTBD1;ENSG00000259805;ENSG00000260351;ENSG00000260608	1.1817	1.4213	7.003	1.33407e-09	1.21754e-06	11.5878	0.166758	6.77204	0.722348	chr15	83053999	83054001	TxWk	OpenSea
cg27377960_TC21	VPS45	1.03192	1.01356	6.99938	1.35433e-09	1.23466e-06	11.5738	0.163838	7.04743	0.664302	chr1	150135679	150135681	Quies	OpenSea	cg27377960
cg13912975_TC21	NA	0.700294	-1.36359	6.99646	1.37089e-09	1.24836e-06	11.5626	0.100117	7.49755	0.281921	chr9	90920232	90920234	Quies	OpenSea
cg27396197_TC21	NA	0.62495	-0.22936	6.99533	1.37735e-09	1.25285e-06	11.5582	0.107466	7.61816	0.460731	chr13	39914165	39914167	Quies	OpenSea	cg27396197
cg15030712_TC21	CHN2;ENSG00000285162	0.901397	-0.107125	6.99187	1.39734e-09	1.26963e-06	11.5448	0.151277	7.15746	0.482136	chr7	29265367	29265369	Quies	OpenSea	cg15030712	cg15030712
cg20990522_BC21	TSC2	0.841133	1.23236	6.99155	1.39919e-09	1.2699e-06	11.5436	0.123464	7.23495	0.698331	chr16	2086338	2086340	Tx	Shore
cg05488392_BC21	EEFSEC	1.01617	1.93759	6.99064	1.40453e-09	1.27334e-06	11.54	0.127849	6.95836	0.7878	chr3	128272593	128272595	Quies	OpenSea
cg13110286_TC21	PVT1	0.843253	2.11512	6.97731	1.48472e-09	1.3441e-06	11.4885	0.0968384	7.12364	0.80832	chr8	127852784	127852786	EnhA1	Shelf
cg21231776_TC21	MCFD2	1.38344	1.8052	6.97712	1.48587e-09	1.3441e-06	11.4878	0.191217	8.06327	0.76708	chr2	46909550	46909552	Tx	OpenSea		cg21231776
cg25772530_TC21	XPNPEP1	0.955414	0.242969	6.97628	1.49105e-09	1.34731e-06	11.4845	0.161945	7.16265	0.540679	chr10	109906021	109906023	Tx	OpenSea	cg25772530
cg02584939_BC21	TTC22	1.24209	1.44963	6.97269	1.51352e-09	1.3661e-06	11.4707	0.174041	6.51147	0.726678	chr1	54782425	54782427	ReprPC	Shore	cg02584939	cg02584939
cg13403636_TC21	PSMB7	0.837087	1.78471	6.97203	1.51769e-09	1.36836e-06	11.4681	0.104472	7.08123	0.771622	chr9	124409654	124409656	Tx	OpenSea	cg13403636	cg13403636
cg16172955_TC21	COPS3	2.04646	2.33249	6.97115	1.52327e-09	1.37188e-06	11.4647	0.225763	6.37606	0.81449	chr17	17276111	17276113	TxWk	OpenSea	cg16172955
cg17250863_TC11	GGT7	1.34344	0.085228	6.96858	1.53964e-09	1.38378e-06	11.4548	0.224345	6.89723	0.515175	chr20	34863468	34863470	Quies	Island	cg17250863	cg17250863
cg10960588_BC21	ZMIZ2	0.8255	0.968101	6.96855	1.53986e-09	1.38378e-06	11.4546	0.133466	7.43931	0.659015	chr7	44766931	44766933	Tx	OpenSea
cg09516963_TC11	DYRK2	1.08321	-1.04626	6.96696	1.5501e-09	1.39145e-06	11.4485	0.164341	7.22276	0.333584	chr12	67648664	67648666	TssA	Island	cg09516963
cg15617857_TC21	GFRA1	1.0778	1.42986	6.95741	1.6129e-09	1.44625e-06	11.4116	0.157584	7.44302	0.723153	chr10	116072031	116072033	Quies	OpenSea
cg09575750_TC21	NA	-1.11055	1.82911	-6.95417	1.63485e-09	1.46432e-06	11.399	-0.148328	-7.57246	0.773493	chr3	50605707	50605709	EnhA1	OpenSea	cg09575750
cg16723982_TC21	EIF2AK4	0.649848	-0.795564	6.95058	1.65942e-09	1.48471e-06	11.3852	0.102891	7.35055	0.366764	chr15	39933416	39933418	TssA	Shore	cg16723982	cg16723982
cg22513917_BC21	SEMA3C	-1.06389	0.403047	-6.94864	1.67286e-09	1.4951e-06	11.3777	-0.174282	-6.87055	0.567299	chr7	80831170	80831172	Quies	OpenSea	cg22513917
cg10611692_BC21	FIGN	0.9518	-1.82446	6.94811	1.67661e-09	1.49682e-06	11.3756	0.115489	7.04509	0.225181	chr2	163667774	163667776	Quies	OpenSea	cg10611692
cg15779738_TC21	ENSG00000254847	0.946645	0.903196	6.94573	1.69323e-09	1.51002e-06	11.3665	0.155254	7.22064	0.647432	chr11	12539772	12539774	Quies	OpenSea	cg15779738
cg15442244_BC21	MAPK8	0.922505	1.57358	6.94418	1.70423e-09	1.51765e-06	11.3605	0.119507	6.73996	0.744733	chr10	48334116	48334118	Quies	OpenSea	cg15442244
cg12998778_BC21	CAV1	-1.00546	1.88754	-6.944	1.70549e-09	1.51765e-06	11.3598	-0.135145	-7.90373	0.781839	chr7	116541930	116541932	Quies	OpenSea	cg12998778
cg06787544_BC21	TTLL11	1.38335	1.82291	6.93743	1.75273e-09	1.55799e-06	11.3344	0.164567	5.99051	0.768341	chr9	121825413	121825415	Quies	OpenSea	cg06787544
cg20923877_BC21	IRF2	0.989845	0.393076	6.93393	1.77849e-09	1.57918e-06	11.3208	0.141765	6.36163	0.56377	chr4	184399671	184399673	TxWk	OpenSea	cg20923877
cg18766103_TC21	CRADD;ENSG00000258303	1.65798	2.2547	6.93307	1.78485e-09	1.58311e-06	11.3175	0.178909	5.93926	0.812923	chr12	93836142	93836144	Quies	OpenSea	cg18766103
cg12369045_BC21	LINC02948	1.81762	0.842249	6.93006	1.80731e-09	1.60129e-06	11.3059	0.281695	6.8962	0.630968	chr8	29560202	29560204	Quies	OpenSea
cg26879335_TC21	HEMK1	-0.839928	-0.905377	-6.92692	1.83113e-09	1.62019e-06	11.2938	-0.11867	-6.54112	0.351772	chr3	50592633	50592635	Quies	OpenSea	cg26879335
cg14511269_BC21	NA	0.864925	1.77063	6.92672	1.83259e-09	1.62019e-06	11.293	0.112969	7.82778	0.767803	chr16	10832409	10832411	Quies	OpenSea	cg14511269
cg21194128_BC21	NA	1.44231	1.88815	6.9262	1.83659e-09	1.62198e-06	11.291	0.180352	6.50989	0.777277	chr20	54124008	54124010	Quies	OpenSea	cg21194128
cg26394781_BC21	ENSG00000289946;TXNRD2	1.1459	1.02966	6.9257	1.84044e-09	1.62231e-06	11.289	0.18732	7.31857	0.663506	chr22	19932450	19932452	Quies	OpenSea	cg26394781
cg22621589_BC21	GPA33	0.886224	1.10332	6.92549	1.84204e-09	1.62231e-06	11.2882	0.14015	7.49124	0.678623	chr1	167138568	167138570	Quies	OpenSea	cg22621589
cg09370016_BC21	FRRS1	1.10818	0.580634	6.92538	1.8429e-09	1.62231e-06	11.2878	0.170792	6.42641	0.595936	chr1	99728280	99728282	Quies	OpenSea	cg09370016	cg09370016
cg25072057_BC21	NA	0.722579	0.805056	6.92471	1.84798e-09	1.62503e-06	11.2853	0.114943	7.16088	0.634314	chr20	22942960	22942962	Quies	OpenSea
cg17732877_TC21	LRMDA	0.759754	2.06564	6.91832	1.89781e-09	1.66706e-06	11.2605	0.0897153	7.69575	0.804365	chr10	76178370	76178372	Quies	OpenSea	cg17732877	cg17732877
cg25913833_BC21	NA	1.11765	-1.46987	6.9136	1.93536e-09	1.69823e-06	11.2423	0.129224	6.01083	0.279217	chr1	53390467	53390469	Quies	OpenSea	cg25913833
cg15219014_BC21	EXTL3	1.43998	1.27348	6.91192	1.94897e-09	1.70834e-06	11.2358	0.232827	8.18916	0.688339	chr8	28716196	28716198	Tx	Island	cg15219014	cg15219014
cg11682083_BC21	NA	0.802802	0.0255349	6.91028	1.96228e-09	1.71817e-06	11.2295	0.135397	7.14143	0.504645	chr5	173355840	173355842	Quies	OpenSea	cg11682083	cg11682083
cg08306827_BC21	NA	1.11865	1.36038	6.90999	1.96469e-09	1.71844e-06	11.2284	0.171342	7.50973	0.713817	chr5	99019451	99019453	Quies	OpenSea
cg19224964_BC21	LINC00454	-0.651847	-0.101024	-6.90954	1.96838e-09	1.71983e-06	11.2266	-0.11206	-7.35108	0.482635	chr13	113879697	113879699	Quies	Shelf
cg26486433_BC21	TBC1D22A	1.14008	0.733008	6.90516	2.00453e-09	1.74956e-06	11.2097	0.186311	6.98883	0.620456	chr22	46858520	46858522	Quies	Shore
cg10388279_BC21	UBFD1	1.13946	1.35277	6.90127	2.03725e-09	1.77622e-06	11.1947	0.167832	6.81717	0.712593	chr16	23564870	23564872	Tx	OpenSea	cg10388279
cg17022067_BC21	GRAMD1B	0.861416	0.0694208	6.90012	2.04698e-09	1.78281e-06	11.1903	0.147231	7.07355	0.511726	chr11	123623678	123623680	Quies	OpenSea
cg03657435_BC21	STXBP5-AS1	0.89504	-0.940258	6.89953	2.05204e-09	1.78532e-06	11.188	0.127151	6.49328	0.346169	chr6	147157110	147157112	Quies	OpenSea	cg03657435
cg19758873_TC21	CFAP99	0.67483	0.222479	6.89676	2.07572e-09	1.80401e-06	11.1773	0.116143	7.34109	0.538081	chr4	2437057	2437059	Quies	OpenSea	cg19758873	cg19758873
cg01492329_TC21	SMYD3	0.825371	0.820157	6.89408	2.09898e-09	1.82228e-06	11.167	0.13784	7.60735	0.635339	chr1	246425420	246425422	Quies	OpenSea	cg01492329
cg06723991_TC21	SHROOM3	0.647788	1.33825	6.8888	2.14562e-09	1.86081e-06	11.1466	0.0876448	7.05726	0.715175	chr4	76704647	76704649	EnhA1	OpenSea
cg14149120_TC21	DELEC1	0.951392	1.34639	6.88464	2.18299e-09	1.89121e-06	11.1305	0.134258	7.13469	0.714694	chr9	114995539	114995541	Quies	OpenSea
cg21879402_BC21	EMC8	0.661875	0.336714	6.8763	2.26002e-09	1.95589e-06	11.0983	0.112624	7.26331	0.557596	chr16	85778130	85778132	TxWk	OpenSea
cg03161912_BC21	NA	0.692027	-0.121954	6.87414	2.28033e-09	1.97138e-06	11.09	0.118434	7.2559	0.479251	chr5	133894209	133894211	Quies	OpenSea	cg03161912
cg10366876_BC21	IRF2	1.29169	-0.267767	6.87002	2.31974e-09	2.00334e-06	11.0741	0.211026	7.05738	0.457159	chr4	184448009	184448011	EnhWk	OpenSea	cg10366876
cg15192736_BC11	ENSG00000286381	-1.23682	0.452927	-6.86896	2.32996e-09	2.01005e-06	11.07	-0.203548	-7.23633	0.573556	chr22	49052310	49052312	TssFlnk	Island	cg15192736	cg15192736
cg19476661_TC21	LINC01588	1.2667	-2.7001	6.8672	2.34703e-09	2.02264e-06	11.0632	0.118891	7.42352	0.138508	chr14	49999303	49999305	EnhA1	Shelf
cg22111970_TC21	ITGA11	0.613031	-1.10965	6.86683	2.35071e-09	2.02369e-06	11.0618	0.0878168	7.38354	0.318705	chr15	68342589	68342591	Quies	OpenSea	cg22111970
cg13373994_BC21	GRTP1;GRTP1-AS1	0.909616	-0.719619	6.86622	2.35666e-09	2.02667e-06	11.0594	0.146567	6.90791	0.380634	chr13	113351672	113351674	Quies	OpenSea	cg13373994
cg20748987_TC21	AGBL1	0.835286	-0.236515	6.86173	2.40098e-09	2.06263e-06	11.0421	0.142802	7.05535	0.459565	chr15	86247677	86247679	Quies	OpenSea
cg08525458_BC21	ENSG00000283782;IRF1;IRF1-AS1	1.37924	1.93853	6.85707	2.44797e-09	2.10079e-06	11.0241	0.166618	6.74475	0.782383	chr5	132463355	132463357	TxWk	OpenSea
cg23524048_TC21	GTDC1	1.51986	2.19434	6.85402	2.47911e-09	2.1253e-06	11.0124	0.174364	6.37697	0.809284	chr2	144237638	144237640	Quies	OpenSea	cg23524048	cg23524048
cg26843110_BC21	CLK3;EDC3	0.792163	-1.64676	6.8518	2.50209e-09	2.14201e-06	11.0038	0.106924	7.29961	0.244699	chr15	74643400	74643402	EnhA1	OpenSea	cg26843110	cg26843110
cg01970941_TC21	ENSG00000253852;SYNPO	-0.67951	0.295758	-6.85163	2.50384e-09	2.14201e-06	11.0032	-0.116637	-7.27921	0.550617	chr5	150616488	150616490	EnhA1	OpenSea	cg01970941
cg19618897_BC11	ENSG00000285877;HELZ	1.06946	1.04766	6.85081	2.51239e-09	2.14708e-06	11	0.162702	6.85618	0.669396	chr17	67246775	67246777	TssFlnkU	Shore	cg19618897	cg19618897
cg10422093_TC21	ENSG00000224247;ENSG00000229425	0.597687	-1.10383	6.8478	2.54405e-09	2.17188e-06	10.9884	0.0896574	7.33389	0.319063	chr21	15496152	15496154	Quies	OpenSea	cg10422093
cg13344378_TC21	SMARCA2	0.963371	-1.5809	6.84611	2.56191e-09	2.18485e-06	10.9819	0.131023	7.12814	0.255719	chr9	2025421	2025423	EnhWk	OpenSea
cg02951711_TC21	PCCB	0.888531	2.3888	6.84505	2.5732e-09	2.1922e-06	10.9778	0.0915287	6.98016	0.83586	chr3	136283300	136283302	TxWk	OpenSea	cg02951711	cg02951711
cg05571610_TC21	METTL9	0.979832	0.200444	6.84345	2.59043e-09	2.20458e-06	10.9716	0.165831	6.94863	0.533724	chr16	21598582	21598584	Quies	Shore	cg05571610
cg03974752_BC21	ANKRD44	1.08609	0.0697338	6.84128	2.61383e-09	2.22219e-06	10.9632	0.184343	6.88824	0.511669	chr2	197170251	197170253	Quies	OpenSea
cg16070574_BC21	USH1C	0.746747	2.06667	6.8391	2.63757e-09	2.23826e-06	10.9548	0.0816951	7.03517	0.805132	chr11	17542455	17542457	ReprPCWk	Shore
cg01551249_BC21	MAB21L4	0.91926	-0.513685	6.83905	2.63819e-09	2.23826e-06	10.9546	0.152768	6.87954	0.413716	chr2	240898151	240898153	Quies	OpenSea	cg01551249
cg14465148_TC21	SLC22A23	0.975165	0.728924	6.83793	2.65043e-09	2.24632e-06	10.9503	0.152706	6.65956	0.622078	chr6	3329556	3329558	Quies	OpenSea	cg14465148	cg14465148
cg16468729_BC21	CXCL8	0.99245	0.260656	6.83402	2.69377e-09	2.28069e-06	10.9352	0.166915	6.76369	0.544418	chr4	73740747	73740749	Quies	OpenSea	cg16468729	cg16468729	cg16468729
cg01721356_TC21	LINC02774	1.35354	1.75269	6.833	2.70529e-09	2.28808e-06	10.9313	0.183635	6.57591	0.760733	chr1	243947684	243947686	Quies	OpenSea	cg01721356
cg06586763_TC21	ENSG00000198106;ENSG00000284685;ENSG00000289029	1.14501	-0.541433	6.83136	2.72377e-09	2.30134e-06	10.925	0.187235	7.17144	0.410717	chr16	29290765	29290767	EnhA1	OpenSea	cg06586763	cg06586763
cg01119374_BC21	NA	0.736579	0.579183	6.8275	2.76776e-09	2.33609e-06	10.9101	0.124812	7.30373	0.597197	chr2	109126507	109126509	ReprPCWk	Shore	cg01119374	cg01119374
cg00680445_BC21	ENSG00000284989;ST3GAL3	0.716233	-0.596395	6.82326	2.81687e-09	2.37509e-06	10.8937	0.117993	7.21797	0.399397	chr1	43783473	43783475	Quies	OpenSea
cg04536365_BC21	ZEB2	0.950002	1.51754	6.82203	2.83124e-09	2.38476e-06	10.889	0.131925	7.07822	0.736451	chr2	144374981	144374983	Quies	OpenSea	cg04536365
cg09601523_TC21	ENSG00000257496;SLC38A4-AS1	0.869006	2.05533	6.82035	2.85113e-09	2.39904e-06	10.8825	0.099929	7.12818	0.802912	chr12	46440005	46440007	Quies	OpenSea	cg09601523	cg09601523
cg12940435_TC21	NA	1.00119	0.0987584	6.81963	2.85966e-09	2.40376e-06	10.8797	0.170617	6.85202	0.516878	chr8	66531667	66531669	Quies	OpenSea	cg12940435
cg20631419_BC21	NA	1.12333	-0.88823	6.81375	2.9303e-09	2.45903e-06	10.8571	0.174741	6.66141	0.355624	chr15	68022148	68022150	Quies	OpenSea	cg20631419
cg24536007_TC21	ASIC2;ENSG00000265356;ENSG00000279668	0.961911	0.108969	6.81365	2.93142e-09	2.45903e-06	10.8567	0.163883	6.93522	0.518999	chr17	33982500	33982502	Quies	OpenSea	cg24536007
cg19698340_BC21	TOM1L2	0.72689	1.52171	6.80413	3.0496e-09	2.55435e-06	10.82	0.099399	7.06406	0.739162	chr17	17943403	17943405	EnhWk	OpenSea	cg19698340	cg19698340
cg23074461_BC21	BAIAP2	1.10629	-0.621418	6.80399	3.05128e-09	2.55435e-06	10.8195	0.183806	7.03738	0.39709	chr17	81057651	81057653	EnhA1	Shore
cg13440637_TC21	RTN1	0.802458	-0.400898	6.80375	3.0544e-09	2.55435e-06	10.8185	0.134077	7.0641	0.432411	chr14	59695389	59695391	Quies	OpenSea	cg13440637
cg19681474_TC21	LINC02242;LINC02997	1.27991	0.824886	6.80262	3.06875e-09	2.56374e-06	10.8142	0.213118	7.10427	0.633256	chr5	67646802	67646804	Quies	OpenSea	cg19681474
cg16570741_TC21	NA	0.628976	0.18378	6.80209	3.07547e-09	2.56674e-06	10.8121	0.108076	7.29835	0.531481	chr1	11569892	11569894	ReprPCWk	OpenSea	cg16570741
cg21449567_TC21	NA	0.923891	0.611627	6.80146	3.08347e-09	2.57079e-06	10.8097	0.148694	6.71965	0.60093	chr3	155304570	155304572	Quies	OpenSea	cg21449567
cg23491993_TC21	SETBP1	1.12565	1.01239	6.80075	3.09268e-09	2.57585e-06	10.807	0.178284	6.76126	0.663297	chr18	44780085	44780087	Quies	OpenSea
cg15972337_BC21	ENSG00000286225	0.975771	-1.47928	6.79974	3.10555e-09	2.5818e-06	10.8031	0.128847	7.09961	0.268532	chr2	145751728	145751730	EnhA1	OpenSea	cg15972337
cg02765990_TC21	NA	0.597708	1.12819	6.7997	3.10612e-09	2.5818e-06	10.8029	0.0912684	7.45921	0.684425	chr9	129545055	129545057	Quies	OpenSea	cg02765990
cg15985712_TC21	ENSG00000237073;RGS3	0.817248	-0.680518	6.79599	3.15427e-09	2.61916e-06	10.7886	0.13816	7.28336	0.386518	chr9	113591310	113591312	TxWk	OpenSea	cg15985712
cg10226074_TC21	NA	1.08038	1.95485	6.7946	3.17249e-09	2.63163e-06	10.7833	0.119841	6.32114	0.785572	chr6	148187080	148187082	Quies	OpenSea
cg12535090_TC21	NAV2;NAV2-AS2	1.058	1.13526	6.79108	3.21922e-09	2.66769e-06	10.7697	0.15905	6.84484	0.68343	chr11	20050130	20050132	TxWk	OpenSea	cg12535090	cg12535090
cg09111188_BC21	ENSG00000226281;ENSG00000288046	0.828931	1.17197	6.79056	3.22616e-09	2.67074e-06	10.7677	0.125697	6.9683	0.689581	chr6	6726025	6726027	Quies	OpenSea
cg02833588_BC21	CTNNBIP1;ENSG00000285701	0.86704	-0.959018	6.78928	3.24332e-09	2.68224e-06	10.7628	0.124148	6.53222	0.344131	chr1	9907790	9907792	Quies	Shore	cg02833588	cg02833588
cg26753781_BC21	ODF2	0.761812	0.133495	6.78836	3.25565e-09	2.68972e-06	10.7593	0.130524	7.06507	0.522821	chr9	128479764	128479766	TxWk	OpenSea	cg26753781
cg06750359_BC21	PTPN1	0.803673	1.26924	6.78575	3.29117e-09	2.71632e-06	10.7492	0.121218	7.3697	0.703201	chr20	50531983	50531985	Quies	OpenSea	cg06750359
cg11647370_TC21	MYH14	0.81199	0.00374333	6.78507	3.30038e-09	2.72119e-06	10.7466	0.138255	6.96327	0.500467	chr19	50241103	50241105	Quies	OpenSea	cg11647370
cg27530807_TC21	IGF1R	1.08359	0.592661	6.78385	3.31719e-09	2.7323e-06	10.7419	0.182156	6.98641	0.597712	chr15	98944873	98944875	Tx	OpenSea	cg27530807
cg06991560_BC21	LMTK2	0.661181	-0.175097	6.78216	3.34054e-09	2.74877e-06	10.7353	0.112695	7.17114	0.470136	chr7	98174665	98174667	TxWk	Shelf	cg06991560
cg22810271_BC21	NA	0.975356	1.08549	6.78102	3.35627e-09	2.75894e-06	10.731	0.155889	7.22362	0.675178	chr20	39271337	39271339	Quies	OpenSea	cg22810271
cg19490122_BC21	FRMD6-AS2	0.947262	-0.974992	6.77763	3.40385e-09	2.79525e-06	10.7179	0.125443	6.15609	0.342884	chr14	51396451	51396453	EnhA2	OpenSea
cg01148576_BC21	LINC02948	1.40622	0.387747	6.77223	3.48083e-09	2.85561e-06	10.6971	0.23256	6.82163	0.562383	chr8	29560221	29560223	Quies	OpenSea	cg01148576
cg24047926_BC21	SOX13	0.73954	-0.756191	6.76742	3.55095e-09	2.91021e-06	10.6786	0.12232	7.33044	0.374115	chr1	204126458	204126460	TxWk	OpenSea	cg24047926	cg24047926
cg09117968_TC21	RREB1	-0.912905	-0.282603	-6.76703	3.55674e-09	2.91205e-06	10.6771	-0.15472	-6.85377	0.452177	chr6	7220823	7220825	TxWk	OpenSea
cg22024120_TC11	FLOT1	0.733014	-0.808884	6.76463	3.59232e-09	2.93825e-06	10.6678	0.110632	6.67639	0.365766	chr6	30728251	30728253	Tx	OpenSea		cg22024120
cg14323766_TC21	OLFML2B	0.885047	2.3362	6.76097	3.64714e-09	2.98011e-06	10.6538	0.087665	6.74977	0.831633	chr1	162008020	162008022	Quies	OpenSea	cg14323766
cg11194398_TC21	PC	0.972143	-0.0694824	6.75853	3.68428e-09	3.00746e-06	10.6444	0.165783	6.92901	0.487542	chr11	66907965	66907967	Quies	OpenSea	cg11194398	cg11194398
cg11652448_TC21	ITGAX	1.01835	1.66358	6.756	3.72311e-09	3.03613e-06	10.6346	0.139059	6.45371	0.75523	chr16	31359774	31359776	Quies	OpenSea	cg11652448
cg24782497_BC21	IQCN	0.90521	-0.0360748	6.75408	3.75286e-09	3.05735e-06	10.6272	0.152302	6.81945	0.494028	chr19	18274598	18274600	EnhA1	OpenSea	cg24782497	cg24782497
cg22866402_BC21	NA	0.795775	1.58528	6.74446	3.90543e-09	3.17848e-06	10.5902	0.106959	7.60005	0.746543	chr1	167620382	167620384	Quies	OpenSea	cg22866402
cg02048065_BC21	NA	0.969577	2.10565	6.7442	3.90968e-09	3.17879e-06	10.5892	0.0949475	5.93381	0.806369	chr10	58997527	58997529	Quies	OpenSea	cg02048065
cg10236054_BC21	NA	0.626643	0.227099	6.74141	3.95504e-09	3.21248e-06	10.5785	0.107856	7.26895	0.538883	chr6	149130657	149130659	Quies	OpenSea
cg07004038_TC21	SEC24D	0.735412	-0.282888	6.74099	3.96194e-09	3.2149e-06	10.5769	0.125688	7.04749	0.451743	chr4	118749855	118749857	TxWk	OpenSea
cg18845797_BC21	ADCY2	0.774217	-0.0240812	6.74049	3.97023e-09	3.21844e-06	10.5749	0.132114	6.94059	0.495755	chr5	7794161	7794163	Quies	OpenSea	cg18845797	cg18845797
cg05467890_BC21	SSPOP	0.812248	-0.643083	6.73853	4.00256e-09	3.24144e-06	10.5674	0.12836	6.95714	0.392247	chr7	149788892	149788894	ReprPC	Shore	cg05467890	cg05467890
cg06396400_TC21	SLC34A1	0.661229	1.88216	6.73695	4.0289e-09	3.25955e-06	10.5613	0.0782159	7.10551	0.784974	chr5	177379168	177379170	ReprPCWk	OpenSea	cg06396400
cg02286622_TC21	PTPRM	1.06444	-1.48713	6.73604	4.04397e-09	3.26852e-06	10.5578	0.134193	5.95945	0.271206	chr18	8141324	8141326	Quies	OpenSea	cg02286622
cg25584474_TC21	FRMD6	1.04998	1.24997	6.73168	4.11771e-09	3.32484e-06	10.541	0.165044	7.01233	0.697627	chr14	51693419	51693421	Quies	OpenSea	cg25584474	cg25584474
cg19948521_BC11	CTSE	1.30565	1.87024	6.73079	4.1329e-09	3.33382e-06	10.5376	0.138633	5.83817	0.777202	chr1	206023982	206023984	Quies	OpenSea
cg09772029_BC21	FAM78B;FAM78B-AS1	1.08487	0.782157	6.72985	4.14896e-09	3.34348e-06	10.534	0.176261	6.995	0.628109	chr1	166080519	166080521	Quies	OpenSea	cg09772029
cg05158165_TC21	FOXO3	0.916706	1.5388	6.72911	4.16178e-09	3.35052e-06	10.5311	0.120738	6.25528	0.738979	chr6	108644549	108644551	Quies	OpenSea	cg05158165	cg05158165
cg23777946_TC21	ENSG00000277534;KCTD1	1.07207	1.76727	6.72729	4.19324e-09	3.37004e-06	10.5241	0.121345	6.85105	0.766974	chr18	26545444	26545446	TssFlnkD	Shore	cg23777946	cg23777946
cg04274445_BC21	CNDP1	1.07232	-0.880504	6.72723	4.19426e-09	3.37004e-06	10.5239	0.160185	7.05963	0.356156	chr18	74542475	74542477	Quies	OpenSea	cg04274445
cg06916591_BC21	SFXN5	0.92931	-0.189017	6.727	4.19837e-09	3.37005e-06	10.523	0.157603	6.84038	0.46781	chr2	72981342	72981344	Quies	OpenSea	cg06916591	cg06916591
cg26817935_TC21	PDE4D	0.916239	-1.83908	6.72538	4.22662e-09	3.38899e-06	10.5168	0.0912794	5.85977	0.22487	chr5	59275973	59275975	TssA	OpenSea	cg26817935	cg26817935
cg10426048_BC21	RPS6KA2	0.83113	-1.4728	6.72517	4.23024e-09	3.38899e-06	10.516	0.117145	7.16331	0.270619	chr6	166615268	166615270	Quies	Shelf
cg01869154_BC21	MME	0.785061	0.506082	6.7244	4.24377e-09	3.39371e-06	10.513	0.131516	6.90299	0.585663	chr3	155131200	155131202	Quies	OpenSea	cg01869154
cg14215980_BC21	STRBP	0.78119	1.04347	6.72436	4.24441e-09	3.39371e-06	10.5129	0.121518	6.81784	0.671305	chr9	123208911	123208913	Quies	OpenSea
cg20345286_BC21	DKK3	0.533168	-0.0149001	6.72367	4.25651e-09	3.40006e-06	10.5102	0.0919837	7.50054	0.497414	chr11	11968471	11968473	Quies	OpenSea	cg20345286
cg26018272_BC21	TENM4	1.01026	0.156142	6.71809	4.35604e-09	3.47618e-06	10.4888	0.170683	6.87761	0.52565	chr11	78877100	78877102	Quies	OpenSea	cg26018272
cg06650664_TC21	SEMA6A	0.83996	2.21362	6.71524	4.40775e-09	3.51402e-06	10.4778	0.0972966	6.81745	0.817757	chr5	116534477	116534479	Quies	OpenSea	cg06650664	cg06650664
cg09315464_BC21	FHDC1	0.794888	-0.150322	6.71208	4.46588e-09	3.55551e-06	10.4656	0.13238	6.92851	0.475006	chr4	152974031	152974033	Quies	Shore	cg09315464	cg09315464
cg10193290_BC21	WDFY2	0.723933	0.728161	6.71194	4.46846e-09	3.55551e-06	10.4651	0.120906	7.28407	0.621776	chr13	51674474	51674476	Quies	OpenSea	cg10193290
cg09773591_BC21	ENSG00000249624;IL10RB	0.901163	1.50152	6.71106	4.48467e-09	3.56495e-06	10.4617	0.110556	6.10686	0.733639	chr21	33286194	33286196	TxWk	OpenSea	cg09773591
cg10100609_BC21	ENPP3	1.22157	0.695465	6.7033	4.63116e-09	3.67782e-06	10.4319	0.205552	7.25879	0.610225	chr6	131630060	131630062	Quies	Shore
cg22863620_BC21	GRK5	1.15939	0.612064	6.70025	4.68987e-09	3.72084e-06	10.4201	0.188528	6.56332	0.600252	chr10	119284824	119284826	EnhWk	OpenSea	cg22863620
cg13764139_TC21	BSN;BSN-AS1	1.27699	1.96527	6.69237	4.84529e-09	3.83841e-06	10.3899	0.169709	6.94679	0.784226	chr3	49642697	49642699	Quies	OpenSea	cg13764139
cg06775603_TC21	NA	0.881725	1.3154	6.69208	4.85119e-09	3.83841e-06	10.3887	0.132442	7.28817	0.709131	chr3	131394115	131394117	Quies	OpenSea	cg06775603
cg17308180_BC21	NA	0.916616	1.14742	6.69203	4.85211e-09	3.83841e-06	10.3885	0.135624	7.09011	0.684715	chr12	13368331	13368333	Quies	OpenSea
cg08505822_BC21	ATP10A	1.21772	1.06151	6.68824	4.92873e-09	3.89527e-06	10.374	0.198291	6.84666	0.667785	chr15	25684279	25684281	Quies	OpenSea	cg08505822
cg02857325_BC21	MTHFSD	0.815227	0.965113	6.68666	4.96108e-09	3.91705e-06	10.3679	0.130957	7.13988	0.658644	chr16	86531321	86531323	Quies	Shore	cg02857325	cg02857325
cg05584580_BC21	PIK3CB	1.41913	1.44197	6.68618	4.97109e-09	3.92118e-06	10.366	0.207799	7.37979	0.721134	chr3	138764844	138764846	Quies	OpenSea
cg14582888_TC21	USP4	0.920156	-2.06842	6.68462	5.00319e-09	3.9427e-06	10.3601	0.0963824	6.51893	0.197361	chr3	49340837	49340839	TssFlnkU	Shore	cg14582888
cg07999915_TC21	ENSG00000249236	1.21323	-1.14897	6.68078	5.0833e-09	4.00064e-06	10.3453	0.189662	7.06869	0.316906	chr5	56058490	56058492	EnhA1	OpenSea
cg16388639_TC21	NA	0.690952	-0.0963642	6.68063	5.08647e-09	4.00064e-06	10.3447	0.117416	7.02035	0.483739	chr9	96668198	96668200	Quies	OpenSea	cg16388639
cg22972189_TC21	NA	0.834982	1.32491	6.67922	5.11622e-09	4.02018e-06	10.3393	0.117726	6.66605	0.71181	chr4	100311291	100311293	Quies	OpenSea	cg22972189
cg18880737_BC21	ENSG00000284989;ST3GAL3	0.810024	0.648872	6.67885	5.124e-09	4.02244e-06	10.3379	0.132796	6.75698	0.608494	chr1	43753436	43753438	Quies	OpenSea	cg18880737
cg07031083_TC21	FBXO31	0.91369	0.0323141	6.6767	5.16977e-09	4.05449e-06	10.3296	0.151221	6.56644	0.504792	chr16	87358254	87358256	Tx	OpenSea	cg07031083	cg07031083
cg18097872_TC11	GLI2	0.803347	0.525877	6.67405	5.22678e-09	4.09528e-06	10.3194	0.134407	6.88747	0.58843	chr2	120785119	120785121	Quies	OpenSea	cg18097872	cg18097872
cg26797709_BC21	MAP3K7CL	0.66571	1.9851	6.67119	5.28887e-09	4.13996e-06	10.3085	0.0752199	6.7721	0.796074	chr21	29105177	29105179	Quies	OpenSea	cg26797709
cg00712106_BC21	ENSG00000235609;NRIP1	1.08935	1.2449	6.66636	5.39554e-09	4.21943e-06	10.2899	0.160023	6.67366	0.697929	chr21	14968303	14968305	Tx	OpenSea	cg00712106	cg00712106
cg00132135_TC21	ENSG00000257545;RFX4	0.753514	2.61412	6.66601	5.40343e-09	4.22158e-06	10.2886	0.0666097	6.89314	0.857658	chr12	106761731	106761733	Quies	OpenSea	cg00132135	cg00132135
cg01890401_TC21	ENSG00000229848;FSCN2	0.645401	-0.0263733	6.66531	5.419e-09	4.22971e-06	10.2859	0.110489	7.06417	0.495514	chr17	81527601	81527603	EnhBiv	Shore	cg01890401
cg17555299_TC21	PCED1B	-1.03974	-0.668401	-6.66329	5.46442e-09	4.2611e-06	10.2781	-0.17039	-6.80262	0.389038	chr12	47194810	47194812	Quies	OpenSea
cg13212831_BC21	ENSG00000234810	1.27486	1.67093	6.66246	5.48327e-09	4.27174e-06	10.2749	0.155991	6.34339	0.754573	chr1	55580669	55580671	Quies	OpenSea	cg13212831	cg13212831
cg16393294_BC21	NA	0.565022	-0.201013	6.66135	5.5085e-09	4.28732e-06	10.2707	0.0968902	7.28335	0.465564	chr11	60881066	60881068	TxWk	OpenSea
cg07975832_BC21	VWF	-0.561888	0.346459	-6.65727	5.60212e-09	4.35605e-06	10.255	-0.0953329	-7.28718	0.559364	chr12	5957299	5957301	Quies	OpenSea
cg01246090_TC21	NA	0.778332	0.186984	6.65252	5.7133e-09	4.43477e-06	10.2367	0.133437	6.90164	0.531874	chr1	116243064	116243066	Quies	OpenSea
cg01641136_BC21	CISH	-1.29738	2.32876	-6.65248	5.71419e-09	4.43477e-06	10.2366	-0.13561	-6.76051	0.824123	chr3	50607810	50607812	EnhG2	Shelf	cg01641136	cg01641136
cg20707333_TC21	FAM217B;PPP1R3D	1.25852	1.41748	6.64846	5.81008e-09	4.50493e-06	10.2211	0.171067	6.52186	0.71878	chr20	59939023	59939025	EnhWk	Island	cg20707333	cg20707333	cg20707333
cg10787688_BC21	SORCS2	0.555833	0.164061	6.6458	5.87421e-09	4.55035e-06	10.2109	0.0956565	7.31048	0.52814	chr4	7609599	7609601	Quies	OpenSea	cg10787688
cg02506060_TC21	MAPK4	1.42964	-0.139389	6.64234	5.9588e-09	4.61152e-06	10.1976	0.235483	6.44856	0.476293	chr18	50611758	50611760	Quies	OpenSea	cg02506060
cg06461159_TC21	ENSG00000253796	0.793767	0.974057	6.64019	6.01197e-09	4.64828e-06	10.1894	0.121272	6.78533	0.660331	chr8	108919060	108919062	Quies	OpenSea	cg06461159
cg23090374_TC21	ENSG00000229848;FSCN2	0.60002	-0.589767	6.63869	6.04929e-09	4.67272e-06	10.1836	0.0978733	7.0364	0.400386	chr17	81527731	81527733	EnhBiv	Shore
cg01263482_TC21	ARHGAP23	-0.696238	0.239868	-6.63705	6.09045e-09	4.70008e-06	10.1773	-0.118324	-6.95186	0.540802	chr17	38441582	38441584	Quies	OpenSea	cg01263482
cg26456461_BC21	FBLN1	1.23197	1.16798	6.63549	6.12985e-09	4.72604e-06	10.1713	0.184135	7.00495	0.683931	chr22	45527057	45527059	TxWk	OpenSea
cg14725563_BC21	NA	1.03073	-3.01283	6.6347	6.14986e-09	4.73701e-06	10.1683	0.0717203	6.39539	0.115897	chr2	218407376	218407378	TssFlnkU	Shore	cg14725563
cg01955895_BC21	TMCC1;U6	0.937744	1.20855	6.63381	6.17246e-09	4.74995e-06	10.1649	0.130406	6.51529	0.691703	chr3	129819707	129819709	Quies	OpenSea	cg01955895
cg06450689_BC21	MAGI2	1.23507	0.943955	6.63277	6.199e-09	4.76591e-06	10.1609	0.192469	6.55123	0.652987	chr7	78772403	78772405	Quies	OpenSea	cg06450689
cg22230483_BC21	ENSG00000266667	0.889585	-1.40549	6.63228	6.21154e-09	4.77063e-06	10.159	0.121392	6.78941	0.278052	chr17	15399400	15399402	Quies	OpenSea
cg15290965_BC21	CYB5R2	0.717935	2.11684	6.63208	6.21679e-09	4.77063e-06	10.1583	0.0771781	6.95572	0.810452	chr11	7667785	7667787	TxWk	OpenSea	cg15290965	cg15290965
cg22290811_TC21	MFAP4	0.7244	0.234227	6.63149	6.23188e-09	4.77773e-06	10.156	0.124451	6.99355	0.539769	chr17	19385185	19385187	EnhG2	OpenSea
cg17918185_TC21	ENSG00000247311;ENSG00000250803;ZNF474;ZNF474-AS1	0.950452	0.631599	6.62706	6.34694e-09	4.8614e-06	10.139	0.154028	6.60474	0.605234	chr5	122154978	122154980	Quies	OpenSea	cg17918185
cg00546715_BC21	LINC02137	0.836555	1.927	6.6249	6.40378e-09	4.90036e-06	10.1307	0.0966734	6.34303	0.789361	chr16	58433690	58433692	Quies	OpenSea	cg00546715
cg24620622_BC21	KLF13	0.991009	0.164102	6.62344	6.44265e-09	4.9255e-06	10.1251	0.167777	6.76687	0.52805	chr15	31398178	31398180	EnhA1	Shore	cg24620622
cg18970805_BC21	PTPRG	1.07677	0.829691	6.62066	6.51693e-09	4.97765e-06	10.1144	0.181266	7.01655	0.63478	chr3	61683660	61683662	Quies	OpenSea	cg18970805
cg07747324_BC21	ENSG00000258926;ENSG00000258989;PRKCH	0.996536	1.94447	6.61922	6.55591e-09	5.00276e-06	10.1089	0.11768	6.52174	0.788654	chr14	61542859	61542861	TxWk	OpenSea	cg07747324
cg12947863_BC21	ZNF618	0.710086	-0.520076	6.6167	6.62442e-09	5.05033e-06	10.0992	0.116632	7.03356	0.412017	chr9	113966655	113966657	Quies	OpenSea	cg12947863
cg13908359_TC21	NA	1.07705	-1.44355	6.61571	6.65144e-09	5.06622e-06	10.0955	0.133429	6.20968	0.275222	chr15	99536940	99536942	Quies	OpenSea	cg13908359	cg13908359
cg02491259_BC21	SMC6	0.726216	1.77559	6.61544	6.65888e-09	5.06718e-06	10.0944	0.0941406	6.74974	0.771116	chr2	17798329	17798331	Quies	OpenSea
cg02596581_BC21	NA	0.868687	-0.632064	6.61383	6.7034e-09	5.09633e-06	10.0882	0.145706	6.90566	0.395178	chr11	119806697	119806699	Quies	OpenSea	cg02596581
cg16051777_BC21	FOXK2	0.947522	0.805658	6.61324	6.71985e-09	5.1041e-06	10.086	0.156294	7.09365	0.632298	chr17	82544545	82544547	Quies	OpenSea	cg16051777
cg13509638_TC21	TNFRSF1B	0.971581	0.403227	6.61122	6.77595e-09	5.14194e-06	10.0782	0.163927	6.6193	0.567992	chr1	12180535	12180537	TxWk	OpenSea	cg13509638
cg00626459_BC21	MACF1	0.896082	1.37349	6.61088	6.78543e-09	5.14262e-06	10.0769	0.124508	6.70138	0.718197	chr1	39385457	39385459	Tx	OpenSea
cg08824221_BC21	LGR4	0.886341	0.747199	6.61074	6.7894e-09	5.14262e-06	10.0764	0.150722	7.3899	0.621264	chr11	27395826	27395828	EnhA1	OpenSea	cg08824221	cg08824221
cg05353868_TC11	KCNK7	0.928006	0.0323627	6.61037	6.79981e-09	5.14575e-06	10.075	0.156839	6.72772	0.5056	chr11	65596645	65596647	TxWk	Shelf	cg05353868	cg05353868
cg15120048_BC21	ENSG00000285837;ENSG00000288011;ZNF365	0.829595	1.89241	6.60964	6.82043e-09	5.1566e-06	10.0721	0.103564	7.11548	0.784015	chr10	62376271	62376273	ReprPCWk	Shore
cg20454249_TC21	DIRC3-AS1	1.17847	1.7427	6.60935	6.82843e-09	5.15789e-06	10.0711	0.159424	6.29797	0.762724	chr2	216950458	216950460	Quies	OpenSea	cg20454249
cg05353702_BC21	NA	1.06719	1.19871	6.60332	7.00069e-09	5.28314e-06	10.0479	0.158198	6.86326	0.691781	chr21	38753902	38753904	TxWk	OpenSea	cg05353702
cg01921537_BC21	NA	0.924917	0.0193113	6.59954	7.11065e-09	5.36118e-06	10.0334	0.156156	6.63059	0.502907	chr17	61493267	61493269	Quies	OpenSea	cg01921537
cg12805749_TC21	ENSG00000253154	0.924381	0.530125	6.5977	7.16486e-09	5.39709e-06	10.0264	0.155077	6.64864	0.589557	chr8	85909862	85909864	Quies	OpenSea
cg08591128_TC21	NA	0.863812	1.39755	6.59666	7.19564e-09	5.41201e-06	10.0224	0.1286	6.67803	0.720443	chr5	138584454	138584456	Quies	OpenSea
cg00528016_BC21	RP1L1	0.959309	0.99533	6.59659	7.19788e-09	5.41201e-06	10.0221	0.151448	6.83303	0.661785	chr8	10612085	10612087	Quies	Shore	cg00528016	cg00528016
cg21048055_BC21	EXOC3	1.02059	1.17924	6.59541	7.23286e-09	5.43333e-06	10.0176	0.147703	6.61588	0.68783	chr5	454093	454095	Tx	OpenSea	cg21048055
cg16197613_TC21	APIP	0.626958	2.14959	6.59506	7.24331e-09	5.4362e-06	10.0162	0.06953	6.725	0.814152	chr11	34911205	34911207	Quies	OpenSea
cg06950057_TC21	NA	0.734599	0.0631322	6.5945	7.26011e-09	5.44382e-06	10.0141	0.125264	6.84952	0.510491	chr2	10436175	10436177	TxWk	Shelf	cg06950057
cg18283673_BC21	NISCH	0.873787	0.938087	6.59093	7.36799e-09	5.51966e-06	10.0004	0.118582	5.98688	0.653172	chr3	52489633	52489635	Tx	Shore	cg18283673	cg18283673
cg22767626_BC21	NA	0.460938	0.620808	6.58848	7.44275e-09	5.56575e-06	9.991	0.0767444	7.71681	0.605415	chr5	171622482	171622484	ReprPCWk	OpenSea	cg22767626
cg10757816_BC21	FBXO16;ZNF395	0.562562	1.19705	6.58847	7.4431e-09	5.56575e-06	9.99096	0.0842547	7.26791	0.694612	chr8	28390312	28390314	TxWk	Shelf
cg16063791_TC21	PLEKHA7	0.701615	0.247275	6.58679	7.49467e-09	5.59792e-06	9.98454	0.120398	6.94429	0.542068	chr11	16976747	16976749	Quies	OpenSea
cg18031089_TC21	NA	1.00505	1.96879	6.58626	7.51116e-09	5.59792e-06	9.9825	0.118014	5.97181	0.791224	chr1	30785752	30785754	Quies	OpenSea	cg18031089
cg27123166_TC21	DAAM2	1.0164	2.21982	6.58623	7.51218e-09	5.59792e-06	9.98238	0.115989	6.15228	0.818118	chr6	39825713	39825715	Quies	OpenSea	cg27123166	cg27123166
cg20441949_BC21	GRAMD1B	0.756624	0.444045	6.58619	7.51344e-09	5.59792e-06	9.98222	0.118673	6.37865	0.574529	chr11	123523689	123523691	Quies	OpenSea	cg20441949
cg26319656_TC21	POLR2F	0.556571	-0.357905	6.58548	7.53537e-09	5.60916e-06	9.97951	0.093805	7.12826	0.438824	chr22	38039668	38039670	Quies	Shore
cg13083048_BC21	MTSS1	-1.18266	1.33418	-6.58525	7.54265e-09	5.60948e-06	9.97861	-0.158398	-6.10686	0.708837	chr8	124631419	124631421	Quies	OpenSea
cg14615938_BC21	ENSG00000254604;PPFIA1	1.11235	1.04279	6.583	7.6129e-09	5.6566e-06	9.97	0.16265	6.21645	0.667996	chr11	70332196	70332198	Tx	OpenSea	cg14615938
cg24359392_BC21	NA	0.534021	0.183459	6.58271	7.62213e-09	5.65833e-06	9.96887	0.0919772	7.30694	0.531433	chr1	235107612	235107614	TxWk	Shelf		cg24359392
cg07047589_BC21	PHGR1	0.629549	-0.142289	6.57937	7.72762e-09	5.73144e-06	9.9561	0.10602	6.93099	0.475839	chr15	40350796	40350798	Quies	OpenSea	cg07047589	cg07047589
cg07429804_TC21	NA	0.902993	2.13078	6.57794	7.77349e-09	5.75871e-06	9.9506	0.0985904	6.53747	0.809535	chr17	41510708	41510710	Quies	OpenSea	cg07429804	cg07429804
cg14944127_BC21	CD226	1.03215	0.491953	6.57778	7.77843e-09	5.75871e-06	9.95001	0.174566	6.66311	0.581395	chr18	69949293	69949295	Quies	OpenSea	cg14944127
cg20259210_BC21	RCSD1	0.852063	1.19198	6.57547	7.853e-09	5.80867e-06	9.94114	0.124055	6.48214	0.692581	chr1	167651550	167651552	Quies	OpenSea	cg20259210
cg12653129_BC21	NA	-0.829024	1.71587	-6.56998	8.03273e-09	5.93625e-06	9.92011	-0.118367	-7.07555	0.762629	chr17	55446598	55446600	Quies	OpenSea	cg12653129
cg17429737_TC21	ENSG00000279946;RASSF5	1.07607	1.82887	6.56809	8.09583e-09	5.97606e-06	9.91284	0.147239	6.83358	0.771299	chr1	206544241	206544243	Quies	OpenSea	cg17429737
cg10310427_BC21	HCG20	0.774072	0.502646	6.56793	8.10118e-09	5.97606e-06	9.91223	0.132797	6.94082	0.58432	chr6	30749207	30749209	EnhA1	OpenSea	cg10310427
cg09677812_BC21	BUB1B-PAK6;PAK6	1.23858	1.24091	6.5674	8.11865e-09	5.98356e-06	9.91023	0.184233	6.8738	0.692953	chr15	40256982	40256984	ReprPCWk	Shelf	cg09677812
cg02345192_BC21	TRAPPC12	1.07565	2.27553	6.56042	8.35595e-09	6.15292e-06	9.88345	0.118209	6.55105	0.822533	chr2	3469555	3469557	TxWk	OpenSea
cg03370413_BC21	PACSIN2	1.21606	2.35233	6.55988	8.37442e-09	6.16099e-06	9.8814	0.117473	5.77655	0.829486	chr22	42937052	42937054	EnhA1	OpenSea	cg03370413
cg10513161_BC21	ABCC5	1.06948	0.662826	6.55933	8.39359e-09	6.16955e-06	9.87928	0.166803	6.42489	0.609131	chr3	183987938	183987940	Tx	OpenSea	cg10513161	cg10513161
cg23612392_BC21	ALPK2	-0.744802	-0.400508	-6.55812	8.43557e-09	6.19485e-06	9.87464	-0.12686	-6.92951	0.432482	chr18	58590937	58590939	Quies	OpenSea
cg21008426_BC21	ELL	1.09309	0.450581	6.55522	8.53679e-09	6.26357e-06	9.86355	0.18112	6.58496	0.574622	chr19	18501207	18501209	TxWk	OpenSea	cg21008426
cg09805347_BC21	ENSG00000236109	0.955158	1.21818	6.55444	8.56436e-09	6.2738e-06	9.86056	0.147292	6.64266	0.695672	chr2	104599911	104599913	Het	OpenSea	cg09805347
cg03272170_TC21	NA	0.696279	-0.150382	6.55439	8.56604e-09	6.2738e-06	9.86038	0.118728	6.8657	0.474537	chr13	44884572	44884574	Quies	OpenSea	cg03272170	cg03272170
cg01874693_BC21	RASSF5	0.809995	1.27775	6.55182	8.65731e-09	6.33499e-06	9.85053	0.115497	6.34114	0.705612	chr1	206559760	206559762	TssFlnkU	Shelf
cg08193376_BC21	ODF2	0.937176	1.29089	6.55134	8.6745e-09	6.3419e-06	9.84868	0.143244	6.67532	0.704687	chr9	128479663	128479665	Tx	OpenSea	cg08193376
cg18372943_BC21	ABCA8	0.753082	1.8297	6.54962	8.73633e-09	6.38142e-06	9.84208	0.0908898	6.64881	0.777565	chr17	68942206	68942208	Quies	OpenSea	cg18372943
cg25218856_BC21	SMIM2-AS1	0.686099	0.0749389	6.54852	8.77581e-09	6.40454e-06	9.83789	0.117581	6.85817	0.513001	chr13	44174952	44174954	Quies	OpenSea
cg19771925_TC21	RAPGEF4	0.610901	-0.330669	6.54271	8.98857e-09	6.55398e-06	9.81563	0.104024	6.98507	0.443405	chr2	172966967	172966969	Quies	OpenSea	cg19771925
cg08920174_BC11	NA	1.34247	-1.3684	6.54085	9.05762e-09	6.59846e-06	9.80852	0.185909	6.4278	0.287071	chr16	54412276	54412278	ReprPC	OpenSea	cg08920174	cg08920174
cg17952596_BC21	NA	0.817869	-1.27943	6.54044	9.07289e-09	6.6008e-06	9.80695	0.109896	6.57984	0.295337	chr16	58418801	58418803	Quies	OpenSea	cg17952596
cg00124133_BC21	NA	1.38357	-0.47128	6.54033	9.07695e-09	6.6008e-06	9.80654	0.207426	6.20116	0.425674	chr15	88933204	88933206	Quies	OpenSea	cg00124133	cg00124133
cg02733369_TC21	NA	1.11247	0.00756133	6.53738	9.18794e-09	6.67559e-06	9.79524	0.186623	6.48093	0.501277	chr2	42923090	42923092	EnhA1	OpenSea
cg00880783_BC21	JAK1	0.936767	-2.22396	6.53627	9.23012e-09	6.7003e-06	9.79099	0.0954976	6.63301	0.180631	chr1	64955281	64955283	Quies	OpenSea
cg19057001_BC21	ANXA6;ENSG00000254298	-0.772582	-0.349032	-6.53605	9.23847e-09	6.70043e-06	9.79014	-0.116311	-6.04557	0.442287	chr5	151158603	151158605	TssFlnkU	Shore	cg19057001	cg19057001
cg09751047_BC21	ENSG00000285791;VXN	0.848274	-0.56282	6.53504	9.27712e-09	6.72251e-06	9.78626	0.140582	6.65425	0.405264	chr8	66509999	66510001	TxWk	OpenSea	cg09751047
cg11216396_TC21	BSN;BSN-AS1	1.31324	1.47388	6.534	9.3167e-09	6.74523e-06	9.78231	0.206203	7.15028	0.719133	chr3	49642715	49642717	Quies	OpenSea	cg11216396
cg01701649_TC21	N4BP1	0.743537	-1.16132	6.53278	9.36385e-09	6.77338e-06	9.77762	0.0979698	6.26965	0.312594	chr16	48556042	48556044	EnhWk	OpenSea	cg01701649	cg01701649
cg15053671_TC21	NA	1.1872	0.129223	6.53165	9.40737e-09	6.79885e-06	9.77331	0.198751	6.50194	0.521246	chr9	108041472	108041474	Quies	OpenSea	cg15053671
cg23286628_BC21	GMDS	1.00761	1.73027	6.53034	9.45844e-09	6.82974e-06	9.76828	0.133542	6.30698	0.762973	chr6	1895232	1895234	Quies	OpenSea	cg23286628
cg27203895_TC21	NTM	0.852701	1.0458	6.52946	9.49272e-09	6.84846e-06	9.76491	0.130428	6.52414	0.670296	chr11	131499142	131499144	Quies	OpenSea	cg27203895	cg27203895
cg00420789_BC21	GRHL3;STPG1	0.844666	0.334406	6.52922	9.5022e-09	6.84927e-06	9.76399	0.143965	6.75371	0.556173	chr1	24363391	24363393	Quies	OpenSea
cg14967733_BC21	NA	0.683979	1.33871	6.52892	9.51368e-09	6.85152e-06	9.76286	0.0989958	6.88435	0.714863	chr9	130151240	130151242	Quies	OpenSea	cg14967733
cg27321563_BC21	SPOCK1	0.768523	-0.0623401	6.52864	9.52474e-09	6.85347e-06	9.76178	0.128634	6.67847	0.489846	chr5	137461653	137461655	Quies	OpenSea	cg27321563
cg16669144_BC21	IRF2	1.17467	0.0663703	6.52708	9.58639e-09	6.89177e-06	9.75579	0.195425	6.63122	0.512414	chr4	184447980	184447982	EnhWk	OpenSea	cg16669144
cg06508190_BC21	SH3BP4	0.647741	0.640219	6.52167	9.80237e-09	7.04087e-06	9.73508	0.109085	7.05341	0.608002	chr2	235006731	235006733	EnhA1	OpenSea	cg06508190
cg26114875_BC21	GNAZ;RSPH14	0.565481	-1.39702	6.51857	9.92831e-09	7.12509e-06	9.72322	0.0773938	6.95485	0.27695	chr22	23118313	23118315	Quies	OpenSea
cg22033823_TC21	MYO5A	1.36932	2.08998	6.51816	9.94502e-09	7.13083e-06	9.72165	0.159362	6.21467	0.800337	chr15	52348458	52348460	TxWk	OpenSea	cg22033823	cg22033823
cg15706339_BC21	NA	1.11076	-0.923449	6.51622	1.00245e-08	7.18155e-06	9.71425	0.174812	6.801	0.350445	chr1	150529314	150529316	Quies	OpenSea	cg15706339
cg11698036_BC21	SAMHD1	1.08645	2.37353	6.51568	1.00471e-08	7.19141e-06	9.71217	0.118619	6.02867	0.831111	chr20	36930843	36930845	Quies	OpenSea	cg11698036
cg15096278_TC21	LINC00844	0.81766	-0.53124	6.51256	1.01769e-08	7.27802e-06	9.70023	0.134382	6.66885	0.411049	chr10	58999425	58999427	Quies	OpenSea
cg12379425_BC21	GTF2E2	0.988286	1.99301	6.51128	1.02308e-08	7.30409e-06	9.69533	0.115366	6.79787	0.793749	chr8	30590076	30590078	TxWk	OpenSea
cg10458661_BC21	NA	0.952351	0.757378	6.51127	1.02312e-08	7.30409e-06	9.69529	0.142853	6.03906	0.625041	chr19	2481393	2481395	ReprPCWk	Shelf
cg20625042_TC21	C1orf21	0.555217	-0.272981	6.50995	1.02866e-08	7.33726e-06	9.69027	0.0952458	7.14725	0.453186	chr1	184463864	184463866	Quies	OpenSea	cg20625042
cg25969472_BC21	NA	1.05308	0.420474	6.50866	1.03416e-08	7.37005e-06	9.68531	0.17731	6.52638	0.570821	chr7	25849496	25849498	EnhA1	Shelf	cg25969472
cg07290465_TC21	VDR	0.788886	1.82179	6.50756	1.03883e-08	7.3969e-06	9.68113	0.0979552	6.665	0.776734	chr12	47859460	47859462	Quies	OpenSea	cg07290465
cg03047652_BC21	NAV2	1.27516	0.827903	6.505	1.04985e-08	7.46886e-06	9.67132	0.203345	6.74407	0.632394	chr11	19995430	19995432	Quies	OpenSea	cg03047652
cg23110600_BC21	ENSG00000258926;ENSG00000258989;PRKCH	0.84928	-0.485921	6.50356	1.05607e-08	7.50661e-06	9.66583	0.137945	6.63572	0.418666	chr14	61546010	61546012	TxWk	OpenSea	cg23110600
cg03990511_BC21	SATB2	1.34376	1.21639	6.50234	1.06139e-08	7.53586e-06	9.66116	0.189028	6.21659	0.689559	chr2	199370128	199370130	Quies	OpenSea
cg03873475_BC21	ENSG00000287856	1.19317	0.27643	6.5022	1.06202e-08	7.53586e-06	9.6606	0.187394	6.10856	0.545013	chr1	231507923	231507925	Quies	OpenSea	cg03873475
cg23467838_TC21	LINC02831	0.864852	-0.00343103	6.49946	1.07406e-08	7.61442e-06	9.65013	0.147838	6.63596	0.499286	chr2	67561704	67561706	Quies	OpenSea	cg23467838
cg20529274_BC21	MEGF11	0.654418	-0.927947	6.49926	1.07495e-08	7.61442e-06	9.64936	0.0993511	6.76716	0.346561	chr15	66097611	66097613	Quies	OpenSea
cg20883591_BC11	TTC23	1.16018	0.690338	6.49841	1.0787e-08	7.63434e-06	9.64613	0.186327	6.99932	0.612187	chr15	99227854	99227856	Tx	OpenSea
cg24116351_BC21	PRRC2B	0.713825	-0.181224	6.49809	1.08012e-08	7.63779e-06	9.6449	0.122641	6.81786	0.469008	chr9	131426793	131426795	TxWk	OpenSea	cg24116351
cg14286800_BC21	ENSG00000230848	1.35233	1.5253	6.49753	1.08262e-08	7.64167e-06	9.64276	0.198536	6.46823	0.730831	chr9	128057545	128057547	TxWk	OpenSea
cg16294668_BC21	FGD4	0.927728	-0.339414	6.49749	1.0828e-08	7.64167e-06	9.6426	0.153217	6.40844	0.44292	chr12	32522272	32522274	Quies	OpenSea	cg16294668	cg16294668
cg26600490_TC21	ENSG00000288542;FOXO1	0.668175	-1.20299	6.49734	1.08346e-08	7.64167e-06	9.64203	0.0902003	6.6731	0.305448	chr13	40596712	40596714	Quies	OpenSea	cg26600490
cg21674987_BC21	NA	0.912896	1.38993	6.49513	1.09338e-08	7.70497e-06	9.63356	0.13727	6.62461	0.719609	chr15	57950567	57950569	Quies	OpenSea	cg21674987
cg17129504_BC21	LINC00523	1.19093	1.23487	6.494	1.09848e-08	7.73425e-06	9.62924	0.162659	6.40338	0.69601	chr14	100661590	100661592	ReprPCWk	OpenSea	cg17129504
cg04074001_BC21	ARHGAP10	0.951726	-0.329328	6.49334	1.10146e-08	7.74859e-06	9.62672	0.159739	6.71956	0.445252	chr4	147940257	147940259	Quies	OpenSea	cg04074001	cg04074001
cg16801547_TC21	NA	1.12291	1.2083	6.49267	1.10449e-08	7.76328e-06	9.62416	0.175264	6.96278	0.690994	chr3	108224187	108224189	Quies	Shore	cg16801547
cg02686770_BC21	ENSG00000250186;ENSG00000262039;PHB1	0.588738	0.793866	6.4778	1.17414e-08	8.23936e-06	9.56733	0.0950854	6.99157	0.633032	chr17	49404129	49404131	Tx	OpenSea	cg02686770
cg22883879_BC21	MIR607	0.90166	0.372101	6.47778	1.17424e-08	8.23936e-06	9.56725	0.151857	6.50374	0.562406	chr10	96829576	96829578	Quies	Shelf	cg22883879
cg25378905_TC21	NA	0.783659	2.02267	6.47742	1.17597e-08	8.24448e-06	9.56588	0.0927444	6.55569	0.799176	chr20	50377192	50377194	Quies	OpenSea
cg10327027_TC21	CELF1;ENSG00000270072	0.994326	0.789507	6.47552	1.18521e-08	8.30217e-06	9.5586	0.161302	6.53716	0.630357	chr11	47515142	47515144	EnhA1	OpenSea
cg13815676_BC21	CCDC180;SUGT1P4-STRA6LP-CCDC180	0.780693	0.872882	6.47149	1.20502e-08	8.43371e-06	9.5432	0.130925	7.14737	0.643416	chr9	97356612	97356614	Quies	OpenSea	cg13815676
cg22298956_BC21	ELF1	0.690415	0.96079	6.46987	1.21309e-08	8.48291e-06	9.537	0.112809	6.98881	0.65771	chr13	40933726	40933728	Tx	OpenSea	cg22298956
cg12675347_TC21	NA	0.73072	-0.567023	6.46906	1.21712e-08	8.50388e-06	9.53391	0.113109	6.3597	0.405683	chr20	39271382	39271384	Quies	OpenSea	cg12675347
cg00393504_BC21	PDZRN3	0.92206	1.8639	6.46846	1.22011e-08	8.51751e-06	9.53163	0.116787	7.36688	0.778772	chr3	73592817	73592819	Quies	OpenSea	cg00393504
cg11688297_BC21	NA	0.996647	0.29408	6.46766	1.22415e-08	8.5384e-06	9.52856	0.168936	6.58004	0.549259	chr7	129170304	129170306	Quies	Shore
cg14683138_TC11	ILF3	1.06842	1.09778	6.46639	1.23052e-08	8.57557e-06	9.52374	0.17151	7.19394	0.674126	chr19	10671119	10671121	Tx	OpenSea	cg14683138	cg14683138
cg27410726_BC21	RPS6KA2	0.683689	1.59792	6.46511	1.23702e-08	8.61353e-06	9.51884	0.0929203	6.95452	0.749254	chr6	166487292	166487294	Quies	OpenSea	cg27410726
cg15279814_TC21	NA	0.724137	-0.59921	6.46433	1.24102e-08	8.63402e-06	9.51584	0.117473	6.63349	0.399038	chr10	78778140	78778142	EnhA1	OpenSea
cg16737749_TC21	MAPK10	0.793283	0.96409	6.45865	1.27034e-08	8.83054e-06	9.49414	0.127608	6.78622	0.658912	chr4	86386907	86386909	Quies	OpenSea	cg16737749	cg16737749
cg21715599_TC21	SLCO3A1	0.775784	0.719229	6.45689	1.27952e-08	8.88681e-06	9.48745	0.127668	6.80233	0.620014	chr15	91920323	91920325	Quies	Shelf	cg21715599	cg21715599
cg18542804_BC21	C12orf75	0.70971	-0.0246314	6.45637	1.2823e-08	8.89562e-06	9.48543	0.122209	6.78877	0.495741	chr12	105278461	105278463	Quies	OpenSea	cg18542804
cg23895441_TC21	DIAPH1;RPS27AP10	1.0121	2.41059	6.45624	1.28296e-08	8.89562e-06	9.48495	0.0944995	6.66608	0.836448	chr5	141587777	141587779	TxWk	OpenSea	cg23895441
cg03008075_BC21	ENSG00000279070;MTHFD2	1.10402	-0.65651	6.45028	1.31475e-08	9.10837e-06	9.4622	0.167101	5.98974	0.392804	chr2	74199863	74199865	TssA	Shore
cg08741885_BC21	NA	1.06536	1.42916	6.44946	1.31923e-08	9.13165e-06	9.45904	0.14057	6.36499	0.722823	chr3	28140345	28140347	Quies	OpenSea	cg08741885
cg19326382_TC11	LINC02437	0.965266	2.92677	6.44919	1.32066e-08	9.13382e-06	9.45804	0.0743075	6.25005	0.880304	chr4	184992709	184992711	Quies	OpenSea	cg19326382	cg19326382
cg12134559_TC21	TRRAP	0.936987	0.924068	6.44831	1.32545e-08	9.15926e-06	9.45467	0.139596	6.34246	0.651153	chr7	98975387	98975389	Tx	OpenSea	cg12134559
cg06998031_TC21	ENSG00000279410;XYLT1	0.812115	0.321215	6.44507	1.34319e-08	9.27403e-06	9.44231	0.135372	6.57295	0.554102	chr16	17194068	17194070	Quies	OpenSea	cg06998031
cg13685139_TC21	MITF	0.930324	1.27994	6.44371	1.35073e-08	9.3182e-06	9.43711	0.139753	6.52324	0.7042	chr3	69763668	69763670	Quies	OpenSea	cg13685139	cg13685139
cg09884276_BC21	TDRD9	0.823448	-0.168089	6.43712	1.3878e-08	9.56573e-06	9.41195	0.139974	6.53988	0.471283	chr14	104022401	104022403	Quies	OpenSea	cg09884276
cg21880765_TC21	SNAP47	0.634683	0.582515	6.43692	1.38894e-08	9.56573e-06	9.41118	0.107642	7.01949	0.598067	chr1	227775091	227775093	TxWk	OpenSea	cg21880765	cg21880765
cg21486146_BC21	NKD1	0.552683	-0.671072	6.43605	1.39392e-08	9.59196e-06	9.40785	0.0871062	6.88786	0.387347	chr16	50603819	50603821	EnhA1	OpenSea
cg10999621_TC21	CYTH1	0.750968	0.18639	6.43217	1.4163e-08	9.73781e-06	9.39305	0.128211	6.62295	0.531678	chr17	78677186	78677188	Tx	OpenSea	cg10999621	cg10999621
cg11837367_BC21	NA	0.917422	0.598019	6.43034	1.427e-08	9.80309e-06	9.38606	0.153807	6.77002	0.599112	chr2	109511121	109511123	Quies	OpenSea	cg11837367
cg20242624_TC21	IKBKB	1.18556	1.26056	6.42934	1.43283e-08	9.83494e-06	9.38226	0.173688	6.43618	0.697681	chr8	42280492	42280494	TxWk	OpenSea	cg20242624
cg14638957_BC21	RNF168	1.05535	2.53978	6.42742	1.44422e-08	9.89772e-06	9.37491	0.101914	6.50581	0.848705	chr3	196491915	196491917	TxWk	OpenSea	cg14638957	cg14638957
cg23675587_TC21	RAD51B	1.076	-0.653888	6.42739	1.44439e-08	9.89772e-06	9.37479	0.179311	7.19518	0.394035	chr14	68459184	68459186	EnhA1	OpenSea	cg23675587	cg23675587
cg18876826_BC21	INPP5B	-0.91922	0.0576329	-6.42323	1.46925e-08	1.00597e-05	9.35893	-0.154775	-6.45081	0.509392	chr1	37930661	37930663	Quies	Shore	cg18876826	cg18876826
cg00421144_TC21	CHRNA2	0.841773	-1.40345	6.42228	1.475e-08	1.00906e-05	9.35531	0.113644	6.70415	0.277103	chr8	27479157	27479159	ReprPC	OpenSea	cg00421144	cg00421144
cg01279418_BC11	SPG7	0.997974	0.583506	6.41892	1.49547e-08	1.02221e-05	9.34249	0.168192	6.56175	0.597254	chr16	89556965	89556967	TxWk	Shelf	cg01279418	cg01279418
cg05488384_BC21	NA	0.955624	1.14493	6.41862	1.49733e-08	1.02263e-05	9.34134	0.147801	6.38398	0.684311	chr1	180593543	180593545	Quies	OpenSea	cg05488384
cg07415354_TC21	ENSG00000227658;SUGCT	0.957408	1.14061	6.41835	1.49896e-08	1.02289e-05	9.34033	0.147842	6.62436	0.682659	chr7	40775286	40775288	Quies	OpenSea	cg07415354
cg23565244_BC21	KDM4B	0.754486	0.594786	6.4172	1.50608e-08	1.02689e-05	9.33592	0.127154	6.74541	0.599712	chr19	5051538	5051540	TxWk	Shelf	cg23565244
cg01694331_BC21	DAO	0.628097	-0.0887632	6.41458	1.52235e-08	1.0366e-05	9.32594	0.106552	6.72309	0.484978	chr12	108879989	108879991	Quies	OpenSea	cg01694331	cg01694331
cg16718263_BC11	ENSG00000259702;ENSG00000275443	-1.24218	0.88947	-6.4145	1.52286e-08	1.0366e-05	9.32563	-0.189377	-6.46851	0.643925	chr15	96053119	96053121	TssBiv	OpenSea	cg16718263	cg16718263
cg12662993_TC21	DAAM2	0.87656	0.68873	6.41418	1.52483e-08	1.03709e-05	9.32442	0.145658	6.53741	0.615273	chr6	39855545	39855547	Quies	OpenSea	cg12662993
cg14779065_TC21	DPP4;DPP4-DT	0.698578	-1.23247	6.41176	1.54007e-08	1.04658e-05	9.31518	0.100449	6.7944	0.300876	chr2	162075784	162075786	ReprPCWk	Shore	cg14779065
cg10804400_TC21	ENSG00000289228	1.14119	0.209377	6.41066	1.54705e-08	1.05017e-05	9.31098	0.18956	6.54859	0.533986	chr10	91349314	91349316	Quies	OpenSea	cg10804400
cg03555751_BC21	NA	0.861037	0.425152	6.41052	1.54791e-08	1.05017e-05	9.31046	0.145366	6.57615	0.571049	chr6	4299726	4299728	Quies	OpenSea	cg03555751
cg15587417_BC21	VTI1A	0.964701	0.549752	6.40858	1.56031e-08	1.05771e-05	9.30304	0.149656	5.9462	0.591053	chr10	112804651	112804653	Quies	OpenSea
cg23607078_TC21	ZNF407	0.930961	-0.382234	6.40832	1.562e-08	1.05798e-05	9.30204	0.158216	6.65325	0.435637	chr18	74721419	74721421	Quies	OpenSea	cg23607078
cg12534723_TC21	ENSG00000253608	1.16097	0.915496	6.40762	1.56649e-08	1.06014e-05	9.29937	0.185699	6.56786	0.64892	chr8	48648659	48648661	Quies	OpenSea
cg05025391_TC21	ATXN1	1.18439	1.00824	6.4063	1.57499e-08	1.06502e-05	9.29434	0.180575	6.02112	0.663285	chr6	16583244	16583246	Quies	OpenSea	cg05025391
cg09257359_TC21	NA	0.738772	0.542381	6.40351	1.59308e-08	1.07636e-05	9.28372	0.122712	6.62826	0.591686	chr9	124851759	124851761	Quies	Shore	cg09257359	cg09257359
cg19762719_TC21	NA	0.723067	-0.973879	6.40308	1.59594e-08	1.0774e-05	9.28206	0.10263	6.074	0.340435	chr3	42545055	42545057	Quies	OpenSea	cg19762719
cg13061976_BC21	NA	0.589246	1.44214	6.4026	1.59905e-08	1.07861e-05	9.28025	0.0787007	6.72417	0.729433	chr15	84815769	84815771	TxWk	Shore	cg13061976	cg13061976
cg12351803_TC21	NA	1.10732	-0.0557376	6.40116	1.60854e-08	1.08412e-05	9.27475	0.186534	6.4249	0.490646	chr21	39104761	39104763	Quies	OpenSea	cg12351803
cg10332369_TC21	ENSG00000230898;FAM78B;MIR921	1.50273	2.06994	6.40043	1.61338e-08	1.08649e-05	9.27196	0.189849	6.7716	0.793353	chr1	166156154	166156156	Quies	OpenSea	cg10332369	cg10332369
cg21165725_TC21	MMADHC-DT	0.973987	1.8084	6.3989	1.62349e-08	1.0924e-05	9.26615	0.118891	5.91051	0.77302	chr2	149702665	149702667	Quies	OpenSea	cg21165725
cg08706361_BC21	GSN;GSN-AS1	1.0175	-1.91446	6.39776	1.63111e-08	1.09663e-05	9.2618	0.125099	6.64324	0.215794	chr9	121285909	121285911	EnhA1	OpenSea	cg08706361
cg01442843_TC21	RASSF5	0.889793	-0.0227986	6.39566	1.64522e-08	1.10521e-05	9.25379	0.151807	6.50937	0.495985	chr1	206555711	206555713	EnhWk	Shore	cg01442843	cg01442843
cg11573408_BC21	NA	0.77816	-0.129046	6.38981	1.68515e-08	1.13111e-05	9.2315	0.13281	6.53536	0.478014	chr11	133990907	133990909	Quies	OpenSea	cg11573408
cg26403431_TC21	CYB5R3	0.850553	0.19666	6.38957	1.68683e-08	1.13131e-05	9.23057	0.145007	6.58438	0.53343	chr22	42682809	42682811	Quies	OpenSea
cg03977286_BC21	ENSG00000256286;LINC02372	0.773528	1.7923	6.38868	1.69299e-08	1.13451e-05	9.22719	0.102304	6.67497	0.772793	chr12	126874848	126874850	Quies	OpenSea	cg03977286
cg02690549_BC21	SLC22A23	0.926038	-0.396544	6.3846	1.7216e-08	1.15274e-05	9.21161	0.156749	6.56515	0.433129	chr6	3377648	3377650	Quies	OpenSea	cg02690549
cg17068858_BC21	ARNT2	1.14011	0.190445	6.38411	1.72501e-08	1.15408e-05	9.20977	0.189895	6.321	0.531309	chr15	80465513	80465515	Quies	OpenSea	cg17068858
cg22782838_BC21	BRIP1	0.886041	2.6088	6.38328	1.7309e-08	1.15708e-05	9.20661	0.0764609	6.14843	0.856291	chr17	61808632	61808634	Quies	OpenSea
cg15229632_BC21	ENSG00000284762;ENSG00000285000;ZBED3-AS1	0.935457	1.27386	6.38224	1.73828e-08	1.16107e-05	9.20265	0.148412	6.79345	0.70144	chr5	77139103	77139105	Quies	OpenSea	cg15229632
cg20772946_TC21	ABHD2	1.29298	0.420677	6.37658	1.77911e-08	1.18737e-05	9.18107	0.214181	6.41663	0.568409	chr15	89093061	89093063	EnhA1	OpenSea
cg09848700_BC21	ENSG00000282863;LINC00595	1.19176	0.0614895	6.37406	1.79757e-08	1.19871e-05	9.17147	0.201318	6.45942	0.50912	chr10	78195935	78195937	Quies	OpenSea	cg09848700
cg11852940_BC11	KCNK7	0.694547	0.561681	6.37286	1.80645e-08	1.20277e-05	9.1669	0.117843	6.87364	0.594087	chr11	65596599	65596601	TxWk	Shelf	cg11852940
cg11559048_BC21	ELMO1	0.816482	0.0334646	6.37284	1.8066e-08	1.20277e-05	9.16682	0.138577	6.56882	0.506098	chr7	37281872	37281874	Quies	OpenSea	cg11559048
cg03652336_BC21	MAML3	0.736036	0.905662	6.37219	1.8114e-08	1.20499e-05	9.16435	0.111763	6.25437	0.649989	chr4	140096244	140096246	EnhA1	OpenSea	cg03652336	cg03652336
cg12089169_TC21	ENSG00000275778;PRH1;PRR4	0.871096	2.42252	6.36907	1.8347e-08	1.2195e-05	9.15247	0.0825716	6.3498	0.839291	chr12	10848996	10848998	Quies	OpenSea	cg12089169	cg12089169	cg12089169
cg15168958_BC11	FARP1;STK24	1.34879	0.396289	6.36864	1.83794e-08	1.22067e-05	9.15083	0.214136	5.98965	0.565455	chr13	98448273	98448275	Tx	OpenSea	cg15168958	cg15168958
cg01127312_TC21	DGKD;ENSG00000259793	1.25671	1.56971	6.36676	1.85217e-08	1.22912e-05	9.14366	0.177922	6.77515	0.737572	chr2	233353078	233353080	TxWk	Shore	cg01127312	cg01127312
cg06070873_BC21	PIP5K1B	0.71404	0.833992	6.36461	1.86859e-08	1.23901e-05	9.13546	0.113059	6.60069	0.638734	chr9	68741482	68741484	Quies	OpenSea	cg06070873
cg22590614_BC21	ARHGAP39	0.965782	2.25669	6.36219	1.88718e-08	1.25033e-05	9.12626	0.103737	5.98174	0.821168	chr8	144614781	144614783	ZNF/Rpts	Shelf	cg22590614
cg25497657_TC21	PHACTR3	0.547063	0.0105033	6.36136	1.89362e-08	1.25358e-05	9.12309	0.0939761	6.93793	0.501852	chr20	59826478	59826480	Quies	OpenSea
cg09285005_BC21	SERPINF2	0.576097	-0.0678357	6.36101	1.89629e-08	1.25433e-05	9.12178	0.0989768	6.83156	0.488402	chr17	1752653	1752655	Quies	Shore	cg09285005
cg02014432_TC21	CAPN8	1.00546	0.529534	6.36022	1.90249e-08	1.25743e-05	9.11874	0.163482	6.17795	0.58813	chr1	223652513	223652515	Quies	OpenSea
cg23700802_BC21	RTTN	1.0903	0.468077	6.35951	1.90801e-08	1.26005e-05	9.11606	0.180103	6.35764	0.577687	chr18	70005735	70005737	Quies	OpenSea
cg15611565_BC21	UCK2	0.741219	0.36149	6.35832	1.91732e-08	1.26519e-05	9.11153	0.125454	6.52728	0.561689	chr1	165911186	165911188	TxWk	OpenSea	cg15611565
cg08021452_TC21	ENSG00000264545;MTAP	1.10834	1.78343	6.35768	1.92239e-08	1.26695e-05	9.10908	0.12251	5.29878	0.764023	chr9	21840692	21840694	Tx	OpenSea	cg08021452
cg05724479_TC21	NA	0.709249	0.862639	6.35759	1.92309e-08	1.26695e-05	9.10874	0.112617	6.50816	0.643486	chr1	41450460	41450462	Quies	OpenSea	cg05724479
cg02463727_BC21	KCNMA1	1.0619	0.211163	6.35641	1.93238e-08	1.27146e-05	9.10426	0.175041	6.18959	0.535	chr10	77243749	77243751	Quies	OpenSea	cg02463727
cg03574842_TC21	SHLD1	0.87438	2.18654	6.35633	1.93303e-08	1.27146e-05	9.10394	0.104275	6.14572	0.814621	chr20	5780867	5780869	Quies	OpenSea	cg03574842
cg20326208_BC21	NA	0.946954	1.75349	6.35549	1.93971e-08	1.27483e-05	9.10074	0.125159	6.31153	0.766886	chr4	183329223	183329225	Quies	OpenSea	cg20326208
cg16014060_BC21	RAD51B	0.944715	-0.959978	6.35495	1.94396e-08	1.2766e-05	9.0987	0.136009	6.03393	0.345473	chr14	68553496	68553498	TxWk	OpenSea	cg16014060	cg16014060
cg09681300_BC21	ZFHX3	0.617485	-0.451488	6.35289	1.96042e-08	1.28638e-05	9.09087	0.100517	6.59817	0.423444	chr16	72896300	72896302	Quies	OpenSea	cg09681300	cg09681300
cg07604902_TC21	PBX1	1.38071	0.234091	6.35234	1.96484e-08	1.28725e-05	9.08877	0.225914	6.33808	0.537465	chr1	164700161	164700163	Quies	OpenSea	cg07604902
cg11970163_BC21	NIBAN1	1.1493	2.7402	6.35234	1.96489e-08	1.28725e-05	9.08875	0.111856	6.24362	0.861782	chr1	184883685	184883687	Quies	OpenSea	cg11970163	cg11970163
cg15588052_BC21	PIWIL4-AS1	0.894028	-0.466268	6.35077	1.97751e-08	1.29448e-05	9.0828	0.152568	6.92086	0.425212	chr11	94658611	94658613	Quies	OpenSea	cg15588052
cg10440076_TC21	NA	0.774472	1.71264	6.3484	1.99685e-08	1.3061e-05	9.07375	0.1006	6.57032	0.763078	chr6	167497215	167497217	Quies	OpenSea
cg03975920_BC21	NA	-0.523354	-0.189377	-6.34792	2.00076e-08	1.30761e-05	9.07193	-0.0902721	-7.02208	0.467428	chr9	93116256	93116258	EnhA1	OpenSea	cg03975920
cg09469614_TC21	MOCS1	0.865621	0.664227	6.34749	2.00431e-08	1.30888e-05	9.07029	0.139455	6.3885	0.610904	chr6	39927360	39927362	TxWk	OpenSea
cg11017056_BC21	ENSG00000228204	0.765511	0.330758	6.34699	2.0084e-08	1.31051e-05	9.06839	0.127538	6.37321	0.556123	chr7	50956686	50956688	Quies	OpenSea
cg21616142_TC21	ENSG00000227838	0.664438	-0.112472	6.34596	2.01685e-08	1.31498e-05	9.06449	0.113718	6.63329	0.480832	chr22	27680039	27680041	Quies	Shore	cg21616142	cg21616142
cg19171492_BC21	ARHGEF7	0.608367	-0.223224	6.34542	2.02135e-08	1.31687e-05	9.06242	0.102024	6.70499	0.461972	chr13	111188102	111188104	EnhWk	OpenSea
cg12759780_BC21	SETD3	-0.836051	0.596911	-6.344	2.03317e-08	1.32352e-05	9.057	-0.137748	-6.55245	0.599991	chr14	99461353	99461355	TxWk	OpenSea	cg12759780
cg12177922_TC11	HAX1	0.64278	-1.9685	6.34171	2.05232e-08	1.33492e-05	9.04829	0.0746148	7.11338	0.20664	chr1	154272755	154272757	TssA	Island		cg12177922
cg16528134_BC21	CHKA	0.74412	1.05776	6.34025	2.0646e-08	1.34184e-05	9.04274	0.110835	6.4344	0.672908	chr11	68118926	68118928	TssFlnkU	Shelf
cg21765235_TC21	TENM4	0.950325	-0.785878	6.33936	2.07211e-08	1.34566e-05	9.03936	0.154128	6.58896	0.370284	chr11	79312965	79312967	Quies	OpenSea	cg21765235	cg21765235
cg14137239_TC21	ZNF618	0.819966	2.05595	6.33723	2.09024e-08	1.35636e-05	9.03127	0.099686	6.49501	0.802091	chr9	113989686	113989688	Quies	OpenSea
cg06623740_BC21	FGD4	1.03372	-0.417873	6.33689	2.0932e-08	1.3572e-05	9.02995	0.167846	6.39572	0.430882	chr12	32454153	32454155	Quies	OpenSea	cg06623740
cg01813752_BC21	DAAM2;DAAM2-AS1;MOCS1	0.638848	0.210318	6.33494	2.10994e-08	1.36697e-05	9.02255	0.10992	6.68447	0.536103	chr6	39901403	39901405	Quies	Shore		cg01813752
cg06624991_TC21	TPCN2	0.896847	1.47107	6.33368	2.12083e-08	1.37292e-05	9.01776	0.123894	6.75716	0.730651	chr11	69050909	69050911	EnhA1	Shore	cg06624991	cg06624991
cg16230918_TC21	SPECC1L;SPECC1L-ADORA2A	0.789008	2.26484	6.33349	2.12251e-08	1.37292e-05	9.01703	0.084483	6.53003	0.824064	chr22	24363091	24363093	Tx	OpenSea	cg16230918
cg05737347_BC21	NA	0.836392	0.884095	6.3333	2.12415e-08	1.37292e-05	9.01631	0.136834	6.56569	0.64516	chr5	32224824	32224826	TxWk	OpenSea	cg05737347
cg18193521_BC21	TSPAN18	1.34359	2.27335	6.33269	2.12946e-08	1.37527e-05	9.01399	0.153195	5.8094	0.817196	chr11	44869056	44869058	Quies	OpenSea	cg18193521
cg22731458_BC21	DDX24	1.47689	1.05647	6.33169	2.13817e-08	1.37919e-05	9.01019	0.222472	6.2528	0.66582	chr14	94052276	94052278	Tx	OpenSea	cg22731458
cg25008977_TC21	ENSG00000288711;RCAN1	0.838563	-0.923963	6.33146	2.14024e-08	1.37919e-05	9.00929	0.130745	6.52561	0.347692	chr21	34603562	34603564	Quies	OpenSea	cg25008977
cg08072685_TC21	RNF19A	0.800968	-1.93825	6.33142	2.14057e-08	1.37919e-05	9.00915	0.0919413	6.43553	0.210533	chr8	100269988	100269990	TxWk	OpenSea	cg08072685
cg08566789_BC21	SLC25A48	0.948248	1.43497	6.3301	2.15216e-08	1.38538e-05	9.00413	0.13106	6.27451	0.725427	chr5	135851270	135851272	Quies	Shore
cg24991619_BC21	SEPTIN11	1.12119	1.42454	6.32994	2.15356e-08	1.38538e-05	9.00353	0.165581	6.09014	0.722377	chr4	76987701	76987703	TssFlnkU	OpenSea	cg24991619
cg07957884_TC21	YTHDF1	0.671995	0.159602	6.32264	2.21884e-08	1.42553e-05	8.97577	0.115297	6.5924	0.527371	chr20	63206968	63206970	Tx	OpenSea	cg07957884
cg14132516_TC21	RGS3	0.628759	-0.464332	6.32244	2.22073e-08	1.42553e-05	8.97498	0.107664	6.74355	0.420838	chr9	113566817	113566819	EnhA1	OpenSea
cg16091703_TC21	NAV2	0.885157	0.923335	6.3222	2.22288e-08	1.42553e-05	8.97408	0.145149	6.77879	0.650607	chr11	19725912	19725914	Quies	OpenSea
cg20638574_TC21	NA	0.899208	0.606553	6.32219	2.22294e-08	1.42553e-05	8.97405	0.150468	6.60198	0.600602	chr15	75669393	75669395	TxWk	OpenSea
cg22009252_BC21	ABR	-1.28299	0.755865	-6.3209	2.2347e-08	1.43196e-05	8.96915	-0.181851	-5.54553	0.618526	chr17	1107754	1107756	EnhWk	Shore
cg15063360_BC21	SYNM;SYNM-AS1	0.871261	0.0965915	6.32045	2.23885e-08	1.43349e-05	8.96743	0.148037	6.43544	0.516826	chr15	99096905	99096907	ReprPCWk	Shelf
cg19481439_BC21	GGT7	1.30763	0.969242	6.32003	2.24265e-08	1.43481e-05	8.96585	0.209794	6.21295	0.656575	chr20	34863623	34863625	TxWk	Shore	cg19481439	cg19481439
cg15965543_TC21	NA	0.763765	0.535582	6.31949	2.24764e-08	1.43688e-05	8.96378	0.130032	6.59034	0.590192	chr1	205497456	205497458	Quies	OpenSea	cg15965543
cg25149837_BC21	HCK	0.651284	-0.081492	6.31548	2.2848e-08	1.4595e-05	8.94854	0.110558	6.64213	0.486231	chr20	32075072	32075074	Quies	OpenSea
cg14222199_TC21	DENND1A	0.786105	1.38557	6.31365	2.30196e-08	1.46931e-05	8.94158	0.114372	6.86592	0.718977	chr9	123656865	123656867	Quies	OpenSea
cg23215060_BC21	PTPRM	0.68417	-0.110884	6.31246	2.3132e-08	1.47533e-05	8.93706	0.116744	6.57597	0.481124	chr18	8177517	8177519	Quies	OpenSea
cg14615446_BC21	UBE3D	0.726182	0.116169	6.31118	2.32532e-08	1.48191e-05	8.9322	0.124399	6.53255	0.519655	chr6	82951614	82951616	Quies	OpenSea	cg14615446
cg08858845_TC21	BABAM2	1.33649	-0.470385	6.30849	2.35109e-08	1.49717e-05	8.92195	0.220835	6.5834	0.423728	chr2	28012205	28012207	Quies	OpenSea	cg08858845
cg11132534_TC21	DIRC3-AS1	0.925953	-0.832861	6.3076	2.35962e-08	1.50144e-05	8.91859	0.13051	5.66004	0.36511	chr2	217249707	217249709	EnhA1	OpenSea	cg11132534	cg11132534
cg07329184_BC21	LINC01605	1.26148	-1.03461	6.30689	2.36648e-08	1.50464e-05	8.91589	0.185889	6.42613	0.334067	chr8	37546910	37546912	TssFlnkU	OpenSea	cg07329184
cg07855122_BC21	LINC01909;LIVAR	0.894374	1.1049	6.30401	2.39457e-08	1.52131e-05	8.90492	0.1449	6.70714	0.6772	chr18	70336715	70336717	Het	OpenSea	cg07855122
cg16019637_TC21	NA	0.90914	2.08883	6.30256	2.40879e-08	1.52916e-05	8.89942	0.10615	6.151	0.805512	chr11	11266011	11266013	Quies	OpenSea
cg17904249_BC21	ENSG00000272578;GUSBP11;RGL4	1.02965	2.21264	6.30214	2.41296e-08	1.53062e-05	8.89781	0.10587	6.31896	0.817533	chr22	23688139	23688141	TxWk	OpenSea	cg17904249
cg06592918_BC21	SLC66A2	1.05681	1.11441	6.29711	2.463e-08	1.56116e-05	8.87873	0.166517	6.31957	0.67771	chr18	79943050	79943052	Tx	OpenSea	cg06592918
cg01838853_BC21	FOXN4	0.683998	0.849821	6.29666	2.46754e-08	1.56283e-05	8.87702	0.113426	6.97838	0.640854	chr12	109279031	109279033	Quies	OpenSea		cg01838853
cg08324424_BC21	ENSG00000286893	0.782903	-0.0242759	6.29487	2.48574e-08	1.57314e-05	8.87019	0.132024	6.3915	0.496148	chr15	99476630	99476632	EnhA1	OpenSea	cg08324424
cg11724942_BC21	ROR1	0.677705	0.271661	6.29462	2.4883e-08	1.57354e-05	8.86923	0.116229	6.62355	0.546308	chr1	63959703	63959705	Quies	OpenSea	cg11724942	cg11724942
cg06872036_BC21	RASSF5	0.932946	1.13883	6.29371	2.49749e-08	1.57814e-05	8.86581	0.144469	6.28954	0.683877	chr1	206555929	206555931	EnhWk	Shore	cg06872036	cg06872036
cg24049157_TC21	MTA3	0.846475	0.93699	6.29143	2.52093e-08	1.59172e-05	8.85712	0.134203	6.36532	0.653762	chr2	42567219	42567221	Quies	Shore	cg24049157
cg05566966_BC21	KREMEN1	0.713218	0.20355	6.29088	2.52661e-08	1.59408e-05	8.85503	0.110679	6.12115	0.533371	chr22	29097103	29097105	Quies	OpenSea	cg05566966
cg11961359_BC21	KCNMA1	0.878506	-1.0429	6.28952	2.54063e-08	1.60169e-05	8.84989	0.121774	6.03587	0.330666	chr10	77041812	77041814	Quies	OpenSea	cg11961359
cg05084284_BC21	ENSG00000285708;FOXP1	-1.00693	-0.236322	-6.28847	2.55154e-08	1.60733e-05	8.84591	-0.168466	-6.23904	0.460324	chr3	71052325	71052327	EnhG1	OpenSea
cg22071114_TC21	ENSG00000288762	0.748874	0.0740128	6.28588	2.57877e-08	1.62324e-05	8.83604	0.125624	6.42119	0.512078	chr14	76932271	76932273	Quies	OpenSea	cg22071114
cg00946806_BC21	LARGE1	0.777792	0.58278	6.28405	2.59805e-08	1.63412e-05	8.82911	0.131251	6.5967	0.597611	chr22	33657296	33657298	Quies	OpenSea
cg24842753_TC11	LINC01484	0.674552	1.14085	6.2831	2.60813e-08	1.6392e-05	8.82551	0.103988	6.66275	0.68566	chr5	173729211	173729213	Quies	OpenSea	cg24842753	cg24842753
cg00031779_BC21	ALPK2	-0.868123	-0.626059	-6.28281	2.61125e-08	1.6399e-05	8.8244	-0.145461	-6.39078	0.394834	chr18	58629010	58629012	Quies	OpenSea	cg00031779	cg00031779
cg19364538_BC21	NBEA	0.781839	1.97226	6.28097	2.63095e-08	1.65101e-05	8.81742	0.0957144	6.53831	0.793557	chr13	35468256	35468258	ReprPCWk	Shelf	cg19364538	cg19364538
cg15493789_BC21	KIAA1671	1.0524	0.621641	6.28035	2.63768e-08	1.65397e-05	8.81504	0.172246	6.22754	0.603083	chr22	25169487	25169489	Quies	OpenSea	cg15493789
cg17695856_BC21	SORT1	0.91361	0.459724	6.28006	2.64082e-08	1.65418e-05	8.81394	0.155564	6.40756	0.576769	chr1	109313203	109313205	TxWk	OpenSea	cg17695856
cg22760404_TC21	VMP1	1.05776	0.987545	6.27994	2.64205e-08	1.65418e-05	8.8135	0.173856	6.65882	0.659168	chr17	59827972	59827974	EnhA1	OpenSea
cg15150052_BC21	TSSK3	0.501408	-0.0050914	6.27812	2.66174e-08	1.66523e-05	8.8066	0.0864976	7.0015	0.499107	chr1	32361241	32361243	ReprPC	Shore	cg15150052
cg15299978_BC21	COLCA1;COLCA2	0.701787	1.63029	6.27667	2.67765e-08	1.67391e-05	8.80106	0.0940517	6.45874	0.753354	chr11	111305568	111305570	Quies	OpenSea	cg15299978	cg15299978
cg25998278_BC21	MEGF11	1.04593	0.637232	6.27556	2.68976e-08	1.6802e-05	8.79687	0.172845	6.29442	0.60405	chr15	66098236	66098238	Quies	OpenSea	cg25998278
cg14846286_TC21	DIRC3-AS1;RN7SKP43	1.36037	0.278978	6.27398	2.70724e-08	1.68981e-05	8.79085	0.225088	6.49505	0.543654	chr2	217250218	217250220	Quies	OpenSea	cg14846286
cg05749554_TC21	ENSG00000274023;TULP4	1.05748	0.329284	6.27379	2.70927e-08	1.68981e-05	8.79015	0.167725	5.92502	0.555033	chr6	158410946	158410948	TxWk	OpenSea
cg15059143_BC21	KLF7	1.09588	-1.8594	6.27061	2.74471e-08	1.71061e-05	8.77807	0.119867	5.83838	0.223872	chr2	207143725	207143727	TssFlnkU	OpenSea	cg15059143
cg09849688_BC21	ARID1A	0.980055	-0.221554	6.26967	2.75521e-08	1.71585e-05	8.77452	0.165093	6.23387	0.462302	chr1	26734019	26734021	Tx	OpenSea	cg09849688	cg09849688
cg09146232_BC21	ENSG00000229330;PRKCA	0.897913	-0.285187	6.26884	2.76464e-08	1.71964e-05	8.77134	0.149118	6.32591	0.452047	chr17	66676010	66676012	Quies	OpenSea	cg09146232	cg09146232
cg08559424_TC21	NA	0.567406	0.125491	6.26876	2.76549e-08	1.71964e-05	8.77106	0.0976796	6.7503	0.52155	chr15	74138839	74138841	ReprPC	Shelf	cg08559424	cg08559424
cg26656036_BC21	NA	0.986136	0.283926	6.26531	2.8047e-08	1.7427e-05	8.75797	0.166654	6.24823	0.547986	chr6	37058239	37058241	Quies	OpenSea	cg26656036
cg13489195_BC21	SNAP47	0.866575	0.592112	6.26312	2.82999e-08	1.75708e-05	8.74963	0.142224	6.28088	0.59897	chr1	227756800	227756802	TxWk	OpenSea	cg13489195
cg02615968_BC21	GSDME	0.943074	0.362658	6.25856	2.88309e-08	1.78869e-05	8.73235	0.146137	5.79926	0.559956	chr7	24700200	24700202	Quies	OpenSea	cg02615968
cg20210689_BC21	INPP5A	0.724285	0.964066	6.25792	2.8907e-08	1.79206e-05	8.7299	0.113655	6.49209	0.65872	chr10	132727967	132727969	Quies	OpenSea	cg20210689	cg20210689
cg05934185_TC21	ITGB5	0.697407	0.189695	6.25511	2.924e-08	1.81134e-05	8.71925	0.119827	6.49835	0.532508	chr3	124779162	124779164	TxWk	OpenSea	cg05934185
cg05041474_BC21	MAGI1	0.671918	-0.060095	6.25463	2.92973e-08	1.81351e-05	8.71743	0.114398	6.48112	0.489617	chr3	65539496	65539498	Quies	OpenSea
cg00696692_BC21	NA	0.670156	2.29683	6.25358	2.94231e-08	1.81992e-05	8.71345	0.0721634	6.61028	0.827709	chr1	45001495	45001497	TxWk	OpenSea
cg22754914_TC21	ENSG00000278863;YPEL2	0.623463	0.76199	6.2515	2.9674e-08	1.83406e-05	8.70556	0.102387	6.6092	0.627246	chr17	59362183	59362185	EnhA1	OpenSea
cg25633057_BC21	NA	1.07771	-0.382024	6.25066	2.97762e-08	1.83899e-05	8.70236	0.180655	6.28368	0.436274	chr12	105485855	105485857	Quies	OpenSea	cg25633057
cg03974743_TC21	ANKRD44	0.501427	-0.691443	6.25003	2.98526e-08	1.84232e-05	8.69998	0.0810104	6.93068	0.383251	chr2	197169032	197169034	Quies	OpenSea
cg19314470_BC21	RBPMS	0.825748	0.184637	6.24752	3.01595e-08	1.85986e-05	8.69047	0.140586	6.30204	0.53149	chr8	30543510	30543512	EnhA1	OpenSea	cg19314470	cg19314470
cg03223188_BC21	SPECC1L;SPECC1L-ADORA2A	1.15281	1.93675	6.24491	3.0482e-08	1.87834e-05	8.68058	0.152618	6.00361	0.783729	chr22	24401631	24401633	TxWk	OpenSea	cg03223188
cg12580156_BC21	RBM20	0.703058	0.188863	6.24466	3.05133e-08	1.87885e-05	8.67963	0.120447	6.48326	0.532267	chr10	110828292	110828294	Quies	OpenSea	cg12580156	cg12580156
cg01786128_BC21	NA	0.966253	0.783405	6.24428	3.05617e-08	1.88042e-05	8.67816	0.152647	6.12605	0.629782	chr5	176690986	176690988	ReprPCWk	OpenSea	cg01786128
cg08556511_TC21	YAP1	1.11786	1.38674	6.24384	3.06166e-08	1.88238e-05	8.67649	0.15022	6.20584	0.718066	chr11	102178150	102178152	EnhA2	OpenSea	cg08556511	cg08556511
cg04020887_BC21	HCFC2	0.780548	-0.379043	6.24332	3.06812e-08	1.88494e-05	8.67453	0.127106	6.18393	0.436453	chr12	104079029	104079031	TxWk	OpenSea
cg19849919_BC21	CCDC88C	0.945248	1.20979	6.24115	3.09538e-08	1.90026e-05	8.66631	0.149354	6.62955	0.692533	chr14	91374536	91374538	EnhA1	OpenSea
cg12461379_TC21	RALGAPA2	0.823763	-0.071068	6.24071	3.10098e-08	1.90227e-05	8.66463	0.140355	6.31951	0.487676	chr20	20695528	20695530	Quies	OpenSea	cg12461379
cg01202950_TC21	EDC3	0.988615	-1.38546	6.24024	3.10689e-08	1.90447e-05	8.66286	0.138338	6.56956	0.281714	chr15	74651305	74651307	Quies	OpenSea	cg01202950
cg27163632_BC21	NA	0.716505	0.850117	6.23967	3.11416e-08	1.9075e-05	8.66069	0.111227	6.23164	0.641819	chr3	193863890	193863892	Quies	OpenSea	cg27163632
cg16651025_TC11	ENSG00000254632	0.906542	-0.786606	6.23595	3.16172e-08	1.93519e-05	8.6466	0.142612	6.22831	0.369791	chr11	76768239	76768241	EnhA1	OpenSea
cg15946571_TC21	WWC1	1.25944	1.24086	6.23453	3.18012e-08	1.94281e-05	8.6412	0.18288	6.04736	0.695331	chr5	168424025	168424027	Quies	OpenSea	cg15946571	cg15946571
cg13660487_TC21	NA	0.579017	-0.73125	6.23452	3.18028e-08	1.94281e-05	8.64116	0.0922835	6.65518	0.377055	chr8	29624037	29624039	Quies	OpenSea	cg13660487
cg16784970_TC11	TSC2	0.639432	0.363057	6.23444	3.18128e-08	1.94281e-05	8.64086	0.109632	6.58227	0.561898	chr16	2073213	2073215	Tx	Shelf	cg16784970	cg16784970
cg22760377_TC21	VMP1	0.90428	1.98476	6.2337	3.19083e-08	1.94719e-05	8.63808	0.111952	6.25386	0.793422	chr17	59824943	59824945	Quies	OpenSea
cg16004875_BC21	NA	-1.63008	-0.424346	-6.23324	3.19682e-08	1.94939e-05	8.63634	-0.25974	-6.10772	0.433545	chr1	18575591	18575593	ReprPC	OpenSea	cg16004875
cg18208949_BC21	UNC119B	0.802523	-0.229972	6.22863	3.25752e-08	1.98493e-05	8.61885	0.135345	6.33284	0.461182	chr12	120720877	120720879	Tx	OpenSea
cg07216374_BC21	LRBA	1.076	-0.424816	6.22804	3.26543e-08	1.98827e-05	8.6166	0.179333	6.28342	0.429959	chr4	150722913	150722915	Quies	OpenSea
cg15819551_BC21	IFT43;TTLL5	1.01768	-0.309258	6.22566	3.29719e-08	2.00612e-05	8.6076	0.170086	6.19978	0.447626	chr14	75935359	75935361	Quies	OpenSea	cg15819551
cg00439318_BC21	SPG7	1.0208	1.74055	6.2245	3.31286e-08	2.01363e-05	8.60319	0.13239	6.31082	0.763231	chr16	89535500	89535502	Tx	Shore	cg00439318	cg00439318
cg06246469_TC21	LINC01165	0.959023	1.92931	6.22438	3.31444e-08	2.01363e-05	8.60275	0.112272	5.97223	0.787296	chr10	132522718	132522720	ReprPCWk	OpenSea	cg06246469
cg16150571_TC21	SNHG14;SNORD116-22	0.902739	1.26312	6.22404	3.31901e-08	2.01491e-05	8.60147	0.122335	5.95134	0.701488	chr15	25089840	25089842	ZNF/Rpts	OpenSea	cg16150571	cg16150571
cg10185179_BC21	NA	0.764623	-0.497166	6.22368	3.32401e-08	2.01562e-05	8.60007	0.128118	6.427	0.415954	chr22	35468311	35468313	EnhA1	OpenSea	cg10185179
cg14587889_BC21	TPD52	0.981396	1.19597	6.22359	3.32511e-08	2.01562e-05	8.59976	0.160428	7.32679	0.687826	chr8	80138788	80138790	Quies	OpenSea	cg14587889
cg15429011_BC21	CLIC5;RNU6-754P	0.903452	2.00673	6.22284	3.33537e-08	2.02035e-05	8.5969	0.0901801	5.51984	0.795637	chr6	46018110	46018112	ReprPC	Shelf
cg13512883_BC21	PADI1	0.852854	1.84336	6.22021	3.37132e-08	2.04062e-05	8.58693	0.105038	6.28439	0.77849	chr1	17229410	17229412	Quies	OpenSea	cg13512883
cg15121983_BC21	HIP1R	0.821441	1.34288	6.21794	3.40266e-08	2.05807e-05	8.57833	0.128179	7.51774	0.710888	chr12	122849354	122849356	TxWk	OpenSea	cg15121983
cg18650021_BC21	LINC00598	0.574827	-0.608769	6.21632	3.42512e-08	2.06951e-05	8.57222	0.0925425	6.68063	0.397303	chr13	40352587	40352589	Quies	OpenSea
cg10759936_BC21	NA	1.16246	0.975612	6.21622	3.42662e-08	2.06951e-05	8.57181	0.16318	5.65819	0.657287	chr1	147539404	147539406	EnhA2	OpenSea		cg10759936
cg11128258_BC21	ZNF273	1.85137	1.71343	6.2143	3.45355e-08	2.08424e-05	8.56453	0.216792	5.5038	0.751159	chr7	64913393	64913395	Het	OpenSea
cg26889999_BC21	ENSG00000203258;TEAD1	1.02899	0.856605	6.21408	3.45661e-08	2.08455e-05	8.56371	0.150857	5.69861	0.639397	chr11	12923106	12923108	TxWk	OpenSea	cg26889999
cg18475523_BC21	CHN2;ENSG00000285162	1.08162	0.819602	6.21329	3.46767e-08	2.08968e-05	8.56074	0.17491	6.1369	0.634694	chr7	29281903	29281905	Quies	OpenSea	cg18475523
cg10485902_BC21	PC	0.877631	-0.681456	6.211	3.50019e-08	2.10773e-05	8.55206	0.142889	6.11085	0.386228	chr11	66907822	66907824	Quies	OpenSea	cg10485902
cg19604889_TC21	PLEKHG3;SPTB	0.874609	0.950249	6.21029	3.51038e-08	2.11231e-05	8.54936	0.143717	6.37948	0.655327	chr14	64749951	64749953	TxWk	Shore
cg13903548_TC21	GABRR2	1.1042	-0.729702	6.20935	3.52381e-08	2.11884e-05	8.54581	0.183697	6.37301	0.379679	chr6	89314823	89314825	Quies	OpenSea	cg13903548	cg13903548	cg13903548
cg26879013_BC21	ARID1B	1.00242	1.08135	6.2037	3.60591e-08	2.16661e-05	8.5244	0.148263	6.55307	0.674002	chr6	157096281	157096283	TxWk	OpenSea	cg26879013
cg00043430_BC21	STX17;STX17-DT	1.02374	1.99428	6.20261	3.62188e-08	2.17461e-05	8.5203	0.121057	6.13747	0.794631	chr9	99905872	99905874	Quies	Shore	cg00043430
cg23166964_BC21	ENSG00000274874;RFLNA;ZNF664	1.58588	1.73074	6.20211	3.62927e-08	2.17745e-05	8.5184	0.210971	6.34486	0.75541	chr12	124008748	124008750	TxWk	OpenSea	cg23166964
cg13065299_TC21	ENSG00000254553	0.61617	0.211788	6.20071	3.65004e-08	2.18831e-05	8.5131	0.104353	6.48401	0.536162	chr1	32498888	32498890	Quies	Shore	cg13065299	cg13065299
cg20469324_TC21	RORA	0.873883	1.13532	6.19727	3.70157e-08	2.21759e-05	8.50007	0.127862	6.16461	0.683661	chr15	60722472	60722474	Quies	OpenSea
cg19537161_TC21	ANK1	0.629163	1.39244	6.19549	3.72848e-08	2.23208e-05	8.49333	0.0909616	6.26365	0.722192	chr8	41886994	41886996	ReprPCWk	OpenSea	cg19537161
cg16305853_BC21	RN7SKP226	0.916435	1.82656	6.1949	3.73755e-08	2.23587e-05	8.49107	0.116216	6.14411	0.774563	chr8	128220369	128220371	ZNF/Rpts	OpenSea	cg16305853
cg12004045_TC21	NAV2;NAV2-AS2	0.716526	1.09659	6.19417	3.74862e-08	2.24086e-05	8.48833	0.112092	6.54709	0.679013	chr11	20050163	20050165	TxWk	OpenSea	cg12004045
cg16273776_BC21	ENSG00000273217;FNIP1	-0.969627	1.5069	-6.19358	3.75763e-08	2.24461e-05	8.4861	-0.134648	-6.4348	0.735439	chr5	131677538	131677540	Tx	OpenSea	cg16273776
cg23607608_BC21	IL2RB	0.67191	0.916349	6.19032	3.80781e-08	2.27292e-05	8.47376	0.101871	6.21242	0.651879	chr22	37155638	37155640	Quies	OpenSea	cg23607608
cg02035751_TC21	RASSF5	0.72049	-0.588066	6.19008	3.81151e-08	2.27348e-05	8.47286	0.117061	6.29629	0.40107	chr1	206555770	206555772	EnhWk	Shore	cg02035751	cg02035751
cg01871498_BC21	GLYR1	0.897879	-0.117013	6.18858	3.83485e-08	2.28574e-05	8.46719	0.151922	6.26323	0.479973	chr16	4805521	4805523	Tx	Shelf	cg01871498	cg01871498
cg02926217_TC21	RUVBL1	1.19355	0.968256	6.18704	3.859e-08	2.29846e-05	8.46135	0.184199	6.08269	0.654845	chr3	128087859	128087861	Tx	OpenSea	cg02926217
cg25364407_TC21	KCNB1	1.46334	2.06131	6.18606	3.87444e-08	2.30598e-05	8.45764	0.173643	5.82172	0.795266	chr20	49475578	49475580	Quies	OpenSea
cg16022017_BC21	SLC22A5	0.872576	-0.112897	6.18379	3.91047e-08	2.32574e-05	8.44903	0.147318	6.22307	0.480903	chr5	132377952	132377954	TxWk	OpenSea	cg16022017
cg04397844_TC21	RNF10	0.732483	0.565056	6.18254	3.93034e-08	2.33586e-05	8.44432	0.12417	6.47449	0.595109	chr12	120560784	120560786	Tx	OpenSea	cg04397844
cg01326457_BC21	KCNH7	1.11085	-0.0594589	6.18223	3.93532e-08	2.33712e-05	8.44315	0.187108	6.06272	0.489807	chr2	162608082	162608084	Quies	OpenSea	cg01326457
cg19285129_TC21	ARFGEF2	0.873925	1.05333	6.18066	3.96049e-08	2.34884e-05	8.43722	0.128908	5.96843	0.672082	chr20	48983438	48983440	Tx	OpenSea	cg19285129
cg17293307_BC21	MSI2	1.3554	1.74468	6.18065	3.96078e-08	2.34884e-05	8.43715	0.197117	6.98619	0.752779	chr17	57641976	57641978	Quies	OpenSea	cg17293307
cg24078554_TC21	ZNF697	0.656756	0.776107	6.17523	4.04898e-08	2.39941e-05	8.41668	0.107825	6.56173	0.629955	chr1	119639615	119639617	Quies	OpenSea	cg24078554	cg24078554
cg09346738_BC21	CLIC5	0.98609	-0.674236	6.17347	4.0782e-08	2.41498e-05	8.41	0.167967	6.71413	0.391156	chr6	45972308	45972310	Quies	OpenSea	cg09346738
cg24881014_BC21	TNIP1	0.884695	-0.276469	6.17307	4.08471e-08	2.41708e-05	8.40852	0.144543	6.11676	0.454148	chr5	151059194	151059196	Tx	OpenSea	cg24881014
cg12698626_TC21	CCL2	0.873974	-1.56676	6.17147	4.11138e-08	2.43112e-05	8.40246	0.113009	6.50657	0.255818	chr17	34254446	34254448	EnhA1	OpenSea	cg12698626	cg12698626
cg02381670_BC21	KRT7	0.626964	2.36874	6.17014	4.13381e-08	2.44261e-05	8.39741	0.0636199	6.32874	0.836035	chr12	52243448	52243450	EnhA1	Shore	cg02381670
cg21489364_TC21	ZNRF1	0.95206	0.322538	6.16944	4.14549e-08	2.44775e-05	8.39479	0.162068	6.23324	0.554169	chr16	75002058	75002060	Quies	Shore	cg21489364
cg23627687_BC21	ENSG00000267066	0.63069	-0.312933	6.16839	4.16323e-08	2.45646e-05	8.39082	0.106363	6.48899	0.446736	chr18	59930088	59930090	Quies	OpenSea
cg23053240_BC21	MTCL1	1.11563	2.262	6.16777	4.1739e-08	2.46098e-05	8.38844	0.118873	6.08652	0.822046	chr18	8829985	8829987	Quies	OpenSea	cg23053240
cg09797822_BC21	NA	-0.768406	-0.338446	-6.16564	4.21017e-08	2.48058e-05	8.38039	-0.128748	-6.28052	0.442438	chr18	41121450	41121452	Quies	OpenSea	cg09797822
cg05595916_TC21	NA	0.70646	-0.274997	6.16517	4.21821e-08	2.48353e-05	8.37862	0.119061	6.30809	0.453173	chr3	39749147	39749149	Quies	OpenSea	cg05595916
cg12304133_BC21	NA	0.50888	-0.0690685	6.16434	4.23242e-08	2.49011e-05	8.37549	0.087742	6.78694	0.488099	chr1	3031130	3031132	ReprPC	OpenSea	cg12304133	cg12304133
cg13155091_BC21	ST3GAL1	0.722461	-1.09278	6.16327	4.25092e-08	2.4992e-05	8.37144	0.110711	6.48574	0.321717	chr8	133569608	133569610	TssFlnkU	Shore
cg12169251_BC21	MYH9	-0.765147	0.566164	-6.16232	4.26739e-08	2.50708e-05	8.36785	-0.123919	-6.20032	0.595336	chr22	36359141	36359143	EnhA1	OpenSea	cg12169251
cg21764129_BC21	NA	0.979099	2.66285	6.15869	4.33078e-08	2.5425e-05	8.35414	0.0891434	5.71705	0.858607	chr20	37283924	37283926	Quies	OpenSea
cg05934681_TC21	OVCH1;OVCH1-AS1	0.963479	1.18174	6.15812	4.34089e-08	2.54661e-05	8.35197	0.135458	5.72952	0.689323	chr12	29425599	29425601	Quies	OpenSea	cg05934681
cg22700215_TC21	MAP4	0.652985	-0.262863	6.15735	4.35443e-08	2.55146e-05	8.34908	0.11026	6.37136	0.455056	chr3	47911350	47911352	TxWk	OpenSea	cg22700215	cg22700215
cg14401451_BC21	NA	1.20407	0.833501	6.1573	4.35538e-08	2.55146e-05	8.34888	0.187498	5.68308	0.635385	chr22	35579155	35579157	Quies	OpenSea	cg14401451
cg01998877_BC21	ENSG00000237372	0.563255	-0.533658	6.15674	4.36529e-08	2.55544e-05	8.34676	0.0923054	6.49723	0.409547	chr9	89685585	89685587	Quies	OpenSea	cg01998877
cg09975397_TC21	NA	-0.913397	0.687259	-6.15573	4.3832e-08	2.56409e-05	8.34296	-0.152804	-6.27303	0.613886	chr11	74673476	74673478	EnhA1	OpenSea	cg09975397	cg09975397
cg12374081_BC21	GPR107	1.0407	0.200888	6.15433	4.40836e-08	2.57697e-05	8.33764	0.176131	6.58525	0.533122	chr9	130102014	130102016	Tx	OpenSea	cg12374081
cg17259318_TC21	ENSG00000286213	1.44373	1.5073	6.15074	4.47309e-08	2.61113e-05	8.32409	0.199918	6.1392	0.727249	chr1	212525950	212525952	Quies	OpenSea	cg17259318
cg11153070_BC21	ENSG00000224247;ENSG00000229425	0.661594	0.946704	6.15074	4.47317e-08	2.61113e-05	8.32407	0.103781	6.4623	0.656938	chr21	15496017	15496019	Quies	OpenSea	cg11153070
cg00766535_BC21	HCG20;RN7SL353P	0.559292	1.23493	6.15017	4.48352e-08	2.61531e-05	8.32192	0.0841691	6.80683	0.699872	chr6	30750080	30750082	EnhA1	OpenSea	cg00766535
cg00846897_TC21	NFIA	0.728557	1.84278	6.14894	4.50595e-08	2.62653e-05	8.31728	0.0923394	6.44013	0.778583	chr1	61259731	61259733	Quies	OpenSea
cg11458158_TC21	GFM1	0.847535	1.0945	6.14868	4.51072e-08	2.62744e-05	8.3163	0.127995	6.18999	0.678074	chr3	158681031	158681033	Quies	OpenSea	cg11458158
cg26661199_BC21	ASIC2;ENSG00000265356;RNA5SP438	-0.931556	1.43304	-6.14662	4.5487e-08	2.64768e-05	8.30851	-0.126166	-6.35903	0.725784	chr17	34120408	34120410	Quies	OpenSea	cg26661199
cg22333841_TC21	THADA	1.23866	-1.65668	6.14591	4.56175e-08	2.65339e-05	8.30585	0.172749	7.18191	0.250573	chr2	43455908	43455910	EnhWk	OpenSea	cg22333841
cg15335139_BC21	SLC38A3	0.728997	0.177138	6.14291	4.61769e-08	2.68402e-05	8.29452	0.123227	6.24713	0.530143	chr3	50204891	50204893	EnhBiv	Shore		cg15335139
cg23548886_BC21	ENSG00000287692	0.941932	-0.948896	6.14128	4.64841e-08	2.69997e-05	8.28835	0.140544	6.35891	0.34553	chr4	122700594	122700596	Quies	OpenSea	cg23548886
cg09867883_TC21	SNAP47	0.663003	0.427942	6.141	4.65376e-08	2.70116e-05	8.28728	0.11202	6.45736	0.572689	chr1	227775171	227775173	TxWk	OpenSea	cg09867883	cg09867883
cg13901202_TC21	ENSG00000237372	1.50148	2.63171	6.13718	4.72649e-08	2.74143e-05	8.27287	0.142706	5.27328	0.848621	chr9	89718086	89718088	Quies	OpenSea
cg03004296_BC21	DGUOK;DGUOK-AS1	0.618179	1.14697	6.13622	4.74506e-08	2.75026e-05	8.26922	0.094996	6.76847	0.68697	chr2	73952609	73952611	Tx	OpenSea
cg10107248_BC21	LRRFIP1	0.60808	-0.458259	6.13536	4.76169e-08	2.75794e-05	8.26597	0.0997569	6.43207	0.422214	chr2	237671134	237671136	TxWk	OpenSea		cg10107248
cg16289547_BC21	NA	1.15907	1.35766	6.13439	4.78035e-08	2.7668e-05	8.26234	0.162983	6.0397	0.71278	chr10	4459812	4459814	Quies	OpenSea	cg16289547
cg07222852_BC21	MCFD2	0.909929	2.29854	6.13194	4.82828e-08	2.79221e-05	8.25306	0.0878216	5.76822	0.827174	chr2	46910081	46910083	Tx	OpenSea	cg07222852
cg06768213_TC21	SNAP47	0.595358	1.06868	6.13179	4.83107e-08	2.79221e-05	8.25253	0.0931029	6.69165	0.675193	chr1	227775594	227775596	TxWk	OpenSea	cg06768213	cg06768213
cg02679369_TC21	STRN	1.14264	1.08865	6.12564	4.95345e-08	2.86092e-05	8.22928	0.1727	5.85409	0.675105	chr2	36967890	36967892	EnhWk	Shore
cg18133076_BC21	ADGRF2	1.21359	0.348914	6.1244	4.9783e-08	2.87325e-05	8.22462	0.197601	5.88243	0.557493	chr6	47656014	47656016	Quies	OpenSea	cg18133076	cg18133076
cg10603996_BC21	SAMD4A;SAMD4A-AS1	0.742736	-0.334521	6.12256	5.01563e-08	2.89276e-05	8.21768	0.125915	6.29417	0.443109	chr14	54709673	54709675	Quies	OpenSea	cg10603996
cg14294721_BC21	ASAP1	0.96187	1.04133	6.12222	5.02259e-08	2.89474e-05	8.21639	0.145371	5.93338	0.668646	chr8	130126001	130126003	TxWk	OpenSea	cg14294721	cg14294721
cg23135715_BC21	AGAP1	1.08151	2.45352	6.12172	5.03289e-08	2.89864e-05	8.21449	0.100153	6.10965	0.840873	chr2	235715560	235715562	Quies	OpenSea	cg23135715
cg21572599_TC21	ENSG00000286417	1.02331	1.27507	6.12096	5.04848e-08	2.90557e-05	8.21161	0.148419	5.74562	0.703232	chr6	44730996	44730998	Quies	Shelf	cg21572599	cg21572599
cg03207983_BC21	SHROOM3	1.24224	-1.90512	6.12026	5.06283e-08	2.91179e-05	8.20897	0.145398	6.14721	0.22187	chr4	76526579	76526581	Quies	OpenSea	cg03207983
cg18453481_TC21	PPP2R5C	0.824933	0.578645	6.11988	5.07056e-08	2.91418e-05	8.20756	0.139391	6.37554	0.596152	chr14	101783836	101783838	Quies	Shore	cg18453481	cg18453481
cg16289376_BC21	NA	0.710015	1.90861	6.11913	5.08595e-08	2.92098e-05	8.20474	0.0908168	6.26787	0.785498	chr2	127231606	127231608	Quies	OpenSea	cg16289376
cg18956603_BC21	JUP	0.759695	-1.40863	6.1185	5.09906e-08	2.92646e-05	8.20234	0.102101	6.16753	0.27614	chr17	41773370	41773372	EnhA1	OpenSea	cg18956603
cg23991504_TC21	MIA2	0.813617	-0.188547	6.11489	5.17431e-08	2.96757e-05	8.18873	0.139164	6.23573	0.467862	chr14	39302310	39302312	TxWk	OpenSea	cg23991504
cg26524892_BC21	NA	0.873223	-0.624331	6.11394	5.19442e-08	2.97588e-05	8.18512	0.144814	6.26875	0.396613	chr22	49046602	49046604	Quies	OpenSea
cg01674405_BC21	NA	0.549388	0.0870526	6.11386	5.19606e-08	2.97588e-05	8.18483	0.0945817	6.59932	0.514947	chr9	135979748	135979750	ReprPCWk	Shore	cg01674405	cg01674405
cg01645179_BC21	ARNT2	0.815411	0.313262	6.11242	5.22652e-08	2.99124e-05	8.1794	0.138446	6.25061	0.552544	chr15	80597032	80597034	Quies	OpenSea	cg01645179
cg23164850_TC11	FSCN2	0.707394	0.234147	6.11109	5.25471e-08	3.00527e-05	8.1744	0.120796	6.30048	0.539847	chr17	81528321	81528323	ReprPC	Island		cg23164850
cg24984735_BC21	SLC12A8	0.873467	0.0147166	6.10834	5.31373e-08	3.03691e-05	8.16401	0.149078	6.23916	0.502329	chr3	125140502	125140504	Quies	Shore	cg24984735	cg24984735
cg21785648_BC21	ENSG00000261722	0.882802	0.537054	6.1068	5.34714e-08	3.05387e-05	8.15819	0.147116	6.26929	0.589767	chr16	79229444	79229446	Quies	OpenSea
cg02440639_TC21	GREB1	-0.927225	1.40592	-6.1065	5.3535e-08	3.05537e-05	8.15708	-0.130355	-6.07425	0.721964	chr2	11556484	11556486	ReprPC	OpenSea
cg07850533_TC21	KLF4P1;RCL1	0.705985	0.320905	6.10388	5.41083e-08	3.08594e-05	8.14718	0.118346	6.24526	0.554577	chr9	4804778	4804780	Quies	Island	cg07850533	cg07850533
cg09626576_BC21	KCNK9	0.559428	-0.556872	6.10076	5.47969e-08	3.12304e-05	8.13543	0.0930182	6.63343	0.405904	chr8	139627665	139627667	ReprPCWk	OpenSea	cg09626576
cg15540570_BC21	NA	0.947731	0.772855	6.09957	5.50617e-08	3.13595e-05	8.13095	0.148138	5.876	0.62771	chr20	50498235	50498237	Quies	OpenSea	cg15540570
cg12878844_BC21	NA	0.533678	1.77741	6.09899	5.51916e-08	3.14117e-05	8.12876	0.0658862	6.55487	0.772939	chr10	102664575	102664577	TxWk	OpenSea	cg12878844
cg19314159_TC21	GRXCR2;SH3RF2	1.14545	0.296227	6.09794	5.54272e-08	3.15239e-05	8.1248	0.193186	6.14385	0.549262	chr5	145937776	145937778	TssA	Shore	cg19314159
cg12051715_BC21	EXTL3	0.699624	-1.00869	6.09616	5.58285e-08	3.17301e-05	8.11809	0.108888	6.36826	0.334312	chr8	28629061	28629063	Quies	OpenSea	cg12051715
cg10835651_BC21	ABTB2	0.741299	0.555959	6.09557	5.59633e-08	3.17847e-05	8.11585	0.126213	6.42892	0.593167	chr11	34318560	34318562	Quies	OpenSea	cg10835651	cg10835651
cg18557373_BC21	NA	0.770157	1.11924	6.09412	5.62921e-08	3.19493e-05	8.11041	0.115369	6.16401	0.682021	chr13	28750876	28750878	Quies	OpenSea
cg17417693_TC21	CLIP4	0.865209	2.11695	6.09341	5.6456e-08	3.20201e-05	8.1077	0.0931012	6.08727	0.809286	chr2	29113129	29113131	ReprPCWk	Shore		cg17417693
cg13859736_TC21	ST3GAL6	0.94701	0.111722	6.09015	5.72072e-08	3.24237e-05	8.09542	0.157383	5.96967	0.518351	chr3	98784313	98784315	Quies	OpenSea	cg13859736
cg24809214_BC21	NA	0.954939	-0.0934874	6.0844	5.85559e-08	3.31652e-05	8.07376	0.157949	5.98702	0.484291	chr19	55521175	55521177	Quies	Shelf
cg18795169_TC21	NA	-2.07647	-1.88794	-6.08229	5.90602e-08	3.34278e-05	8.06579	-0.220574	-6.15232	0.243069	chr1	18575670	18575672	ReprPC	OpenSea	cg18795169	cg18795169
cg00247870_BC21	ENSG00000240687;ENSG00000244260	0.874596	-0.104795	6.07906	5.98384e-08	3.38448e-05	8.05362	0.146781	6.10038	0.482423	chr2	9699635	9699637	Quies	OpenSea	cg00247870
cg15201584_BC21	RCSD1	-0.872205	-0.423115	-6.07753	6.02107e-08	3.40319e-05	8.04786	-0.143739	-6.07921	0.428895	chr1	167659580	167659582	EnhWk	OpenSea	cg15201584
cg08036492_TC21	COX10	0.976211	1.09825	6.07371	6.11496e-08	3.45388e-05	8.03347	0.145372	5.97337	0.67793	chr17	14073218	14073220	TxWk	Shelf	cg08036492	cg08036492
cg25950232_TC21	NA	0.628061	0.30764	6.07211	6.15471e-08	3.47393e-05	8.02745	0.107048	6.33895	0.552527	chr21	44843903	44843905	Quies	OpenSea
cg12837095_BC21	TUBD1	1.2412	1.96667	6.07148	6.17044e-08	3.48042e-05	8.02508	0.161209	5.48014	0.787068	chr17	59870876	59870878	TxWk	OpenSea	cg12837095
cg18941600_BC21	SH3PXD2A	0.852211	1.39886	6.07081	6.1871e-08	3.48741e-05	8.02257	0.126092	6.23732	0.720857	chr10	103785090	103785092	Quies	OpenSea	cg18941600
cg23316773_TC21	ROCK1	-0.581049	-0.744483	-6.06872	6.23968e-08	3.51464e-05	8.01471	-0.093926	-6.45071	0.374836	chr18	21063202	21063204	Quies	OpenSea
cg15350194_BC21	TMEM255B	0.759513	-2.59996	6.0678	6.26313e-08	3.52542e-05	8.01122	0.0649335	5.91117	0.144363	chr13	113758767	113758769	TssBiv	Shore
cg25616600_BC21	NA	0.68725	0.693031	6.06701	6.28324e-08	3.53431e-05	8.00824	0.114285	6.54262	0.615679	chr13	30818351	30818353	Quies	OpenSea	cg25616600	cg25616600
cg24609100_TC21	KCNQ5	0.971696	0.655598	6.06504	6.33364e-08	3.55933e-05	8.00082	0.161319	6.05791	0.609775	chr6	72636975	72636977	Quies	OpenSea	cg24609100
cg11537849_BC21	ENSG00000288555	1.09342	1.17541	6.06478	6.34012e-08	3.55933e-05	7.99987	0.172967	6.34037	0.688725	chr21	15192621	15192623	Quies	OpenSea	cg11537849
cg00108722_BC21	LYPD6B	0.557829	-0.325025	6.06476	6.34074e-08	3.55933e-05	7.99977	0.094199	6.45219	0.444447	chr2	149083052	149083054	Quies	OpenSea	cg00108722
cg04092709_BC21	DEPTOR	0.988088	1.35106	6.0643	6.35252e-08	3.5635e-05	7.99805	0.145406	6.05267	0.713313	chr8	119895389	119895391	Quies	OpenSea
cg19862272_TC21	PCBP1-AS1	0.811331	1.45786	6.06404	6.35923e-08	3.56482e-05	7.99707	0.1211	6.35117	0.728311	chr2	69963600	69963602	Quies	Shelf	cg19862272	cg19862272
cg17458946_BC21	PKP2	0.910961	1.91544	6.06281	6.39102e-08	3.5802e-05	7.99243	0.103135	5.67637	0.785785	chr12	32865675	32865677	Quies	OpenSea
cg27403410_BC21	SNX29	0.696457	1.83642	6.062	6.41208e-08	3.58954e-05	7.98938	0.0853925	6.49561	0.779056	chr16	12406978	12406980	Quies	OpenSea	cg27403410
cg05292137_TC21	NA	0.755156	-0.994194	6.06018	6.45939e-08	3.61356e-05	7.98254	0.114334	6.32458	0.337328	chr3	102529607	102529609	Quies	OpenSea
cg08081859_BC21	ENSG00000253105	0.894663	1.25242	6.05997	6.46483e-08	3.61413e-05	7.98176	0.13799	6.36954	0.69909	chr8	96388047	96388049	Quies	OpenSea	cg08081859
cg22205549_TC21	ARHGAP44	0.899702	-0.795757	6.05882	6.4952e-08	3.62863e-05	7.97741	0.143188	6.17289	0.368421	chr17	12821766	12821768	Quies	OpenSea
cg24590967_BC21	CDK14	0.879533	-1.4902	6.05832	6.50824e-08	3.63324e-05	7.97554	0.110802	6.06197	0.267315	chr7	90700425	90700427	Quies	OpenSea	cg24590967
cg13592818_TC21	NA	0.678536	-0.756023	6.05817	6.51231e-08	3.63324e-05	7.97496	0.108063	6.30002	0.373511	chr9	35051672	35051674	TxWk	OpenSea
cg00513991_TC21	HMOX1	0.913746	2.42517	6.0578	6.52212e-08	3.63623e-05	7.97356	0.0936895	6.13827	0.839752	chr22	35380275	35380277	EnhA1	Shore	cg00513991
cg14132003_BC21	RGS3	0.886026	2.13249	6.0568	6.54839e-08	3.6484e-05	7.96982	0.0869733	5.38774	0.811128	chr9	113519837	113519839	EnhA2	OpenSea
cg08552988_TC21	LINC01487	1.45191	0.759704	6.05574	6.57664e-08	3.66165e-05	7.96582	0.207875	5.50502	0.621495	chr3	155241731	155241733	Quies	OpenSea	cg08552988	cg08552988
cg21439129_BC21	NA	0.575196	-0.191685	6.05405	6.62187e-08	3.68433e-05	7.95945	0.0989442	6.47744	0.467152	chr7	73429881	73429883	ReprPCWk	Shelf	cg21439129	cg21439129
cg23715213_BC21	MKLN1	1.00819	1.49078	6.05326	6.64301e-08	3.69358e-05	7.95649	0.122187	5.38537	0.729781	chr7	131443714	131443716	TxWk	OpenSea	cg23715213
cg04725836_TC21	KLHL29	0.935355	0.74694	6.0526	6.66084e-08	3.70099e-05	7.954	0.158491	6.49274	0.621367	chr2	23656588	23656590	Quies	OpenSea	cg04725836
cg18575933_TC21	GRTP1;GRTP1-AS1	0.818038	-1.51701	6.05116	6.69985e-08	3.72014e-05	7.94857	0.106278	6.21331	0.264786	chr13	113351532	113351534	Quies	OpenSea	cg18575933
cg11043515_BC21	SLC66A2	0.857926	0.820282	6.05073	6.71142e-08	3.72405e-05	7.94697	0.13418	6.02119	0.634981	chr18	79935358	79935360	ZNF/Rpts	OpenSea	cg11043515
cg19528789_TC21	TNFRSF1B	1.13258	1.07659	6.04933	6.74954e-08	3.74241e-05	7.9417	0.174027	5.9168	0.673145	chr1	12172357	12172359	Quies	OpenSea	cg19528789
cg09536272_TC21	ALDH1A1	1.01931	0.683372	6.04918	6.75366e-08	3.74241e-05	7.94114	0.142989	5.19812	0.611227	chr9	72997694	72997696	Quies	OpenSea	cg09536272
cg00683593_BC21	SLC6A9	0.797226	1.45018	6.04685	6.81773e-08	3.77536e-05	7.93236	0.115948	6.3483	0.727818	chr1	44020751	44020753	Quies	OpenSea
cg05271255_BC21	NA	0.819356	-1.94036	6.04638	6.8306e-08	3.77878e-05	7.93061	0.0968991	6.16128	0.210036	chr17	81863465	81863467	TxWk	Shelf	cg05271255	cg05271255
cg12652780_TC11	ENSG00000254604;PPFIA1	1.11776	1.25903	6.04629	6.83312e-08	3.77878e-05	7.93026	0.154623	5.652	0.698231	chr11	70332059	70332061	Tx	OpenSea	cg12652780	cg12652780
cg08183525_BC21	SERINC5	1.17907	2.47623	6.04369	6.9054e-08	3.81313e-05	7.92048	0.105094	5.84625	0.843175	chr5	80175040	80175042	TxWk	OpenSea
cg21213047_TC21	XYLT1	0.565197	0.396756	6.04361	6.90768e-08	3.81313e-05	7.92018	0.0958098	6.4144	0.567907	chr16	17313285	17313287	EnhA1	OpenSea
cg14155446_BC21	FRMD4B	0.514154	0.847149	6.04355	6.9092e-08	3.81313e-05	7.91997	0.0836728	6.71361	0.641601	chr3	69171828	69171830	Quies	OpenSea		cg14155446
cg06700762_TC21	RNF10	0.932356	0.752474	6.04107	6.97891e-08	3.84901e-05	7.91064	0.144506	5.91664	0.624471	chr12	120563297	120563299	Tx	OpenSea	cg06700762
cg02136949_BC21	TRAPPC9	0.885733	0.675885	6.04012	7.00589e-08	3.8613e-05	7.90706	0.14194	6.22558	0.612291	chr8	139893892	139893894	Quies	OpenSea	cg02136949
cg14245148_TC21	UNC45B	0.598049	1.26622	6.03883	7.04263e-08	3.87894e-05	7.9022	0.0903065	6.62646	0.704554	chr17	35171383	35171385	Quies	OpenSea	cg14245148
cg12760869_TC11	C1QL4	0.888211	-0.678378	6.03846	7.05323e-08	3.8819e-05	7.9008	0.147913	6.34735	0.387599	chr12	49333326	49333328	ReprPC	Island	cg12760869	cg12760869
cg02558334_BC21	POMC	0.787124	1.16236	6.03827	7.05848e-08	3.8819e-05	7.90011	0.120129	5.86799	0.688518	chr2	25166261	25166263	ReprPC	Shore
cg03690787_BC21	RBM33	0.880033	2.152	6.03814	7.06222e-08	3.8819e-05	7.89961	0.0952627	5.92467	0.811184	chr7	155715631	155715633	TxWk	OpenSea	cg03690787
cg15013410_BC21	NA	0.633205	-0.173464	6.03647	7.11008e-08	3.90559e-05	7.89334	0.103442	6.10769	0.470993	chr2	61811960	61811962	Quies	OpenSea	cg15013410
cg22301987_BC21	VPS16	0.600758	1.76554	6.03509	7.15004e-08	3.92491e-05	7.88813	0.0782224	6.13938	0.77087	chr20	2860791	2860793	Tx	OpenSea	cg22301987
cg11001177_BC21	SMARCA4	0.804174	-0.0148656	6.03485	7.15685e-08	3.92602e-05	7.88724	0.136396	6.1194	0.497843	chr19	11054075	11054077	Tx	OpenSea	cg11001177
cg22513455_BC21	B4GALT4;B4GALT4-AS1	1.16431	0.614189	6.03313	7.20696e-08	3.95086e-05	7.88076	0.192157	5.94255	0.60079	chr3	119236996	119236998	TxWk	Shelf	cg22513455	cg22513455
cg05403817_BC21	NA	0.795307	0.865635	6.03221	7.23369e-08	3.96286e-05	7.87732	0.129203	6.20531	0.64288	chr20	3247969	3247971	ReprPC	Shore	cg05403817	cg05403817
cg15762892_BC21	CERS6	1.38948	-1.57806	6.03133	7.25946e-08	3.97432e-05	7.87401	0.180848	5.67195	0.265584	chr2	168632924	168632926	Quies	OpenSea	cg15762892
cg13376973_BC21	NA	-1.21564	0.450782	-6.03107	7.26726e-08	3.97594e-05	7.87301	-0.197601	-5.91348	0.576381	chr6	170122721	170122723	Quies	OpenSea	cg13376973
cg05526455_BC21	TBCEL;TBCEL-TECTA	1.02484	1.04312	6.03079	7.27542e-08	3.97648e-05	7.87197	0.165532	6.45234	0.667539	chr11	121067652	121067654	TxWk	OpenSea	cg05526455
cg16438469_BC21	ZDHHC14	-0.889019	0.0960261	-6.0307	7.27795e-08	3.97648e-05	7.87165	-0.150989	-6.05444	0.516305	chr6	157535578	157535580	EnhA1	OpenSea	cg16438469
cg06415064_BC21	GNG7	0.565037	0.488177	6.02671	7.39637e-08	4.03849e-05	7.85665	0.0953652	6.47862	0.582852	chr19	2544325	2544327	EnhA1	Shore	cg06415064
cg19172518_TC21	ENSG00000250781	1.05	-0.035198	6.02577	7.4247e-08	4.05126e-05	7.85309	0.175052	5.95034	0.494262	chr4	42306406	42306408	Quies	OpenSea	cg19172518
cg13083271_BC21	MTSS1	1.11968	2.02413	6.02335	7.49769e-08	4.08836e-05	7.844	0.127544	5.79606	0.794589	chr8	124649872	124649874	Quies	OpenSea
cg19585790_BC21	GCN1	-0.698633	0.561885	-6.02071	7.57803e-08	4.12942e-05	7.83409	-0.115587	-6.19515	0.594836	chr12	120136617	120136619	Tx	OpenSea	cg19585790
cg13870435_BC21	ANXA4	0.695935	2.085	6.02015	7.59542e-08	4.13615e-05	7.83196	0.0777069	6.24288	0.807199	chr2	69779739	69779741	Quies	OpenSea	cg13870435
cg17742947_BC21	GRIK5	1.42315	1.16388	6.01865	7.64156e-08	4.15851e-05	7.82634	0.207578	5.48575	0.682336	chr19	42042824	42042826	Quies	Shore	cg17742947	cg17742947
cg07277992_BC21	FNIP2	0.972227	2.32136	6.01773	7.67003e-08	4.17123e-05	7.82288	0.0971055	5.5823	0.826776	chr4	158796677	158796679	Quies	OpenSea
cg17660833_BC21	ENSG00000285906;HRH1	0.961695	0.865895	6.016	7.72368e-08	4.19763e-05	7.8164	0.155373	6.15673	0.642168	chr3	11225333	11225335	Quies	OpenSea	cg17660833	cg17660833
cg12593223_TC21	NA	0.995607	-1.58817	6.01568	7.73375e-08	4.20031e-05	7.81519	0.133999	6.19768	0.256456	chr17	82297633	82297635	TssFlnkU	OpenSea	cg12593223	cg12593223
cg03641434_TC21	LYPD6	0.77341	-0.102872	6.01417	7.78103e-08	4.22319e-05	7.80952	0.13033	6.05178	0.482828	chr2	149451874	149451876	Quies	OpenSea
cg15515706_BC21	SDK1	0.633037	0.704054	6.01366	7.79708e-08	4.2291e-05	7.80761	0.102141	6.54041	0.618294	chr7	4163722	4163724	Quies	OpenSea	cg15515706
cg21543326_BC21	NUP93	0.859353	1.26328	6.01288	7.82179e-08	4.23501e-05	7.80467	0.122632	6.02184	0.702942	chr16	56767319	56767321	Quies	OpenSea
cg17614575_BC21	NA	0.910323	1.91737	6.01283	7.82354e-08	4.23501e-05	7.80446	0.110256	5.40725	0.786515	chr15	62112728	62112730	Quies	OpenSea	cg17614575
cg14159256_BC21	NA	0.64737	2.40398	6.0128	7.82442e-08	4.23501e-05	7.80436	0.0580583	5.84756	0.839713	chr9	79027270	79027272	Quies	OpenSea	cg14159256	cg14159256
cg12611013_TC21	FGF14;FGF14-AS2;FGF14-IT1	0.668498	1.857	6.01266	7.82863e-08	4.23501e-05	7.80386	0.078116	6.06525	0.781801	chr13	102395409	102395411	ReprPCWk	Shore	cg12611013	cg12611013
cg14145131_BC21	ENSG00000229983	0.709986	1.27309	6.01245	7.83549e-08	4.23592e-05	7.80304	0.107381	6.33623	0.704065	chr1	212179746	212179748	Quies	OpenSea	cg14145131
cg04019557_TC21	RNF122	0.679358	0.674518	6.01217	7.84429e-08	4.23788e-05	7.802	0.110858	6.18573	0.613712	chr8	33560322	33560324	TxWk	OpenSea	cg04019557
cg27146356_TC21	DPPA2P4;ENSG00000259827	0.718692	-0.279488	6.01144	7.86744e-08	4.24759e-05	7.79926	0.122294	6.21118	0.452318	chr16	56685928	56685930	Quies	Shelf	cg27146356	cg27146356
cg18956006_BC21	DUS2;ENSG00000261864	0.894198	0.429949	6.01049	7.89784e-08	4.26061e-05	7.79568	0.152298	6.18584	0.571781	chr16	68076717	68076719	Tx	OpenSea	cg18956006
cg07216376_BC21	LRBA	0.907307	-1.89882	6.01036	7.90196e-08	4.26061e-05	7.79519	0.110457	5.82196	0.217895	chr4	150723074	150723076	Quies	OpenSea
cg04598499_TC21	NA	0.965092	0.124326	6.00961	7.9258e-08	4.27066e-05	7.79239	0.162827	5.95944	0.521047	chr1	185483785	185483787	Quies	OpenSea	cg04598499
cg22630896_BC21	ENSG00000233222;ENSG00000243613;INTS3	1.05629	1.70163	6.00923	7.93812e-08	4.27449e-05	7.79095	0.141047	5.76627	0.759848	chr1	153751030	153751032	Tx	OpenSea	cg22630896
cg03358154_TC21	SORCS2	0.757862	0.271145	6.00761	7.99022e-08	4.29972e-05	7.78487	0.12994	6.2226	0.545937	chr4	7240270	7240272	Quies	OpenSea	cg03358154	cg03358154
cg20824124_BC21	RGMA	0.713801	0.422302	6.00707	8.00762e-08	4.30369e-05	7.78285	0.120296	6.14019	0.571629	chr15	93048003	93048005	TxWk	Shelf
cg20724794_TC21	RUVBL1	1.36003	1.73237	6.00706	8.00812e-08	4.30369e-05	7.78279	0.176348	5.46833	0.757802	chr3	128087125	128087127	Tx	OpenSea	cg20724794
cg08012064_BC21	TCF7L2	0.926073	0.0111848	6.00681	8.01605e-08	4.30513e-05	7.78187	0.155405	5.97073	0.502129	chr10	113000893	113000895	EnhWk	OpenSea	cg08012064
cg11852333_TC21	IGF1R	0.9994	1.21557	6.00598	8.04311e-08	4.31684e-05	7.77874	0.144108	5.60184	0.69302	chr15	98785562	98785564	TxWk	OpenSea	cg11852333	cg11852333
cg15401642_TC21	ENSG00000234206;SOBP	0.783097	0.338506	6.00383	8.11326e-08	4.35164e-05	7.77066	0.13338	6.11193	0.557422	chr6	107511465	107511467	Quies	OpenSea	cg15401642	cg15401642
cg11785460_BC21	ENSG00000287042	1.02173	-0.437295	6.0028	8.14689e-08	4.36682e-05	7.76682	0.172522	6.06756	0.426611	chr3	16056029	16056031	Quies	OpenSea	cg11785460
cg17448069_TC21	USP31	0.654944	0.710912	5.99791	8.30948e-08	4.45106e-05	7.74845	0.109127	6.26871	0.61949	chr16	23145353	23145355	Quies	Shelf	cg17448069
cg09132868_BC21	DRAIC	1.14215	1.29092	5.99444	8.42683e-08	4.5083e-05	7.73542	0.162631	5.46017	0.704951	chr15	69730649	69730651	Quies	OpenSea	cg09132868
cg04424885_TC21	NUP93	0.831603	0.314205	5.99442	8.42735e-08	4.5083e-05	7.73536	0.142065	6.13368	0.553271	chr16	56787358	56787360	Quies	OpenSea	cg04424885	cg04424885
cg13329172_BC21	COX10	1.32899	0.108454	5.99348	8.45968e-08	4.52264e-05	7.73181	0.204079	5.58264	0.515544	chr17	14206060	14206062	TxWk	Shore	cg13329172
cg05884205_BC21	KIF3C	0.862767	1.92279	5.99089	8.54848e-08	4.56682e-05	7.7221	0.106506	6.12449	0.786743	chr2	25937466	25937468	Quies	OpenSea	cg05884205
cg02126353_TC21	HVCN1;TCTN1	0.978079	0.280163	5.99075	8.55346e-08	4.56682e-05	7.72156	0.162915	5.90391	0.547021	chr12	110640428	110640430	Quies	OpenSea	cg02126353
cg09526826_BC21	NA	0.614151	-0.746606	5.98851	8.63085e-08	4.60514e-05	7.71319	0.0986874	6.23149	0.374799	chr6	44478414	44478416	Quies	OpenSea
cg11947187_TC21	TG	1.09127	-0.77287	5.9857	8.72932e-08	4.65465e-05	7.70264	0.17142	5.76986	0.372088	chr8	133130072	133130074	Quies	OpenSea	cg11947187	cg11947187
cg15614042_BC21	RGS14	1.04632	1.79878	5.98321	8.81771e-08	4.69872e-05	7.69328	0.11942	5.26422	0.76977	chr5	177368761	177368763	ReprPC	Shore		cg15614042
cg26269756_BC21	DENND1A	0.639674	1.41094	5.98114	8.89163e-08	4.73301e-05	7.68552	0.0882984	6.15853	0.723503	chr9	123562887	123562889	Quies	OpenSea
cg12023972_BC21	IQCH;IQCH-AS1	0.791515	1.35986	5.98109	8.89359e-08	4.73301e-05	7.68532	0.109916	6.01716	0.716513	chr15	67371503	67371505	Quies	OpenSea	cg12023972
cg25656071_BC21	ENSG00000235609	0.798743	-0.970105	5.98021	8.9252e-08	4.74675e-05	7.68202	0.115705	5.72528	0.34153	chr21	14956961	14956963	Quies	OpenSea
cg15592017_TC21	NA	0.652476	0.806335	5.9795	8.95065e-08	4.7572e-05	7.67937	0.104251	6.23974	0.634045	chr14	100696847	100696849	Quies	OpenSea	cg15592017
cg01881664_TC21	COPS3	1.4816	1.14214	5.97709	9.03808e-08	4.80055e-05	7.67034	0.213525	5.46297	0.677762	chr17	17276080	17276082	TxWk	OpenSea	cg01881664
cg13769805_TC21	LORICRIN	0.630254	1.54128	5.97667	9.0536e-08	4.80568e-05	7.66875	0.0844456	6.26324	0.742329	chr1	153259599	153259601	ReprPC	Shore		cg13769805
cg09078428_BC21	FSTL4	1.41114	1.56864	5.976	9.07808e-08	4.81556e-05	7.66624	0.189925	5.32366	0.737671	chr5	133400842	133400844	Quies	OpenSea	cg09078428
cg16980154_TC21	NA	0.8405	2.02978	5.97503	9.11347e-08	4.8312e-05	7.66262	0.0972347	6.18024	0.799658	chr11	119764315	119764317	ReprPCWk	OpenSea
cg08430972_BC21	FTO	0.683271	2.46746	5.97165	9.23873e-08	4.89444e-05	7.64993	0.0633314	6.12046	0.844133	chr16	54119166	54119168	Quies	Shelf	cg08430972	cg08430972
cg09455209_BC21	EEFSEC	0.778135	-0.123312	5.96975	9.30994e-08	4.92897e-05	7.6428	0.129942	5.98735	0.479473	chr3	128354803	128354805	Quies	OpenSea	cg09455209
cg18471553_TC21	ALDH1A1	0.885234	0.0528913	5.96894	9.34036e-08	4.94189e-05	7.63977	0.150964	6.02463	0.509061	chr9	73039712	73039714	Quies	OpenSea	cg18471553
cg03781829_TC21	NA	0.867911	1.05338	5.96767	9.38827e-08	4.96403e-05	7.63501	0.141861	6.46	0.667922	chr3	73727510	73727512	EnhA1	OpenSea	cg03781829
cg23130711_BC21	PCSK5	0.75243	0.994971	5.9624	9.58982e-08	5.06733e-05	7.61527	0.116588	5.92807	0.663329	chr9	75911509	75911511	Quies	OpenSea	cg23130711
cg25539780_BC21	EPAS1	0.734798	-0.728391	5.96112	9.63948e-08	5.09029e-05	7.61047	0.118725	6.16369	0.378451	chr2	46315283	46315285	EnhA1	OpenSea	cg25539780
cg22483037_TC21	NA	0.676575	0.188099	5.96081	9.6516e-08	5.09341e-05	7.6093	0.115939	6.16528	0.53222	chr10	31171844	31171846	Het	OpenSea	cg22483037
cg20821321_BC21	CHASERR	0.654774	0.141544	5.95988	9.68774e-08	5.10919e-05	7.60583	0.112402	6.22596	0.524004	chr15	92840085	92840087	Quies	OpenSea
cg15774065_BC21	FSCN2	0.830541	-1.05544	5.95939	9.7071e-08	5.11611e-05	7.60397	0.119665	5.98845	0.328682	chr17	81528293	81528295	ReprPC	Island	cg15774065	cg15774065
cg01442319_TC21	SCN4A	0.672792	0.275803	5.95901	9.72195e-08	5.12011e-05	7.60255	0.11561	6.2582	0.546569	chr17	63939927	63939929	Quies	Shore	cg01442319	cg01442319
cg21148859_BC21	SNX29	-1.17914	1.47946	-5.95877	9.7312e-08	5.12011e-05	7.60167	-0.173645	-6.49742	0.729205	chr16	12137303	12137305	Quies	OpenSea
cg19897455_BC21	CLMN	0.710163	-0.0855749	5.95872	9.73343e-08	5.12011e-05	7.60146	0.121062	6.1546	0.485511	chr14	95295405	95295407	Quies	OpenSea
cg06717460_BC21	COPS9	0.673956	1.81659	5.95124	1.00314e-07	5.27079e-05	7.57343	0.0831932	6.1197	0.776346	chr2	240137125	240137127	TssFlnkD	Shore	cg06717460	cg06717460
cg22837505_BC21	NA	1.01532	0.460479	5.9512	1.00327e-07	5.27079e-05	7.57331	0.167405	5.87283	0.577569	chr6	123091028	123091030	Quies	OpenSea	cg22837505
cg08289238_BC21	ENSG00000251314	1.07134	0.639068	5.94857	1.01398e-07	5.3236e-05	7.56345	0.176154	5.83699	0.60636	chr5	96333388	96333390	Quies	OpenSea
cg16626662_BC21	NA	-0.86604	-0.133558	-5.94744	1.0186e-07	5.34443e-05	7.55922	-0.143277	-5.87421	0.477797	chr11	74673472	74673474	EnhA1	OpenSea
cg04585696_BC21	SLC6A6	0.835255	0.655966	5.94669	1.0217e-07	5.35732e-05	7.55639	0.134631	5.90299	0.609613	chr3	14456949	14456951	TxWk	OpenSea
cg18470651_TC21	LATS2	0.669848	0.434453	5.94314	1.03643e-07	5.43107e-05	7.54309	0.111981	6.06281	0.573908	chr13	21033287	21033289	EnhA1	OpenSea
cg00610238_BC21	CMC1	0.913254	0.675441	5.94173	1.04232e-07	5.45841e-05	7.53783	0.153429	6.43662	0.611728	chr3	28252380	28252382	Quies	OpenSea	cg00610238
cg10270491_TC21	APBB2	0.79422	0.822765	5.94138	1.04381e-07	5.46273e-05	7.5365	0.131442	6.22346	0.63624	chr4	41133615	41133617	EnhWk	OpenSea	cg10270491
cg07410488_TC21	ALDH1L1	0.775253	1.30064	5.94014	1.04901e-07	5.48647e-05	7.53188	0.119871	6.44421	0.706335	chr3	126121825	126121827	Quies	OpenSea	cg07410488
cg25235201_BC21	TTI1	0.888944	-0.452045	5.9368	1.06321e-07	5.55719e-05	7.51938	0.150748	6.0482	0.424196	chr20	37989964	37989966	EnhA1	OpenSea
cg00828666_BC21	NA	0.556195	0.458185	5.93604	1.0665e-07	5.57081e-05	7.51651	0.0924546	6.2941	0.577447	chr1	58704228	58704230	Quies	OpenSea
cg23700882_BC21	TMEM175	0.618841	1.18571	5.93129	1.08709e-07	5.67475e-05	7.49874	0.0968508	6.46947	0.691741	chr4	957671	957673	Quies	Shore	cg23700882
cg08132812_BC21	ENC1;HEXB	-1.20015	-2.0767	-5.92826	1.10041e-07	5.74064e-05	7.48742	-0.112175	-5.50364	0.200352	chr5	74639499	74639501	TssA	Shore
cg01300841_BC21	ENG	0.741349	-0.0824009	5.92742	1.10417e-07	5.75659e-05	7.48425	0.125255	6.01707	0.486188	chr9	127826400	127826402	TxWk	Shore	cg01300841
cg00478886_BC21	LYRM4	0.714458	0.696918	5.92609	1.11011e-07	5.78386e-05	7.47927	0.121227	6.16352	0.614992	chr6	5125683	5125685	Quies	OpenSea	cg00478886
cg09203132_BC21	JARID2	0.736796	0.448339	5.92533	1.11351e-07	5.79582e-05	7.47643	0.126316	6.19092	0.575605	chr6	15409307	15409309	Quies	OpenSea
cg17191060_BC21	NA	0.800222	-1.3889	5.92526	1.11382e-07	5.79582e-05	7.47617	0.110807	6.31534	0.279725	chr12	737283	737285	Quies	OpenSea	cg17191060
cg24358395_TC21	LINC00499	0.706593	1.78881	5.92241	1.12664e-07	5.8588e-05	7.46553	0.0879183	5.9527	0.772468	chr4	138659105	138659107	Quies	OpenSea	cg24358395	cg24358395
cg10621251_BC21	PKD1L2	0.670315	0.871153	5.92131	1.13164e-07	5.8811e-05	7.46141	0.108771	6.08789	0.644823	chr16	81127044	81127046	Quies	OpenSea	cg10621251
cg10223198_BC21	LINC02698	0.882186	-0.350216	5.92011	1.13713e-07	5.90442e-05	7.45692	0.148371	5.92611	0.440375	chr11	115766047	115766049	Quies	OpenSea	cg10223198
cg14485923_BC21	GSN;GSN-AS1	0.657387	0.422914	5.92001	1.13757e-07	5.90442e-05	7.45656	0.110724	6.10767	0.571979	chr9	121285218	121285220	EnhA1	OpenSea	cg14485923
cg09896909_BC21	ENSG00000248752;ENSG00000286111;LINC02240	0.762656	-1.71291	5.91817	1.14606e-07	5.94471e-05	7.44965	0.0830561	5.36427	0.237281	chr5	125549478	125549480	Quies	OpenSea	cg09896909
cg18359903_TC21	NA	0.874109	0.963075	5.91618	1.15526e-07	5.98866e-05	7.44222	0.133172	5.78485	0.658538	chr12	130847510	130847512	Quies	OpenSea
cg20136774_TC21	PTK2B	0.836696	-0.0609394	5.91562	1.15786e-07	5.99835e-05	7.44013	0.142489	5.97719	0.489789	chr8	27379010	27379012	Quies	OpenSea	cg20136774
cg02866468_BC21	IQCK	0.949709	-0.0663492	5.91496	1.16095e-07	6.01053e-05	7.43766	0.161453	5.95729	0.488636	chr16	19830974	19830976	Quies	OpenSea	cg02866468	cg02866468
cg14003121_BC21	CALM1;ENSG00000258424	0.828253	1.18692	5.91399	1.1655e-07	6.0303e-05	7.43402	0.121616	5.79277	0.69121	chr14	90405237	90405239	Tx	OpenSea	cg14003121
cg24036791_TC11	GALNT18	1.89829	1.79032	5.91311	1.16964e-07	6.04791e-05	7.43072	0.250054	5.74335	0.754276	chr11	11584534	11584536	Quies	OpenSea	cg24036791	cg24036791
cg13154371_TC21	ST3GAL1	0.751627	0.415176	5.91111	1.17909e-07	6.09291e-05	7.42325	0.12738	6.09988	0.570021	chr8	133507763	133507765	EnhWk	OpenSea
cg09428349_TC21	C2CD2	0.761555	-1.62229	5.91004	1.18415e-07	6.11518e-05	7.41927	0.0961725	5.82262	0.248917	chr21	41926748	41926750	TssA	OpenSea	cg09428349	cg09428349
cg20431135_BC21	MFAP4	0.565331	-0.236774	5.90887	1.18976e-07	6.13706e-05	7.41487	0.0958817	6.2535	0.459496	chr17	19387448	19387450	TssFlnkU	OpenSea	cg20431135	cg20431135
cg27624879_TC21	NA	0.829276	-0.748416	5.90884	1.18988e-07	6.13706e-05	7.41478	0.124039	5.64618	0.376699	chr20	47415313	47415315	Quies	OpenSea	cg27624879
cg18950598_BC21	ENSG00000254733;ME3	1.04138	0.069988	5.90793	1.19426e-07	6.15577e-05	7.41137	0.174381	5.86363	0.512686	chr11	86559714	86559716	EnhA1	OpenSea	cg18950598
cg18450227_TC21	MAPK4	0.829649	0.338413	5.90512	1.20781e-07	6.22169e-05	7.40088	0.138922	6.01683	0.556824	chr18	50664266	50664268	Quies	Island	cg18450227	cg18450227	cg18450227
cg03765288_TC21	STK39	0.745938	0.839441	5.90369	1.21479e-07	6.25238e-05	7.39553	0.120479	5.92046	0.639669	chr2	168025659	168025661	Quies	OpenSea
cg21541071_BC21	MT2A	0.77089	-0.931336	5.90359	1.21529e-07	6.25238e-05	7.39514	0.12281	6.21048	0.347198	chr16	56607649	56607651	EnhA1	Shore
cg14190948_TC21	C5	0.827491	1.34119	5.90309	1.21774e-07	6.26104e-05	7.39327	0.111686	5.93961	0.713601	chr9	120966345	120966347	Quies	OpenSea
cg05452319_BC11	DAO	0.528521	0.327786	5.90209	1.22263e-07	6.28218e-05	7.38955	0.0907263	6.39949	0.556217	chr12	108880039	108880041	Quies	OpenSea	cg05452319
cg24652576_BC21	SON	0.73021	2.45777	5.90194	1.22338e-07	6.28218e-05	7.38898	0.0644741	5.74078	0.844615	chr21	33553009	33553011	Tx	OpenSea	cg24652576
cg12773785_TC21	ENSG00000270482;SUDS3	0.57278	1.68532	5.90122	1.22691e-07	6.29634e-05	7.3863	0.0705952	5.98337	0.761557	chr12	118375565	118375567	TxWk	Shore	cg12773785
cg12472811_BC21	ARHGEF12	0.8577	-0.72867	5.90064	1.22978e-07	6.30713e-05	7.38413	0.137272	6.04387	0.378701	chr11	120398238	120398240	Quies	OpenSea	cg12472811
cg04244818_BC21	ENSG00000287359	0.814628	0.689886	5.89999	1.23299e-07	6.31962e-05	7.38171	0.133046	6.10911	0.615099	chr6	17098758	17098760	ReprPCWk	Shelf	cg04244818
cg16618917_BC21	BZW2	-0.603444	-0.0694614	-5.89826	1.24162e-07	6.3599e-05	7.37522	-0.102623	-6.12234	0.48815	chr7	16657965	16657967	EnhWk	OpenSea	cg16618917
cg09652142_BC21	MAP4	0.802135	1.13887	5.89682	1.24882e-07	6.39072e-05	7.36985	0.118515	5.97335	0.685378	chr3	47891427	47891429	EnhA1	OpenSea	cg09652142	cg09652142
cg09827902_BC21	DEPP1;RASSF4	0.563039	0.309686	5.89672	1.24933e-07	6.39072e-05	7.36947	0.0970782	6.40543	0.552643	chr10	44980161	44980163	EnhA1	OpenSea	cg09827902	cg09827902
cg02956789_TC21	AAK1	0.889626	1.33038	5.89659	1.24998e-07	6.39072e-05	7.36899	0.127434	5.73606	0.711524	chr2	69573223	69573225	Quies	OpenSea
cg15149754_BC21	ENSG00000260111;ST3GAL2	0.76796	1.27344	5.89622	1.25183e-07	6.39622e-05	7.36761	0.121271	6.4354	0.703188	chr16	70390905	70390907	TxWk	OpenSea	cg15149754
cg15600244_BC21	ZFHX3	0.7779	0.851159	5.89485	1.25873e-07	6.42745e-05	7.36251	0.123165	5.9879	0.640629	chr16	72936275	72936277	EnhWk	OpenSea	cg15600244
cg22239213_TC11	TTYH3	0.725727	1.87419	5.89457	1.26015e-07	6.43071e-05	7.36146	0.0909568	6.29896	0.781922	chr7	2640091	2640093	TxWk	OpenSea		cg22239213
cg11193169_BC21	ENSG00000251523;TSPAN5	0.865743	1.54164	5.89196	1.27346e-07	6.49456e-05	7.3517	0.122726	5.74848	0.740565	chr4	98497769	98497771	Quies	OpenSea	cg11193169	cg11193169
cg13119305_TC21	CCDC26	0.618738	-0.255824	5.88893	1.28907e-07	6.56842e-05	7.34038	0.102483	6.03287	0.456449	chr8	129067355	129067357	Quies	OpenSea
cg09359151_TC21	MARK3	0.768971	1.18224	5.88884	1.28954e-07	6.56842e-05	7.34003	0.113646	6.0515	0.691461	chr14	103489390	103489392	Tx	OpenSea	cg09359151	cg09359151
cg26392980_BC21	ZC3H3	0.845451	1.14283	5.88846	1.29151e-07	6.57435e-05	7.33862	0.130752	6.11515	0.684669	chr8	143468141	143468143	TxWk	Shelf	cg26392980	cg26392980
cg26791956_BC21	MDM1	1.00988	-0.0282779	5.88825	1.29261e-07	6.57453e-05	7.33782	0.170702	5.87515	0.494786	chr12	68291726	68291728	Quies	OpenSea	cg26791956
cg04514097_BC21	SRGAP3	0.675413	0.413274	5.88814	1.29315e-07	6.57453e-05	7.33744	0.114484	6.08664	0.570243	chr3	9194784	9194786	Quies	OpenSea
cg21670682_BC21	SNTB2	-0.465948	-0.475824	-5.88756	1.2962e-07	6.58593e-05	7.33525	-0.0787134	-6.5571	0.418648	chr16	69287525	69287527	Quies	OpenSea
cg02104893_TC21	SMPDL3A	0.824086	1.52493	5.88715	1.29831e-07	6.59256e-05	7.33374	0.11807	5.94297	0.736408	chr6	122788245	122788247	Quies	Shore	cg02104893	cg02104893
cg16738646_TC21	SLC2A1	0.999406	0.953144	5.88683	1.29999e-07	6.597e-05	7.33254	0.167526	6.14169	0.652381	chr1	42943521	42943523	EnhA1	OpenSea	cg16738646	cg16738646
cg03489962_TC21	NA	0.920252	0.270704	5.88322	1.31898e-07	6.68925e-05	7.31906	0.155525	5.8985	0.545917	chr2	129234315	129234317	Quies	OpenSea
cg03403484_BC21	ENSG00000285220;TMEM220-AS1	0.922318	1.66868	5.88286	1.32092e-07	6.69494e-05	7.31769	0.128436	5.68946	0.755969	chr17	10786667	10786669	Quies	OpenSea	cg03403484
cg04819250_TC21	COL4A2	1.01319	0.765261	5.87977	1.33739e-07	6.77424e-05	7.30618	0.152129	5.49668	0.626212	chr13	110437036	110437038	TxWk	Shore	cg04819250	cg04819250
cg09987240_BC21	FRMD6	0.803034	0.414699	5.87789	1.34751e-07	6.8213e-05	7.29917	0.137328	6.09042	0.569713	chr14	51715983	51715985	TxWk	OpenSea	cg09987240	cg09987240
cg01814490_BC21	CSRP1	0.83403	-1.23615	5.87751	1.3496e-07	6.82765e-05	7.29773	0.123821	6.15829	0.301672	chr1	201496143	201496145	EnhA1	OpenSea
cg18498427_TC21	TLL2	-0.773844	1.46572	-5.87482	1.36425e-07	6.89751e-05	7.2877	-0.113115	-6.37265	0.730951	chr10	96484935	96484937	Quies	OpenSea	cg18498427
cg21329416_BC21	ARID1A	0.656026	-1.14792	5.87437	1.36674e-07	6.90584e-05	7.286	0.0939212	5.89354	0.312519	chr1	26719437	26719439	TxWk	OpenSea	cg21329416
cg22143395_TC21	RP1L1	0.819253	0.523234	5.87369	1.37043e-07	6.92021e-05	7.2835	0.137879	6.06561	0.587603	chr8	10612019	10612021	Quies	Shore	cg22143395	cg22143395
cg00797059_BC21	AP1AR	0.917693	-0.292829	5.87161	1.38194e-07	6.97405e-05	7.27573	0.156152	5.96728	0.45057	chr4	112251441	112251443	Quies	OpenSea	cg00797059
cg08610040_BC21	TNS3	0.985989	0.849681	5.86819	1.40107e-07	7.06621e-05	7.26295	0.144313	5.56661	0.63844	chr7	47374028	47374030	TxWk	OpenSea	cg08610040
cg08311653_TC21	NA	0.778535	1.32841	5.86659	1.4101e-07	7.10738e-05	7.25699	0.1146	6.00703	0.711946	chr15	61750971	61750973	Quies	OpenSea
cg02166236_BC21	SLC12A4	0.61426	0.874565	5.86551	1.41624e-07	7.13006e-05	7.25295	0.100735	6.31635	0.644911	chr16	67955012	67955014	Tx	OpenSea	cg02166236
cg19807231_BC21	FYB2	1.16329	1.91834	5.86549	1.41634e-07	7.13006e-05	7.25288	0.137044	5.63634	0.783653	chr1	56818773	56818775	Quies	OpenSea	cg19807231
cg24931403_TC21	CAB39	-0.957276	0.392102	-5.8644	1.42256e-07	7.157e-05	7.24881	-0.161809	-5.87234	0.566095	chr2	230756032	230756034	Quies	OpenSea	cg24931403
cg08204482_TC21	ENSG00000248870	-0.751157	1.80741	-5.86158	1.43871e-07	7.23382e-05	7.23832	-0.0985176	-6.39619	0.774489	chr5	82587442	82587444	Quies	OpenSea
cg05551003_BC21	ENSG00000285906;HRH1	0.570042	-0.197095	5.8599	1.44848e-07	7.27847e-05	7.23203	0.0976473	6.21627	0.466258	chr3	11225385	11225387	Quies	OpenSea	cg05551003	cg05551003
cg11665286_BC21	NIBAN2	0.667407	2.16954	5.85664	1.46753e-07	7.36965e-05	7.21989	0.071621	6.07573	0.81573	chr9	127570493	127570495	EnhA1	Shore	cg11665286
cg20773075_BC21	ABHD2	1.03248	-0.060671	5.85459	1.47965e-07	7.42598e-05	7.21225	0.174807	5.87821	0.489641	chr15	89104553	89104555	EnhA1	OpenSea
cg18407008_BC21	DKK4	0.885486	0.686047	5.85354	1.4859e-07	7.4528e-05	7.20833	0.148578	5.98864	0.613454	chr8	42378473	42378475	Quies	OpenSea	cg18407008
cg00231346_TC21	NA	0.958439	2.03239	5.85318	1.48807e-07	7.45907e-05	7.20698	0.113823	5.44214	0.798529	chr16	54446405	54446407	Quies	OpenSea	cg00231346
cg01561410_BC21	NA	0.562938	-0.472024	5.85259	1.49157e-07	7.47209e-05	7.20479	0.0908376	6.02521	0.42014	chr19	55521195	55521197	Quies	Shelf	cg01561410
cg08879365_BC21	NA	0.632248	-0.931132	5.85145	1.49842e-07	7.50178e-05	7.20054	0.0971406	5.95446	0.345715	chr12	105672303	105672305	Quies	OpenSea	cg08879365	cg08879365
cg09223437_BC21	NA	0.715536	1.35629	5.84989	1.50783e-07	7.54108e-05	7.19472	0.105612	6.10826	0.716447	chr6	17316999	17317001	Quies	OpenSea
cg22813345_BC21	PLEKHA7	0.504566	1.17854	5.84972	1.50888e-07	7.54108e-05	7.19407	0.0774129	6.35723	0.692181	chr11	16912626	16912628	Quies	OpenSea	cg22813345
cg07556347_BC21	MCC	0.832199	1.70362	5.84969	1.50903e-07	7.54108e-05	7.19398	0.105267	5.75497	0.760301	chr5	113161974	113161976	Quies	OpenSea	cg07556347
cg06622080_TC21	GATAD2A	0.537798	-0.47837	5.84941	1.51072e-07	7.54496e-05	7.19294	0.0892291	6.26392	0.418675	chr19	19439415	19439417	Quies	OpenSea	cg06622080
cg26573923_BC11	ENSG00000260177	1.24369	0.581399	5.84422	1.54253e-07	7.69913e-05	7.17357	0.203633	5.7798	0.596232	chr16	87791588	87791590	Quies	OpenSea	cg26573923	cg26573923
cg24571476_BC21	NOP14-AS1	0.626548	0.214143	5.84175	1.55788e-07	7.77101e-05	7.16437	0.107228	6.14277	0.536466	chr4	2937601	2937603	TxWk	Shelf	cg24571476
cg25255793_BC21	SPOCK1	1.06369	-0.337948	5.84018	1.56772e-07	7.81536e-05	7.15852	0.178694	5.86592	0.442331	chr5	137203306	137203308	Quies	OpenSea	cg25255793
cg11472217_BC21	ENSG00000232359;LINC02612	0.792379	-2.08629	5.83969	1.57076e-07	7.82574e-05	7.15672	0.0782905	5.53159	0.193189	chr2	150620206	150620208	Quies	OpenSea	cg11472217
cg09886858_BC21	WNT3	0.769189	1.42238	5.83942	1.57251e-07	7.82967e-05	7.15569	0.112294	6.17245	0.725398	chr17	46765365	46765367	Quies	OpenSea	cg09886858
cg15370117_TC21	GYG1	0.734631	-0.337634	5.83888	1.57588e-07	7.8417e-05	7.1537	0.122853	5.9166	0.442751	chr3	149003880	149003882	TxWk	OpenSea	cg15370117
cg07144820_TC21	MAML3	1.15103	-2.54387	5.83858	1.57779e-07	7.84528e-05	7.15257	0.107706	6.41298	0.152491	chr4	140048751	140048753	TssFlnkU	OpenSea	cg07144820
cg20183426_BC21	TJP1	0.475333	-0.630509	5.83847	1.57851e-07	7.84528e-05	7.15215	0.0764695	6.26269	0.393541	chr15	29749724	29749726	TxWk	OpenSea
cg04964920_BC21	IL31RA	0.965569	2.28752	5.83707	1.58738e-07	7.88457e-05	7.14694	0.0953208	5.47558	0.824942	chr5	55866749	55866751	Quies	OpenSea	cg04964920
cg01189549_BC21	STRIP1	0.730155	-0.220958	5.83598	1.59434e-07	7.91053e-05	7.14288	0.123718	5.91162	0.462471	chr1	110049311	110049313	Tx	OpenSea
cg03375864_TC21	CDHR3	0.950306	0.229824	5.83595	1.59454e-07	7.91053e-05	7.14276	0.161312	5.83466	0.538945	chr7	105934934	105934936	Quies	OpenSea	cg03375864
cg20748986_BC21	AGBL1	0.773784	-0.25253	5.83418	1.60587e-07	7.96191e-05	7.13619	0.131661	5.93714	0.456946	chr15	86247673	86247675	Quies	OpenSea
cg19573931_BC21	GOLGB1	0.794161	-0.140018	5.83367	1.60917e-07	7.97345e-05	7.13428	0.135108	5.91899	0.476183	chr3	121731238	121731240	TxWk	OpenSea	cg19573931
cg26034770_BC21	NA	1.01336	-0.987808	5.83351	1.61017e-07	7.97358e-05	7.1337	0.161547	6.16522	0.337946	chr7	27031674	27031676	Quies	OpenSea	cg26034770
cg12921720_TC21	NA	1.15151	1.12694	5.83068	1.62859e-07	8.05992e-05	7.12313	0.184613	6.43291	0.676945	chr5	68405209	68405211	Quies	OpenSea	cg12921720
cg04826831_TC11	FBXO31	0.770994	0.0133731	5.82638	1.65686e-07	8.19491e-05	7.10714	0.130271	5.85299	0.501965	chr16	87358394	87358396	Tx	OpenSea	cg04826831	cg04826831
cg12818988_BC21	DISP1	0.582902	1.4986	5.82578	1.66083e-07	8.20959e-05	7.10491	0.0787123	6.14659	0.737011	chr1	222820321	222820323	Quies	OpenSea	cg12818988
cg12108779_TC21	ENSG00000261611;ZNF23	0.884201	2.12962	5.82489	1.6668e-07	8.23144e-05	7.10158	0.0951723	5.75092	0.809896	chr16	71456939	71456941	TxWk	OpenSea	cg12108779
cg23840311_BC21	YTHDF1	0.831712	2.4326	5.82482	1.66726e-07	8.23144e-05	7.10132	0.0878746	6.15268	0.839667	chr20	63208987	63208989	Tx	OpenSea	cg23840311
cg20895686_BC21	COG7	0.791499	0.415656	5.82427	1.67093e-07	8.2446e-05	7.09928	0.119491	5.39796	0.568549	chr16	23396196	23396198	TxWk	OpenSea	cg20895686
cg10585962_BC21	MOGAT2	0.531241	0.273891	5.82373	1.67457e-07	8.2576e-05	7.09726	0.0916314	6.33071	0.546831	chr11	75717152	75717154	Quies	OpenSea	cg10585962	cg10585962	cg10585962
cg09425164_TC21	PDE8A	0.619516	0.862253	5.82292	1.68002e-07	8.27946e-05	7.09424	0.094607	5.86068	0.643604	chr15	85008882	85008884	EnhA1	OpenSea	cg09425164	cg09425164
cg03310087_TC11	ENSG00000259621;IGF1R	1.14284	2.7563	5.82262	1.68199e-07	8.28422e-05	7.09315	0.112604	5.55232	0.861635	chr15	98883786	98883788	Quies	OpenSea	cg03310087	cg03310087
cg18202696_TC21	GNL1	0.861923	1.47353	5.82139	1.69035e-07	8.32039e-05	7.08854	0.126848	5.96384	0.730365	chr6	30547906	30547908	Tx	OpenSea	cg18202696
cg27269110_BC21	CNKSR3;ENSG00000288520	0.672449	1.87439	5.81946	1.70344e-07	8.37979e-05	7.08138	0.0877427	6.11383	0.782161	chr6	154433620	154433622	Quies	OpenSea	cg27269110	cg27269110
cg16907642_TC21	NCSTN	0.676245	1.04947	5.81913	1.70571e-07	8.38592e-05	7.08014	0.0918085	5.31089	0.670094	chr1	160349582	160349584	Tx	OpenSea	cg16907642
cg06398129_BC21	PRKCE	0.908113	1.65752	5.81891	1.70719e-07	8.38816e-05	7.07933	0.112044	5.76464	0.755929	chr2	46018943	46018945	Quies	OpenSea	cg06398129
cg16505072_TC21	PC	0.743686	2.09475	5.81802	1.71327e-07	8.413e-05	7.07603	0.0891909	6.28702	0.805849	chr11	66930081	66930083	Quies	OpenSea
cg00389397_BC21	CDH22	0.643733	-0.703409	5.81681	1.72164e-07	8.44905e-05	7.0715	0.104053	6.05293	0.381768	chr20	46222261	46222263	ReprPCWk	OpenSea	cg00389397
cg08744929_TC21	KIF4B	-0.602779	1.23063	-5.81402	1.74099e-07	8.53889e-05	7.06112	-0.0889597	-6.45864	0.698134	chr5	155016778	155016780	Quies	OpenSea
cg01008904_TC21	ENSG00000263709;MYO18A	1.07806	-1.36967	5.8101	1.76849e-07	8.66855e-05	7.04656	0.134065	5.45959	0.287275	chr17	29141315	29141317	TssFlnkU	OpenSea	cg01008904
cg04237918_TC21	POLR2F	0.733551	-0.877127	5.80892	1.77691e-07	8.70461e-05	7.04215	0.11267	5.84939	0.355861	chr22	38039251	38039253	Quies	Shore	cg04237918	cg04237918
cg04296930_BC21	LINC00877	-1.10953	0.239639	-5.8055	1.80137e-07	8.81916e-05	7.02944	-0.181783	-5.74204	0.539113	chr3	72138172	72138174	Quies	OpenSea	cg04296930
cg16898498_BC21	ENSG00000228804;RTP2	0.805412	0.131402	5.80513	1.80403e-07	8.82695e-05	7.02807	0.136881	5.81074	0.522415	chr3	187703321	187703323	Quies	OpenSea		cg16898498
cg11126835_BC21	ENSG00000234338	0.717482	2.64387	5.80481	1.80634e-07	8.83296e-05	7.02688	0.0584602	5.68944	0.859696	chr7	64835683	64835685	Quies	OpenSea
cg03680093_TC21	NA	0.824667	-0.256904	5.80349	1.81593e-07	8.87455e-05	7.02196	0.137557	5.80475	0.45668	chr6	40806474	40806476	Quies	OpenSea	cg03680093
cg22741960_TC21	ENSG00000253607	0.887601	-0.632885	5.80331	1.81724e-07	8.87566e-05	7.02129	0.140706	5.67307	0.394562	chr8	123001114	123001116	Quies	OpenSea	cg22741960
cg25499852_TC21	LINC02910	0.542824	1.77525	5.80298	1.81959e-07	8.88187e-05	7.02009	0.0677129	6.23007	0.772501	chr20	60060523	60060525	TxWk	OpenSea
cg00887518_TC21	IKZF1	0.637536	0.501079	5.80214	1.82573e-07	8.90344e-05	7.01696	0.105446	5.96882	0.584958	chr7	50343756	50343758	Quies	OpenSea	cg00887518
cg26552504_BC21	NA	0.660489	-0.849163	5.80206	1.82635e-07	8.90344e-05	7.01664	0.102939	5.94824	0.358989	chr3	161082373	161082375	Quies	OpenSea	cg26552504
cg09031262_BC21	ENSG00000233539	0.884635	-1.38045	5.80187	1.82776e-07	8.90344e-05	7.01593	0.119186	5.81942	0.283036	chr7	46753253	46753255	Quies	OpenSea	cg09031262
cg00172488_TC21	TMEM131	-0.785385	0.98736	-5.80178	1.82836e-07	8.90344e-05	7.01562	-0.110132	-5.37603	0.660495	chr2	97765448	97765450	Tx	OpenSea	cg00172488
cg24339704_BC21	GNG7	0.978157	1.63836	5.80089	1.8349e-07	8.93001e-05	7.0123	0.128278	5.39498	0.750414	chr19	2529023	2529025	Quies	Shelf	cg24339704	cg24339704
cg22702682_TC21	ENSG00000285939	0.572508	0.295424	5.79964	1.84412e-07	8.96789e-05	7.00765	0.0940525	5.92737	0.5502	chr17	54030335	54030337	Quies	OpenSea
cg14761417_TC21	LINC-PINT	0.823711	1.04387	5.79941	1.84583e-07	8.96789e-05	7.00679	0.122651	5.65645	0.671322	chr7	130952100	130952102	Quies	OpenSea	cg14761417	cg14761417
cg00960138_BC11	TFEB	0.89563	1.09853	5.79939	1.84597e-07	8.96789e-05	7.00672	0.130962	5.57879	0.678275	chr6	41701065	41701067	TxWk	OpenSea	cg00960138	cg00960138
cg20064002_BC21	USP38-DT	1.08182	-1.62862	5.79831	1.85397e-07	9.0014e-05	7.0027	0.15248	6.96233	0.255692	chr4	142962064	142962066	Quies	OpenSea	cg20064002
cg09463212_BC21	CEP68	0.673824	0.575994	5.79736	1.86102e-07	9.03028e-05	6.99917	0.113969	6.02298	0.597034	chr2	65069005	65069007	TxWk	OpenSea	cg09463212
cg08652535_BC21	ENSG00000259163;TTC7B	-0.844603	0.412817	-5.79349	1.89007e-07	9.1611e-05	6.98478	-0.143635	-5.94942	0.569604	chr14	90641976	90641978	Quies	OpenSea	cg08652535
cg11489491_BC21	RNF10	0.50303	-0.617052	5.79347	1.89021e-07	9.1611e-05	6.98471	0.0827299	6.27462	0.395372	chr12	120563235	120563237	Tx	OpenSea	cg11489491
cg03717836_BC21	ENSG00000259702;ENSG00000275443	-0.87729	1.3952	-5.79112	1.90806e-07	9.24215e-05	6.97598	-0.121351	-5.76242	0.720308	chr15	96052947	96052949	EnhBiv	OpenSea	cg03717836	cg03717836
cg09770579_BC21	XYLT1	0.588101	-1.09967	5.789	1.9243e-07	9.3153e-05	6.96811	0.0857241	5.90938	0.320317	chr16	17313571	17313573	EnhA1	OpenSea	cg09770579	cg09770579
cg26120596_BC21	MACROD2;MACROD2-AS1	0.761237	1.83002	5.78863	1.92714e-07	9.32351e-05	6.96674	0.0847383	5.48513	0.778015	chr20	14925736	14925738	Quies	OpenSea	cg26120596
cg06526993_BC21	LRP5L	0.669071	1.44103	5.78711	1.9389e-07	9.37491e-05	6.96108	0.096393	6.32913	0.72788	chr22	25352246	25352248	Tx	OpenSea
cg05407691_TC21	NA	0.783	1.50623	5.78669	1.94213e-07	9.38499e-05	6.95954	0.110718	6.00025	0.735389	chr3	120302454	120302456	Quies	OpenSea
cg11246303_BC21	MIR4713HG	0.955371	0.162743	5.78593	1.94809e-07	9.40394e-05	6.95669	0.156499	5.67236	0.526816	chr15	51189757	51189759	Quies	OpenSea	cg11246303
cg01953682_BC21	NA	0.596739	1.4772	5.78589	1.94835e-07	9.40394e-05	6.95657	0.0833372	6.08454	0.733864	chr20	45080590	45080592	TxWk	OpenSea	cg01953682
cg09714912_BC21	CHD6	0.765677	-2.03654	5.78549	1.95148e-07	9.40924e-05	6.95507	0.0763443	5.405	0.19923	chr20	41406378	41406380	Tx	OpenSea	cg09714912
cg07305270_TC21	NA	0.767024	2.51237	5.78546	1.95174e-07	9.40924e-05	6.95495	0.0621387	5.43019	0.849226	chr1	78143534	78143536	Quies	OpenSea	cg07305270
cg11540932_TC21	NA	0.69328	0.848987	5.78506	1.95486e-07	9.4142e-05	6.95347	0.112733	6.07604	0.640447	chr8	96619710	96619712	Quies	OpenSea	cg11540932	cg11540932
cg17732389_BC21	SCOC	0.876022	0.288118	5.78503	1.95507e-07	9.4142e-05	6.95337	0.146552	5.71805	0.548651	chr4	140256894	140256896	Quies	Shelf	cg17732389
cg11270449_BC21	CPB2;CPB2-AS1	0.85466	0.195813	5.78208	1.9783e-07	9.52047e-05	6.94239	0.14493	5.82833	0.533324	chr13	46094695	46094697	Quies	OpenSea	cg11270449
cg11274052_BC21	SRRM3	0.601638	0.0361768	5.78175	1.9809e-07	9.52738e-05	6.94117	0.103461	6.06287	0.506238	chr7	76249490	76249492	Quies	OpenSea
cg20576578_TC21	CTSE	0.781001	1.17226	5.78107	1.98628e-07	9.54766e-05	6.93865	0.110965	5.5055	0.690025	chr1	206023946	206023948	Quies	OpenSea	cg20576578
cg02295000_BC21	ARNT2	0.864957	1.49187	5.78012	1.99388e-07	9.5748e-05	6.93511	0.124362	6.06735	0.733297	chr15	80406320	80406322	ReprPCWk	Shore	cg02295000
cg19959149_TC21	WDR25	0.624316	0.876066	5.78007	1.99426e-07	9.5748e-05	6.93493	0.099066	5.94626	0.645819	chr14	100389820	100389822	TxWk	OpenSea
cg27386413_BC21	TRAPPC12	1.20495	-0.633372	5.77914	2.0017e-07	9.60486e-05	6.93147	0.183432	5.50677	0.398055	chr2	3470175	3470177	TxWk	OpenSea	cg27386413
cg08608560_BC21	ENSG00000250692;NRG2	0.402135	0.157606	5.77757	2.01432e-07	9.65977e-05	6.92563	0.0692789	6.77686	0.527195	chr5	139850069	139850071	ReprPC	Shore
cg26408118_TC21	ACVR1	0.63689	1.49024	5.77736	2.01597e-07	9.66204e-05	6.92487	0.0869526	5.9125	0.73552	chr2	157743146	157743148	TxWk	OpenSea	cg26408118
cg13628106_BC11	ATP1A3;ENSG00000285505	-0.807042	2.53987	-5.77696	2.01919e-07	9.6718e-05	6.92339	-0.0670476	-5.73325	0.850331	chr19	41978366	41978368	Quies	OpenSea	cg13628106
cg22174405_BC21	PLEKHA6	0.874375	2.34665	5.77618	2.02551e-07	9.69644e-05	6.92048	0.0797123	5.50095	0.833614	chr1	204340363	204340365	Quies	OpenSea	cg22174405
cg13433320_BC21	SH2D7;SNORA63	0.552248	0.11999	5.77585	2.02816e-07	9.70342e-05	6.91927	0.0942476	6.0986	0.520441	chr15	78092554	78092556	Quies	OpenSea	cg13433320	cg13433320
cg18885493_TC21	KLF12	1.31892	-1.49007	5.77295	2.05179e-07	9.81074e-05	6.90851	0.182618	6.05744	0.270698	chr13	74057307	74057309	Quies	OpenSea
cg14672106_TC21	PSTPIP1	0.501507	1.35245	5.77242	2.05617e-07	9.82596e-05	6.90653	0.0726601	6.37422	0.717098	chr15	77027606	77027608	Quies	Shore	cg14672106
cg04226647_TC21	RHBDD1	0.698275	0.691734	5.77146	2.06404e-07	9.85785e-05	6.90297	0.113573	5.99026	0.616152	chr2	226944441	226944443	Quies	OpenSea
cg10515708_BC21	HABP2	0.978612	0.183417	5.76844	2.08911e-07	9.96795e-05	6.89176	0.166969	5.8473	0.530908	chr10	113550028	113550030	Quies	OpenSea	cg10515708
cg19700035_BC21	SH3RF3	1.11372	1.38528	5.76839	2.08953e-07	9.96795e-05	6.89157	0.17042	6.33505	0.712918	chr2	109420375	109420377	Quies	OpenSea		cg19700035
cg25387658_BC21	ADNP	0.689308	0.0118333	5.76788	2.0938e-07	9.98253e-05	6.88967	0.116253	5.87312	0.502137	chr20	50917193	50917195	EnhWk	OpenSea
cg14612733_TC21	EFNA1	0.608766	1.09355	5.76619	2.108e-07	0.000100412	6.8834	0.0904785	5.93101	0.679673	chr1	155131092	155131094	TxWk	Shelf	cg14612733	cg14612733
cg15444348_BC21	NA	0.955216	1.3179	5.76612	2.10856e-07	0.000100412	6.88315	0.136643	5.70215	0.707192	chr10	97786006	97786008	ReprPCWk	OpenSea
cg09826743_BC21	PRKCH	0.719379	1.73445	5.76527	2.11577e-07	0.000100697	6.87998	0.0890579	5.65411	0.766241	chr14	61261180	61261182	Quies	OpenSea	cg09826743
cg02009258_BC21	ENSG00000287323;U3	-0.882941	0.299758	-5.76494	2.11851e-07	0.00010076	6.87878	-0.1499	-5.7983	0.551139	chr5	149695812	149695814	Quies	OpenSea	cg02009258
cg11435691_TC21	NA	0.943013	1.18793	5.76482	2.11955e-07	0.00010076	6.87832	0.147063	6.02901	0.688977	chr1	229070525	229070527	Quies	OpenSea	cg11435691
cg21892849_BC21	MTHFSD	0.628326	0.55359	5.76417	2.12511e-07	0.000100935	6.87589	0.102651	5.91769	0.593644	chr16	86530844	86530846	Quies	Shore
cg01834449_BC21	ADORA1	0.882172	-0.717077	5.76401	2.12643e-07	0.000100935	6.87531	0.142072	5.7036	0.380855	chr1	203098985	203098987	Quies	OpenSea
cg04482788_TC21	EPB41L2	0.589431	0.473807	5.76395	2.12693e-07	0.000100935	6.87509	0.0983001	5.94827	0.580821	chr6	130978932	130978934	Quies	OpenSea	cg04482788
cg06873667_BC21	TSPAN5	0.694028	0.063548	5.76356	2.13022e-07	0.000101033	6.87366	0.117712	5.90702	0.510962	chr4	98654144	98654146	Quies	Shelf
cg20809181_BC21	ENSG00000224400	0.732331	-1.05571	5.7633	2.13246e-07	0.000101061	6.87268	0.107021	5.70216	0.32762	chr2	16394429	16394431	Quies	OpenSea	cg20809181
cg14320960_BC21	NA	0.75135	1.21564	5.7632	2.13328e-07	0.000101061	6.87232	0.119393	6.06049	0.694301	chr15	77504308	77504310	Quies	OpenSea	cg14320960
cg26675785_BC21	ABCC1	0.911217	1.10075	5.76165	2.14659e-07	0.000101633	6.86654	0.139149	5.98897	0.677282	chr16	16076326	16076328	Tx	OpenSea	cg26675785	cg26675785
cg14020278_TC21	RABL6	1.1309	1.7918	5.76128	2.14971e-07	0.000101722	6.86519	0.145639	5.42872	0.768136	chr9	136832945	136832947	Tx	Shore	cg14020278	cg14020278
cg02837314_TC21	EML6	0.899842	1.62069	5.76082	2.15365e-07	0.000101832	6.86349	0.11057	5.07929	0.749232	chr2	54946779	54946781	Quies	OpenSea
cg10312841_TC21	GSE1	0.711303	1.4498	5.76072	2.15452e-07	0.000101832	6.86312	0.10542	6.30621	0.728217	chr16	85179220	85179222	TxWk	OpenSea	cg10312841	cg10312841
cg03283042_BC21	LINC00578	0.808357	1.21747	5.75956	2.16454e-07	0.000102246	6.85881	0.11636	5.71759	0.695273	chr3	177592961	177592963	TxWk	OpenSea	cg03283042
cg09705503_BC21	SYBU	0.773646	0.873316	5.75738	2.18347e-07	0.000103081	6.85072	0.121588	5.80029	0.644576	chr8	109582164	109582166	Quies	OpenSea	cg09705503
cg10554580_BC21	ENSG00000227726;SHANK2	0.622437	0.801606	5.75656	2.19068e-07	0.000103362	6.84766	0.0994084	5.9176	0.634214	chr11	70477693	70477695	Quies	OpenSea	cg10554580
cg18650022_BC21	LINC00598	0.58686	-0.036928	5.75578	2.19751e-07	0.000103624	6.84476	0.10034	6.06128	0.493686	chr13	40352676	40352678	Quies	OpenSea
cg07320581_BC21	EML1	0.830985	0.683503	5.75485	2.20563e-07	0.000103948	6.84133	0.140245	6.03128	0.613555	chr14	99810133	99810135	EnhA1	OpenSea	cg07320581
cg12649486_TC21	ANKIB1	0.722786	0.376558	5.75386	2.21442e-07	0.000104302	6.83764	0.123564	6.01044	0.56384	chr7	92343082	92343084	TxWk	OpenSea	cg12649486
cg13631837_TC21	PRICKLE2-AS1;U3	0.522424	-0.0599725	5.75233	2.22798e-07	0.00010488	6.83197	0.0899315	6.16593	0.489671	chr3	64072296	64072298	Quies	OpenSea	cg13631837
cg05313656_BC21	CDH22	0.836863	-0.423249	5.75163	2.2342e-07	0.000105102	6.82938	0.141916	5.83671	0.428457	chr20	46260473	46260475	ReprPCWk	OpenSea	cg05313656
cg09328068_BC21	SMIM2-AS1	0.643925	1.00732	5.75151	2.23525e-07	0.000105102	6.82894	0.104283	6.11689	0.665209	chr13	44175145	44175147	Quies	OpenSea	cg09328068
cg19988181_TC21	C10orf105;CDH23	0.729267	0.306777	5.74999	2.24881e-07	0.000105679	6.82332	0.124489	5.85003	0.552393	chr10	71719227	71719229	Quies	OpenSea	cg19988181	cg19988181
cg05875000_BC21	NA	0.849221	-2.63841	5.74797	2.26706e-07	0.000106475	6.81582	0.060915	4.74896	0.143116	chr1	211468862	211468864	Quies	OpenSea	cg05875000
cg01353960_TC21	NA	0.603356	1.1735	5.74597	2.28525e-07	0.000107268	6.80839	0.0935811	6.06878	0.690689	chr2	236708546	236708548	Quies	OpenSea	cg01353960	cg01353960
cg15989851_BC21	NA	0.825133	0.899278	5.74528	2.29149e-07	0.000107487	6.80586	0.13064	5.69283	0.648341	chr16	54816182	54816184	Quies	OpenSea	cg15989851
cg18198376_BC21	GCN1	1.02996	1.38981	5.74517	2.29255e-07	0.000107487	6.80543	0.143139	5.86018	0.718004	chr12	120164380	120164382	Tx	OpenSea
cg01823866_BC21	ZNF697	0.751717	0.579158	5.74354	2.30754e-07	0.000108084	6.79937	0.120698	5.7599	0.597266	chr1	119632405	119632407	EnhA1	Shore	cg01823866
cg25663042_TC21	DOP1B	1.00922	1.25845	5.74349	2.30791e-07	0.000108084	6.79922	0.158338	6.31058	0.697777	chr21	36248300	36248302	TxWk	Shelf	cg25663042
cg12203573_BC21	NA	1.49921	1.99611	5.74063	2.33442e-07	0.000109263	6.78862	0.193596	5.80049	0.786395	chr11	45754847	45754849	ReprPCWk	OpenSea	cg12203573
cg12515346_TC21	PC;RNU7-23P	0.537285	2.33576	5.73721	2.36652e-07	0.000110702	6.77593	0.0527465	5.98896	0.833607	chr11	66919562	66919564	Quies	OpenSea	cg12515346
cg13336816_BC21	NA	0.701033	-0.581321	5.73549	2.38284e-07	0.000111402	6.76955	0.114897	5.85174	0.402389	chr9	90919749	90919751	Quies	OpenSea	cg13336816
cg22169791_TC21	ENSG00000137808;NOX5	0.754011	-0.338057	5.73309	2.40573e-07	0.000112394	6.76066	0.127263	5.84416	0.442555	chr15	69000480	69000482	Quies	OpenSea	cg22169791	cg22169791
cg11462002_TC21	AGFG2	0.712185	0.006547	5.73298	2.4068e-07	0.000112394	6.76025	0.120995	5.8159	0.501097	chr7	100546151	100546153	EnhA1	OpenSea
cg05684195_TC21	CIDEC	0.501015	0.71482	5.73132	2.42278e-07	0.000113076	6.7541	0.0829838	6.20611	0.620683	chr3	9878887	9878889	Quies	OpenSea	cg05684195	cg05684195	cg05684195
cg02177828_TC21	ZNF45	-0.549572	0.876313	-5.73057	2.43001e-07	0.000113349	6.75133	-0.0869134	-6.16706	0.646511	chr19	43935937	43935939	Quies	Shore	cg02177828
cg04288079_TC21	EFHD1;ENSG00000237126	0.591051	-0.578114	5.72867	2.44846e-07	0.000114144	6.74431	0.0930492	6.0169	0.402826	chr2	232611635	232611637	Quies	OpenSea
cg08074505_TC21	ENSG00000289828	0.633433	-0.0397665	5.72767	2.45822e-07	0.000114534	6.74061	0.107729	5.91877	0.493219	chr3	197394761	197394763	Quies	OpenSea	cg08074505
cg18577299_TC21	ALOX5AP	0.847086	0.57995	5.72689	2.46589e-07	0.000114826	6.73772	0.138116	5.69167	0.59714	chr13	30726201	30726203	Quies	OpenSea
cg10769057_BC21	UBA2	-0.685087	1.10222	-5.72642	2.47055e-07	0.000114978	6.73596	-0.103369	-6.1904	0.679855	chr19	34460070	34460072	Tx	OpenSea	cg10769057
cg14852821_TC21	C1QTNF1;C1QTNF1-AS1	0.655488	0.257131	5.72469	2.48768e-07	0.00011571	6.72955	0.110714	5.8109	0.543922	chr17	79022782	79022784	ReprPC	Shore	cg14852821
cg20760009_BC21	NTRK3	0.662182	-0.194285	5.72289	2.50552e-07	0.000116473	6.72291	0.113601	5.91799	0.466632	chr15	87959488	87959490	Quies	OpenSea
cg23340628_BC21	CABLES1;TMEM241	0.647932	-0.974816	5.72273	2.50713e-07	0.000116482	6.72231	0.0957182	5.76639	0.339931	chr18	23238387	23238389	EnhA1	OpenSea
cg23020211_BC21	USP36	0.901978	0.295073	5.72152	2.51927e-07	0.00011698	6.71782	0.140294	5.47193	0.548247	chr17	78796101	78796103	Tx	OpenSea
cg06612355_BC21	PDZPH1P	0.935376	0.796905	5.72124	2.52211e-07	0.000117045	6.71678	0.144301	5.39983	0.631524	chr5	103499156	103499158	Quies	OpenSea	cg06612355	cg06612355
cg26207564_BC21	ENSG00000279159;HORMAD2-AS1;MTMR3	1.03487	2.20082	5.72076	2.52695e-07	0.000117203	6.715	0.120912	5.88339	0.813433	chr22	30021544	30021546	Tx	OpenSea
cg12140135_TC21	LINC01996	1.32825	0.944078	5.72027	2.53186e-07	0.000117365	6.71319	0.206214	5.92274	0.650605	chr17	4610410	4610412	Quies	Shelf	cg12140135
cg21910920_TC21	NA	0.797924	1.88652	5.71996	2.53503e-07	0.000117445	6.71203	0.0934384	5.53913	0.783097	chr3	64463556	64463558	Quies	OpenSea	cg21910920
[truncated: 1,952 more rows]

## Sheet: WMFvsWMM-DMPs
	GeneName	logFC	AveExp	t	p.value	adj.p.val	B	logFC_beta	t_beta	AveExpr_beta	Seqname	Start	End	ChromStat	CGI	EPICv1Loci	Methyl450KLoci	Methyl27KLoci
[truncated: 3,455 more rows]

[truncated: 5 more sheets: Interaction-DMPs, T1FvsT1M-DMRs, T2FvsT2M-DMRs, WMFvsWMM-DMRs, Interaction-DMRs]
